# Supplementary material for: Real-time emotion detection by quantitative facial motion analysis
Source: PLoS One. 2023 Mar 10;18(3):e0282730. doi: 10.1371/journal.pone.0282730 (PMC10004542; doi:10.1371/journal.pone.0282730)
Supplement: S1 Dataset — Data from each participant is organized into folders by Study ID and subsequently by emotions. The data files (.csv) contain the pixel displacement results after DISC-processing of videos. (ZIP) [file pone.0282730.s004.zip › S1_Dataset/1/neutral/result/100016_cropped_result.csv]

pos_x	pos_y	disp_x	disp_y	disp_xy_indi
0.0	0.0	-0.3393828868865967	-0.9159705638885498	0.9768228180288319
0.0	20.0	-0.2570056915283203	-0.9774284362792969	1.01065239995032
0.0	40.0	-0.3060392141342163	-0.7922172546386719	0.849275090377154
0.0	60.0	-0.23679232597351074	-0.7794952392578125	0.814667682963759
0.0	80.0	-0.21373379230499268	-0.7270278930664062	0.7577939636006951
0.0	100.0	-0.25559139251708984	-0.6136932373046875	0.6647904552882303
0.0	120.0	-0.21373260021209717	-0.7005996704101562	0.7324762948875846
0.0	140.0	-0.21947932243347168	-0.654937744140625	0.6907348417995625
0.0	160.0	-0.2660229206085205	-0.55609130859375	0.6164460542355644
0.0	180.0	-0.2533082962036133	-0.5662078857421875	0.6202874033883129
0.0	200.0	-0.2676345109939575	-0.560211181640625	0.6208581154419744
0.0	220.0	-0.2499617338180542	-0.61749267578125	0.6661667006214103
0.0	240.0	-0.2629154920578003	-0.6580657958984375	0.7086431737450374
0.0	260.0	-0.25620508193969727	-0.704742431640625	0.7498686144695402
0.0	280.0	-0.19756805896759033	-0.818084716796875	0.8416030785238635
0.0	300.0	-0.15325415134429932	-0.844085693359375	0.8578854775774202
0.0	320.0	-0.1318073272705078	-0.85064697265625	0.86079814335966
0.0	340.0	-0.12849652767181396	-0.750701904296875	0.7616197914567792
0.0	360.0	-0.08618223667144775	-0.784088134765625	0.7888102312964319
0.0	380.0	-0.0680234432220459	-0.74981689453125	0.7528961177694241
0.0	400.0	-0.0357208251953125	-0.76385498046875	0.7646897465897843
0.0	420.0	0.01890552043914795	-0.853607177734375	0.8538165099028713
0.0	440.0	0.12295997142791748	-0.856658935546875	0.8654384359536265
0.0	460.0	0.21693527698516846	-0.8275146484375	0.8554772982255409
0.0	480.0	0.31732892990112305	-0.816802978515625	0.8762789256077019
0.0	500.0	0.38770145177841187	-0.800384521484375	0.8893412157000598
0.0	520.0	0.48148804903030396	-0.90435791015625	1.0245457388624426
0.0	540.0	0.6400997042655945	-0.95147705078125	1.1467502821295867
0.0	560.0	0.8010982871055603	-0.85540771484375	1.171955982201409
0.0	580.0	1.0719441175460815	-0.6904296875	1.2750518987566721
0.0	600.0	0.7852776050567627	-1.0054931640625	1.275804616694932
0.0	620.0	0.83149254322052	-1.17156982421875	1.4366473827809247
0.0	640.0	0.671749472618103	-1.2100830078125	1.3840333232112754
0.0	660.0	0.6366736888885498	-1.33349609375	1.4776891480177632
0.0	680.0	0.6143504977226257	-1.3409423828125	1.4749755957557071
0.0	700.0	0.5489164590835571	-1.35809326171875	1.4648298831532294
0.0	720.0	0.6855589151382446	-0.0682373046875	0.6889465551670475
0.0	740.0	0.8425247669219971	0.28985595703125	0.8909907175181273
0.0	760.0	1.0240874290466309	0.2611083984375	1.0568503479991547
0.0	780.0	1.1409519910812378	0.22406005859375	1.162744320910352
0.0	800.0	1.0532387495040894	0.53704833984375	1.182257494281963
20.0	0.0	-0.3107032775878906	-0.706852912902832	0.7721253571688191
20.0	20.0	-0.2987689971923828	-0.7140579223632812	0.7740423955915514
20.0	40.0	-0.267822265625	-0.6394882202148438	0.6933065337627048
20.0	60.0	-0.2408466339111328	-0.5548820495605469	0.6048976690241387
20.0	80.0	-0.25409889221191406	-0.47866058349609375	0.5419245346135778
20.0	100.0	-0.2967720031738281	-0.37015533447265625	0.47443502558977524
20.0	120.0	-0.2742195129394531	-0.38555145263671875	0.4731239413800943
20.0	140.0	-0.2847766876220703	-0.347625732421875	0.4493789176795494
20.0	160.0	-0.3044757843017578	-0.3291015625	0.44834511446664826
20.0	180.0	-0.27289772033691406	-0.371551513671875	0.4610029208984972
20.0	200.0	-0.2934284210205078	-0.4127349853515625	0.5064093269241227
20.0	220.0	-0.2508068084716797	-0.5151824951171875	0.5729895797053562
20.0	240.0	-0.2269744873046875	-0.61767578125	0.6580583474358666
20.0	260.0	-0.21028518676757812	-0.716552734375	0.746771505156808
20.0	280.0	-0.1660919189453125	-0.828460693359375	0.8449459426380084
20.0	300.0	-0.13447952270507812	-0.818511962890625	0.8294857294866799
20.0	320.0	-0.11944580078125	-0.78729248046875	0.7963019208358794
20.0	340.0	-0.11241531372070312	-0.71075439453125	0.7195894747037423
20.0	360.0	-0.07184219360351562	-0.76544189453125	0.7688059538565986
20.0	380.0	-0.06165504455566406	-0.71795654296875	0.7205990161739048
20.0	400.0	-0.04355430603027344	-0.707855224609375	0.7091939061924937
20.0	420.0	-0.007175445556640625	-0.76171875	0.7617525458575762
20.0	440.0	0.063629150390625	-0.720489501953125	0.7232937101925434
20.0	460.0	0.13077926635742188	-0.6995849609375	0.7117038246903756
20.0	480.0	0.20885467529296875	-0.697967529296875	0.7285457757371979
20.0	500.0	0.27071380615234375	-0.85870361328125	0.900365403768805
20.0	520.0	0.19739723205566406	-1.2652587890625	1.2805645124409553
20.0	540.0	0.15032958984375	-1.39520263671875	1.403278084732154
20.0	560.0	0.1460742950439453	-1.400146484375	1.4077456721227233
20.0	580.0	0.12420272827148438	-1.3968505859375	1.4023615358187835
20.0	600.0	0.18373680114746094	-1.47552490234375	1.4869206265071564
20.0	620.0	0.2353057861328125	-1.4700927734375	1.4888054189519668
20.0	640.0	0.2962532043457031	-1.498779296875	1.5277779098501902
20.0	660.0	0.3555030822753906	-1.59820556640625	1.6372670747313114
20.0	680.0	0.3761882781982422	-1.6380615234375	1.6807031787975357
20.0	700.0	0.3765544891357422	-1.682373046875	1.723998942035566
20.0	720.0	0.36956024169921875	-1.59674072265625	1.6389495744633478
20.0	740.0	0.46178436279296875	-1.44500732421875	1.517000647582571
20.0	760.0	0.5146579742431641	-1.04541015625	1.1652275422606209
20.0	780.0	1.1413764953613281	0.1552734375	1.1518898144164547
20.0	800.0	1.1158485412597656	0.3131103515625	1.158946098525354
40.0	0.0	-0.35770416259765625	-0.5224736928939819	0.6331911462630897
40.0	20.0	-0.3219451904296875	-0.4277153015136719	0.5353401580208036
40.0	40.0	-0.34751129150390625	-0.3122062683105469	0.46715827263905974
40.0	60.0	-0.2990226745605469	-0.3116798400878906	0.4319246260848712
40.0	80.0	-0.32349395751953125	-0.23162078857421875	0.39786496484534956
40.0	100.0	-0.338165283203125	-0.18825531005859375	0.3870346502951732
40.0	120.0	-0.3000144958496094	-0.24622344970703125	0.3881168443980836
40.0	140.0	-0.3113670349121094	-0.2164154052734375	0.3791900025971478
40.0	160.0	-0.3168182373046875	-0.219635009765625	0.3855039986869079
40.0	180.0	-0.2795867919921875	-0.28778076171875	0.4012312812729171
40.0	200.0	-0.2938041687011719	-0.337158203125	0.44720973097716177
40.0	220.0	-0.2921333312988281	-0.3364105224609375	0.445549012879831
40.0	240.0	-0.2718849182128906	-0.4098968505859375	0.4918707522021416
40.0	260.0	-0.2666015625	-0.454345703125	0.5267887727311508
40.0	280.0	-0.2338714599609375	-0.4189453125	0.47980312071721987
40.0	300.0	-0.18936538696289062	-0.44854736328125	0.4868819024015649
40.0	320.0	-0.1579742431640625	-0.561004638671875	0.5828224996640223
40.0	340.0	-0.14318084716796875	-0.491729736328125	0.5121512360475805
40.0	360.0	-0.09681320190429688	-0.5726318359375	0.58075813863614
40.0	380.0	-0.072113037109375	-0.55084228515625	0.5555425395388706
40.0	400.0	-0.0447845458984375	-0.576446533203125	0.5781835877930389
40.0	420.0	-0.00379180908203125	-0.632232666015625	0.6322440365818719
40.0	440.0	0.06867218017578125	-0.572052001953125	0.5761591457823725
40.0	460.0	0.13530349731445312	-0.58514404296875	0.6005835390745708
40.0	480.0	0.21193695068359375	-0.610626220703125	0.6463603116491927
40.0	500.0	0.2749595642089844	-0.779510498046875	0.8265829531966418
40.0	520.0	0.20244979858398438	-1.22296142578125	1.2396050055947676
40.0	540.0	0.15300369262695312	-1.37109375	1.3796043640285232
40.0	560.0	0.14288330078125	-1.3829345703125	1.390296250231426
40.0	580.0	0.08752059936523438	-1.38714599609375	1.3899042664126806
40.0	600.0	0.10449981689453125	-1.46099853515625	1.4647310099331203
40.0	620.0	0.027675628662109375	-1.49066162109375	1.4909185118656518
40.0	640.0	0.008785247802734375	-1.57720947265625	1.5772339399136583
40.0	660.0	0.06099700927734375	-1.64593505859375	1.6470649204718044
40.0	680.0	0.09990310668945312	-1.69952392578125	1.702457695518193
40.0	700.0	0.14958572387695312	-1.771728515625	1.7780320081108096
40.0	720.0	0.21239089965820312	-1.7584228515625	1.7712032122697878
40.0	740.0	0.35189056396484375	-1.5787353515625	1.6174771340827871
40.0	760.0	0.5098648071289062	-1.07037353515625	1.185606016479119
40.0	780.0	1.17022705078125	0.11090087890625	1.1754702698589876
40.0	800.0	1.16558837890625	0.20477294921875	1.1834391533885655
60.0	0.0	-0.4188346862792969	-0.16316622495651245	0.44949495147024315
60.0	20.0	-0.40276336669921875	-0.13310623168945312	0.424188163990293
60.0	40.0	-0.3784141540527344	-0.11793899536132812	0.3963671008223134
60.0	60.0	-0.3148612976074219	-0.10517501831054688	0.331962981682677
60.0	80.0	-0.3174476623535156	-0.05487823486328125	0.32215623382983155
60.0	100.0	-0.3118934631347656	-0.04694366455078125	0.315406467891281
60.0	120.0	-0.2914772033691406	-0.07010650634765625	0.29978973017128074
60.0	140.0	-0.2761993408203125	-0.1109619140625	0.29765520697946607
60.0	160.0	-0.2816505432128906	-0.165130615234375	0.3264891247496608
60.0	180.0	-0.27072906494140625	-0.220977783203125	0.34946445781139956
60.0	200.0	-0.35021209716796875	-0.1772918701171875	0.39253142576415007
60.0	220.0	-0.34906768798828125	-0.1526336669921875	0.38097937883429606
60.0	240.0	-0.3248138427734375	-0.1780242919921875	0.37040070328843466
60.0	260.0	-0.3398094177246094	-0.081817626953125	0.34952047787587326
60.0	280.0	-0.3766899108886719	0.38421630859375	0.5380682677455746
60.0	300.0	-0.29815673828125	0.339874267578125	0.45211940717500804
60.0	320.0	-0.2685394287109375	0.370086669921875	0.45725000604293004
60.0	340.0	-0.2343292236328125	0.296417236328125	0.3778536264755972
60.0	360.0	-0.11240386962890625	-0.16455078125	0.19927766939006866
60.0	380.0	-0.07137298583984375	-0.150543212890625	0.1666054082409289
60.0	400.0	-0.039089202880859375	-0.19140625	0.1953568998549155
60.0	420.0	0.002899169921875	-0.28143310546875	0.28144803790401607
60.0	440.0	0.052379608154296875	-0.25665283203125	0.2619433136005932
60.0	460.0	0.10744857788085938	-0.288055419921875	0.3074428757265109
60.0	480.0	0.1531829833984375	-0.32940673828125	0.3632820194118309
60.0	500.0	0.20690155029296875	-0.65118408203125	0.683263463244242
60.0	520.0	0.11894989013671875	-1.2503662109375	1.2560114401619669
60.0	540.0	0.10927200317382812	-1.392333984375	1.3966152994734033
60.0	560.0	0.10701370239257812	-1.40643310546875	1.410498497928388
60.0	580.0	0.0715789794921875	-1.390380859375	1.3922221390358316
60.0	600.0	0.09527587890625	-1.4610595703125	1.4641627508931874
60.0	620.0	0.01215362548828125	-1.49432373046875	1.4943731535511975
60.0	640.0	-0.0240478515625	-1.5704345703125	1.5706186802650026
60.0	660.0	0.027256011962890625	-1.627685546875	1.627913735335472
60.0	680.0	0.06598281860351562	-1.67596435546875	1.677262726334979
60.0	700.0	0.10384750366210938	-1.73193359375	1.7350441715347313
60.0	720.0	0.19892501831054688	-1.78607177734375	1.797115343191336
60.0	740.0	0.3202171325683594	-1.90264892578125	1.9294071490400482
60.0	760.0	0.4042205810546875	-1.80023193359375	1.8450553630931732
60.0	780.0	1.2129096984863281	-1.14971923828125	1.6712283696599377
60.0	800.0	1.1434822082519531	-1.0831298828125	1.5750307627567732
80.0	0.0	-0.5043869018554688	0.06673383712768555	0.5087824208648946
80.0	20.0	-0.397705078125	0.0176849365234375	0.3980980860871481
80.0	40.0	-0.32567596435546875	-0.00662994384765625	0.3257434418592148
80.0	60.0	-0.23838043212890625	-0.058868408203125	0.2455416866976641
80.0	80.0	-0.22672271728515625	-0.04256439208984375	0.23068358850846507
80.0	100.0	-0.1981201171875	-0.06439971923828125	0.208324037672944
80.0	120.0	-0.21988677978515625	-0.05512237548828125	0.22669069721485455
80.0	140.0	-0.2060546875	-0.1144561767578125	0.23570903809302324
80.0	160.0	-0.22528076171875	-0.1475372314453125	0.26929288193921486
80.0	180.0	-0.30242156982421875	-0.113311767578125	0.3229525701502062
80.0	200.0	-0.43087005615234375	0.0417633056640625	0.43288933804000507
80.0	220.0	-0.391143798828125	0.0520172119140625	0.3945874576022522
80.0	240.0	-0.40622711181640625	0.19183349609375	0.4492444285667323
80.0	260.0	-0.4688873291015625	0.62060546875	0.7778216217323893
80.0	280.0	-0.38239288330078125	0.87396240234375	0.9539573354765629
80.0	300.0	-0.30907440185546875	0.814697265625	0.8713544746537816
80.0	320.0	-0.2639007568359375	0.81231689453125	0.8541090952562644
80.0	340.0	-0.176788330078125	0.525177001953125	0.5541344575392192
80.0	360.0	-0.045867919921875	0.04541015625	0.06454415828414646
80.0	380.0	-0.03267669677734375	0.02557373046875	0.0414943635011641
80.0	400.0	-0.0122222900390625	0.0028076171875	0.012540617531465978
80.0	420.0	0.01683807373046875	-0.0352783203125	0.039090671662483006
80.0	440.0	0.02098846435546875	-0.0830078125	0.08562016451768788
80.0	460.0	0.0407257080078125	-0.1690673828125	0.17390331573551443
80.0	480.0	0.0525360107421875	-0.214996337890625	0.22132206788091205
80.0	500.0	0.13350677490234375	-0.611480712890625	0.6258855495871846
80.0	520.0	0.0574493408203125	-1.27069091796875	1.2719889291062847
80.0	540.0	0.0868988037109375	-1.381103515625	1.3838346443698128
80.0	560.0	0.09264373779296875	-1.398193359375	1.401259266642901
80.0	580.0	0.050689697265625	-1.39599609375	1.3969160816506263
80.0	600.0	0.07537841796875	-1.47052001953125	1.4724506897474223
80.0	620.0	-0.01967620849609375	-1.514404296875	1.5145321150686257
80.0	640.0	-0.04347991943359375	-1.5806884765625	1.5812863634811467
80.0	660.0	0.01354217529296875	-1.6285400390625	1.6285963432788846
80.0	680.0	0.0550537109375	-1.6741943359375	1.675099276333554
80.0	700.0	0.099700927734375	-1.72210693359375	1.7249905987346028
80.0	720.0	0.19149017333984375	-1.77679443359375	1.7870833628388627
80.0	740.0	0.31893157958984375	-1.82952880859375	1.85711954756126
80.0	760.0	1.0145339965820312	-0.44769287109375	1.1089220608540864
80.0	780.0	1.3922500610351562	0.09033203125	1.3951774468941747
80.0	800.0	1.3856201171875	0.13140869140625	1.3918374019014592
100.0	0.0	-0.3857574462890625	0.10207542777061462	0.3990340841607555
100.0	20.0	-0.2898101806640625	0.04904365539550781	0.29393063969428207
100.0	40.0	-0.25618743896484375	0.041172027587890625	0.25947473815202815
100.0	60.0	-0.16204833984375	-0.024608612060546875	0.16390621780049097
100.0	80.0	-0.15030670166015625	-0.01937103271484375	0.15154979865507828
100.0	100.0	-0.1531219482421875	-0.02724456787109375	0.15552683855838445
100.0	120.0	-0.19481658935546875	0.01834869384765625	0.1956787623990206
100.0	140.0	-0.19024658203125	-0.0352630615234375	0.19348706799830026
100.0	160.0	-0.250152587890625	-0.040924072265625	0.25347800085841565
100.0	180.0	-0.3507232666015625	0.0619354248046875	0.3561499776518423
100.0	200.0	-0.440643310546875	0.201629638671875	0.4845833657077599
100.0	220.0	-0.3855743408203125	0.21771240234375	0.44279370188983647
100.0	240.0	-0.40819549560546875	0.5544281005859375	0.6884868055031445
100.0	260.0	-0.2955780029296875	0.914031982421875	0.9606356336853038
100.0	280.0	-0.00751495361328125	0.871856689453125	0.8718890763577513
100.0	300.0	0.149383544921875	0.7940673828125	0.8079965667873343
100.0	320.0	0.26760101318359375	0.743682861328125	0.7903635242659375
100.0	340.0	0.4220733642578125	0.329742431640625	0.5356080619633916
100.0	360.0	0.48325347900390625	-0.077392578125	0.4894114180505121
100.0	380.0	0.3301544189453125	-0.0433349609375	0.3329862747750597
100.0	400.0	0.33890533447265625	-0.04718017578125	0.34217363241601867
100.0	420.0	0.33864593505859375	-0.051727294921875	0.34257376194280253
100.0	440.0	0.31735992431640625	-0.039764404296875	0.3198414129083356
100.0	460.0	0.30617523193359375	-0.0435791015625	0.3092610721422672
100.0	480.0	0.2914276123046875	-0.039276123046875	0.2940623523254966
100.0	500.0	0.26998138427734375	-0.03936767578125	0.2728365110331247
100.0	520.0	0.1511383056640625	-0.05255126953125	0.16001382242903164
100.0	540.0	0.175262451171875	-0.10821533203125	0.20597933118982484
100.0	560.0	0.18627166748046875	-0.329833984375	0.3787975598583524
100.0	580.0	0.060699462890625	-0.9290771484375	0.9310578781923102
100.0	600.0	-0.01514434814453125	-1.36529541015625	1.365379400853274
100.0	620.0	-0.1173095703125	-1.53216552734375	1.5366498425039632
100.0	640.0	-0.1827850341796875	-1.633056640625	1.643254198293581
100.0	660.0	-0.19489288330078125	-1.66998291015625	1.6813167923313053
100.0	680.0	-0.1636199951171875	-1.654541015625	1.6626116429243345
100.0	700.0	-0.1470794677734375	-1.66259765625	1.6690905716612596
100.0	720.0	-0.0349578857421875	-1.72418212890625	1.7245364790039241
100.0	740.0	0.12368011474609375	-0.999755859375	1.007377064032258
100.0	760.0	1.3005447387695312	0.0753173828125	1.3027238102125995
100.0	780.0	1.388824462890625	0.14874267578125	1.396766899780346
100.0	800.0	1.3830337524414062	0.162841796875	1.3925874519044166
120.0	0.0	-0.282928466796875	0.11569774150848389	0.30567054930790166
120.0	20.0	-0.2277679443359375	0.086273193359375	0.24355964435727612
120.0	40.0	-0.2156219482421875	0.08856582641601562	0.23310240276004965
120.0	60.0	-0.13657379150390625	0.035465240478515625	0.14110345073013417
120.0	80.0	-0.1401214599609375	0.04068756103515625	0.14590922234243514
120.0	100.0	-0.14110565185546875	0.0361175537109375	0.1456546692407051
120.0	120.0	-0.18402862548828125	0.09011077880859375	0.20490604543692065
120.0	140.0	-0.17957305908203125	0.046173095703125	0.18541423439123714
120.0	160.0	-0.23987579345703125	0.1117706298828125	0.2646376201356129
120.0	180.0	-0.30451202392578125	0.1881866455078125	0.35796897388301496
120.0	200.0	-0.3528900146484375	0.3120574951171875	0.47107456171755646
120.0	220.0	-0.26792144775390625	0.329071044921875	0.42434614970861206
120.0	240.0	-0.34456634521484375	0.7044219970703125	0.7841787527160132
120.0	260.0	-0.31970977783203125	0.98699951171875	1.0374884954419772
120.0	280.0	0.1746673583984375	0.809814453125	0.8284371639297884
120.0	300.0	0.28311920166015625	0.724273681640625	0.7776431368345956
120.0	320.0	0.368621826171875	0.602386474609375	0.7062234175688309
120.0	340.0	0.477142333984375	0.155029296875	0.5016960133084712
120.0	360.0	0.8355636596679688	-0.239013671875	0.8690766161282325
120.0	380.0	0.44445037841796875	-0.10906982421875	0.4576378103161764
120.0	400.0	0.37056732177734375	-0.0614013671875	0.3756198448720829
120.0	420.0	0.36991119384765625	-0.055511474609375	0.3740532250189879
120.0	440.0	0.34217071533203125	-0.031585693359375	0.3436254566469522
120.0	460.0	0.30255889892578125	0.002227783203125	0.30256710055321817
120.0	480.0	0.282806396484375	0.0123291015625	0.2830750159194837
120.0	500.0	0.262298583984375	0.016937255859375	0.26284485499292953
120.0	520.0	0.24163818359375	0.019775390625	0.2424460307880048
120.0	540.0	0.19431304931640625	-0.00067138671875	0.19431420919419723
120.0	560.0	0.11206817626953125	-0.04669189453125	0.12140596833474086
120.0	580.0	0.1359710693359375	-0.100830078125	0.16927739468414538
120.0	600.0	0.12418365478515625	-0.15484619140625	0.1984916197445622
120.0	620.0	-0.225341796875	-0.25872802734375	0.3431021969501828
120.0	640.0	-0.30463409423828125	-0.8526611328125	0.9054462649884165
120.0	660.0	-0.33753204345703125	-1.43487548828125	1.4740405514200194
120.0	680.0	-0.331939697265625	-1.54736328125	1.5825666136948426
120.0	700.0	-0.31890106201171875	-1.60284423828125	1.6342605482430281
120.0	720.0	-0.1996307373046875	-1.693359375	1.7050860401097663
120.0	740.0	1.3346710205078125	0.12139892578125	1.3401807460802468
120.0	760.0	1.4116134643554688	0.16693115234375	1.4214494652897305
120.0	780.0	1.3994064331054688	0.1669921875	1.409334862870782
120.0	800.0	1.3838424682617188	0.1826171875	1.395839895595156
140.0	0.0	-0.286407470703125	0.18654724955558777	0.3418027436860567
140.0	20.0	-0.24365234375	0.1789836883544922	0.3023270171715491
140.0	40.0	-0.231689453125	0.18585586547851562	0.2970225671933526
140.0	60.0	-0.16986083984375	0.16218948364257812	0.2348576877955461
140.0	80.0	-0.1796875	0.19106292724609375	0.2622835103930404
140.0	100.0	-0.17974853515625	0.18732452392578125	0.25961512505021395
140.0	120.0	-0.1949005126953125	0.19783782958984375	0.2777157119532774
140.0	140.0	-0.215606689453125	0.2376708984375	0.3208951549977418
140.0	160.0	-0.2588348388671875	0.30120849609375	0.39714233208065536
140.0	180.0	-0.252227783203125	0.319122314453125	0.406765173289801
140.0	200.0	-0.214447021484375	0.400909423828125	0.4546601930428033
140.0	220.0	-0.2031402587890625	0.394195556640625	0.4434592445942462
140.0	240.0	-0.294464111328125	0.7866973876953125	0.8400011265866798
140.0	260.0	-0.2721099853515625	1.031341552734375	1.066634540282931
140.0	280.0	0.2100830078125	0.892181396484375	0.9165819736413958
140.0	300.0	0.335601806640625	0.6077880859375	0.6942873540746809
140.0	320.0	0.4870147705078125	0.393646240234375	0.626211425273794
140.0	340.0	0.5341339111328125	-0.2862548828125	0.6060040370789895
140.0	360.0	0.9502716064453125	-0.543548583984375	1.094742521859626
140.0	380.0	0.5124664306640625	-0.2291259765625	0.5613559972898514
140.0	400.0	0.3967132568359375	-0.107086181640625	0.41091222718208986
140.0	420.0	0.400299072265625	-0.0611572265625	0.4049438894680805
140.0	440.0	0.369384765625	-0.01904296875	0.3698753029531029
140.0	460.0	0.300933837890625	0.045379638671875	0.3043361404657207
140.0	480.0	0.2858123779296875	0.058746337890625	0.2917873328185821
140.0	500.0	0.2504119873046875	0.063629150390625	0.25836956509100634
140.0	520.0	0.24798583984375	0.08343505859375	0.2616455345798061
140.0	540.0	0.214202880859375	0.05596923828125	0.2213942858391764
140.0	560.0	0.13702392578125	0.0023193359375	0.13704355349923064
140.0	580.0	0.1578369140625	-0.07086181640625	0.1730141279351663
140.0	600.0	0.1291046142578125	-0.103271484375	0.1653269515465474
140.0	620.0	0.117401123046875	-0.109375	0.16045533433846157
140.0	640.0	0.142425537109375	-0.12744140625	0.1911186690197258
140.0	660.0	0.400115966796875	-0.1884765625	0.4422852037968424
140.0	680.0	0.5206298828125	-0.28375244140625	0.5929341640362484
140.0	700.0	0.6325531005859375	-0.2681884765625	0.6870578461976821
140.0	720.0	0.7137908935546875	-0.3553466796875	0.7973510534805419
140.0	740.0	1.235565185546875	0.14154052734375	1.2436458694565067
140.0	760.0	1.3701324462890625	0.19677734375	1.3841908262184648
140.0	780.0	1.369903564453125	0.19708251953125	1.3840076934056988
140.0	800.0	1.3590545654296875	0.20404052734375	1.3742859413579083
160.0	0.0	-0.241607666015625	0.22790437936782837	0.3321365237557484
160.0	20.0	-0.2454071044921875	0.27322959899902344	0.3672588470063132
160.0	40.0	-0.231689453125	0.2755126953125	0.3599822884083605
160.0	60.0	-0.189117431640625	0.27445220947265625	0.333300792430455
160.0	80.0	-0.2131805419921875	0.32126617431640625	0.3855617956229356
160.0	100.0	-0.1517791748046875	0.25084686279296875	0.2931911773527068
160.0	120.0	-0.177276611328125	0.2716827392578125	0.3244048515892012
160.0	140.0	-0.2014312744140625	0.3264617919921875	0.383603779885996
160.0	160.0	-0.1668243408203125	0.3487396240234375	0.38658722955387487
160.0	180.0	-0.0762176513671875	0.352447509765625	0.3605944779387511
160.0	200.0	-0.1571807861328125	0.4257049560546875	0.4537956689291474
160.0	220.0	-0.24200439453125	0.4105377197265625	0.47655781001964753
160.0	240.0	-0.2334747314453125	0.8117523193359375	0.8446610433604326
160.0	260.0	-0.275543212890625	1.0028076171875	1.0399746051031054
160.0	280.0	0.022491455078125	0.8084716796875	0.808784472160698
160.0	300.0	0.124969482421875	0.415313720703125	0.4337082638607024
160.0	320.0	0.22808837890625	0.08648681640625	0.2439349872489993
160.0	340.0	0.1541900634765625	-0.783416748046875	0.7984462266146964
160.0	360.0	0.5364227294921875	-0.754547119140625	0.9257919311158772
160.0	380.0	0.4506072998046875	-0.327606201171875	0.5571110855866526
160.0	400.0	0.3708343505859375	-0.160247802734375	0.4039770709529059
160.0	420.0	0.392608642578125	-0.08209228515625	0.40109935117027173
160.0	440.0	0.402557373046875	0.001922607421875	0.4025619641914764
160.0	460.0	0.30352783203125	0.0997314453125	0.3194925758162635
160.0	480.0	0.2725830078125	0.105926513671875	0.2924413145347069
160.0	500.0	0.248016357421875	0.124969482421875	0.2777219564341404
160.0	520.0	0.2225341796875	0.14483642578125	0.2655165745528442
160.0	540.0	0.23065185546875	0.1119384765625	0.2563796032571829
160.0	560.0	0.184906005859375	0.04522705078125	0.19035681528444678
160.0	580.0	0.1640472412109375	-0.0789794921875	0.1820693756102736
160.0	600.0	0.1199493408203125	-0.0799560546875	0.14415552380820507
160.0	620.0	0.09429931640625	-0.08111572265625	0.12438698298749641
160.0	640.0	0.096893310546875	-0.0814208984375	0.1265609589529996
160.0	660.0	0.0887603759765625	-0.07012939453125	0.11312177651018591
160.0	680.0	0.2010955810546875	-0.093994140625	0.2219782223362343
160.0	700.0	0.5662078857421875	-0.27545166015625	0.629654656902871
160.0	720.0	0.8524932861328125	-0.36859130859375	0.928764962556391
160.0	740.0	1.17156982421875	0.1175537109375	1.1774526436231438
160.0	760.0	1.2559661865234375	0.19287109375	1.2706889157046062
160.0	780.0	1.2834930419921875	0.197509765625	1.2986009765742523
160.0	800.0	1.252716064453125	0.20330810546875	1.2691066637159456
180.0	0.0	-0.288330078125	0.3904864192008972	0.4854007391134746
180.0	20.0	-0.283172607421875	0.41590118408203125	0.5031505942706805
180.0	40.0	-0.2665557861328125	0.4067115783691406	0.48627800186765524
180.0	60.0	-0.240447998046875	0.4146461486816406	0.47931896309374955
180.0	80.0	-0.199798583984375	0.40103912353515625	0.448053403924139
180.0	100.0	-0.1225128173828125	0.3103790283203125	0.3336832804384057
180.0	120.0	-0.1532745361328125	0.3528900146484375	0.384739451922081
180.0	140.0	-0.057586669921875	0.40362548828125	0.407712839315821
180.0	160.0	0.033538818359375	0.4065093994140625	0.4078906031633052
180.0	180.0	-0.03753662109375	0.3853759765625	0.38719974332976553
180.0	200.0	-0.1835174560546875	0.4281768798828125	0.4658477188341321
180.0	220.0	-0.2182464599609375	0.4198455810546875	0.47318265946316046
180.0	240.0	-0.120697021484375	0.804443359375	0.8134475333036145
180.0	260.0	-0.2484588623046875	0.977630615234375	1.0087087915257218
180.0	280.0	-0.1698455810546875	0.83465576171875	0.8517615640389693
180.0	300.0	-0.1280670166015625	0.365753173828125	0.3875261860914324
180.0	320.0	-0.1285552978515625	0.0318603515625	0.13244450387762433
180.0	340.0	-0.170745849609375	-0.836029052734375	0.8532870104336311
180.0	360.0	0.3997955322265625	-0.870269775390625	0.9577086976459853
180.0	380.0	0.3668212890625	-0.3865966796875	0.5329304371631195
180.0	400.0	0.2845916748046875	-0.1663818359375	0.32965942531356535
180.0	420.0	0.4516448974609375	-0.036102294921875	0.45308552073656777
180.0	440.0	0.570526123046875	0.067657470703125	0.5745237944775152
180.0	460.0	0.7051239013671875	0.134979248046875	0.7179269556734744
180.0	480.0	0.6971588134765625	0.125762939453125	0.7084114116443487
180.0	500.0	0.6750335693359375	0.085906982421875	0.6804780153386649
180.0	520.0	0.645965576171875	0.093505859375	0.6526981471833053
180.0	540.0	0.3772430419921875	0.10546875	0.3917090373709571
180.0	560.0	0.182037353515625	0.09228515625	0.2040934789234079
180.0	580.0	0.1403656005859375	-0.0474853515625	0.14818016210297907
180.0	600.0	0.103179931640625	-0.03887939453125	0.11026198625310829
180.0	620.0	0.0802154541015625	-0.03778076171875	0.0886673842670959
180.0	640.0	0.0786895751953125	-0.04132080078125	0.08887889412916034
180.0	660.0	0.0668182373046875	-0.02960205078125	0.07308185990354403
180.0	680.0	0.0662078857421875	0.00689697265625	0.06656615030382645
180.0	700.0	0.2355804443359375	-0.13031005859375	0.26921897615923046
180.0	720.0	0.6535491943359375	-0.38507080078125	0.7585552524578985
180.0	740.0	0.869140625	-0.03924560546875	0.8700262315436239
180.0	760.0	1.0839080810546875	0.1668701171875	1.0966778762179097
180.0	780.0	1.14990234375	0.1800537109375	1.1639135444628643
180.0	800.0	1.117218017578125	0.18695068359375	1.132751807280556
200.0	0.0	-0.2804718017578125	0.5210386514663696	0.5917311111502983
200.0	20.0	-0.2679901123046875	0.5162467956542969	0.5816609444654234
200.0	40.0	-0.2513580322265625	0.5009384155273438	0.5604642330388758
200.0	60.0	-0.193603515625	0.4755592346191406	0.5134577946568758
200.0	80.0	-0.1805877685546875	0.46376800537109375	0.497687356638125
200.0	100.0	-0.097808837890625	0.3874053955078125	0.3995616463552016
200.0	120.0	-0.074981689453125	0.43822479248046875	0.444593322596949
200.0	140.0	0.0631256103515625	0.4691162109375	0.47334433771474893
200.0	160.0	0.05126953125	0.45660400390625	0.45947337378548225
200.0	180.0	-0.0580596923828125	0.423370361328125	0.42733288046989076
200.0	200.0	-0.137939453125	0.4544830322265625	0.47495486028703265
200.0	220.0	-0.1531982421875	0.4575958251953125	0.4825594685067519
200.0	240.0	-0.06085205078125	0.774139404296875	0.7765273912550699
200.0	260.0	-0.162322998046875	0.93505859375	0.9490433759532034
200.0	280.0	-0.44097900390625	0.839935302734375	0.9486589453885071
200.0	300.0	-0.516448974609375	0.270111083984375	0.5828203334358616
200.0	320.0	-0.575958251953125	0.026153564453125	0.5765517469633608
200.0	340.0	-0.4278106689453125	-0.53607177734375	0.6858534237925206
200.0	360.0	0.2100372314453125	-0.621551513671875	0.6560807288291669
200.0	380.0	0.3400726318359375	-0.278656005859375	0.43965732625002524
200.0	400.0	0.4801788330078125	-0.128997802734375	0.4972043290027164
200.0	420.0	0.94354248046875	-0.022308349609375	0.9438061638447884
200.0	440.0	0.9494781494140625	0.13427734375	0.9589260457716792
200.0	460.0	0.90704345703125	0.283782958984375	0.9504002318776698
200.0	480.0	0.85101318359375	0.352569580078125	0.9211562014375385
200.0	500.0	0.7664337158203125	0.2796630859375	0.8158627840404397
200.0	520.0	0.6730194091796875	0.24066162109375	0.7147539024028112
200.0	540.0	0.4551849365234375	0.19781494140625	0.49631046481149677
200.0	560.0	0.2263031005859375	0.1376953125	0.264902043063623
200.0	580.0	0.1669921875	-0.04339599609375	0.1725387004790633
200.0	600.0	0.0986175537109375	-0.0233154296875	0.10133622827716847
200.0	620.0	0.0589141845703125	-0.0150146484375	0.060797375036152415
200.0	640.0	0.0575103759765625	-0.01971435546875	0.060795552111267234
200.0	660.0	0.01531982421875	-0.02313232421875	0.02774529577883009
200.0	680.0	-0.019073486328125	0.0101318359375	0.021597499396309467
200.0	700.0	0.0586700439453125	-0.1217041015625	0.13510759561801186
200.0	720.0	0.344635009765625	-0.3157958984375	0.46744019876996057
200.0	740.0	0.6143341064453125	-0.19140625	0.6434615348884679
200.0	760.0	0.9078216552734375	0.10919189453125	0.9143648219473055
200.0	780.0	1.0052642822265625	0.1348876953125	1.0142736156812933
200.0	800.0	1.0465545654296875	0.151123046875	1.0574093974041017
220.0	0.0	-0.139739990234375	0.5102164149284363	0.5290066681367348
220.0	20.0	-0.1458892822265625	0.5074787139892578	0.5280325064054036
220.0	40.0	-0.13006591796875	0.5010147094726562	0.5176223354193903
220.0	60.0	-0.0847015380859375	0.4678153991699219	0.47542149536452055
220.0	80.0	-0.07843017578125	0.464141845703125	0.4707217282065714
220.0	100.0	0.0761260986328125	0.4416351318359375	0.44814815916703105
220.0	120.0	0.172332763671875	0.49129486083984375	0.5206430847734633
220.0	140.0	0.0539398193359375	0.493316650390625	0.49625681019268614
220.0	160.0	-0.0126495361328125	0.4717254638671875	0.47189503496549795
220.0	180.0	-0.05712890625	0.4502410888671875	0.4538510218492759
220.0	200.0	-0.1065216064453125	0.4687347412109375	0.48068608286258363
220.0	220.0	-0.08795166015625	0.4820709228515625	0.49002843711686533
220.0	240.0	-0.0189666748046875	0.743682861328125	0.7439246823343973
220.0	260.0	-0.0471649169921875	0.96331787109375	0.9644717985319605
220.0	280.0	-0.5433502197265625	0.760833740234375	0.9349317844398768
220.0	300.0	-0.715118408203125	0.260711669921875	0.7611602410691352
220.0	320.0	-0.7643585205078125	0.142364501953125	0.7775034400497874
220.0	340.0	-0.5914306640625	-0.221038818359375	0.6313860860164077
220.0	360.0	-0.032012939453125	-0.34185791015625	0.3433535481523791
220.0	380.0	0.1984710693359375	0.012664794921875	0.1988747404618386
220.0	400.0	0.4578399658203125	0.056915283203125	0.46136404689186267
220.0	420.0	0.8667449951171875	0.19580078125	0.8885858610729769
220.0	440.0	0.8443450927734375	0.421051025390625	0.9435054857673492
220.0	460.0	0.8674163818359375	0.493499755859375	0.9979745430173115
220.0	480.0	0.7440948486328125	0.657012939453125	0.9926445216545164
220.0	500.0	0.65228271484375	0.5675048828125	0.8646007934879324
220.0	520.0	0.590972900390625	0.5087890625	0.779817465254361
220.0	540.0	0.3416290283203125	0.42498779296875	0.5452751756347707
220.0	560.0	0.055938720703125	0.3311767578125	0.3358678093969434
220.0	580.0	0.1220550537109375	-0.02239990234375	0.12409347993101562
220.0	600.0	0.0473785400390625	0.01153564453125	0.048762661442792544
220.0	620.0	0.00262451171875	0.01947021484375	0.019646305704219276
220.0	640.0	0.0056304931640625	0.01043701171875	0.01185890664808014
220.0	660.0	-0.0400848388671875	-0.00830078125	0.04093528155966119
220.0	680.0	-0.11541748046875	0.0152587890625	0.11642175673562119
220.0	700.0	-0.0159454345703125	-0.14691162109375	0.1477744270705513
220.0	720.0	0.0641021728515625	-0.23455810546875	0.24315960479771478
220.0	740.0	0.27740478515625	-0.29730224609375	0.4066227248445098
220.0	760.0	0.566162109375	-0.0120849609375	0.566291073894698
220.0	780.0	0.6834869384765625	0.03826904296875	0.6845574590330664
220.0	800.0	0.796875	0.0892333984375	0.8018555761617585
240.0	0.0	-0.0356903076171875	0.47123390436172485	0.4725835277258452
240.0	20.0	-0.0328216552734375	0.4761180877685547	0.47724804300832235
240.0	40.0	-0.0240020751953125	0.4763526916503906	0.47695700692646664
240.0	60.0	0.03619384765625	0.4515342712402344	0.4529825523269228
240.0	80.0	0.0605316162109375	0.46239471435546875	0.46633994941993095
240.0	100.0	0.2652130126953125	0.48174285888671875	0.5499219255415018
240.0	120.0	0.146392822265625	0.49411773681640625	0.5153476460094314
240.0	140.0	-0.01690673828125	0.5004730224609375	0.5007585086750865
240.0	160.0	-0.0590667724609375	0.4978179931640625	0.5013099220311191
240.0	180.0	-0.0720977783203125	0.4898223876953125	0.4951000516322554
240.0	200.0	-0.058685302734375	0.507598876953125	0.5109800237202028
240.0	220.0	-0.0229644775390625	0.521942138671875	0.5224470914360735
240.0	240.0	-0.0250091552734375	0.6497039794921875	0.6501851419522563
240.0	260.0	-0.0337677001953125	0.872589111328125	0.8732422428999226
240.0	280.0	-0.2877197265625	0.77105712890625	0.8229895121387326
240.0	300.0	-0.292022705078125	0.42010498046875	0.5116301934950618
240.0	320.0	-0.2598724365234375	0.409912109375	0.48534690755879967
240.0	340.0	-0.1865386962890625	0.252685546875	0.31408067564360104
240.0	360.0	0.1882476806640625	0.078338623046875	0.20389734950773447
240.0	380.0	0.1591339111328125	0.419219970703125	0.44840716487223403
240.0	400.0	0.3042449951171875	0.481201171875	0.5693150137382034
240.0	420.0	0.6526947021484375	0.67547607421875	0.9392967055486844
240.0	440.0	0.674072265625	0.852783203125	1.0870200599882947
240.0	460.0	0.8033447265625	0.784088134765625	1.1225671261782142
240.0	480.0	0.749969482421875	0.792510986328125	1.0911131417112125
240.0	500.0	0.6785125732421875	0.70892333984375	0.9813009802415118
240.0	520.0	0.6470947265625	0.62060546875	0.8965950774945197
240.0	540.0	0.3581695556640625	0.4825439453125	0.6009443316667068
240.0	560.0	-0.0444488525390625	0.3460693359375	0.3489121462033982
240.0	580.0	0.0241851806640625	0.0911865234375	0.0943393079281965
240.0	600.0	0.031280517578125	0.11334228515625	0.11757952366120589
240.0	620.0	0.007476806640625	0.1170654296875	0.11730395332409006
240.0	640.0	0.01263427734375	0.10943603515625	0.11016292822324024
240.0	660.0	-0.038360595703125	0.076171875	0.08528592992817888
240.0	680.0	-0.1503753662109375	-0.00152587890625	0.1503831076601029
240.0	700.0	-0.09979248046875	-0.1943359375	0.21846051305009279
240.0	720.0	-0.007171630859375	-0.3310546875	0.3311323578343044
240.0	740.0	0.0624237060546875	-0.4033203125	0.40812252272166955
240.0	760.0	0.2169189453125	-0.554931640625	0.5958212438326125
240.0	780.0	0.3490447998046875	-0.38287353515625	0.5180969177612801
240.0	800.0	0.455841064453125	-0.28607177734375	0.5381711046074196
260.0	0.0	0.059326171875	0.4789212942123413	0.48258180728179756
260.0	20.0	0.071624755859375	0.47197723388671875	0.4773809955991896
260.0	40.0	0.07293701171875	0.47748565673828125	0.48302418166096905
260.0	60.0	0.14697265625	0.4489860534667969	0.47242929406723927
260.0	80.0	0.15478515625	0.4797210693359375	0.5040741502598127
260.0	100.0	0.1767578125	0.507354736328125	0.5372635784737008
260.0	120.0	0.053375244140625	0.5062332153320312	0.5090392764733169
260.0	140.0	-0.055389404296875	0.5195770263671875	0.522521073677351
260.0	160.0	-0.077117919921875	0.5346527099609375	0.5401857956681674
260.0	180.0	-0.112548828125	0.5347442626953125	0.5464601222393672
260.0	200.0	-0.07586669921875	0.5366668701171875	0.5420028464240078
260.0	220.0	-0.03173828125	0.5489349365234375	0.5498516918521706
260.0	240.0	0.0130615234375	0.5697021484375	0.5698518591079718
260.0	260.0	-0.0513916015625	0.65972900390625	0.661727629245063
260.0	280.0	-0.036865234375	0.6837158203125	0.6847089662412188
260.0	300.0	0.014434814453125	0.482025146484375	0.48224123186594003
260.0	320.0	0.040283203125	0.496490478515625	0.49812200484488167
260.0	340.0	0.065216064453125	0.499969482421875	0.5042049369214384
260.0	360.0	0.191009521484375	0.395751953125	0.4394362817291514
260.0	380.0	0.1246337890625	0.746612548828125	0.7569437756159337
260.0	400.0	0.207550048828125	0.814483642578125	0.8405121217423862
260.0	420.0	0.49468994140625	0.928253173828125	1.0518422376243057
260.0	440.0	0.540313720703125	0.972625732421875	1.1126274004127543
260.0	460.0	0.720611572265625	0.937591552734375	1.182522286403936
260.0	480.0	0.748687744140625	0.926361083984375	1.1910827830789446
260.0	500.0	0.717315673828125	0.841949462890625	1.1060834841825047
260.0	520.0	0.71844482421875	0.7510986328125	1.0393806432965342
260.0	540.0	0.436187744140625	0.58184814453125	0.7271911794246034
260.0	560.0	-0.00140380859375	0.45172119140625	0.45172337270064944
260.0	580.0	0.09197998046875	0.24737548828125	0.26392224045998564
260.0	600.0	0.042816162109375	0.1385498046875	0.14501473068871548
260.0	620.0	0.04132080078125	0.1473388671875	0.15302336540966388
260.0	640.0	0.04962158203125	0.13946533203125	0.1480299977770414
260.0	660.0	-0.029571533203125	0.09637451171875	0.10080933530686037
260.0	680.0	-0.10693359375	-0.02294921875	0.10936846032346524
260.0	700.0	-0.08538818359375	-0.193359375	0.2113740518555449
260.0	720.0	-0.030548095703125	-0.35296630859375	0.35428576199642237
260.0	740.0	0.033203125	-0.43280029296875	0.43407204598269333
260.0	760.0	0.146942138671875	-0.66815185546875	0.6841190642598683
260.0	780.0	0.257049560546875	-0.438720703125	0.5084784478498926
260.0	800.0	0.343719482421875	-0.3426513671875	0.48533806983568123
280.0	0.0	0.1517333984375	0.45755624771118164	0.48205885949843236
280.0	20.0	0.172576904296875	0.4511222839355469	0.48300528253831443
280.0	40.0	0.1815185546875	0.4500885009765625	0.48531293451459545
280.0	60.0	0.243499755859375	0.44434356689453125	0.5066885991850715
280.0	80.0	0.312591552734375	0.49321746826171875	0.5839323161457902
280.0	100.0	0.185943603515625	0.5055618286132812	0.5386722437987507
280.0	120.0	0.010772705078125	0.5077056884765625	0.5078199654268829
280.0	140.0	-0.0380859375	0.535736083984375	0.5370881587953389
280.0	160.0	-0.06658935546875	0.55767822265625	0.5616396908043247
280.0	180.0	-0.100128173828125	0.556427001953125	0.5653641832453646
280.0	200.0	-0.034393310546875	0.5691070556640625	0.5701453679694259
280.0	220.0	0.00128173828125	0.5591583251953125	0.5591597942343928
280.0	240.0	0.0272216796875	0.5971832275390625	0.5978033348008194
280.0	260.0	0.068878173828125	0.591705322265625	0.5957007564435054
280.0	280.0	0.09002685546875	0.60235595703125	0.6090464134010021
280.0	300.0	0.16021728515625	0.61322021484375	0.6338048677281155
280.0	320.0	0.126434326171875	0.618438720703125	0.6312306156227325
280.0	340.0	0.10723876953125	0.65234375	0.6610994795449767
280.0	360.0	0.09716796875	0.691497802734375	0.6982913613510263
280.0	380.0	0.038116455078125	0.795989990234375	0.796902082254177
280.0	400.0	0.083526611328125	0.888397216796875	0.8923151403021207
280.0	420.0	0.08966064453125	0.944732666015625	0.9489777876297999
280.0	440.0	0.0723876953125	0.97979736328125	0.9824677356155495
280.0	460.0	0.083465576171875	1.00115966796875	1.004632859891115
280.0	480.0	0.03204345703125	0.951629638671875	0.9521689725764418
280.0	500.0	-0.008636474609375	0.870452880859375	0.8704957245673661
280.0	520.0	0.020355224609375	0.80328369140625	0.8035415509157878
280.0	540.0	0.037689208984375	0.76300048828125	0.7639307701561011
280.0	560.0	0.050445556640625	0.691162109375	0.6930005884705164
280.0	580.0	0.014129638671875	0.3353271484375	0.33562470583707465
280.0	600.0	0.013427734375	0.146484375	0.14709852538209273
280.0	620.0	0.03741455078125	0.1558837890625	0.16031096126792058
280.0	640.0	0.04486083984375	0.1494140625	0.1560033878614195
280.0	660.0	-0.010528564453125	0.11279296875	0.1132832929821608
280.0	680.0	-0.0289306640625	-0.03350830078125	0.04426951032419433
280.0	700.0	-0.0213623046875	-0.2388916015625	0.2398448360058182
280.0	720.0	0.012542724609375	-0.4176025390625	0.41779085745391015
280.0	740.0	0.042022705078125	-0.52655029296875	0.5282244965614142
280.0	760.0	0.111358642578125	-0.7877197265625	0.7955520818227694
280.0	780.0	0.1514892578125	-0.51025390625	0.53226689177138
280.0	800.0	0.1817626953125	-0.42901611328125	0.46593186504274964
300.0	0.0	0.461273193359375	0.3285035192966461	0.566292787436179
300.0	20.0	0.45550537109375	0.3441810607910156	0.5709165838390786
300.0	40.0	0.423065185546875	0.38430023193359375	0.5715512395980133
300.0	60.0	0.450103759765625	0.4255104064941406	0.6193968845497693
300.0	80.0	0.251068115234375	0.5091094970703125	0.567651018227333
300.0	100.0	0.11114501953125	0.5175018310546875	0.5293027116041975
300.0	120.0	0.007232666015625	0.53363037109375	0.5336793835359831
300.0	140.0	0.007476806640625	0.56103515625	0.561084975013592
300.0	160.0	-0.020233154296875	0.573455810546875	0.5738126411841887
300.0	180.0	-0.0369873046875	0.584869384765625	0.5860377615343286
300.0	200.0	-0.025177001953125	0.591949462890625	0.5924846395003394
300.0	220.0	-0.03521728515625	0.5769805908203125	0.5780543740489588
300.0	240.0	-0.04681396484375	0.643310546875	0.645011633247807
300.0	260.0	-0.06964111328125	0.63214111328125	0.6359656215232943
300.0	280.0	-0.06402587890625	0.625701904296875	0.6289691456744547
300.0	300.0	-0.021575927734375	0.643096923828125	0.6434587586588563
300.0	320.0	-0.027130126953125	0.645355224609375	0.645925235394244
300.0	340.0	-0.017791748046875	0.680572509765625	0.6808050288792271
300.0	360.0	-0.006683349609375	0.729248046875	0.7292786717250158
300.0	380.0	-0.02410888671875	0.80859375	0.8089530832859716
300.0	400.0	-0.05419921875	0.900238037109375	0.9018681049752513
300.0	420.0	-0.057769775390625	0.951904296875	0.9536556702278718
300.0	440.0	-0.087677001953125	0.983184814453125	0.9870864379793262
300.0	460.0	-0.09124755859375	0.996978759765625	1.0011457258427086
300.0	480.0	-0.1500244140625	0.914794921875	0.9270151422188765
300.0	500.0	-0.1260986328125	0.8370361328125	0.8464811591706497
300.0	520.0	-0.1080322265625	0.7733154296875	0.780825022504283
300.0	540.0	-0.085479736328125	0.74200439453125	0.7469118467573083
300.0	560.0	-0.071624755859375	0.72052001953125	0.7240712701089775
300.0	580.0	0.01312255859375	0.317138671875	0.31741004826987645
300.0	600.0	0.013275146484375	0.13677978515625	0.13742248411949015
300.0	620.0	0.025360107421875	0.14385986328125	0.14607804527631446
300.0	640.0	0.024017333984375	0.13916015625	0.141217496859424
300.0	660.0	-0.009674072265625	0.1064453125	0.10688401296462999
300.0	680.0	0.00146484375	-0.04559326171875	0.045616787275808326
300.0	700.0	-0.01141357421875	-0.290283203125	0.2905075002352898
300.0	720.0	-0.007843017578125	-0.45062255859375	0.45069080669380024
300.0	740.0	0.015838623046875	-0.57672119140625	0.5769386402357407
300.0	760.0	0.085784912109375	-0.81732177734375	0.8218113766953824
300.0	780.0	0.1102294921875	-0.65008544921875	0.6593645670142263
300.0	800.0	0.153106689453125	-0.58172607421875	0.6015371009183509
320.0	0.0	0.49530029296875	0.3781014680862427	0.6231236637970842
320.0	20.0	0.4908447265625	0.39433860778808594	0.6296280514609092
320.0	40.0	0.465545654296875	0.4217567443847656	0.62818111056346
320.0	60.0	0.503204345703125	0.4394874572753906	0.6681046614392826
320.0	80.0	0.20367431640625	0.5038681030273438	0.5434761194495368
320.0	100.0	0.049774169921875	0.5054550170898438	0.5078998349012391
320.0	120.0	-0.020538330078125	0.5507965087890625	0.5511792966872194
320.0	140.0	-0.01190185546875	0.5735015869140625	0.5736250729845646
320.0	160.0	0.007049560546875	0.588653564453125	0.5886957747829293
320.0	180.0	0.00347900390625	0.6033172607421875	0.6033272914245106
320.0	200.0	-0.0147705078125	0.6092681884765625	0.6094472031198036
320.0	220.0	-0.0322265625	0.623931884765625	0.6247635938158942
320.0	240.0	-0.070953369140625	0.65411376953125	0.6579507611385422
320.0	260.0	-0.131500244140625	0.644866943359375	0.6581380469526947
320.0	280.0	-0.162872314453125	0.639892578125	0.6602953145031221
320.0	300.0	-0.124298095703125	0.648223876953125	0.6600334925195565
320.0	320.0	-0.12640380859375	0.649627685546875	0.661811191093045
320.0	340.0	-0.101837158203125	0.685882568359375	0.6934015462703707
320.0	360.0	-0.080535888671875	0.7249755859375	0.7294351441832166
320.0	380.0	-0.071624755859375	0.79937744140625	0.80257983994187
320.0	400.0	-0.08966064453125	0.878631591796875	0.8831944889327998
320.0	420.0	-0.16796875	0.9549560546875	0.9696156802366998
320.0	440.0	-0.2337646484375	0.979248046875	1.0067634519427144
320.0	460.0	-0.29351806640625	0.996063232421875	1.0384097545235107
320.0	480.0	-0.371978759765625	0.906646728515625	0.9799880040310993
320.0	500.0	-0.354888916015625	0.775634765625	0.8529685998657243
320.0	520.0	-0.298065185546875	0.70458984375	0.7650422882107514
320.0	540.0	-0.23974609375	0.6646728515625	0.7065891232340114
320.0	560.0	-0.207000732421875	0.64227294921875	0.674806523769105
320.0	580.0	-0.056915283203125	0.2568359375	0.2630666232223233
320.0	600.0	-0.0277099609375	0.11004638671875	0.11348149261007476
320.0	620.0	0.016326904296875	0.1151123046875	0.11626439908410119
320.0	640.0	0.012847900390625	0.1063232421875	0.10709668703423651
320.0	660.0	0.006195068359375	0.07611083984375	0.07636254850185588
320.0	680.0	0.03851318359375	-0.0877685546875	0.09584667183819463
320.0	700.0	0.010467529296875	-0.35113525390625	0.35129124057594663
320.0	720.0	-0.04559326171875	-0.48687744140625	0.4890075546087717
320.0	740.0	-0.0177001953125	-0.6182861328125	0.6185394400863513
320.0	760.0	0.012237548828125	-0.82855224609375	0.8286426142242015
320.0	780.0	0.023773193359375	-0.75067138671875	0.7510477318791086
320.0	800.0	0.146148681640625	-0.6737060546875	0.6893760115262856
340.0	0.0	0.58966064453125	0.4104928970336914	0.7184734471253075
340.0	20.0	0.584381103515625	0.4251232147216797	0.7226555347061524
340.0	40.0	0.5545654296875	0.4333457946777344	0.703797835723696
340.0	60.0	0.522674560546875	0.43377685546875	0.6792282801703899
340.0	80.0	0.1898193359375	0.4833526611328125	0.519289105720431
340.0	100.0	0.044891357421875	0.4874114990234375	0.4894744154207173
340.0	120.0	0.03179931640625	0.546356201171875	0.5472808192170333
340.0	140.0	0.05712890625	0.5699462890625	0.5728023082577759
340.0	160.0	0.053131103515625	0.589080810546875	0.5914719904740641
340.0	180.0	0.0472412109375	0.6035003662109375	0.6053465321843159
340.0	200.0	0.006744384765625	0.59661865234375	0.5966567715616233
340.0	220.0	-0.042724609375	0.621124267578125	0.6225919594892858
340.0	240.0	-0.089263916015625	0.6510467529296875	0.6571376729443642
340.0	260.0	-0.141632080078125	0.655914306640625	0.6710314625731854
340.0	280.0	-0.18902587890625	0.654815673828125	0.6815528956634707
340.0	300.0	-0.17388916015625	0.644134521484375	0.6671931667723754
340.0	320.0	-0.177947998046875	0.643768310546875	0.6679095205739085
340.0	340.0	-0.155792236328125	0.67620849609375	0.693923015247001
340.0	360.0	-0.13238525390625	0.688385009765625	0.7009991277611135
340.0	380.0	-0.12152099609375	0.772979736328125	0.7824736578732314
340.0	400.0	-0.136810302734375	0.853973388671875	0.8648627680123573
340.0	420.0	-0.222564697265625	0.926361083984375	0.9527223637501355
340.0	440.0	-0.30828857421875	0.937591552734375	0.9869750578169065
340.0	460.0	-0.40277099609375	0.93115234375	1.0145290348558142
340.0	480.0	-0.467132568359375	0.84039306640625	0.961495367896136
340.0	500.0	-0.392181396484375	0.68902587890625	0.7928195945806112
340.0	520.0	-0.312896728515625	0.5982666015625	0.6751498272686766
340.0	540.0	-0.21112060546875	0.54937744140625	0.5885469252146078
340.0	560.0	-0.173248291015625	0.52813720703125	0.5558272031761347
340.0	580.0	-0.11370849609375	0.22991943359375	0.2565006199368204
340.0	600.0	-0.093841552734375	0.09063720703125	0.1304658588214716
340.0	620.0	-0.085113525390625	0.0855712890625	0.12069282379759991
340.0	640.0	-0.07342529296875	0.0745849609375	0.10466226657967602
340.0	660.0	-0.0552978515625	0.0457763671875	0.07178668525787432
340.0	680.0	0.021087646484375	-0.09246826171875	0.09484233368879753
340.0	700.0	-0.025115966796875	-0.43133544921875	0.43206606154716964
340.0	720.0	-0.07000732421875	-0.59161376953125	0.5957414520941481
340.0	740.0	-0.045867919921875	-0.73101806640625	0.7324556501866117
340.0	760.0	-0.011444091796875	-0.84808349609375	0.8481607062247419
340.0	780.0	0.001220703125	-0.8450927734375	0.8450936550657596
340.0	800.0	0.099853515625	-0.75164794921875	0.7582515177349959
360.0	0.0	0.62164306640625	0.4308437705039978	0.7563507497140906
360.0	20.0	0.614776611328125	0.41768646240234375	0.7432444165348818
360.0	40.0	0.577392578125	0.43245697021484375	0.7213883977173714
360.0	60.0	0.489837646484375	0.4192543029785156	0.6447597153043547
360.0	80.0	0.151123046875	0.45229339599609375	0.47687261544196763
360.0	100.0	0.081451416015625	0.475616455078125	0.48254051178324137
360.0	120.0	0.067535400390625	0.5293655395507812	0.5336561671805281
360.0	140.0	0.06689453125	0.5744781494140625	0.5783597690584669
360.0	160.0	0.067474365234375	0.602783203125	0.6065479205581509
360.0	180.0	0.039306640625	0.619476318359375	0.6207220964371324
360.0	200.0	0.0015869140625	0.6206817626953125	0.620683791345321
360.0	220.0	-0.05426025390625	0.6248779296875	0.6272293058878123
360.0	240.0	-0.097991943359375	0.619720458984375	0.6274200094411648
360.0	260.0	-0.136199951171875	0.7052001953125	0.7182323733778708
360.0	280.0	-0.102264404296875	0.810699462890625	0.8171239976388789
360.0	300.0	-0.029571533203125	0.61163330078125	0.6123477526704499
360.0	320.0	-0.049224853515625	0.596893310546875	0.5989196192973169
360.0	340.0	-0.041290283203125	0.608856201171875	0.6102546691279314
360.0	360.0	-0.12274169921875	0.51788330078125	0.5322298732269627
360.0	380.0	-0.185577392578125	0.683441162109375	0.7081883864491909
360.0	400.0	-0.20025634765625	0.71734619140625	0.7447739006582287
360.0	420.0	-0.324859619140625	0.661865234375	0.7372919100481611
360.0	440.0	-0.39154052734375	0.629150390625	0.7410358956057472
360.0	460.0	-0.445281982421875	0.570068359375	0.7233629643754642
360.0	480.0	-0.463134765625	0.6590576171875	0.8055127273379291
360.0	500.0	-0.413055419921875	0.56561279296875	0.700380333459433
360.0	520.0	-0.336090087890625	0.495849609375	0.599018682760119
360.0	540.0	-0.26202392578125	0.469482421875	0.537652566376683
360.0	560.0	-0.224365234375	0.44818115234375	0.5012046525246152
360.0	580.0	-0.1483154296875	0.247802734375	0.2887969214640533
360.0	600.0	-0.12548828125	0.06103515625	0.1395442547349801
360.0	620.0	-0.126068115234375	0.04681396484375	0.13447942959106984
360.0	640.0	-0.11993408203125	0.03045654296875	0.12374079780850744
360.0	660.0	-0.102935791015625	0.0048828125	0.1030515353108462
360.0	680.0	-0.022705078125	-0.09442138671875	0.09711291800040864
360.0	700.0	-0.073944091796875	-0.50408935546875	0.5094838633446249
360.0	720.0	-0.107330322265625	-0.6463623046875	0.6552129630880172
360.0	740.0	-0.135101318359375	-0.806396484375	0.817635405443527
360.0	760.0	-0.22283935546875	-0.546142578125	0.5898551466137679
360.0	780.0	-0.387969970703125	-0.42596435546875	0.5761651935836556
360.0	800.0	-0.751800537109375	-0.1973876953125	0.777281126657997
380.0	0.0	0.328460693359375	0.34957295656204224	0.47967455534106546
380.0	20.0	0.337799072265625	0.35646629333496094	0.4910971711458776
380.0	40.0	0.271636962890625	0.3663063049316406	0.45603393365090156
380.0	60.0	0.196990966796875	0.40628814697265625	0.4515257460766133
380.0	80.0	0.08612060546875	0.42974090576171875	0.43828530065609833
380.0	100.0	0.0648193359375	0.464385986328125	0.4688879296903728
380.0	120.0	0.05828857421875	0.5182037353515625	0.5214716379792548
380.0	140.0	0.048553466796875	0.5732574462890625	0.5753099502562533
380.0	160.0	0.06024169921875	0.6007080078125	0.6037211052918598
380.0	180.0	0.04241943359375	0.6263427734375	0.6277775706281596
380.0	200.0	0.012481689453125	0.6298828125	0.6300064682640285
380.0	220.0	-0.02508544921875	0.6374664306640625	0.637959818472987
380.0	240.0	-0.134033203125	0.7124481201171875	0.724946358980071
380.0	260.0	-0.177398681640625	0.99090576171875	1.0066600820809615
380.0	280.0	-0.24072265625	1.125885009765625	1.1513315996909828
380.0	300.0	0.04132080078125	0.619140625	0.6205179466402195
380.0	320.0	0.038421630859375	0.573333740234375	0.5746196998093887
380.0	340.0	0.065032958984375	0.4844970703125	0.4888422004038307
380.0	360.0	0.0181884765625	0.3389892578125	0.3394768586986957
380.0	380.0	-0.146728515625	0.486663818359375	0.508302006092483
380.0	400.0	-0.1405029296875	0.550048828125	0.5677101254799463
380.0	420.0	-0.3363037109375	0.449920654296875	0.5617194861790551
380.0	440.0	-0.40673828125	0.447601318359375	0.6047999418247778
380.0	460.0	-0.47906494140625	0.425018310546875	0.6404246890811547
380.0	480.0	-0.4940185546875	0.395843505859375	0.6330453486967323
380.0	500.0	-0.419677734375	0.371185302734375	0.5602748697703144
380.0	520.0	-0.32379150390625	0.311767578125	0.44948855466162774
380.0	540.0	-0.221343994140625	0.278076171875	0.3554145763847898
380.0	560.0	-0.18988037109375	0.2579345703125	0.32028861654606805
380.0	580.0	-0.1728515625	0.22491455078125	0.28366215435236136
380.0	600.0	-0.171051025390625	0.039306640625	0.17550916011538298
380.0	620.0	-0.159515380859375	0.02288818359375	0.16114907905083622
380.0	640.0	-0.1634521484375	0.0050048828125	0.16352875490506674
380.0	660.0	-0.14892578125	-0.01904296875	0.15013834613361215
380.0	680.0	-0.0687255859375	-0.1055908203125	0.12598661633967062
380.0	700.0	-0.125	-0.54669189453125	0.5608003455296433
380.0	720.0	-0.12249755859375	-0.70355224609375	0.7141368320181993
380.0	740.0	-0.09259033203125	-0.79949951171875	0.8048431144168264
380.0	760.0	-0.29449462890625	-0.2293701171875	0.37327970359133833
380.0	780.0	-0.5740966796875	-0.08380126953125	0.5801807049560173
380.0	800.0	-1.1041259765625	0.13494873046875	1.11234227285275
400.0	0.0	0.24853515625	0.3033875524997711	0.39219093679483885
400.0	20.0	0.23834228515625	0.3222389221191406	0.40080539894318884
400.0	40.0	0.203155517578125	0.3240852355957031	0.3824962800519219
400.0	60.0	0.122772216796875	0.38494873046875	0.4040526479392521
400.0	80.0	0.070220947265625	0.4049224853515625	0.41096617936050167
400.0	100.0	0.057525634765625	0.4422607421875	0.44598628088252495
400.0	120.0	0.051483154296875	0.48407745361328125	0.4868074529760964
400.0	140.0	0.043701171875	0.5471649169921875	0.5489073134968377
400.0	160.0	0.03839111328125	0.5738677978515625	0.5751505255061283
400.0	180.0	0.018280029296875	0.6121673583984375	0.6124402290506524
400.0	200.0	-0.001190185546875	0.630462646484375	0.6304637698977777
400.0	220.0	-0.031097412109375	0.6353912353515625	0.6361517672705822
400.0	240.0	-0.16888427734375	0.810394287109375	0.8278048077375685
400.0	260.0	-0.23516845703125	1.22296142578125	1.2453669548094517
400.0	280.0	-0.219696044921875	1.2576904296875	1.2767347293317601
400.0	300.0	0.286346435546875	0.540679931640625	0.6118243780933476
400.0	320.0	0.299468994140625	0.476898193359375	0.5631283737133421
400.0	340.0	0.26849365234375	0.06463623046875	0.27616423308983346
400.0	360.0	0.160736083984375	-0.0264892578125	0.1629041726724308
400.0	380.0	-0.15771484375	0.229156494140625	0.27818459832619996
400.0	400.0	-0.12432861328125	0.471923828125	0.4880263349785472
400.0	420.0	-0.253204345703125	0.37432861328125	0.45192294852553266
400.0	440.0	-0.303375244140625	0.402679443359375	0.5041698849213427
400.0	460.0	-0.379486083984375	0.384613037109375	0.5403118324192925
400.0	480.0	-0.401275634765625	0.358154296875	0.5378630266402227
400.0	500.0	-0.372039794921875	0.3232421875	0.4928479692413229
400.0	520.0	-0.30804443359375	0.26776123046875	0.40815125824898946
400.0	540.0	-0.203582763671875	0.24542236328125	0.3188700018233643
400.0	560.0	-0.176116943359375	0.2264404296875	0.2868665995463901
400.0	580.0	-0.157501220703125	0.212158203125	0.26423046318735327
400.0	600.0	-0.17095947265625	0.02545166015625	0.1728436527489868
400.0	620.0	-0.16064453125	0.004150390625	0.16069813677473774
400.0	640.0	-0.177520751953125	-0.0198974609375	0.17863237759645442
400.0	660.0	-0.1622314453125	-0.04241943359375	0.16768556942861018
400.0	680.0	-0.076019287109375	-0.11163330078125	0.13505897177135112
400.0	700.0	-0.131866455078125	-0.5819091796875	0.5966632679991708
400.0	720.0	-0.055206298828125	-0.70458984375	0.7067493072836716
400.0	740.0	-0.00567626953125	-0.6658935546875	0.6659177473308141
400.0	760.0	-0.496734619140625	-0.01104736328125	0.4968574504707056
400.0	780.0	-0.86279296875	0.11773681640625	0.8707891046986735
400.0	800.0	-1.272003173828125	0.2542724609375	1.2971686700734164
420.0	0.0	0.070770263671875	0.24904462695121765	0.2589047246256002
420.0	20.0	0.0833740234375	0.28031349182128906	0.292449793094816
420.0	40.0	0.07415771484375	0.2784767150878906	0.2881816224483948
420.0	60.0	0.06549072265625	0.3756599426269531	0.3813258806434774
420.0	80.0	0.03289794921875	0.39092254638671875	0.3923043618624138
420.0	100.0	0.037139892578125	0.4359283447265625	0.43750759234184194
420.0	120.0	0.04254150390625	0.4785308837890625	0.48041813693338714
420.0	140.0	0.03515625	0.537353515625	0.5385023330205818
420.0	160.0	0.035247802734375	0.56494140625	0.566039928002724
420.0	180.0	-0.001708984375	0.6109161376953125	0.6109185280576716
420.0	200.0	-0.01800537109375	0.6367034912109375	0.6369580277447016
420.0	220.0	-0.018463134765625	0.6304931640625	0.6307634400271754
420.0	240.0	-0.12200927734375	0.8164215087890625	0.8254879428382667
420.0	260.0	-0.266387939453125	1.302215576171875	1.3291831856861305
420.0	280.0	-0.24908447265625	1.34527587890625	1.368141171402069
420.0	300.0	-0.14654541015625	0.45684814453125	0.47977680685867824
420.0	320.0	-0.16680908203125	0.348541259765625	0.3864017075623724
420.0	340.0	-0.134063720703125	-0.2432861328125	0.27777909141551116
420.0	360.0	-0.448394775390625	-0.380279541015625	0.587937414962395
420.0	380.0	-0.533538818359375	-0.223846435546875	0.5785938967906241
420.0	400.0	-0.17169189453125	0.3421630859375	0.38282330653449365
420.0	420.0	-0.21612548828125	0.304840087890625	0.3736812891622655
420.0	440.0	-0.18212890625	0.346954345703125	0.39185234016668175
420.0	460.0	-0.18170166015625	0.348541259765625	0.3930604318200272
420.0	480.0	-0.202178955078125	0.321044921875	0.37940238762850104
420.0	500.0	-0.2332763671875	0.289459228515625	0.3717586696515068
420.0	520.0	-0.249542236328125	0.26568603515625	0.3645002016305202
420.0	540.0	-0.239593505859375	0.24566650390625	0.34315751367485153
420.0	560.0	-0.237213134765625	0.218994140625	0.3228443974013129
420.0	580.0	-0.2021484375	0.1876220703125	0.2758007107533266
420.0	600.0	-0.190948486328125	0.0135498046875	0.19142863327640286
420.0	620.0	-0.161041259765625	-0.01666259765625	0.1619009867405186
420.0	640.0	-0.17083740234375	-0.042236328125	0.17598103719731562
420.0	660.0	-0.158416748046875	-0.06268310546875	0.1703673612314093
420.0	680.0	-0.112396240234375	-0.11676025390625	0.16206749122225378
420.0	700.0	-0.153076171875	-0.606689453125	0.6257031300297419
420.0	720.0	-0.10040283203125	-0.7071533203125	0.7142454389836093
420.0	740.0	-0.24786376953125	-0.407958984375	0.47735414649767327
420.0	760.0	-0.809478759765625	0.10748291015625	0.8165833934677774
420.0	780.0	-1.168670654296875	0.2083740234375	1.1871018624609337
420.0	800.0	-1.410369873046875	0.2877197265625	1.4394185700662119
440.0	0.0	-0.015472412109375	0.17368122935295105	0.1743690481881309
440.0	20.0	-0.024566650390625	0.1900482177734375	0.19162944812913052
440.0	40.0	-0.02398681640625	0.18996810913085938	0.19147649946680464
440.0	60.0	0.017303466796875	0.3282928466796875	0.3287485409005542
440.0	80.0	-0.003173828125	0.36492156982421875	0.36493537141244503
440.0	100.0	0.005615234375	0.42011260986328125	0.4201501348604136
440.0	120.0	0.027557373046875	0.46331787109375	0.46413668082159737
440.0	140.0	0.02337646484375	0.50848388671875	0.5090209447175996
440.0	160.0	0.01812744140625	0.5315399169921875	0.5318489329574693
440.0	180.0	0.01812744140625	0.5801239013671875	0.5804070511885804
440.0	200.0	0.0152587890625	0.61273193359375	0.6129218980336643
440.0	220.0	0.065155029296875	0.588134765625	0.5917327778477801
440.0	240.0	-0.052459716796875	0.836334228515625	0.8379779016616333
440.0	260.0	-0.27313232421875	1.395721435546875	1.4221953424822364
440.0	280.0	-0.279327392578125	1.432952880859375	1.459923885347341
440.0	300.0	-0.41143798828125	0.540618896484375	0.6793747194567261
440.0	320.0	-0.4854736328125	0.43658447265625	0.6529093734360857
440.0	340.0	-0.53076171875	-0.378936767578125	0.6521511143232157
440.0	360.0	-0.778076171875	-0.530731201171875	0.9418482558974114
440.0	380.0	-0.871795654296875	-0.313140869140625	0.926328703418534
440.0	400.0	-0.316162109375	0.303558349609375	0.43829915699441746
440.0	420.0	-0.291778564453125	0.25311279296875	0.3862652154139274
440.0	440.0	-0.250762939453125	0.317108154296875	0.40427667917497084
440.0	460.0	-0.211883544921875	0.313720703125	0.37857009414097226
440.0	480.0	-0.208282470703125	0.29034423828125	0.35732529200340324
440.0	500.0	-0.205474853515625	0.27392578125	0.34242553797970504
440.0	520.0	-0.2274169921875	0.227294921875	0.32152988950604855
440.0	540.0	-0.228912353515625	0.19384765625	0.2999629634232877
440.0	560.0	-0.25244140625	0.15191650390625	0.2946273710105278
440.0	580.0	-0.223297119140625	0.0948486328125	0.242606402559584
440.0	600.0	-0.18536376953125	-0.02056884765625	0.1865014867199197
440.0	620.0	-0.151458740234375	-0.05352783203125	0.16063928160742502
440.0	640.0	-0.1661376953125	-0.08111572265625	0.18488237954384606
440.0	660.0	-0.146636962890625	-0.1055908203125	0.18069814669789283
440.0	680.0	-0.132354736328125	-0.206298828125	0.24510606421350692
440.0	700.0	-0.156707763671875	-0.5589599609375	0.5805114651118372
440.0	720.0	-0.087799072265625	-0.6846923828125	0.6902987296614151
440.0	740.0	-0.5462646484375	-0.09210205078125	0.553974596791818
440.0	760.0	-0.792816162109375	0.15728759765625	0.8082678116059758
440.0	780.0	-1.05487060546875	0.21441650390625	1.0764415596907182
440.0	800.0	-1.190399169921875	0.2608642578125	1.21864693195148
460.0	0.0	-0.007232666015625	0.14404284954071045	0.1442243182043213
460.0	20.0	-0.02154541015625	0.15530776977539062	0.15679511488374495
460.0	40.0	-0.033905029296875	0.15497970581054688	0.15864507627009924
460.0	60.0	-0.03314208984375	0.22675704956054688	0.2291662227393372
460.0	80.0	-0.040802001953125	0.30266571044921875	0.30540356193913837
460.0	100.0	-0.05731201171875	0.3877105712890625	0.3919236580975195
460.0	120.0	-0.049957275390625	0.4342803955078125	0.437144359779326
460.0	140.0	-0.02044677734375	0.4714508056640625	0.471893984773104
460.0	160.0	-0.00140380859375	0.4948577880859375	0.49485977923839647
460.0	180.0	0.011077880859375	0.55230712890625	0.5524182148381782
460.0	200.0	0.0213623046875	0.5941925048828125	0.5945763877925803
460.0	220.0	0.1005859375	0.5718841552734375	0.5806625679993218
460.0	240.0	0.03277587890625	0.7900390625	0.7907186468738144
460.0	260.0	-0.196563720703125	1.434112548828125	1.4475206730831023
460.0	280.0	-0.31744384765625	1.49041748046875	1.5238487006594916
460.0	300.0	-0.646942138671875	0.61932373046875	0.8955981319269645
460.0	320.0	-0.80120849609375	0.518341064453125	0.9542601916202977
460.0	340.0	-0.89617919921875	-0.30511474609375	0.9466953920856558
460.0	360.0	-1.0726318359375	-0.5113525390625	1.1882846774541518
460.0	380.0	-0.885009765625	-0.164764404296875	0.9002164151885487
460.0	400.0	-0.382537841796875	0.278289794921875	0.47305434187233736
460.0	420.0	-0.292724609375	0.211395263671875	0.3610756907306942
460.0	440.0	-0.26068115234375	0.259124755859375	0.3675599301970307
460.0	460.0	-0.245361328125	0.2838134765625	0.37516965604611024
460.0	480.0	-0.266326904296875	0.26007080078125	0.37224567340851317
460.0	500.0	-0.256591796875	0.248138427734375	0.35694821689151063
460.0	520.0	-0.271209716796875	0.19482421875	0.33393290747781806
460.0	540.0	-0.25225830078125	0.1458740234375	0.2913991781506734
460.0	560.0	-0.241729736328125	0.11114501953125	0.26605728855242206
460.0	580.0	-0.21966552734375	0.03497314453125	0.22243215761578064
460.0	600.0	-0.201019287109375	-0.06597900390625	0.21157027850438326
460.0	620.0	-0.18328857421875	-0.12127685546875	0.21977892781504396
460.0	640.0	-0.185089111328125	-0.1839599609375	0.26095832303331806
460.0	660.0	-0.177490234375	-0.2540283203125	0.30989219225285836
460.0	680.0	-0.24114990234375	-0.4515380859375	0.5118983477727793
460.0	700.0	-0.227935791015625	-0.5838623046875	0.6267774051933571
460.0	720.0	-0.21881103515625	-0.6190185546875	0.6565533033604743
460.0	740.0	0.778717041015625	-0.12994384765625	0.7894844099232368
460.0	760.0	1.10546875	-0.01727294921875	1.1056036866803927
460.0	780.0	1.205810546875	-0.01617431640625	1.205919020277148
460.0	800.0	1.25628662109375	0.01666259765625	1.256397117355737
480.0	0.0	-0.024566650390625	0.10736507177352905	0.11013981545449511
480.0	20.0	-0.0120849609375	0.10480499267578125	0.1054994444091127
480.0	40.0	-0.0147705078125	0.109466552734375	0.11045856267662922
480.0	60.0	-0.022735595703125	0.1342010498046875	0.13611329501799657
480.0	80.0	-0.004425048828125	0.2155303955078125	0.21557581600190076
480.0	100.0	-0.021820068359375	0.35227203369140625	0.35294716474889987
480.0	120.0	-0.053802490234375	0.41565704345703125	0.4191246660969268
480.0	140.0	-0.076263427734375	0.4388275146484375	0.4454050942931848
480.0	160.0	-0.069976806640625	0.4592437744140625	0.46454450573189837
480.0	180.0	-0.033843994140625	0.532989501953125	0.5340629411704494
480.0	200.0	0.005767822265625	0.5666961669921875	0.5667255186219561
480.0	220.0	0.05999755859375	0.5418701171875	0.5451815577750273
480.0	240.0	0.066497802734375	0.7354278564453125	0.7384281209462753
480.0	260.0	-0.1492919921875	1.409423828125	1.4173085853891672
480.0	280.0	-0.309661865234375	1.5167236328125	1.5480119667213104
480.0	300.0	-0.836517333984375	0.749359130859375	1.1230762917356256
480.0	320.0	-1.00531005859375	0.671783447265625	1.2091076519193218
480.0	340.0	-1.075164794921875	-0.039398193359375	1.0758864037989235
480.0	360.0	-1.2958984375	-0.33251953125	1.3378796653577112
480.0	380.0	-0.929656982421875	-0.1021728515625	0.9352547228226966
480.0	400.0	-0.46234130859375	0.265106201171875	0.5329547668723527
480.0	420.0	-0.337982177734375	0.213775634765625	0.3999149590669453
480.0	440.0	-0.291534423828125	0.24676513671875	0.38194941154113615
480.0	460.0	-0.266265869140625	0.248687744140625	0.3643392747906344
480.0	480.0	-0.290435791015625	0.23480224609375	0.3734769651177188
480.0	500.0	-0.29840087890625	0.226043701171875	0.3743512246160047
480.0	520.0	-0.313262939453125	0.166259765625	0.35464909262606636
480.0	540.0	-0.286865234375	0.11663818359375	0.30967100052325375
480.0	560.0	-0.292999267578125	0.07879638671875	0.30340969226649384
480.0	580.0	-0.2506103515625	-0.0030517578125	0.2506289319612283
480.0	600.0	-0.20379638671875	-0.09515380859375	0.22491601661401153
480.0	620.0	-0.19268798828125	-0.1470947265625	0.24241600485605685
480.0	640.0	-0.36651611328125	-0.36651611328125	0.5183320582306175
480.0	660.0	-0.375732421875	-0.544677734375	0.6617013579946289
480.0	680.0	-0.418487548828125	-0.6182861328125	0.7465986676604832
480.0	700.0	-0.44683837890625	-0.62542724609375	0.7686506209065193
480.0	720.0	-0.503936767578125	-0.56549072265625	0.7574510037800313
480.0	740.0	0.861419677734375	-0.0860595703125	0.8657078669102913
480.0	760.0	1.19476318359375	0.01239013671875	1.1948274270198949
480.0	780.0	1.275543212890625	0.020751953125	1.2757120096282861
480.0	800.0	1.322174072265625	0.05712890625	1.3234077184680417
500.0	0.0	-0.011871337890625	0.1257075071334839	0.12626680487376044
500.0	20.0	0.0140380859375	0.11342048645019531	0.11428593353246748
500.0	40.0	0.03570556640625	0.1137542724609375	0.11922634765649887
500.0	60.0	0.01904296875	0.08782577514648438	0.08986657576036994
500.0	80.0	0.027862548828125	0.14565277099609375	0.14829380069996242
500.0	100.0	0.033935546875	0.26844024658203125	0.27057676789910673
500.0	120.0	-0.021026611328125	0.3636474609375	0.3642548479158989
500.0	140.0	-0.119659423828125	0.38446044921875	0.40265148046960153
500.0	160.0	-0.1939697265625	0.39324951171875	0.43848538549165617
500.0	180.0	-0.159393310546875	0.47137451171875	0.4975943706928189
500.0	200.0	-0.13531494140625	0.4911041259765625	0.509404942966772
500.0	220.0	-0.11871337890625	0.4672698974609375	0.4821141186529326
500.0	240.0	-0.044219970703125	0.6402587890625	0.6417840156787672
500.0	260.0	0.02447509765625	1.341064453125	1.3412877759231008
500.0	280.0	-0.300262451171875	1.526092529296875	1.555350747439135
500.0	300.0	-0.68170166015625	1.170166015625	1.3542546501982096
500.0	320.0	-0.77490234375	1.16448974609375	1.3987530200527645
500.0	340.0	-0.9339599609375	0.887603759765625	1.2884570784408962
500.0	360.0	-1.296295166015625	0.293914794921875	1.3291979025372576
500.0	380.0	-0.86285400390625	0.142120361328125	0.8744799764208919
500.0	400.0	-0.492828369140625	0.280517578125	0.5670713474219303
500.0	420.0	-0.350494384765625	0.205474853515625	0.40628343453739474
500.0	440.0	-0.340087890625	0.2158203125	0.402788009550135
500.0	460.0	-0.31768798828125	0.20880126953125	0.38016263369254133
500.0	480.0	-0.327178955078125	0.18963623046875	0.3781639440142471
500.0	500.0	-0.34307861328125	0.17303466796875	0.3842446241784536
500.0	520.0	-0.3349609375	0.10345458984375	0.3505733615245423
500.0	540.0	-0.29730224609375	0.0401611328125	0.30000257019094345
500.0	560.0	-0.33966064453125	0.02227783203125	0.3403904452880497
500.0	580.0	-0.30035400390625	-0.05426025390625	0.3052158298917118
500.0	600.0	-0.556640625	-0.24334716796875	0.6075085427866851
500.0	620.0	-0.56964111328125	-0.333984375	0.660330644968445
500.0	640.0	-0.51861572265625	-0.507568359375	0.7256637700925227
500.0	660.0	-0.454437255859375	-0.67279052734375	0.8118868844835962
500.0	680.0	-0.45672607421875	-0.6741943359375	0.8143320634001081
500.0	700.0	-0.424224853515625	-0.71746826171875	0.8335031091208228
500.0	720.0	-0.494293212890625	-0.65716552734375	0.8223091332575151
500.0	740.0	1.0216064453125	-0.01904296875	1.021783912460387
500.0	760.0	1.277557373046875	0.05914306640625	1.278925620874946
500.0	780.0	1.337371826171875	0.07415771484375	1.3394262831933466
500.0	800.0	1.355499267578125	0.087646484375	1.358329919654327
520.0	0.0	0.05426025390625	0.08583614230155945	0.10154810918566766
520.0	20.0	0.0537109375	0.08574485778808594	0.10117828543826975
520.0	40.0	0.06414794921875	0.08574676513671875	0.10708626018487588
520.0	60.0	0.05072021484375	0.0554351806640625	0.07513720416047837
520.0	80.0	0.0640869140625	0.10176849365234375	0.12026619996624734
520.0	100.0	0.06146240234375	0.1350250244140625	0.14835560023094235
520.0	120.0	0.06109619140625	0.20403289794921875	0.21298396195466326
520.0	140.0	0.0213623046875	0.2657928466796875	0.26664993044749413
520.0	160.0	-0.14385986328125	0.29022216796875	0.32392061842954867
520.0	180.0	-0.168701171875	0.4358367919921875	0.46734761649765544
520.0	200.0	-0.18450927734375	0.45172119140625	0.4879505181792461
520.0	220.0	-0.19195556640625	0.4359130859375	0.4763057400093962
520.0	240.0	-0.157958984375	0.5042266845703125	0.5283896196724069
520.0	260.0	-0.08636474609375	1.049285888671875	1.0528341491107536
520.0	280.0	-0.33514404296875	1.489990234375	1.5272172170553562
520.0	300.0	-0.54742431640625	1.428863525390625	1.5301386722727373
520.0	320.0	-0.6011962890625	1.433013916015625	1.5540160428634442
520.0	340.0	-0.87127685546875	1.23779296875	1.5136891333303717
520.0	360.0	-0.74072265625	0.6630859375	0.9941594509897844
520.0	380.0	-0.6134033203125	0.261077880859375	0.6666523031119157
520.0	400.0	-0.552490234375	0.265289306640625	0.6128816160545248
520.0	420.0	-0.4539794921875	0.196990966796875	0.49487657079961656
520.0	440.0	-0.428955078125	0.175689697265625	0.46353999695227144
520.0	460.0	-0.4271240234375	0.140533447265625	0.4496493980845501
520.0	480.0	-0.36553955078125	0.105316162109375	0.38040853984473877
520.0	500.0	-0.38397216796875	0.109375	0.39924618520359334
520.0	520.0	-0.39556884765625	0.02691650390625	0.396483557564029
520.0	540.0	-0.4564208984375	-0.04217529296875	0.4583653475858473
520.0	560.0	-0.59197998046875	-0.07489013671875	0.5966982737142238
520.0	580.0	-0.5919189453125	-0.19110107421875	0.6220029408189502
520.0	600.0	-0.5872802734375	-0.31549072265625	0.6666577200115421
520.0	620.0	-0.5526123046875	-0.43890380859375	0.705703133399682
520.0	640.0	-0.47039794921875	-0.65301513671875	0.8047999747844264
520.0	660.0	-0.36102294921875	-0.90057373046875	0.9702425541445834
520.0	680.0	-0.32916259765625	-0.96044921875	1.0152884897866692
520.0	700.0	-0.28173828125	-1.05926513671875	1.0960926461707041
520.0	720.0	0.2418212890625	-1.68280029296875	1.7000865748130476
520.0	740.0	1.13348388671875	0.0020751953125	1.1334857863628591
520.0	760.0	1.31622314453125	0.06622314453125	1.3178880343456112
520.0	780.0	1.3375244140625	0.07733154296875	1.3397580847866384
520.0	800.0	1.33758544921875	0.076416015625	1.339766487640934
540.0	0.0	0.11712646484375	0.05971324443817139	0.1314696935728041
540.0	20.0	0.108154296875	0.06484794616699219	0.12610554331433155
540.0	40.0	0.10565185546875	0.06573867797851562	0.12443427319815314
540.0	60.0	0.10186767578125	0.06464385986328125	0.12064763564652815
540.0	80.0	0.10516357421875	0.0978546142578125	0.14364853940784716
540.0	100.0	0.10296630859375	0.12958526611328125	0.16551254302642224
540.0	120.0	0.097412109375	0.1700592041015625	0.19598278483719905
540.0	140.0	0.08349609375	0.23577880859375	0.2501264565242889
540.0	160.0	0.04876708984375	0.2896728515625	0.29374919571664965
540.0	180.0	0.011474609375	0.40570068359375	0.40586292184522704
540.0	200.0	0.006591796875	0.4393463134765625	0.43939576118971285
540.0	220.0	-0.00543212890625	0.4312591552734375	0.4312933653925284
540.0	240.0	-0.0074462890625	0.43121337890625	0.43127766620652574
540.0	260.0	0.010986328125	0.630523681640625	0.6306193879951031
540.0	280.0	0.061279296875	1.224639892578125	1.2261720999595676
540.0	300.0	0.05133056640625	1.32611083984375	1.3271039094956665
540.0	320.0	0.03759765625	1.3221435546875	1.3226780269427596
540.0	340.0	-0.00238037109375	1.249481201171875	1.249483468577498
540.0	360.0	-0.13232421875	0.82275390625	0.8333268801121392
540.0	380.0	-0.406494140625	0.21539306640625	0.4600344111241511
540.0	400.0	-0.49261474609375	0.1864013671875	0.52670177307313
540.0	420.0	-0.46514892578125	0.12310791015625	0.48116429699063307
540.0	440.0	-0.43328857421875	0.0633544921875	0.43789585545978077
540.0	460.0	-0.4088134765625	-0.0218505859375	0.40939700380551125
540.0	480.0	-0.39056396484375	-0.03607177734375	0.39222618953252864
540.0	500.0	-0.37579345703125	-0.055267333984375	0.37983575470621295
540.0	520.0	-0.40045166015625	-0.99053955078125	1.068424135717561
540.0	540.0	-0.3984375	-1.23870849609375	1.3012114277476547
540.0	560.0	-0.38702392578125	-1.344482421875	1.3990784473566862
540.0	580.0	-0.3682861328125	-1.3560791015625	1.4051993471805142
540.0	600.0	-0.37744140625	-1.33453369140625	1.3868821826854543
540.0	620.0	-0.37823486328125	-1.365478515625	1.4168956166333635
540.0	640.0	-0.419189453125	-1.3739013671875	1.4364277790306474
540.0	660.0	-0.454345703125	-1.41607666015625	1.487179587469997
540.0	680.0	-0.47369384765625	-1.49029541015625	1.5637666932251013
540.0	700.0	-0.50787353515625	-1.4779052734375	1.5627346303728213
540.0	720.0	-0.51812744140625	-1.44903564453125	1.5388828235639913
540.0	740.0	-0.5123291015625	-1.29193115234375	1.3898083359600661
540.0	760.0	0.3236083984375	-0.968994140625	1.021602682115149
540.0	780.0	1.2392578125	-0.13079833984375	1.2461412967830598
540.0	800.0	1.32373046875	0.09088134765625	1.3268465522617567
560.0	0.0	0.28167724609375	0.0819658637046814	0.2933606547916973
560.0	20.0	0.25714111328125	0.08620834350585938	0.2712073572555599
560.0	40.0	0.20257568359375	0.08184814453125	0.21848575776622947
560.0	60.0	0.16204833984375	0.0691986083984375	0.1762047441200032
560.0	80.0	0.133056640625	0.0757598876953125	0.1531131287578461
560.0	100.0	0.1240234375	0.11284637451171875	0.16767861309587306
560.0	120.0	0.11566162109375	0.14781951904296875	0.18769182402046392
560.0	140.0	0.09051513671875	0.18792724609375	0.20858964451667988
560.0	160.0	0.05889892578125	0.2465362548828125	0.2534742756767011
560.0	180.0	0.024169921875	0.29095458984375	0.2919567750105971
560.0	200.0	0.01385498046875	0.358367919921875	0.35863564590391855
560.0	220.0	0.00115966796875	0.38946533203125	0.3894670585351341
560.0	240.0	-0.007568359375	0.3871307373046875	0.38720471049523675
560.0	260.0	-0.0128173828125	0.411346435546875	0.4115460792417801
560.0	280.0	0.0458984375	1.0108642578125	1.0119057338941004
560.0	300.0	0.04437255859375	1.11822509765625	1.1191051304432866
560.0	320.0	0.04400634765625	1.07781982421875	1.078717818575822
560.0	340.0	0.06597900390625	1.04327392578125	1.0453581745849037
560.0	360.0	0.00506591796875	0.679351806640625	0.6793706946216824
560.0	380.0	-0.08868408203125	-0.035797119140625	0.09563629093860541
560.0	400.0	-0.11212158203125	-0.1534423828125	0.1900416112338772
560.0	420.0	-0.16473388671875	-0.34417724609375	0.38156943032971563
560.0	440.0	-0.19329833984375	-0.499908447265625	0.5359782680611949
560.0	460.0	-0.228759765625	-0.64324951171875	0.682715874061249
560.0	480.0	-0.310546875	-0.578125	0.6562529064295758
560.0	500.0	-0.31439208984375	-0.60784912109375	0.6843412454110631
560.0	520.0	-0.427490234375	-1.20465087890625	1.2782533553781867
560.0	540.0	-0.41705322265625	-1.35015869140625	1.4131036347373116
560.0	560.0	-0.39752197265625	-1.4039306640625	1.4591247473192581
560.0	580.0	-0.3834228515625	-1.40631103515625	1.4576432384855227
560.0	600.0	-0.38165283203125	-1.3876953125	1.4392210269906238
560.0	620.0	-0.38037109375	-1.39447021484375	1.445416669700106
560.0	640.0	-0.42852783203125	-1.39874267578125	1.4629139331748449
560.0	660.0	-0.46185302734375	-1.4556884765625	1.5271991224668244
560.0	680.0	-0.4835205078125	-1.516845703125	1.5920467859218312
560.0	700.0	-0.511962890625	-1.503662109375	1.588428701751256
560.0	720.0	-0.52392578125	-1.48431396484375	1.574066761763489
560.0	740.0	-0.50433349609375	-1.45733642578125	1.542135445799432
560.0	760.0	-0.37530517578125	-0.36224365234375	0.5216075523145103
560.0	780.0	1.1663818359375	-0.00054931640625	1.1663819652898648
560.0	800.0	1.27825927734375	0.14501953125	1.2864592665760295
580.0	0.0	0.470458984375	0.09352350234985352	0.47966478031114557
580.0	20.0	0.40887451171875	0.10893821716308594	0.423138158870029
580.0	40.0	0.3350830078125	0.0956268310546875	0.3484610637391697
580.0	60.0	0.2149658203125	0.09551620483398438	0.2352310551107436
580.0	80.0	0.16204833984375	0.08211517333984375	0.18166608417299052
580.0	100.0	0.14422607421875	0.12038421630859375	0.18786569676443507
580.0	120.0	0.125	0.1254730224609375	0.17711148851918931
580.0	140.0	0.103759765625	0.1553802490234375	0.18683979969251835
580.0	160.0	0.07489013671875	0.2081146240234375	0.22117917919679922
580.0	180.0	0.039306640625	0.214324951171875	0.2178995105365074
580.0	200.0	0.023193359375	0.3181915283203125	0.31903570429328776
580.0	220.0	0.00811767578125	0.3826141357421875	0.38270023978282347
580.0	240.0	-0.0032958984375	0.3760833740234375	0.37609781595133346
580.0	260.0	-0.00860595703125	0.392974853515625	0.39306907534433516
580.0	280.0	-0.0213623046875	0.384307861328125	0.38490113060389797
580.0	300.0	-0.05340576171875	0.204803466796875	0.2116521566079084
580.0	320.0	-0.06988525390625	0.0897216796875	0.11372743081371083
580.0	340.0	-0.076416015625	0.0550537109375	0.0941823684772795
580.0	360.0	-0.11248779296875	-0.02691650390625	0.11566331202899013
580.0	380.0	-0.1107177734375	-0.110137939453125	0.15616911046022453
580.0	400.0	-0.1265869140625	-0.256439208984375	0.2859813188241475
580.0	420.0	-0.1624755859375	-0.42919921875	0.4589229623818624
580.0	440.0	-0.1533203125	-0.47991943359375	0.5038152250240593
580.0	460.0	-0.16314697265625	-0.601959228515625	0.6236760757653171
580.0	480.0	-0.17095947265625	-0.634521484375	0.657148883757978
580.0	500.0	-0.13201904296875	-0.697479248046875	0.7098635989839307
580.0	520.0	-0.29852294921875	-1.2999267578125	1.3337636698033046
580.0	540.0	-0.35614013671875	-1.4085693359375	1.4528948245229107
580.0	560.0	-0.37255859375	-1.43109130859375	1.4787908030920227
580.0	580.0	-0.3653564453125	-1.43255615234375	1.4784121420460923
580.0	600.0	-0.37408447265625	-1.40594482421875	1.4548608323238332
580.0	620.0	-0.3848876953125	-1.4222412109375	1.4734003529563626
580.0	640.0	-0.4376220703125	-1.44036865234375	1.5053819884265751
580.0	660.0	-0.4713134765625	-1.4903564453125	1.5631054754155078
580.0	680.0	-0.495849609375	-1.547607421875	1.6251017098507787
580.0	700.0	-0.518798828125	-1.50274658203125	1.5897797060820966
580.0	720.0	-0.52484130859375	-1.45623779296875	1.547929878540012
580.0	740.0	-0.50433349609375	-1.41229248046875	1.499640732199122
580.0	760.0	-0.34210205078125	0.10546875	0.3579908802962716
580.0	780.0	1.19866943359375	0.09503173828125	1.202430639293892
580.0	800.0	1.3009033203125	0.10321044921875	1.304991128562958
600.0	0.0	0.59320068359375	0.023399770259857178	0.5936620252840048
600.0	20.0	0.4921875	0.05062103271484375	0.4947838155289311
600.0	40.0	0.4158935546875	0.028209686279296875	0.41684917563860063
600.0	60.0	0.258056640625	0.11751937866210938	0.2835560511288529
600.0	80.0	0.1822509765625	0.0914764404296875	0.20391997845152665
600.0	100.0	0.15838623046875	0.1481781005859375	0.21689386228143065
600.0	120.0	0.1319580078125	0.1605072021484375	0.20778709721097505
600.0	140.0	0.11651611328125	0.161590576171875	0.19921726572194393
600.0	160.0	0.0968017578125	0.1605377197265625	0.1874645026947615
600.0	180.0	0.06097412109375	0.13824462890625	0.15109407951532072
600.0	200.0	0.05035400390625	0.06610107421875	0.08309559387996054
600.0	220.0	0.02520751953125	0.2654876708984375	0.2666816874852779
600.0	240.0	0.00653076171875	0.2847137451171875	0.2847886365487252
600.0	260.0	-0.00103759765625	0.34625244140625	0.3462539960616842
600.0	280.0	-0.0137939453125	0.3892822265625	0.38952653933299825
600.0	300.0	-0.04791259765625	0.22467041015625	0.22972246345089392
600.0	320.0	-0.0645751953125	0.117034912109375	0.13366797111535977
600.0	340.0	-0.07916259765625	0.02178955078125	0.08210664644798246
600.0	360.0	-0.11541748046875	-0.08148193359375	0.14128163468735266
600.0	380.0	-0.09521484375	-0.07452392578125	0.12091187693599903
600.0	400.0	-0.1024169921875	-0.1829833984375	0.20969540861084993
600.0	420.0	-0.12744140625	-0.3095703125	0.33477617957125505
600.0	440.0	-0.11798095703125	-0.396270751953125	0.4134610200194267
600.0	460.0	-0.13433837890625	-0.553192138671875	0.5692700082873875
600.0	480.0	-0.12652587890625	-0.601318359375	0.6144856119995331
600.0	500.0	-0.0574951171875	-0.679718017578125	0.68214534515801
600.0	520.0	-0.19818115234375	-1.31451416015625	1.3293694920508698
600.0	540.0	-0.2877197265625	-1.4490966796875	1.4773841166516366
600.0	560.0	-0.34234619140625	-1.447998046875	1.4879177593281758
600.0	580.0	-0.36212158203125	-1.45404052734375	1.4984545022558762
600.0	600.0	-0.39178466796875	-1.439697265625	1.4920534315846352
600.0	620.0	-0.408935546875	-1.46856689453125	1.5244398988517438
600.0	640.0	-0.4622802734375	-1.502685546875	1.5721853911026102
600.0	660.0	-0.48309326171875	-1.5286865234375	1.6032035386866794
600.0	680.0	-0.49871826171875	-1.55255126953125	1.6306855457429148
600.0	700.0	-0.51922607421875	-1.496826171875	1.5843245579610832
600.0	720.0	-0.52911376953125	-1.44500732421875	1.5388331774930641
600.0	740.0	-0.5220947265625	-1.3917236328125	1.486431153344545
600.0	760.0	-0.40478515625	0.080810546875	0.41277277914922333
600.0	780.0	1.22607421875	0.0701904296875	1.2280817099456935
600.0	800.0	1.34033203125	0.07489013671875	1.3424226184672634
620.0	0.0	0.60223388671875	-0.006623983383178711	0.6022703142844024
620.0	20.0	0.49798583984375	0.022022247314453125	0.4984725429365834
620.0	40.0	0.43206787109375	0.001117706298828125	0.43206931677550975
620.0	60.0	0.27593994140625	0.13861846923828125	0.3088007954608424
620.0	80.0	0.1590576171875	0.05826568603515625	0.1693936709399519
620.0	100.0	0.132568359375	0.13298797607421875	0.1877769200080141
620.0	120.0	0.09320068359375	0.1341094970703125	0.16331480222807257
620.0	140.0	0.08380126953125	0.130706787109375	0.15526402342946252
620.0	160.0	0.08245849609375	0.197601318359375	0.21411605403473616
620.0	180.0	0.06512451171875	0.172882080078125	0.18474148326443857
620.0	200.0	0.04449462890625	0.108001708984375	0.1168081381798825
620.0	220.0	0.0208740234375	0.1815185546875	0.18271483396349686
620.0	240.0	-0.0125732421875	0.17034912109375	0.17081249801029968
620.0	260.0	-0.026123046875	0.25140380859375	0.25275737091819167
620.0	280.0	-0.02947998046875	0.290252685546875	0.2917459352169469
620.0	300.0	-0.0418701171875	0.23858642578125	0.24223251078326977
620.0	320.0	-0.05438232421875	0.113616943359375	0.1259612916961424
620.0	340.0	-0.0655517578125	0.02825927734375	0.07138360952137147
620.0	360.0	-0.10650634765625	-0.08709716796875	0.13758458765156306
620.0	380.0	-0.08709716796875	-0.071624755859375	0.11276534183911174
620.0	400.0	-0.08160400390625	-0.145782470703125	0.167068076597053
620.0	420.0	-0.09490966796875	-0.24365234375	0.26148481731987144
620.0	440.0	-0.0758056640625	-0.3143310546875	0.3233427139196316
620.0	460.0	-0.097412109375	-0.4869384765625	0.49658654735090774
620.0	480.0	-0.07879638671875	-0.523284912109375	0.5291842493888562
620.0	500.0	0.00018310546875	-0.605255126953125	0.6052551546502154
620.0	520.0	-0.18426513671875	-1.28289794921875	1.296063574335632
620.0	540.0	-0.25030517578125	-1.48077392578125	1.5017803102639538
620.0	560.0	-0.324951171875	-1.46783447265625	1.5033733080046976
620.0	580.0	-0.35858154296875	-1.45684814453125	1.5003290436374266
620.0	600.0	-0.38922119140625	-1.45050048828125	1.5018138374458552
620.0	620.0	-0.4163818359375	-1.45703125	1.5153593292599765
620.0	640.0	-0.46209716796875	-1.4739990234375	1.544735224476817
620.0	660.0	-0.48736572265625	-1.53411865234375	1.6096724471423534
620.0	680.0	-0.51324462890625	-1.54071044921875	1.6239485020877222
620.0	700.0	-0.544921875	-1.439453125	1.539144291132505
620.0	720.0	-0.57757568359375	-1.3780517578125	1.4941955419184294
620.0	740.0	-0.60638427734375	-1.26239013671875	1.4004751868899663
620.0	760.0	-0.44781494140625	0.11053466796875	0.46125495614642986
620.0	780.0	1.24908447265625	0.06170654296875	1.2506077391716781
620.0	800.0	1.34954833984375	0.07086181640625	1.3514074583926992
