# Supplementary material for: Real-time emotion detection by quantitative facial motion analysis
Source: PLoS One. 2023 Mar 10;18(3):e0282730. doi: 10.1371/journal.pone.0282730 (PMC10004542; doi:10.1371/journal.pone.0282730)
Supplement: S1 Dataset — Data from each participant is organized into folders by Study ID and subsequently by emotions. The data files (.csv) contain the pixel displacement results after DISC-processing of videos. (ZIP) [file pone.0282730.s004.zip › S1_Dataset/1/neutral/result/100017_cropped_result.csv]

pos_x	pos_y	disp_x	disp_y	disp_xy_indi
0.0	0.0	-0.3299081325531006	-1.4579983949661255	1.4948574164944535
0.0	20.0	-0.2551060914993286	-1.5027122497558594	1.5242123288723195
0.0	40.0	-0.3052457571029663	-1.2948493957519531	1.3303420349325812
0.0	60.0	-0.23163914680480957	-1.2659759521484375	1.2869933200100936
0.0	80.0	-0.1950054168701172	-1.2136154174804688	1.2291824494984382
0.0	100.0	-0.22797393798828125	-1.1197433471679688	1.1427148725420575
0.0	120.0	-0.18205702304840088	-1.1915512084960938	1.2053792109165262
0.0	140.0	-0.1883031129837036	-1.1482696533203125	1.1636070037154744
0.0	160.0	-0.23968243598937988	-1.0447540283203125	1.0718948874835272
0.0	180.0	-0.22924911975860596	-1.0486297607421875	1.0733962614171493
0.0	200.0	-0.2811167240142822	-1.023712158203125	1.0616087769858642
0.0	220.0	-0.30707108974456787	-1.038055419921875	1.0825209970185783
0.0	240.0	-0.31660783290863037	-1.0946044921875	1.1394733494804317
0.0	260.0	-0.2889212369918823	-1.1790771484375	1.2139598029393006
0.0	280.0	-0.2060335874557495	-1.307891845703125	1.3240207397229897
0.0	300.0	-0.13338100910186768	-1.3326416015625	1.3392998662749496
0.0	320.0	-0.09729969501495361	-1.31719970703125	1.3207885140525768
0.0	340.0	-0.07351124286651611	-1.2427978515625	1.2449700408749385
0.0	360.0	-0.019869446754455566	-1.30096435546875	1.3011160782630227
0.0	380.0	-0.0066432952880859375	-1.3031005859375	1.303117519812753
0.0	400.0	0.0347977876663208	-1.326507568359375	1.3269639086807041
0.0	420.0	0.0985335111618042	-1.384033203125	1.387536219409901
0.0	440.0	0.23062127828598022	-1.361785888671875	1.3811759412124538
0.0	460.0	0.35195857286453247	-1.263275146484375	1.3113881701227739
0.0	480.0	0.45436257123947144	-1.285858154296875	1.36377290599099
0.0	500.0	0.5166932344436646	-1.321441650390625	1.418865720886566
0.0	520.0	0.5953038334846497	-1.40020751953125	1.5215018080545863
0.0	540.0	0.7241100072860718	-1.45989990234375	1.6296143800037866
0.0	560.0	0.8611514568328857	-1.3385009765625	1.5915925030811648
0.0	580.0	1.1239278316497803	-1.169189453125	1.6217946072347489
0.0	600.0	0.8187876343727112	-1.5228271484375	1.7289926877288835
0.0	620.0	0.876372218132019	-1.677978515625	1.8930504915645312
0.0	640.0	0.7149394154548645	-1.6907958984375	1.8357366744563384
0.0	660.0	0.679741621017456	-1.811279296875	1.9346269311243016
0.0	680.0	0.6630335450172424	-1.801513671875	1.9196523101256324
0.0	700.0	0.5901843905448914	-1.80517578125	1.8992043639520189
0.0	720.0	0.6895409226417542	-0.47747802734375	0.8387204245716927
0.0	740.0	0.8077769875526428	-0.11669921875	0.8161632001484034
0.0	760.0	1.0182878971099854	-0.15777587890625	1.0304384840277054
0.0	780.0	1.1186636686325073	-0.1766357421875	1.1325231074624786
0.0	800.0	1.0665866136550903	0.0721435546875	1.0690237120434614
20.0	0.0	-0.33042335510253906	-1.1618263721466064	1.207899049015506
20.0	20.0	-0.3232421875	-1.1767635345458984	1.2203515591897038
20.0	40.0	-0.27469635009765625	-1.1148910522460938	1.1482334880743448
20.0	60.0	-0.23777198791503906	-1.0286636352539062	1.0557861491470946
20.0	80.0	-0.2319202423095703	-0.968109130859375	0.9955010236289183
20.0	100.0	-0.2725639343261719	-0.8654632568359375	0.9073685839990437
20.0	120.0	-0.24088096618652344	-0.8905792236328125	0.9225806162267751
20.0	140.0	-0.2667427062988281	-0.81640625	0.8588776609056061
20.0	160.0	-0.29198265075683594	-0.79754638671875	0.849313903872486
20.0	180.0	-0.2699565887451172	-0.829925537109375	0.8727273096180644
20.0	200.0	-0.3399314880371094	-0.827667236328125	0.8947549779968591
20.0	220.0	-0.3424186706542969	-0.8845672607421875	0.9485303288717726
20.0	240.0	-0.30547523498535156	-1.0140838623046875	1.0590945184336231
20.0	260.0	-0.2676410675048828	-1.15533447265625	1.185929797552557
20.0	280.0	-0.2030620574951172	-1.28253173828125	1.2985075505721462
20.0	300.0	-0.13301467895507812	-1.295562744140625	1.302373114288954
20.0	320.0	-0.09096527099609375	-1.26666259765625	1.2699247288042987
20.0	340.0	-0.061557769775390625	-1.220611572265625	1.2221628244094487
20.0	360.0	-0.0035152435302734375	-1.299896240234375	1.2999009932731573
20.0	380.0	0.019771575927734375	-1.30517578125	1.3053255284319747
20.0	400.0	0.060516357421875	-1.32464599609375	1.326027618295643
20.0	420.0	0.10430145263671875	-1.353057861328125	1.3570719837665095
20.0	440.0	0.1938343048095703	-1.28668212890625	1.3012004605623722
20.0	460.0	0.2762336730957031	-1.183990478515625	1.2157871916448217
20.0	480.0	0.34467315673828125	-1.169921875	1.2196379702925977
20.0	500.0	0.3881072998046875	-1.374969482421875	1.4286946327865744
20.0	520.0	0.27614402770996094	-1.77044677734375	1.7918530395785113
20.0	540.0	0.19377517700195312	-1.9283447265625	1.9380562952823484
20.0	560.0	0.18291282653808594	-1.93817138671875	1.9467833537421246
20.0	580.0	0.16122817993164062	-1.9375	1.9441966916966167
20.0	600.0	0.23163223266601562	-1.99688720703125	2.0102766000764447
20.0	620.0	0.28856658935546875	-2.00018310546875	2.020891667530662
20.0	640.0	0.34569549560546875	-2.03009033203125	2.059313509859211
20.0	660.0	0.39261817932128906	-2.12225341796875	2.158265184080401
20.0	680.0	0.41159629821777344	-2.1712646484375	2.2099325071732383
20.0	700.0	0.41312217712402344	-2.20819091796875	2.2465032969998875
20.0	720.0	0.4046802520751953	-2.12213134765625	2.1603720890450737
20.0	740.0	0.49718666076660156	-1.9727783203125	2.0344652557218206
20.0	760.0	0.5627994537353516	-1.55670166015625	1.6553136512027065
20.0	780.0	1.0942535400390625	-0.2567138671875	1.1239629973866496
20.0	800.0	1.1128501892089844	-0.18682861328125	1.1284238894861571
40.0	0.0	-0.36026763916015625	-0.9828866720199585	1.0468328337707515
40.0	20.0	-0.3405914306640625	-0.8784904479980469	0.9422037942322256
40.0	40.0	-0.3600044250488281	-0.7646484375	0.84515703808578
40.0	60.0	-0.30565643310546875	-0.7614631652832031	0.8205193521068669
40.0	80.0	-0.3130226135253906	-0.6957473754882812	0.7629204198847331
40.0	100.0	-0.328460693359375	-0.6351318359375	0.7150376746042553
40.0	120.0	-0.27199554443359375	-0.7248992919921875	0.774248383739031
40.0	140.0	-0.29547119140625	-0.665802001953125	0.7284198862989792
40.0	160.0	-0.30274200439453125	-0.67205810546875	0.7370989203296012
40.0	180.0	-0.2692298889160156	-0.7451934814453125	0.7923370860147311
40.0	200.0	-0.3153533935546875	-0.7698974609375	0.8319794848338912
40.0	220.0	-0.3482513427734375	-0.7055206298828125	0.7867899064767816
40.0	240.0	-0.3024139404296875	-0.7968902587890625	0.8523428159602858
40.0	260.0	-0.2886161804199219	-0.849761962890625	0.8974378491995492
40.0	280.0	-0.2561302185058594	-0.7322998046875	0.7758000340147001
40.0	300.0	-0.13645172119140625	-0.988311767578125	0.9976869359420795
40.0	320.0	-0.09331130981445312	-1.179534912109375	1.1832200173358123
40.0	340.0	-0.05979156494140625	-1.139007568359375	1.1405758510586128
40.0	360.0	-0.002376556396484375	-1.20416259765625	1.2041649428606338
40.0	380.0	0.0162811279296875	-1.135009765625	1.1351265317975703
40.0	400.0	0.06445693969726562	-1.1824951171875	1.1842505643855172
40.0	420.0	0.11296844482421875	-1.1954345703125	1.2007604596355737
40.0	440.0	0.20450973510742188	-1.131683349609375	1.1500136675434787
40.0	460.0	0.28408050537109375	-1.078155517578125	1.114953386297405
40.0	480.0	0.3489265441894531	-1.091949462890625	1.146343475031423
40.0	500.0	0.3923454284667969	-1.301239013671875	1.3591018747469037
40.0	520.0	0.281890869140625	-1.73089599609375	1.7536999205674362
40.0	540.0	0.1993865966796875	-1.90704345703125	1.9174383332825098
40.0	560.0	0.18431854248046875	-1.926513671875	1.9353108931185758
40.0	580.0	0.1280975341796875	-1.9384765625	1.9427043937832469
40.0	600.0	0.15512466430664062	-2.0010986328125	2.007102239478673
40.0	620.0	0.08282470703125	-2.03277587890625	2.0344625103348277
40.0	640.0	0.06494903564453125	-2.1151123046875	2.1161092690765337
40.0	660.0	0.11119461059570312	-2.1829833984375	2.1858135234459657
40.0	680.0	0.147796630859375	-2.24053955078125	2.245408943312649
40.0	700.0	0.19799041748046875	-2.3052978515625	2.3137844302857533
40.0	720.0	0.2531776428222656	-2.29058837890625	2.304537706440361
40.0	740.0	0.3910064697265625	-2.11468505859375	2.1505299245552667
40.0	760.0	0.5572891235351562	-1.5899658203125	1.6848033941598597
40.0	780.0	1.1196479797363281	-0.30859375	1.1613964444007496
40.0	800.0	1.1585769653320312	-0.30572509765625	1.1982355444297679
60.0	0.0	-0.44428253173828125	-0.6096067428588867	0.7543257578439156
60.0	20.0	-0.43157958984375	-0.575286865234375	0.7191772519211751
60.0	40.0	-0.4006500244140625	-0.5573005676269531	0.6863704282239387
60.0	60.0	-0.3223152160644531	-0.5445365905761719	0.6327773676286128
60.0	80.0	-0.30738067626953125	-0.5018386840820312	0.5884937934975178
60.0	100.0	-0.30260467529296875	-0.48064422607421875	0.5679687153071441
60.0	120.0	-0.2605400085449219	-0.537109375	0.5969653061656754
60.0	140.0	-0.25701904296875	-0.5443878173828125	0.6020107010372777
60.0	160.0	-0.26482391357421875	-0.6106109619140625	0.6655655129364667
60.0	180.0	-0.2527427673339844	-0.6735687255859375	0.7194259757105692
60.0	200.0	-0.3967399597167969	-0.5437469482421875	0.6730997989590977
60.0	220.0	-0.440887451171875	-0.407257080078125	0.6002000282194202
60.0	240.0	-0.4026985168457031	-0.37994384765625	0.5536455751124222
60.0	260.0	-0.37377166748046875	-0.250457763671875	0.44992705052557896
60.0	280.0	-0.30023193359375	0.288238525390625	0.4161978633640541
60.0	300.0	-0.0406036376953125	-0.650482177734375	0.6517482021027348
60.0	320.0	0.018947601318359375	-0.97418212890625	0.9743663745614547
60.0	340.0	0.03255462646484375	-0.953155517578125	0.9537113003387812
60.0	360.0	0.025836944580078125	-0.98968505859375	0.9900222537443026
60.0	380.0	0.04114532470703125	-0.756591796875	0.7577097629328715
60.0	400.0	0.08720779418945312	-0.577789306640625	0.5843335368055167
60.0	420.0	0.14000320434570312	-0.722869873046875	0.7363027574210692
60.0	440.0	0.21097564697265625	-0.72857666015625	0.7585081893690844
60.0	460.0	0.263580322265625	-0.792510986328125	0.8351935402865783
60.0	480.0	0.2764091491699219	-0.86407470703125	0.9072084198661191
60.0	500.0	0.3106727600097656	-1.201934814453125	1.241436612158089
60.0	520.0	0.17815780639648438	-1.77490234375	1.7838213290095088
60.0	540.0	0.1490631103515625	-1.9381103515625	1.943834238226449
60.0	560.0	0.14663314819335938	-1.9599609375	1.9654384133508165
60.0	580.0	0.11157608032226562	-1.95196533203125	1.955151625616783
60.0	600.0	0.14640426635742188	-2.00653076171875	2.011864783461175
60.0	620.0	0.06752395629882812	-2.03997802734375	2.041095254200436
60.0	640.0	0.030849456787109375	-2.1097412109375	2.109966745262135
60.0	660.0	0.07568359375	-2.166015625	2.1673374665951437
60.0	680.0	0.112945556640625	-2.21820068359375	2.2210742831928516
60.0	700.0	0.15108108520507812	-2.2667236328125	2.271752962330509
60.0	720.0	0.239776611328125	-2.32366943359375	2.336007803916309
60.0	740.0	0.3588447570800781	-2.44696044921875	2.473132628818092
60.0	760.0	0.455474853515625	-2.33770751953125	2.3816661791817153
60.0	780.0	1.1152420043945312	-1.76904296875	2.091238330188538
60.0	800.0	1.0824432373046875	-1.82757568359375	2.124080092946077
80.0	0.0	-0.5287551879882812	-0.3664993643760681	0.6433535831194108
80.0	20.0	-0.4059600830078125	-0.4244976043701172	0.5873685428346317
80.0	40.0	-0.33852386474609375	-0.4354896545410156	0.551588294124236
80.0	60.0	-0.24526214599609375	-0.4847259521484375	0.5432428268691806
80.0	80.0	-0.221466064453125	-0.47412872314453125	0.523302268115684
80.0	100.0	-0.1934967041015625	-0.48136138916015625	0.5187964547607886
80.0	120.0	-0.18169403076171875	-0.5284194946289062	0.5587842903288434
80.0	140.0	-0.18045806884765625	-0.55523681640625	0.5838262043666533
80.0	160.0	-0.19557952880859375	-0.602081298828125	0.6330507424271403
80.0	180.0	-0.2841339111328125	-0.5605010986328125	0.6284055704910793
80.0	200.0	-0.5446701049804688	-0.183197021484375	0.5746535233862066
80.0	220.0	-0.5321044921875	-0.0260467529296875	0.5327416108624305
80.0	240.0	-0.5302581787109375	0.3008575439453125	0.6096630199041485
80.0	260.0	-0.3143463134765625	1.286834716796875	1.3246724852392755
80.0	280.0	-0.0307769775390625	2.14227294921875	2.1424940166312814
80.0	300.0	0.2957916259765625	1.984161376953125	2.0060879980176294
80.0	320.0	0.4383392333984375	2.001220703125	2.0486643419927164
80.0	340.0	0.3476409912109375	-0.1845703125	0.39359936360018516
80.0	360.0	0.0823822021484375	-0.219390869140625	0.23434841730445902
80.0	380.0	0.1238555908203125	-0.43780517578125	0.4549874496272396
80.0	400.0	0.16290283203125	-0.262054443359375	0.3085609566490769
80.0	420.0	0.2002716064453125	-0.3663330078125	0.41750280114166816
80.0	440.0	0.21314239501953125	-0.453094482421875	0.5007237667175473
80.0	460.0	0.21556854248046875	-0.606964111328125	0.64410808793827
80.0	480.0	0.16898345947265625	-0.69219970703125	0.7125277847140385
80.0	500.0	0.22078704833984375	-1.15045166015625	1.1714460905525668
80.0	520.0	0.10050201416015625	-1.8099365234375	1.8127247098562076
80.0	540.0	0.1223602294921875	-1.93646240234375	1.940324370163996
80.0	560.0	0.13074493408203125	-1.95733642578125	1.9616982748318441
80.0	580.0	0.0904693603515625	-1.95977783203125	1.961864892413218
80.0	600.0	0.12625885009765625	-2.02056884765625	2.0245097592619525
80.0	620.0	0.03446197509765625	-2.064697265625	2.064984848953373
80.0	640.0	0.0103607177734375	-2.1240234375	2.124048706485352
80.0	660.0	0.06107330322265625	-2.170654296875	2.171513302954515
80.0	680.0	0.10054779052734375	-2.2191162109375	2.2213929449391743
80.0	700.0	0.14586639404296875	-2.259521484375	2.2642248879612867
80.0	720.0	0.2314300537109375	-2.31597900390625	2.327513397661812
80.0	740.0	0.356658935546875	-2.37213134765625	2.3987940150915184
80.0	760.0	1.0815505981445312	-0.91455078125	1.4163879510331125
80.0	780.0	1.469940185546875	-0.3468017578125	1.5102965299262994
80.0	800.0	1.4689483642578125	-0.306884765625	1.5006623724970298
100.0	0.0	-0.39856719970703125	-0.3367495536804199	0.5217816349645381
100.0	20.0	-0.291717529296875	-0.39389991760253906	0.4901594250714355
100.0	40.0	-0.26230621337890625	-0.3882942199707031	0.46859038705444767
100.0	60.0	-0.17150115966796875	-0.4396209716796875	0.471889019270475
100.0	80.0	-0.14260101318359375	-0.4447784423828125	0.46707912795314277
100.0	100.0	-0.14337921142578125	-0.4394989013671875	0.4622952331271043
100.0	120.0	-0.14426422119140625	-0.45267486572265625	0.4751070401214739
100.0	140.0	-0.134796142578125	-0.49530029296875	0.5133150886822555
100.0	160.0	-0.19637298583984375	-0.5091094970703125	0.5456691576173625
100.0	180.0	-0.3652496337890625	-0.309661865234375	0.4788504628414558
100.0	200.0	-0.5883865356445312	0.139892578125	0.6047881023484444
100.0	220.0	-0.48157501220703125	0.3019866943359375	0.5684280569589693
100.0	240.0	-0.43646240234375	1.633087158203125	1.6904061922945135
100.0	260.0	0.7825088500976562	3.407379150390625	3.4960767690366716
100.0	280.0	3.484283447265625	3.652801513671875	5.048087760644893
100.0	300.0	5.1901397705078125	4.240936279296875	6.702469049720656
100.0	320.0	6.3852386474609375	4.259033203125	7.675326469300832
100.0	340.0	4.23406982421875	1.253631591796875	4.4157603472460965
100.0	360.0	0.7843170166015625	0.3389892578125	0.8544395235726431
100.0	380.0	1.1346969604492188	-0.450042724609375	1.2206865469998944
100.0	400.0	1.143768310546875	-0.475738525390625	1.2387627265752303
100.0	420.0	1.0097274780273438	-0.497406005859375	1.1255942050972174
100.0	440.0	0.8718338012695312	-0.471771240234375	0.9912932362063008
100.0	460.0	0.7484664916992188	-0.527984619140625	0.9159529721801265
100.0	480.0	0.58209228515625	-0.535552978515625	0.7909794063282448
100.0	500.0	0.43991851806640625	-0.557281494140625	0.709993638175266
100.0	520.0	0.2232208251953125	-0.56982421875	0.6119862556258303
100.0	540.0	0.24566650390625	-0.629638671875	0.6758675079200313
100.0	560.0	0.24916839599609375	-0.85601806640625	0.8915446256790297
100.0	580.0	0.11505126953125	-1.4794921875	1.4839588698795825
100.0	600.0	0.04114532470703125	-1.94140625	1.9418422091622969
100.0	620.0	-0.06259918212890625	-2.0943603515625	2.0952956688258118
100.0	640.0	-0.12740325927734375	-2.18701171875	2.1907194819109814
100.0	660.0	-0.1415557861328125	-2.222412109375	2.226915720112532
100.0	680.0	-0.1146392822265625	-2.20660400390625	2.2095799137131285
100.0	700.0	-0.09676361083984375	-2.20892333984375	2.2110417268087077
100.0	720.0	0.00677490234375	-2.27001953125	2.270029641118864
100.0	740.0	0.15454864501953125	-1.5045166015625	1.5124336309585777
100.0	760.0	1.3723068237304688	-0.34136962890625	1.414128439002907
100.0	780.0	1.4686965942382812	-0.26708984375	1.4927848708241673
100.0	800.0	1.467193603515625	-0.25274658203125	1.4888041862265313
120.0	0.0	-0.27960205078125	-0.32551681995391846	0.4291136293267699
120.0	20.0	-0.21905517578125	-0.3539543151855469	0.41625572341413375
120.0	40.0	-0.2063140869140625	-0.3434104919433594	0.40061985526926075
120.0	60.0	-0.1358795166015625	-0.3766822814941406	0.40044073746748754
120.0	80.0	-0.13204193115234375	-0.3717498779296875	0.394503540317673
120.0	100.0	-0.1261749267578125	-0.37518310546875	0.3958313716363504
120.0	120.0	-0.1415863037109375	-0.360137939453125	0.38697030484530537
120.0	140.0	-0.13813018798828125	-0.384918212890625	0.4089522948322829
120.0	160.0	-0.229248046875	-0.27825927734375	0.3605314028262562
120.0	180.0	-0.3477783203125	-0.0748138427734375	0.3557342704181205
120.0	200.0	-0.40145111083984375	0.3243560791015625	0.516110318095544
120.0	220.0	-0.0359649658203125	0.41204833984375	0.4136149334035786
120.0	240.0	0.25089263916015625	3.093048095703125	3.103206992567121
120.0	260.0	5.154975891113281	4.834075927734375	7.066970108402902
120.0	280.0	4.865226745605469	6.452972412109375	8.08153971948412
120.0	300.0	5.211143493652344	6.68646240234375	8.477310656652362
120.0	320.0	5.20263671875	5.186431884765625	7.346189796254878
120.0	340.0	2.2936859130859375	3.057098388671875	3.8218903210203514
120.0	360.0	-0.7969284057617188	1.439422607421875	1.6453061498296004
120.0	380.0	0.8834915161132812	-0.205352783203125	0.9070430114462125
120.0	400.0	1.1898040771484375	-0.482452392578125	1.2838979917047157
120.0	420.0	1.0672760009765625	-0.5074462890625	1.181769773916995
120.0	440.0	0.9069595336914062	-0.467987060546875	1.020581934287021
120.0	460.0	0.7535934448242188	-0.46673583984375	0.8864228247719502
120.0	480.0	0.5771255493164062	-0.4820556640625	0.7519651341176009
120.0	500.0	0.4640350341796875	-0.4967041015625	0.6797378005195489
120.0	520.0	0.4160308837890625	-0.50250244140625	0.6523728994107205
120.0	540.0	0.31458282470703125	-0.522216796875	0.6096496834568519
120.0	560.0	0.20111846923828125	-0.56658935546875	0.6012255287321414
120.0	580.0	0.20018768310546875	-0.5943603515625	0.627167709609347
120.0	600.0	0.1871795654296875	-0.63299560546875	0.6600906197312578
120.0	620.0	-0.14702606201171875	-0.72991943359375	0.7445797757450134
120.0	640.0	-0.23732757568359375	-1.327392578125	1.3484418543790408
120.0	660.0	-0.27458953857421875	-1.95068359375	1.9699152006164675
120.0	680.0	-0.26792144775390625	-2.05010986328125	2.0675425881199194
120.0	700.0	-0.25649261474609375	-2.10955810546875	2.1250938477554797
120.0	720.0	-0.15894317626953125	-2.2060546875	2.2117730935888
120.0	740.0	1.3701248168945312	-0.338134765625	1.4112324874359101
120.0	760.0	1.4824142456054688	-0.2523193359375	1.5037343657913693
120.0	780.0	1.4808349609375	-0.25091552734375	1.5019423369080982
120.0	800.0	1.4700927734375	-0.23455810546875	1.4886874310459701
140.0	0.0	-0.25506591796875	-0.2821864187717438	0.3803784923578922
140.0	20.0	-0.20831298828125	-0.28314208984375	0.35151634973035095
140.0	40.0	-0.19921875	-0.2649574279785156	0.3314974343679794
140.0	60.0	-0.1587982177734375	-0.255859375	0.30113268461495624
140.0	80.0	-0.16473388671875	-0.21945953369140625	0.2744079815922187
140.0	100.0	-0.165130615234375	-0.213287353515625	0.2697399029757785
140.0	120.0	-0.1465911865234375	-0.253265380859375	0.29263002085943524
140.0	140.0	-0.1776275634765625	-0.1793365478515625	0.2524146364653524
140.0	160.0	-0.242034912109375	-0.076446533203125	0.25382074603658655
140.0	180.0	-0.265350341796875	0.0947418212890625	0.2817566620204162
140.0	200.0	-0.086029052734375	0.3489532470703125	0.35940140032460705
140.0	220.0	0.1079864501953125	0.3813018798828125	0.3962981163568047
140.0	240.0	1.550445556640625	4.704345703125	4.953256496348367
140.0	260.0	6.3151092529296875	6.0546875	8.748705367029707
140.0	280.0	5.0005340576171875	8.592926025390625	9.942017830361447
140.0	300.0	4.8610687255859375	8.120086669921875	9.463920788019763
140.0	320.0	5.445220947265625	5.94781494140625	8.063927935054714
140.0	340.0	1.4363250732421875	4.76104736328125	4.972987202017668
140.0	360.0	-1.4059600830078125	3.9742431640625	4.215605826225793
140.0	380.0	0.1294097900390625	0.1781005859375	0.22015156703788202
140.0	400.0	1.0725860595703125	-0.55078125	1.2057366381329433
140.0	420.0	1.0538787841796875	-0.536529541015625	1.182592254382927
140.0	440.0	0.8650665283203125	-0.46856689453125	0.9838165647471167
140.0	460.0	0.697357177734375	-0.409393310546875	0.8086469662703142
140.0	480.0	0.5329742431640625	-0.448455810546875	0.6965444407139862
140.0	500.0	0.434783935546875	-0.465484619140625	0.6369560434332355
140.0	520.0	0.403076171875	-0.43450927734375	0.5926792660716186
140.0	540.0	0.320404052734375	-0.45123291015625	0.5534165666265246
140.0	560.0	0.214385986328125	-0.48809814453125	0.5331051958373056
140.0	580.0	0.20477294921875	-0.54083251953125	0.5783007650991521
140.0	600.0	0.1814422607421875	-0.57781982421875	0.6056377161665405
140.0	620.0	0.1704559326171875	-0.582763671875	0.6071809633228201
140.0	640.0	0.205169677734375	-0.5992431640625	0.6333932162071706
140.0	660.0	0.4452667236328125	-0.687255859375	0.8188913672887077
140.0	680.0	0.53240966796875	-0.80029296875	0.9612121984126518
140.0	700.0	0.6140289306640625	-0.8304443359375	1.0327968448746963
140.0	720.0	0.702880859375	-0.89276123046875	1.1362500240280813
140.0	740.0	1.2551727294921875	-0.33013916015625	1.297863800993595
140.0	760.0	1.441680908203125	-0.23089599609375	1.4600536983582186
140.0	780.0	1.451934814453125	-0.229248046875	1.4699215531507226
140.0	800.0	1.44659423828125	-0.221435546875	1.4634440855899962
160.0	0.0	-0.20458984375	-0.23780691623687744	0.3137023008773488
160.0	20.0	-0.19793701171875	-0.1886310577392578	0.27342409650939653
160.0	40.0	-0.178192138671875	-0.18300628662109375	0.25542854035385054
160.0	60.0	-0.15704345703125	-0.15244293212890625	0.21886410156164118
160.0	80.0	-0.161285400390625	-0.11573028564453125	0.19851065310085758
160.0	100.0	-0.0985870361328125	-0.17395782470703125	0.1999518153712406
160.0	120.0	-0.152618408203125	-0.1425628662109375	0.2088457549119286
160.0	140.0	-0.1917572021484375	-0.05224609375	0.19874727391320493
160.0	160.0	-0.1712646484375	0.0007476806640625	0.17126628048391745
160.0	180.0	-0.01654052734375	0.1245269775390625	0.1256206877063787
160.0	200.0	-0.064697265625	0.3018035888671875	0.30866023785461283
160.0	220.0	-0.10009765625	0.356170654296875	0.3699690200124967
160.0	240.0	2.800628662109375	5.1729888916015625	5.882459942546291
160.0	260.0	2.9561920166015625	6.395751953125	7.045900530444712
160.0	280.0	1.9605865478515625	9.766510009765625	9.961356201967112
160.0	300.0	2.1675567626953125	9.56219482421875	9.804788226974718
160.0	320.0	2.2656097412109375	6.452423095703125	6.838622032649048
160.0	340.0	-1.0663299560546875	5.4930419921875	5.59558485800321
160.0	360.0	-2.1707611083984375	4.5587158203125	5.049167626461086
160.0	380.0	-1.3868560791015625	0.76068115234375	1.5817729292385727
160.0	400.0	0.8300933837890625	-0.68377685546875	1.0754560957496626
160.0	420.0	0.948486328125	-0.633636474609375	1.1406671278666016
160.0	440.0	0.804656982421875	-0.48052978515625	0.937220216268615
160.0	460.0	0.6083984375	-0.3775634765625	0.7160327070647002
160.0	480.0	0.473236083984375	-0.420074462890625	0.6327834902695498
160.0	500.0	0.418701171875	-0.396728515625	0.5768051546575448
160.0	520.0	0.37066650390625	-0.363525390625	0.5191766238450465
160.0	540.0	0.3326873779296875	-0.3760986328125	0.5021265508187776
160.0	560.0	0.258819580078125	-0.43084716796875	0.5026100448444194
160.0	580.0	0.205291748046875	-0.54071044921875	0.5783705487924536
160.0	600.0	0.168243408203125	-0.5477294921875	0.5729864230640896
160.0	620.0	0.14923095703125	-0.54852294921875	0.5684604685957487
160.0	640.0	0.1650543212890625	-0.5482177734375	0.5725256815977455
160.0	660.0	0.1720733642578125	-0.547119140625	0.57354040548617
160.0	680.0	0.27593994140625	-0.59466552734375	0.6555684103694327
160.0	700.0	0.5803680419921875	-0.81732177734375	1.0024180524542603
160.0	720.0	0.85516357421875	-0.890625	1.2347135818867416
160.0	740.0	1.2227020263671875	-0.3436279296875	1.2700710213778377
160.0	760.0	1.33538818359375	-0.237548828125	1.3563521101194098
160.0	780.0	1.37091064453125	-0.23046875	1.390148135996898
160.0	800.0	1.349517822265625	-0.22314453125	1.3678420356310657
180.0	0.0	-0.2654876708984375	-0.04105500876903534	0.26864328978052404
180.0	20.0	-0.234893798828125	-0.028795242309570312	0.236652197766204
180.0	40.0	-0.2152862548828125	-0.03607177734375	0.21828729844451414
180.0	60.0	-0.1979827880859375	-0.0124664306640625	0.1983748882086216
180.0	80.0	-0.1281585693359375	-0.0442962646484375	0.13559785380321737
180.0	100.0	-0.0719146728515625	-0.10810089111328125	0.12983652348562305
180.0	120.0	-0.1226959228515625	-0.06107330322265625	0.1370556013117417
180.0	140.0	-0.0435333251953125	0.02020263671875	0.04799267582611555
180.0	160.0	0.030059814453125	0.0543365478515625	0.06209712455002602
180.0	180.0	0.1492156982421875	0.12921142578125	0.19738519993739914
180.0	200.0	-0.0028839111328125	0.2565765380859375	0.2565927451031819
180.0	220.0	0.05389404296875	0.344268798828125	0.34846172489109545
180.0	240.0	2.1924591064453125	4.7821044921875	5.260741421856319
180.0	260.0	0.3285980224609375	5.73065185546875	5.740065099713823
180.0	280.0	-0.90533447265625	10.77056884765625	10.808551420494934
180.0	300.0	-1.85540771484375	10.471282958984375	10.634392535326985
180.0	320.0	-3.68768310546875	6.430267333984375	7.412647615586901
180.0	340.0	-3.8997344970703125	6.9312744140625	7.953017927219685
180.0	360.0	-5.423736572265625	4.295379638671875	6.918612913413251
180.0	380.0	-2.412017822265625	1.27392578125	2.727767745072962
180.0	400.0	0.5413665771484375	-0.7667236328125	0.9385855847852195
180.0	420.0	0.8136138916015625	-0.650421142578125	1.0416406421216833
180.0	440.0	0.7876434326171875	-0.4700927734375	0.9172618996683263
180.0	460.0	0.808197021484375	-0.348358154296875	0.8800771722987369
180.0	480.0	0.767059326171875	-0.395965576171875	0.863231572279638
180.0	500.0	0.7398529052734375	-0.402374267578125	0.8421920046228049
180.0	520.0	0.708160400390625	-0.3900146484375	0.8084569120721506
180.0	540.0	0.4481964111328125	-0.37493896484375	0.5843451465618893
180.0	560.0	0.256683349609375	-0.378662109375	0.45746183998560264
180.0	580.0	0.2047119140625	-0.510498046875	0.5500138394825371
180.0	600.0	0.15704345703125	-0.51483154296875	0.5382510241810134
180.0	620.0	0.134185791015625	-0.5147705078125	0.5319722758039446
180.0	640.0	0.1396942138671875	-0.51910400390625	0.5375718000969466
180.0	660.0	0.1239776611328125	-0.52471923828125	0.5391667084329462
180.0	680.0	0.1548004150390625	-0.50457763671875	0.5277895034698443
180.0	700.0	0.3231658935546875	-0.67962646484375	0.7525478898203174
180.0	720.0	0.7104949951171875	-0.8946533203125	1.1424568707976477
180.0	740.0	0.8989410400390625	-0.52325439453125	1.0401394881758774
180.0	760.0	1.1709747314453125	-0.2664794921875	1.2009134612618553
180.0	780.0	1.2441864013671875	-0.251220703125	1.2692957271753702
180.0	800.0	1.230194091796875	-0.240234375	1.253431313803664
200.0	0.0	-0.222900390625	0.07454720139503479	0.23503588955010565
200.0	20.0	-0.180908203125	0.04895210266113281	0.18741421054141638
200.0	40.0	-0.1686248779296875	0.03966522216796875	0.17322724758662053
200.0	60.0	-0.1089324951171875	0.01851654052734375	0.11049502597654268
200.0	80.0	-0.08441162109375	-0.0023345947265625	0.08444389917698089
200.0	100.0	-0.0239715576171875	-0.04729461669921875	0.053022790791509275
200.0	120.0	-0.0361328125	0.02379608154296875	0.04326469271773202
200.0	140.0	0.1167144775390625	0.089385986328125	0.14701062485095448
200.0	160.0	0.10986328125	0.098114013671875	0.1472966403073114
200.0	180.0	0.098663330078125	0.1296844482421875	0.16294940570000754
200.0	200.0	0.0333709716796875	0.2312164306640625	0.23361219908188813
200.0	220.0	0.1148529052734375	0.3323516845703125	0.3516373587753066
200.0	240.0	-0.3692626953125	1.5929412841796875	1.6351809908977917
200.0	260.0	-1.662506103515625	4.11712646484375	4.440119015493109
200.0	280.0	-1.1924896240234375	8.696563720703125	8.777941219423456
200.0	300.0	-3.355010986328125	8.559722900390625	9.193745420113292
200.0	320.0	-4.5217132568359375	5.38702392578125	7.0332010886925085
200.0	340.0	-4.0759735107421875	5.81829833984375	7.103953521223272
200.0	360.0	-5.538116455078125	4.228485107421875	6.967841859119342
200.0	380.0	-2.4100341796875	1.434661865234375	2.8047316119050993
200.0	400.0	0.7431793212890625	-0.8291015625	1.1134293442026812
200.0	420.0	1.2069854736328125	-0.692626953125	1.3915983722884435
200.0	440.0	1.1215057373046875	-0.456207275390625	1.2107436545060513
200.0	460.0	1.0170135498046875	-0.24212646484375	1.0454385613052846
200.0	480.0	0.9359588623046875	-0.14837646484375	0.9476468578780882
200.0	500.0	0.8270721435546875	-0.18414306640625	0.8473234326688022
200.0	520.0	0.721527099609375	-0.23162841796875	0.757794879556086
200.0	540.0	0.5057525634765625	-0.2706298828125	0.5736080446909909
200.0	560.0	0.2981719970703125	-0.28472900390625	0.41228284648083985
200.0	580.0	0.2380828857421875	-0.4971923828125	0.5512564974765368
200.0	600.0	0.1424560546875	-0.4959716796875	0.5160248391009565
200.0	620.0	0.087677001953125	-0.4915771484375	0.49933490718898493
200.0	640.0	0.071502685546875	-0.498291015625	0.5033950439694548
200.0	660.0	0.0377197265625	-0.5169677734375	0.5183420266049011
200.0	680.0	0.038055419921875	-0.48504638671875	0.4865369587753282
200.0	700.0	0.145355224609375	-0.64276123046875	0.6589917607337313
200.0	720.0	0.428863525390625	-0.8216552734375	0.9268448153699346
200.0	740.0	0.6549835205078125	-0.6739501953125	0.9397937422107921
200.0	760.0	0.9977264404296875	-0.3306884765625	1.0511008127024362
200.0	780.0	1.097259521484375	-0.30316162109375	1.1383696350449226
200.0	800.0	1.151702880859375	-0.283447265625	1.1860699297132835
220.0	0.0	-0.012451171875	0.03774913400411606	0.039749576087318245
220.0	20.0	-0.0315704345703125	0.04240226745605469	0.05286439845844439
220.0	40.0	-0.022491455078125	0.0427398681640625	0.048296603216093345
220.0	60.0	0.00555419921875	0.01982879638671875	0.020591995899074806
220.0	80.0	-0.0029754638671875	0.01618194580078125	0.016453229322061984
220.0	100.0	0.1136016845703125	0.0146331787109375	0.11454026652840918
220.0	120.0	0.1444549560546875	0.07393646240234375	0.16227703103438543
220.0	140.0	0.08416748046875	0.1008758544921875	0.1313777103925411
220.0	160.0	0.0254058837890625	0.103302001953125	0.1063802732588462
220.0	180.0	0.0259246826171875	0.133331298828125	0.13582829019021284
220.0	200.0	0.0132904052734375	0.20489501953125	0.20532560459193475
220.0	220.0	0.082550048828125	0.28826904296875	0.2998558848774605
220.0	240.0	-0.056304931640625	0.9784088134765625	0.9800275769669292
220.0	260.0	-3.13177490234375	1.668426513671875	3.5484730618215905
220.0	280.0	-1.36102294921875	6.3643798828125	6.508280476519782
220.0	300.0	-3.1538848876953125	7.064544677734375	7.736587192589376
220.0	320.0	-4.5702362060546875	5.686370849609375	7.295332234958213
220.0	340.0	-3.5672149658203125	4.84490966796875	6.016491693931728
220.0	360.0	-2.827056884765625	2.526641845703125	3.791591967255814
220.0	380.0	-1.10595703125	0.88128662109375	1.414145347370684
220.0	400.0	0.6726531982421875	-0.604400634765625	0.9043021908690335
220.0	420.0	1.0712127685546875	-0.428192138671875	1.1536226866419508
220.0	440.0	0.9884033203125	-0.144073486328125	0.9988484835386771
220.0	460.0	0.9724578857421875	-0.0374755859375	0.9731797157172586
220.0	480.0	0.8234710693359375	0.180206298828125	0.8429584284949074
220.0	500.0	0.7135162353515625	0.110321044921875	0.7219945644275452
220.0	520.0	0.6390838623046875	0.03369140625	0.6399713227273386
220.0	540.0	0.38140869140625	-0.05963134765625	0.3860420799647735
220.0	560.0	0.1023712158203125	-0.1195068359375	0.15735866567914694
220.0	580.0	0.182281494140625	-0.4869384765625	0.5199380954143936
220.0	600.0	0.091796875	-0.4678955078125	0.4768153442275981
220.0	620.0	0.0519256591796875	-0.46368408203125	0.4665824707491785
220.0	640.0	0.0362701416015625	-0.4736328125	0.47501954091222137
220.0	660.0	-0.014007568359375	-0.4998779296875	0.5000741510616238
220.0	680.0	-0.062957763671875	-0.473388671875	0.4775568182595031
220.0	700.0	0.024688720703125	-0.6546630859375	0.6551284523047121
220.0	720.0	0.1056671142578125	-0.746826171875	0.754264456297021
220.0	740.0	0.31005859375	-0.8157958984375	0.8727309318831752
220.0	760.0	0.637542724609375	-0.48565673828125	0.8014506804166605
220.0	780.0	0.7632293701171875	-0.4324951171875	0.8772520149880011
220.0	800.0	0.901947021484375	-0.37176513671875	0.9755602218438626
240.0	0.0	0.1347808837890625	-0.011657163500785828	0.1352840570645515
240.0	20.0	0.1036529541015625	0.016513824462890625	0.10496018908315566
240.0	40.0	0.1113128662109375	0.01746368408203125	0.11267446226102462
240.0	60.0	0.1211090087890625	0.026092529296875	0.12388790132606775
240.0	80.0	0.093353271484375	0.03931427001953125	0.10129385531217595
240.0	100.0	0.213958740234375	0.057220458984375	0.22147804281477498
240.0	120.0	0.1522216796875	0.07981109619140625	0.1718756842667332
240.0	140.0	0.0417022705078125	0.10455322265625	0.11256311888586847
240.0	160.0	0.0019378662109375	0.11993408203125	0.11994973679891964
240.0	180.0	0.0088958740234375	0.1356201171875	0.13591156227706347
240.0	200.0	0.0565643310546875	0.177490234375	0.1862855518985751
240.0	220.0	0.0884857177734375	0.2178497314453125	0.2351344886244364
240.0	240.0	-0.19964599609375	0.675689697265625	0.7045673074640758
240.0	260.0	-1.5961151123046875	0.71136474609375	1.7474619462845051
240.0	280.0	-1.03704833984375	3.54217529296875	3.690863728897469
240.0	300.0	-1.3730316162109375	3.7041015625	3.9503903863326926
240.0	320.0	-1.6028289794921875	4.984130859375	5.23551536726559
240.0	340.0	-0.8110504150390625	2.674957275390625	2.795210045935774
240.0	360.0	-0.1479034423828125	0.46820068359375	0.491006423976653
240.0	380.0	0.0991058349609375	0.438690185546875	0.44974553407283124
240.0	400.0	0.441680908203125	-0.01776123046875	0.4420378784435802
240.0	420.0	0.76336669921875	0.1959228515625	0.7881081659521812
240.0	440.0	0.7701873779296875	0.3653564453125	0.8524517166699783
240.0	460.0	0.88385009765625	0.30743408203125	0.9357920227921159
240.0	480.0	0.8272552490234375	0.329559326171875	0.8904833499306373
240.0	500.0	0.738372802734375	0.251678466796875	0.7800874607805474
240.0	520.0	0.6932373046875	0.14617919921875	0.7084816997598631
240.0	540.0	0.4009246826171875	-0.00140380859375	0.4009271402764602
240.0	560.0	0.020721435546875	-0.0966796875	0.098875375428976
240.0	580.0	0.1019744873046875	-0.38134765625	0.3947465401854993
240.0	600.0	0.0503082275390625	-0.3543701171875	0.3579233126154324
240.0	620.0	0.0467987060546875	-0.35675048828125	0.3598069340317156
240.0	640.0	0.019622802734375	-0.36767578125	0.3681990419663664
240.0	660.0	-0.0391387939453125	-0.40350341796875	0.40539715527363707
240.0	680.0	-0.094512939453125	-0.4918212890625	0.5008202033656083
240.0	700.0	-0.041656494140625	-0.7071533203125	0.7083791936054313
240.0	720.0	0.02655029296875	-0.84161376953125	0.8420324549097419
240.0	740.0	0.08941650390625	-0.938720703125	0.9429697077034399
240.0	760.0	0.23175048828125	-1.08453369140625	1.1090183121183639
240.0	780.0	0.324951171875	-0.91033935546875	0.9665976444302949
240.0	800.0	0.4502716064453125	-0.811767578125	0.9282839654253273
260.0	0.0	0.222625732421875	0.0037045031785964966	0.22265655184650757
260.0	20.0	0.214691162109375	0.012447357177734375	0.21505169561894655
260.0	40.0	0.218994140625	0.0155487060546875	0.21954543012337413
260.0	60.0	0.246246337890625	0.013668060302734375	0.24662537338437632
260.0	80.0	0.180572509765625	0.0541839599609375	0.18852674293082458
260.0	100.0	0.21728515625	0.08008575439453125	0.23157410732534
260.0	120.0	0.115692138671875	0.09661865234375	0.15073100189143168
260.0	140.0	0.037994384765625	0.1269378662109375	0.1325020571610276
260.0	160.0	0.009368896484375	0.14984130859375	0.15013392015937754
260.0	180.0	-0.023529052734375	0.165802001953125	0.1674631905053796
260.0	200.0	0.04486083984375	0.164031982421875	0.17005583262192714
260.0	220.0	0.118408203125	0.1641387939453125	0.20239082549639698
260.0	240.0	0.203887939453125	0.1862030029296875	0.2761192679884444
260.0	260.0	-0.073089599609375	0.3740234375	0.38109791572557195
260.0	280.0	-0.19683837890625	0.397613525390625	0.4436686409743218
260.0	300.0	-0.021820068359375	0.498199462890625	0.4986770700640997
260.0	320.0	0.00726318359375	0.618988037109375	0.6190306486115478
260.0	340.0	0.1376953125	0.512664794921875	0.5308344290235523
260.0	360.0	0.21185302734375	0.504608154296875	0.5472760679744826
260.0	380.0	0.23583984375	0.440765380859375	0.49989454174269027
260.0	400.0	0.27423095703125	0.37774658203125	0.46679235001290154
260.0	420.0	0.56268310546875	0.48138427734375	0.7405019241391078
260.0	440.0	0.60772705078125	0.524169921875	0.8025498584198489
260.0	460.0	0.7872314453125	0.4891357421875	0.9268155818576445
260.0	480.0	0.8228759765625	0.47900390625	0.9521394934600953
260.0	500.0	0.779144287109375	0.401123046875	0.8763364187738973
260.0	520.0	0.771026611328125	0.28948974609375	0.8235814158111846
260.0	540.0	0.49029541015625	0.10888671875	0.5022408851740637
260.0	560.0	0.065216064453125	0.00567626953125	0.06546262367599966
260.0	580.0	0.125213623046875	-0.208740234375	0.24341515327410254
260.0	600.0	0.061187744140625	-0.3260498046875	0.33174148846620843
260.0	620.0	0.060882568359375	-0.32244873046875	0.3281461121374784
260.0	640.0	0.055511474609375	-0.3316650390625	0.33627848868108845
260.0	660.0	-0.014801025390625	-0.37750244140625	0.37779248751172
260.0	680.0	-0.070465087890625	-0.5111083984375	0.5159429460364583
260.0	700.0	-0.048095703125	-0.70867919921875	0.710309372079812
260.0	720.0	-0.01776123046875	-0.87188720703125	0.8720680954446837
260.0	740.0	0.013580322265625	-0.96844482421875	0.968540036709337
260.0	760.0	0.11712646484375	-1.2235107421875	1.2291042042947382
260.0	780.0	0.17303466796875	-1.00421142578125	1.01901010004252
260.0	800.0	0.27435302734375	-0.9117431640625	0.9521266621765085
280.0	0.0	0.2994384765625	-0.001545235514640808	0.2994424635866907
280.0	20.0	0.311004638671875	0.0006866455078125	0.31100539666937765
280.0	40.0	0.32147216796875	-0.0006256103515625	0.3214727767118706
280.0	60.0	0.341644287109375	0.01114654541015625	0.34182607330198456
280.0	80.0	0.341400146484375	0.0672454833984375	0.34795978942550565
280.0	100.0	0.24652099609375	0.0811614990234375	0.25953764744018576
280.0	120.0	0.075653076171875	0.09051513671875	0.11796769858517002
280.0	140.0	0.026336669921875	0.133544921875	0.1361171052482885
280.0	160.0	-0.001739501953125	0.1647796630859375	0.16478884438504932
280.0	180.0	-0.032073974609375	0.1847381591796875	0.18750180613621403
280.0	200.0	0.01953125	0.2064666748046875	0.2073884218838339
280.0	220.0	0.0933837890625	0.175262451171875	0.19858866747738493
280.0	240.0	0.1578369140625	0.180877685546875	0.24006088513035023
280.0	260.0	0.18170166015625	0.164093017578125	0.24483057758668994
280.0	280.0	0.2877197265625	0.16973876953125	0.3340567181410704
280.0	300.0	0.493865966796875	0.2425537109375	0.5502144089805031
280.0	320.0	0.44696044921875	0.280303955078125	0.5275831217905538
280.0	340.0	0.379608154296875	0.313323974609375	0.49221363641583143
280.0	360.0	0.308929443359375	0.422698974609375	0.5235568967267553
280.0	380.0	0.117919921875	0.447235107421875	0.46251956638142583
280.0	400.0	0.122528076171875	0.48858642578125	0.5037160161321831
280.0	420.0	0.12884521484375	0.533782958984375	0.5491132275680919
280.0	440.0	0.12579345703125	0.568267822265625	0.5820243222189163
280.0	460.0	0.149383544921875	0.58685302734375	0.6055674357129436
280.0	480.0	0.139404296875	0.525115966796875	0.5433050124674259
280.0	500.0	0.089752197265625	0.42120361328125	0.43065988988433607
280.0	520.0	0.12445068359375	0.338623046875	0.3607679871078643
280.0	540.0	0.13958740234375	0.28814697265625	0.3201770147028634
280.0	560.0	0.13043212890625	0.22119140625	0.25678430335569413
280.0	580.0	0.086029052734375	-0.16375732421875	0.18497961820065117
280.0	600.0	0.023529052734375	-0.3277587890625	0.32860225216862615
280.0	620.0	0.0535888671875	-0.3192138671875	0.3236807990771748
280.0	640.0	0.058441162109375	-0.32769775390625	0.33286812305160046
280.0	660.0	-0.000732421875	-0.36865234375	0.36865307132068104
280.0	680.0	-0.023712158203125	-0.52447509765625	0.5250108518004014
280.0	700.0	-0.0177001953125	-0.7530517578125	0.7532597472708845
280.0	720.0	-0.012786865234375	-0.93682861328125	0.9369158738035085
280.0	740.0	-0.01275634765625	-1.04974365234375	1.049821156217345
280.0	760.0	0.051910400390625	-1.32293701171875	1.3239550697225533
280.0	780.0	0.048095703125	-1.0858154296875	1.0868800964257919
280.0	800.0	0.093475341796875	-1.01031494140625	1.014629942566627
300.0	0.0	0.584381103515625	-0.10921156406402588	0.5944984776022983
300.0	20.0	0.580078125	-0.09160041809082031	0.5872659258784974
300.0	40.0	0.552032470703125	-0.052211761474609375	0.554496092634455
300.0	60.0	0.572357177734375	-0.011829376220703125	0.5724794084033328
300.0	80.0	0.307830810546875	0.0768280029296875	0.3172733048274155
300.0	100.0	0.175201416015625	0.08344268798828125	0.19405725534643056
300.0	120.0	0.042755126953125	0.10324859619140625	0.11175094405092918
300.0	140.0	0.03790283203125	0.141082763671875	0.14608549168648913
300.0	160.0	0.020477294921875	0.162750244140625	0.164033416032071
300.0	180.0	-0.023040771484375	0.190765380859375	0.1921517829347872
300.0	200.0	-0.007110595703125	0.218231201171875	0.21834701219886815
300.0	220.0	0.009613037109375	0.20758056640625	0.20780303662845206
300.0	240.0	0.0235595703125	0.2346954345703125	0.23587496764484667
300.0	260.0	0.0362548828125	0.210296630859375	0.21339889755702193
300.0	280.0	0.1297607421875	0.18194580078125	0.22347734702868916
300.0	300.0	0.17901611328125	0.202667236328125	0.2704085381329617
300.0	320.0	0.171722412109375	0.2191162109375	0.27838911745301576
300.0	340.0	0.154205322265625	0.250762939453125	0.29438297032643873
300.0	360.0	0.105133056640625	0.328399658203125	0.3448177708682228
300.0	380.0	0.046142578125	0.403900146484375	0.4065273248456016
300.0	400.0	-0.0177001953125	0.47869873046875	0.4790258567827979
300.0	420.0	-0.021514892578125	0.53497314453125	0.5354055994965891
300.0	440.0	-0.042236328125	0.56915283203125	0.5707178406381519
300.0	460.0	-0.035003662109375	0.579193115234375	0.5802498781524795
300.0	480.0	-0.06048583984375	0.473785400390625	0.4776307595255027
300.0	500.0	-0.05596923828125	0.378021240234375	0.3821421380875425
300.0	520.0	-0.0279541015625	0.299560546875	0.30086201660930156
300.0	540.0	0.010284423828125	0.2578125	0.2580175469415336
300.0	560.0	0.0067138671875	0.2381591796875	0.23825379510520772
300.0	580.0	0.0618896484375	-0.18194580078125	0.19218377404361603
300.0	600.0	-0.013397216796875	-0.34246826171875	0.342730208330933
300.0	620.0	-0.007965087890625	-0.3363037109375	0.3363980211229533
300.0	640.0	-0.00860595703125	-0.3431396484375	0.3432475503572237
300.0	660.0	-0.046295166015625	-0.37969970703125	0.38251158141425123
300.0	680.0	-0.017120361328125	-0.54461669921875	0.5448857273226488
300.0	700.0	-0.033477783203125	-0.81207275390625	0.8127625234993776
300.0	720.0	-0.052093505859375	-0.977294921875	0.978682327251996
300.0	740.0	-0.045654296875	-1.10150146484375	1.1024471832591698
300.0	760.0	0.006195068359375	-1.3284912109375	1.3285056553926153
300.0	780.0	-0.012542724609375	-1.1966552734375	1.1967210048237662
300.0	800.0	0.06243896484375	-1.13946533203125	1.1411747750593884
320.0	0.0	0.6148681640625	-0.08610841631889343	0.620868358461387
320.0	20.0	0.607879638671875	-0.06178855895996094	0.6110118502371275
320.0	40.0	0.581451416015625	-0.025470733642578125	0.5820090269565126
320.0	60.0	0.635589599609375	0.000194549560546875	0.6355896293845087
320.0	80.0	0.2725830078125	0.06934356689453125	0.28126504656242973
320.0	100.0	0.12994384765625	0.06967926025390625	0.1474469492842843
320.0	120.0	0.02301025390625	0.115875244140625	0.11813781777855702
320.0	140.0	0.01654052734375	0.1471710205078125	0.14809759728679028
320.0	160.0	0.027496337890625	0.1678466796875	0.17008396890804742
320.0	180.0	3.0517578125e-05	0.1967315673828125	0.19673156974980063
320.0	200.0	-0.015045166015625	0.2052154541015625	0.2057662256604524
320.0	220.0	-0.02410888671875	0.2186126708984375	0.21993803285508867
320.0	240.0	-0.05487060546875	0.2044830322265625	0.21171701351822583
320.0	260.0	-0.0731201171875	0.18975830078125	0.20335870832816844
320.0	280.0	-0.04022216796875	0.17156982421875	0.17622152927085588
320.0	300.0	-0.024749755859375	0.18133544921875	0.18301665377354195
320.0	320.0	-0.0345458984375	0.19073486328125	0.19383809524902784
320.0	340.0	-0.0340576171875	0.233062744140625	0.23553803088853556
320.0	360.0	-0.042266845703125	0.279754638671875	0.2829295744600114
320.0	380.0	-0.050628662109375	0.36883544921875	0.3722940370559034
320.0	400.0	-0.075225830078125	0.460479736328125	0.4665838757177132
320.0	420.0	-0.140960693359375	0.53607177734375	0.554294928297962
320.0	440.0	-0.20355224609375	0.565765380859375	0.601268644674545
320.0	460.0	-0.259490966796875	0.580108642578125	0.6355010614019553
320.0	480.0	-0.31939697265625	0.463226318359375	0.5626660183117143
320.0	500.0	-0.310333251953125	0.320068359375	0.44581440302081526
320.0	520.0	-0.241668701171875	0.23895263671875	0.3398560338157084
320.0	540.0	-0.162261962890625	0.187255859375	0.24777752414492388
320.0	560.0	-0.140716552734375	0.16876220703125	0.21973126936215662
320.0	580.0	-0.020843505859375	-0.2091064453125	0.2101427067678994
320.0	600.0	-0.044769287109375	-0.3865966796875	0.38918026904466924
320.0	620.0	-0.0357666015625	-0.38580322265625	0.387457580128817
320.0	640.0	-0.014892578125	-0.392333984375	0.3926165357938608
320.0	660.0	-0.005401611328125	-0.42559814453125	0.42563242126673445
320.0	680.0	0.0224609375	-0.5877685546875	0.5881975583023203
320.0	700.0	-0.016143798828125	-0.8759765625	0.8761253108373935
320.0	720.0	-0.080230712890625	-1.0390625	1.0421553848621556
320.0	740.0	-0.075897216796875	-1.16705322265625	1.1695185385575768
320.0	760.0	-0.0421142578125	-1.375244140625	1.3758888243729914
320.0	780.0	-0.030487060546875	-1.33538818359375	1.3357361497476228
320.0	800.0	0.10589599609375	-1.25042724609375	1.2549032870154924
340.0	0.0	0.730743408203125	-0.03619375824928284	0.7316391984909819
340.0	20.0	0.720245361328125	-0.019073486328125	0.7204978684183532
340.0	40.0	0.685943603515625	-0.00341033935546875	0.6859520811387049
340.0	60.0	0.645294189453125	-0.005161285400390625	0.6453148299930429
340.0	80.0	0.211090087890625	0.05316925048828125	0.21768324327599814
340.0	100.0	0.082183837890625	0.05698394775390625	0.10000676733127838
340.0	120.0	0.03271484375	0.11578369140625	0.1203167660687597
340.0	140.0	0.06524658203125	0.1472015380859375	0.16101369283892084
340.0	160.0	0.055694580078125	0.1718597412109375	0.18065895189325407
340.0	180.0	0.02886962890625	0.1945037841796875	0.1966346295376352
340.0	200.0	-0.019622802734375	0.1905364990234375	0.19154428168770948
340.0	220.0	-0.077117919921875	0.202423095703125	0.21661551940503532
340.0	240.0	-0.13641357421875	0.1692962646484375	0.2174163941726755
340.0	260.0	-0.13702392578125	0.184051513671875	0.22945700233685154
340.0	280.0	-0.0450439453125	0.204498291015625	0.20940035348018576
340.0	300.0	-0.072906494140625	0.283233642578125	0.29246649923700674
340.0	320.0	-0.0775146484375	0.291839599609375	0.30195839551592124
340.0	340.0	-0.091094970703125	0.331390380859375	0.34368281629072583
340.0	360.0	-0.119964599609375	0.38385009765625	0.4021596730530677
340.0	380.0	-0.10430908203125	0.35888671875	0.3737379583201894
340.0	400.0	-0.122772216796875	0.43438720703125	0.4514036584362481
340.0	420.0	-0.180023193359375	0.4891357421875	0.5212121683466565
340.0	440.0	-0.26544189453125	0.504913330078125	0.5704356845981157
340.0	460.0	-0.3477783203125	0.49639892578125	0.6061036657174768
340.0	480.0	-0.4114990234375	0.380157470703125	0.5602241951410288
340.0	500.0	-0.348052978515625	0.23101806640625	0.4177442074519773
340.0	520.0	-0.26397705078125	0.13629150390625	0.2970845963293856
340.0	540.0	-0.174102783203125	0.08660888671875	0.1944553377455492
340.0	560.0	-0.130584716796875	0.0660400390625	0.1463340528390319
340.0	580.0	-0.0948486328125	-0.22564697265625	0.2447709529648706
340.0	600.0	-0.1309814453125	-0.4105224609375	0.4309116266130825
340.0	620.0	-0.14404296875	-0.42181396484375	0.4457301849589254
340.0	640.0	-0.111663818359375	-0.43182373046875	0.4460275131945821
340.0	660.0	-0.0648193359375	-0.460205078125	0.4647475231170316
340.0	680.0	0.028289794921875	-0.59698486328125	0.5976547828668775
340.0	700.0	-0.0477294921875	-0.974609375	0.9757774020043543
340.0	720.0	-0.105072021484375	-1.159423828125	1.1641751341283848
340.0	740.0	-0.097015380859375	-1.305419921875	1.3090199221369476
340.0	760.0	-0.07000732421875	-1.42156982421875	1.4232925878306248
340.0	780.0	-0.06268310546875	-1.45465087890625	1.4560008074221429
340.0	800.0	0.043212890625	-1.37139892578125	1.3720795777031793
360.0	0.0	0.764007568359375	-0.0008386075496673584	0.7640080286050843
360.0	20.0	0.752777099609375	-0.020082473754882812	0.7530449305641852
360.0	40.0	0.711944580078125	-0.009532928466796875	0.7120084001103996
360.0	60.0	0.59991455078125	-0.01670074462890625	0.6001469679255481
360.0	80.0	0.158843994140625	0.02152252197265625	0.16029545666240944
360.0	100.0	0.109710693359375	0.04578399658203125	0.11888065688083263
360.0	120.0	0.071990966796875	0.10395050048828125	0.12644526820768312
360.0	140.0	0.086181640625	0.14947509765625	0.17254008230020676
360.0	160.0	0.076202392578125	0.1811065673828125	0.19648509710361212
360.0	180.0	0.0162353515625	0.2077484130859375	0.20838183649273107
360.0	200.0	-0.02777099609375	0.210357666015625	0.2121828830881047
360.0	220.0	-0.09478759765625	0.20916748046875	0.2296425996088009
360.0	240.0	-0.160888671875	0.14752197265625	0.2182839828161764
360.0	260.0	-0.022979736328125	0.254852294921875	0.25588622571106967
360.0	280.0	0.263031005859375	0.529266357421875	0.5910230005186046
360.0	300.0	0.30877685546875	0.58831787109375	0.6644253636951645
360.0	320.0	0.293975830078125	0.562530517578125	0.6347144018193032
360.0	340.0	0.212188720703125	0.567718505859375	0.6060761957780804
360.0	360.0	-0.049072265625	0.469482421875	0.47204007425555095
360.0	380.0	-0.237548828125	0.333282470703125	0.40927576402902255
360.0	400.0	-0.30010986328125	0.35186767578125	0.46246815165845684
360.0	420.0	-0.37725830078125	0.235382080078125	0.4446667843793383
360.0	440.0	-0.399932861328125	0.13189697265625	0.42112124734568407
360.0	460.0	-0.41558837890625	0.089141845703125	0.42504113840578367
360.0	480.0	-0.4385986328125	0.17413330078125	0.47190164986569766
360.0	500.0	-0.389678955078125	0.104248046875	0.4033823785293943
360.0	520.0	-0.302734375	0.0247802734375	0.30374687448314247
360.0	540.0	-0.240753173828125	-0.005126953125	0.24080775809068386
360.0	560.0	-0.204559326171875	-0.0283203125	0.20651043078737985
360.0	580.0	-0.15057373046875	-0.2493896484375	0.291320519454184
360.0	600.0	-0.1771240234375	-0.45574951171875	0.4889586251520338
360.0	620.0	-0.20867919921875	-0.4732666015625	0.517231364421278
360.0	640.0	-0.18463134765625	-0.487060546875	0.5208807069373342
360.0	660.0	-0.150604248046875	-0.51348876953125	0.5351190110288382
360.0	680.0	-0.042877197265625	-0.60894775390625	0.6104554210037143
360.0	700.0	-0.090301513671875	-1.0555419921875	1.0593975932777024
360.0	720.0	-0.131195068359375	-1.2174072265625	1.2244560021692978
360.0	740.0	-0.171661376953125	-1.3914794921875	1.4020281043958518
360.0	760.0	-0.28204345703125	-1.1015625	1.1370965012084016
360.0	780.0	-0.494049072265625	-0.9666748046875	1.0856079696760432
360.0	800.0	-0.970947265625	-0.6866455078125	1.189210093307213
380.0	0.0	0.4036865234375	-0.11575561761856079	0.4199549645084693
380.0	20.0	0.38214111328125	-0.10190200805664062	0.39549443700993925
380.0	40.0	0.31585693359375	-0.09318161010742188	0.32931506944180094
380.0	60.0	0.20458984375	-0.034942626953125	0.20755238216901936
380.0	80.0	0.10528564453125	0.00464630126953125	0.1053881163122673
380.0	100.0	0.09063720703125	0.04135894775390625	0.09962763601398972
380.0	120.0	0.077911376953125	0.09999847412109375	0.12676702049539143
380.0	140.0	0.081146240234375	0.1473388671875	0.1682065815842848
380.0	160.0	0.090240478515625	0.17431640625	0.19628946342237533
380.0	180.0	0.043670654296875	0.204010009765625	0.2086317572453618
380.0	200.0	0.007476806640625	0.207366943359375	0.207501691163594
380.0	220.0	-0.04400634765625	0.2438507080078125	0.24778968184723546
380.0	240.0	-0.043304443359375	0.5055389404296875	0.5073902788834611
380.0	260.0	0.867156982421875	0.74725341796875	1.144704722987108
380.0	280.0	2.1905517578125	1.930999755859375	2.920150177779287
380.0	300.0	1.722381591796875	5.996002197265625	6.2384806401378645
380.0	320.0	2.5010986328125	5.998565673828125	6.499098746309801
380.0	340.0	2.337005615234375	4.76080322265625	5.303474575265835
380.0	360.0	1.72772216796875	4.43389892578125	4.758622024676341
380.0	380.0	0.084930419921875	0.301605224609375	0.3133351045442843
380.0	400.0	-0.20751953125	0.37860107421875	0.43174428687570515
380.0	420.0	-0.5213623046875	-0.027191162109375	0.5220708879509753
380.0	440.0	-0.525238037109375	-0.048309326171875	0.5274550090971644
380.0	460.0	-0.497161865234375	-0.104461669921875	0.5080178744160383
380.0	480.0	-0.49951171875	-0.131317138671875	0.5164844122309478
380.0	500.0	-0.39910888671875	-0.09210205078125	0.4095982070468473
380.0	520.0	-0.311676025390625	-0.14794921875	0.34500857399785423
380.0	540.0	-0.23388671875	-0.180908203125	0.29568695467598477
380.0	560.0	-0.19647216796875	-0.204345703125	0.2834757117849629
380.0	580.0	-0.18426513671875	-0.2589111328125	0.3177870596865638
380.0	600.0	-0.2257080078125	-0.48236083984375	0.532556179764591
380.0	620.0	-0.224639892578125	-0.5057373046875	0.5533835041723676
380.0	640.0	-0.214202880859375	-0.52581787109375	0.5677739935308935
380.0	660.0	-0.164764404296875	-0.54974365234375	0.5739036436681247
380.0	680.0	-0.0667724609375	-0.63189697265625	0.635415097075749
380.0	700.0	-0.120361328125	-1.11663818359375	1.123106264948942
380.0	720.0	-0.13580322265625	-1.28857421875	1.2957106283854416
380.0	740.0	-0.109222412109375	-1.3892822265625	1.3935690296319905
380.0	760.0	-0.360260009765625	-0.75238037109375	0.834184330614941
380.0	780.0	-0.72271728515625	-0.57366943359375	0.9227225440528666
380.0	800.0	-1.3448486328125	-0.3189697265625	1.3821575639705506
400.0	0.0	0.313018798828125	-0.1401177942752838	0.3429486327314529
400.0	20.0	0.282470703125	-0.13170242309570312	0.3116652472978203
400.0	40.0	0.235809326171875	-0.1337127685546875	0.27108143201664175
400.0	60.0	0.140472412109375	-0.059162139892578125	0.15242262745568674
400.0	80.0	0.085418701171875	-0.0250091552734375	0.08900456368850412
400.0	100.0	0.080322265625	0.02862548828125	0.0852706569370322
400.0	120.0	0.06610107421875	0.0743865966796875	0.09951240012410108
400.0	140.0	0.063873291015625	0.129486083984375	0.1443829742413396
400.0	160.0	0.0614013671875	0.1542510986328125	0.16602267713154084
400.0	180.0	0.02227783203125	0.1894378662109375	0.19074330120495883
400.0	200.0	-0.004974365234375	0.2053375244140625	0.20539776834712853
400.0	220.0	-0.085968017578125	0.289703369140625	0.3021895797967594
400.0	240.0	-0.067657470703125	0.934722900390625	0.9371683060457212
400.0	260.0	0.281036376953125	5.30877685546875	5.3162104121574805
400.0	280.0	5.268157958984375	5.291656494140625	7.4669348954434485
400.0	300.0	4.681549072265625	8.46142578125	9.670192757522122
400.0	320.0	6.215087890625	8.4139404296875	10.460483308266562
400.0	340.0	5.6273193359375	6.431182861328125	8.545574053535354
400.0	360.0	4.724517822265625	7.190185546875	8.603478183350944
400.0	380.0	1.143707275390625	0.77496337890625	1.3815334127075027
400.0	400.0	-0.03472900390625	0.591827392578125	0.5928454826665566
400.0	420.0	-0.47955322265625	-0.17156982421875	0.5093206239123326
400.0	440.0	-0.500701904296875	-0.13397216796875	0.5183154818802579
400.0	460.0	-0.452423095703125	-0.15924072265625	0.47962929985321345
400.0	480.0	-0.4532470703125	-0.1798095703125	0.48761089848651884
400.0	500.0	-0.392486572265625	-0.172149658203125	0.42858046412345074
400.0	520.0	-0.32855224609375	-0.21307373046875	0.3915954456184566
400.0	540.0	-0.25372314453125	-0.2374267578125	0.34748654563332537
400.0	560.0	-0.211212158203125	-0.26153564453125	0.3361717851533621
400.0	580.0	-0.17340087890625	-0.29052734375	0.3383400689718713
400.0	600.0	-0.216064453125	-0.4974365234375	0.5423347146862275
400.0	620.0	-0.197296142578125	-0.5234375	0.5593858992524372
400.0	640.0	-0.202301025390625	-0.549560546875	0.5856129263905019
400.0	660.0	-0.1878662109375	-0.575439453125	0.6053298914020456
400.0	680.0	-0.105621337890625	-0.64874267578125	0.6572845094763923
400.0	700.0	-0.160430908203125	-1.17022705078125	1.1811729029600457
400.0	720.0	-0.079681396484375	-1.2818603515625	1.284334491420999
400.0	740.0	-0.0169677734375	-1.24688720703125	1.247002651317798
400.0	760.0	-0.603546142578125	-0.50848388671875	0.789191871013343
400.0	780.0	-1.066192626953125	-0.348388671875	1.1216690173397998
400.0	800.0	-1.511077880859375	-0.1995849609375	1.524201600397691
420.0	0.0	0.07855224609375	-0.20508751273155212	0.2196163546842257
420.0	20.0	0.09429931640625	-0.1876506805419922	0.21001223531632354
420.0	40.0	0.0928955078125	-0.19211196899414062	0.21339302707105473
420.0	60.0	0.0908203125	-0.07816314697265625	0.1198240656432034
420.0	80.0	0.05462646484375	-0.042999267578125	0.06951969270343941
420.0	100.0	0.059417724609375	0.01670074462890625	0.06172018202270201
420.0	120.0	0.064453125	0.061798095703125	0.08929283260597248
420.0	140.0	0.057220458984375	0.11627197265625	0.1295891683427218
420.0	160.0	0.058013916015625	0.1390380859375	0.15065591190733812
420.0	180.0	-0.00653076171875	0.1907501220703125	0.19086188702427265
420.0	200.0	-0.034027099609375	0.224456787109375	0.2270213487478427
420.0	220.0	-0.188720703125	0.37579345703125	0.42051899616484906
420.0	240.0	-1.990509033203125	2.4941253662109375	3.1910480337406524
420.0	260.0	-3.376434326171875	7.701416015625	8.409049732560568
420.0	280.0	-0.032684326171875	7.60516357421875	7.605233806780763
420.0	300.0	0.4639892578125	9.521697998046875	9.532996317914701
420.0	320.0	2.376251220703125	8.95330810546875	9.263276736411663
420.0	340.0	3.26641845703125	7.396270751953125	8.085438180620248
420.0	360.0	4.831817626953125	8.344085693359375	9.642107012383732
420.0	380.0	2.232757568359375	2.65069580078125	3.4657458919178454
420.0	400.0	0.69500732421875	1.498992919921875	1.6522756896757924
420.0	420.0	-0.584197998046875	-0.39837646484375	0.7071004940341791
420.0	440.0	-0.473297119140625	-0.214111328125	0.5194745651312164
420.0	460.0	-0.34307861328125	-0.223968505859375	0.4097131026802369
420.0	480.0	-0.340362548828125	-0.23065185546875	0.4111531868731591
420.0	500.0	-0.328643798828125	-0.23382568359375	0.4033375717885275
420.0	520.0	-0.325042724609375	-0.2313232421875	0.398952647813776
420.0	540.0	-0.336273193359375	-0.25067138671875	0.41942318091828534
420.0	560.0	-0.308929443359375	-0.2843017578125	0.4198391245103423
420.0	580.0	-0.2237548828125	-0.3282470703125	0.39725607201297114
420.0	600.0	-0.226043701171875	-0.51251220703125	0.5601468710932186
420.0	620.0	-0.18109130859375	-0.54412841796875	0.5734717057443823
420.0	640.0	-0.186431884765625	-0.57269287109375	0.6022740009819998
420.0	660.0	-0.1883544921875	-0.59814453125	0.6270999083012955
420.0	680.0	-0.16162109375	-0.65130615234375	0.6710596709874364
420.0	700.0	-0.20654296875	-1.1943359375	1.2120636656314996
420.0	720.0	-0.13885498046875	-1.26324462890625	1.2708531378807963
420.0	740.0	-0.2811279296875	-0.95941162109375	0.999751754957258
420.0	760.0	-0.982025146484375	-0.3663330078125	1.0481284563165965
420.0	780.0	-1.4180908203125	-0.24542236328125	1.4391711889324121
420.0	800.0	-1.671630859375	-0.16265869140625	1.6795259985795976
440.0	0.0	-0.0224609375	-0.3007853031158447	0.30162276486344575
440.0	20.0	-0.019622802734375	-0.29064369201660156	0.29130535541969244
440.0	40.0	-0.0174560546875	-0.28741455078125	0.2879441575132941
440.0	60.0	0.024322509765625	-0.1353759765625	0.13754359131398844
440.0	80.0	0.009490966796875	-0.08135223388671875	0.08190399507410352
440.0	100.0	0.00250244140625	-0.00372314453125	0.00448598018188793
440.0	120.0	0.02252197265625	0.045989990234375	0.05120857793462713
440.0	140.0	0.022918701171875	0.09149169921875	0.0943185977914214
440.0	160.0	0.02349853515625	0.11138916015625	0.11384079301728459
440.0	180.0	-0.008575439453125	0.170257568359375	0.1704733930719438
440.0	200.0	-0.019439697265625	0.210113525390625	0.21101088924947917
440.0	220.0	-0.194061279296875	0.3895263671875	0.4351902697173166
440.0	240.0	-4.6845703125	5.0308685302734375	6.874215386620641
440.0	260.0	-0.79815673828125	6.917022705078125	6.962920169112243
440.0	280.0	-0.997406005859375	7.2894287109375	7.357349364571747
440.0	300.0	-0.229461669921875	9.909027099609375	9.911683546136667
440.0	320.0	1.135040283203125	9.492095947265625	9.559717669292871
440.0	340.0	-1.29290771484375	9.085418701171875	9.17695174525322
440.0	360.0	3.051605224609375	9.421173095703125	9.90307007680263
440.0	380.0	-0.99066162109375	1.792938232421875	2.048423284574791
440.0	400.0	0.01708984375	1.58837890625	1.5884708409597406
440.0	420.0	-0.975341796875	-0.577606201171875	1.1335433579548504
440.0	440.0	-0.76812744140625	-0.267333984375	0.8133186493884944
440.0	460.0	-0.555999755859375	-0.2581787109375	0.6130187397600776
440.0	480.0	-0.512298583984375	-0.294097900390625	0.59071432534396
440.0	500.0	-0.3756103515625	-0.2862548828125	0.47225522139506615
440.0	520.0	-0.353118896484375	-0.27606201171875	0.4482222544324925
440.0	540.0	-0.342010498046875	-0.29302978515625	0.4503749946022642
440.0	560.0	-0.3046875	-0.32611083984375	0.446298949718511
440.0	580.0	-0.227630615234375	-0.38055419921875	0.4434379274881707
440.0	600.0	-0.20989990234375	-0.546142578125	0.5850894672141497
440.0	620.0	-0.1590576171875	-0.59185791015625	0.6128581494929222
440.0	640.0	-0.178863525390625	-0.63531494140625	0.6600130570596233
440.0	660.0	-0.172515869140625	-0.6668701171875	0.6888232562152756
440.0	680.0	-0.182861328125	-0.78643798828125	0.807417472399191
440.0	700.0	-0.1810302734375	-1.13641357421875	1.1507422698282577
440.0	720.0	-0.114410400390625	-1.22967529296875	1.2349862614034717
440.0	740.0	-0.591156005859375	-0.60760498046875	0.84773181817957
440.0	760.0	-0.911956787109375	-0.32275390625	0.9673857894110744
440.0	780.0	-1.2091064453125	-0.25830078125	1.2363889718412204
440.0	800.0	-1.345855712890625	-0.210205078125	1.362172446788537
460.0	0.0	0.002410888671875	-0.3341914713382721	0.33420016741382297
460.0	20.0	-0.0032958984375	-0.3277873992919922	0.3278039689831687
460.0	40.0	-0.021820068359375	-0.3257255554199219	0.3264555909106542
460.0	60.0	-0.020843505859375	-0.25498199462890625	0.25583250247270256
460.0	80.0	-0.018463134765625	-0.15818023681640625	0.15925411977298418
460.0	100.0	-0.040924072265625	-0.037567138671875	0.0555524040775373
460.0	120.0	-0.041656494140625	0.0149688720703125	0.04426432689136148
460.0	140.0	-0.012451171875	0.055633544921875	0.05700985004045419
460.0	160.0	-0.0064697265625	0.077789306640625	0.07805788614498027
460.0	180.0	-0.0379638671875	0.1529083251953125	0.15755066209275537
460.0	200.0	-0.039520263671875	0.207366943359375	0.21109926678912166
460.0	220.0	-0.17333984375	0.3414764404296875	0.3829528179812813
460.0	240.0	-3.608154296875	3.6518402099609375	5.133684286080034
460.0	260.0	-2.11865234375	7.025634765625	7.338135431677179
460.0	280.0	-2.2052001953125	6.082794189453125	6.470184931874126
460.0	300.0	-2.127716064453125	8.714447021484375	8.970438258033427
460.0	320.0	-1.728363037109375	8.4716796875	8.646189653000103
460.0	340.0	-3.11798095703125	7.031158447265625	7.69148843585975
460.0	360.0	-3.54693603515625	8.783721923828125	9.472830942892879
460.0	380.0	-5.510955810546875	2.7568359375	6.162043356881861
460.0	400.0	-0.842742919921875	1.288604736328125	1.539713543346854
460.0	420.0	-0.991424560546875	-0.636810302734375	1.1783250913581576
460.0	440.0	-0.828948974609375	-0.379364013671875	0.9116323038238436
460.0	460.0	-0.6851806640625	-0.317169189453125	0.7550290306627162
460.0	480.0	-0.6322021484375	-0.33453369140625	0.7152568400056604
460.0	500.0	-0.473114013671875	-0.3162841796875	0.5690980163849685
460.0	520.0	-0.410980224609375	-0.33074951171875	0.5275414528946174
460.0	540.0	-0.37371826171875	-0.36767578125	0.5242621665349141
460.0	560.0	-0.312774658203125	-0.407958984375	0.5140608132763702
460.0	580.0	-0.242645263671875	-0.47393798828125	0.532441490417935
460.0	600.0	-0.20928955078125	-0.57830810546875	0.6150141306645501
460.0	620.0	-0.18359375	-0.63751220703125	0.663421795807854
460.0	640.0	-0.19439697265625	-0.702880859375	0.7292679106156073
460.0	660.0	-0.215667724609375	-0.787109375	0.8161211525570673
460.0	680.0	-0.311370849609375	-1.00897216796875	1.0559245435740299
460.0	700.0	-0.29193115234375	-1.16058349609375	1.1967363323280285
460.0	720.0	-0.2935791015625	-1.14569091796875	1.1827072200634956
460.0	740.0	0.783447265625	-0.6405029296875	1.011945463428519
460.0	760.0	1.169952392578125	-0.51483154296875	1.2782175552443578
460.0	780.0	1.27227783203125	-0.5140380859375	1.3721975206479664
460.0	800.0	1.330718994140625	-0.4779052734375	1.413932987006813
480.0	0.0	-0.00494384765625	-0.3663865923881531	0.3664199458428141
480.0	20.0	0.013671875	-0.3670921325683594	0.3673466400548691
480.0	40.0	0.013885498046875	-0.363739013671875	0.36400395207057606
480.0	60.0	0.014068603515625	-0.33648681640625	0.3367807940190373
480.0	80.0	0.03546142578125	-0.244232177734375	0.24679317121694117
480.0	100.0	0.01806640625	-0.09024810791015625	0.09203866587556149
480.0	120.0	-0.03045654296875	-0.01373291015625	0.03340948714013655
480.0	140.0	-0.053009033203125	0.01788330078125	0.05594434777493313
480.0	160.0	-0.072662353515625	0.0380706787109375	0.08203166581230135
480.0	180.0	-0.085540771484375	0.1434783935546875	0.16704272807630943
480.0	200.0	-0.08319091796875	0.203277587890625	0.2196417687306175
480.0	220.0	-0.23175048828125	0.291351318359375	0.3722819892612906
480.0	240.0	-1.991455078125	2.6489715576171875	3.3140524499854673
480.0	260.0	-2.608154296875	6.428955078125	6.937862223542404
480.0	280.0	-4.862518310546875	5.29193115234375	7.18669740851456
480.0	300.0	-4.263092041015625	8.028350830078125	9.09001489553163
480.0	320.0	-4.15960693359375	7.725921630859375	8.77451963860028
480.0	340.0	-5.3199462890625	6.607177734375	8.482725159530434
480.0	360.0	-3.39874267578125	7.800750732421875	8.509004863411297
480.0	380.0	-7.71258544921875	2.85009765625	8.222349479416605
480.0	400.0	-1.920013427734375	0.648284912109375	2.0265055859653986
480.0	420.0	-1.30267333984375	-0.59564208984375	1.432392170298728
480.0	440.0	-1.01556396484375	-0.40618896484375	1.093782264369831
480.0	460.0	-0.79058837890625	-0.391510009765625	0.8822188348750508
480.0	480.0	-0.70135498046875	-0.384063720703125	0.7996272570320804
480.0	500.0	-0.52178955078125	-0.340484619140625	0.623052253968987
480.0	520.0	-0.435821533203125	-0.3643798828125	0.568078434551052
480.0	540.0	-0.400360107421875	-0.397216796875	0.5639764173566926
480.0	560.0	-0.361663818359375	-0.4376220703125	0.5677268656095832
480.0	580.0	-0.29571533203125	-0.52587890625	0.6033209607141532
480.0	600.0	-0.232208251953125	-0.6312255859375	0.67258190030454
480.0	620.0	-0.209014892578125	-0.702880859375	0.7332998894007715
480.0	640.0	-0.389984130859375	-0.91796875	0.9973736753587918
480.0	660.0	-0.457427978515625	-1.09027099609375	1.182341406046557
480.0	680.0	-0.517059326171875	-1.14837646484375	1.2594121056224377
480.0	700.0	-0.550018310546875	-1.13818359375	1.2641131416999445
480.0	720.0	-0.632415771484375	-1.05950927734375	1.2339001648430283
480.0	740.0	0.87530517578125	-0.59576416015625	1.0588173049568688
480.0	760.0	1.267425537109375	-0.4825439453125	1.3561770353736051
480.0	780.0	1.34796142578125	-0.47344970703125	1.4286898300478648
480.0	800.0	1.400360107421875	-0.43511962890625	1.46640291936361
500.0	0.0	0.02581787109375	-0.3542393445968628	0.3551789348036119
500.0	20.0	0.045196533203125	-0.36007118225097656	0.3628966559520729
500.0	40.0	0.06500244140625	-0.3588218688964844	0.36466210522501347
500.0	60.0	0.056365966796875	-0.3733329772949219	0.3775640795266905
500.0	80.0	0.069671630859375	-0.303619384765625	0.3115106209297873
500.0	100.0	0.075897216796875	-0.177581787109375	0.19312089123259354
500.0	120.0	0.025115966796875	-0.070556640625	0.07489360002314702
500.0	140.0	-0.0726318359375	-0.040435791015625	0.08312903696489703
500.0	160.0	-0.1580810546875	-0.0297088623046875	0.16084848880406447
500.0	180.0	-0.164031982421875	0.10736083984375	0.19604295750984183
500.0	200.0	-0.19671630859375	0.1532745361328125	0.24938001021228692
500.0	220.0	-0.305511474609375	0.1651153564453125	0.3472755995633114
500.0	240.0	-0.94842529296875	1.2298583984375	1.5530815228281198
500.0	260.0	-2.572967529296875	4.610137939453125	5.2795391586388645
500.0	280.0	-4.959197998046875	3.830810546875	6.266478614810783
500.0	300.0	-4.863616943359375	6.62890625	8.221749682581041
500.0	320.0	-4.6805419921875	6.4273681640625	7.951008417618151
500.0	340.0	-5.651092529296875	5.122344970703125	7.627140012715287
500.0	360.0	-4.144744873046875	5.8919677734375	7.203762510374312
500.0	380.0	-6.5904541015625	0.991912841796875	6.664681263985813
500.0	400.0	-1.965606689453125	0.01861572265625	1.965694839682113
500.0	420.0	-1.374969482421875	-0.527679443359375	1.472748000350209
500.0	440.0	-1.11614990234375	-0.431884765625	1.1967936560998824
500.0	460.0	-0.85467529296875	-0.4293212890625	0.9564447844248539
500.0	480.0	-0.737396240234375	-0.453704833984375	0.8657951787187206
500.0	500.0	-0.563720703125	-0.4093017578125	0.6966411989540575
500.0	520.0	-0.445953369140625	-0.448486328125	0.6324669113581514
500.0	540.0	-0.388580322265625	-0.5059814453125	0.6379748348113611
500.0	560.0	-0.390106201171875	-0.531982421875	0.6596879151361967
500.0	580.0	-0.32391357421875	-0.6142578125	0.6944297399884677
500.0	600.0	-0.5830078125	-0.827392578125	1.0121643086833132
500.0	620.0	-0.58929443359375	-0.9512939453125	1.1190299816594729
500.0	640.0	-0.545654296875	-1.1124267578125	1.2390447543149445
500.0	660.0	-0.517181396484375	-1.24237060546875	1.3457196283781836
500.0	680.0	-0.5343017578125	-1.212890625	1.3253610966881508
500.0	700.0	-0.55108642578125	-1.23162841796875	1.349297894695074
500.0	720.0	-0.67315673828125	-1.0870361328125	1.278588107379936
500.0	740.0	1.046875	-0.5218505859375	1.16973300358172
500.0	760.0	1.35565185546875	-0.43511962890625	1.4237700111659106
500.0	780.0	1.413330078125	-0.41986083984375	1.4743761509761062
500.0	800.0	1.435943603515625	-0.40533447265625	1.4920556515093393
520.0	0.0	0.09820556640625	-0.3783782124519348	0.39091483078989714
520.0	20.0	0.08575439453125	-0.3730888366699219	0.3828173144322719
520.0	40.0	0.0985107421875	-0.3730964660644531	0.38588254601123867
520.0	60.0	0.0870361328125	-0.40860748291015625	0.41777429732467836
520.0	80.0	0.10369873046875	-0.36232757568359375	0.37687491134537043
520.0	100.0	0.10675048828125	-0.32250213623046875	0.3397106042229196
520.0	120.0	0.11138916015625	-0.25267791748046875	0.2761406796952982
520.0	140.0	0.09625244140625	-0.1640472412109375	0.19019997325337115
520.0	160.0	-0.0679931640625	-0.111328125	0.1304493073007506
520.0	180.0	-0.11285400390625	0.0876312255859375	0.1428819719046646
520.0	200.0	-0.17266845703125	0.12176513671875	0.21128451096492734
520.0	220.0	-0.24224853515625	0.0996246337890625	0.261934000165984
520.0	240.0	-0.278564453125	0.255462646484375	0.3779673508302418
520.0	260.0	-0.6976318359375	2.830902099609375	2.9155954582359835
520.0	280.0	-1.66619873046875	3.223297119140625	3.628479368506307
520.0	300.0	-2.7540283203125	5.421630859375	6.081015800375016
520.0	320.0	-3.08935546875	5.245330810546875	6.08749640857125
520.0	340.0	-2.68572998046875	1.9593505859375	3.3244849595993506
520.0	360.0	-3.6966552734375	1.47222900390625	3.979034864207157
520.0	380.0	-2.4039306640625	-0.30059814453125	2.422651828496122
520.0	400.0	-1.57830810546875	-0.532470703125	1.6657075149841845
520.0	420.0	-1.2591552734375	-0.524932861328125	1.3641944551740408
520.0	440.0	-1.0802001953125	-0.503753662109375	1.1918893463915892
520.0	460.0	-0.9134521484375	-0.536102294921875	1.059150838221632
520.0	480.0	-0.6627197265625	-0.510589599609375	0.8365997700240759
520.0	500.0	-0.59893798828125	-0.489837646484375	0.7737361525221258
520.0	520.0	-0.5118408203125	-0.54803466796875	0.749882005807441
520.0	540.0	-0.533447265625	-0.64178466796875	0.8345379231901615
520.0	560.0	-0.60699462890625	-0.6737060546875	0.9068198981295199
520.0	580.0	-0.5894775390625	-0.792724609375	0.9878745241010761
520.0	600.0	-0.5811767578125	-0.96038818359375	1.1225470533603266
520.0	620.0	-0.53741455078125	-1.10516357421875	1.228902325317751
520.0	640.0	-0.47802734375	-1.28472900390625	1.3707803452233425
520.0	660.0	-0.41168212890625	-1.4788818359375	1.5351135658076418
520.0	680.0	-0.42376708984375	-1.47052001953125	1.530361942246614
520.0	700.0	-0.4383544921875	-1.55181884765625	1.6125434557747995
520.0	720.0	0.15411376953125	-2.25433349609375	2.259595221620324
520.0	740.0	1.175537109375	-0.4935302734375	1.274935145925872
520.0	760.0	1.40277099609375	-0.4169921875	1.4634373754684165
520.0	780.0	1.4207763671875	-0.40692138671875	1.4779007072627106
520.0	800.0	1.4254150390625	-0.40753173828125	1.4825282969616753
540.0	0.0	0.15399169921875	-0.3970381021499634	0.42585525473700886
540.0	20.0	0.14398193359375	-0.3880653381347656	0.41391485098150926
540.0	40.0	0.1513671875	-0.3887939453125	0.417220274391501
540.0	60.0	0.1484375	-0.39043426513671875	0.4176991821862949
540.0	80.0	0.16241455078125	-0.35369873046875	0.38920595863974217
540.0	100.0	0.15887451171875	-0.3394012451171875	0.37474566796824804
540.0	120.0	0.153076171875	-0.3121185302734375	0.3476352849409209
540.0	140.0	0.139892578125	-0.2429351806640625	0.2803345062933565
540.0	160.0	0.0980224609375	-0.1637420654296875	0.19083989844742574
540.0	180.0	0.0377197265625	0.0464019775390625	0.05979900744565439
540.0	200.0	0.016357421875	0.129852294921875	0.13087850758193392
540.0	220.0	-0.00360107421875	0.102020263671875	0.10208379859315504
540.0	240.0	-0.00921630859375	0.095458984375	0.09590285731927764
540.0	260.0	-0.062255859375	0.49078369140625	0.494716508494375
540.0	280.0	-0.07196044921875	1.415985107421875	1.4178124455273706
540.0	300.0	0.2091064453125	4.137786865234375	4.143067178742983
540.0	320.0	0.051513671875	3.715179443359375	3.7155365635060194
540.0	340.0	-0.36785888671875	0.980377197265625	1.0471196729392303
540.0	360.0	-0.73980712890625	-1.438629150390625	1.617704676488932
540.0	380.0	-0.86248779296875	-0.42718505859375	0.9624823464904959
540.0	400.0	-0.91754150390625	-0.7310791015625	1.173183303721961
540.0	420.0	-0.8138427734375	-0.455078125	0.932435606210937
540.0	440.0	-0.67498779296875	-0.473388671875	0.8244424511852847
540.0	460.0	-0.57086181640625	-0.6644287109375	0.8759844321383292
540.0	480.0	-0.512451171875	-0.647125244140625	0.8254558044862997
540.0	500.0	-0.48126220703125	-0.643157958984375	0.8032841789314269
540.0	520.0	-0.4482421875	-1.5361328125	1.600195324419474
540.0	540.0	-0.41619873046875	-1.79302978515625	1.8407001911504401
540.0	560.0	-0.36767578125	-1.8900146484375	1.925445624115655
540.0	580.0	-0.33502197265625	-1.91064453125	1.9397943826493615
540.0	600.0	-0.30474853515625	-1.92791748046875	1.951854882202274
540.0	620.0	-0.28961181640625	-1.96966552734375	1.9908433624493063
540.0	640.0	-0.2835693359375	-2.001708984375	2.021694939008264
540.0	660.0	-0.27972412109375	-2.0379638671875	2.0570712938261284
540.0	680.0	-0.27801513671875	-2.08624267578125	2.1046854678302065
540.0	700.0	-0.280517578125	-2.05694580078125	2.075985582558013
540.0	720.0	-0.26904296875	-2.0291748046875	2.046932951274264
540.0	740.0	-0.23046875	-1.8558349609375	1.8700907055446414
540.0	760.0	0.56915283203125	-1.4456787109375	1.5536801091174155
540.0	780.0	1.33221435546875	-0.603515625	1.4625410074716392
540.0	800.0	1.41583251953125	-0.4371337890625	1.4817785505608947
560.0	0.0	0.33355712890625	-0.37111353874206543	0.49898458581587385
560.0	20.0	0.31597900390625	-0.3615608215332031	0.48017596626377573
560.0	40.0	0.26580810546875	-0.367431640625	0.453497474596348
560.0	60.0	0.216552734375	-0.38333892822265625	0.44027698174692725
560.0	80.0	0.19366455078125	-0.37425994873046875	0.42139822905778385
560.0	100.0	0.179931640625	-0.37035369873046875	0.4117490224169852
560.0	120.0	0.16778564453125	-0.3597412109375	0.39694553953602485
560.0	140.0	0.1461181640625	-0.3167572021484375	0.3488346929161458
560.0	160.0	0.10552978515625	-0.2461395263671875	0.2678081440049717
560.0	180.0	0.04833984375	-0.0861358642578125	0.09877311175221076
560.0	200.0	0.02630615234375	0.0572357177734375	0.06299159499626258
560.0	220.0	0.011474609375	0.06793212890625	0.06889441775676898
560.0	240.0	0.00982666015625	0.04193115234375	0.043067212432443346
560.0	260.0	0.0010986328125	0.065704345703125	0.06571353010098044
560.0	280.0	-0.0372314453125	0.15191650390625	0.15641229069083845
560.0	300.0	-0.04925537109375	0.218597412109375	0.22407793323417402
560.0	320.0	-0.0921630859375	-0.00640869140625	0.09238563597802178
560.0	340.0	-0.10101318359375	-0.241058349609375	0.26136715779940733
560.0	360.0	-0.28515625	-1.607696533203125	1.632789707766254
560.0	380.0	-0.09991455078125	-0.703216552734375	0.7102791264689094
560.0	400.0	-0.12530517578125	-0.785003662109375	0.7949415932021042
560.0	420.0	-0.19171142578125	-0.950439453125	0.9695815720359112
560.0	440.0	-0.23858642578125	-1.14947509765625	1.1739746516424099
560.0	460.0	-0.28912353515625	-1.28131103515625	1.3135259370847718
560.0	480.0	-0.37933349609375	-1.213226318359375	1.27114594001576
560.0	500.0	-0.3809814453125	-1.191558837890625	1.250983343545252
560.0	520.0	-0.43231201171875	-1.77203369140625	1.8240057782132089
560.0	540.0	-0.4111328125	-1.908447265625	1.9522297905691584
560.0	560.0	-0.37237548828125	-1.9515380859375	1.9867471920547164
560.0	580.0	-0.347900390625	-1.95989990234375	1.990538195816415
560.0	600.0	-0.30902099609375	-1.977783203125	2.001779302168488
560.0	620.0	-0.2921142578125	-1.99163818359375	2.012946445876283
560.0	640.0	-0.28387451171875	-2.02069091796875	2.040533392122008
560.0	660.0	-0.2784423828125	-2.05535888671875	2.0741336296777124
560.0	680.0	-0.2760009765625	-2.0963134765625	2.114404580746317
560.0	700.0	-0.2694091796875	-2.0640869140625	2.081594603880387
560.0	720.0	-0.25628662109375	-2.04620361328125	2.062191082115548
560.0	740.0	-0.20452880859375	-2.02032470703125	2.0306511161166227
560.0	760.0	-0.04486083984375	-0.9190673828125	0.9201615885817583
560.0	780.0	1.26153564453125	-0.46905517578125	1.3459141652980906
560.0	800.0	1.374267578125	-0.36236572265625	1.4212389993388654
580.0	0.0	0.51226806640625	-0.3532339334487915	0.6222481688195662
580.0	20.0	0.45794677734375	-0.3371124267578125	0.5686475526669112
580.0	40.0	0.39276123046875	-0.34998321533203125	0.5260699907554826
580.0	60.0	0.2584228515625	-0.3691253662109375	0.4505950578846295
580.0	80.0	0.22125244140625	-0.37834930419921875	0.4382930969297361
580.0	100.0	0.1943359375	-0.37436676025390625	0.42180200069109397
580.0	120.0	0.17333984375	-0.3919830322265625	0.42859934552540413
580.0	140.0	0.154541015625	-0.362701416015625	0.3942527649746365
580.0	160.0	0.11639404296875	-0.3093719482421875	0.33054284986636445
580.0	180.0	0.0606689453125	-0.2449798583984375	0.2523803715550193
580.0	200.0	0.03582763671875	-0.042022705078125	0.055222525249519296
580.0	220.0	0.02154541015625	0.0057830810546875	0.02230804171786771
580.0	240.0	0.01397705078125	-0.0257110595703125	0.02926459520939593
580.0	260.0	0.0069580078125	-0.021514892578125	0.022612042706643493
580.0	280.0	-0.015869140625	-0.13043212890625	0.13139394915745795
580.0	300.0	-0.0623779296875	-0.46728515625	0.471430189279055
580.0	320.0	-0.0797119140625	-0.54998779296875	0.5557342545301163
580.0	340.0	-0.06903076171875	-0.553375244140625	0.5576642420768676
580.0	360.0	-0.085205078125	-0.606964111328125	0.6129154409693297
580.0	380.0	-0.0869140625	-0.667877197265625	0.6735087266603459
580.0	400.0	-0.11431884765625	-0.777130126953125	0.785493496566097
580.0	420.0	-0.1748046875	-0.981292724609375	0.9967407336631042
580.0	440.0	-0.1915283203125	-1.07147216796875	1.0884556510089793
580.0	460.0	-0.207275390625	-1.18646240234375	1.2044318659575761
580.0	480.0	-0.22247314453125	-1.226409912109375	1.2464251171080225
580.0	500.0	-0.18170166015625	-1.300140380859375	1.31277587700441
580.0	520.0	-0.30572509765625	-1.8824462890625	1.907110868969631
580.0	540.0	-0.3529052734375	-1.9761962890625	2.0074595649537734
580.0	560.0	-0.34844970703125	-1.9849853515625	2.0153372036083357
580.0	580.0	-0.3306884765625	-1.9908447265625	2.018122294067667
580.0	600.0	-0.302001953125	-1.99700927734375	2.019715631837393
580.0	620.0	-0.2928466796875	-2.01318359375	2.0343714901532017
580.0	640.0	-0.28729248046875	-2.04315185546875	2.06325143253053
580.0	660.0	-0.2823486328125	-2.07305908203125	2.0921985345667693
580.0	680.0	-0.28118896484375	-2.11334228515625	2.1319668965955687
580.0	700.0	-0.2716064453125	-2.05377197265625	2.0716537782176916
580.0	720.0	-0.25787353515625	-2.01953125	2.0359285915425778
580.0	740.0	-0.2054443359375	-1.9735107421875	1.9841754016966993
580.0	760.0	-0.0230712890625	-0.37823486328125	0.3789378526624007
580.0	780.0	1.291259765625	-0.36968994140625	1.3431390229975773
580.0	800.0	1.3939208984375	-0.364501953125	1.4407904583709412
600.0	0.0	0.6307373046875	-0.434454083442688	0.7658850423820003
600.0	20.0	0.537353515625	-0.4049510955810547	0.6728552523142282
600.0	40.0	0.467529296875	-0.429595947265625	0.6349301704467047
600.0	60.0	0.30975341796875	-0.3453941345214844	0.46394427262891
600.0	80.0	0.2535400390625	-0.367431640625	0.4464174749493944
600.0	100.0	0.21319580078125	-0.35765838623046875	0.4163795992982144
600.0	120.0	0.18414306640625	-0.36199951171875	0.40614322029317446
600.0	140.0	0.16131591796875	-0.35516357421875	0.3900820296321506
600.0	160.0	0.1329345703125	-0.3441009521484375	0.36888624974865936
600.0	180.0	0.07666015625	-0.295135498046875	0.30492907661233515
600.0	200.0	0.06121826171875	-0.3135223388671875	0.31944316010304075
600.0	220.0	0.04058837890625	-0.1705780029296875	0.17534044480871433
600.0	240.0	0.02410888671875	-0.2011260986328125	0.20256590525079324
600.0	260.0	0.01336669921875	-0.18572998046875	0.18621034958596364
600.0	280.0	-0.01068115234375	-0.196044921875	0.1963356778794044
600.0	300.0	-0.05718994140625	-0.492828369140625	0.4961355569074428
600.0	320.0	-0.0732421875	-0.544158935546875	0.5490659023881316
600.0	340.0	-0.0697021484375	-0.599151611328125	0.6031923763227548
600.0	360.0	-0.0853271484375	-0.66595458984375	0.6713987175996335
600.0	380.0	-0.0716552734375	-0.627532958984375	0.6316107130369847
600.0	400.0	-0.0875244140625	-0.70574951171875	0.7111560281318284
600.0	420.0	-0.1361083984375	-0.86669921875	0.877321509999089
600.0	440.0	-0.14874267578125	-0.97430419921875	0.9855927435882712
600.0	460.0	-0.1710205078125	-1.133819580078125	1.1466450428362656
600.0	480.0	-0.17205810546875	-1.19158935546875	1.2039473342816647
600.0	500.0	-0.097412109375	-1.2686767578125	1.272411032200886
600.0	520.0	-0.2091064453125	-1.90283203125	1.9142871374541048
600.0	540.0	-0.288818359375	-2.0208740234375	2.041408303920736
600.0	560.0	-0.32080078125	-2.00439453125	2.0299040810234157
600.0	580.0	-0.3267822265625	-2.01123046875	2.0376051192577744
600.0	600.0	-0.3114013671875	-2.0186767578125	2.0425539562074317
600.0	620.0	-0.3056640625	-2.040771484375	2.063535502612481
600.0	640.0	-0.298583984375	-2.07379150390625	2.095176268813437
600.0	660.0	-0.2879638671875	-2.09368896484375	2.1133993163418205
600.0	680.0	-0.28302001953125	-2.12078857421875	2.139589799001731
600.0	700.0	-0.27215576171875	-2.0531005859375	2.071060302022522
600.0	720.0	-0.26202392578125	-2.0150146484375	2.0319794711314185
600.0	740.0	-0.22265625	-1.9573974609375	1.9700204632816976
600.0	760.0	-0.07855224609375	-0.40142822265625	0.4090416522939062
600.0	780.0	1.31341552734375	-0.4000244140625	1.3729821117966932
600.0	800.0	1.42950439453125	-0.39752197265625	1.48374746258542
620.0	0.0	0.6483154296875	-0.4629333019256592	0.7966304905052789
620.0	20.0	0.55584716796875	-0.43274688720703125	0.7044401624880958
620.0	40.0	0.48974609375	-0.456787109375	0.6697056813515561
620.0	60.0	0.32623291015625	-0.32657623291015625	0.4616058357200486
620.0	80.0	0.2236328125	-0.40509796142578125	0.46272669382474996
620.0	100.0	0.17694091796875	-0.36127471923828125	0.4022779029630174
620.0	120.0	0.14202880859375	-0.382232666015625	0.4077670823398726
620.0	140.0	0.1260986328125	-0.3724212646484375	0.39319011121787284
620.0	160.0	0.107177734375	-0.316925048828125	0.3345572496904939
620.0	180.0	0.0699462890625	-0.240478515625	0.25044440467061385
620.0	200.0	0.05450439453125	-0.29168701171875	0.296735643003385
620.0	220.0	0.0477294921875	-0.2833251953125	0.2873173693380595
620.0	240.0	0.0313720703125	-0.3309783935546875	0.3324618832223238
620.0	260.0	0.00439453125	-0.331268310546875	0.33129745769849794
620.0	280.0	-0.0194091796875	-0.3385009765625	0.3390569677648696
620.0	300.0	-0.038818359375	-0.455841064453125	0.457490919108046
620.0	320.0	-0.05059814453125	-0.50653076171875	0.5090516523864571
620.0	340.0	-0.0411376953125	-0.543609619140625	0.5451639459812428
620.0	360.0	-0.06536865234375	-0.64398193359375	0.6472911180484273
620.0	380.0	-0.0556640625	-0.608001708984375	0.6105444832130781
620.0	400.0	-0.05462646484375	-0.644805908203125	0.6471156851096891
620.0	420.0	-0.08441162109375	-0.761962890625	0.7666242681165791
620.0	440.0	-0.09307861328125	-0.869720458984375	0.8746869754525629
620.0	460.0	-0.11700439453125	-1.0396728515625	1.0462359516933666
620.0	480.0	-0.10968017578125	-1.094512939453125	1.0999946888915992
620.0	500.0	-0.02813720703125	-1.187835693359375	1.1881689008041183
620.0	520.0	-0.18817138671875	-1.870361328125	1.879803172814955
620.0	540.0	-0.23779296875	-2.04937744140625	2.0631270909306014
620.0	560.0	-0.29364013671875	-2.01495361328125	2.0362373617943885
620.0	580.0	-0.31597900390625	-2.005859375	2.0305946329055873
620.0	600.0	-0.31231689453125	-2.01910400390625	2.0431159588236527
620.0	620.0	-0.31219482421875	-2.03009033203125	2.053955297584572
620.0	640.0	-0.29248046875	-2.07281494140625	2.0933481807662133
620.0	660.0	-0.2763671875	-2.1004638671875	2.118567270512534
620.0	680.0	-0.26971435546875	-2.11297607421875	2.130120589019975
620.0	700.0	-0.25115966796875	-1.9874267578125	2.003233959497312
620.0	720.0	-0.23992919921875	-1.96014404296875	1.9747735793816028
620.0	740.0	-0.251220703125	-1.8358154296875	1.8529247511858973
620.0	760.0	-0.112060546875	-0.373046875	0.3895144889643897
620.0	780.0	1.32904052734375	-0.41064453125	1.3910347423294953
620.0	800.0	1.43524169921875	-0.4044189453125	1.4911315899356434
