# Supplementary material for: Real-time emotion detection by quantitative facial motion analysis
Source: PLoS One. 2023 Mar 10;18(3):e0282730. doi: 10.1371/journal.pone.0282730 (PMC10004542; doi:10.1371/journal.pone.0282730)
Supplement: S1 Dataset — Data from each participant is organized into folders by Study ID and subsequently by emotions. The data files (.csv) contain the pixel displacement results after DISC-processing of videos. (ZIP) [file pone.0282730.s004.zip › S1_Dataset/1/neutral/result/100018_cropped_result.csv]

pos_x	pos_y	disp_x	disp_y	disp_xy_indi
0.0	0.0	-0.2595587968826294	-1.8590971231460571	1.8771288933712313
0.0	20.0	-0.1669238805770874	-1.917694091796875	1.9249452489926966
0.0	40.0	-0.1954653263092041	-1.7469902038574219	1.7578911986135433
0.0	60.0	-0.12710750102996826	-1.7244186401367188	1.7290968634721
0.0	80.0	-0.08496415615081787	-1.6811676025390625	1.6833132256527183
0.0	100.0	-0.12036585807800293	-1.5757293701171875	1.5803199004128128
0.0	120.0	-0.08748865127563477	-1.6457366943359375	1.6480605362624907
0.0	140.0	-0.1046144962310791	-1.572479248046875	1.5759553224504013
0.0	160.0	-0.16824662685394287	-1.4510650634765625	1.4607863450518594
0.0	180.0	-0.18172216415405273	-1.4296112060546875	1.4411145497225302
0.0	200.0	-0.21196961402893066	-1.415283203125	1.4310687133465443
0.0	220.0	-0.2417616844177246	-1.4274749755859375	1.4478029969497122
0.0	240.0	-0.2105013132095337	-1.52679443359375	1.5412371800977933
0.0	260.0	-0.14992642402648926	-1.650421142578125	1.6572169080993153
0.0	280.0	-0.07330203056335449	-1.79180908203125	1.7933078302774406
0.0	300.0	0.007470846176147461	-1.825347900390625	1.8253631887936852
0.0	320.0	0.023744821548461914	-1.78704833984375	1.7872060836648558
0.0	340.0	0.04752194881439209	-1.688232421875	1.6889011356171935
0.0	360.0	0.10754525661468506	-1.73583984375	1.7391681762757571
0.0	380.0	0.12388992309570312	-1.712890625	1.7173651348090044
0.0	400.0	0.1715611219406128	-1.7403564453125	1.7487920903590233
0.0	420.0	0.2365797758102417	-1.8238525390625	1.8391324244238512
0.0	440.0	0.3530576229095459	-1.838531494140625	1.8721238580931279
0.0	460.0	0.477050244808197	-1.740753173828125	1.8049372698972812
0.0	480.0	0.5847275853157043	-1.755279541015625	1.850111514513965
0.0	500.0	0.6520293354988098	-1.782501220703125	1.8980128703881727
0.0	520.0	0.7540342211723328	-1.87921142578125	2.0248464607188774
0.0	540.0	0.8973054885864258	-1.95819091796875	2.153989046179813
0.0	560.0	1.0561368465423584	-1.8626708984375	2.1412538183294387
0.0	580.0	1.3790388107299805	-1.68408203125	2.1766672528153412
0.0	600.0	1.0259099006652832	-2.07415771484375	2.3140054775926737
0.0	620.0	1.0505616664886475	-2.19818115234375	2.436325141194151
0.0	640.0	0.8882393836975098	-2.2412109375	2.410808094627393
0.0	660.0	0.8512780666351318	-2.36016845703125	2.508997706714639
0.0	680.0	0.8272199034690857	-2.37139892578125	2.5115384993847636
0.0	700.0	0.765854001045227	-2.39300537109375	2.5125698113685355
0.0	720.0	0.892056941986084	-0.95709228515625	1.3083543977268453
0.0	740.0	1.0315123796463013	-0.515869140625	1.153316417819824
0.0	760.0	1.2626127004623413	-0.57586669921875	1.387736749761245
0.0	780.0	1.3513782024383545	-0.596923828125	1.4773425813293688
0.0	800.0	1.255855917930603	-0.19647216796875	1.2711315429127146
20.0	0.0	-0.1917266845703125	-1.6614042520523071	1.672430330481306
20.0	20.0	-0.196197509765625	-1.6471443176269531	1.6587880714331755
20.0	40.0	-0.1549205780029297	-1.589019775390625	1.596553861312306
20.0	60.0	-0.13186264038085938	-1.4859352111816406	1.491774516392353
20.0	80.0	-0.12786102294921875	-1.417724609375	1.4234786648268098
20.0	100.0	-0.1715259552001953	-1.3063507080078125	1.3175634047816644
20.0	120.0	-0.15746688842773438	-1.2991485595703125	1.30865686900147
20.0	140.0	-0.19273948669433594	-1.1968841552734375	1.212303671064229
20.0	160.0	-0.2256793975830078	-1.1746826171875	1.1961648889747198
20.0	180.0	-0.2191905975341797	-1.1968994140625	1.216804308601242
20.0	200.0	-0.2775726318359375	-1.209625244140625	1.2410639778861505
20.0	220.0	-0.27802276611328125	-1.2783355712890625	1.3082195883337835
20.0	240.0	-0.23726272583007812	-1.4120025634765625	1.4317977651654241
20.0	260.0	-0.1820240020751953	-1.58123779296875	1.5916801485361793
20.0	280.0	-0.10405540466308594	-1.744720458984375	1.7478206450429195
20.0	300.0	-0.016271591186523438	-1.780029296875	1.7801036661984178
20.0	320.0	0.024816513061523438	-1.74798583984375	1.7481619935277144
20.0	340.0	0.05707359313964844	-1.67242431640625	1.6733978872762996
20.0	360.0	0.12025260925292969	-1.7255859375	1.7297709437176623
20.0	380.0	0.1407470703125	-1.69146728515625	1.6973129689469195
20.0	400.0	0.18529891967773438	-1.70281982421875	1.7128721620092113
20.0	420.0	0.23356246948242188	-1.7579345703125	1.7733824688009412
20.0	440.0	0.31286048889160156	-1.715576171875	1.7438702036031155
20.0	460.0	0.39968109130859375	-1.637908935546875	1.6859687588724548
20.0	480.0	0.47591400146484375	-1.64471435546875	1.7121855763541711
20.0	500.0	0.5287265777587891	-1.84295654296875	1.9173003450945934
20.0	520.0	0.4278221130371094	-2.300048828125	2.339499171225056
20.0	540.0	0.3480072021484375	-2.45611572265625	2.4806477895554653
20.0	560.0	0.34133148193359375	-2.46588134765625	2.489393098985772
20.0	580.0	0.3262977600097656	-2.46307373046875	2.4845930109200247
20.0	600.0	0.3840503692626953	-2.53033447265625	2.559313820078225
20.0	620.0	0.43714332580566406	-2.53277587890625	2.5702233249400264
20.0	640.0	0.4872722625732422	-2.5799560546875	2.62556803415793
20.0	660.0	0.5197658538818359	-2.654296875	2.704708569050699
20.0	680.0	0.5403976440429688	-2.70147705078125	2.7549968910299976
20.0	700.0	0.5367240905761719	-2.74261474609375	2.794639224460951
20.0	720.0	0.5251045227050781	-2.650146484375	2.7016682158271212
20.0	740.0	0.6286334991455078	-2.49285888671875	2.5708997462640526
20.0	760.0	0.6998710632324219	-2.03594970703125	2.1528842780583246
20.0	780.0	1.3245792388916016	-0.67681884765625	1.4874790461197727
20.0	800.0	1.292205810546875	-0.44696044921875	1.367322017659678
40.0	0.0	-0.23862838745117188	-1.460880160331726	1.4802413148363331
40.0	20.0	-0.22767257690429688	-1.3256492614746094	1.3450579045983189
40.0	40.0	-0.2673187255859375	-1.1874275207519531	1.2171456026655232
40.0	60.0	-0.21551132202148438	-1.1837997436523438	1.2032568150610254
40.0	80.0	-0.22515869140625	-1.1091537475585938	1.131776688238032
40.0	100.0	-0.23994827270507812	-1.0533447265625	1.0803287863197844
40.0	120.0	-0.19212722778320312	-1.1264190673828125	1.1426866530327655
40.0	140.0	-0.21670150756835938	-1.060943603515625	1.0828484996633274
40.0	160.0	-0.233856201171875	-1.0572967529296875	1.0828504728641906
40.0	180.0	-0.21861648559570312	-1.11138916015625	1.1326866438194771
40.0	200.0	-0.25745391845703125	-1.1450042724609375	1.1735916257722192
40.0	220.0	-0.2775001525878906	-1.1051025390625	1.139411232404125
40.0	240.0	-0.21427536010742188	-1.2230987548828125	1.2417264167863433
40.0	260.0	-0.191436767578125	-1.2899169921875	1.3040451996440952
40.0	280.0	-0.15330123901367188	-1.172149658203125	1.1821320108637738
40.0	300.0	-0.032245635986328125	-1.415771484375	1.4161386503480349
40.0	320.0	0.000675201416015625	-1.55230712890625	1.5523072757512018
40.0	340.0	0.041324615478515625	-1.487640380859375	1.4882142408295498
40.0	360.0	0.10764694213867188	-1.54913330078125	1.5528689087431744
40.0	380.0	0.13579559326171875	-1.49591064453125	1.5020616164362905
40.0	400.0	0.18722915649414062	-1.521942138671875	1.5334153483341126
40.0	420.0	0.24172592163085938	-1.57135009765625	1.589834126754296
40.0	440.0	0.3237113952636719	-1.528839111328125	1.5627341730921878
40.0	460.0	0.4077949523925781	-1.503662109375	1.5579783253841946
40.0	480.0	0.482269287109375	-1.54754638671875	1.6209514133172664
40.0	500.0	0.5345344543457031	-1.76495361328125	1.8441226477426058
40.0	520.0	0.4351310729980469	-2.25457763671875	2.296183653517448
40.0	540.0	0.35211944580078125	-2.43548583984375	2.460808684191127
40.0	560.0	0.3407402038574219	-2.4549560546875	2.478490088132614
40.0	580.0	0.2890510559082031	-2.459228515625	2.47615738695762
40.0	600.0	0.3095588684082031	-2.5263671875	2.5452618448966753
40.0	620.0	0.23567962646484375	-2.5570068359375	2.5678451755044955
40.0	640.0	0.21160888671875	-2.655517578125	2.66393542126479
40.0	660.0	0.24714279174804688	-2.71929931640625	2.7305069733880036
40.0	680.0	0.2813911437988281	-2.77935791015625	2.793566066617457
40.0	700.0	0.3250885009765625	-2.8465576171875	2.865060697687811
40.0	720.0	0.3750495910644531	-2.82147216796875	2.846290110016878
40.0	740.0	0.5083045959472656	-2.64996337890625	2.698273424211368
40.0	760.0	0.6893081665039062	-2.08551025390625	2.1964741672865373
40.0	780.0	1.3510780334472656	-0.73779296875	1.5393993364948126
40.0	800.0	1.3510246276855469	-0.61138916015625	1.4829242225310892
60.0	0.0	-0.367401123046875	-1.003138780593872	1.0683028589063428
60.0	20.0	-0.3520660400390625	-0.967376708984375	1.0294504328204572
60.0	40.0	-0.3359260559082031	-0.9374771118164062	0.9958461980736141
60.0	60.0	-0.2633514404296875	-0.9196510314941406	0.9566148655047276
60.0	80.0	-0.23854446411132812	-0.8839035034179688	0.9155265505230964
60.0	100.0	-0.2314910888671875	-0.8690567016601562	0.8993595915568733
60.0	120.0	-0.1790771484375	-0.9328384399414062	0.9498716650815641
60.0	140.0	-0.16595077514648438	-0.9480133056640625	0.9624286402055076
60.0	160.0	-0.17763900756835938	-1.012176513671875	1.0276462970491467
60.0	180.0	-0.17328643798828125	-1.0703887939453125	1.0843248405318247
60.0	200.0	-0.3563423156738281	-0.890899658203125	0.9595217803292592
60.0	220.0	-0.40283203125	-0.7475738525390625	0.8491998059356214
60.0	240.0	-0.35364532470703125	-0.711029052734375	0.7941204754440501
60.0	260.0	-0.33750152587890625	-0.492340087890625	0.5969137643870666
60.0	280.0	-0.2682685852050781	0.301971435546875	0.40392422766426717
60.0	300.0	0.04926300048828125	-0.821563720703125	0.8230393613872127
60.0	320.0	0.10237884521484375	-1.10333251953125	1.1080722343794656
60.0	340.0	0.12565231323242188	-1.06915283203125	1.0765111620699066
60.0	360.0	0.1141357421875	-1.09918212890625	1.1050919962390315
60.0	380.0	0.14904022216796875	-0.969696044921875	0.9810827729406956
60.0	400.0	0.20805740356445312	-0.83251953125	0.8581239147644713
60.0	420.0	0.2703666687011719	-1.025482177734375	1.0605243195681113
60.0	440.0	0.33306884765625	-1.041046142578125	1.0930287865632158
60.0	460.0	0.3889350891113281	-1.128448486328125	1.193593938422223
60.0	480.0	0.40887451171875	-1.24395751953125	1.3094306689289
60.0	500.0	0.4515876770019531	-1.638763427734375	1.6998461701282674
60.0	520.0	0.33647918701171875	-2.29840087890625	2.3229000932991264
60.0	540.0	0.3048820495605469	-2.46575927734375	2.4845365519450526
60.0	560.0	0.3055267333984375	-2.484375	2.5030912339437648
60.0	580.0	0.2732963562011719	-2.470458984375	2.485529821143169
60.0	600.0	0.3001594543457031	-2.53411865234375	2.5518332708446323
60.0	620.0	0.220245361328125	-2.5657958984375	2.5752313705034844
60.0	640.0	0.17921829223632812	-2.65228271484375	2.658330828871952
60.0	660.0	0.21460723876953125	-2.7059326171875	2.714429515697815
60.0	680.0	0.24995803833007812	-2.76068115234375	2.7719739258932137
60.0	700.0	0.2839927673339844	-2.81329345703125	2.8275911952177344
60.0	720.0	0.3645744323730469	-2.86126708984375	2.8844000894749415
60.0	740.0	0.4742889404296875	-3.0118408203125	3.0489563994774653
60.0	760.0	0.5680084228515625	-2.8992919921875	2.9544081682111702
60.0	780.0	1.3018035888671875	-2.39410400390625	2.725147072271041
60.0	800.0	1.2314224243164062	-2.5587158203125	2.839617551049219
80.0	0.0	-0.4440460205078125	-0.7644986510276794	0.8841012700771141
80.0	20.0	-0.32321929931640625	-0.818328857421875	0.8798481882347545
80.0	40.0	-0.26274871826171875	-0.8213958740234375	0.8623967015306255
80.0	60.0	-0.18306732177734375	-0.8525543212890625	0.8719876805617058
80.0	80.0	-0.14881134033203125	-0.8511199951171875	0.8640312847922215
80.0	100.0	-0.12261962890625	-0.8610305786132812	0.8697179029433787
80.0	120.0	-0.0959014892578125	-0.9212722778320312	0.9262503471220325
80.0	140.0	-0.08312225341796875	-0.959808349609375	0.9634009430103093
80.0	160.0	-0.09845733642578125	-1.0094757080078125	1.0142657699804
80.0	180.0	-0.20288848876953125	-0.946441650390625	0.9679439738276768
80.0	200.0	-0.5426101684570312	-0.466522216796875	0.715589808254728
80.0	220.0	-0.5486679077148438	-0.2392120361328125	0.5985473007098021
80.0	240.0	-0.5416641235351562	0.1519317626953125	0.5625684698246195
80.0	260.0	-0.2799224853515625	1.33612060546875	1.3651281515533897
80.0	280.0	0.4140777587890625	1.2000732421875	1.2695023343571257
80.0	300.0	0.8477325439453125	1.374420166015625	1.6148316503011728
80.0	320.0	0.9427032470703125	1.461578369140625	1.7392241779531123
80.0	340.0	0.6642303466796875	-1.01507568359375	1.213087217339931
80.0	360.0	0.2204742431640625	-0.31585693359375	0.3851940996407042
80.0	380.0	0.2458343505859375	-0.606201171875	0.6541516557424837
80.0	400.0	0.28946685791015625	-0.489532470703125	0.5687117914208255
80.0	420.0	0.3284454345703125	-0.625335693359375	0.7063434949649722
80.0	440.0	0.3308258056640625	-0.74835205078125	0.8182154396011961
80.0	460.0	0.347503662109375	-0.92095947265625	0.9843399542102844
80.0	480.0	0.31352996826171875	-1.0433349609375	1.0894259413620777
80.0	500.0	0.37488555908203125	-1.573455810546875	1.6174988006647704
80.0	520.0	0.26265716552734375	-2.33123779296875	2.3459877309927832
80.0	540.0	0.2765960693359375	-2.466064453125	2.481527608659391
80.0	560.0	0.28997039794921875	-2.477783203125	2.4946928535142785
80.0	580.0	0.2511444091796875	-2.477783203125	2.4904784913647817
80.0	600.0	0.27887725830078125	-2.5484619140625	2.563675223702188
80.0	620.0	0.18834686279296875	-2.59063720703125	2.5974748659378073
80.0	640.0	0.15970611572265625	-2.66790771484375	2.672683598618067
80.0	660.0	0.201629638671875	-2.7135009765625	2.720981819306515
80.0	680.0	0.239501953125	-2.7642822265625	2.774638249148891
80.0	700.0	0.2802886962890625	-2.80877685546875	2.82272725871352
80.0	720.0	0.3581390380859375	-2.8580322265625	2.880383963757423
80.0	740.0	0.4735565185546875	-2.9365234375	2.9744622497608626
80.0	760.0	1.30096435546875	-1.30670166015625	1.8439027856303378
80.0	780.0	1.7208786010742188	-0.728759765625	1.8688268929007217
80.0	800.0	1.7205123901367188	-0.6866455078125	1.8524699560351987
100.0	0.0	-0.344207763671875	-0.6950411200523376	0.7756037281599422
100.0	20.0	-0.22806549072265625	-0.7594337463378906	0.7929397727036838
100.0	40.0	-0.1972503662109375	-0.7556571960449219	0.7809772755367613
100.0	60.0	-0.1156158447265625	-0.7963027954101562	0.8046522015938723
100.0	80.0	-0.0677642822265625	-0.8216476440429688	0.8244372922830713
100.0	100.0	-0.083709716796875	-0.8008499145507812	0.8052129546413214
100.0	120.0	-0.06646728515625	-0.8286209106445312	0.8312824511280233
100.0	140.0	-0.04254150390625	-0.891693115234375	0.8927073379954876
100.0	160.0	-0.11203765869140625	-0.8913421630859375	0.898355880851108
100.0	180.0	-0.30385589599609375	-0.6517791748046875	0.7191275952434786
100.0	200.0	-0.66107177734375	-0.013580322265625	0.6612112521375167
100.0	220.0	-0.5595932006835938	0.2441253662109375	0.6105257936229502
100.0	240.0	-0.404510498046875	1.60675048828125	1.6568874055355016
100.0	260.0	0.4533843994140625	3.414703369140625	3.444670740847721
100.0	280.0	2.0889968872070312	1.770233154296875	2.7381806761666643
100.0	300.0	2.434844970703125	5.180328369140625	5.724008389536258
100.0	320.0	4.311981201171875	5.7357177734375	7.175767572586676
100.0	340.0	-0.3353729248046875	2.0196533203125	2.0473090956036306
100.0	360.0	-0.02397918701171875	5.39111328125	5.39116660961984
100.0	380.0	0.9795913696289062	-0.356903076171875	1.0425828778722503
100.0	400.0	2.5466690063476562	3.884307861328125	4.644714263489976
100.0	420.0	1.1317291259765625	-0.7540283203125	1.3599152629546314
100.0	440.0	0.9779205322265625	-0.746917724609375	1.230534296428153
100.0	460.0	0.8715133666992188	-0.83154296875	1.2045743053929758
100.0	480.0	0.7307510375976562	-0.86895751953125	1.135378460998778
100.0	500.0	0.6183624267578125	-0.91912841796875	1.1077766650112957
100.0	520.0	0.41162872314453125	-0.93707275390625	1.023495750763549
100.0	540.0	0.404876708984375	-0.99847412109375	1.0774394275187607
100.0	560.0	0.412200927734375	-1.25311279296875	1.3191668873675615
100.0	580.0	0.27970123291015625	-1.927490234375	1.9476784599369716
100.0	600.0	0.1962890625	-2.450927734375	2.458775336460348
100.0	620.0	0.09392547607421875	-2.61566162109375	2.6173474570867645
100.0	640.0	0.023193359375	-2.72662353515625	2.7267221777047737
100.0	660.0	0.00128936767578125	-2.76788330078125	2.767883601095377
100.0	680.0	0.0242462158203125	-2.75738525390625	2.7574918526518335
100.0	700.0	0.03824615478515625	-2.76190185546875	2.7621666545662253
100.0	720.0	0.13500213623046875	-2.81182861328125	2.8150676239220163
100.0	740.0	0.27579498291015625	-2.0133056640625	2.0321079128689394
100.0	760.0	1.6384735107421875	-0.7318115234375	1.7944758430359946
100.0	780.0	1.722076416015625	-0.65362548828125	1.8419482787331793
100.0	800.0	1.7220916748046875	-0.638671875	1.8367094218595463
120.0	0.0	-0.2062530517578125	-0.6988819241523743	0.7286811821821227
120.0	20.0	-0.14559173583984375	-0.7288837432861328	0.7432822241730688
120.0	40.0	-0.1365203857421875	-0.7129478454589844	0.7259011269228086
120.0	60.0	-0.08152008056640625	-0.7274665832519531	0.7320199131743782
120.0	80.0	-0.0570526123046875	-0.7444534301757812	0.7466363976335977
120.0	100.0	-0.070404052734375	-0.722503662109375	0.7259258036486116
120.0	120.0	-0.06513214111328125	-0.7265777587890625	0.7294912167894398
120.0	140.0	-0.05242156982421875	-0.766387939453125	0.768178686714258
120.0	160.0	-0.1592254638671875	-0.617919921875	0.638104833231756
120.0	180.0	-0.32877349853515625	-0.2895355224609375	0.4380899817455022
120.0	200.0	-0.40120697021484375	0.2057647705078125	0.45089485884306474
120.0	220.0	0.07169342041015625	0.3890838623046875	0.39563391972382805
120.0	240.0	0.601959228515625	2.601226806640625	2.669969253077816
120.0	260.0	5.9286651611328125	3.870758056640625	7.080384066269164
120.0	280.0	4.226463317871094	4.59283447265625	6.2415639603011
120.0	300.0	4.022209167480469	7.89776611328125	8.863006045753187
120.0	320.0	4.005088806152344	6.372589111328125	7.52666116727627
120.0	340.0	-1.2075958251953125	4.325836181640625	4.4912299370462305
120.0	360.0	-1.1458663940429688	7.808807373046875	7.892431968813432
120.0	380.0	-0.05432891845703125	0.420074462890625	0.4235731173641191
120.0	400.0	2.805999755859375	3.997039794921875	4.883642262909106
120.0	420.0	1.1657638549804688	-0.759552001953125	1.39137507856434
120.0	440.0	0.9879608154296875	-0.73614501953125	1.2320617121740118
120.0	460.0	0.8630294799804688	-0.7740478515625	1.1592971835659225
120.0	480.0	0.7006912231445312	-0.83465576171875	1.0897790742907876
120.0	500.0	0.5787429809570312	-0.8631591796875	1.03922432972185
120.0	520.0	0.5215301513671875	-0.88043212890625	1.0233056397750737
120.0	540.0	0.47806549072265625	-0.89361572265625	1.0134572873083236
120.0	560.0	0.36466217041015625	-0.96246337890625	1.0292299326505625
120.0	580.0	0.3441925048828125	-1.00830078125	1.0654289961733092
120.0	600.0	0.3204803466796875	-1.0576171875	1.105107129604792
120.0	620.0	-0.00630950927734375	-1.17376708984375	1.1737840479013109
120.0	640.0	-0.09674072265625	-1.8231201171875	1.8256850027082485
120.0	660.0	-0.1368408203125	-2.517333984375	2.5210505347955863
120.0	680.0	-0.12618255615234375	-2.6153564453125	2.618398627694946
120.0	700.0	-0.10840606689453125	-2.67919921875	2.681391491201938
120.0	720.0	-0.0120391845703125	-2.77044677734375	2.770472935810687
120.0	740.0	1.62921142578125	-0.73089599609375	1.785648013187943
120.0	760.0	1.7467880249023438	-0.65771484375	1.8665093676784261
120.0	780.0	1.7369384765625	-0.6546630859375	1.8562163202203747
120.0	800.0	1.7302322387695312	-0.640380859375	1.844936650709527
140.0	0.0	-0.1812591552734375	-0.6570302248001099	0.6815743522693053
140.0	20.0	-0.1309661865234375	-0.6630592346191406	0.6758695810777493
140.0	40.0	-0.1256256103515625	-0.6371726989746094	0.6494388672498673
140.0	60.0	-0.091278076171875	-0.6152534484863281	0.6219875344924185
140.0	80.0	-0.071502685546875	-0.60833740234375	0.6125251253056946
140.0	100.0	-0.086639404296875	-0.5804443359375	0.5868747851959928
140.0	120.0	-0.0607452392578125	-0.6192855834960938	0.6222576781515726
140.0	140.0	-0.107269287109375	-0.5235443115234375	0.5344205704176288
140.0	160.0	-0.209136962890625	-0.3330535888671875	0.39327212246029875
140.0	180.0	-0.219573974609375	-0.09033203125	0.23742916037317202
140.0	200.0	0.0408935546875	0.2189483642578125	0.22273452589607948
140.0	220.0	0.418426513671875	0.32183837890625	0.5278832157595112
140.0	240.0	1.92718505859375	2.628387451171875	3.259211997330763
140.0	260.0	8.87237548828125	5.924652099609375	10.66867139368627
140.0	280.0	7.10528564453125	8.256988525390625	10.893252204865831
140.0	300.0	5.535247802734375	11.9923095703125	13.208120875729618
140.0	320.0	5.8280792236328125	9.04266357421875	10.758079380328214
140.0	340.0	-1.0089569091796875	8.5947265625	8.653745936224642
140.0	360.0	-2.679931640625	10.9036865234375	11.22819724621079
140.0	380.0	-2.67645263671875	2.149993896484375	3.4330558503349193
140.0	400.0	-0.778228759765625	1.283294677734375	1.500828182180664
140.0	420.0	1.1460113525390625	-0.782501220703125	1.387677981575802
140.0	440.0	0.92645263671875	-0.71636962890625	1.171110555542218
140.0	460.0	0.800445556640625	-0.71112060546875	1.070703322432485
140.0	480.0	0.6427764892578125	-0.80804443359375	1.0325199377273269
140.0	500.0	0.5386810302734375	-0.83203125	0.991187799235349
140.0	520.0	0.51080322265625	-0.81903076171875	0.965262306794172
140.0	540.0	0.4564666748046875	-0.81878662109375	0.9374291205682531
140.0	560.0	0.367523193359375	-0.88397216796875	0.9573296670428868
140.0	580.0	0.35833740234375	-0.95904541015625	1.0238035908611751
140.0	600.0	0.31658935546875	-0.9910888671875	1.040425856396851
140.0	620.0	0.3101654052734375	-1.01007080078125	1.0566198943893264
140.0	640.0	0.3383636474609375	-1.02728271484375	1.0815728057508727
140.0	660.0	0.61566162109375	-1.12481689453125	1.2822840082878322
140.0	680.0	0.742919921875	-1.22845458984375	1.4356290222849817
140.0	700.0	0.844024658203125	-1.25115966796875	1.5092309758305966
140.0	720.0	0.922515869140625	-1.325439453125	1.6148762406811805
140.0	740.0	1.508087158203125	-0.7296142578125	1.675310073371632
140.0	760.0	1.7042694091796875	-0.64056396484375	1.8206747134296193
140.0	780.0	1.708282470703125	-0.63812255859375	1.8235759922465
140.0	800.0	1.70672607421875	-0.6317138671875	1.8198835958420891
160.0	0.0	-0.133819580078125	-0.6022283434867859	0.6169170590210031
160.0	20.0	-0.1212615966796875	-0.5584030151367188	0.5714177999879648
160.0	40.0	-0.1056060791015625	-0.5470619201660156	0.5571619050499895
160.0	60.0	-0.0784759521484375	-0.5187606811523438	0.524662862584391
160.0	80.0	-0.0538177490234375	-0.5141830444335938	0.5169918309731294
160.0	100.0	-0.0167694091796875	-0.5420074462890625	0.5422668023372137
160.0	120.0	-0.0617828369140625	-0.49980926513671875	0.5036133640538707
160.0	140.0	-0.138671875	-0.358245849609375	0.38414837976797267
160.0	160.0	-0.121337890625	-0.2455902099609375	0.2739296167448526
160.0	180.0	0.122772216796875	-0.066192626953125	0.13947932133536659
160.0	200.0	0.1091156005859375	0.1602935791015625	0.19390782808442447
160.0	220.0	0.298614501953125	0.2996978759765625	0.4230714332610699
160.0	240.0	3.2613983154296875	3.35455322265625	4.678647913181867
160.0	260.0	0.75384521484375	5.663116455078125	5.713070154629597
160.0	280.0	0.337127685546875	9.789794921875	9.795597975046329
160.0	300.0	0.8565521240234375	14.883575439453125	14.908202420247095
160.0	320.0	-0.5214385986328125	9.832855224609375	9.84667152291941
160.0	340.0	-3.73931884765625	11.87896728515625	12.453608682074835
160.0	360.0	-3.052947998046875	12.718597412109375	13.07987811908405
160.0	380.0	-5.59588623046875	3.438934326171875	6.568120888357108
160.0	400.0	-0.5282745361328125	-0.21136474609375	0.5689894914825876
160.0	420.0	1.0074615478515625	-0.867218017578125	1.3293027722876378
160.0	440.0	0.869476318359375	-0.722198486328125	1.130291874624607
160.0	460.0	0.7153167724609375	-0.692230224609375	0.9954198957358037
160.0	480.0	0.589202880859375	-0.802978515625	0.9959591012528151
160.0	500.0	0.526397705078125	-0.789459228515625	0.9488626968112944
160.0	520.0	0.474029541015625	-0.76300048828125	0.8982615158587782
160.0	540.0	0.4489593505859375	-0.75958251953125	0.8823435285964241
160.0	560.0	0.3959503173828125	-0.8388671875	0.9276178157515681
160.0	580.0	0.3416290283203125	-0.96051025390625	1.0194559043186369
160.0	600.0	0.296875	-0.9693603515625	1.0138018824239643
160.0	620.0	0.285247802734375	-0.97760009765625	1.018365484441759
160.0	640.0	0.2940826416015625	-0.9761962890625	1.0195311642469538
160.0	660.0	0.2947845458984375	-0.9613037109375	1.0054863266910976
160.0	680.0	0.4273223876953125	-1.00244140625	1.0897216139868477
160.0	700.0	0.7725067138671875	-1.22283935546875	1.4464102848960625
160.0	720.0	1.0578765869140625	-1.31103515625	1.6846115439662663
160.0	740.0	1.4780731201171875	-0.75653076171875	1.6604333596503384
160.0	760.0	1.6087188720703125	-0.6539306640625	1.7365487965376616
160.0	780.0	1.64666748046875	-0.647705078125	1.769473271756941
160.0	800.0	1.6354217529296875	-0.64044189453125	1.7563513686692616
180.0	0.0	-0.1891326904296875	-0.40992945432662964	0.45145689950835877
180.0	20.0	-0.1687164306640625	-0.3832225799560547	0.4187180193927605
180.0	40.0	-0.1483154296875	-0.3898887634277344	0.4171459151551116
180.0	60.0	-0.13275146484375	-0.3547325134277344	0.37875864016668864
180.0	80.0	-0.0433807373046875	-0.40814971923828125	0.4104486346467559
180.0	100.0	0.03265380859375	-0.489593505859375	0.4906812327727148
180.0	120.0	-0.038055419921875	-0.3986053466796875	0.4004178285080025
180.0	140.0	0.052734375	-0.27777099609375	0.2827324540578154
180.0	160.0	0.1505889892578125	-0.209625244140625	0.25810809105238486
180.0	180.0	0.304412841796875	-0.0950469970703125	0.31890611455871026
180.0	200.0	0.197540283203125	0.090545654296875	0.21730319601888057
180.0	220.0	0.4445648193359375	0.2662811279296875	0.5182118463357446
180.0	240.0	1.3146209716796875	2.4588623046875	2.788231004166113
180.0	260.0	-1.557342529296875	4.350128173828125	4.620490329206415
180.0	280.0	-0.7781829833984375	9.005401611328125	9.038961607229123
180.0	300.0	-2.214324951171875	14.5867919921875	14.753905774835614
180.0	320.0	-5.29486083984375	8.595611572265625	10.095548009621746
180.0	340.0	-4.3642425537109375	13.283843994140625	13.982386217248017
180.0	360.0	-9.746063232421875	11.16558837890625	14.820799991145277
180.0	380.0	-8.31396484375	4.8988037109375	9.649885451206453
180.0	400.0	-2.395721435546875	0.513153076171875	2.450062708651237
180.0	420.0	0.8250732421875	-0.9029541015625	1.2231402063959531
180.0	440.0	0.7994842529296875	-0.735260009765625	1.0861778641838948
180.0	460.0	0.860626220703125	-0.7039794921875	1.1118743711329595
180.0	480.0	0.8314361572265625	-0.807586669921875	1.1590868444509137
180.0	500.0	0.813934326171875	-0.80413818359375	1.144171012407813
180.0	520.0	0.7915191650390625	-0.78228759765625	1.1128685789754877
180.0	540.0	0.5266571044921875	-0.73883056640625	0.9073248104004845
180.0	560.0	0.3696441650390625	-0.7857666015625	0.8683697143950302
180.0	580.0	0.32061767578125	-0.927978515625	0.9818043692533401
180.0	600.0	0.275482177734375	-0.93426513671875	0.9740337652963466
180.0	620.0	0.2656097412109375	-0.93798828125	0.9748695042868406
180.0	640.0	0.26605224609375	-0.940185546875	0.9771042217717474
180.0	660.0	0.2490234375	-0.92974853515625	0.9625201353995193
180.0	680.0	0.28741455078125	-0.89459228515625	0.9396289058249906
180.0	700.0	0.4519805908203125	-1.08740234375	1.1775951391166966
180.0	720.0	0.8675689697265625	-1.3388671875	1.5953812281071158
180.0	740.0	1.1215972900390625	-0.95916748046875	1.4757990163337753
180.0	760.0	1.421417236328125	-0.69598388671875	1.5826624814858101
180.0	780.0	1.5048980712890625	-0.67926025390625	1.65109439388132
180.0	800.0	1.5099639892578125	-0.666259765625	1.6504221654310292
200.0	0.0	-0.15606689453125	-0.2782522737979889	0.31903166526597215
200.0	20.0	-0.12451171875	-0.2907886505126953	0.3163245285669032
200.0	40.0	-0.111572265625	-0.3001670837402344	0.3202321792353361
200.0	60.0	-0.0434112548828125	-0.3218727111816406	0.3247869751913096
200.0	80.0	-0.01763916015625	-0.3509368896484375	0.35137990905448396
200.0	100.0	0.0558624267578125	-0.4156646728515625	0.41940163445087864
200.0	120.0	0.029388427734375	-0.30699920654296875	0.30840264671807044
200.0	140.0	0.2278594970703125	-0.2199249267578125	0.3166811074481156
200.0	160.0	0.2404327392578125	-0.183258056640625	0.30231013451539096
200.0	180.0	0.2478790283203125	-0.1227569580078125	0.2766103458302927
200.0	200.0	0.21490478515625	0.0346527099609375	0.21768067665893276
200.0	220.0	0.459503173828125	0.2259368896484375	0.5120455495970356
200.0	240.0	-0.2671966552734375	0.768218994140625	0.8133599913616023
200.0	260.0	-2.68182373046875	4.011566162109375	4.8254369329923135
200.0	280.0	-0.85552978515625	10.040985107421875	10.077366379206294
200.0	300.0	-3.344451904296875	14.315338134765625	14.700825298357572
200.0	320.0	-6.4605560302734375	9.564208984375	11.541788324046752
200.0	340.0	-5.5647430419921875	12.32196044921875	13.520246833379618
200.0	360.0	-13.371734619140625	11.60736083984375	17.706894487488825
200.0	380.0	-9.034805297851562	5.64208984375	10.651801940283793
200.0	400.0	0.6470184326171875	-0.991912841796875	1.1842820347653487
200.0	420.0	1.26837158203125	-0.9853515625	1.606139524395576
200.0	440.0	1.177001953125	-0.7716064453125	1.4073770298352382
200.0	460.0	1.08551025390625	-0.62408447265625	1.2521237719755347
200.0	480.0	1.01123046875	-0.565155029296875	1.1584417413352717
200.0	500.0	0.9018707275390625	-0.594696044921875	1.080293568914283
200.0	520.0	0.806549072265625	-0.6302490234375	1.023589389118734
200.0	540.0	0.5751953125	-0.66363525390625	0.8782148926938017
200.0	560.0	0.392059326171875	-0.70196533203125	0.8040309960518237
200.0	580.0	0.339752197265625	-0.9195556640625	0.9803133044370282
200.0	600.0	0.2541961669921875	-0.91961669921875	0.9541019677138859
200.0	620.0	0.2220611572265625	-0.9200439453125	0.9464628988264625
200.0	640.0	0.2212066650390625	-0.92535400390625	0.9514265190770289
200.0	660.0	0.1881103515625	-0.92889404296875	0.9477497810222894
200.0	680.0	0.1823577880859375	-0.90667724609375	0.9248340345487628
200.0	700.0	0.307525634765625	-1.07293701171875	1.1161388117765467
200.0	720.0	0.600433349609375	-1.27947998046875	1.4133609686642146
200.0	740.0	0.855926513671875	-1.15728759765625	1.4394182090328942
200.0	760.0	1.2527008056640625	-0.76739501953125	1.4690658339614189
200.0	780.0	1.3683013916015625	-0.73638916015625	1.5538718394560085
200.0	800.0	1.4312591552734375	-0.71453857421875	1.59970876837023
220.0	0.0	0.121246337890625	-0.36187589168548584	0.38164752774654925
220.0	20.0	0.0477752685546875	-0.3119182586669922	0.31555582133011134
220.0	40.0	0.073272705078125	-0.32596588134765625	0.3340997532357966
220.0	60.0	0.0746612548828125	-0.322784423828125	0.33130663628537677
220.0	80.0	0.050750732421875	-0.3141326904296875	0.3182058830976427
220.0	100.0	0.207366943359375	-0.33843231201171875	0.39690991296742334
220.0	120.0	0.234039306640625	-0.25235748291015625	0.34417829134559647
220.0	140.0	0.20147705078125	-0.209014892578125	0.2903105704430266
220.0	160.0	0.1579742431640625	-0.192626953125	0.24912046197267557
220.0	180.0	0.1738433837890625	-0.149017333984375	0.2289709324675122
220.0	200.0	0.1561279296875	-0.031951904296875	0.1593639062545268
220.0	220.0	0.33038330078125	0.115509033203125	0.34999351734944256
220.0	240.0	0.2342071533203125	0.6514892578125	0.6923086332781692
220.0	260.0	-5.2703094482421875	1.111785888671875	5.3863001719622705
220.0	280.0	-3.9127044677734375	7.230987548828125	8.221705247905788
220.0	300.0	-5.680084228515625	11.684600830078125	12.992045774291835
220.0	320.0	-10.005340576171875	9.8955078125	14.07223915773321
220.0	340.0	-9.09539794921875	10.7166748046875	14.056079920236527
220.0	360.0	-11.7310791015625	9.7308349609375	15.241632652840048
220.0	380.0	-7.5201263427734375	5.102813720703125	9.08795951132437
220.0	400.0	0.716064453125	-0.874725341796875	1.130439173335242
220.0	420.0	1.1598663330078125	-0.775848388671875	1.3954320594890082
220.0	440.0	1.0709075927734375	-0.523590087890625	1.1920527053772039
220.0	460.0	1.045745849609375	-0.453216552734375	1.1397322605101885
220.0	480.0	0.8920745849609375	-0.228302001953125	0.9208251024103511
220.0	500.0	0.7809600830078125	-0.285797119140625	0.8316120757664898
220.0	520.0	0.7122650146484375	-0.34765625	0.7925820583738957
220.0	540.0	0.434326171875	-0.4422607421875	0.6198659432940564
220.0	560.0	0.208587646484375	-0.53369140625	0.573005517749169
220.0	580.0	0.2466278076171875	-0.91058349609375	0.943391529985497
220.0	600.0	0.181060791015625	-0.89654541015625	0.9146456595400442
220.0	620.0	0.1603240966796875	-0.8953857421875	0.9096259908824165
220.0	640.0	0.166351318359375	-0.90252685546875	0.9177295276726211
220.0	660.0	0.1342315673828125	-0.919677734375	0.9294219971504761
220.0	680.0	0.09130859375	-0.91937255859375	0.9238956438839945
220.0	700.0	0.2098541259765625	-1.12884521484375	1.1481856440772193
220.0	720.0	0.299774169921875	-1.23248291015625	1.2684158138321866
220.0	740.0	0.5054473876953125	-1.32000732421875	1.4134696309858092
220.0	760.0	0.8524932861328125	-0.9456787109375	1.27320580709559
220.0	780.0	0.9970703125	-0.8865966796875	1.3342424369288166
220.0	800.0	1.1422882080078125	-0.82354736328125	1.4082090078256135
240.0	0.0	0.2539825439453125	-0.40362900495529175	0.47688940674975316
240.0	20.0	0.18096923828125	-0.33905792236328125	0.38433076889757434
240.0	40.0	0.1880950927734375	-0.3378753662109375	0.38670340962761524
240.0	60.0	0.17413330078125	-0.30979156494140625	0.35537757406710235
240.0	80.0	0.126556396484375	-0.2775115966796875	0.30500689792662045
240.0	100.0	0.228729248046875	-0.291961669921875	0.37088904758115837
240.0	120.0	0.24066162109375	-0.25141143798828125	0.3480312155810267
240.0	140.0	0.145751953125	-0.2204132080078125	0.26424536723289477
240.0	160.0	0.1231231689453125	-0.201263427734375	0.2359370298925668
240.0	180.0	0.1376953125	-0.1863250732421875	0.23168304211396049
240.0	200.0	0.173309326171875	-0.130096435546875	0.21670534160502725
240.0	220.0	0.2585906982421875	-0.06390380859375	0.2663697542330373
240.0	240.0	0.00958251953125	0.3710784912109375	0.37120219735334625
240.0	260.0	-1.93426513671875	-0.109649658203125	1.9373705548164157
240.0	280.0	-2.306396484375	1.26446533203125	2.630273240377558
240.0	300.0	-2.63079833984375	5.8765869140625	6.438584756253135
240.0	320.0	-3.6643829345703125	9.161651611328125	9.867297630989011
240.0	340.0	-3.1167449951171875	7.34613037109375	7.979958069670168
240.0	360.0	-2.5208740234375	4.1048583984375	4.817122410035357
240.0	380.0	-0.0191497802734375	0.49676513671875	0.49713410177106065
240.0	400.0	0.5602569580078125	-0.33050537109375	0.6504780237010204
240.0	420.0	0.8656005859375	-0.1802978515625	0.8841785394666604
240.0	440.0	0.856353759765625	-0.046295166015625	0.8576042235560271
240.0	460.0	0.95306396484375	-0.095428466796875	0.9578295847168696
240.0	480.0	0.89251708984375	-0.07183837890625	0.8954035449712239
240.0	500.0	0.8032379150390625	-0.143798828125	0.8160081195223633
240.0	520.0	0.7626190185546875	-0.23382568359375	0.7976604652164976
240.0	540.0	0.45513916015625	-0.38330078125	0.5950387752193944
240.0	560.0	0.13812255859375	-0.507080078125	0.5255549893433987
240.0	580.0	0.18896484375	-0.79833984375	0.8203988166082617
240.0	600.0	0.14642333984375	-0.78594970703125	0.7994727865496774
240.0	620.0	0.144683837890625	-0.79266357421875	0.8057598617702451
240.0	640.0	0.1410675048828125	-0.8026123046875	0.8149150584997449
240.0	660.0	0.10498046875	-0.83447265625	0.84105024394973
240.0	680.0	0.0748748779296875	-0.9586181640625	0.9615378473131173
240.0	700.0	0.137115478515625	-1.2088623046875	1.2166136305922859
240.0	720.0	0.207916259765625	-1.36236572265625	1.378139881631619
240.0	740.0	0.2713165283203125	-1.46820068359375	1.4930592439166444
240.0	760.0	0.4057159423828125	-1.58270263671875	1.633876697361235
240.0	780.0	0.5435638427734375	-1.3858642578125	1.4886508631149271
240.0	800.0	0.693145751953125	-1.25384521484375	1.432682398941661
260.0	0.0	0.31805419921875	-0.37409043312072754	0.49102151255635823
260.0	20.0	0.2904052734375	-0.3506927490234375	0.45532474900660175
260.0	40.0	0.296356201171875	-0.349609375	0.45831617150272524
260.0	60.0	0.286102294921875	-0.329986572265625	0.43674438867051296
260.0	80.0	0.202606201171875	-0.29302215576171875	0.35624606176145057
260.0	100.0	0.2337646484375	-0.2783966064453125	0.3635252141727919
260.0	120.0	0.198455810546875	-0.2569122314453125	0.32463610921465125
260.0	140.0	0.119720458984375	-0.2211151123046875	0.2514455829577127
260.0	160.0	0.1190185546875	-0.192626953125	0.22643003208523904
260.0	180.0	0.113189697265625	-0.1784210205078125	0.21129592548398343
260.0	200.0	0.1639404296875	-0.1776885986328125	0.24176373295061207
260.0	220.0	0.26837158203125	-0.1635284423828125	0.3142687663610636
260.0	240.0	0.34722900390625	-0.1709747314453125	0.3870404887689701
260.0	260.0	0.16033935546875	-0.067169189453125	0.17384018213268176
260.0	280.0	0.189971923828125	-0.129486083984375	0.22990427962212348
260.0	300.0	0.245849609375	0.25830078125	0.356596864854699
260.0	320.0	0.087890625	0.930511474609375	0.9346530727187518
260.0	340.0	-0.053863525390625	1.36614990234375	1.3672113351787807
260.0	360.0	0.23944091796875	0.68890380859375	0.7293287397961853
260.0	380.0	0.374267578125	0.1485595703125	0.4026737711435742
260.0	400.0	0.436767578125	0.04632568359375	0.439217470351085
260.0	420.0	0.67706298828125	0.122161865234375	0.6879955024692223
260.0	440.0	0.70611572265625	0.15057373046875	0.721991594195967
260.0	460.0	0.868255615234375	0.130462646484375	0.8780024575784113
260.0	480.0	0.8978271484375	0.1033935546875	0.9037609283556851
260.0	500.0	0.848846435546875	0.01385498046875	0.8489594994017232
260.0	520.0	0.835968017578125	-0.099609375	0.841881555803066
260.0	540.0	0.540863037109375	-0.28253173828125	0.6102106259705757
260.0	560.0	0.194488525390625	-0.38348388671875	0.4299833460513777
260.0	580.0	0.214508056640625	-0.63812255859375	0.6732117840248872
260.0	600.0	0.14385986328125	-0.75201416015625	0.7656506757907355
260.0	620.0	0.1468505859375	-0.75738525390625	0.7714904519336723
260.0	640.0	0.16558837890625	-0.76422119140625	0.7819549479498087
260.0	660.0	0.118560791015625	-0.81036376953125	0.8189909035728954
260.0	680.0	0.11639404296875	-0.97955322265625	0.9864441642864821
260.0	700.0	0.136749267578125	-1.20245361328125	1.2102045505931167
260.0	720.0	0.164520263671875	-1.384033203125	1.3937771789318085
260.0	740.0	0.19085693359375	-1.4912109375	1.5033750128362644
260.0	760.0	0.2796630859375	-1.73126220703125	1.7537047274643471
260.0	780.0	0.375885009765625	-1.47760009765625	1.5246611391257612
260.0	800.0	0.48541259765625	-1.3590087890625	1.4430974598801396
280.0	0.0	0.427093505859375	-0.40280377864837646	0.5870772920499159
280.0	20.0	0.426727294921875	-0.3904151916503906	0.5783772178282545
280.0	40.0	0.432861328125	-0.3879966735839844	0.5813005660571611
280.0	60.0	0.42413330078125	-0.364044189453125	0.5589429565762333
280.0	80.0	0.397003173828125	-0.3011322021484375	0.4982891963512473
280.0	100.0	0.30316162109375	-0.2892303466796875	0.419000193251319
280.0	120.0	0.176177978515625	-0.26833343505859375	0.32100079826099587
280.0	140.0	0.128204345703125	-0.2190399169921875	0.2538007870222446
280.0	160.0	0.10687255859375	-0.180206298828125	0.2095138513743328
280.0	180.0	0.096649169921875	-0.14984130859375	0.17830726235258867
280.0	200.0	0.128448486328125	-0.1479339599609375	0.1959169981132591
280.0	220.0	0.224639892578125	-0.185577392578125	0.29137956341103793
280.0	240.0	0.29058837890625	-0.1976165771484375	0.3514170137019929
280.0	260.0	0.279541015625	-0.200042724609375	0.34374448517146966
280.0	280.0	0.348968505859375	-0.1708984375	0.38856826172715914
280.0	300.0	0.56695556640625	-0.068389892578125	0.5710654880886072
280.0	320.0	0.52203369140625	-0.0205078125	0.5224363552977253
280.0	340.0	0.4681396484375	0.0181884765625	0.46849285065927176
280.0	360.0	0.43365478515625	0.152587890625	0.45971680092672307
280.0	380.0	0.257049560546875	0.10577392578125	0.27796150804116554
280.0	400.0	0.274993896484375	0.1324462890625	0.30522723107561434
280.0	420.0	0.280731201171875	0.179107666015625	0.33300084585022965
280.0	440.0	0.275726318359375	0.207733154296875	0.3452217635522776
280.0	460.0	0.296905517578125	0.235595703125	0.3790227192389625
280.0	480.0	0.26849365234375	0.171966552734375	0.31884374952040545
280.0	500.0	0.2236328125	0.05743408203125	0.23089025229626414
280.0	520.0	0.254364013671875	-0.0255126953125	0.2556402727924031
280.0	540.0	0.2613525390625	-0.0767822265625	0.27239798088515754
280.0	560.0	0.30267333984375	-0.1463623046875	0.33620391860537074
280.0	580.0	0.154296875	-0.56842041015625	0.5889900579101188
280.0	600.0	0.132049560546875	-0.75030517578125	0.7618365594041515
280.0	620.0	0.1561279296875	-0.75115966796875	0.7672136450894416
280.0	640.0	0.1685791015625	-0.76202392578125	0.780448189790128
280.0	660.0	0.130035400390625	-0.804931640625	0.8153674947126629
280.0	680.0	0.132537841796875	-0.995849609375	1.004630640584147
280.0	700.0	0.128265380859375	-1.24249267578125	1.2490956958123949
280.0	720.0	0.139892578125	-1.43035888671875	1.437183522807634
280.0	740.0	0.144805908203125	-1.54132080078125	1.5481080588807377
280.0	760.0	0.193878173828125	-1.81341552734375	1.8237501531455287
280.0	780.0	0.24810791015625	-1.55517578125	1.5748426098085642
280.0	800.0	0.311065673828125	-1.464111328125	1.4967911793493762
300.0	0.0	0.736114501953125	-0.5167927145957947	0.8994105124163202
300.0	20.0	0.73077392578125	-0.49614524841308594	0.8832840076241745
300.0	40.0	0.69342041015625	-0.4439506530761719	0.8233614319289078
300.0	60.0	0.695404052734375	-0.3884849548339844	0.7965597006450654
300.0	80.0	0.40374755859375	-0.30037689208984375	0.5032279487190345
300.0	100.0	0.273468017578125	-0.29018402099609375	0.39873741068474006
300.0	120.0	0.15625	-0.25775909423828125	0.30141966286647454
300.0	140.0	0.14141845703125	-0.2209014892578125	0.2622911511001066
300.0	160.0	0.127105712890625	-0.1799163818359375	0.22028564797182965
300.0	180.0	0.091033935546875	-0.14642333984375	0.17241511497589443
300.0	200.0	0.096771240234375	-0.147308349609375	0.1762510221279212
300.0	220.0	0.119110107421875	-0.157745361328125	0.19766339243924586
300.0	240.0	0.122528076171875	-0.140716552734375	0.18658584529333125
300.0	260.0	0.0966796875	-0.15972900390625	0.18670917669996964
300.0	280.0	0.163299560546875	-0.1688232421875	0.23487876357283086
300.0	300.0	0.194732666015625	-0.16015625	0.2521325754987155
300.0	320.0	0.2171630859375	-0.145660400390625	0.2614894990928989
300.0	340.0	0.225830078125	-0.117431640625	0.2545376483073236
300.0	360.0	0.22021484375	-0.04833984375	0.22545801804684465
300.0	380.0	0.189910888671875	0.025360107421875	0.1915966614651475
300.0	400.0	0.138641357421875	0.104461669921875	0.17359051376917708
300.0	420.0	0.134613037109375	0.18072509765625	0.22534913064547435
300.0	440.0	0.111175537109375	0.212890625	0.2401716433396096
300.0	460.0	0.118133544921875	0.22967529296875	0.2582755788612036
300.0	480.0	0.10076904296875	0.129150390625	0.16381154849224724
300.0	500.0	0.126312255859375	0.014801025390625	0.1271764771209603
300.0	520.0	0.153289794921875	-0.0633544921875	0.16586606918693916
300.0	540.0	0.168548583984375	-0.1004638671875	0.19621828093581278
300.0	560.0	0.174224853515625	-0.12139892578125	0.21234876680447767
300.0	580.0	0.156402587890625	-0.5618896484375	0.5832510150184927
300.0	600.0	0.117218017578125	-0.77197265625	0.7808212635697278
300.0	620.0	0.1307373046875	-0.7724609375	0.7834463241348006
300.0	640.0	0.145172119140625	-0.78094482421875	0.7943234622304909
300.0	660.0	0.1162109375	-0.8201904296875	0.8283823531109259
300.0	680.0	0.150726318359375	-1.01055908203125	1.0217377752251378
300.0	700.0	0.12176513671875	-1.30316162109375	1.308838018706603
300.0	720.0	0.1029052734375	-1.48046875	1.4840408400808278
300.0	740.0	0.115478515625	-1.61224365234375	1.6163739920246392
300.0	760.0	0.1561279296875	-1.84954833984375	1.8561263404863573
300.0	780.0	0.202484130859375	-1.70684814453125	1.718816573034961
300.0	800.0	0.269317626953125	-1.63421630859375	1.6562593176980003
320.0	0.0	0.75921630859375	-0.4965047836303711	0.9071529107061068
320.0	20.0	0.7520751953125	-0.4691963195800781	0.8864323356646157
320.0	40.0	0.717620849609375	-0.41771697998046875	0.8303415918512601
320.0	60.0	0.747894287109375	-0.3948173522949219	0.8457107108012838
320.0	80.0	0.38934326171875	-0.3139495849609375	0.5001524940884929
320.0	100.0	0.24859619140625	-0.30966949462890625	0.39710862781538137
320.0	120.0	0.14031982421875	-0.25305938720703125	0.2893591307050446
320.0	140.0	0.1246337890625	-0.2241363525390625	0.2564579612833079
320.0	160.0	0.1312255859375	-0.1887664794921875	0.2298976689410196
320.0	180.0	0.095306396484375	-0.1665802001953125	0.19191735801627552
320.0	200.0	0.076416015625	-0.17864990234375	0.19430696089289148
320.0	220.0	0.071319580078125	-0.1840667724609375	0.19740075791826794
320.0	240.0	0.025848388671875	-0.1932220458984375	0.194943320527045
320.0	260.0	-0.015228271484375	-0.19647216796875	0.19706144483064805
320.0	280.0	0.0118408203125	-0.19000244140625	0.19037103972508101
320.0	300.0	0.0556640625	-0.188201904296875	0.19626116435753152
320.0	320.0	0.071075439453125	-0.1824951171875	0.1958473535453931
320.0	340.0	0.09130859375	-0.142303466796875	0.16907849051553495
320.0	360.0	0.114776611328125	-0.103302001953125	0.15441817935557625
320.0	380.0	0.10772705078125	-0.014923095703125	0.10875576423983532
320.0	400.0	0.085662841796875	0.081939697265625	0.11854212944223125
320.0	420.0	0.02508544921875	0.179290771484375	0.18103717988846618
320.0	440.0	-0.031829833984375	0.2091064453125	0.21151511483272875
320.0	460.0	-0.08740234375	0.2298583984375	0.2459147271418401
320.0	480.0	-0.136016845703125	0.11614990234375	0.17886134889765976
320.0	500.0	-0.141754150390625	-0.062835693359375	0.15505664614237383
320.0	520.0	-0.080047607421875	-0.14727783203125	0.16762571181591357
320.0	540.0	-0.028839111328125	-0.18975830078125	0.19193724770763837
320.0	560.0	0.001678466796875	-0.20977783203125	0.20978454676767674
320.0	580.0	0.0865478515625	-0.5950927734375	0.6013534232110267
320.0	600.0	0.096282958984375	-0.818359375	0.8240039288991148
320.0	620.0	0.125091552734375	-0.81915283203125	0.8286490564710215
320.0	640.0	0.149566650390625	-0.828369140625	0.8417633967148206
320.0	660.0	0.15020751953125	-0.86834716796875	0.8812429307762301
320.0	680.0	0.1878662109375	-1.0523681640625	1.0690053629165244
320.0	700.0	0.144561767578125	-1.37811279296875	1.3856741950362792
320.0	720.0	0.077423095703125	-1.5538330078125	1.5557606987952537
320.0	740.0	0.0904541015625	-1.68310546875	1.6855343257927546
320.0	760.0	0.1104736328125	-1.90240478515625	1.9056097161098304
320.0	780.0	0.143096923828125	-1.853515625	1.8590311728769404
320.0	800.0	0.2540283203125	-1.7640380859375	1.7822347646028087
340.0	0.0	0.919342041015625	-0.44397640228271484	1.020933315237914
340.0	20.0	0.91009521484375	-0.42948150634765625	1.0063437108543698
340.0	40.0	0.866302490234375	-0.38764190673828125	0.9490765261273559
340.0	60.0	0.815399169921875	-0.38909149169921875	0.903475508922077
340.0	80.0	0.365936279296875	-0.3225250244140625	0.48778248418627346
340.0	100.0	0.235687255859375	-0.31424713134765625	0.39281005859671364
340.0	120.0	0.15582275390625	-0.24549102783203125	0.2907689381294964
340.0	140.0	0.1783447265625	-0.218292236328125	0.2818835609498838
340.0	160.0	0.14764404296875	-0.18170166015625	0.23412444709533317
340.0	180.0	0.107025146484375	-0.1634979248046875	0.19541226521239954
340.0	200.0	0.0584716796875	-0.1895599365234375	0.19837315055280857
340.0	220.0	0.00262451171875	-0.1955718994140625	0.19558950867105843
340.0	240.0	-0.052734375	-0.2154388427734375	0.2217990290379977
340.0	260.0	-0.065643310546875	-0.208343505859375	0.21844006192392662
340.0	280.0	0.0511474609375	-0.15924072265625	0.1672533124109589
340.0	300.0	0.04803466796875	0.003082275390625	0.048133457682278655
340.0	320.0	0.0576171875	0.003173828125	0.05770453604680656
340.0	340.0	0.06732177734375	0.0408935546875	0.07876867727530407
340.0	360.0	0.050079345703125	0.126800537109375	0.13633164371223244
340.0	380.0	0.056793212890625	-0.025146484375	0.06211130900940643
340.0	400.0	0.041839599609375	0.039398193359375	0.05746972886185833
340.0	420.0	-0.017242431640625	0.1231689453125	0.1243699744241963
340.0	440.0	-0.095458984375	0.141937255859375	0.17105146096656462
340.0	460.0	-0.193023681640625	0.14447021484375	0.2411011917247624
340.0	480.0	-0.24530029296875	0.032073974609375	0.24738830525673078
340.0	500.0	-0.193328857421875	-0.1500244140625	0.24471079242004043
340.0	520.0	-0.1195068359375	-0.24169921875	0.2696301099286815
340.0	540.0	-0.035369873046875	-0.292724609375	0.2948537346772097
340.0	560.0	0.0169677734375	-0.316162109375	0.31661709483203176
340.0	580.0	0.03228759765625	-0.63714599609375	0.6379635642422761
340.0	600.0	0.023193359375	-0.858154296875	0.858467663435335
340.0	620.0	0.021514892578125	-0.87420654296875	0.8744712518842579
340.0	640.0	0.044708251953125	-0.88623046875	0.8873574654746241
340.0	660.0	0.08477783203125	-0.920654296875	0.9245494119614805
340.0	680.0	0.157623291015625	-1.07586669921875	1.0873519468683748
340.0	700.0	0.102020263671875	-1.51007080078125	1.5135131177402477
340.0	720.0	0.05322265625	-1.6962890625	1.6971238124236647
340.0	740.0	0.0621337890625	-1.84075927734375	1.841807624283912
340.0	760.0	0.08984375	-1.96392822265625	1.9659821879050174
340.0	780.0	0.11376953125	-1.9921875	1.9954334219404803
340.0	800.0	0.1724853515625	-1.89111328125	1.8989630430905655
360.0	0.0	0.946990966796875	-0.41586244106292725	1.0342791988054756
360.0	20.0	0.931304931640625	-0.4266681671142578	1.024389867446369
360.0	40.0	0.8836669921875	-0.3919639587402344	0.9666970042536697
360.0	60.0	0.743682861328125	-0.3872833251953125	0.8384823028588769
360.0	80.0	0.29010009765625	-0.34333038330078125	0.4494817223843781
360.0	100.0	0.2359619140625	-0.3197784423828125	0.3974119740279807
360.0	120.0	0.172760009765625	-0.2610321044921875	0.3130236102114969
360.0	140.0	0.17645263671875	-0.2212982177734375	0.28303433395031585
360.0	160.0	0.155731201171875	-0.1868438720703125	0.2432341249674114
360.0	180.0	0.089263916015625	-0.1651458740234375	0.1877264137232948
360.0	200.0	0.046905517578125	-0.1721038818359375	0.17838125944804328
360.0	220.0	-0.0108642578125	-0.1934356689453125	0.19374052265372105
360.0	240.0	-0.050750732421875	-0.204681396484375	0.21087937525550163
360.0	260.0	0.065093994140625	-0.1612548828125	0.17389757130004097
360.0	280.0	0.3267822265625	0.03472900390625	0.32862246927053756
360.0	300.0	0.238494873046875	2.3057861328125	2.318087464859786
360.0	320.0	0.4635009765625	2.87921142578125	2.9162804374105877
360.0	340.0	0.50262451171875	2.35870361328125	2.411662110472057
360.0	360.0	0.10955810546875	1.37921142578125	1.3835559748269854
360.0	380.0	-0.08563232421875	-0.00726318359375	0.08593979745741571
360.0	400.0	-0.203155517578125	-0.038543701171875	0.20677954739882437
360.0	420.0	-0.26287841796875	-0.141021728515625	0.29831558884390785
360.0	440.0	-0.254058837890625	-0.257843017578125	0.3619791635220571
360.0	460.0	-0.284271240234375	-0.2821044921875	0.4004910517561622
360.0	480.0	-0.286773681640625	-0.18096923828125	0.33910029443486833
360.0	500.0	-0.247222900390625	-0.279815673828125	0.3733844852125494
360.0	520.0	-0.17022705078125	-0.3463134765625	0.38588893851273776
360.0	540.0	-0.10479736328125	-0.3837890625	0.3978398318988826
360.0	560.0	-0.063385009765625	-0.41229248046875	0.41713636728780074
360.0	580.0	-0.033599853515625	-0.65087890625	0.6517455797759335
360.0	600.0	-0.040252685546875	-0.9091796875	0.9100703175339437
360.0	620.0	-0.06036376953125	-0.92828369140625	0.9302442670626011
360.0	640.0	-0.027587890625	-0.9423828125	0.9427865384086406
360.0	660.0	0.028778076171875	-0.973388671875	0.9738139885022862
360.0	680.0	0.128662109375	-1.08465576171875	1.0922600696805254
360.0	700.0	0.074066162109375	-1.6024169921875	1.6041278045158518
360.0	720.0	0.041412353515625	-1.76922607421875	1.7697106782520111
360.0	740.0	-0.001190185546875	-1.94464111328125	1.944641477497941
360.0	760.0	-0.105224609375	-1.6407470703125	1.644117747351805
360.0	780.0	-0.3138427734375	-1.5028076171875	1.5352289798970424
360.0	800.0	-0.878448486328125	-1.1763916015625	1.4681855956788834
380.0	0.0	0.409759521484375	-0.5335078239440918	0.6727060752339494
380.0	20.0	0.38409423828125	-0.5150737762451172	0.6425179988578209
380.0	40.0	0.35028076171875	-0.4832305908203125	0.5968319830026002
380.0	60.0	0.26519775390625	-0.40909576416015625	0.4875337864504389
380.0	80.0	0.214080810546875	-0.3555908203125	0.41506074848740354
380.0	100.0	0.212188720703125	-0.32073974609375	0.38457513949540734
380.0	120.0	0.184783935546875	-0.26937103271484375	0.32665862318642847
380.0	140.0	0.177734375	-0.2235565185546875	0.2855994135934683
380.0	160.0	0.168701171875	-0.2010955810546875	0.2624871770424618
380.0	180.0	0.109161376953125	-0.1761627197265625	0.2072426356707559
380.0	200.0	0.069549560546875	-0.1773834228515625	0.19053089008032176
380.0	220.0	0.027587890625	-0.13922119140625	0.14192826302647638
380.0	240.0	0.176300048828125	0.2454376220703125	0.3021941983962115
380.0	260.0	1.13409423828125	0.276824951171875	1.1673910205642493
380.0	280.0	4.282928466796875	-0.921722412109375	4.38098715550317
380.0	300.0	3.5028076171875	12.76214599609375	13.234123757492918
380.0	320.0	5.988006591796875	12.90386962890625	14.225543024546091
380.0	340.0	7.361175537109375	12.107757568359375	14.169851750187833
380.0	360.0	6.853546142578125	12.504730224609375	14.25971152298344
380.0	380.0	1.4395751953125	1.092681884765625	1.80729921270773
380.0	400.0	3.2938232421875	4.52154541015625	5.594072259712027
380.0	420.0	-0.359161376953125	0.063201904296875	0.3646798258769137
380.0	440.0	-0.408905029296875	-0.41375732421875	0.5817202474806408
380.0	460.0	-0.368621826171875	-0.47576904296875	0.6018623040012461
380.0	480.0	-0.354766845703125	-0.512237548828125	0.6230945524072495
380.0	500.0	-0.271148681640625	-0.502838134765625	0.5712860906148703
380.0	520.0	-0.180572509765625	-0.55670166015625	0.585254790415065
380.0	540.0	-0.093963623046875	-0.60467529296875	0.6119324900533872
380.0	560.0	-0.05523681640625	-0.62744140625	0.6298681006081157
380.0	580.0	-0.05328369140625	-0.6810302734375	0.6831115466073111
380.0	600.0	-0.089324951171875	-0.93310546875	0.9373711979322893
380.0	620.0	-0.0927734375	-0.9586181640625	0.9630969292735413
380.0	640.0	-0.068023681640625	-0.97845458984375	0.9808162955672414
380.0	660.0	-0.0107421875	-1.0093994140625	1.0094565724695657
380.0	680.0	0.10626220703125	-1.1099853515625	1.115060149645067
380.0	700.0	0.033203125	-1.66058349609375	1.6609154087456433
380.0	720.0	0.029815673828125	-1.837158203125	1.837400129997629
380.0	740.0	0.069305419921875	-1.93988037109375	1.9411180014067595
380.0	760.0	-0.19268798828125	-1.24603271484375	1.2608434428146744
380.0	780.0	-0.653839111328125	-1.022216796875	1.2134384052417895
380.0	800.0	-1.384918212890625	-0.7281494140625	1.5646724978715911
400.0	0.0	0.3277587890625	-0.5889178514480591	0.6739807560768442
400.0	20.0	0.27838134765625	-0.5689964294433594	0.6334454289378065
400.0	40.0	0.270599365234375	-0.5440673828125	0.6076457302620418
400.0	60.0	0.203704833984375	-0.4220733642578125	0.46865934771911877
400.0	80.0	0.16900634765625	-0.3789520263671875	0.41493105913621703
400.0	100.0	0.172607421875	-0.3349761962890625	0.3768320238071902
400.0	120.0	0.162567138671875	-0.29471588134765625	0.33657915160402674
400.0	140.0	0.1517333984375	-0.2386322021484375	0.28278676083509613
400.0	160.0	0.13739013671875	-0.2200469970703125	0.2594161340149431
400.0	180.0	0.0816650390625	-0.18450927734375	0.20177426008039903
400.0	200.0	0.009521484375	-0.1706695556640625	0.17093494638391502
400.0	220.0	-0.09979248046875	-0.0236358642578125	0.10255336775220787
400.0	240.0	0.066680908203125	0.661376953125	0.6647298832185161
400.0	260.0	-0.253326416015625	7.388336181640625	7.392677850819099
400.0	280.0	13.02154541015625	4.833465576171875	13.889673658686148
400.0	300.0	5.3944091796875	16.593658447265625	17.448471310186648
400.0	320.0	8.512481689453125	16.486419677734375	18.554362783552065
400.0	340.0	8.84490966796875	14.90106201171875	17.328418165303336
400.0	360.0	6.97833251953125	16.024627685546875	17.478152568665337
400.0	380.0	5.919769287109375	3.6226806640625	6.940279793090172
400.0	400.0	5.77496337890625	7.04998779296875	9.113316076418982
400.0	420.0	3.31689453125	4.123077392578125	5.291649697081713
400.0	440.0	-0.411651611328125	-0.510345458984375	0.6556748711175486
400.0	460.0	-0.353179931640625	-0.530975341796875	0.6377075173698243
400.0	480.0	-0.327484130859375	-0.568634033203125	0.6561939649841142
400.0	500.0	-0.26068115234375	-0.572113037109375	0.6287034200780035
400.0	520.0	-0.19073486328125	-0.6087646484375	0.6379452839061905
400.0	540.0	-0.105560302734375	-0.64886474609375	0.6573951903054049
400.0	560.0	-0.0634765625	-0.672607421875	0.6755960464272646
400.0	580.0	-0.04632568359375	-0.7117919921875	0.7132979104852882
400.0	600.0	-0.0946044921875	-0.94708251953125	0.9517958335397961
400.0	620.0	-0.0723876953125	-0.980712890625	0.9833807768462319
400.0	640.0	-0.0682373046875	-1.00836181640625	1.0106680377538049
400.0	660.0	-0.03009033203125	-1.04107666015625	1.0415114211586174
400.0	680.0	0.0753173828125	-1.13055419921875	1.1330602391421534
400.0	700.0	-0.000885009765625	-1.71905517578125	1.7190554035930865
400.0	720.0	0.122283935546875	-1.8255615234375	1.8296524907064395
400.0	740.0	0.196563720703125	-1.7843017578125	1.7950961142037587
400.0	760.0	-0.479400634765625	-0.9697265625	1.0817553210554365
400.0	780.0	-1.030242919921875	-0.77972412109375	1.2920410903158506
400.0	800.0	-1.527130126953125	-0.61578369140625	1.6466074150354648
420.0	0.0	0.1456298828125	-0.6499135494232178	0.6660297924957019
420.0	20.0	0.144317626953125	-0.6163291931152344	0.633000198843142
420.0	40.0	0.154388427734375	-0.5980567932128906	0.6176631076293764
420.0	60.0	0.156463623046875	-0.4321022033691406	0.459557591051895
420.0	80.0	0.13336181640625	-0.3909149169921875	0.41303734262434816
420.0	100.0	0.15283203125	-0.3433837890625	0.3758590911058564
420.0	120.0	0.15399169921875	-0.30356597900390625	0.3403905801235957
420.0	140.0	0.13311767578125	-0.25152587890625	0.28457966084202774
420.0	160.0	0.123992919921875	-0.2332611083984375	0.2641684857851521
420.0	180.0	0.04473876953125	-0.18023681640625	0.18570640130978408
420.0	200.0	-0.03973388671875	-0.14599609375	0.15130644779399602
420.0	220.0	-0.32537841796875	0.138885498046875	0.3537800113736997
420.0	240.0	-1.576873779296875	1.907318115234375	2.4747511609321893
420.0	260.0	-3.3787841796875	7.780792236328125	8.482741912719646
420.0	280.0	3.52496337890625	6.45721435546875	7.356696544992316
420.0	300.0	-1.32489013671875	17.720489501953125	17.7699488480751
420.0	320.0	1.6966552734375	17.43170166015625	17.514076107108174
420.0	340.0	3.143402099609375	15.79876708984375	16.108445558742115
420.0	360.0	6.0484619140625	17.07904052734375	18.118430308956537
420.0	380.0	5.463470458984375	6.021148681640625	8.130420708832819
420.0	400.0	5.111419677734375	6.8397216796875	8.538641799344752
420.0	420.0	2.546478271484375	3.472137451171875	4.305843711396452
420.0	440.0	-0.411102294921875	-0.595428466796875	0.7235607479418087
420.0	460.0	-0.263824462890625	-0.607208251953125	0.6620462283402092
420.0	480.0	-0.23651123046875	-0.62481689453125	0.6680821160826844
420.0	500.0	-0.220855712890625	-0.64068603515625	0.677684175380141
420.0	520.0	-0.18707275390625	-0.63861083984375	0.6654472330846437
420.0	540.0	-0.189788818359375	-0.676513671875	0.7026311577264724
420.0	560.0	-0.166107177734375	-0.705078125	0.7243802570807648
420.0	580.0	-0.105743408203125	-0.7568359375	0.7641873491951543
420.0	600.0	-0.115447998046875	-0.96478271484375	0.9716655428254662
420.0	620.0	-0.06903076171875	-1.00421142578125	1.0065812603724955
420.0	640.0	-0.0543212890625	-1.0367431640625	1.0381653002656828
420.0	660.0	-0.031341552734375	-1.07049560546875	1.0709543100691585
420.0	680.0	0.034271240234375	-1.13873291015625	1.1392485060688577
420.0	700.0	-0.0340576171875	-1.736572265625	1.7369062021382835
420.0	720.0	0.080657958984375	-1.79931640625	1.8011233261906139
420.0	740.0	-0.06756591796875	-1.4820556640625	1.4835950069512562
420.0	760.0	-0.908966064453125	-0.807861328125	1.2160835628390392
420.0	780.0	-1.421905517578125	-0.66595458984375	1.57013082787807
420.0	800.0	-1.70843505859375	-0.57525634765625	1.8026841694958766
440.0	0.0	0.0556640625	-0.7189924716949463	0.7211439954738665
440.0	20.0	0.04425048828125	-0.7037220001220703	0.7051118770584822
440.0	40.0	0.0482177734375	-0.6888771057128906	0.6905625391306998
440.0	60.0	0.109130859375	-0.4924201965332031	0.5043681140017917
440.0	80.0	0.09637451171875	-0.42877197265625	0.4394695109385399
440.0	100.0	0.091766357421875	-0.363372802734375	0.37478108026088286
440.0	120.0	0.103973388671875	-0.31848907470703125	0.3350309780597217
440.0	140.0	0.092254638671875	-0.2729644775390625	0.288132824153465
440.0	160.0	0.08978271484375	-0.2559814453125	0.2712700429995737
440.0	180.0	0.048858642578125	-0.198577880859375	0.20450022425703376
440.0	200.0	-0.034942626953125	-0.1580657958984375	0.16188200335859376
440.0	220.0	-0.442718505859375	0.2118988037109375	0.49081644068275043
440.0	240.0	-4.902252197265625	5.044769287109375	7.034328238414645
440.0	260.0	-2.73480224609375	8.457489013671875	8.88865927694497
440.0	280.0	-5.7706298828125	7.5802001953125	9.526783520445097
440.0	300.0	-5.672607421875	18.472564697265625	19.32392613982406
440.0	320.0	-3.8681640625	17.902984619140625	18.31610088112648
440.0	340.0	-6.411346435546875	16.9759521484375	18.14630305220982
440.0	360.0	-1.204803466796875	18.2119140625	18.251722253351627
440.0	380.0	-4.113250732421875	2.46453857421875	4.79507893277903
440.0	400.0	2.673736572265625	5.227691650390625	5.871765258372868
440.0	420.0	1.170013427734375	2.171234130859375	2.4664121861699044
440.0	440.0	-0.719512939453125	-0.653594970703125	0.9720520849053795
440.0	460.0	-0.49072265625	-0.645782470703125	0.8110756591246516
440.0	480.0	-0.427001953125	-0.701080322265625	0.8208801899428669
440.0	500.0	-0.274017333984375	-0.69085693359375	0.7432151788132852
440.0	520.0	-0.22052001953125	-0.695068359375	0.7292112884605648
440.0	540.0	-0.224090576171875	-0.7403564453125	0.7735271504251183
440.0	560.0	-0.178375244140625	-0.77252197265625	0.7928479841425665
440.0	580.0	-0.122161865234375	-0.8419189453125	0.850735582771553
440.0	600.0	-0.10821533203125	-1.0003662109375	1.0062023226330201
440.0	620.0	-0.042724609375	-1.052734375	1.0536009949468
440.0	640.0	-0.043670654296875	-1.09765625	1.0985246329558476
440.0	660.0	-0.016265869140625	-1.13714599609375	1.1372623245896027
440.0	680.0	-0.001708984375	-1.26385498046875	1.263856135912335
440.0	700.0	0.020721435546875	-1.63690185546875	1.6370330058762284
440.0	720.0	0.11175537109375	-1.75018310546875	1.753747463472589
440.0	740.0	-0.430908203125	-1.08306884765625	1.165641457860801
440.0	760.0	-0.841705322265625	-0.7603759765625	1.1343013159049298
440.0	780.0	-1.21588134765625	-0.6815185546875	1.3938561589926406
440.0	800.0	-1.394256591796875	-0.62664794921875	1.5286069135095206
460.0	0.0	0.081787109375	-0.7361927032470703	0.7407218287414967
460.0	20.0	0.0623779296875	-0.7254848480224609	0.7281615691742266
460.0	40.0	0.04925537109375	-0.7204780578613281	0.722159763100392
460.0	60.0	0.059600830078125	-0.6209640502929688	0.6238177704283921
460.0	80.0	0.060882568359375	-0.5145950317382812	0.5181840732980478
460.0	100.0	0.049835205078125	-0.4024658203125	0.40553949768794695
460.0	120.0	0.0167236328125	-0.34740447998046875	0.34780677481174405
460.0	140.0	0.041259765625	-0.3049163818359375	0.30769525211050813
460.0	160.0	0.05157470703125	-0.2833404541015625	0.28799611687631993
460.0	180.0	0.00714111328125	-0.195281982421875	0.19541250767930168
460.0	200.0	-0.08673095703125	-0.13958740234375	0.1643377674201292
460.0	220.0	-0.47357177734375	0.1625823974609375	0.5007027703744653
460.0	240.0	-4.685455322265625	3.5299224853515625	5.866331420022042
460.0	260.0	-4.754150390625	9.0621337890625	10.233484975683899
460.0	280.0	-5.9300537109375	7.03900146484375	9.203970808117335
460.0	300.0	-6.503387451171875	17.034637451171875	18.233840007878957
460.0	320.0	-5.468475341796875	17.0985107421875	17.951693295189227
460.0	340.0	-5.987945556640625	14.7978515625	15.963455229212625
460.0	360.0	-7.950103759765625	18.24224853515625	19.899341230539516
460.0	380.0	-11.132843017578125	5.459503173828125	12.39945033294127
460.0	400.0	-2.03662109375	4.662384033203125	5.087794252185802
460.0	420.0	0.272674560546875	2.939483642578125	2.9521035721928515
460.0	440.0	-0.77166748046875	-0.807708740234375	1.1170783810744838
460.0	460.0	-0.636871337890625	-0.7198486328125	0.9611384682701135
460.0	480.0	-0.573272705078125	-0.751617431640625	0.9452885051314442
460.0	500.0	-0.3978271484375	-0.72906494140625	0.8305432732986352
460.0	520.0	-0.31500244140625	-0.7476806640625	0.8113278705337559
460.0	540.0	-0.30755615234375	-0.802001953125	0.8589516398848114
460.0	560.0	-0.23260498046875	-0.84356689453125	0.8750486743535839
460.0	580.0	-0.156219482421875	-0.92059326171875	0.9337539719916191
460.0	600.0	-0.13037109375	-1.03045654296875	1.0386709339500546
460.0	620.0	-0.06500244140625	-1.101318359375	1.103234991325608
460.0	640.0	-0.064666748046875	-1.18011474609375	1.1818851899617298
460.0	660.0	-0.06048583984375	-1.26361083984375	1.2650576632676596
460.0	680.0	-0.13128662109375	-1.489990234375	1.4957630411970613
460.0	700.0	-0.09661865234375	-1.64801025390625	1.650840077342704
460.0	720.0	-0.075225830078125	-1.6591796875	1.6608841503619511
460.0	740.0	1.019317626953125	-1.1043701171875	1.5028778328107986
460.0	760.0	1.421966552734375	-0.970703125	1.7217007387987169
460.0	780.0	1.52581787109375	-0.96881103515625	1.807405598527787
460.0	800.0	1.586883544921875	-0.93048095703125	1.8395635886105182
480.0	0.0	0.063018798828125	-0.7739527225494385	0.7765141246284112
480.0	20.0	0.071746826171875	-0.7718887329101562	0.7752159847806183
480.0	40.0	0.064544677734375	-0.7669448852539062	0.769656074127244
480.0	60.0	0.07232666015625	-0.7207870483398438	0.7244067330055829
480.0	80.0	0.09857177734375	-0.6209259033203125	0.6287013382384771
480.0	100.0	0.096954345703125	-0.4592742919921875	0.4693964427172901
480.0	120.0	0.03704833984375	-0.3720703125	0.37391027925028436
480.0	140.0	0.007568359375	-0.3439788818359375	0.34406213277943126
480.0	160.0	-0.016143798828125	-0.3188629150390625	0.31927132791375323
480.0	180.0	-0.0252685546875	-0.19720458984375	0.19881687582153795
480.0	200.0	-0.101348876953125	-0.1403656005859375	0.17313028818641354
480.0	220.0	-0.452606201171875	0.074981689453125	0.458775137831684
480.0	240.0	-3.252685546875	2.405426025390625	4.045495968416735
480.0	260.0	-4.28790283203125	8.776153564453125	9.767649772785923
480.0	280.0	-9.66064453125	6.794158935546875	11.81053124972124
480.0	300.0	-8.400787353515625	15.528411865234375	17.6551636417038
480.0	320.0	-7.062225341796875	15.728546142578125	17.241293180545572
480.0	340.0	-8.26593017578125	12.62847900390625	15.093180036791187
480.0	360.0	-4.33837890625	15.72320556640625	16.310754881907318
480.0	380.0	-15.282318115234375	6.561187744140625	16.63124864792424
480.0	400.0	-4.170806884765625	4.71905517578125	6.298024438034211
480.0	420.0	-3.50079345703125	4.44879150390625	5.661033534083794
480.0	440.0	-0.987335205078125	-0.861358642578125	1.3102555164282625
480.0	460.0	-0.742919921875	-0.8189697265625	1.1057311713724145
480.0	480.0	-0.677978515625	-0.815582275390625	1.060579707320684
480.0	500.0	-0.476593017578125	-0.770355224609375	0.9058631665363062
480.0	520.0	-0.3604736328125	-0.79412841796875	0.8721130569935247
480.0	540.0	-0.32403564453125	-0.82672119140625	0.887956658428187
480.0	560.0	-0.29559326171875	-0.88079833984375	0.92907539621122
480.0	580.0	-0.224761962890625	-0.980712890625	1.006139013158962
480.0	600.0	-0.172088623046875	-1.079833984375	1.093460528777037
480.0	620.0	-0.11968994140625	-1.16033935546875	1.1664960788290142
480.0	640.0	-0.319488525390625	-1.39678955078125	1.4328621591164874
480.0	660.0	-0.358367919921875	-1.5511474609375	1.592006913176568
480.0	680.0	-0.409393310546875	-1.60113525390625	1.6526454501864463
480.0	700.0	-0.4288330078125	-1.61090087890625	1.6670031164489298
480.0	720.0	-0.47076416015625	-1.54913330078125	1.6190839626396867
480.0	740.0	1.112945556640625	-1.05657958984375	1.5346036106175749
480.0	760.0	1.523529052734375	-0.93487548828125	1.7874934833768787
480.0	780.0	1.605499267578125	-0.92498779296875	1.8528978156755151
480.0	800.0	1.659942626953125	-0.88470458984375	1.8809869048099828
500.0	0.0	0.092376708984375	-0.7659962177276611	0.771546279840598
500.0	20.0	0.10699462890625	-0.7702560424804688	0.7776517354140347
500.0	40.0	0.11541748046875	-0.7658233642578125	0.7744718329551492
500.0	60.0	0.1080322265625	-0.7707595825195312	0.7782938365564341
500.0	80.0	0.1329345703125	-0.693603515625	0.7062276098196166
500.0	100.0	0.148040771484375	-0.5568389892578125	0.5761820285112607
500.0	120.0	0.096649169921875	-0.4093017578125	0.4205579520054161
500.0	140.0	0.027740478515625	-0.3831787109375	0.38418154388778236
500.0	160.0	-0.07196044921875	-0.362030029296875	0.36911251450534766
500.0	180.0	-0.096343994140625	-0.214080810546875	0.23476106715419354
500.0	200.0	-0.183685302734375	-0.15631103515625	0.24119168756870005
500.0	220.0	-0.39581298828125	-0.0880126953125	0.4054801551596624
500.0	240.0	-1.3978271484375	0.9437713623046875	1.686601648645986
500.0	260.0	-3.50115966796875	7.4859619140625	8.26424496245152
500.0	280.0	-7.0718994140625	5.801116943359375	9.146842029528484
500.0	300.0	-7.559478759765625	13.481353759765625	15.456151471672836
500.0	320.0	-6.48712158203125	13.9122314453125	15.350339742429076
500.0	340.0	-7.370635986328125	9.32904052734375	11.88937643460654
500.0	360.0	-4.0439453125	11.76800537109375	12.443449847392888
500.0	380.0	-14.13519287109375	5.00927734375	14.99655083709673
500.0	400.0	-3.142425537109375	2.9385986328125	4.302348217083856
500.0	420.0	-3.554962158203125	4.44287109375	5.69006673967323
500.0	440.0	-1.106414794921875	-0.910614013671875	1.4329590295321135
500.0	460.0	-0.81146240234375	-0.87152099609375	1.1908064817801975
500.0	480.0	-0.731719970703125	-0.900177001953125	1.1600572185763505
500.0	500.0	-0.5303955078125	-0.84893798828125	1.0010070442582788
500.0	520.0	-0.401336669921875	-0.89617919921875	0.9819410775277405
500.0	540.0	-0.344482421875	-0.95391845703125	1.0142132722685826
500.0	560.0	-0.335906982421875	-1.00482177734375	1.0594811489894582
500.0	580.0	-0.292327880859375	-1.0928955078125	1.131316127757611
500.0	600.0	-0.542694091796875	-1.27081298828125	1.3818402687921478
500.0	620.0	-0.517059326171875	-1.403076171875	1.495317053625992
500.0	640.0	-0.487884521484375	-1.5474853515625	1.622572716276393
500.0	660.0	-0.458740234375	-1.64453125	1.7073153296509092
500.0	680.0	-0.448028564453125	-1.6611328125	1.7204917364899164
500.0	700.0	-0.449127197265625	-1.64251708984375	1.7028146199021363
500.0	720.0	-0.523193359375	-1.5791015625	1.6635182704088463
500.0	740.0	1.288543701171875	-0.982177734375	1.620190720789291
500.0	760.0	1.613555908203125	-0.885498046875	1.8405622673293753
500.0	780.0	1.671417236328125	-0.86920166015625	1.8839180194247116
500.0	800.0	1.695892333984375	-0.8541259765625	1.8988370104634613
520.0	0.0	0.1767578125	-0.7961652278900146	0.8155503628721797
520.0	20.0	0.15313720703125	-0.7888755798339844	0.8036016952668387
520.0	40.0	0.15228271484375	-0.7879486083984375	0.802529148827142
520.0	60.0	0.14166259765625	-0.823577880859375	0.8356726736082348
520.0	80.0	0.16900634765625	-0.7674713134765625	0.7858596328591674
520.0	100.0	0.1783447265625	-0.7369766235351562	0.7582488939193597
520.0	120.0	0.20086669921875	-0.6346206665039062	0.6656506750607994
520.0	140.0	0.20294189453125	-0.5385894775390625	0.5755554168555217
520.0	160.0	0.04095458984375	-0.4668731689453125	0.4686660157407491
520.0	180.0	-0.0234375	-0.224609375	0.22582889041072807
520.0	200.0	-0.12127685546875	-0.1705169677734375	0.20924653395226311
520.0	220.0	-0.238525390625	-0.1722412109375	0.29421318243414113
520.0	240.0	-0.35650634765625	0.0456085205078125	0.35941189888776715
520.0	260.0	-1.689697265625	6.08282470703125	6.313147651206204
520.0	280.0	-0.466064453125	6.329437255859375	6.346573252577123
520.0	300.0	-1.31048583984375	9.7119140625	9.79993101474782
520.0	320.0	-1.1192626953125	9.63946533203125	9.704227989312212
520.0	340.0	0.37213134765625	4.69451904296875	4.7092452457591
520.0	360.0	0.48077392578125	3.7520751953125	3.782751887051337
520.0	380.0	-3.19097900390625	1.45953369140625	3.5089294093384775
520.0	400.0	-1.43231201171875	-0.8431396484375	1.662047582255431
520.0	420.0	-0.94659423828125	-0.47821044921875	1.0605309451822982
520.0	440.0	-1.0	-0.95635986328125	1.3836994572866361
520.0	460.0	-0.83746337890625	-0.980865478515625	1.2897449352305126
520.0	480.0	-0.62725830078125	-0.954559326171875	1.1422068477647493
520.0	500.0	-0.5576171875	-0.939208984375	1.0922684853670956
520.0	520.0	-0.47698974609375	-1.00982666015625	1.1168120260101548
520.0	540.0	-0.5015869140625	-1.06817626953125	1.180080495198713
520.0	560.0	-0.591552734375	-1.1324462890625	1.277642060656257
520.0	580.0	-0.604248046875	-1.26287841796875	1.3999920002355388
520.0	600.0	-0.59326171875	-1.3856201171875	1.5072831771398847
520.0	620.0	-0.52667236328125	-1.53955078125	1.6271448571936495
520.0	640.0	-0.48223876953125	-1.68743896484375	1.7549941569452476
520.0	660.0	-0.38916015625	-1.86663818359375	1.906773121182145
520.0	680.0	-0.3372802734375	-1.91754150390625	1.9469780178659228
520.0	700.0	-0.34600830078125	-1.9544677734375	1.9848591944053027
520.0	720.0	0.2366943359375	-2.66259765625	2.6730975454952794
520.0	740.0	1.423828125	-0.94482421875	1.7087947020861118
520.0	760.0	1.6619873046875	-0.86138916015625	1.8719490073656149
520.0	780.0	1.67919921875	-0.850830078125	1.8824510187765322
520.0	800.0	1.68609619140625	-0.85211181640625	1.889183663473147
540.0	0.0	0.2572021484375	-0.8274962306022644	0.8665465693324402
540.0	20.0	0.22259521484375	-0.8128585815429688	0.8427856805020968
540.0	40.0	0.2115478515625	-0.8119659423828125	0.8390716209539674
540.0	60.0	0.203857421875	-0.8148574829101562	0.8399705744299601
540.0	80.0	0.22845458984375	-0.76568603515625	0.7990410527963968
540.0	100.0	0.23797607421875	-0.746307373046875	0.7833309051510067
540.0	120.0	0.244140625	-0.7100601196289062	0.7508595196591752
540.0	140.0	0.2462158203125	-0.6514434814453125	0.6964200167210493
540.0	160.0	0.18804931640625	-0.579742431640625	0.6094783281179428
540.0	180.0	0.130859375	-0.2687835693359375	0.2989461208484856
540.0	200.0	0.109130859375	-0.1538543701171875	0.18862850174902662
540.0	220.0	0.09686279296875	-0.1783905029296875	0.2029915569604159
540.0	240.0	0.1026611328125	-0.11737060546875	0.1559332139681817
540.0	260.0	0.05511474609375	0.428253173828125	0.4317851504288224
540.0	280.0	-0.02203369140625	0.968475341796875	0.9687259525921454
540.0	300.0	0.26239013671875	4.27984619140625	4.287881995337776
540.0	320.0	0.141845703125	4.452850341796875	4.455109018860882
540.0	340.0	-0.38824462890625	0.435699462890625	0.5835819683966691
540.0	360.0	-0.9609375	-2.273345947265625	2.4680969743620875
540.0	380.0	-0.739501953125	-0.01885986328125	0.7397424099770656
540.0	400.0	-0.75958251953125	-1.11907958984375	1.3525179231279332
540.0	420.0	-0.67608642578125	-0.831390380859375	1.071588923286893
540.0	440.0	-0.580322265625	-0.891357421875	1.0636221065358598
540.0	460.0	-0.4710693359375	-1.08868408203125	1.1862290460652287
540.0	480.0	-0.45623779296875	-1.055694580078125	1.1500625940092672
540.0	500.0	-0.4306640625	-1.101715087890625	1.1828979962849084
540.0	520.0	-0.38720703125	-2.0670166015625	2.102970973690418
540.0	540.0	-0.3082275390625	-2.38409423828125	2.4039362622254314
540.0	560.0	-0.24652099609375	-2.5098876953125	2.5219652742645264
540.0	580.0	-0.21954345703125	-2.541748046875	2.551211959700352
540.0	600.0	-0.167724609375	-2.5670166015625	2.5724901899302712
540.0	620.0	-0.1422119140625	-2.611328125	2.615197660773911
540.0	640.0	-0.1134033203125	-2.66571044921875	2.66812153248909
540.0	660.0	-0.0810546875	-2.694091796875	2.695310830378361
540.0	680.0	-0.06134033203125	-2.72943115234375	2.73012033649036
540.0	700.0	-0.04693603515625	-2.69171142578125	2.692120612282726
540.0	720.0	-0.02850341796875	-2.6429443359375	2.6430980321773943
540.0	740.0	0.02880859375	-2.4437255859375	2.4438953894222704
540.0	760.0	0.8377685546875	-1.9183349609375	2.0932905134209783
540.0	780.0	1.59417724609375	-0.9984130859375	1.8810182833067557
540.0	800.0	1.67572021484375	-0.86004638671875	1.8835386977028004
560.0	0.0	0.4407958984375	-0.8005465269088745	0.9138795138447869
560.0	20.0	0.4130859375	-0.7879295349121094	0.8896476514593106
560.0	40.0	0.3387451171875	-0.793609619140625	0.8628814994023808
560.0	60.0	0.27423095703125	-0.814056396484375	0.8590054915141121
560.0	80.0	0.2598876953125	-0.7967071533203125	0.838023807732572
560.0	100.0	0.25775146484375	-0.7696990966796875	0.8117096260724187
560.0	120.0	0.2581787109375	-0.7584609985351562	0.8011986851463846
560.0	140.0	0.252197265625	-0.7295074462890625	0.7718708279109375
560.0	160.0	0.19915771484375	-0.6816253662109375	0.7101245913527985
560.0	180.0	0.149169921875	-0.4680938720703125	0.4912876333289611
560.0	200.0	0.125732421875	-0.2441558837890625	0.27462836251809675
560.0	220.0	0.11456298828125	-0.2375640869140625	0.2637449026526239
560.0	240.0	0.11920166015625	-0.2385711669921875	0.2666931523380762
560.0	260.0	0.1234130859375	-0.1636962890625	0.2050055239096018
560.0	280.0	0.081787109375	-0.124114990234375	0.14863936914827516
560.0	300.0	0.08428955078125	0.118133544921875	0.1451215449432426
560.0	320.0	0.06683349609375	-0.002471923828125	0.06687919413035229
560.0	340.0	0.03289794921875	-0.4613037109375	0.46247528451530034
560.0	360.0	-0.1893310546875	-2.073089599609375	2.0817172565643105
560.0	380.0	0.05316162109375	-1.00616455078125	1.0075679933414667
560.0	400.0	0.01568603515625	-1.15130615234375	1.1514130050175277
560.0	420.0	-0.0496826171875	-1.349853515625	1.3507675137105466
560.0	440.0	-0.10699462890625	-1.61163330078125	1.615181026015924
560.0	460.0	-0.18084716796875	-1.734130859375	1.7435353554198416
560.0	480.0	-0.3023681640625	-1.650360107421875	1.677830441614429
560.0	500.0	-0.309326171875	-1.6962890625	1.7242619476645569
560.0	520.0	-0.3270263671875	-2.34210205078125	2.3648230929838263
560.0	540.0	-0.29559326171875	-2.5311279296875	2.5483296436720386
560.0	560.0	-0.2490234375	-2.58367919921875	2.595652302774768
560.0	580.0	-0.22821044921875	-2.598876953125	2.6088774265221635
560.0	600.0	-0.17022705078125	-2.625	2.6305136853507687
560.0	620.0	-0.13629150390625	-2.6435546875	2.6470656886145174
560.0	640.0	-0.097900390625	-2.695556640625	2.6973338853953663
560.0	660.0	-0.06884765625	-2.71820068359375	2.719072444062616
560.0	680.0	-0.04840087890625	-2.74688720703125	2.7473135920806055
560.0	700.0	-0.02392578125	-2.7103271484375	2.710432750423034
560.0	720.0	-0.00494384765625	-2.67144775390625	2.67145232850605
560.0	740.0	0.0721435546875	-2.63543701171875	2.636424270715926
560.0	760.0	0.232177734375	-1.43804931640625	1.4566716640190374
560.0	780.0	1.53009033203125	-0.9013671875	1.7758488761370324
560.0	800.0	1.6412353515625	-0.809326171875	1.8299350621539348
580.0	0.0	0.63641357421875	-0.7751195430755615	1.002912031789205
580.0	20.0	0.568603515625	-0.7577457427978516	0.9473587328511716
580.0	40.0	0.4974365234375	-0.7703208923339844	0.9169718490857898
580.0	60.0	0.3319091796875	-0.8021392822265625	0.8680962686544471
580.0	80.0	0.29571533203125	-0.8097076416015625	0.862017414247715
580.0	100.0	0.2852783203125	-0.779144287109375	0.8297285942858047
580.0	120.0	0.26849365234375	-0.7954025268554688	0.8394962900912375
580.0	140.0	0.26239013671875	-0.77288818359375	0.8162136535161186
580.0	160.0	0.21588134765625	-0.7682647705078125	0.7980197452878597
580.0	180.0	0.16864013671875	-0.6860809326171875	0.7065030373702497
580.0	200.0	0.14166259765625	-0.3501739501953125	0.3777434141981906
580.0	220.0	0.131591796875	-0.3084869384765625	0.33538126396003953
580.0	240.0	0.12884521484375	-0.3180999755859375	0.34320356037766586
580.0	260.0	0.13427734375	-0.287078857421875	0.31693007970718856
580.0	280.0	0.11285400390625	-0.458526611328125	0.47221041866283014
580.0	300.0	0.0673828125	-0.80517578125	0.8079903973018231
580.0	320.0	0.06610107421875	-0.887481689453125	0.8899399424272662
580.0	340.0	0.07843017578125	-0.903533935546875	0.906931565862553
580.0	360.0	0.06268310546875	-0.97052001953125	0.9725421739041162
580.0	380.0	0.066162109375	-1.0460205078125	1.048110837402834
580.0	400.0	0.02362060546875	-1.20263671875	1.2028686587855204
580.0	420.0	-0.03857421875	-1.4356689453125	1.4361870668150716
580.0	440.0	-0.07574462890625	-1.598785400390625	1.6005786470243681
580.0	460.0	-0.1072998046875	-1.733428955078125	1.7367467260338267
580.0	480.0	-0.1231689453125	-1.790863037109375	1.7950935927616722
580.0	500.0	-0.0888671875	-1.873046875	1.8751538531441696
580.0	520.0	-0.1915283203125	-2.46929931640625	2.4767160134916764
580.0	540.0	-0.234130859375	-2.60797119140625	2.618459660662469
580.0	560.0	-0.2235107421875	-2.61749267578125	2.627018264047986
580.0	580.0	-0.2099609375	-2.6331787109375	2.6415362422291984
580.0	600.0	-0.16168212890625	-2.64794921875	2.6528807315607676
580.0	620.0	-0.13641357421875	-2.667724609375	2.6712100731122086
580.0	640.0	-0.10150146484375	-2.7198486328125	2.7217419298635668
580.0	660.0	-0.0721435546875	-2.73431396484375	2.735265535706268
580.0	680.0	-0.0526123046875	-2.7623291015625	2.762830092485533
580.0	700.0	-0.02679443359375	-2.70343017578125	2.70356295598905
580.0	720.0	-0.00689697265625	-2.65081787109375	2.650826843447497
580.0	740.0	0.0694580078125	-2.59405517578125	2.594984907441038
580.0	760.0	0.24749755859375	-0.83465576171875	0.8705775566140983
580.0	780.0	1.55902099609375	-0.8189697265625	1.761038863650375
580.0	800.0	1.660888671875	-0.814453125	1.8498337960976297
600.0	0.0	0.74945068359375	-0.8514112234115601	1.1342739521342755
600.0	20.0	0.6456298828125	-0.8231620788574219	1.046151878863368
600.0	40.0	0.574951171875	-0.8469314575195312	1.0236511826675108
600.0	60.0	0.3946533203125	-0.780029296875	0.8741835889657205
600.0	80.0	0.33544921875	-0.8067855834960938	0.8737443310815343
600.0	100.0	0.30810546875	-0.7817611694335938	0.8402853717088244
600.0	120.0	0.2830810546875	-0.7880859375	0.8373854121061826
600.0	140.0	0.2720947265625	-0.782623291015625	0.8285739290270056
600.0	160.0	0.23388671875	-0.7957000732421875	0.8293621668277762
600.0	180.0	0.19256591796875	-0.7605743408203125	0.7845731072866315
600.0	200.0	0.17901611328125	-0.7756500244140625	0.7960400298903699
600.0	220.0	0.1614990234375	-0.6137542724609375	0.6346465485097361
600.0	240.0	0.14556884765625	-0.6081695556640625	0.6253483012246789
600.0	260.0	0.14190673828125	-0.547637939453125	0.5657250525635998
600.0	280.0	0.11663818359375	-0.571075439453125	0.5828650130335746
600.0	300.0	0.0716552734375	-0.853179931640625	0.8561836683596017
600.0	320.0	0.07159423828125	-0.895599365234375	0.8984564307540394
600.0	340.0	0.07708740234375	-0.944976806640625	0.9481158329491288
600.0	360.0	0.05938720703125	-1.034210205078125	1.0359138905559235
600.0	380.0	0.07635498046875	-1.0191650390625	1.022021261955763
600.0	400.0	0.04449462890625	-1.14837646484375	1.1492381289395743
600.0	420.0	-0.0032958984375	-1.331085205078125	1.3310892855569023
600.0	440.0	-0.0323486328125	-1.508758544921875	1.509105291528597
600.0	460.0	-0.071044921875	-1.696075439453125	1.6975627461865248
600.0	480.0	-0.0712890625	-1.77276611328125	1.7741989242558003
600.0	500.0	0.00030517578125	-1.861419677734375	1.8614197027508337
600.0	520.0	-0.0894775390625	-2.49041748046875	2.492024369267082
600.0	540.0	-0.1669921875	-2.65606689453125	2.6613112818516576
600.0	560.0	-0.191162109375	-2.6373291015625	2.6442480485024777
600.0	580.0	-0.1925048828125	-2.64825439453125	2.655241885038109
600.0	600.0	-0.16314697265625	-2.6636962890625	2.668687852681957
600.0	620.0	-0.139892578125	-2.6815185546875	2.6851651145782074
600.0	640.0	-0.10565185546875	-2.73199462890625	2.7340367530332483
600.0	660.0	-0.07562255859375	-2.74603271484375	2.7470737963077005
600.0	680.0	-0.0548095703125	-2.770263671875	2.7708058215450966
600.0	700.0	-0.027587890625	-2.70513916015625	2.705279831647735
600.0	720.0	-0.01116943359375	-2.6484375	2.648461052697029
600.0	740.0	0.05316162109375	-2.58319091796875	2.583737888531565
600.0	760.0	0.19537353515625	-0.85400390625	0.8760670580096647
600.0	780.0	1.58660888671875	-0.8486328125	1.7993069248648412
600.0	800.0	1.7005615234375	-0.846435546875	1.8995690642905436
620.0	0.0	0.783447265625	-0.8596422076225281	1.1630882783097003
620.0	20.0	0.68194580078125	-0.8339595794677734	1.0772829968904392
620.0	40.0	0.61175537109375	-0.863006591796875	1.057839785386667
620.0	60.0	0.42333984375	-0.7550849914550781	0.8656615780008894
620.0	80.0	0.30810546875	-0.848663330078125	0.902861244983386
620.0	100.0	0.2769775390625	-0.7808837890625	0.8285505712783775
620.0	120.0	0.2410888671875	-0.7844085693359375	0.8206221088475525
620.0	140.0	0.2457275390625	-0.763336181640625	0.8019128067660484
620.0	160.0	0.23333740234375	-0.721588134765625	0.7583770695155958
620.0	180.0	0.2135009765625	-0.695404052734375	0.7274403505116653
620.0	200.0	0.191650390625	-0.7370452880859375	0.7615547445301603
620.0	220.0	0.1751708984375	-0.7034912109375	0.7249722253477792
620.0	240.0	0.14495849609375	-0.7552337646484375	0.7690195087608722
620.0	260.0	0.12066650390625	-0.71429443359375	0.7244148970223991
620.0	280.0	0.0965576171875	-0.75091552734375	0.7570980799360608
620.0	300.0	0.088134765625	-0.843994140625	0.848583435097048
620.0	320.0	0.091064453125	-0.877655029296875	0.8823667520215468
620.0	340.0	0.1009521484375	-0.89794921875	0.9036061839805449
620.0	360.0	0.0787353515625	-1.01177978515625	1.0148387010931825
620.0	380.0	0.0928955078125	-0.993927001953125	0.9982587142536095
620.0	400.0	0.0772705078125	-1.084869384765625	1.0876177239174376
620.0	420.0	0.0435791015625	-1.238189697265625	1.2389563610183107
620.0	440.0	0.02435302734375	-1.403564453125	1.4037757100109995
620.0	460.0	-0.01904296875	-1.609466552734375	1.6095792055781182
620.0	480.0	0.00042724609375	-1.665283203125	1.6652832579322607
620.0	500.0	0.089111328125	-1.756011962890625	1.7582715497371808
620.0	520.0	-0.0567626953125	-2.4476318359375	2.448289935418989
620.0	540.0	-0.10382080078125	-2.69390869140625	2.6959085289210005
620.0	560.0	-0.15704345703125	-2.6663818359375	2.6710025725209925
620.0	580.0	-0.172119140625	-2.66558837890625	2.671139532920274
620.0	600.0	-0.15277099609375	-2.69415283203125	2.6984807688011196
620.0	620.0	-0.126220703125	-2.69091796875	2.6938766082430345
620.0	640.0	-0.06475830078125	-2.721435546875	2.7222059204466706
620.0	660.0	-0.0308837890625	-2.737548828125	2.7377230310598293
620.0	680.0	-0.00555419921875	-2.74761962890625	2.7476252426922927
620.0	700.0	0.03253173828125	-2.63262939453125	2.6328303862849913
620.0	720.0	0.05169677734375	-2.60150146484375	2.6020150707426555
620.0	740.0	0.0472412109375	-2.4522705078125	2.4527254994185177
620.0	760.0	0.16461181640625	-0.8255615234375	0.841812852765394
620.0	780.0	1.60565185546875	-0.86181640625	1.8223186875659
620.0	800.0	1.7099609375	-0.85577392578125	1.9121494240312213
