# Supplementary material for: Real-time emotion detection by quantitative facial motion analysis
Source: PLoS One. 2023 Mar 10;18(3):e0282730. doi: 10.1371/journal.pone.0282730 (PMC10004542; doi:10.1371/journal.pone.0282730)
Supplement: S1 Dataset — Data from each participant is organized into folders by Study ID and subsequently by emotions. The data files (.csv) contain the pixel displacement results after DISC-processing of videos. (ZIP) [file pone.0282730.s004.zip › S1_Dataset/1/neutral/result/100019_cropped_result.csv]

pos_x	pos_y	disp_x	disp_y	disp_xy_indi
0.0	0.0	-0.4528878927230835	-1.5775867700576782	1.6413066320575729
0.0	20.0	-0.3334050178527832	-1.6390457153320312	1.6726116593153668
0.0	40.0	-0.37444770336151123	-1.4633674621582031	1.5105149492328933
0.0	60.0	-0.29311466217041016	-1.4533042907714844	1.4825685706752592
0.0	80.0	-0.28795742988586426	-1.3941192626953125	1.4235476809873964
0.0	100.0	-0.326788067817688	-1.270660400390625	1.3120092584996805
0.0	120.0	-0.2995147705078125	-1.3182754516601562	1.3518725029388448
0.0	140.0	-0.3104945421218872	-1.2622528076171875	1.2998803833526196
0.0	160.0	-0.3701070547103882	-1.1027679443359375	1.1632181098148824
0.0	180.0	-0.36426055431365967	-1.1156158447265625	1.1735776346002238
0.0	200.0	-0.3545365333557129	-1.170379638671875	1.222900098986665
0.0	220.0	-0.40371036529541016	-1.1540069580078125	1.2225850147034352
0.0	240.0	-0.3820909261703491	-1.253631591796875	1.3105669169534542
0.0	260.0	-0.3321875333786011	-1.362701416015625	1.4026060411046106
0.0	280.0	-0.26372790336608887	-1.498046875	1.5210841024450747
0.0	300.0	-0.19244921207427979	-1.49957275390625	1.511871404414405
0.0	320.0	-0.16861772537231445	-1.48480224609375	1.4943458927954993
0.0	340.0	-0.16401457786560059	-1.3460693359375	1.3560248666243748
0.0	360.0	-0.11198890209197998	-1.43212890625	1.4365008591395232
0.0	380.0	-0.09514939785003662	-1.449066162109375	1.4521866787991198
0.0	400.0	-0.05735146999359131	-1.4803466796875	1.4814572161126462
0.0	420.0	0.003804326057434082	-1.593231201171875	1.5932357431605428
0.0	440.0	0.11579501628875732	-1.58819580078125	1.592411500654435
0.0	460.0	0.24240410327911377	-1.531219482421875	1.5502879902246762
0.0	480.0	0.3463904857635498	-1.547637939453125	1.5859286113385502
0.0	500.0	0.4320325255393982	-1.544921875	1.6041931626139871
0.0	520.0	0.5538105964660645	-1.66131591796875	1.7511929522626708
0.0	540.0	0.7392464280128479	-1.7197265625	1.8718826702274427
0.0	560.0	0.946731686592102	-1.5924072265625	1.8525824304483727
0.0	580.0	1.3078182935714722	-1.38690185546875	1.906275280672458
0.0	600.0	0.93695068359375	-1.8563232421875	2.0793779269224504
0.0	620.0	0.9619336128234863	-2.06097412109375	2.2744077478099216
0.0	640.0	0.7644902467727661	-2.09393310546875	2.2291256554058787
0.0	660.0	0.7180836796760559	-2.23736572265625	2.349776488931283
0.0	680.0	0.6894714832305908	-2.25238037109375	2.3555441541768243
0.0	700.0	0.6072252988815308	-2.2479248046875	2.3284948982402986
0.0	720.0	0.7808812260627747	-0.703369140625	1.0509536798550416
0.0	740.0	0.9454141855239868	-0.22003173828125	0.9706811773394248
0.0	760.0	1.1706573963165283	-0.27386474609375	1.2022647955852268
0.0	780.0	1.239214539527893	-0.2825927734375	1.2710276749844696
0.0	800.0	1.1030327081680298	0.2080078125	1.1224742337129763
20.0	0.0	-0.38385581970214844	-1.3321053981781006	1.3863080762133806
20.0	20.0	-0.3729591369628906	-1.3291187286376953	1.3804546760613285
20.0	40.0	-0.3403511047363281	-1.2743759155273438	1.319042398322129
20.0	60.0	-0.3141365051269531	-1.1646461486816406	1.2062679617283858
20.0	80.0	-0.3403339385986328	-1.0788955688476562	1.1313013914254528
20.0	100.0	-0.3885478973388672	-0.9578857421875	1.0336897811299832
20.0	120.0	-0.3779144287109375	-0.93695068359375	1.01029495639378
20.0	140.0	-0.4085807800292969	-0.8493194580078125	0.9424870267330119
20.0	160.0	-0.42803955078125	-0.8193511962890625	0.9244210295603038
20.0	180.0	-0.4007530212402344	-0.8696746826171875	0.957568293970974
20.0	200.0	-0.3918895721435547	-0.9671630859375	1.0435429418835653
20.0	220.0	-0.382537841796875	-1.046905517578125	1.11460592280058
20.0	240.0	-0.3390541076660156	-1.1946258544921875	1.2418086085006768
20.0	260.0	-0.3014373779296875	-1.349456787109375	1.3827140387978571
20.0	280.0	-0.2531929016113281	-1.47674560546875	1.4982937724951102
20.0	300.0	-0.19392776489257812	-1.45733642578125	1.4701827899635813
20.0	320.0	-0.16017532348632812	-1.446990966796875	1.4558293142555225
20.0	340.0	-0.1514434814453125	-1.32525634765625	1.3338813721899936
20.0	360.0	-0.10183525085449219	-1.406524658203125	1.4102063793821153
20.0	380.0	-0.08392715454101562	-1.406494140625	1.408995931463895
20.0	400.0	-0.057353973388671875	-1.39971923828125	1.4008937947889237
20.0	420.0	-0.010160446166992188	-1.4814453125	1.481480154640802
20.0	440.0	0.07112312316894531	-1.41943359375	1.4212143489689881
20.0	460.0	0.16348648071289062	-1.385467529296875	1.395079963339691
20.0	480.0	0.24186325073242188	-1.420196533203125	1.4406443089732557
20.0	500.0	0.3102836608886719	-1.642425537109375	1.6714776681617662
20.0	520.0	0.22760391235351562	-2.12225341796875	2.1344233673286723
20.0	540.0	0.18415069580078125	-2.24359130859375	2.2511360329312238
20.0	560.0	0.1821155548095703	-2.24285888671875	2.250240445160665
20.0	580.0	0.15778350830078125	-2.2305908203125	2.2361643596019714
20.0	600.0	0.222808837890625	-2.29046630859375	2.3012778382988115
20.0	620.0	0.2648277282714844	-2.29229736328125	2.30754435003265
20.0	640.0	0.31598854064941406	-2.35479736328125	2.3759039079765145
20.0	660.0	0.35033416748046875	-2.4356689453125	2.4607351015629333
20.0	680.0	0.3637714385986328	-2.5023193359375	2.5286224942736726
20.0	700.0	0.3547821044921875	-2.54339599609375	2.5680213267443137
20.0	720.0	0.3340644836425781	-2.45404052734375	2.4766739771469664
20.0	740.0	0.4308338165283203	-2.3145751953125	2.354331351407498
20.0	760.0	0.47414398193359375	-1.8626708984375	1.9220706000274308
20.0	780.0	1.2133865356445312	-0.3726806640625	1.2693296507406984
20.0	800.0	1.1570968627929688	-0.1072998046875	1.162061271177775
40.0	0.0	-0.4451484680175781	-1.1142774820327759	1.1999047735315083
40.0	20.0	-0.4182891845703125	-0.973846435546875	1.0598786354842005
40.0	40.0	-0.45595550537109375	-0.8468055725097656	0.9617562583689286
40.0	60.0	-0.4048881530761719	-0.8294105529785156	0.9229606069023535
40.0	80.0	-0.45125579833984375	-0.723236083984375	0.8524683153715354
40.0	100.0	-0.4668693542480469	-0.6644439697265625	0.8120669817459526
40.0	120.0	-0.4165916442871094	-0.7385635375976562	0.8479532399599651
40.0	140.0	-0.4410667419433594	-0.6810150146484375	0.8113700271917502
40.0	160.0	-0.4367179870605469	-0.6866455078125	0.813759579741647
40.0	180.0	-0.40309906005859375	-0.7702178955078125	0.8693241390762166
40.0	200.0	-0.3828010559082031	-0.883209228515625	0.9625981455101609
40.0	220.0	-0.4153289794921875	-0.8261566162109375	0.9246798990543312
40.0	240.0	-0.3725700378417969	-0.936004638671875	1.0074289636062213
40.0	260.0	-0.3537101745605469	-1.011505126953125	1.0715659146501955
40.0	280.0	-0.3305091857910156	-0.900665283203125	0.9593926590607234
40.0	300.0	-0.24552154541015625	-1.008697509765625	1.0381481086376667
40.0	320.0	-0.20052719116210938	-1.199462890625	1.2161095264744233
40.0	340.0	-0.17913818359375	-1.10003662109375	1.114527279418778
40.0	360.0	-0.12467193603515625	-1.19927978515625	1.205742549103736
40.0	380.0	-0.09466552734375	-1.1806640625	1.1844531187625258
40.0	400.0	-0.057727813720703125	-1.2215576171875	1.222920893838099
40.0	420.0	-0.00370025634765625	-1.289520263671875	1.289525572572107
40.0	440.0	0.0802764892578125	-1.216339111328125	1.2189852946094357
40.0	460.0	0.17161178588867188	-1.215850830078125	1.2279022135567494
40.0	480.0	0.24829483032226562	-1.27691650390625	1.3008328411878765
40.0	500.0	0.31731414794921875	-1.5323486328125	1.5648580130385876
40.0	520.0	0.23505401611328125	-2.07135009765625	2.0846442424431895
40.0	540.0	0.18732452392578125	-2.2215576171875	2.2294413479048565
40.0	560.0	0.17638778686523438	-2.230712890625	2.2376757253355004
40.0	580.0	0.11973190307617188	-2.2266845703125	2.2299013216467682
40.0	600.0	0.1422882080078125	-2.28680419921875	2.2912266102903445
40.0	620.0	0.051055908203125	-2.3221435546875	2.322704758323611
40.0	640.0	0.017063140869140625	-2.42901611328125	2.4290760443749533
40.0	660.0	0.05391693115234375	-2.49066162109375	2.4912451397351956
40.0	680.0	0.08525848388671875	-2.55767822265625	2.559098845243125
40.0	700.0	0.12776947021484375	-2.6292724609375	2.6323751084074853
40.0	720.0	0.17902374267578125	-2.6121826171875	2.6183100515367124
40.0	740.0	0.3095970153808594	-2.468017578125	2.4873602629829734
40.0	760.0	0.46346282958984375	-1.91619873046875	1.971450067605435
40.0	780.0	1.2359085083007812	-0.4381103515625	1.3112629488536918
40.0	800.0	1.2252922058105469	-0.31488037109375	1.2651049907893863
60.0	0.0	-0.5942001342773438	-0.61940997838974	0.8583370671851424
60.0	20.0	-0.5640029907226562	-0.5841083526611328	0.8119617855494204
60.0	40.0	-0.5406608581542969	-0.5628776550292969	0.7804776858254314
60.0	60.0	-0.45819854736328125	-0.5443611145019531	0.7115299935966365
60.0	80.0	-0.4563865661621094	-0.48596954345703125	0.6666746544912869
60.0	100.0	-0.44818878173828125	-0.47118377685546875	0.6502978822415377
60.0	120.0	-0.4014549255371094	-0.5293045043945312	0.66432621174416
60.0	140.0	-0.3907623291015625	-0.5545654296875	0.6784084416112165
60.0	160.0	-0.3727760314941406	-0.6380462646484375	0.7389621137029587
60.0	180.0	-0.3715553283691406	-0.7032012939453125	0.7953272419865056
60.0	200.0	-0.4804191589355469	-0.6222991943359375	0.7861671931233808
60.0	220.0	-0.5133552551269531	-0.5118255615234375	0.7249131143766412
60.0	240.0	-0.4806022644042969	-0.504150390625	0.6965243376350017
60.0	260.0	-0.4482154846191406	-0.412841796875	0.609373013760332
60.0	280.0	-0.3754386901855469	0.087860107421875	0.3855821683693665
60.0	300.0	-0.21467208862304688	-0.315216064453125	0.3813728791132085
60.0	320.0	-0.175628662109375	-0.439605712890625	0.4733905467585972
60.0	340.0	-0.15320205688476562	-0.416778564453125	0.44404418926648576
60.0	360.0	-0.15046310424804688	-0.533935546875	0.5547308482107912
60.0	380.0	-0.093048095703125	-0.542755126953125	0.5506732932945638
60.0	400.0	-0.04717254638671875	-0.5823974609375	0.5843047592130788
60.0	420.0	0.017749786376953125	-0.75372314453125	0.7539321146618594
60.0	440.0	0.08638763427734375	-0.7427978515625	0.7478044340881524
60.0	460.0	0.15448379516601562	-0.822296142578125	0.8366816533591254
60.0	480.0	0.19344329833984375	-0.92987060546875	0.9497787387530937
60.0	500.0	0.2489471435546875	-1.38330078125	1.4055232946098397
60.0	520.0	0.14058303833007812	-2.10589599609375	2.1105832220099265
60.0	540.0	0.14209747314453125	-2.244140625	2.248634882912175
60.0	560.0	0.1428375244140625	-2.25299072265625	2.2575140652398757
60.0	580.0	0.1046905517578125	-2.23284912109375	2.23530206218231
60.0	600.0	0.13299942016601562	-2.29022216796875	2.2940807362470874
60.0	620.0	0.035980224609375	-2.326904296875	2.327182455970799
60.0	640.0	-0.01708221435546875	-2.419677734375	2.419738031332611
60.0	660.0	0.020191192626953125	-2.47210693359375	2.47218938906023
60.0	680.0	0.05283355712890625	-2.53338623046875	2.5339370902782012
60.0	700.0	0.0851287841796875	-2.5887451171875	2.5901444345167386
60.0	720.0	0.16798782348632812	-2.6468505859375	2.652176075059377
60.0	740.0	0.2757835388183594	-2.83538818359375	2.8487686308203837
60.0	760.0	0.3406181335449219	-2.76568603515625	2.786582128335342
60.0	780.0	1.0794143676757812	-2.24749755859375	2.493267064120844
60.0	800.0	1.0089683532714844	-2.69146728515625	2.8743718070162263
80.0	0.0	-0.6819305419921875	-0.3727826476097107	0.7771719027735526
80.0	20.0	-0.54925537109375	-0.4201164245605469	0.6915050779718618
80.0	40.0	-0.474945068359375	-0.4324760437011719	0.642345970902215
80.0	60.0	-0.387847900390625	-0.45995330810546875	0.601650263421018
80.0	80.0	-0.35889434814453125	-0.448394775390625	0.5743370332197786
80.0	100.0	-0.325958251953125	-0.46843719482421875	0.5706857169328141
80.0	120.0	-0.31490325927734375	-0.5093231201171875	0.5988105738790865
80.0	140.0	-0.2982940673828125	-0.5648956298828125	0.6388164237842366
80.0	160.0	-0.300048828125	-0.6240997314453125	0.6924808835262508
80.0	180.0	-0.42082977294921875	-0.5640411376953125	0.7037329769259882
80.0	200.0	-0.66986083984375	-0.2049560546875	0.7005144745893832
80.0	220.0	-0.6375503540039062	-0.0762176513671875	0.6420900125920324
80.0	240.0	-0.6371917724609375	0.207000732421875	0.6699721323421624
80.0	260.0	-0.3604736328125	0.975921630859375	1.0403673723893225
80.0	280.0	-0.108673095703125	1.992401123046875	1.9953626429419162
80.0	300.0	0.19097900390625	1.953765869140625	1.963077698755667
80.0	320.0	0.26195526123046875	2.35205078125	2.366593213136778
80.0	340.0	0.19875335693359375	0.470184326171875	0.5104666467753527
80.0	360.0	-0.0750732421875	0.448150634765625	0.4543951838800403
80.0	380.0	-0.0082244873046875	-0.28271484375	0.28283444816360664
80.0	400.0	0.01242828369140625	-0.310516357421875	0.3107649762474267
80.0	420.0	0.05774688720703125	-0.410614013671875	0.4146547614652801
80.0	440.0	0.0667724609375	-0.4932861328125	0.4977848635352037
80.0	460.0	0.10266876220703125	-0.6253662109375	0.6337379367810086
80.0	480.0	0.1060791015625	-0.71697998046875	0.7247848426817963
80.0	500.0	0.1910858154296875	-1.291015625	1.305080508188123
80.0	520.0	0.0735931396484375	-2.12359619140625	2.1248709924036433
80.0	540.0	0.116973876953125	-2.2349853515625	2.238044326993636
80.0	560.0	0.1258392333984375	-2.24652099609375	2.2500426881622406
80.0	580.0	0.08197784423828125	-2.23779296875	2.239294026681823
80.0	600.0	0.11170196533203125	-2.30303955078125	2.305746842461622
80.0	620.0	0.00339508056640625	-2.3494873046875	2.3494897576835245
80.0	640.0	-0.03722381591796875	-2.4326171875	2.4329019695400604
80.0	660.0	0.00643157958984375	-2.47589111328125	2.4758994668687757
80.0	680.0	0.04132080078125	-2.53277587890625	2.533112919185904
80.0	700.0	0.08075714111328125	-2.57958984375	2.5808536335520733
80.0	720.0	0.16063690185546875	-2.63983154296875	2.6447145005634343
80.0	740.0	0.2732391357421875	-2.75146484375	2.764998808624219
80.0	760.0	1.1687088012695312	-0.9703369140625	1.5190240251415381
80.0	780.0	1.6302871704101562	-0.4007568359375	1.6788216997509264
80.0	800.0	1.6283035278320312	-0.35906982421875	1.6674242163932735
100.0	0.0	-0.5408477783203125	-0.3248732388019562	0.6309191236630023
100.0	20.0	-0.41799163818359375	-0.3831634521484375	0.5670372480302439
100.0	40.0	-0.3853302001953125	-0.37969970703125	0.5409724860861009
100.0	60.0	-0.29386138916015625	-0.4233894348144531	0.5153766870470946
100.0	80.0	-0.262603759765625	-0.4246673583984375	0.4993026135843363
100.0	100.0	-0.27414703369140625	-0.41290283203125	0.49562621478410895
100.0	120.0	-0.276611328125	-0.42144012451171875	0.504108723784393
100.0	140.0	-0.2589263916015625	-0.485107421875	0.5498837031827866
100.0	160.0	-0.32025909423828125	-0.49542236328125	0.5899230504748082
100.0	180.0	-0.5037994384765625	-0.3011932373046875	0.5869678359223591
100.0	200.0	-0.77728271484375	0.1956329345703125	0.8015239633869112
100.0	220.0	-0.6642303466796875	0.315185546875	0.7352168948066351
100.0	240.0	-0.5874176025390625	1.342864990234375	1.465723651228262
100.0	260.0	0.40747833251953125	2.598602294921875	2.630355960444543
100.0	280.0	3.5592803955078125	3.955047607421875	5.3207967928515885
100.0	300.0	5.5154266357421875	4.2740478515625	6.9776368500876
100.0	320.0	7.008544921875	4.70782470703125	8.442944711063417
100.0	340.0	4.886077880859375	2.087158203125	5.313189853816182
100.0	360.0	0.23151397705078125	0.955413818359375	0.9830637242223469
100.0	380.0	0.76251220703125	-0.36480712890625	0.8452864054109052
100.0	400.0	0.7739791870117188	-0.478668212890625	0.9100368343969522
100.0	420.0	0.6822433471679688	-0.509307861328125	0.8513815139909852
100.0	440.0	0.56036376953125	-0.4884033203125	0.7433339474930136
100.0	460.0	0.511749267578125	-0.52899169921875	0.7360159853624701
100.0	480.0	0.4456939697265625	-0.542724609375	0.7022770936545406
100.0	500.0	0.332763671875	-0.56976318359375	0.659819480387339
100.0	520.0	0.2111358642578125	-0.5994873046875	0.635581136958435
100.0	540.0	0.24387359619140625	-0.670166015625	0.713159743267956
100.0	560.0	0.2519989013671875	-0.91827392578125	0.9522239490056833
100.0	580.0	0.11248779296875	-1.640869140625	1.6447203531975905
100.0	600.0	0.02346038818359375	-2.19927978515625	2.1994049111545255
100.0	620.0	-0.09799957275390625	-2.36474609375	2.3667758669054053
100.0	640.0	-0.18585205078125	-2.47833251953125	2.4852913435140174
100.0	660.0	-0.21425628662109375	-2.51605224609375	2.5251583438331275
100.0	680.0	-0.19695281982421875	-2.5037841796875	2.511518590751444
100.0	700.0	-0.18656158447265625	-2.506591796875	2.513524947352222
100.0	720.0	-0.0821380615234375	-2.56451416015625	2.565829210760674
100.0	740.0	0.06192779541015625	-1.75689697265625	1.757988061499013
100.0	760.0	1.5453262329101562	-0.396728515625	1.5954393379976284
100.0	780.0	1.6330718994140625	-0.322265625	1.6645656976258085
100.0	800.0	1.6318817138671875	-0.30828857421875	1.660746751629501
120.0	0.0	-0.39495849609375	-0.328688383102417	0.5138368095252791
120.0	20.0	-0.329315185546875	-0.3548316955566406	0.48410125346189015
120.0	40.0	-0.3182830810546875	-0.3428382873535156	0.46780574062441405
120.0	60.0	-0.2578582763671875	-0.362030029296875	0.44447343318105415
120.0	80.0	-0.24332427978515625	-0.3600006103515625	0.43451944097642226
120.0	100.0	-0.25527191162109375	-0.3480377197265625	0.43161789028624936
120.0	120.0	-0.27356719970703125	-0.32709503173828125	0.4264154928510618
120.0	140.0	-0.2634735107421875	-0.3679351806640625	0.45254236048475055
120.0	160.0	-0.38117218017578125	-0.23101806640625	0.4457146822195122
120.0	180.0	-0.5515823364257812	0.02630615234375	0.5522092787232539
120.0	200.0	-0.6325759887695312	0.420074462890625	0.7593516549929928
120.0	220.0	-0.3213653564453125	0.4743194580078125	0.5729351102594846
120.0	240.0	0.0472412109375	2.227630615234375	2.228131479500328
120.0	260.0	5.647132873535156	3.74774169921875	6.777586409292358
120.0	280.0	5.052581787109375	7.255615234375	8.841523349781074
120.0	300.0	5.624298095703125	7.16278076171875	9.10703888812264
120.0	320.0	5.789115905761719	6.038055419921875	8.364925356773439
120.0	340.0	1.6422882080078125	4.257537841796875	4.563303521846197
120.0	360.0	-0.953277587890625	2.1776123046875	2.377127154592487
120.0	380.0	0.6963729858398438	-0.252593994140625	0.7407692361885807
120.0	400.0	0.8360824584960938	-0.507049560546875	0.9778206043317207
120.0	420.0	0.7467193603515625	-0.53656005859375	0.9195033983634726
120.0	440.0	0.5934677124023438	-0.5008544921875	0.7765688301808601
120.0	460.0	0.500396728515625	-0.48004150390625	0.6934239189570218
120.0	480.0	0.42376708984375	-0.508636474609375	0.6620344475461184
120.0	500.0	0.31597137451171875	-0.525970458984375	0.6135819694507483
120.0	520.0	0.2893218994140625	-0.53680419921875	0.6098080925827767
120.0	540.0	0.25189208984375	-0.55010986328125	0.6050375910678338
120.0	560.0	0.18630218505859375	-0.60260009765625	0.6307419296772084
120.0	580.0	0.1894073486328125	-0.67010498046875	0.6963589796686301
120.0	600.0	0.18204498291015625	-0.7340087890625	0.756246836835538
120.0	620.0	-0.21013641357421875	-0.85076904296875	0.8763362806501839
120.0	640.0	-0.3326568603515625	-1.549560546875	1.5848654438691343
120.0	660.0	-0.37828826904296875	-2.28369140625	2.3148106733544385
120.0	680.0	-0.3739776611328125	-2.38494873046875	2.4140919075277294
120.0	700.0	-0.35655975341796875	-2.44683837890625	2.472681319993753
120.0	720.0	-0.24036407470703125	-2.54150390625	2.552844882458348
120.0	740.0	1.45941162109375	-0.4130859375	1.5167472668654265
120.0	760.0	1.6481857299804688	-0.3140869140625	1.677845877932939
120.0	780.0	1.647369384765625	-0.31170654296875	1.6765997908840986
120.0	800.0	1.6379241943359375	-0.29754638671875	1.6647310649592666
140.0	0.0	-0.36700439453125	-0.2813520133495331	0.46244046213657086
140.0	20.0	-0.316497802734375	-0.27999114990234375	0.42257058955791527
140.0	40.0	-0.3145904541015625	-0.2565040588378906	0.4059082236320661
140.0	60.0	-0.28192138671875	-0.2316741943359375	0.3649008092764782
140.0	80.0	-0.2751617431640625	-0.20516204833984375	0.3432279868834794
140.0	100.0	-0.28009033203125	-0.2053375244140625	0.3472953973635003
140.0	120.0	-0.266693115234375	-0.22951507568359375	0.35185563471324627
140.0	140.0	-0.322509765625	-0.12408447265625	0.3455568047049169
140.0	160.0	-0.447845458984375	0.0422821044921875	0.44983700547333116
140.0	180.0	-0.4752197265625	0.2122344970703125	0.5204587113891224
140.0	200.0	-0.288543701171875	0.475830078125	0.556481563696775
140.0	220.0	-0.130218505859375	0.464996337890625	0.4828855490899892
140.0	240.0	0.555572509765625	4.420196533203125	4.454974546026969
140.0	260.0	6.6119842529296875	5.571624755859375	8.64646391197553
140.0	280.0	4.980255126953125	9.444122314453125	10.67681541565154
140.0	300.0	5.23223876953125	8.51507568359375	9.994140105017312
140.0	320.0	6.046142578125	6.557861328125	8.919718901060358
140.0	340.0	0.3740997314453125	5.199554443359375	5.212995014243316
140.0	360.0	-0.5537567138671875	3.704925537109375	3.74608058291305
140.0	380.0	0.2698974609375	-0.17779541015625	0.3231962983902175
140.0	400.0	0.7552642822265625	-0.620849609375	0.9776903259561766
140.0	420.0	0.776611328125	-0.60101318359375	0.9820091658561905
140.0	440.0	0.5834808349609375	-0.530609130859375	0.788667188691183
140.0	460.0	0.4807586669921875	-0.434234619140625	0.6478337752450922
140.0	480.0	0.39678955078125	-0.47528076171875	0.6191395239113243
140.0	500.0	0.3072052001953125	-0.48974609375	0.5781230590198126
140.0	520.0	0.29827880859375	-0.47509765625	0.5609706147654707
140.0	540.0	0.249267578125	-0.4791259765625	0.5400889064971361
140.0	560.0	0.171478271484375	-0.52752685546875	0.5546975579827411
140.0	580.0	0.1783905029296875	-0.61181640625	0.6372930930836862
140.0	600.0	0.156982421875	-0.65771484375	0.6761895418200635
140.0	620.0	0.1488037109375	-0.67620849609375	0.6923875176359999
140.0	640.0	0.1634674072265625	-0.70147705078125	0.7202719250381311
140.0	660.0	0.450958251953125	-0.8138427734375	0.930431837847921
140.0	680.0	0.54681396484375	-0.94232177734375	1.089484210167557
140.0	700.0	0.660614013671875	-0.9461669921875	1.1539683063952861
140.0	720.0	0.746826171875	-1.03155517578125	1.2735208721016522
140.0	740.0	1.3490142822265625	-0.41064453125	1.4101306551865256
140.0	760.0	1.60321044921875	-0.29168701171875	1.6295290906545978
140.0	780.0	1.6156158447265625	-0.28857421875	1.6411854366459315
140.0	800.0	1.611083984375	-0.281982421875	1.6355750337285402
160.0	0.0	-0.3036041259765625	-0.236522376537323	0.3848614035115182
160.0	20.0	-0.29278564453125	-0.18862152099609375	0.3482836657474182
160.0	40.0	-0.280517578125	-0.17925643920898438	0.33290086006948044
160.0	60.0	-0.2564697265625	-0.15087890625	0.29755867487646837
160.0	80.0	-0.2493743896484375	-0.1227874755859375	0.2779646566981096
160.0	100.0	-0.2100067138671875	-0.1668548583984375	0.2682226009128563
160.0	120.0	-0.2597198486328125	-0.12335205078125	0.2875241349970314
160.0	140.0	-0.338043212890625	0.0228271484375	0.33881306422156166
160.0	160.0	-0.3736114501953125	0.1226959228515625	0.3932426797811258
160.0	180.0	-0.1953277587890625	0.2530364990234375	0.3196566958341343
160.0	200.0	-0.1829986572265625	0.455718994140625	0.4910889025087697
160.0	220.0	-0.28131103515625	0.4586334228515625	0.5380339348565488
160.0	240.0	1.9103240966796875	5.0784912109375	5.425901872861736
160.0	260.0	2.577972412109375	6.1400146484375	6.659258340132489
160.0	280.0	1.6693572998046875	10.50469970703125	10.63651586419696
160.0	300.0	2.384521484375	9.830169677734375	10.115244861222802
160.0	320.0	3.0518798828125	7.07659912109375	7.706635189223665
160.0	340.0	-0.2158355712890625	5.836883544921875	5.840872752492852
160.0	360.0	-1.730621337890625	3.68157958984375	4.068055861405594
160.0	380.0	-0.8042449951171875	0.095123291015625	0.8098508829807425
160.0	400.0	0.47576904296875	-0.743865966796875	0.8830021284266816
160.0	420.0	0.677581787109375	-0.699493408203125	0.9738624678782718
160.0	440.0	0.5650634765625	-0.548095703125	0.7872138415506851
160.0	460.0	0.432373046875	-0.404815673828125	0.5923024408533953
160.0	480.0	0.363433837890625	-0.447296142578125	0.5763314963535998
160.0	500.0	0.275543212890625	-0.4178466796875	0.5005196398703616
160.0	520.0	0.2333984375	-0.3922119140625	0.4564044436243049
160.0	540.0	0.2212371826171875	-0.3875732421875	0.44627223645676334
160.0	560.0	0.17449951171875	-0.45916748046875	0.4912075474889429
160.0	580.0	0.1557464599609375	-0.5936279296875	0.6137190551835843
160.0	600.0	0.13067626953125	-0.61846923828125	0.6321237901857464
160.0	620.0	0.1149749755859375	-0.62744140625	0.6378886762499899
160.0	640.0	0.11260986328125	-0.627197265625	0.6372263266028002
160.0	660.0	0.104736328125	-0.61663818359375	0.6254697018200858
160.0	680.0	0.23748779296875	-0.7100830078125	0.7487445023459036
160.0	700.0	0.5826873779296875	-0.88873291015625	1.0627185732795732
160.0	720.0	0.91998291015625	-0.996337890625	1.3561186331861372
160.0	740.0	1.339935302734375	-0.42218017578125	1.4048710675135097
160.0	760.0	1.49505615234375	-0.2999267578125	1.5248439129015192
160.0	780.0	1.53277587890625	-0.29339599609375	1.5606034427363893
160.0	800.0	1.5130157470703125	-0.28607177734375	1.5398226237704613
180.0	0.0	-0.366973876953125	-0.026010572910308838	0.36789451785685773
180.0	20.0	-0.342132568359375	-0.005474090576171875	0.3421763580375163
180.0	40.0	-0.3260650634765625	-0.01424407958984375	0.3263760399038761
180.0	60.0	-0.3156890869140625	0.0240478515625	0.3166036935372147
180.0	80.0	-0.2277069091796875	-0.02922821044921875	0.22957509615424376
180.0	100.0	-0.1670074462890625	-0.11782073974609375	0.20438496478535512
180.0	120.0	-0.2556304931640625	6.103515625e-05	0.2556305004505372
180.0	140.0	-0.163909912109375	0.110748291015625	0.19781719654919944
180.0	160.0	-0.124420166015625	0.17010498046875	0.2107512327167495
180.0	180.0	-0.00372314453125	0.25531005859375	0.25533720415236133
180.0	200.0	-0.0727081298828125	0.4124755859375	0.41883478979848354
180.0	220.0	-0.094635009765625	0.444610595703125	0.4545705301543729
180.0	240.0	2.3105010986328125	4.90869140625	5.42528032903149
180.0	260.0	0.7796478271484375	5.869171142578125	5.920728049425096
180.0	280.0	-1.5428009033203125	11.58172607421875	11.684032415460187
180.0	300.0	-2.21478271484375	10.975738525390625	11.196968279481487
180.0	320.0	-3.679931640625	7.966217041015625	8.775107453714783
180.0	340.0	-3.955322265625	7.47894287109375	8.46044683772866
180.0	360.0	-5.0928955078125	3.118896484375	5.97202645119255
180.0	380.0	-1.847137451171875	0.424072265625	1.895192351713686
180.0	400.0	0.1762542724609375	-0.870574951171875	0.8882377576801421
180.0	420.0	0.587432861328125	-0.74383544921875	0.9478230542050599
180.0	440.0	0.5805206298828125	-0.5458984375	0.796874711472562
180.0	460.0	0.604034423828125	-0.36419677734375	0.7053345857087598
180.0	480.0	0.57916259765625	-0.4033203125	0.7057595830019122
180.0	500.0	0.5460662841796875	-0.41552734375	0.686186097295582
180.0	520.0	0.5184478759765625	-0.40289306640625	0.6565904530701312
180.0	540.0	0.3092041015625	-0.3721923828125	0.48387430831437966
180.0	560.0	0.154754638671875	-0.4052734375	0.4338151188392689
180.0	580.0	0.1361846923828125	-0.55596923828125	0.5724055069218278
180.0	600.0	0.114013671875	-0.58197021484375	0.5930332607364452
180.0	620.0	0.1037445068359375	-0.5855712890625	0.5946903877421845
180.0	640.0	0.103363037109375	-0.58819580078125	0.5972086883972553
180.0	660.0	0.0894927978515625	-0.583251953125	0.5900777929149917
180.0	680.0	0.1427154541015625	-0.59686279296875	0.6136879455145523
180.0	700.0	0.28131103515625	-0.73004150390625	0.7823659603576706
180.0	720.0	0.7382049560546875	-1.00201416015625	1.2445798223888005
180.0	740.0	0.972442626953125	-0.62286376953125	1.1548177077401318
180.0	760.0	1.2850341796875	-0.34100341796875	1.329509749505996
180.0	780.0	1.3765106201171875	-0.32281494140625	1.4138567726932332
180.0	800.0	1.3667144775390625	-0.3104248046875	1.4015248918517804
200.0	0.0	-0.3332366943359375	0.1115611344575882	0.35141511232928946
200.0	20.0	-0.2857818603515625	0.08259010314941406	0.2974767164741315
200.0	40.0	-0.2844696044921875	0.077728271484375	0.29489767728466476
200.0	60.0	-0.23773193359375	0.079833984375	0.25077866199382054
200.0	80.0	-0.2091522216796875	0.03592681884765625	0.2122154286239845
200.0	100.0	-0.1834259033203125	-0.009765625	0.18368568109820987
200.0	120.0	-0.22369384765625	0.10602569580078125	0.24754875408552834
200.0	140.0	-0.084442138671875	0.17535400390625	0.19462656927930808
200.0	160.0	-0.053466796875	0.2109832763671875	0.2176525701082014
200.0	180.0	-0.0542449951171875	0.2526092529296875	0.25836786596045286
200.0	200.0	-0.0267181396484375	0.38714599609375	0.3880668515574286
200.0	220.0	0.0318603515625	0.44866943359375	0.44979922481371903
200.0	240.0	-0.5099945068359375	1.3206634521484375	1.4157140780692474
200.0	260.0	-1.9459991455078125	3.71453857421875	4.193412630981621
200.0	280.0	0.2965240478515625	10.998687744140625	11.002684154517182
200.0	300.0	-1.6208038330078125	9.8262939453125	9.959069121397738
200.0	320.0	-3.1701507568359375	6.742401123046875	7.450491844511423
200.0	340.0	-2.864654541015625	5.5697021484375	6.263212247854191
200.0	360.0	-5.1332550048828125	3.258056640625	6.079904606050584
200.0	380.0	-1.5937652587890625	0.484954833984375	1.6659138306430439
200.0	400.0	0.4949798583984375	-0.934173583984375	1.0572063872462885
200.0	420.0	1.1121368408203125	-0.815948486328125	1.3793550250210942
200.0	440.0	1.02325439453125	-0.543548583984375	1.158660700584487
200.0	460.0	0.8612213134765625	-0.227294921875	0.890710464907906
200.0	480.0	0.7874755859375	-0.128448486328125	0.7978827057203305
200.0	500.0	0.6521148681640625	-0.17620849609375	0.6755022097493492
200.0	520.0	0.54168701171875	-0.22222900390625	0.5855002552022956
200.0	540.0	0.351776123046875	-0.253662109375	0.4336944851833657
200.0	560.0	0.1578369140625	-0.30938720703125	0.34732252347835224
200.0	580.0	0.11859130859375	-0.53948974609375	0.5523704233702932
200.0	600.0	0.0602264404296875	-0.55474853515625	0.5580082090658128
200.0	620.0	0.044921875	-0.55572509765625	0.5575377646568564
200.0	640.0	0.04986572265625	-0.560302734375	0.5625173281278825
200.0	660.0	0.0109710693359375	-0.5712890625	0.57139439732509
200.0	680.0	0.06915283203125	-0.5977783203125	0.6017649328546623
200.0	700.0	0.1597747802734375	-0.73101806640625	0.7482749453401188
200.0	720.0	0.4629364013671875	-0.9466552734375	1.0537866569841494
200.0	740.0	0.7293853759765625	-0.79583740234375	1.0795185026935477
200.0	760.0	1.10858154296875	-0.40960693359375	1.181833692809208
200.0	780.0	1.2298583984375	-0.37664794921875	1.2862407853345121
200.0	800.0	1.2857666015625	-0.3543701171875	1.3337068394700025
220.0	0.0	-0.0970458984375	0.06638167053461075	0.1175773472506808
220.0	20.0	-0.1253204345703125	0.07607841491699219	0.14660537690403444
220.0	40.0	-0.1147918701171875	0.07410430908203125	0.13663316606712464
220.0	60.0	-0.088897705078125	0.06206512451171875	0.10841993197199694
220.0	80.0	-0.1086883544921875	0.0590972900390625	0.1237159977213153
220.0	100.0	0.0036468505859375	0.0686798095703125	0.06877656404481501
220.0	120.0	0.0320892333984375	0.1666259765625	0.16968775726464827
220.0	140.0	-0.0659332275390625	0.1901397705078125	0.2012469200322862
220.0	160.0	-0.085113525390625	0.2073974609375	0.2241830033872827
220.0	180.0	-0.068878173828125	0.238555908203125	0.24830047154307863
220.0	200.0	-0.0228424072265625	0.3302764892578125	0.3310654541391627
220.0	220.0	0.0409088134765625	0.4063873291015625	0.40844117357871973
220.0	240.0	-0.0692138671875	0.9780731201171875	0.980519039951198
220.0	260.0	-3.1224212646484375	0.983551025390625	3.273665708876778
220.0	280.0	-0.14337158203125	8.22021484375	8.221465045108564
220.0	300.0	-1.8513336181640625	8.05938720703125	8.269290073434563
220.0	320.0	-3.2783203125	7.012420654296875	7.7408931980850575
220.0	340.0	-2.0937347412109375	5.106964111328125	5.519493418869806
220.0	360.0	-2.4901275634765625	2.006744384765625	3.198086663643449
220.0	380.0	-1.064422607421875	0.512969970703125	1.1815810078170468
220.0	400.0	0.478546142578125	-0.694091796875	0.8430716654386917
220.0	420.0	0.9823150634765625	-0.53350830078125	1.117843455469262
220.0	440.0	0.8872833251953125	-0.197998046875	0.9091066635637236
220.0	460.0	0.8186492919921875	-0.014190673828125	0.8187722751186719
220.0	480.0	0.67059326171875	0.205963134765625	0.7015098969687277
220.0	500.0	0.5334625244140625	0.13482666015625	0.5502367610793677
220.0	520.0	0.454864501953125	0.06689453125	0.45975710266207054
220.0	540.0	0.2321014404296875	-0.0146484375	0.23256322875881988
220.0	560.0	0.0148773193359375	-0.11346435546875	0.11443554776625277
220.0	580.0	0.06976318359375	-0.51788330078125	0.522561015588819
220.0	600.0	0.004486083984375	-0.5086669921875	0.5086867738506605
220.0	620.0	-0.0115966796875	-0.509033203125	0.5091652824608842
220.0	640.0	0.0027008056640625	-0.51708984375	0.5170968969744785
220.0	660.0	-0.034576416015625	-0.5404052734375	0.541510284393145
220.0	680.0	-0.0132293701171875	-0.57049560546875	0.5706489744955766
220.0	700.0	0.0706634521484375	-0.760498046875	0.7637739212425522
220.0	720.0	0.1681060791015625	-0.87823486328125	0.8941790250914727
220.0	740.0	0.3669281005859375	-0.94549560546875	1.0141982897640491
220.0	760.0	0.7156219482421875	-0.573974609375	0.917366679694182
220.0	780.0	0.8687896728515625	-0.5126953125	1.0087873805282248
220.0	800.0	1.0111083984375	-0.44598388671875	1.1050981045154358
240.0	0.0	0.0357818603515625	0.025357134640216827	0.043855738591212945
240.0	20.0	0.006927490234375	0.05534934997558594	0.05578118557064968
240.0	40.0	0.008087158203125	0.060581207275390625	0.06111861257216343
240.0	60.0	0.0275726318359375	0.08156967163085938	0.0861037824739795
240.0	80.0	-0.00592041015625	0.1066741943359375	0.10683835918638768
240.0	100.0	0.125335693359375	0.141021728515625	0.18866945683763953
240.0	120.0	0.0789031982421875	0.18450164794921875	0.2006653253275797
240.0	140.0	-0.0679931640625	0.1978607177734375	0.2092174323450365
240.0	160.0	-0.093353271484375	0.2104034423828125	0.2301834960707933
240.0	180.0	-0.0890045166015625	0.2149658203125	0.23266307802937675
240.0	200.0	-0.0050811767578125	0.2552337646484375	0.2552843375020452
240.0	220.0	0.023681640625	0.2970123291015625	0.29795493575543686
240.0	240.0	-0.2343597412109375	0.6817169189453125	0.7208761654242338
240.0	260.0	-1.5541839599609375	0.642242431640625	1.6816548761263483
240.0	280.0	-0.0926513671875	6.084747314453125	6.085452666530752
240.0	300.0	-0.696136474609375	5.75787353515625	5.799802896490044
240.0	320.0	-1.247955322265625	6.813751220703125	6.9270916107703115
240.0	340.0	-0.793212890625	4.484405517578125	4.5540179551621005
240.0	360.0	-0.2279815673828125	0.536865234375	0.583266555656029
240.0	380.0	0.0042266845703125	0.374420166015625	0.37444402196005894
240.0	400.0	0.291259765625	-0.0404052734375	0.2940490387562746
240.0	420.0	0.648895263671875	0.18389892578125	0.6744507974042954
240.0	440.0	0.6445770263671875	0.3795166015625	0.7480056107957448
240.0	460.0	0.7249298095703125	0.354949951171875	0.8071633642829473
240.0	480.0	0.6708831787109375	0.365234375	0.7638588797408409
240.0	500.0	0.558319091796875	0.278656005859375	0.6239946937806341
240.0	520.0	0.5113372802734375	0.18475341796875	0.5436907573690871
240.0	540.0	0.2636566162109375	0.05523681640625	0.26938061763701443
240.0	560.0	-0.0231475830078125	-0.057861328125	0.06231969104137541
240.0	580.0	0.0334625244140625	-0.393798828125	0.39521798741047326
240.0	600.0	-0.0021820068359375	-0.3902587890625	0.3902648890104783
240.0	620.0	-0.0031585693359375	-0.3948974609375	0.39491009257188436
240.0	640.0	-0.0030517578125	-0.4063720703125	0.40638352913942466
240.0	660.0	-0.049072265625	-0.44427490234375	0.44697681830953956
240.0	680.0	-0.051422119140625	-0.5728759765625	0.5751792058648771
240.0	700.0	-0.0070037841796875	-0.8231201171875	0.8231499136315324
240.0	720.0	0.07073974609375	-0.98846435546875	0.9909923782298528
240.0	740.0	0.1539154052734375	-1.085693359375	1.0965491427981964
240.0	760.0	0.2652587890625	-1.22283935546875	1.2512786717826416
240.0	780.0	0.3973388671875	-1.03997802734375	1.1132980161374777
240.0	800.0	0.523162841796875	-0.91070556640625	1.0502780525747983
260.0	0.0	0.110931396484375	0.046452850103378296	0.12026488269108543
260.0	20.0	0.11566162109375	0.04821586608886719	0.12530913907905428
260.0	40.0	0.107269287109375	0.059871673583984375	0.12284672260463728
260.0	60.0	0.129638671875	0.08225250244140625	0.15353064646313275
260.0	80.0	0.07476806640625	0.1247711181640625	0.14545822658770408
260.0	100.0	0.08197021484375	0.1677703857421875	0.18672444524917706
260.0	120.0	0.034149169921875	0.182373046875	0.18554270137309103
260.0	140.0	-0.061309814453125	0.2029876708984375	0.2120445422194332
260.0	160.0	-0.05859375	0.231353759765625	0.2386583116020748
260.0	180.0	-0.08447265625	0.226348876953125	0.24159768987279573
260.0	200.0	-0.009002685546875	0.2212371826171875	0.22142027757061158
260.0	220.0	0.054534912109375	0.205718994140625	0.21282471940309886
260.0	240.0	0.12677001953125	0.1972198486328125	0.2344489423023763
260.0	260.0	-0.141326904296875	0.399932861328125	0.42416929102451456
260.0	280.0	-0.29962158203125	0.38873291015625	0.49080176024282574
260.0	300.0	-0.087005615234375	0.597564697265625	0.6038655019956598
260.0	320.0	-0.045654296875	0.7398681640625	0.7412753975523301
260.0	340.0	0.092803955078125	0.621551513671875	0.6284416108326546
260.0	360.0	0.116302490234375	0.673828125	0.6837913506880096
260.0	380.0	0.1790771484375	0.5079345703125	0.5385778985541928
260.0	400.0	0.221221923828125	0.443023681640625	0.49518594697005547
260.0	420.0	0.477874755859375	0.560333251953125	0.7364357647018656
260.0	440.0	0.50262451171875	0.6038818359375	0.7856873879322217
260.0	460.0	0.645050048828125	0.592620849609375	0.8759503621124338
260.0	480.0	0.68798828125	0.558990478515625	0.8864526102440313
260.0	500.0	0.61346435546875	0.46038818359375	0.7670044295983182
260.0	520.0	0.597412109375	0.34747314453125	0.6911141834735574
260.0	540.0	0.356842041015625	0.18011474609375	0.3997218582922543
260.0	560.0	0.01202392578125	0.0572509765625	0.0584999923807938
260.0	580.0	0.033721923828125	-0.2252197265625	0.2277303084342467
260.0	600.0	-0.027740478515625	-0.34014892578125	0.34127822353384074
260.0	620.0	-0.019744873046875	-0.3433837890625	0.34395099447822025
260.0	640.0	-0.010284423828125	-0.35430908203125	0.3544583120527766
260.0	660.0	-0.060638427734375	-0.40399169921875	0.4085172113335618
260.0	680.0	-0.0531005859375	-0.5751953125	0.5776411686755701
260.0	700.0	-0.001312255859375	-0.82281494140625	0.8228159878228005
260.0	720.0	0.031585693359375	-1.01458740234375	1.0150789393045405
260.0	740.0	0.0780029296875	-1.1138916015625	1.11661943251553
260.0	760.0	0.153594970703125	-1.38824462890625	1.3967156348778893
260.0	780.0	0.212249755859375	-1.14739990234375	1.1668660997564422
260.0	800.0	0.30853271484375	-1.040283203125	1.0850721537450239
280.0	0.0	0.216552734375	0.027609361335635185	0.21830566552119293
280.0	20.0	0.231689453125	0.027698516845703125	0.23333926057312618
280.0	40.0	0.23114013671875	0.0338897705078125	0.23361138531209183
280.0	60.0	0.262115478515625	0.047748565673828125	0.2664290704885316
280.0	80.0	0.266448974609375	0.124359130859375	0.2940412377515891
280.0	100.0	0.13470458984375	0.1489105224609375	0.20079758520600363
280.0	120.0	0.016143798828125	0.16330718994140625	0.16410320084374194
280.0	140.0	-0.05511474609375	0.2027587890625	0.21011606739864017
280.0	160.0	-0.05316162109375	0.239959716796875	0.24577799666070985
280.0	180.0	-0.070098876953125	0.2449493408203125	0.2547823230100451
280.0	200.0	-0.01812744140625	0.248565673828125	0.24922579789734217
280.0	220.0	0.043975830078125	0.2031402587890625	0.2078457080912363
280.0	240.0	0.067596435546875	0.2036285400390625	0.21455502887856742
280.0	260.0	0.0499267578125	0.2144775390625	0.22021193407255257
280.0	280.0	0.161773681640625	0.2239990234375	0.2763083179575236
280.0	300.0	0.456756591796875	0.316162109375	0.555504332615279
280.0	320.0	0.416717529296875	0.3577880859375	0.549241125246564
280.0	340.0	0.357666015625	0.393798828125	0.5319797888695453
280.0	360.0	0.30194091796875	0.510223388671875	0.5928711700627908
280.0	380.0	0.0928955078125	0.520599365234375	0.5288225358796431
280.0	400.0	0.10247802734375	0.5635986328125	0.5728395630509345
280.0	420.0	0.1141357421875	0.61627197265625	0.6267520338429842
280.0	440.0	0.111083984375	0.647186279296875	0.6566503877214708
280.0	460.0	0.12945556640625	0.682373046875	0.6945442525678504
280.0	480.0	0.113983154296875	0.61505126953125	0.6255239592657243
280.0	500.0	0.056396484375	0.505645751953125	0.508781082508087
280.0	520.0	0.082794189453125	0.427490234375	0.4354340114106756
280.0	540.0	0.0811767578125	0.37115478515625	0.379928336075807
280.0	560.0	0.118194580078125	0.293701171875	0.31659175150435076
280.0	580.0	-0.02972412109375	-0.14141845703125	0.1445084888990796
280.0	600.0	-0.06787109375	-0.34197998046875	0.34864995684529765
280.0	620.0	-0.02520751953125	-0.3338623046875	0.3348125707499159
280.0	640.0	-0.01751708984375	-0.3450927734375	0.3455370757464092
280.0	660.0	-0.04937744140625	-0.388671875	0.3917958117895638
280.0	680.0	-0.026641845703125	-0.56500244140625	0.5656302208488264
280.0	700.0	0.011322021484375	-0.849609375	0.8496848111260924
280.0	720.0	0.01617431640625	-1.054443359375	1.054567402606986
280.0	740.0	0.0238037109375	-1.16741943359375	1.1676620875008095
280.0	760.0	0.0726318359375	-1.46685791015625	1.4686550010739803
280.0	780.0	0.076171875	-1.23333740234375	1.2356873805947217
280.0	800.0	0.1298828125	-1.14385986328125	1.1512102031378588
300.0	0.0	0.549346923828125	-0.09736129641532898	0.5579079357376961
300.0	20.0	0.54364013671875	-0.07815742492675781	0.5492296253141876
300.0	40.0	0.505126953125	-0.03160858154296875	0.506114948604074
300.0	60.0	0.48358154296875	0.03769683837890625	0.48504861645385855
300.0	80.0	0.24298095703125	0.1265411376953125	0.2739569400636644
300.0	100.0	0.090606689453125	0.143646240234375	0.16983466815443427
300.0	120.0	-0.01263427734375	0.17197418212890625	0.17243765332114971
300.0	140.0	-0.01904296875	0.207977294921875	0.2088472883755833
300.0	160.0	-0.023773193359375	0.240142822265625	0.24131667950682933
300.0	180.0	-0.04644775390625	0.24859619140625	0.2528981222244018
300.0	200.0	-0.0211181640625	0.241851806640625	0.24277206023079537
300.0	220.0	-0.02093505859375	0.2225494384765625	0.22353194233611676
300.0	240.0	-0.048126220703125	0.2527313232421875	0.2572727246851344
300.0	260.0	-0.08074951171875	0.253326416015625	0.26588485608273754
300.0	280.0	-0.002838134765625	0.241058349609375	0.2410750566220892
300.0	300.0	0.063751220703125	0.26043701171875	0.26812619270435123
300.0	320.0	0.081390380859375	0.280548095703125	0.2921157785863063
300.0	340.0	0.08636474609375	0.31475830078125	0.3263918768574637
300.0	360.0	0.06292724609375	0.391387939453125	0.39641437593799045
300.0	380.0	0.0286865234375	0.469482421875	0.4703580137262952
300.0	400.0	-0.027801513671875	0.551605224609375	0.5523053937621889
300.0	420.0	-0.02691650390625	0.620635986328125	0.6212193861334494
300.0	440.0	-0.045166015625	0.653045654296875	0.654605679446391
300.0	460.0	-0.04571533203125	0.67962646484375	0.6811622591561722
300.0	480.0	-0.0791015625	0.5797119140625	0.5850837209288503
300.0	500.0	-0.081695556640625	0.46435546875	0.47148718469631157
300.0	520.0	-0.060302734375	0.38629150390625	0.39097000621947225
300.0	540.0	-0.040618896484375	0.34539794921875	0.3477781449086854
300.0	560.0	-0.033843994140625	0.322509765625	0.3242806883902942
300.0	580.0	-0.0283203125	-0.1365966796875	0.13950158781084585
300.0	600.0	-0.08892822265625	-0.35870361328125	0.3695625941106921
300.0	620.0	-0.062347412109375	-0.3536376953125	0.3590916586926976
300.0	640.0	-0.050140380859375	-0.361328125	0.3647904490371682
300.0	660.0	-0.071533203125	-0.40509033203125	0.4113577229790525
300.0	680.0	-0.0023193359375	-0.59246826171875	0.5924728014544028
300.0	700.0	0.003387451171875	-0.92645263671875	0.9264588295809836
300.0	720.0	-0.0211181640625	-1.11993408203125	1.1201331728631865
300.0	740.0	-0.005706787109375	-1.24481201171875	1.244825092910001
300.0	760.0	0.04119873046875	-1.51141357421875	1.5119749758924363
300.0	780.0	0.04705810546875	-1.3839111328125	1.3847109766347219
300.0	800.0	0.11175537109375	-1.3160400390625	1.3207765319628935
320.0	0.0	0.580474853515625	-0.07465715706348419	0.5852561376566572
320.0	20.0	0.570770263671875	-0.04836273193359375	0.5728155442480086
320.0	40.0	0.53253173828125	-0.00144195556640625	0.5325336904954514
320.0	60.0	0.5399169921875	0.028438568115234375	0.5406654331555161
320.0	80.0	0.20404052734375	0.10605621337890625	0.2299575117168119
320.0	100.0	0.044921875	0.11475372314453125	0.12323307928087877
320.0	120.0	-0.0445556640625	0.166168212890625	0.17203802537611976
320.0	140.0	-0.0347900390625	0.1976165771484375	0.20065557151954347
320.0	160.0	-0.016021728515625	0.232147216796875	0.23269943285526862
320.0	180.0	-0.034149169921875	0.2406463623046875	0.243057272050914
320.0	200.0	-0.033843994140625	0.22894287109375	0.23143088420528513
320.0	220.0	-0.0457763671875	0.2281341552734375	0.232681474542366
320.0	240.0	-0.10260009765625	0.2145538330078125	0.23782373156902642
320.0	260.0	-0.168182373046875	0.231231689453125	0.2859255231892121
320.0	280.0	-0.147796630859375	0.2303466796875	0.2736849227422623
320.0	300.0	-0.084503173828125	0.234466552734375	0.24922951417953645
320.0	320.0	-0.07537841796875	0.2432861328125	0.25469599194791614
320.0	340.0	-0.060699462890625	0.289337158203125	0.2956356134031733
320.0	360.0	-0.045379638671875	0.331756591796875	0.33484585678587736
320.0	380.0	-0.044586181640625	0.4267578125	0.42908059630222845
320.0	400.0	-0.07379150390625	0.531402587890625	0.5365015344485042
320.0	420.0	-0.119873046875	0.611480712890625	0.6231197393794574
320.0	440.0	-0.163421630859375	0.637847900390625	0.6584501298241702
320.0	460.0	-0.2142333984375	0.66107177734375	0.6949185878982553
320.0	480.0	-0.275787353515625	0.555816650390625	0.6204762793295217
320.0	500.0	-0.30035400390625	0.380279541015625	0.48458751219730173
320.0	520.0	-0.237396240234375	0.2939453125	0.3778370305014316
320.0	540.0	-0.183258056640625	0.252197265625	0.31174825759324676
320.0	560.0	-0.163299560546875	0.23162841796875	0.2834051348961561
320.0	580.0	-0.0552978515625	-0.1749267578125	0.18345904988912734
320.0	600.0	-0.1082763671875	-0.40972900390625	0.4237943231490131
320.0	620.0	-0.10467529296875	-0.40911865234375	0.4222972752145813
320.0	640.0	-0.077239990234375	-0.4166259765625	0.42372540688288113
320.0	660.0	-0.061614990234375	-0.458740234375	0.46285960037144314
320.0	680.0	0.01141357421875	-0.6451416015625	0.6452425557440198
320.0	700.0	-0.009979248046875	-0.99945068359375	0.9995005024148789
320.0	720.0	-0.068328857421875	-1.18121337890625	1.1831880151792018
320.0	740.0	-0.046051025390625	-1.31036376953125	1.311172721436682
320.0	760.0	-0.012603759765625	-1.55377197265625	1.5538230908865798
320.0	780.0	0.034454345703125	-1.53070068359375	1.5310883987190955
320.0	800.0	0.15972900390625	-1.45477294921875	1.4635155238218358
340.0	0.0	0.7127685546875	-0.05350200831890106	0.7147737246468028
340.0	20.0	0.6942138671875	-0.032238006591796875	0.6949620007341673
340.0	40.0	0.6495361328125	0.00217437744140625	0.6495397722590014
340.0	60.0	0.56640625	0.01204681396484375	0.566534346501398
340.0	80.0	0.173583984375	0.08636474609375	0.19388210077090187
340.0	100.0	0.023834228515625	0.095672607421875	0.09859674568582497
340.0	120.0	-0.031402587890625	0.16391754150390625	0.16689842101983246
340.0	140.0	0.010162353515625	0.1976470947265625	0.19790817942376032
340.0	160.0	-0.005828857421875	0.2261810302734375	0.22625612485499302
340.0	180.0	-0.028228759765625	0.2416229248046875	0.24326631634707885
340.0	200.0	-0.051971435546875	0.2217559814453125	0.2277646711401414
340.0	220.0	-0.095611572265625	0.2141571044921875	0.23453110274669872
340.0	240.0	-0.16748046875	0.19488525390625	0.2569629732136972
340.0	260.0	-0.200469970703125	0.215789794921875	0.2945393772420534
340.0	280.0	-0.114990234375	0.27642822265625	0.2993915768396144
340.0	300.0	-0.166839599609375	0.3624267578125	0.39898446934222526
340.0	320.0	-0.145172119140625	0.370880126953125	0.39828006822404
340.0	340.0	-0.1387939453125	0.416229248046875	0.4387602376983086
340.0	360.0	-0.1541748046875	0.46746826171875	0.4922361690436599
340.0	380.0	-0.099700927734375	0.413848876953125	0.4256890507711678
340.0	400.0	-0.130828857421875	0.486358642578125	0.5036476140564449
340.0	420.0	-0.1748046875	0.55389404296875	0.5808229417027534
340.0	440.0	-0.232086181640625	0.556121826171875	0.6026072363100748
340.0	460.0	-0.32720947265625	0.564849853515625	0.6527797454062161
340.0	480.0	-0.39398193359375	0.472930908203125	0.6155366828484738
340.0	500.0	-0.3419189453125	0.277984619140625	0.44066315212684926
340.0	520.0	-0.2659912109375	0.1864013671875	0.3248027000894032
340.0	540.0	-0.177978515625	0.13360595703125	0.22254640814516552
340.0	560.0	-0.1363525390625	0.11370849609375	0.17754333835064876
340.0	580.0	-0.100006103515625	-0.2239990234375	0.24530956614313185
340.0	600.0	-0.1480712890625	-0.44561767578125	0.4695745091178967
340.0	620.0	-0.152740478515625	-0.458740234375	0.4835000066304157
340.0	640.0	-0.1451416015625	-0.47222900390625	0.49403068389971144
340.0	660.0	-0.107666015625	-0.5106201171875	0.5218475591560614
340.0	680.0	-0.01141357421875	-0.67864990234375	0.678745872641321
340.0	700.0	-0.071533203125	-1.1292724609375	1.1315358103839048
340.0	720.0	-0.10986328125	-1.3236083984375	1.3281600554832615
340.0	740.0	-0.08282470703125	-1.470947265625	1.4732772279325017
340.0	760.0	-0.035888671875	-1.611328125	1.6117277447462914
340.0	780.0	0.01513671875	-1.6470947265625	1.647164277940884
340.0	800.0	0.1053466796875	-1.55120849609375	1.554781567061629
360.0	0.0	0.73583984375	-0.042213425040245056	0.7370496922892328
360.0	20.0	0.714385986328125	-0.04953575134277344	0.716101339283136
360.0	40.0	0.66131591796875	-0.009876251220703125	0.6613896610146132
360.0	60.0	0.506439208984375	0.01373291015625	0.5066253696944905
360.0	80.0	0.109893798828125	0.0660247802734375	0.1282026467395744
360.0	100.0	0.04705810546875	0.093353271484375	0.10454328571048177
360.0	120.0	0.001129150390625	0.15442657470703125	0.15443070276454404
360.0	140.0	0.023834228515625	0.1984405517578125	0.1998667631970861
360.0	160.0	0.0107421875	0.2322998046875	0.23254804632620718
360.0	180.0	-0.041290283203125	0.25494384765625	0.25826585710226485
360.0	200.0	-0.0716552734375	0.25677490234375	0.2665854997651696
360.0	220.0	-0.125244140625	0.238433837890625	0.26932654865821826
360.0	240.0	-0.182891845703125	0.1994781494140625	0.2706306695819133
360.0	260.0	-0.043975830078125	0.281158447265625	0.2845767841899218
360.0	280.0	0.12567138671875	0.410369873046875	0.4291814652851657
360.0	300.0	0.1441650390625	0.50555419921875	0.5257077199695699
360.0	320.0	0.2607421875	0.87322998046875	0.9113271021602171
360.0	340.0	0.159454345703125	0.78265380859375	0.7987319152693937
360.0	360.0	-0.211669921875	0.413543701171875	0.46456705501520623
360.0	380.0	-0.271453857421875	0.385101318359375	0.47115838325487147
360.0	400.0	-0.344940185546875	0.374053955078125	0.5088222606320408
360.0	420.0	-0.4017333984375	0.26007080078125	0.4785671790241614
360.0	440.0	-0.390045166015625	0.15032958984375	0.41801222125046367
360.0	460.0	-0.422515869140625	0.115325927734375	0.43797229282621525
360.0	480.0	-0.4305419921875	0.252288818359375	0.4990150848480946
360.0	500.0	-0.389495849609375	0.140594482421875	0.41409398130183417
360.0	520.0	-0.309478759765625	0.0718994140625	0.31772099157688694
360.0	540.0	-0.243865966796875	0.03704833984375	0.2466641223343041
360.0	560.0	-0.205902099609375	0.01007080078125	0.20614823708177718
360.0	580.0	-0.1453857421875	-0.2470703125	0.286671856571687
360.0	600.0	-0.198150634765625	-0.509765625	0.5469229072635929
360.0	620.0	-0.2467041015625	-0.52960205078125	0.5842441663546724
360.0	640.0	-0.250213623046875	-0.54754638671875	0.602008224833351
360.0	660.0	-0.1920166015625	-0.57965087890625	0.6106271503072885
360.0	680.0	-0.067901611328125	-0.7049560546875	0.7082186582274723
360.0	700.0	-0.103546142578125	-1.21588134765625	1.2202824489523678
360.0	720.0	-0.122894287109375	-1.3912353515625	1.3966527160469615
360.0	740.0	-0.142364501953125	-1.56787109375	1.5743212562984668
360.0	760.0	-0.2388916015625	-1.27020263671875	1.292472025083855
360.0	780.0	-0.41680908203125	-1.142333984375	1.216000305395437
360.0	800.0	-0.98883056640625	-0.81146240234375	1.2791626634157187
380.0	0.0	0.253082275390625	-0.15273849666118622	0.2956005522309039
380.0	20.0	0.21246337890625	-0.13356590270996094	0.2509592352215545
380.0	40.0	0.158477783203125	-0.09718704223632812	0.18590462325510496
380.0	60.0	0.11279296875	-0.004810333251953125	0.11289549639127915
380.0	80.0	0.03863525390625	0.045257568359375	0.05950571685312183
380.0	100.0	0.040313720703125	0.08535003662109375	0.09439186844295229
380.0	120.0	0.016143798828125	0.1416168212890625	0.1425340180890907
380.0	140.0	0.021759033203125	0.192596435546875	0.19382167709339498
380.0	160.0	0.020050048828125	0.21710205078125	0.2180259271541682
380.0	180.0	-0.034637451171875	0.247955322265625	0.2503629262960752
380.0	200.0	-0.0692138671875	0.25274658203125	0.2620522736774636
380.0	220.0	-0.11492919921875	0.282562255859375	0.30504122552435764
380.0	240.0	-0.115325927734375	0.4953155517578125	0.5085642195641967
380.0	260.0	0.715087890625	0.374420166015625	0.8071809908797903
380.0	280.0	2.822845458984375	1.642120361328125	3.26573357247604
380.0	300.0	2.424835205078125	8.18511962890625	8.536744643673762
380.0	320.0	3.889373779296875	8.545318603515625	9.388807082407876
380.0	340.0	4.21551513671875	7.39990234375	8.516403147159114
380.0	360.0	2.513519287109375	6.1029052734375	6.600244842672283
380.0	380.0	0.071563720703125	0.380615234375	0.3872845501168502
380.0	400.0	-0.2354736328125	0.387542724609375	0.45347237528605194
380.0	420.0	-0.529266357421875	-0.0108642578125	0.5293778510633368
380.0	440.0	-0.5029296875	-0.044464111328125	0.5048914019519916
380.0	460.0	-0.496063232421875	-0.099334716796875	0.5059111745375413
380.0	480.0	-0.485260009765625	-0.123291015625	0.5006774926153347
380.0	500.0	-0.38818359375	-0.10626220703125	0.4024651029590234
380.0	520.0	-0.309051513671875	-0.15087890625	0.34391464414018985
380.0	540.0	-0.21435546875	-0.194091796875	0.28917104384291054
380.0	560.0	-0.175994873046875	-0.21728515625	0.2796194457926211
380.0	580.0	-0.167388916015625	-0.27484130859375	0.32180241471190185
380.0	600.0	-0.22760009765625	-0.5457763671875	0.5913320957241535
380.0	620.0	-0.251373291015625	-0.57232666015625	0.6250970623524268
380.0	640.0	-0.27001953125	-0.595703125	0.6540433933549328
380.0	660.0	-0.208343505859375	-0.6263427734375	0.6600850598757367
380.0	680.0	-0.086212158203125	-0.7314453125	0.7365085073509086
380.0	700.0	-0.1531982421875	-1.27099609375	1.280195599014892
380.0	720.0	-0.13623046875	-1.46392822265625	1.470253237270822
380.0	740.0	-0.0902099609375	-1.5704345703125	1.5730233872021584
380.0	760.0	-0.352447509765625	-0.8787841796875	0.946826743184318
380.0	780.0	-0.792724609375	-0.6593017578125	1.031063099021296
380.0	800.0	-1.57513427734375	-0.34820556640625	1.6131630754946986
400.0	0.0	0.17828369140625	-0.20948556065559387	0.27508048775699717
400.0	20.0	0.12005615234375	-0.19256591796875	0.22692534560672825
400.0	40.0	0.09619140625	-0.16164016723632812	0.18809659832261896
400.0	60.0	0.04425048828125	-0.025390625	0.051017541601097054
400.0	80.0	-0.004364013671875	0.01556396484375	0.01616420789849592
400.0	100.0	0.00567626953125	0.0670318603515625	0.06727176479016121
400.0	120.0	-0.00787353515625	0.11231231689453125	0.11258796153263596
400.0	140.0	-0.010498046875	0.1718292236328125	0.17214961830467354
400.0	160.0	-0.019500732421875	0.1936798095703125	0.19465905373288467
400.0	180.0	-0.06488037109375	0.239501953125	0.24813433479458744
400.0	200.0	-0.108428955078125	0.25762939453125	0.2795169819990773
400.0	220.0	-0.202728271484375	0.362579345703125	0.4154064684011898
400.0	240.0	-0.077056884765625	0.813629150390625	0.8172699418522335
400.0	260.0	0.29791259765625	6.793060302734375	6.7995897076535385
400.0	280.0	5.56085205078125	7.706268310546875	9.503138786991224
400.0	300.0	4.884796142578125	10.39532470703125	11.485817738374594
400.0	320.0	7.01776123046875	10.4820556640625	12.614375277134219
400.0	340.0	6.63262939453125	7.676239013671875	10.144772943748821
400.0	360.0	5.094085693359375	8.390716552734375	9.815998844723817
400.0	380.0	1.034149169921875	0.808868408203125	1.312909976898325
400.0	400.0	0.4095458984375	1.236114501953125	1.3021931135072868
400.0	420.0	-0.4971923828125	-0.188720703125	0.5318042584586606
400.0	440.0	-0.48577880859375	-0.145050048828125	0.506971959326948
400.0	460.0	-0.463714599609375	-0.161773681640625	0.4911231555958701
400.0	480.0	-0.452239990234375	-0.178924560546875	0.48634864771486713
400.0	500.0	-0.388397216796875	-0.184051513671875	0.42979920625853546
400.0	520.0	-0.329254150390625	-0.21087646484375	0.3909951137475373
400.0	540.0	-0.24188232421875	-0.24554443359375	0.34467249330101757
400.0	560.0	-0.1978759765625	-0.26861572265625	0.3336304970453128
400.0	580.0	-0.180572509765625	-0.30841064453125	0.3573843266614217
400.0	600.0	-0.2454833984375	-0.5650634765625	0.6160834614346691
400.0	620.0	-0.224700927734375	-0.60260009765625	0.6431309233896398
400.0	640.0	-0.26544189453125	-0.63507080078125	0.6883126625141204
400.0	660.0	-0.232269287109375	-0.66839599609375	0.7076031580825891
400.0	680.0	-0.12457275390625	-0.7666015625	0.7766571487105675
400.0	700.0	-0.175201416015625	-1.338623046875	1.3500397023046353
400.0	720.0	-0.058502197265625	-1.47357177734375	1.4747326164660917
400.0	740.0	0.031951904296875	-1.42266845703125	1.4230272178773933
400.0	760.0	-0.658538818359375	-0.58941650390625	0.8837902411563664
400.0	780.0	-1.240966796875	-0.391845703125	1.30136145862851
400.0	800.0	-1.747833251953125	-0.224853515625	1.7622372655581762
420.0	0.0	0.018768310546875	-0.26915061473846436	0.2698041936198865
420.0	20.0	0.01531982421875	-0.23976516723632812	0.2402540997235173
420.0	40.0	0.0167236328125	-0.21819686889648438	0.21883681932133112
420.0	60.0	0.0281982421875	-0.03612518310546875	0.045827608674995794
420.0	80.0	-0.02313232421875	-0.0003814697265625	0.023135469368777705
420.0	100.0	0.0013427734375	0.05535125732421875	0.055367542187425435
420.0	120.0	-0.001007080078125	0.0999298095703125	0.09993488405478178
420.0	140.0	-0.015625	0.1580352783203125	0.15880582425962417
420.0	160.0	-0.01983642578125	0.1802215576171875	0.18130993800048653
420.0	180.0	-0.080780029296875	0.2409820556640625	0.2541609023537674
420.0	200.0	-0.14495849609375	0.2785797119140625	0.3140376115688753
420.0	220.0	-0.345855712890625	0.4638824462890625	0.5786217228156988
420.0	240.0	-1.48321533203125	1.9799652099609375	2.4739017672147434
420.0	260.0	-4.4378662109375	9.44927978515625	10.439518425882648
420.0	280.0	-1.15460205078125	10.106231689453125	10.17197251552396
420.0	300.0	0.07269287109375	11.46148681640625	11.461717336252981
420.0	320.0	2.1898193359375	11.300079345703125	11.51030416380176
420.0	340.0	4.208709716796875	8.432891845703125	9.42480251048194
420.0	360.0	4.882293701171875	9.33282470703125	10.532730358111115
420.0	380.0	2.463775634765625	2.8956298828125	3.8019551281809587
420.0	400.0	2.416656494140625	3.342742919921875	4.12482227973035
420.0	420.0	-0.570281982421875	-0.45550537109375	0.7298675787910288
420.0	440.0	-0.445587158203125	-0.244415283203125	0.508219191116196
420.0	460.0	-0.351318359375	-0.23956298828125	0.4252234882837306
420.0	480.0	-0.3409423828125	-0.225341796875	0.4086815799821654
420.0	500.0	-0.34625244140625	-0.238677978515625	0.420544802141334
420.0	520.0	-0.360992431640625	-0.23565673828125	0.4311028114025341
420.0	540.0	-0.360626220703125	-0.264892578125	0.4474587679377042
420.0	560.0	-0.326263427734375	-0.296630859375	0.44095089410333976
420.0	580.0	-0.265289306640625	-0.35614013671875	0.4440880691933904
420.0	600.0	-0.283782958984375	-0.58526611328125	0.6504376919930674
420.0	620.0	-0.228118896484375	-0.62969970703125	0.6697461847360469
420.0	640.0	-0.244232177734375	-0.6663818359375	0.7097281929783461
420.0	660.0	-0.221710205078125	-0.69805908203125	0.7324219392140678
420.0	680.0	-0.153900146484375	-0.77069091796875	0.7859069576784689
420.0	700.0	-0.194580078125	-1.35113525390625	1.3650743134171992
420.0	720.0	-0.0994873046875	-1.45013427734375	1.453542963287038
420.0	740.0	-0.237762451171875	-1.12005615234375	1.1450138722261596
420.0	760.0	-1.119873046875	-0.41668701171875	1.194882298325738
420.0	780.0	-1.64373779296875	-0.27374267578125	1.6663760033610828
420.0	800.0	-1.928497314453125	-0.182373046875	1.9371013964373125
440.0	0.0	-0.081695556640625	-0.34560999274253845	0.355134384505808
440.0	20.0	-0.08795166015625	-0.32982826232910156	0.3413534490162288
440.0	40.0	-0.082672119140625	-0.3131370544433594	0.3238664758023978
440.0	60.0	-0.020965576171875	-0.10593414306640625	0.1079888792951965
440.0	80.0	-0.0357666015625	-0.0494232177734375	0.06100741137280991
440.0	100.0	-0.0233154296875	0.02823638916015625	0.036618341501446314
440.0	120.0	-0.012542724609375	0.0777435302734375	0.07874881865782822
440.0	140.0	-0.0279541015625	0.1275482177734375	0.1305755706529625
440.0	160.0	-0.03924560546875	0.1505279541015625	0.15555990008550047
440.0	180.0	-0.072540283203125	0.2176361083984375	0.22940699284460797
440.0	200.0	-0.138671875	0.2637176513671875	0.2979545075320074
440.0	220.0	-0.421295166015625	0.506072998046875	0.6584827228259564
440.0	240.0	-3.92901611328125	4.3656463623046875	5.873332595650263
440.0	260.0	-1.199920654296875	7.735076904296875	7.827593774078671
440.0	280.0	-0.535858154296875	8.396759033203125	8.413840159119065
440.0	300.0	1.779205322265625	11.357513427734375	11.496029003092545
440.0	320.0	3.867584228515625	11.368988037109375	12.008834112960296
440.0	340.0	1.265380859375	9.71954345703125	9.801566901898472
440.0	360.0	4.2052001953125	10.40594482421875	11.22351978513609
440.0	380.0	-0.9332275390625	1.920745849609375	2.1354573885836
440.0	400.0	0.6334228515625	2.269622802734375	2.356355698016199
440.0	420.0	-0.862884521484375	-0.649627685546875	1.0800860277062694
440.0	440.0	-0.66400146484375	-0.29736328125	0.7275457829926666
440.0	460.0	-0.498870849609375	-0.27935791015625	0.5717630335697186
440.0	480.0	-0.46014404296875	-0.291412353515625	0.5446592513316398
440.0	500.0	-0.382537841796875	-0.2841796875	0.47654306751248476
440.0	520.0	-0.401824951171875	-0.286865234375	0.49371545861690763
440.0	540.0	-0.4053955078125	-0.319580078125	0.5162140487132599
440.0	560.0	-0.35113525390625	-0.36474609375	0.50629603933044
440.0	580.0	-0.294189453125	-0.43756103515625	0.5272637801110518
440.0	600.0	-0.284637451171875	-0.61614990234375	0.6787187788530933
440.0	620.0	-0.209014892578125	-0.677490234375	0.7089994661443249
440.0	640.0	-0.230194091796875	-0.72705078125	0.7626218974134059
440.0	660.0	-0.21380615234375	-0.7713623046875	0.8004454234192675
440.0	680.0	-0.193695068359375	-0.899658203125	0.9202731452980939
440.0	700.0	-0.170318603515625	-1.28765869140625	1.2988738708040781
440.0	720.0	-0.08343505859375	-1.42608642578125	1.428525079513861
440.0	740.0	-0.659942626953125	-0.686279296875	0.9521047968522351
440.0	760.0	-1.106414794921875	-0.3563232421875	1.1623768542710349
440.0	780.0	-1.52081298828125	-0.27001953125	1.5445979064408366
440.0	800.0	-1.66375732421875	-0.21966552734375	1.678195869913504
460.0	0.0	-0.0654296875	-0.38235071301460266	0.3879086384048732
460.0	20.0	-0.085357666015625	-0.3744335174560547	0.3840395684589657
460.0	40.0	-0.094482421875	-0.36551666259765625	0.37753060628231766
460.0	60.0	-0.066619873046875	-0.24709320068359375	0.2559165045651501
460.0	80.0	-0.055938720703125	-0.142578125	0.15315894424557075
460.0	100.0	-0.05474853515625	-0.0087890625	0.055449524086181735
460.0	120.0	-0.07061767578125	0.04723358154296875	0.08495803292286151
460.0	140.0	-0.0667724609375	0.0919189453125	0.1136118569825013
460.0	160.0	-0.068206787109375	0.116058349609375	0.13461688720898102
460.0	180.0	-0.094207763671875	0.2016754150390625	0.22259397064438644
460.0	200.0	-0.142791748046875	0.2549591064453125	0.292221883625567
460.0	220.0	-0.40203857421875	0.4494171142578125	0.6030014575004484
460.0	240.0	-2.325439453125	2.602325439453125	3.4899521978066117
460.0	260.0	-1.547149658203125	7.637786865234375	7.792910897965201
460.0	280.0	-0.5616455078125	6.2587890625	6.283938749328767
460.0	300.0	0.685028076171875	9.82843017578125	9.852274010874403
460.0	320.0	1.85430908203125	10.233123779296875	10.399773288592147
460.0	340.0	-0.15618896484375	7.173583984375	7.175284117971947
460.0	360.0	-2.791778564453125	10.004852294921875	10.387063925679069
460.0	380.0	-5.471282958984375	3.052947998046875	6.2654152852026685
460.0	400.0	-0.91204833984375	2.302154541015625	2.4762366011612467
460.0	420.0	-0.831390380859375	-0.71142578125	1.0942287729778766
460.0	440.0	-0.693756103515625	-0.420562744140625	0.8112771122891829
460.0	460.0	-0.612457275390625	-0.34295654296875	0.7019423797890991
460.0	480.0	-0.580108642578125	-0.33251953125	0.6686518345570843
460.0	500.0	-0.475433349609375	-0.318084716796875	0.5720268848406851
460.0	520.0	-0.455963134765625	-0.34429931640625	0.5713531303345651
460.0	540.0	-0.47442626953125	-0.39739990234375	0.6188755671410533
460.0	560.0	-0.400115966796875	-0.4527587890625	0.6042212409036439
460.0	580.0	-0.33929443359375	-0.5367431640625	0.6349912887871199
460.0	600.0	-0.329925537109375	-0.6629638671875	0.7405214036293041
460.0	620.0	-0.24859619140625	-0.74346923828125	0.7839302103198951
460.0	640.0	-0.2530517578125	-0.82476806640625	0.8627152227099627
460.0	660.0	-0.25994873046875	-0.9219970703125	0.9579415118560987
460.0	680.0	-0.306976318359375	-1.131591796875	1.1724907056298006
460.0	700.0	-0.2493896484375	-1.3167724609375	1.3401809245886094
460.0	720.0	-0.233306884765625	-1.34918212890625	1.369205798789591
460.0	740.0	0.909271240234375	-0.7220458984375	1.161087622777788
460.0	760.0	1.3253173828125	-0.58428955078125	1.4483992696549972
460.0	780.0	1.4249267578125	-0.58038330078125	1.5385906021277336
460.0	800.0	1.486419677734375	-0.54119873046875	1.581878479598528
480.0	0.0	-0.08038330078125	-0.4228227138519287	0.4303957741353868
480.0	20.0	-0.090423583984375	-0.4203929901123047	0.430007779785603
480.0	40.0	-0.084259033203125	-0.4115753173828125	0.42011168343083266
480.0	60.0	-0.074737548828125	-0.3636474609375	0.37124813407090274
480.0	80.0	-0.046417236328125	-0.25876617431640625	0.26289635371889386
480.0	100.0	-0.023468017578125	-0.06525421142578125	0.0693459440619835
480.0	120.0	-0.052703857421875	0.02515411376953125	0.05839885295685053
480.0	140.0	-0.096710205078125	0.0598602294921875	0.11373702493520019
480.0	160.0	-0.1151123046875	0.0875701904296875	0.14463533780635895
480.0	180.0	-0.119293212890625	0.1965789794921875	0.22994383188065265
480.0	200.0	-0.162322998046875	0.2482147216796875	0.29657933804203307
480.0	220.0	-0.4088134765625	0.3786468505859375	0.5572269699841951
480.0	240.0	-1.4990234375	1.9074249267578125	2.425972200457244
480.0	260.0	-2.6005859375	6.583709716796875	7.078720283594228
480.0	280.0	-3.6383056640625	4.888580322265625	6.093889207426727
480.0	300.0	-1.79193115234375	8.854522705078125	9.034023997615018
480.0	320.0	-1.3787841796875	9.165191650390625	9.268321520240143
480.0	340.0	-2.248870849609375	6.847015380859375	7.206874476771997
480.0	360.0	-2.599029541015625	9.195098876953125	9.555354410591818
480.0	380.0	-7.75238037109375	3.2457275390625	8.404412452750542
480.0	400.0	-3.54736328125	2.60504150390625	4.401139339561394
480.0	420.0	-1.151611328125	-0.6544189453125	1.3245651388473696
480.0	440.0	-0.86456298828125	-0.445709228515625	0.9726900210703298
480.0	460.0	-0.696319580078125	-0.41656494140625	0.811410690100253
480.0	480.0	-0.65216064453125	-0.37860107421875	0.7540903657221771
480.0	500.0	-0.5400390625	-0.346466064453125	0.6416236613806537
480.0	520.0	-0.50726318359375	-0.38836669921875	0.6388619807843737
480.0	540.0	-0.5059814453125	-0.43145751953125	0.6649607613691092
480.0	560.0	-0.4803466796875	-0.4962158203125	0.6906251320472004
480.0	580.0	-0.408721923828125	-0.59100341796875	0.718567081815267
480.0	600.0	-0.363433837890625	-0.6993408203125	0.7881381461896573
480.0	620.0	-0.299591064453125	-0.78863525390625	0.8436233576685344
480.0	640.0	-0.48492431640625	-1.01312255859375	1.1231958472918315
480.0	660.0	-0.536773681640625	-1.17987060546875	1.296233247124616
480.0	680.0	-0.588104248046875	-1.22198486328125	1.3561392305583064
480.0	700.0	-0.578643798828125	-1.27960205078125	1.4043539633175905
480.0	720.0	-0.644378662109375	-1.22454833984375	1.3837422074924044
480.0	740.0	1.00927734375	-0.66741943359375	1.2099956433581311
480.0	760.0	1.430877685546875	-0.54180908203125	1.5300222326383128
480.0	780.0	1.508514404296875	-0.530517578125	1.5990824271033595
480.0	800.0	1.562164306640625	-0.488037109375	1.6366238239342266
500.0	0.0	-0.0469970703125	-0.41063621640205383	0.41331686009519675
500.0	20.0	-0.054595947265625	-0.4103870391845703	0.4140027045666598
500.0	40.0	-0.025909423828125	-0.4063568115234375	0.4071819697808339
500.0	60.0	-0.0284423828125	-0.4059791564941406	0.4069742555097886
500.0	80.0	-0.0079345703125	-0.328125	0.32822092107457745
500.0	100.0	0.021392822265625	-0.166259765625	0.1676304343195726
500.0	120.0	-0.028289794921875	-0.03652191162109375	0.04619699692816328
500.0	140.0	-0.120330810546875	-0.006134033203125	0.12048705461668886
500.0	160.0	-0.203643798828125	0.0183563232421875	0.20446943880228535
500.0	180.0	-0.2135009765625	0.152435302734375	0.26233411618175345
500.0	200.0	-0.257720947265625	0.1913909912109375	0.32101495008207365
500.0	220.0	-0.39630126953125	0.2371978759765625	0.4618631059089621
500.0	240.0	-0.841522216796875	0.888336181640625	1.2236424367332854
500.0	260.0	-3.335205078125	3.410919189453125	4.770530644501757
500.0	280.0	-4.78985595703125	2.0633544921875	5.2153764820517114
500.0	300.0	-2.874176025390625	6.693878173828125	7.284839931733765
500.0	320.0	-2.612640380859375	7.26025390625	7.716033731323069
500.0	340.0	-3.559600830078125	5.6041259765625	6.6390500849651275
500.0	360.0	-3.506134033203125	7.29412841796875	8.093039307738751
500.0	380.0	-6.884979248046875	1.948089599609375	7.155277236707347
500.0	400.0	-2.167572021484375	0.9434814453125	2.3640062829804034
500.0	420.0	-1.16729736328125	-0.53448486328125	1.2838446959816188
500.0	440.0	-0.9190673828125	-0.45440673828125	1.0252659839988951
500.0	460.0	-0.73382568359375	-0.445770263671875	0.8586100755732647
500.0	480.0	-0.6832275390625	-0.446044921875	0.8159386879318046
500.0	500.0	-0.5654296875	-0.416961669921875	0.7025437820452092
500.0	520.0	-0.5166015625	-0.4896240234375	0.7117646090559483
500.0	540.0	-0.4920654296875	-0.5660400390625	0.7500198083486999
500.0	560.0	-0.477142333984375	-0.62042236328125	0.7826804684796652
500.0	580.0	-0.40130615234375	-0.6978759765625	0.8050326121170547
500.0	600.0	-0.73126220703125	-0.90411376953125	1.1628267814632671
500.0	620.0	-0.724273681640625	-1.05169677734375	1.276964556043939
500.0	640.0	-0.682373046875	-1.18927001953125	1.3711295177543699
500.0	660.0	-0.658721923828125	-1.28765869140625	1.4463676844032025
500.0	680.0	-0.664581298828125	-1.263916015625	1.4279887945307739
500.0	700.0	-0.634552001953125	-1.25006103515625	1.4018947302842086
500.0	720.0	-0.706573486328125	-1.23370361328125	1.4217139997218473
500.0	740.0	1.198089599609375	-0.58355712890625	1.3326505961389348
500.0	760.0	1.52587890625	-0.486083984375	1.6014318831609953
500.0	780.0	1.57769775390625	-0.46875	1.645860493839264
500.0	800.0	1.599853515625	-0.45257568359375	1.6626352639223139
520.0	0.0	0.0343017578125	-0.4454004764556885	0.4467193694210961
520.0	20.0	-0.0179443359375	-0.43115234375	0.43152559914025496
520.0	40.0	0.001708984375	-0.429534912109375	0.4295383118516933
520.0	60.0	0.005859375	-0.444549560546875	0.4445881735469471
520.0	80.0	0.022705078125	-0.384674072265625	0.3853435641684984
520.0	100.0	0.0399169921875	-0.32729339599609375	0.3297185668535407
520.0	120.0	0.051025390625	-0.23203277587890625	0.2375769340035025
520.0	140.0	0.041748046875	-0.1365203857421875	0.14276104209858118
520.0	160.0	-0.1068115234375	-0.0606231689453125	0.12281640831750257
520.0	180.0	-0.1641845703125	0.1332855224609375	0.21147482977031884
520.0	200.0	-0.236572265625	0.1560211181640625	0.28338847220045826
520.0	220.0	-0.328369140625	0.149169921875	0.36066321978681803
520.0	240.0	-0.4146728515625	0.219573974609375	0.4692188233103331
520.0	260.0	-0.841796875	1.160247802734375	1.4334562925006507
520.0	280.0	-0.8626708984375	1.180999755859375	1.4625188895706156
520.0	300.0	-1.3480224609375	4.792144775390625	4.978133797267371
520.0	320.0	-1.40185546875	5.09027099609375	5.279778174216938
520.0	340.0	-1.3458251953125	2.329986572265625	2.6907402110341394
520.0	360.0	-5.7154541015625	3.259521484375	6.579581741582804
520.0	380.0	-2.320556640625	0.1990966796875	2.329081924323696
520.0	400.0	-1.3431396484375	-0.235809326171875	1.363682570657279
520.0	420.0	-1.03466796875	-0.49761962890625	1.1481128431604817
520.0	440.0	-0.8592529296875	-0.496063232421875	0.9921664818655138
520.0	460.0	-0.767822265625	-0.51556396484375	0.9248552499904596
520.0	480.0	-0.62451171875	-0.478759765625	0.7869090163655414
520.0	500.0	-0.604736328125	-0.4716796875	0.7669339959567611
520.0	520.0	-0.583984375	-0.5899658203125	0.8301189188189495
520.0	540.0	-0.6474609375	-0.69342041015625	0.9487030783177848
520.0	560.0	-0.757080078125	-0.78375244140625	1.0896963494955894
520.0	580.0	-0.76025390625	-0.90673828125	1.1832836991409068
520.0	600.0	-0.7581787109375	-1.033203125	1.281539564441385
520.0	620.0	-0.706787109375	-1.18829345703125	1.3826023860828345
520.0	640.0	-0.646240234375	-1.33807373046875	1.4859568461754238
520.0	660.0	-0.5723876953125	-1.5125732421875	1.6172524499059386
520.0	680.0	-0.546875	-1.53466796875	1.6291955192463092
520.0	700.0	-0.4918212890625	-1.60650634765625	1.6801044090874004
520.0	720.0	0.1915283203125	-2.4813232421875	2.4887041064983224
520.0	740.0	1.342041015625	-0.54681396484375	1.4491651388878781
520.0	760.0	1.573974609375	-0.46441650390625	1.641060254852846
520.0	780.0	1.58447265625	-0.4537353515625	1.6481593878206913
520.0	800.0	1.5889892578125	-0.45477294921875	1.6527871299065222
540.0	0.0	0.1114501953125	-0.46850234270095825	0.48157615301370615
540.0	20.0	0.046630859375	-0.451568603515625	0.4539698676422288
540.0	40.0	0.0545654296875	-0.44835662841796875	0.4516647566097116
540.0	60.0	0.056884765625	-0.4397544860839844	0.4434184080427879
540.0	80.0	0.063720703125	-0.39551544189453125	0.40061551740262225
540.0	100.0	0.0760498046875	-0.35169219970703125	0.35982075555445275
540.0	120.0	0.072265625	-0.311920166015625	0.32018199593958385
540.0	140.0	0.062744140625	-0.2495880126953125	0.257353848356626
540.0	160.0	0.011962890625	-0.1624603271484375	0.16290018001611617
540.0	180.0	-0.0286865234375	0.0818939208984375	0.08677286964858184
540.0	200.0	-0.055419921875	0.1386260986328125	0.14929354628645328
540.0	220.0	-0.0718994140625	0.1277618408203125	0.14660359379062196
540.0	240.0	-0.0782470703125	0.1612548828125	0.17923655108086192
540.0	260.0	-0.1270751953125	0.49102783203125	0.5072045318143554
540.0	280.0	-0.226318359375	0.71990966796875	0.754645565696286
540.0	300.0	0.1053466796875	4.02978515625	4.031161907993032
540.0	320.0	-0.029052734375	3.605865478515625	3.6059825166694
540.0	340.0	-0.4490966796875	1.068267822265625	1.1588287051132613
540.0	360.0	-0.958740234375	-0.881195068359375	1.3021856954790716
540.0	380.0	-0.6934814453125	0.053497314453125	0.6955418590181403
540.0	400.0	-0.756103515625	-0.457672119140625	0.8838304673290885
540.0	420.0	-0.6893310546875	-0.41986083984375	0.8071309855227219
540.0	440.0	-0.606201171875	-0.47821044921875	0.7721172802914218
540.0	460.0	-0.5538330078125	-0.631988525390625	0.8403216626792727
540.0	480.0	-0.5567626953125	-0.572998046875	0.7989439658788371
540.0	500.0	-0.533447265625	-0.632049560546875	0.8270747440166983
540.0	520.0	-0.5281982421875	-1.800537109375	1.8764134046863035
540.0	540.0	-0.475830078125	-2.15380859375	2.2057438023849905
540.0	560.0	-0.4239501953125	-2.3115234375	2.3500796518878513
540.0	580.0	-0.39501953125	-2.32177734375	2.3551412832396648
540.0	600.0	-0.37451171875	-2.3304443359375	2.360345277789725
540.0	620.0	-0.359130859375	-2.37127685546875	2.3983179312670764
540.0	640.0	-0.3782958984375	-2.41973876953125	2.449131172384861
540.0	660.0	-0.390380859375	-2.45355224609375	2.484414586915406
540.0	680.0	-0.398193359375	-2.5150146484375	2.5463418139176737
540.0	700.0	-0.4031982421875	-2.4942626953125	2.5266410935727825
540.0	720.0	-0.3988037109375	-2.45196533203125	2.4841856591930966
540.0	740.0	-0.3511962890625	-2.27166748046875	2.298654383605876
540.0	760.0	0.59423828125	-1.7406005859375	1.8392415650666778
540.0	780.0	1.4891357421875	-0.70263671875	1.6465793686294272
540.0	800.0	1.5782470703125	-0.48321533203125	1.6505638042984163
560.0	0.0	0.2825927734375	-0.4382389187812805	0.5214518439258643
560.0	20.0	0.2286376953125	-0.42519569396972656	0.48276969031641676
560.0	40.0	0.1707763671875	-0.4281005859375	0.4609063671395641
560.0	60.0	0.12158203125	-0.43517303466796875	0.45183820159987037
560.0	80.0	0.093505859375	-0.4173583984375	0.42770477958958125
560.0	100.0	0.086669921875	-0.38535308837890625	0.39497933880265146
560.0	120.0	0.0797119140625	-0.36385345458984375	0.3724826514892618
560.0	140.0	0.0623779296875	-0.3349456787109375	0.3407045843531156
560.0	160.0	0.015625	-0.25933837890625	0.2598086515086087
560.0	180.0	-0.0196533203125	-0.099700927734375	0.10161952563558241
560.0	200.0	-0.04736328125	0.03936767578125	0.061588101993682344
560.0	220.0	-0.063720703125	0.074066162109375	0.09770427000063305
560.0	240.0	-0.0706787109375	0.0693511962890625	0.09902054638564038
560.0	260.0	-0.0794677734375	0.116729736328125	0.14121245822641645
560.0	280.0	-0.12109375	0.2210693359375	0.25206218990739115
560.0	300.0	-0.146484375	0.205169677734375	0.25209575319859695
560.0	320.0	-0.157958984375	0.097320556640625	0.18553256180418196
560.0	340.0	-0.1529541015625	-0.064178466796875	0.16587294169088926
560.0	360.0	-0.318359375	-1.354034423828125	1.3909571929293703
560.0	380.0	-0.1336669921875	-0.520294189453125	0.5371898252751419
560.0	400.0	-0.1700439453125	-0.665313720703125	0.6867002914614762
560.0	420.0	-0.240966796875	-0.901885986328125	0.9335220027033387
560.0	440.0	-0.2972412109375	-1.124237060546875	1.1628677077753382
560.0	460.0	-0.346923828125	-1.2611083984375	1.3079566258597801
560.0	480.0	-0.44482421875	-1.2071533203125	1.2865021276033868
560.0	500.0	-0.4539794921875	-1.257354736328125	1.3368015231490384
560.0	520.0	-0.4908447265625	-2.13360595703125	2.1893384675452654
560.0	540.0	-0.471923828125	-2.312255859375	2.3599235705348964
560.0	560.0	-0.4354248046875	-2.37054443359375	2.4102024131137743
560.0	580.0	-0.4134521484375	-2.37127685546875	2.4070514336692823
560.0	600.0	-0.3807373046875	-2.37872314453125	2.409000766606217
560.0	620.0	-0.3531494140625	-2.4056396484375	2.431422757725852
560.0	640.0	-0.359619140625	-2.4583740234375	2.484537938011039
560.0	660.0	-0.371826171875	-2.5023193359375	2.5297938179025397
560.0	680.0	-0.377197265625	-2.55133056640625	2.5790628988595476
560.0	700.0	-0.373779296875	-2.5306396484375	2.558094602045875
560.0	720.0	-0.3707275390625	-2.49755859375	2.5249233329813827
560.0	740.0	-0.2984619140625	-2.4676513671875	2.4856352878345183
560.0	760.0	-0.10595703125	-1.06390380859375	1.0691670619746945
560.0	780.0	1.4342041015625	-0.55364990234375	1.5373579997202804
560.0	800.0	1.5560302734375	-0.40972900390625	1.6090705604466167
580.0	0.0	0.52392578125	-0.4065152406692505	0.6631386470073973
580.0	20.0	0.427001953125	-0.39087677001953125	0.5788914555540323
580.0	40.0	0.3353271484375	-0.4059104919433594	0.5265051034405319
580.0	60.0	0.1671142578125	-0.427642822265625	0.4591356647000227
580.0	80.0	0.11279296875	-0.44549560546875	0.4595525957835584
580.0	100.0	0.0975341796875	-0.40979766845703125	0.42124463828057496
580.0	120.0	0.0889892578125	-0.394775390625	0.40468098182289336
580.0	140.0	0.075927734375	-0.377410888671875	0.38497272596304144
580.0	160.0	0.036376953125	-0.3216400146484375	0.32369056480179575
580.0	180.0	0.0015869140625	-0.2736358642578125	0.2736404657655036
580.0	200.0	-0.031005859375	-0.0590362548828125	0.06668315159146783
580.0	220.0	-0.048828125	0.029449462890625	0.05702154553817288
580.0	240.0	-0.0623779296875	0.0152130126953125	0.06420624476923123
580.0	260.0	-0.070556640625	0.030120849609375	0.07671704580779937
580.0	280.0	-0.09228515625	-0.043853759765625	0.1021748614369898
580.0	300.0	-0.142578125	-0.3790283203125	0.40495800933853715
580.0	320.0	-0.1409912109375	-0.478668212890625	0.49900078115522756
580.0	340.0	-0.1246337890625	-0.45208740234375	0.46895266363887456
580.0	360.0	-0.1402587890625	-0.526580810546875	0.5449402517207577
580.0	380.0	-0.1505126953125	-0.621612548828125	0.639575040406387
580.0	400.0	-0.1756591796875	-0.753875732421875	0.7740702599526117
580.0	420.0	-0.2379150390625	-0.996063232421875	1.0240827743863408
580.0	440.0	-0.2645263671875	-1.138641357421875	1.1689646443622435
580.0	460.0	-0.2840576171875	-1.267974853515625	1.299403308842259
580.0	480.0	-0.3028564453125	-1.332672119140625	1.366651749203903
580.0	500.0	-0.2532958984375	-1.4229736328125	1.4453417491530727
580.0	520.0	-0.367919921875	-2.253173828125	2.283014973376209
580.0	540.0	-0.4097900390625	-2.38250732421875	2.4174923011399296
580.0	560.0	-0.4073486328125	-2.40240478515625	2.4366948229919685
580.0	580.0	-0.3936767578125	-2.40386962890625	2.435892153281757
580.0	600.0	-0.3709716796875	-2.4005126953125	2.429008272420382
580.0	620.0	-0.3543701171875	-2.43096923828125	2.4566622920998324
580.0	640.0	-0.367431640625	-2.49395751953125	2.5208788387700913
580.0	660.0	-0.3795166015625	-2.53057861328125	2.5588788499766855
580.0	680.0	-0.3868408203125	-2.57659912109375	2.605476703231317
580.0	700.0	-0.3798828125	-2.52679443359375	2.5551910028162808
580.0	720.0	-0.372314453125	-2.468017578125	2.495942470879439
580.0	740.0	-0.2996826171875	-2.41339111328125	2.431926466139398
580.0	760.0	-0.0806884765625	-0.42181396484375	0.4294620485993861
580.0	780.0	1.4644775390625	-0.431396484375	1.5266949234046945
580.0	800.0	1.575927734375	-0.42291259765625	1.6316872522725296
600.0	0.0	0.6307373046875	-0.48018383979797363	0.7927206743409548
600.0	20.0	0.500732421875	-0.45513343811035156	0.6766678689009492
600.0	40.0	0.4189453125	-0.4784126281738281	0.6359196628992629
600.0	60.0	0.2208251953125	-0.40570831298828125	0.4619123316307987
600.0	80.0	0.140625	-0.43964385986328125	0.46158651858615246
600.0	100.0	0.1136474609375	-0.385162353515625	0.4015791129319799
600.0	120.0	0.0966796875	-0.36505126953125	0.3776365863650859
600.0	140.0	0.080078125	-0.3730010986328125	0.3815000991936971
600.0	160.0	0.0516357421875	-0.3600006103515625	0.3636848764036683
600.0	180.0	0.022216796875	-0.3527679443359375	0.353466842312526
600.0	200.0	-0.0010986328125	-0.4142913818359375	0.4142928385304135
600.0	220.0	-0.0252685546875	-0.181488037109375	0.18323866259555885
600.0	240.0	-0.0498046875	-0.1615753173828125	0.16907717197874245
600.0	260.0	-0.064208984375	-0.123291015625	0.1390088781636374
600.0	280.0	-0.089111328125	-0.11517333984375	0.145621863093992
600.0	300.0	-0.140380859375	-0.402008056640625	0.42581364853986947
600.0	320.0	-0.1417236328125	-0.501861572265625	0.5214888549283652
600.0	340.0	-0.1336669921875	-0.52642822265625	0.5431330761512058
600.0	360.0	-0.14501953125	-0.58740234375	0.6050389887329269
600.0	380.0	-0.1427001953125	-0.589996337890625	0.6070082573298111
600.0	400.0	-0.1583251953125	-0.69146728515625	0.7093615960228578
600.0	420.0	-0.21044921875	-0.89495849609375	0.9193691224980705
600.0	440.0	-0.23583984375	-1.062255859375	1.0881212904251731
600.0	460.0	-0.256591796875	-1.2291259765625	1.2556233577328277
600.0	480.0	-0.25732421875	-1.308349609375	1.3334145844061451
600.0	500.0	-0.165771484375	-1.37396240234375	1.3839266122472318
600.0	520.0	-0.267578125	-2.24041748046875	2.2563396330713283
600.0	540.0	-0.3353271484375	-2.4273681640625	2.4504204742009845
600.0	560.0	-0.3748779296875	-2.42071533203125	2.4495706115354077
600.0	580.0	-0.3853759765625	-2.423095703125	2.453549964809019
600.0	600.0	-0.384033203125	-2.42816162109375	2.4583430109028876
600.0	620.0	-0.3717041015625	-2.4644775390625	2.492350994475285
600.0	640.0	-0.3848876953125	-2.5369873046875	2.5660169762003746
600.0	660.0	-0.3890380859375	-2.5606689453125	2.5900532967098853
600.0	680.0	-0.3895263671875	-2.5838623046875	2.6130585910613044
600.0	700.0	-0.3802490234375	-2.52459716796875	2.553072693900627
600.0	720.0	-0.376953125	-2.46044921875	2.489157290428781
600.0	740.0	-0.3192138671875	-2.39703369140625	2.418195196989166
600.0	760.0	-0.1494140625	-0.44482421875	0.4692474269074917
600.0	780.0	1.4912109375	-0.45745849609375	1.5598007359172468
600.0	800.0	1.614013671875	-0.4521484375	1.6761498568245954
620.0	0.0	0.6536865234375	-0.4971087574958801	0.8212327244471588
620.0	20.0	0.5255126953125	-0.47371673583984375	0.7075105220061146
620.0	40.0	0.446044921875	-0.5012931823730469	0.6710073971456437
620.0	60.0	0.235107421875	-0.3865394592285156	0.4524248593538849
620.0	80.0	0.1124267578125	-0.483245849609375	0.49615151620943093
620.0	100.0	0.08837890625	-0.39554595947265625	0.40529919457740166
620.0	120.0	0.068603515625	-0.35747528076171875	0.36399865207412413
620.0	140.0	0.0614013671875	-0.3665924072265625	0.37169896546622244
620.0	160.0	0.0555419921875	-0.2952728271484375	0.30045125286539803
620.0	180.0	0.037353515625	-0.28521728515625	0.28765288957604573
620.0	200.0	0.0018310546875	-0.354583740234375	0.35458846794540194
620.0	220.0	-0.0220947265625	-0.26617431640625	0.2670897670376125
620.0	240.0	-0.0596923828125	-0.3055267333984375	0.31130333340161
620.0	260.0	-0.0792236328125	-0.291259765625	0.30184206974499056
620.0	280.0	-0.1038818359375	-0.252349853515625	0.27289537263776215
620.0	300.0	-0.11328125	-0.35821533203125	0.3757005000047527
620.0	320.0	-0.123779296875	-0.502410888671875	0.5174340686415349
620.0	340.0	-0.1170654296875	-0.50775146484375	0.5210718423393198
620.0	360.0	-0.1324462890625	-0.57470703125	0.5897713041973268
620.0	380.0	-0.1343994140625	-0.5843505859375	0.5996072129201273
620.0	400.0	-0.135986328125	-0.647796630859375	0.6619159738136537
620.0	420.0	-0.1761474609375	-0.82373046875	0.8423537339751174
620.0	440.0	-0.1932373046875	-0.980072021484375	0.9989403501808098
620.0	460.0	-0.21630859375	-1.16204833984375	1.1820092012601755
620.0	480.0	-0.199951171875	-1.222198486328125	1.2384464506457054
620.0	500.0	-0.0853271484375	-1.27435302734375	1.277206467475269
620.0	520.0	-0.2425537109375	-2.1856689453125	2.1990864105789494
620.0	540.0	-0.2769775390625	-2.46435546875	2.479871858282833
620.0	560.0	-0.341796875	-2.44122314453125	2.465034593094955
620.0	580.0	-0.3721923828125	-2.43310546875	2.4614080100391327
620.0	600.0	-0.3626708984375	-2.45526123046875	2.4819020710770165
620.0	620.0	-0.348876953125	-2.4708251953125	2.495334100719348
620.0	640.0	-0.31640625	-2.51898193359375	2.5387758658083173
620.0	660.0	-0.3011474609375	-2.5667724609375	2.5843781959024987
620.0	680.0	-0.2943115234375	-2.586181640625	2.602874324882767
620.0	700.0	-0.2894287109375	-2.48419189453125	2.5009954713213105
620.0	720.0	-0.2862548828125	-2.443359375	2.4600705057649037
620.0	740.0	-0.3197021484375	-2.2947998046875	2.3169625821988022
620.0	760.0	-0.187744140625	-0.41455078125	0.4550826436747562
620.0	780.0	1.5159912109375	-0.46734619140625	1.5863927049320654
620.0	800.0	1.624267578125	-0.45855712890625	1.6877558489955815
