# Supplementary material for: Real-time emotion detection by quantitative facial motion analysis
Source: PLoS One. 2023 Mar 10;18(3):e0282730. doi: 10.1371/journal.pone.0282730 (PMC10004542; doi:10.1371/journal.pone.0282730)
Supplement: S1 Dataset — Data from each participant is organized into folders by Study ID and subsequently by emotions. The data files (.csv) contain the pixel displacement results after DISC-processing of videos. (ZIP) [file pone.0282730.s004.zip › S1_Dataset/1/neutral/result/100020_cropped_result.csv]

pos_x	pos_y	disp_x	disp_y	disp_xy_indi
0.0	0.0	-0.7518702745437622	-1.1685787439346313	1.3895629494622952
0.0	20.0	-0.5857821702957153	-1.2665672302246094	1.3954688458418543
0.0	40.0	-0.617984414100647	-1.0614242553710938	1.228220739916649
0.0	60.0	-0.5191409587860107	-1.0449638366699219	1.1668147903747115
0.0	80.0	-0.485335111618042	-0.9852294921875	1.098283807968294
0.0	100.0	-0.5322823524475098	-0.842681884765625	0.9967132293890761
0.0	120.0	-0.49514973163604736	-0.8947296142578125	1.0226017501301197
0.0	140.0	-0.49301767349243164	-0.85064697265625	0.9831920964212095
0.0	160.0	-0.5572400093078613	-0.727020263671875	0.9160103120396342
0.0	180.0	-0.5399550199508667	-0.748748779296875	0.9231338787352035
0.0	200.0	-0.5446752309799194	-0.7817840576171875	0.9528155225369822
0.0	220.0	-0.6035947799682617	-0.76263427734375	0.9725932856978594
0.0	240.0	-0.5769443511962891	-0.8661346435546875	1.0406988061600304
0.0	260.0	-0.521105170249939	-0.979705810546875	1.109672957983805
0.0	280.0	-0.44647300243377686	-1.164642333984375	1.2472890234467726
0.0	300.0	-0.38195133209228516	-1.180206298828125	1.2404731870865457
0.0	320.0	-0.3498232364654541	-1.164093017578125	1.2155199917505717
0.0	340.0	-0.33230435848236084	-1.025909423828125	1.0783859849635142
0.0	360.0	-0.29181647300720215	-1.088714599609375	1.1271452139458185
0.0	380.0	-0.27318811416625977	-1.1241455078125	1.1568642394234256
0.0	400.0	-0.22732651233673096	-1.159271240234375	1.1813497160645225
0.0	420.0	-0.1753098964691162	-1.265838623046875	1.2779205685007269
0.0	440.0	-0.05976426601409912	-1.2540283203125	1.2554516301466951
0.0	460.0	0.07143640518188477	-1.190765380859375	1.1929062629722769
0.0	480.0	0.1798095703125	-1.19586181640625	1.2093043312228817
0.0	500.0	0.2749773859977722	-1.19866943359375	1.2298052585032027
0.0	520.0	0.42801332473754883	-1.315673828125	1.3835436488112627
0.0	540.0	0.6208985447883606	-1.3857421875	1.5184849071155067
0.0	560.0	0.820365846157074	-1.227294921875	1.4762293002109037
0.0	580.0	1.1700868606567383	-1.03076171875	1.55935017950491
0.0	600.0	0.8462454080581665	-1.3990478515625	1.635073754183945
0.0	620.0	0.9089074730873108	-1.62841796875	1.8649015726257074
0.0	640.0	0.7325929403305054	-1.7020263671875	1.852993839931362
0.0	660.0	0.698682427406311	-1.8558349609375	1.9829978660110221
0.0	680.0	0.6768603324890137	-1.867431640625	1.986313379631854
0.0	700.0	0.5925261378288269	-1.865478515625	1.9573189102108015
0.0	720.0	0.8007756471633911	-0.1826171875	0.8213346907688472
0.0	740.0	0.9018580913543701	0.290771484375	0.9475737823868853
0.0	760.0	1.1035912036895752	0.23876953125	1.129125517342669
0.0	780.0	1.2145675420761108	0.221923828125	1.234675868296801
0.0	800.0	1.1374640464782715	0.5726318359375	1.2734722912414997
20.0	0.0	-0.6260013580322266	-0.942259669303894	1.1312519545419029
20.0	20.0	-0.6124706268310547	-0.9342193603515625	1.1170882158480178
20.0	40.0	-0.5685482025146484	-0.8585472106933594	1.0297331555174793
20.0	60.0	-0.5310077667236328	-0.7475357055664062	0.9169399540959511
20.0	80.0	-0.5415458679199219	-0.6569137573242188	0.8513563364555197
20.0	100.0	-0.6003646850585938	-0.5117340087890625	0.7888659270223481
20.0	120.0	-0.5699176788330078	-0.5188217163085938	0.7707023640548915
20.0	140.0	-0.5864639282226562	-0.4519195556640625	0.7403858614924738
20.0	160.0	-0.6142597198486328	-0.437530517578125	0.7541538021124755
20.0	180.0	-0.5575523376464844	-0.533355712890625	0.7715782045185868
20.0	200.0	-0.5613746643066406	-0.6134796142578125	0.831564038926232
20.0	220.0	-0.5719795227050781	-0.6740264892578125	0.8840092095759755
20.0	240.0	-0.5302181243896484	-0.8179168701171875	0.9747406146527253
20.0	260.0	-0.4887886047363281	-0.966217041015625	1.0828156216406726
20.0	280.0	-0.4346752166748047	-1.145355224609375	1.2250637267225246
20.0	300.0	-0.3842144012451172	-1.14141845703125	1.2043491188919198
20.0	320.0	-0.3441619873046875	-1.12152099609375	1.1731397266245096
20.0	340.0	-0.3263683319091797	-0.9945068359375	1.0466900853641434
20.0	360.0	-0.284393310546875	-1.06683349609375	1.104089336725713
20.0	380.0	-0.26462554931640625	-1.06982421875	1.1020664863677951
20.0	400.0	-0.23166656494140625	-1.050079345703125	1.075330660580295
20.0	420.0	-0.1909027099609375	-1.123779296875	1.1398788324884797
20.0	440.0	-0.10661506652832031	-1.0517578125	1.0571477042332464
20.0	460.0	-0.013547897338867188	-1.008087158203125	1.008178190627211
20.0	480.0	0.06565093994140625	-1.04400634765625	1.0460684967351483
20.0	500.0	0.13178062438964844	-1.263702392578125	1.2705549456722456
20.0	520.0	0.047420501708984375	-1.7745361328125	1.7751696230612652
20.0	540.0	-0.026641845703125	-1.921875	1.9220596514071744
20.0	560.0	-0.026035308837890625	-1.9178466796875	1.9180233898716283
20.0	580.0	-0.062591552734375	-1.9180908203125	1.9191117990989424
20.0	600.0	0.021953582763671875	-1.9569091796875	1.9570323189312346
20.0	620.0	0.07054328918457031	-1.9547119140625	1.95598441267482
20.0	640.0	0.16252899169921875	-2.014404296875	2.020950356740914
20.0	660.0	0.24364852905273438	-2.1121826171875	2.126189082386277
20.0	680.0	0.29095458984375	-2.1912841796875	2.2105159871622426
20.0	700.0	0.2966804504394531	-2.237548828125	2.257131818905692
20.0	720.0	0.28561973571777344	-2.138427734375	2.1574178567388578
20.0	740.0	0.4002685546875	-2.014892578125	2.0542655663898057
20.0	760.0	0.4546680450439453	-1.506591796875	1.573703235554634
20.0	780.0	1.1909294128417969	0.1212158203125	1.197082345315367
20.0	800.0	1.18621826171875	0.2628173828125	1.2149842555125827
40.0	0.0	-0.6882591247558594	-0.7398355007171631	1.0104737457901205
40.0	20.0	-0.6499176025390625	-0.5796546936035156	0.8708573097280107
40.0	40.0	-0.6638717651367188	-0.46627044677734375	0.8112544915645684
40.0	60.0	-0.6095237731933594	-0.43846893310546875	0.7508490097126838
40.0	80.0	-0.64459228515625	-0.32476806640625	0.7217849479174602
40.0	100.0	-0.6684494018554688	-0.25353240966796875	0.7149148799633287
40.0	120.0	-0.6098709106445312	-0.332366943359375	0.6945576381326778
40.0	140.0	-0.6153831481933594	-0.3042449951171875	0.6864848404256481
40.0	160.0	-0.6181259155273438	-0.3238677978515625	0.6978323566099077
40.0	180.0	-0.5615081787109375	-0.442840576171875	0.7151218152619261
40.0	200.0	-0.5497550964355469	-0.544464111328125	0.7737388671775396
40.0	220.0	-0.6129646301269531	-0.4609375	0.7669348190641252
40.0	240.0	-0.5639076232910156	-0.589202880859375	0.8155684167614075
40.0	260.0	-0.5404815673828125	-0.66461181640625	0.8566383082651607
40.0	280.0	-0.5157508850097656	-0.619171142578125	0.805836136686521
40.0	300.0	-0.44970703125	-0.682037353515625	0.8169524867128358
40.0	320.0	-0.3967437744140625	-0.83416748046875	0.9237104568033746
40.0	340.0	-0.3637809753417969	-0.740264892578125	0.8248204102738559
40.0	360.0	-0.3163185119628906	-0.8258056640625	0.8843146475141775
40.0	380.0	-0.279144287109375	-0.816619873046875	0.8630119061061067
40.0	400.0	-0.23245620727539062	-0.85699462890625	0.8879615319792973
40.0	420.0	-0.18444061279296875	-0.916595458984375	0.9349682214269226
40.0	440.0	-0.09670639038085938	-0.832916259765625	0.8385115513351341
40.0	460.0	-0.004703521728515625	-0.831390380859375	0.8314036856438316
40.0	480.0	0.07262802124023438	-0.898651123046875	0.9015812056729452
40.0	500.0	0.14067840576171875	-1.143798828125	1.1524175341723077
40.0	520.0	0.055660247802734375	-1.7303466796875	1.7312416628220963
40.0	540.0	-0.02167510986328125	-1.9049072265625	1.905030538389771
40.0	560.0	-0.026927947998046875	-1.91015625	1.9103460455628054
40.0	580.0	-0.09747314453125	-1.922607421875	1.925076703031244
40.0	600.0	-0.06475448608398438	-1.9481201171875	1.9491960225843474
40.0	620.0	-0.171844482421875	-1.9761962890625	1.9836537749928131
40.0	640.0	-0.18885040283203125	-2.0753173828125	2.0838922030790235
40.0	660.0	-0.11912155151367188	-2.150634765625	2.1539312521874794
40.0	680.0	-0.056018829345703125	-2.229736328125	2.230439912259826
40.0	700.0	0.0172882080078125	-2.3250732421875	2.325137515002589
40.0	720.0	0.09758758544921875	-2.32421875	2.3262665656982158
40.0	740.0	0.2651634216308594	-2.161376953125	2.1775816801376
40.0	760.0	0.44439697265625	-1.56103515625	1.623058664483358
40.0	780.0	1.2095146179199219	0.0516357421875	1.2106163144585607
40.0	800.0	1.2501335144042969	0.0615234375	1.251646490507066
60.0	0.0	-0.8396492004394531	-0.1923609972000122	0.8614020739714968
60.0	20.0	-0.8121070861816406	-0.14576148986816406	0.8250844389242967
60.0	40.0	-0.7601966857910156	-0.14966583251953125	0.7747895601461138
60.0	60.0	-0.6735649108886719	-0.13030624389648438	0.6860535011053253
60.0	80.0	-0.6521568298339844	-0.08719635009765625	0.6579602831246469
60.0	100.0	-0.6516761779785156	-0.057891845703125	0.6542425442781907
60.0	120.0	-0.5945587158203125	-0.12880706787109375	0.6083513189691033
60.0	140.0	-0.5607070922851562	-0.187744140625	0.5913039029787428
60.0	160.0	-0.5528717041015625	-0.2852630615234375	0.6221271055547172
60.0	180.0	-0.5258903503417969	-0.38873291015625	0.6539678402040615
60.0	200.0	-0.6333580017089844	-0.3130035400390625	0.7064797055866381
60.0	220.0	-0.6921119689941406	-0.200836181640625	0.7206622991949366
60.0	240.0	-0.6571426391601562	-0.22137451171875	0.6934285274208801
60.0	260.0	-0.6194381713867188	-0.160125732421875	0.6397998893049013
60.0	280.0	-0.5731353759765625	0.146209716796875	0.5914908625512469
60.0	300.0	-0.4528999328613281	-0.0914306640625	0.4620367036466965
60.0	320.0	-0.4123077392578125	-0.115386962890625	0.4281492999609024
60.0	340.0	-0.3821525573730469	-0.118011474609375	0.39995910446724303
60.0	360.0	-0.3490257263183594	-0.225860595703125	0.41573064154982464
60.0	380.0	-0.2811546325683594	-0.17120361328125	0.3291786818966334
60.0	400.0	-0.223907470703125	-0.23065185546875	0.32145735933067066
60.0	420.0	-0.16918563842773438	-0.366119384765625	0.4033202005247937
60.0	440.0	-0.09716796875	-0.33734130859375	0.35105665160304916
60.0	460.0	-0.029949188232421875	-0.4095458984375	0.4106394973730122
60.0	480.0	0.006626129150390625	-0.523040771484375	0.5230827412775992
60.0	500.0	0.0626373291015625	-0.97149658203125	0.9735137615336409
60.0	520.0	-0.04978179931640625	-1.7752685546875	1.775966404188273
60.0	540.0	-0.07405853271484375	-1.9442138671875	1.945623865918603
60.0	560.0	-0.06557083129882812	-1.9423828125	1.9434892652681748
60.0	580.0	-0.11231231689453125	-1.9351806640625	1.9384370660631713
60.0	600.0	-0.07300949096679688	-1.9552001953125	1.9565628508998296
60.0	620.0	-0.18854141235351562	-1.9869384765625	1.995863816450603
60.0	640.0	-0.22725296020507812	-2.074462890625	2.086873305330777
60.0	660.0	-0.15836715698242188	-2.13671875	2.1425795604859714
60.0	680.0	-0.09542083740234375	-2.20751953125	2.2095808690927754
60.0	700.0	-0.03554534912109375	-2.28125	2.281526908529492
60.0	720.0	0.08143997192382812	-2.362548828125	2.363952079527367
60.0	740.0	0.22925186157226562	-2.569091796875	2.5793001137527143
60.0	760.0	0.31995391845703125	-2.485107421875	2.5056195657350333
60.0	780.0	1.0627937316894531	-1.866455078125	2.147832645896089
60.0	800.0	1.0427131652832031	-2.3477783203125	2.568912958117558
80.0	0.0	-0.9163284301757812	0.03711283206939697	0.9170796880602159
80.0	20.0	-0.767730712890625	-0.0140228271484375	0.767858767741036
80.0	40.0	-0.668365478515625	-0.048244476318359375	0.670104426464005
80.0	60.0	-0.570892333984375	-0.0883941650390625	0.5776950626542348
80.0	80.0	-0.53973388671875	-0.072540283203125	0.5445867801918424
80.0	100.0	-0.51275634765625	-0.0773468017578125	0.5185572290537849
80.0	120.0	-0.49466705322265625	-0.12480926513671875	0.5101694289233274
80.0	140.0	-0.463104248046875	-0.20751953125	0.507474039148094
80.0	160.0	-0.46277618408203125	-0.28790283203125	0.5450227859871
80.0	180.0	-0.549713134765625	-0.2767791748046875	0.6154601872903023
80.0	200.0	-0.7669448852539062	0.017333984375	0.767140745907451
80.0	220.0	-0.7512741088867188	0.100555419921875	0.7579737324994831
80.0	240.0	-0.7572250366210938	0.3153228759765625	0.8202550043736079
80.0	260.0	-0.55474853515625	1.01708984375	1.1585411893918163
80.0	280.0	-0.5788040161132812	2.0665283203125	2.146055308635466
80.0	300.0	-0.27196502685546875	1.66827392578125	1.6902966802529311
80.0	320.0	-0.225982666015625	1.96563720703125	1.978584796010811
80.0	340.0	-0.2558441162109375	0.710113525390625	0.7547962842664618
80.0	360.0	-0.25194549560546875	0.2060546875	0.32547667657853446
80.0	380.0	-0.204498291015625	0.089263916015625	0.22313134636522006
80.0	400.0	-0.169281005859375	0.071502685546875	0.1837625995276978
80.0	420.0	-0.13571929931640625	0.008697509765625	0.1359977017565349
80.0	440.0	-0.1259002685546875	-0.053924560546875	0.13696253448412826
80.0	460.0	-0.09328460693359375	-0.175872802734375	0.19908104036396704
80.0	480.0	-0.097869873046875	-0.28155517578125	0.2980802392971094
80.0	500.0	-0.01638031005859375	-0.884521484375	0.8846731435273533
80.0	520.0	-0.13018035888671875	-1.8116455078125	1.8163167047123379
80.0	540.0	-0.103424072265625	-1.9425048828125	1.9452562192355045
80.0	560.0	-0.08283233642578125	-1.944580078125	1.9463434630605116
80.0	580.0	-0.13582611083984375	-1.949462890625	1.9541889095760057
80.0	600.0	-0.09503173828125	-1.975830078125	1.9781141344483133
80.0	620.0	-0.2260284423828125	-2.019775390625	2.032383203369968
80.0	640.0	-0.250640869140625	-2.094482421875	2.109425860471738
80.0	660.0	-0.1746673583984375	-2.1456298828125	2.1527276372332547
80.0	680.0	-0.1092071533203125	-2.2117919921875	2.2144864007351854
80.0	700.0	-0.04111480712890625	-2.274658203125	2.27502975110417
80.0	720.0	0.07224273681640625	-2.35595703125	2.3570643915937124
80.0	740.0	0.2255096435546875	-2.4703369140625	2.48060860844995
80.0	760.0	1.1951065063476562	-0.526123046875	1.3057890419081997
80.0	780.0	1.6670684814453125	0.0787353515625	1.6689267741318223
80.0	800.0	1.6728973388671875	0.121826171875	1.6773273748862012
100.0	0.0	-0.7510757446289062	0.06545960903167725	0.753922896975842
100.0	20.0	-0.6161956787109375	0.003910064697265625	0.6162080842280225
100.0	40.0	-0.568695068359375	-0.007144927978515625	0.5687399500405192
100.0	60.0	-0.47371673583984375	-0.056243896484375	0.4770439410646585
100.0	80.0	-0.44216156005859375	-0.0571746826171875	0.4458427856608488
100.0	100.0	-0.4615020751953125	-0.0342559814453125	0.4627716906578896
100.0	120.0	-0.4668121337890625	-0.03851318359375	0.4683981570877745
100.0	140.0	-0.432891845703125	-0.1326904296875	0.4527715761914738
100.0	160.0	-0.4820098876953125	-0.17669677734375	0.5133763560583157
100.0	180.0	-0.6344223022460938	-0.038421630859375	0.6355846751654165
100.0	200.0	-0.8332366943359375	0.304534912109375	0.8871442393891454
100.0	220.0	-0.7545089721679688	0.3796844482421875	0.8446561840884959
100.0	240.0	-0.6560592651367188	1.1874237060546875	1.3566093089288382
100.0	260.0	0.7173233032226562	2.325469970703125	2.4335906200485438
100.0	280.0	2.0790176391601562	2.73406982421875	3.4347419331941977
100.0	300.0	3.1660919189453125	2.4619140625	4.01063073472815
100.0	320.0	3.7974395751953125	2.434906005859375	4.51102145690193
100.0	340.0	2.4105072021484375	0.38287353515625	2.44072471113244
100.0	360.0	0.48540496826171875	0.0955810546875	0.494725905151868
100.0	380.0	0.42226409912109375	-0.021636962890625	0.4228180785747922
100.0	400.0	0.42150115966796875	-0.05023193359375	0.4244837744296116
100.0	420.0	0.365753173828125	-0.060821533203125	0.37077573149617743
100.0	440.0	0.30417633056640625	-0.039825439453125	0.3067724004933921
100.0	460.0	0.29148101806640625	-0.076934814453125	0.30146334697267163
100.0	480.0	0.25336456298828125	-0.102783203125	0.2734190714322572
100.0	500.0	0.1681976318359375	-0.117401123046875	0.20511817824826023
100.0	520.0	0.04549407958984375	-0.147705078125	0.15455258451944243
100.0	540.0	0.05802154541015625	-0.195556640625	0.20398259588582116
100.0	560.0	0.07686614990234375	-0.4412841796875	0.44792871334988044
100.0	580.0	-0.09743499755859375	-1.2525634765625	1.2563474207270773
100.0	600.0	-0.20287322998046875	-1.85986328125	1.8708952328724142
100.0	620.0	-0.3529205322265625	-2.0400390625	2.0703411019909157
100.0	640.0	-0.44024658203125	-2.1435546875	2.1882969979628957
100.0	660.0	-0.46266937255859375	-2.1787109375	2.2272952874475114
100.0	680.0	-0.4248809814453125	-2.15625	2.197711971777451
100.0	700.0	-0.3901519775390625	-2.163330078125	2.198230104538185
100.0	720.0	-0.2459564208984375	-2.2344970703125	2.2479928198765036
100.0	740.0	-0.04357147216796875	-1.3458251953125	1.3465303299684017
100.0	760.0	1.5838546752929688	0.048583984375	1.5845996453316358
100.0	780.0	1.678741455078125	0.120849609375	1.6830857081812294
100.0	800.0	1.6836624145507812	0.136962890625	1.689224070269934
120.0	0.0	-0.5862960815429688	0.05505689978599548	0.5888755025017466
120.0	20.0	-0.5148849487304688	0.026418685913085938	0.5155622730520065
120.0	40.0	-0.4959869384765625	0.03372955322265625	0.49713250336299014
120.0	60.0	-0.43804931640625	0.01619720458984375	0.4383486660644791
120.0	80.0	-0.4280242919921875	0.01792144775390625	0.42839931468783815
120.0	100.0	-0.4473876953125	0.047332763671875	0.44988458568153666
120.0	120.0	-0.44976043701171875	0.04799652099609375	0.4523141792257907
120.0	140.0	-0.42966461181640625	-0.01300048828125	0.4298612466167356
120.0	160.0	-0.518890380859375	0.08282470703125	0.5254589988221723
120.0	180.0	-0.641204833984375	0.250396728515625	0.6883619402438353
120.0	200.0	-0.746856689453125	0.567962646484375	0.9382837962910884
120.0	220.0	-0.53704833984375	0.5803070068359375	0.7906814412339604
120.0	240.0	-0.0950164794921875	2.07794189453125	2.0801131335634633
120.0	260.0	3.7187881469726562	3.9044189453125	5.392019341821716
120.0	280.0	4.5525665283203125	3.91363525390625	6.003532534716565
120.0	300.0	4.845611572265625	3.4808349609375	5.966252050874092
120.0	320.0	5.03582763671875	2.726837158203125	5.72670942811818
120.0	340.0	3.850830078125	0.089202880859375	3.851863113422621
120.0	360.0	2.0564422607421875	-0.501007080078125	2.1165922767634884
120.0	380.0	0.5623931884765625	-0.0718994140625	0.566970567302541
120.0	400.0	0.490447998046875	-0.081390380859375	0.4971555419429835
120.0	420.0	0.423492431640625	-0.086822509765625	0.4323008071457784
120.0	440.0	0.33568572998046875	-0.057861328125	0.3406359385104706
120.0	460.0	0.2699127197265625	-0.041290283203125	0.27305267579202397
120.0	480.0	0.21094512939453125	-0.063568115234375	0.22031512179087098
120.0	500.0	0.14455413818359375	-0.071990966796875	0.16148869361769658
120.0	520.0	0.12032318115234375	-0.087890625	0.14900479819626733
120.0	540.0	0.0886993408203125	-0.0858154296875	0.12341742597546025
120.0	560.0	0.0347442626953125	-0.1734619140625	0.17690731873064783
120.0	580.0	0.03821563720703125	-0.230224609375	0.23337481802673304
120.0	600.0	0.03505706787109375	-0.28076171875	0.28294193878457213
120.0	620.0	-0.4979400634765625	-0.423583984375	0.6537336603189737
120.0	640.0	-0.61376953125	-1.209228515625	1.3560776675734638
120.0	660.0	-0.6516036987304688	-2.0010986328125	2.1045149366168165
120.0	680.0	-0.64117431640625	-2.115234375	2.210276219208962
120.0	700.0	-0.6064987182617188	-2.189453125	2.271903537086329
120.0	720.0	-0.46013641357421875	-2.2899169921875	2.335689480690015
120.0	740.0	1.4675979614257812	0.088134765625	1.4702419914057967
120.0	760.0	1.6782989501953125	0.1346435546875	1.6836912582316195
120.0	780.0	1.686492919921875	0.135986328125	1.6919665039188962
120.0	800.0	1.68426513671875	0.150634765625	1.6909878424699358
140.0	0.0	-0.5554046630859375	0.10148119926452637	0.5645996577945919
140.0	20.0	-0.5000457763671875	0.10531425476074219	0.5110155288427876
140.0	40.0	-0.48974609375	0.12310028076171875	0.5049801139322199
140.0	60.0	-0.4551849365234375	0.14608001708984375	0.4780509364396381
140.0	80.0	-0.4567108154296875	0.18006134033203125	0.490924490336974
140.0	100.0	-0.461517333984375	0.1846771240234375	0.49709545331416305
140.0	120.0	-0.4373321533203125	0.1457061767578125	0.4609660532763342
140.0	140.0	-0.49749755859375	0.2512664794921875	0.5573496788580214
140.0	160.0	-0.5764617919921875	0.3613739013671875	0.6803670290484289
140.0	180.0	-0.59814453125	0.477081298828125	0.7651035524396765
140.0	200.0	-0.4889678955078125	0.6613311767578125	0.822464910004805
140.0	220.0	-0.4004669189453125	0.6243743896484375	0.7417662243715404
140.0	240.0	1.127105712890625	3.02288818359375	3.226177344558325
140.0	260.0	4.129150390625	4.5118408203125	6.116092750787611
140.0	280.0	5.0099945068359375	4.73370361328125	6.892604359523201
140.0	300.0	5.5596160888671875	3.74725341796875	6.70456853451953
140.0	320.0	6.11767578125	2.612579345703125	6.652182183470877
140.0	340.0	4.6843719482421875	-0.311370849609375	4.694708974522785
140.0	360.0	3.0651702880859375	-1.04876708984375	3.239626722896352
140.0	380.0	0.649200439453125	-0.2886962890625	0.7104975425042575
140.0	400.0	0.5531463623046875	-0.19427490234375	0.586270957673653
140.0	420.0	0.4942779541015625	-0.138153076171875	0.5132221432933094
140.0	440.0	0.3460540771484375	-0.082794189453125	0.35582060384167846
140.0	460.0	0.259765625	-0.00164794921875	0.25977085222993784
140.0	480.0	0.1816864013671875	-0.01611328125	0.18239952377788807
140.0	500.0	0.107574462890625	-0.024444580078125	0.11031682809708734
140.0	520.0	0.1231536865234375	-0.013916015625	0.12393742774153559
140.0	540.0	0.090667724609375	-0.0166015625	0.09217509513574082
140.0	560.0	0.04302978515625	-0.10546875	0.11390882159497363
140.0	580.0	0.0439453125	-0.183837890625	0.1890173550766493
140.0	600.0	0.0246124267578125	-0.2303466796875	0.2316578606349554
140.0	620.0	0.026275634765625	-0.2589111328125	0.2602410107507818
140.0	640.0	0.050994873046875	-0.279052734375	0.28367394247486183
140.0	660.0	0.3309173583984375	-0.379150390625	0.5032507494286422
140.0	680.0	0.44635009765625	-0.487548828125	0.6610085245167453
140.0	700.0	0.5655975341796875	-0.4798583984375	0.7417308495816696
140.0	720.0	0.644683837890625	-0.61669921875	0.8921519922324032
140.0	740.0	1.37042236328125	0.07763671875	1.3726197266102629
140.0	760.0	1.632232666015625	0.155029296875	1.6395784698812166
140.0	780.0	1.65338134765625	0.1575927734375	1.6608748787965097
140.0	800.0	1.6551055908203125	0.1644287109375	1.663253233198488
160.0	0.0	-0.49639892578125	0.1564132273197174	0.5204584432952822
160.0	20.0	-0.4833221435546875	0.21477699279785156	0.5288945557344926
160.0	40.0	-0.466064453125	0.22400665283203125	0.517102557506454
160.0	60.0	-0.4406280517578125	0.25673675537109375	0.5099674906838301
160.0	80.0	-0.4488067626953125	0.3004608154296875	0.5400964838338788
160.0	100.0	-0.3974456787109375	0.2401580810546875	0.464369434202842
160.0	120.0	-0.3960723876953125	0.21065521240234375	0.44860779619500873
160.0	140.0	-0.4815521240234375	0.3504486083984375	0.5955725608856451
160.0	160.0	-0.457305908203125	0.4247894287109375	0.6241592364309365
160.0	180.0	-0.2992401123046875	0.52606201171875	0.6052155690212375
160.0	200.0	-0.4236297607421875	0.6674652099609375	0.7905516938788263
160.0	220.0	-0.6039276123046875	0.626678466796875	0.8703185977852724
160.0	240.0	1.7761077880859375	3.5325775146484375	3.9539426869770447
160.0	260.0	3.793701171875	5.03619384765625	6.305189692043881
160.0	280.0	4.596038818359375	5.458892822265625	7.136041175949687
160.0	300.0	5.275665283203125	4.45538330078125	6.905293950099093
160.0	320.0	6.008056640625	2.828826904296875	6.6407082642916935
160.0	340.0	5.1882476806640625	-0.643524169921875	5.228005102636154
160.0	360.0	3.3518829345703125	-1.2440185546875	3.575290389810381
160.0	380.0	0.4863739013671875	-0.420501708984375	0.6429473222511457
160.0	400.0	0.471282958984375	-0.3341064453125	0.5776977966276335
160.0	420.0	0.4573211669921875	-0.228179931640625	0.5110858352396558
160.0	440.0	0.3471832275390625	-0.10528564453125	0.3627964448954829
160.0	460.0	0.236114501953125	0.028045654296875	0.23777429793296015
160.0	480.0	0.1674957275390625	0.03253173828125	0.17062570949138822
160.0	500.0	0.1066436767578125	0.033203125	0.11169297785532635
160.0	520.0	0.0809783935546875	0.050048828125	0.09519656201451629
160.0	540.0	0.0763702392578125	0.0496826171875	0.09110859396838036
160.0	560.0	0.044281005859375	-0.059814453125	0.07442161166328519
160.0	580.0	0.028900146484375	-0.17578125	0.17814114156584052
160.0	600.0	0.00372314453125	-0.193115234375	0.19315112102421708
160.0	620.0	0.000762939453125	-0.205810546875	0.20581196097796578
160.0	640.0	0.0105133056640625	-0.207275390625	0.2075418443464651
160.0	660.0	0.0145416259765625	-0.20654296875	0.20705423643602588
160.0	680.0	0.1584930419921875	-0.2861328125	0.32709636309365697
160.0	700.0	0.4996490478515625	-0.4913330078125	0.7007548041826408
160.0	720.0	0.854278564453125	-0.6004638671875	1.044197644836388
160.0	740.0	1.35791015625	0.0523681640625	1.3589195771104985
160.0	760.0	1.5081024169921875	0.140380859375	1.5146219613542322
160.0	780.0	1.5576324462890625	0.1470947265625	1.564562461621442
160.0	800.0	1.5453338623046875	0.154296875	1.5530177950108262
180.0	0.0	-0.533966064453125	0.34434419870376587	0.6353681493185643
180.0	20.0	-0.4967498779296875	0.3638286590576172	0.6157367411279135
180.0	40.0	-0.4765167236328125	0.3548431396484375	0.5941227496547415
180.0	60.0	-0.4576568603515625	0.3866157531738281	0.5991006112741131
180.0	80.0	-0.3815765380859375	0.3523712158203125	0.5193901502303776
180.0	100.0	-0.31695556640625	0.2587738037109375	0.4091756500122332
180.0	120.0	-0.36376953125	0.317840576171875	0.48306407828269965
180.0	140.0	-0.2953948974609375	0.4457244873046875	0.5347227917612867
180.0	160.0	-0.2042083740234375	0.4921112060546875	0.5327987416894819
180.0	180.0	-0.14410400390625	0.542144775390625	0.5609696261163912
180.0	200.0	-0.35009765625	0.6354217529296875	0.7254854740158344
180.0	220.0	-0.46240234375	0.6172943115234375	0.7712769895081065
180.0	240.0	1.3546295166015625	3.3202056884765625	3.5859150772209185
180.0	260.0	2.8041839599609375	5.13726806640625	5.852774629816154
180.0	280.0	3.246734619140625	6.23956298828125	7.033735278772969
180.0	300.0	3.3287811279296875	5.31512451171875	6.271469713929449
180.0	320.0	3.4737396240234375	3.58917236328125	4.994899921805482
180.0	340.0	4.6454315185546875	-0.813232421875	4.716076861711436
180.0	360.0	2.9492950439453125	-1.680816650390625	3.3946260277784273
180.0	380.0	0.241241455078125	-0.550201416015625	0.6007653766936056
180.0	400.0	0.2835235595703125	-0.438446044921875	0.5221307720667835
180.0	420.0	0.39337158203125	-0.256927490234375	0.46984352372668
180.0	440.0	0.3928375244140625	-0.104583740234375	0.4065206997302602
180.0	460.0	0.4412384033203125	0.056549072265625	0.44484730654322463
180.0	480.0	0.4185943603515625	0.068115234375	0.4241001340156531
180.0	500.0	0.4026641845703125	0.021942138671875	0.40326158134041296
180.0	520.0	0.38433837890625	0.036865234375	0.3861023633776513
180.0	540.0	0.1755218505859375	0.0665283203125	0.18770705217629616
180.0	560.0	0.029876708984375	-0.01513671875	0.03349235725137357
180.0	580.0	-0.0017852783203125	-0.1451416015625	0.14515258083412944
180.0	600.0	-0.0250091552734375	-0.1630859375	0.1649923660589932
180.0	620.0	-0.028228759765625	-0.1690673828125	0.17140782598520346
180.0	640.0	-0.01727294921875	-0.1715087890625	0.1723763890455959
180.0	660.0	-0.0162506103515625	-0.17041015625	0.17118324593822762
180.0	680.0	0.0675048828125	-0.1695556640625	0.18249940388725852
180.0	700.0	0.2116546630859375	-0.318115234375	0.38209291899678394
180.0	720.0	0.6818084716796875	-0.5936279296875	0.9040226274597659
180.0	740.0	0.9527587890625	-0.1734619140625	0.9684205417927004
180.0	760.0	1.2575836181640625	0.0889892578125	1.2607282199905872
180.0	780.0	1.35894775390625	0.107666015625	1.3632061358310432
180.0	800.0	1.3554229736328125	0.1192626953125	1.3606597767057047
200.0	0.0	-0.5112762451171875	0.5054081082344055	0.7189163753109334
200.0	20.0	-0.4419097900390625	0.46640777587890625	0.6425110706693514
200.0	40.0	-0.4322052001953125	0.4546394348144531	0.6272944689412425
200.0	60.0	-0.362579345703125	0.4367713928222656	0.5676557332736173
200.0	80.0	-0.33843994140625	0.4098663330078125	0.5315373974353422
200.0	100.0	-0.301483154296875	0.347412109375	0.4599861585582552
200.0	120.0	-0.3273773193359375	0.44049835205078125	0.5488303083604608
200.0	140.0	-0.184722900390625	0.5270538330078125	0.5584875046202483
200.0	160.0	-0.18975830078125	0.541229248046875	0.5735305673255551
200.0	180.0	-0.216796875	0.5574493408203125	0.5981226066541596
200.0	200.0	-0.2955780029296875	0.6268768310546875	0.6930663151020034
200.0	220.0	-0.3258209228515625	0.636016845703125	0.7146164718126756
200.0	240.0	-0.117156982421875	2.1529693603515625	2.156154638504116
200.0	260.0	1.104217529296875	4.06683349609375	4.214075347802482
200.0	280.0	1.6007080078125	5.692596435546875	5.913367932428698
200.0	300.0	0.743133544921875	4.321136474609375	4.384571575169881
200.0	320.0	0.2338714599609375	2.3636474609375	2.375189503888174
200.0	340.0	1.5416107177734375	0.11663818359375	1.5460168404729564
200.0	360.0	1.0606689453125	-0.910858154296875	1.3980991341101106
200.0	380.0	0.2598876953125	-0.55120849609375	0.6094033314158829
200.0	400.0	0.5013580322265625	-0.515838623046875	0.7193395314488054
200.0	420.0	0.92462158203125	-0.327301025390625	0.980842001129502
200.0	440.0	0.8245849609375	-0.084686279296875	0.8289222663829502
200.0	460.0	0.6942138671875	0.20562744140625	0.7240273047715152
200.0	480.0	0.6189727783203125	0.32080078125	0.6971660071691512
200.0	500.0	0.4934844970703125	0.237335205078125	0.5475901281234121
200.0	520.0	0.3976287841796875	0.1968994140625	0.44370939731582465
200.0	540.0	0.2129974365234375	0.16650390625	0.2703543207756528
200.0	560.0	0.0174560546875	0.1060791015625	0.10750576558287551
200.0	580.0	-0.0133514404296875	-0.1221923828125	0.12291964602513318
200.0	600.0	-0.0640106201171875	-0.1405029296875	0.1543969971811546
200.0	620.0	-0.0744476318359375	-0.1429443359375	0.16116926835657022
200.0	640.0	-0.053741455078125	-0.1485595703125	0.15798129612504375
200.0	660.0	-0.0716705322265625	-0.1658935546875	0.18071341033939148
200.0	680.0	0.00823974609375	-0.1796875	0.17987632159886824
200.0	700.0	0.060821533203125	-0.3253173828125	0.3309541636860813
200.0	720.0	0.3908538818359375	-0.5426025390625	0.6687183804437357
200.0	740.0	0.6852264404296875	-0.3658447265625	0.7767738658178006
200.0	760.0	1.072601318359375	0.013427734375	1.072685364958763
200.0	780.0	1.2107086181640625	0.048095703125	1.2116635484967855
200.0	800.0	1.27935791015625	0.070068359375	1.281275238684051
220.0	0.0	-0.2880401611328125	0.4831959009170532	0.5625348105570528
220.0	20.0	-0.272186279296875	0.46289634704589844	0.5369901290954177
220.0	40.0	-0.2659912109375	0.46685028076171875	0.5373085788848837
220.0	60.0	-0.2122650146484375	0.4215888977050781	0.472010206575964
220.0	80.0	-0.219879150390625	0.4249725341796875	0.4784856273532244
220.0	100.0	-0.13848876953125	0.42903900146484375	0.4508365602568517
220.0	120.0	-0.111328125	0.5035018920898438	0.5156627839529127
220.0	140.0	-0.178466796875	0.533538818359375	0.5625958303108375
220.0	160.0	-0.20263671875	0.5351104736328125	0.5721930258027439
220.0	180.0	-0.21038818359375	0.55108642578125	0.5898808663418662
220.0	200.0	-0.2466278076171875	0.60333251953125	0.6517939893969463
220.0	220.0	-0.2473907470703125	0.64154052734375	0.6875873980524252
220.0	240.0	-0.26416015625	1.4964752197265625	1.519611355381924
220.0	260.0	0.2605743408203125	2.918914794921875	2.930522575771726
220.0	280.0	1.5745086669921875	5.196563720703125	5.429857460906448
220.0	300.0	0.5336151123046875	3.891845703125	3.9282576373008515
220.0	320.0	0.0113372802734375	2.785491943359375	2.78551501529681
220.0	340.0	0.6955413818359375	0.991790771484375	1.2113739093474885
220.0	360.0	0.0276336669921875	-0.138946533203125	0.14166777558994223
220.0	380.0	-0.029022216796875	-0.09210205078125	0.09656643736783897
220.0	400.0	0.4040069580078125	-0.275665283203125	0.48909403030724624
220.0	420.0	0.7938232421875	-0.053863525390625	0.7956485525686456
220.0	440.0	0.6842041015625	0.26806640625	0.7348434192089753
220.0	460.0	0.6434173583984375	0.44287109375	0.7811022357974304
220.0	480.0	0.506744384765625	0.640655517578125	0.8168410883977293
220.0	500.0	0.3751220703125	0.541229248046875	0.6585177800006026
220.0	520.0	0.3042755126953125	0.467529296875	0.5578236558827773
220.0	540.0	0.084869384765625	0.3828125	0.39210741210380823
220.0	560.0	-0.1545562744140625	0.2689208984375	0.3101710682465197
220.0	580.0	-0.0974578857421875	-0.1068115234375	0.14459163541635764
220.0	600.0	-0.1140899658203125	-0.0985107421875	0.1507344905030437
220.0	620.0	-0.1175689697265625	-0.0985107421875	0.15338457865410546
220.0	640.0	-0.1019134521484375	-0.107666015625	0.14825087739832976
220.0	660.0	-0.1170196533203125	-0.13134765625	0.17591420086387083
220.0	680.0	-0.1107025146484375	-0.1578369140625	0.1927888435316228
220.0	700.0	-0.0523223876953125	-0.357177734375	0.36098970371382705
220.0	720.0	0.0548858642578125	-0.4862060546875	0.4892941709341235
220.0	740.0	0.2622833251953125	-0.59375	0.649100612521287
220.0	760.0	0.6490478515625	-0.16357421875	0.6693426914948499
220.0	780.0	0.821929931640625	-0.0975341796875	0.8276966405236136
220.0	800.0	0.98480224609375	-0.03125	0.9852979378905119
240.0	0.0	-0.108184814453125	0.3996463418006897	0.4140303764132902
240.0	20.0	-0.118499755859375	0.42071533203125	0.43708532661815175
240.0	40.0	-0.1130523681640625	0.4240684509277344	0.4388791280292912
240.0	60.0	-0.0771026611328125	0.4213371276855469	0.42833374314904044
240.0	80.0	-0.1164093017578125	0.46421051025390625	0.4785838728644473
240.0	100.0	-0.057891845703125	0.49033355712890625	0.49373926625862036
240.0	120.0	-0.095733642578125	0.5337982177734375	0.542314915542044
240.0	140.0	-0.1893463134765625	0.55548095703125	0.5868655042269209
240.0	160.0	-0.205902099609375	0.562957763671875	0.5994306617966649
240.0	180.0	-0.22076416015625	0.558197021484375	0.6002672148331293
240.0	200.0	-0.174072265625	0.5849609375	0.6103117662807259
240.0	220.0	-0.1685638427734375	0.627044677734375	0.6493063968309217
240.0	240.0	-0.3867034912109375	0.9327545166015625	1.0097378760625662
240.0	260.0	-0.61407470703125	1.31707763671875	1.4531969057771088
240.0	280.0	1.1624603271484375	4.519866943359375	4.666959523915637
240.0	300.0	0.26605224609375	2.63665771484375	2.650046735983461
240.0	320.0	0.09075927734375	2.48443603515625	2.4860932523151393
240.0	340.0	0.2714385986328125	1.47296142578125	1.4977630903007584
240.0	360.0	-0.00189208984375	0.305816650390625	0.30582250352143575
240.0	380.0	0.0390625	0.378143310546875	0.38015555002866963
240.0	400.0	0.174285888671875	0.3153076171875	0.3602699882679714
240.0	420.0	0.490570068359375	0.613616943359375	0.7856110648074047
240.0	440.0	0.469024658203125	0.81951904296875	0.9442433964772929
240.0	460.0	0.5626220703125	0.78814697265625	0.9683590473114481
240.0	480.0	0.5102691650390625	0.788665771484375	0.9393446225431359
240.0	500.0	0.4048309326171875	0.67974853515625	0.7911675897373258
240.0	520.0	0.3690185546875	0.5841064453125	0.6909088457671214
240.0	540.0	0.1280059814453125	0.450439453125	0.4682747401017129
240.0	560.0	-0.17828369140625	0.316650390625	0.3633903472911795
240.0	580.0	-0.1502532958984375	0.0240478515625	0.1521655417402884
240.0	600.0	-0.1257171630859375	0.0203857421875	0.12735926970154715
240.0	620.0	-0.1237945556640625	0.0128173828125	0.12445632693529421
240.0	640.0	-0.1140289306640625	0.001220703125	0.11403546441572007
240.0	660.0	-0.1503448486328125	-0.0355224609375	0.15448436406795193
240.0	680.0	-0.1674041748046875	-0.1676025390625	0.2368855606452939
240.0	700.0	-0.1164093017578125	-0.41943359375	0.43528802545186274
240.0	720.0	-0.0311737060546875	-0.5899658203125	0.5907888532176154
240.0	740.0	0.0406951904296875	-0.6898193359375	0.6910186790220377
240.0	760.0	0.1601715087890625	-0.83935546875	0.8545013254222003
240.0	780.0	0.305084228515625	-0.6622314453125	0.7291274742112361
240.0	800.0	0.435150146484375	-0.546630859375	0.6986851554215419
260.0	0.0	-0.008392333984375	0.4196493327617645	0.41973324118670835
260.0	20.0	-0.000701904296875	0.4223613739013672	0.42236195713332475
260.0	40.0	-0.00341796875	0.4337310791015625	0.4337445463507084
260.0	60.0	0.024261474609375	0.4359931945800781	0.4366677053210636
260.0	80.0	-0.0198974609375	0.50299072265625	0.5033841237365516
260.0	100.0	-0.018341064453125	0.5296096801757812	0.5299271723370741
260.0	120.0	-0.102935791015625	0.5516586303710938	0.5611800259586254
260.0	140.0	-0.19500732421875	0.5779266357421875	0.609940204281731
260.0	160.0	-0.1964111328125	0.595794677734375	0.6273345448078699
260.0	180.0	-0.231842041015625	0.5987396240234375	0.6420590855661323
260.0	200.0	-0.1534423828125	0.6077117919921875	0.6267840034410048
260.0	220.0	-0.123382568359375	0.6158905029296875	0.6281276699636302
260.0	240.0	-0.060638427734375	0.600341796875	0.6033964633582143
260.0	260.0	-0.25823974609375	0.758636474609375	0.8013844689475241
260.0	280.0	-0.416015625	0.894683837890625	0.9866753113496044
260.0	300.0	-0.22442626953125	0.814453125	0.8448082878842862
260.0	320.0	-0.18133544921875	0.874053955078125	0.8926661534588834
260.0	340.0	-0.137603759765625	0.8126220703125	0.8241901624386265
260.0	360.0	0.0357666015625	0.665313720703125	0.6662744154949719
260.0	380.0	0.02911376953125	0.785614013671875	0.7861532866139731
260.0	400.0	0.084686279296875	0.812744140625	0.8171442981636831
260.0	420.0	0.34710693359375	0.966217041015625	1.0266735575137045
260.0	440.0	0.352020263671875	1.017669677734375	1.0768332456864447
260.0	460.0	0.4925537109375	0.99969482421875	1.1144500436215432
260.0	480.0	0.534088134765625	0.9647216796875	1.102695812523334
260.0	500.0	0.46417236328125	0.854339599609375	0.9722922062295922
260.0	520.0	0.455841064453125	0.7296142578125	0.860306945947226
260.0	540.0	0.221099853515625	0.5625	0.6043934109705621
260.0	560.0	-0.12042236328125	0.429443359375	0.44600800944548824
260.0	580.0	-0.14349365234375	0.1973876953125	0.24403346189350617
260.0	600.0	-0.134124755859375	0.0654296875	0.14923301960586538
260.0	620.0	-0.1131591796875	0.0615234375	0.12880269139022024
260.0	640.0	-0.08856201171875	0.0509033203125	0.10214880292254525
260.0	660.0	-0.14013671875	0.00341796875	0.14017839509850502
260.0	680.0	-0.173797607421875	-0.19140625	0.2585381226910853
260.0	700.0	-0.115875244140625	-0.43115234375	0.44645203071076695
260.0	720.0	-0.081756591796875	-0.63916015625	0.6443677875559619
260.0	740.0	-0.032012939453125	-0.741455078125	0.7421458489877709
260.0	760.0	0.082122802734375	-1.010009765625	1.0133429238845142
260.0	780.0	0.15533447265625	-0.79638671875	0.8113942347569317
260.0	800.0	0.256744384765625	-0.69287109375	0.7389100294778794
280.0	0.0	0.102813720703125	0.3991687595844269	0.41219699148949424
280.0	20.0	0.115325927734375	0.40558433532714844	0.42166185821171814
280.0	40.0	0.1180419921875	0.41374969482421875	0.4302589009965139
280.0	60.0	0.118988037109375	0.4340476989746094	0.4500617268334368
280.0	80.0	0.1312255859375	0.5147018432617188	0.5311667740565585
280.0	100.0	0.034210205078125	0.5202484130859375	0.5213719875961151
280.0	120.0	-0.108062744140625	0.5320510864257812	0.5429142798251454
280.0	140.0	-0.16986083984375	0.5708160400390625	0.5955532356375043
280.0	160.0	-0.17523193359375	0.594818115234375	0.620092590474986
280.0	180.0	-0.20074462890625	0.6048431396484375	0.6372861442197588
280.0	200.0	-0.156951904296875	0.6344451904296875	0.6535706541161237
280.0	220.0	-0.133087158203125	0.606903076171875	0.6213240181623984
280.0	240.0	-0.10748291015625	0.604248046875	0.6137330674877383
280.0	260.0	-0.078948974609375	0.5889892578125	0.594256919530931
280.0	280.0	0.0189208984375	0.597198486328125	0.5974981443237175
280.0	300.0	0.21112060546875	0.660736083984375	0.6936455022073585
280.0	320.0	0.176239013671875	0.68475341796875	0.7070696099818751
280.0	340.0	0.1170654296875	0.723388671875	0.7327997580683249
280.0	360.0	0.071319580078125	0.835723876953125	0.8387615161725543
280.0	380.0	-0.053619384765625	0.885467529296875	0.8870895016072259
280.0	400.0	-0.020782470703125	0.96893310546875	0.9691559595657667
280.0	420.0	-0.000518798828125	1.03619384765625	1.0361939775316626
280.0	440.0	0.006134033203125	1.070343017578125	1.0703605942118681
280.0	460.0	0.025177001953125	1.10015869140625	1.1004467400579003
280.0	480.0	0.003692626953125	1.03875732421875	1.0387638875663285
280.0	500.0	-0.033172607421875	0.927154541015625	0.927747791594817
280.0	520.0	-0.006256103515625	0.8472900390625	0.8473131352255381
280.0	540.0	-0.005218505859375	0.7884521484375	0.7884694180366882
280.0	560.0	0.039398193359375	0.7161865234375	0.7172693733831631
280.0	580.0	-0.150726318359375	0.2767333984375	0.31511870280410176
280.0	600.0	-0.141204833984375	0.0628662109375	0.15456702629666247
280.0	620.0	-0.090606689453125	0.070068359375	0.11453884563395592
280.0	640.0	-0.084808349609375	0.0599365234375	0.10385009872522974
280.0	660.0	-0.144500732421875	0.01171875	0.14497513846180943
280.0	680.0	-0.18218994140625	-0.176513671875	0.2536735128238815
280.0	700.0	-0.153533935546875	-0.45556640625	0.48074257130823356
280.0	720.0	-0.13885498046875	-0.6890869140625	0.7029377502547123
280.0	740.0	-0.115814208984375	-0.8055419921875	0.8138248166405856
280.0	760.0	-0.0279541015625	-1.1048583984375	1.1052119762253954
280.0	780.0	-0.0081787109375	-0.8907470703125	0.8907846173923868
280.0	800.0	0.060760498046875	-0.7861328125	0.7884774169321938
300.0	0.0	0.377288818359375	0.2881777286529541	0.47475599601330903
300.0	20.0	0.37567138671875	0.3103466033935547	0.48728226423409354
300.0	40.0	0.340484619140625	0.361785888671875	0.49680862020846095
300.0	60.0	0.32879638671875	0.42177581787109375	0.534791458851145
300.0	80.0	0.1068115234375	0.5179901123046875	0.5288879446389967
300.0	100.0	-0.023651123046875	0.5202255249023438	0.520762875386963
300.0	120.0	-0.15313720703125	0.547637939453125	0.5686460383277074
300.0	140.0	-0.13934326171875	0.5821685791015625	0.5986123946925526
300.0	160.0	-0.14898681640625	0.6050872802734375	0.6231594404416699
300.0	180.0	-0.2064208984375	0.623748779296875	0.6570176002102884
300.0	200.0	-0.177154541015625	0.640228271484375	0.6642860611290344
300.0	220.0	-0.182861328125	0.624542236328125	0.6507620688710848
300.0	240.0	-0.2041015625	0.64666748046875	0.678112290192961
300.0	260.0	-0.1854248046875	0.6229248046875	0.6499366665209446
300.0	280.0	-0.10736083984375	0.612823486328125	0.6221567128363343
300.0	300.0	-0.062774658203125	0.6356201171875	0.6387124478871306
300.0	320.0	-0.058441162109375	0.64984130859375	0.6524638655002526
300.0	340.0	-0.06488037109375	0.69134521484375	0.6943829409199318
300.0	360.0	-0.0919189453125	0.790618896484375	0.7959443020623574
300.0	380.0	-0.11529541015625	0.871002197265625	0.8785999426614166
300.0	400.0	-0.150421142578125	0.97100830078125	0.9825902708253319
300.0	420.0	-0.138702392578125	1.038909912109375	1.0481279307346054
300.0	440.0	-0.14654541015625	1.072540283203125	1.0825055271597015
300.0	460.0	-0.142303466796875	1.095733642578125	1.1049355149238056
300.0	480.0	-0.16033935546875	0.999176025390625	1.011959207985945
300.0	500.0	-0.1328125	0.88189697265625	0.8918415949800215
300.0	520.0	-0.110076904296875	0.8062744140625	0.8137538667382239
300.0	540.0	-0.092987060546875	0.7630615234375	0.7687063691552884
300.0	560.0	-0.08428955078125	0.741455078125	0.7462307694327907
300.0	580.0	-0.161834716796875	0.279052734375	0.32258472394533666
300.0	600.0	-0.162841796875	0.044677734375	0.16885955927445095
300.0	620.0	-0.126739501953125	0.0484619140625	0.13568882956945022
300.0	640.0	-0.113433837890625	0.0408935546875	0.12057992533409591
300.0	660.0	-0.15380859375	-0.004638671875	0.15387852607858074
300.0	680.0	-0.15374755859375	-0.2020263671875	0.2538758846612202
300.0	700.0	-0.16265869140625	-0.5325927734375	0.5568778252075063
300.0	720.0	-0.187774658203125	-0.7471923828125	0.7704257129641521
300.0	740.0	-0.1539306640625	-0.875732421875	0.8891579859967379
300.0	760.0	-0.0797119140625	-1.1385498046875	1.141336780708241
300.0	780.0	-0.05572509765625	-1.0328369140625	1.0343391018224857
300.0	800.0	0.033966064453125	-0.9476318359375	0.9482403651061848
320.0	0.0	0.397918701171875	0.3326808214187622	0.5186673516640259
320.0	20.0	0.39837646484375	0.3515605926513672	0.531317850299408
320.0	40.0	0.36883544921875	0.3946495056152344	0.5401738802300108
320.0	60.0	0.376922607421875	0.40785980224609375	0.5553559851788109
320.0	80.0	0.055328369140625	0.49504852294921875	0.49813077450200205
320.0	100.0	-0.089141845703125	0.49414825439453125	0.5021242535234901
320.0	120.0	-0.190155029296875	0.5481033325195312	0.5801518751895156
320.0	140.0	-0.17413330078125	0.5815887451171875	0.607097912109701
320.0	160.0	-0.165008544921875	0.6081390380859375	0.6301276930442938
320.0	180.0	-0.197479248046875	0.6273345947265625	0.6576828621378997
320.0	200.0	-0.188751220703125	0.6395416259765625	0.6668137031237924
320.0	220.0	-0.2110595703125	0.6312103271484375	0.6655618824116467
320.0	240.0	-0.252655029296875	0.625823974609375	0.674900148929366
320.0	260.0	-0.26275634765625	0.62091064453125	0.6742187528731787
320.0	280.0	-0.241729736328125	0.61578369140625	0.6615306644647492
320.0	300.0	-0.190521240234375	0.626800537109375	0.6551162158739817
320.0	320.0	-0.184906005859375	0.635589599609375	0.6619398538647396
320.0	340.0	-0.18145751953125	0.6798095703125	0.7036106048681329
320.0	360.0	-0.167266845703125	0.75177001953125	0.7701534651856661
320.0	380.0	-0.168304443359375	0.83856201171875	0.8552851180467869
320.0	400.0	-0.191192626953125	0.94342041015625	0.9625989252542431
320.0	420.0	-0.229095458984375	1.023895263671875	1.049212199841843
320.0	440.0	-0.2647705078125	1.04986572265625	1.0827379449413506
320.0	460.0	-0.312347412109375	1.072052001953125	1.1166272434179307
320.0	480.0	-0.35968017578125	0.972015380859375	1.036428352312511
320.0	500.0	-0.366424560546875	0.789947509765625	0.8707950543939043
320.0	520.0	-0.326019287109375	0.7119140625	0.7830135426367535
320.0	540.0	-0.262481689453125	0.666259765625	0.7160996526942648
320.0	560.0	-0.23028564453125	0.6416015625	0.6816773746279208
320.0	580.0	-0.16448974609375	0.2159423828125	0.27145531725263117
320.0	600.0	-0.181427001953125	-0.0032958984375	0.18145693699665918
320.0	620.0	-0.15728759765625	-0.0029296875	0.1573148799234263
320.0	640.0	-0.14410400390625	-0.0107421875	0.14450383570721462
320.0	660.0	-0.1474609375	-0.0556640625	0.15761730851141575
320.0	680.0	-0.136077880859375	-0.2537841796875	0.2879645803199337
320.0	700.0	-0.14190673828125	-0.612548828125	0.6287714920437583
320.0	720.0	-0.204010009765625	-0.80810546875	0.833459376759436
320.0	740.0	-0.172760009765625	-0.9385986328125	0.9543654512249031
320.0	760.0	-0.111358642578125	-1.175537109375	1.1807998318066333
320.0	780.0	-0.069580078125	-1.15869140625	1.1607786878597848
320.0	800.0	0.07275390625	-1.0772705078125	1.0797244453457722
340.0	0.0	0.499786376953125	0.33460867404937744	0.601456056031539
340.0	20.0	0.492218017578125	0.3548564910888672	0.606796264075878
340.0	40.0	0.453948974609375	0.3946342468261719	0.6015030010872455
340.0	60.0	0.391357421875	0.40164947509765625	0.5607877784892156
340.0	80.0	0.015289306640625	0.4702606201171875	0.4705091005820746
340.0	100.0	-0.106719970703125	0.475128173828125	0.48696604985576236
340.0	120.0	-0.16339111328125	0.5373153686523438	0.5616088151812526
340.0	140.0	-0.117767333984375	0.5681610107421875	0.5802379503973963
340.0	160.0	-0.133758544921875	0.5963897705078125	0.611205453760009
340.0	180.0	-0.169647216796875	0.611785888671875	0.634871760078334
340.0	200.0	-0.212493896484375	0.6049652099609375	0.6411993148048378
340.0	220.0	-0.25067138671875	0.5988922119140625	0.6492364943615073
340.0	240.0	-0.298431396484375	0.6104278564453125	0.6794729327442215
340.0	260.0	-0.296112060546875	0.617828369140625	0.6851235261734051
340.0	280.0	-0.2056884765625	0.673187255859375	0.7039096752013555
340.0	300.0	-0.20404052734375	0.730010986328125	0.757989826421488
340.0	320.0	-0.2078857421875	0.739959716796875	0.7686070935705441
340.0	340.0	-0.2239990234375	0.784027099609375	0.8153980962835531
340.0	360.0	-0.238525390625	0.836578369140625	0.8699182316096132
340.0	380.0	-0.23651123046875	0.812835693359375	0.8465455844411794
340.0	400.0	-0.2493896484375	0.904541015625	0.9382908108340858
340.0	420.0	-0.269317626953125	0.95703125	0.9942035997039164
340.0	440.0	-0.319183349609375	0.964691162109375	1.0161235401858364
340.0	460.0	-0.394744873046875	0.967498779296875	1.0449293769139314
340.0	480.0	-0.4554443359375	0.877471923828125	0.9886286058192839
340.0	500.0	-0.41058349609375	0.677154541015625	0.7919072418425331
340.0	520.0	-0.353759765625	0.59130859375	0.6890513949029183
340.0	540.0	-0.2740478515625	0.5400390625	0.6055942651411925
340.0	560.0	-0.22576904296875	0.5172119140625	0.5643401676393593
340.0	580.0	-0.21136474609375	0.1671142578125	0.26944801178612937
340.0	600.0	-0.261505126953125	-0.0533447265625	0.2668905979512915
340.0	620.0	-0.249359130859375	-0.0638427734375	0.2574021675571806
340.0	640.0	-0.24212646484375	-0.07470703125	0.25338975017928445
340.0	660.0	-0.206573486328125	-0.1148681640625	0.23636264588306982
340.0	680.0	-0.1544189453125	-0.278564453125	0.3185017507271431
340.0	700.0	-0.18157958984375	-0.7337646484375	0.7558979473079898
340.0	720.0	-0.2230224609375	-0.9317626953125	0.9580818015486118
340.0	740.0	-0.1976318359375	-1.0743408203125	1.0923674019146499
340.0	760.0	-0.14666748046875	-1.2076416015625	1.2165153462457805
340.0	780.0	-0.1220703125	-1.25390625	1.2598341339172034
340.0	800.0	-0.046539306640625	-1.1630859375	1.1640166687263735
360.0	0.0	0.51898193359375	0.322185754776001	0.6108567000347045
360.0	20.0	0.506622314453125	0.3203601837158203	0.5994137275807714
360.0	40.0	0.46051025390625	0.36734771728515625	0.5890789754756266
360.0	60.0	0.32403564453125	0.3773460388183594	0.4973822794779579
360.0	80.0	-0.054962158203125	0.42719268798828125	0.4307138626803163
360.0	100.0	-0.101654052734375	0.4539794921875	0.46522137285828075
360.0	120.0	-0.148956298828125	0.5148849487304688	0.5359985908467961
360.0	140.0	-0.11810302734375	0.561126708984375	0.5734208826014222
360.0	160.0	-0.126190185546875	0.5988311767578125	0.6119826314410411
360.0	180.0	-0.188873291015625	0.624725341796875	0.6526521835880849
360.0	200.0	-0.226470947265625	0.6296539306640625	0.669143603687649
360.0	220.0	-0.272796630859375	0.6250457763671875	0.6819825689580975
360.0	240.0	-0.3204345703125	0.612701416015625	0.6914342622685894
360.0	260.0	-0.020111083984375	0.7760009765625	0.7762615353893173
360.0	280.0	0.606048583984375	1.616180419921875	1.726074748059398
360.0	300.0	0.63421630859375	1.13018798828125	1.2959765487621686
360.0	320.0	0.52581787109375	1.11260986328125	1.2306035679422864
360.0	340.0	0.363861083984375	1.1097412109375	1.1678700457205473
360.0	360.0	-0.05419921875	0.79010009765625	0.7919568925323689
360.0	380.0	-0.397369384765625	0.70831298828125	0.812163602556114
360.0	400.0	-0.411773681640625	0.75567626953125	0.8605836329053331
360.0	420.0	-0.4508056640625	0.666107177734375	0.8043161809761668
360.0	440.0	-0.466705322265625	0.58612060546875	0.7492337565714154
360.0	460.0	-0.48638916015625	0.550445556640625	0.7345506966458542
360.0	480.0	-0.497650146484375	0.664825439453125	0.8304508012157978
360.0	500.0	-0.46917724609375	0.5313720703125	0.7088607517420524
360.0	520.0	-0.40771484375	0.468994140625	0.621439375767797
360.0	540.0	-0.350189208984375	0.4368896484375	0.559915214118124
360.0	560.0	-0.310882568359375	0.40966796875	0.5142721224502379
360.0	580.0	-0.26416015625	0.1552734375	0.30641545088831734
360.0	600.0	-0.305633544921875	-0.1058349609375	0.32343917934930816
360.0	620.0	-0.34771728515625	-0.128173828125	0.3705885057751386
360.0	640.0	-0.35321044921875	-0.1453857421875	0.38196156281584326
360.0	660.0	-0.30877685546875	-0.180419921875	0.35762339783989305
360.0	680.0	-0.215484619140625	-0.302001953125	0.37099703607642864
360.0	700.0	-0.226806640625	-0.8270263671875	0.8575627465410047
360.0	720.0	-0.244384765625	-1.0008544921875	1.030259010250085
360.0	740.0	-0.291717529296875	-1.1923828125	1.2275487315966251
360.0	760.0	-0.389007568359375	-0.8875732421875	0.9690785048117125
360.0	780.0	-0.62744140625	-0.7393798828125	0.9697243574257604
360.0	800.0	-1.21234130859375	-0.4024658203125	1.277399774950121
380.0	0.0	0.0986328125	0.21946358680725098	0.24060901403722168
380.0	20.0	0.078582763671875	0.24372291564941406	0.25607832856171403
380.0	40.0	0.049072265625	0.2808418273925781	0.28509685944740465
380.0	60.0	-0.057861328125	0.36185455322265625	0.36645143058849844
380.0	80.0	-0.114654541015625	0.405853271484375	0.4217375270829873
380.0	100.0	-0.134368896484375	0.44269561767578125	0.4626385308767204
380.0	120.0	-0.144927978515625	0.501007080078125	0.5215479011989543
380.0	140.0	-0.125701904296875	0.5509490966796875	0.565106959677568
380.0	160.0	-0.12261962890625	0.5806427001953125	0.593448834090362
380.0	180.0	-0.152801513671875	0.609893798828125	0.628743785996663
380.0	200.0	-0.193115234375	0.6175994873046875	0.6470877996583803
380.0	220.0	-0.22894287109375	0.643829345703125	0.6833235431427512
380.0	240.0	-0.22662353515625	0.823944091796875	0.8545420370547567
380.0	260.0	0.76458740234375	1.619598388671875	1.7910033044110492
380.0	280.0	2.81805419921875	3.000823974609375	4.116597380886894
380.0	300.0	3.5130615234375	1.54058837890625	3.836015357200489
380.0	320.0	3.426971435546875	1.653076171875	3.804838242300862
380.0	340.0	2.818572998046875	1.349761962890625	3.125093774878652
380.0	360.0	1.2857666015625	0.650299072265625	1.4408624629308355
380.0	380.0	-0.29693603515625	0.51025390625	0.5903643432810771
380.0	400.0	-0.35174560546875	0.615875244140625	0.7092441662162982
380.0	420.0	-0.511383056640625	0.408416748046875	0.654459220046821
380.0	440.0	-0.520904541015625	0.373504638671875	0.6409736780555867
380.0	460.0	-0.546356201171875	0.352386474609375	0.6501394666120386
380.0	480.0	-0.559844970703125	0.32135009765625	0.6455170613432804
380.0	500.0	-0.489532470703125	0.283966064453125	0.5659317676484528
380.0	520.0	-0.42315673828125	0.240966796875	0.48695648917436535
380.0	540.0	-0.342010498046875	0.204833984375	0.3986579259580941
380.0	560.0	-0.3077392578125	0.1806640625	0.356851445671714
380.0	580.0	-0.287353515625	0.1202392578125	0.3114956212554969
380.0	600.0	-0.364013671875	-0.1512451171875	0.39418401639967693
380.0	620.0	-0.3868408203125	-0.1788330078125	0.42617726938835393
380.0	640.0	-0.400665283203125	-0.2032470703125	0.4492683393639648
380.0	660.0	-0.356842041015625	-0.236083984375	0.4278690102292666
380.0	680.0	-0.23797607421875	-0.333740234375	0.4098965185766378
380.0	700.0	-0.264007568359375	-0.885986328125	0.9244845968297418
380.0	720.0	-0.243499755859375	-1.06640625	1.093853016242419
380.0	740.0	-0.23919677734375	-1.196533203125	1.2202076890727283
380.0	760.0	-0.51483154296875	-0.4892578125	0.7102286425707351
380.0	780.0	-1.040191650390625	-0.2421875	1.0680137895638906
380.0	800.0	-1.912933349609375	0.092041015625	1.9151463517457419
400.0	0.0	0.014434814453125	0.1548433005809784	0.15551466684241513
400.0	20.0	-0.0103759765625	0.17856216430664062	0.17886337638403585
400.0	40.0	-0.011871337890625	0.21240615844726562	0.2127376431420596
400.0	60.0	-0.11212158203125	0.3300285339355469	0.34855427463859445
400.0	80.0	-0.1385498046875	0.36220550537109375	0.3878000470604327
400.0	100.0	-0.1436767578125	0.4185333251953125	0.44250780223014935
400.0	120.0	-0.146881103515625	0.46581268310546875	0.48842145152714533
400.0	140.0	-0.149017333984375	0.527130126953125	0.5477885874764356
400.0	160.0	-0.15228271484375	0.555450439453125	0.5759472336324332
400.0	180.0	-0.173675537109375	0.595550537109375	0.620357666545272
400.0	200.0	-0.2105712890625	0.61895751953125	0.6537955940213429
400.0	220.0	-0.251007080078125	0.6648712158203125	0.7106745302005179
400.0	240.0	-0.153533935546875	1.0785369873046875	1.0894102543802238
400.0	260.0	1.1927490234375	3.32550048828125	3.532931322637045
400.0	280.0	4.325164794921875	3.605712890625	5.631004879490949
400.0	300.0	6.227691650390625	1.796112060546875	6.48152465291825
400.0	320.0	6.560211181640625	1.6134033203125	6.755696930866429
400.0	340.0	5.518035888671875	0.40203857421875	5.532662567320608
400.0	360.0	3.730743408203125	0.2135009765625	3.7368474741209616
400.0	380.0	-0.19622802734375	0.28692626953125	0.3476091524432851
400.0	400.0	-0.364410400390625	0.553009033203125	0.6622793449271317
400.0	420.0	-0.52490234375	0.25189208984375	0.5822131013641784
400.0	440.0	-0.512542724609375	0.27587890625	0.5820732045573803
400.0	460.0	-0.51953125	0.269378662109375	0.5852158433658468
400.0	480.0	-0.533477783203125	0.25347900390625	0.5906353787173819
400.0	500.0	-0.486236572265625	0.20806884765625	0.5288843442319163
400.0	520.0	-0.432952880859375	0.1829833984375	0.4700331064384391
400.0	540.0	-0.357666015625	0.1483154296875	0.3871981991389558
400.0	560.0	-0.329681396484375	0.127197265625	0.3533680341660299
400.0	580.0	-0.28936767578125	0.091064453125	0.3033585113524886
400.0	600.0	-0.37811279296875	-0.1724853515625	0.41559653597000545
400.0	620.0	-0.371337890625	-0.2113037109375	0.4272482735714482
400.0	640.0	-0.396636962890625	-0.243408203125	0.4653691370080748
400.0	660.0	-0.378082275390625	-0.280029296875	0.4704918852359297
400.0	680.0	-0.26806640625	-0.37060546875	0.4573926230572562
400.0	700.0	-0.321197509765625	-0.9521484375	1.0048654075612964
400.0	720.0	-0.182891845703125	-1.0748291015625	1.0902784161810903
400.0	740.0	-0.13250732421875	-1.0423583984375	1.0507469827531284
400.0	760.0	-0.886322021484375	-0.1815185546875	0.9047185813632811
400.0	780.0	-1.4744873046875	0.015869140625	1.4745726978717544
400.0	800.0	-2.0413818359375	0.19677734375	2.0508440026264463
420.0	0.0	-0.18707275390625	0.09201836585998535	0.20847924335436968
420.0	20.0	-0.15765380859375	0.1259174346923828	0.2017670035551533
420.0	40.0	-0.136383056640625	0.1447601318359375	0.1988864849802468
420.0	60.0	-0.1260986328125	0.3109931945800781	0.33558550664816267
420.0	80.0	-0.145233154296875	0.33856201171875	0.3683977536387361
420.0	100.0	-0.146697998046875	0.40201568603515625	0.4279449899803458
420.0	120.0	-0.14154052734375	0.45140838623046875	0.47307848401712677
420.0	140.0	-0.156890869140625	0.5107421875	0.5342961041519823
420.0	160.0	-0.160888671875	0.538360595703125	0.5618872624855675
420.0	180.0	-0.197967529296875	0.5980377197265625	0.6299525830343548
420.0	200.0	-0.222259521484375	0.63543701171875	0.6731860743899254
420.0	220.0	-0.282379150390625	0.7107391357421875	0.7647797746089281
420.0	240.0	-1.2786865234375	2.0769805908203125	2.439034153074732
420.0	260.0	0.2640380859375	4.024444580078125	4.033096860843505
420.0	280.0	3.661651611328125	4.347930908203125	5.684381734652407
420.0	300.0	5.079437255859375	2.579620361328125	5.696939884252849
420.0	320.0	5.75146484375	1.886993408203125	6.05310597722312
420.0	340.0	5.50592041015625	0.203277587890625	5.509671618228603
420.0	360.0	3.963287353515625	-0.0433349609375	3.9635242607276093
420.0	380.0	-1.065216064453125	-0.515289306640625	1.183303990319977
420.0	400.0	-0.4754638671875	0.329498291015625	0.5784764582790817
420.0	420.0	-0.61993408203125	0.055999755859375	0.6224582224697801
420.0	440.0	-0.50244140625	0.1749267578125	0.532021369226153
420.0	460.0	-0.45513916015625	0.188720703125	0.4927140741806864
420.0	480.0	-0.451690673828125	0.21453857421875	0.5000512620233247
420.0	500.0	-0.444366455078125	0.18939208984375	0.48304338324221185
420.0	520.0	-0.456878662109375	0.185791015625	0.49321031353553574
420.0	540.0	-0.454071044921875	0.147216796875	0.47733981514072177
420.0	560.0	-0.4454345703125	0.111083984375	0.4590769086047639
420.0	580.0	-0.379608154296875	0.049560546875	0.38282972535479676
420.0	600.0	-0.412078857421875	-0.19482421875	0.4558129670661705
420.0	620.0	-0.3641357421875	-0.239501953125	0.43583944783501544
420.0	640.0	-0.3782958984375	-0.2779541015625	0.46943185804763177
420.0	660.0	-0.36944580078125	-0.314453125	0.4851504586591305
420.0	680.0	-0.30316162109375	-0.3824462890625	0.4880288234539716
420.0	700.0	-0.368255615234375	-0.9825439453125	1.0492877596836347
420.0	720.0	-0.243988037109375	-1.0716552734375	1.0990792452498084
420.0	740.0	-0.40802001953125	-0.747314453125	0.8514453759271933
420.0	760.0	-1.346832275390625	-0.02294921875	1.3470277817012994
420.0	780.0	-1.9217529296875	0.1329345703125	1.9263452241866352
420.0	800.0	-2.195831298828125	0.2218017578125	2.207005009663985
440.0	0.0	-0.258880615234375	0.00281369686126709	0.25889590540245244
440.0	20.0	-0.253265380859375	0.021909713745117188	0.25421130718014345
440.0	40.0	-0.24139404296875	0.038127899169921875	0.24438662131121344
440.0	60.0	-0.15863037109375	0.24271392822265625	0.28995455779589596
440.0	80.0	-0.180267333984375	0.29253387451171875	0.3436166169420103
440.0	100.0	-0.186309814453125	0.37281036376953125	0.4167720171694929
440.0	120.0	-0.16693115234375	0.42554473876953125	0.45711523089615036
440.0	140.0	-0.176605224609375	0.475250244140625	0.5070031557249437
440.0	160.0	-0.1884765625	0.4973907470703125	0.5319031583690588
440.0	180.0	-0.180419921875	0.562744140625	0.5909588107619269
440.0	200.0	-0.184844970703125	0.6060638427734375	0.6336253188687658
440.0	220.0	-0.222869873046875	0.6822509765625	0.7177307122677802
440.0	240.0	-2.462493896484375	3.2735748291015625	4.09636037867155
440.0	260.0	3.848663330078125	3.52838134765625	5.221272293490982
440.0	280.0	5.50482177734375	4.378173828125	7.033595728331044
440.0	300.0	5.4443359375	3.29412841796875	6.363338418976576
440.0	320.0	5.812255859375	2.55517578125	6.349113437947503
440.0	340.0	4.376678466796875	0.470062255859375	4.401848807729208
440.0	360.0	2.962799072265625	-0.117095947265625	2.9651121063939696
440.0	380.0	-2.506683349609375	-0.88653564453125	2.658835621890401
440.0	400.0	-0.937652587890625	0.250823974609375	0.9706209568193088
440.0	420.0	-0.866241455078125	-0.0906982421875	0.8709767101546227
440.0	440.0	-0.693603515625	0.10589599609375	0.7016407904875879
440.0	460.0	-0.58721923828125	0.13751220703125	0.603105331505382
440.0	480.0	-0.542083740234375	0.15838623046875	0.5647485984299468
440.0	500.0	-0.46661376953125	0.15826416015625	0.4927229995708802
440.0	520.0	-0.470855712890625	0.15234375	0.49488758372563885
440.0	540.0	-0.48638916015625	0.0947265625	0.4955275338067186
440.0	560.0	-0.464935302734375	0.0517578125	0.46780733949296915
440.0	580.0	-0.40838623046875	-0.0355224609375	0.40992823575295617
440.0	600.0	-0.414031982421875	-0.25537109375	0.4864533667179816
440.0	620.0	-0.342559814453125	-0.3214111328125	0.46973646097995625
440.0	640.0	-0.357818603515625	-0.38818359375	0.527940011249893
440.0	660.0	-0.34844970703125	-0.4388427734375	0.5603571879868062
440.0	680.0	-0.339385986328125	-0.5765380859375	0.6690134619365969
440.0	700.0	-0.334503173828125	-0.906005859375	0.9657841324659052
440.0	720.0	-0.23388671875	-1.0396728515625	1.0656559648797268
440.0	740.0	-0.8402099609375	-0.3099365234375	0.8955520236251601
440.0	760.0	-1.312896728515625	0.024169921875	1.3131191891334444
440.0	780.0	-1.751678466796875	0.1156005859375	1.7554888055777924
440.0	800.0	-1.914825439453125	0.1690673828125	1.922274757548442
460.0	0.0	-0.2374267578125	-0.04298138618469238	0.24128585719787474
460.0	20.0	-0.24090576171875	-0.031925201416015625	0.24301194315248031
460.0	40.0	-0.25579833984375	-0.024700164794921875	0.2569881102458145
460.0	60.0	-0.210723876953125	0.08840179443359375	0.22851570969461843
460.0	80.0	-0.20855712890625	0.192596435546875	0.28388283323050684
460.0	100.0	-0.2083740234375	0.3314361572265625	0.39149669214521143
460.0	120.0	-0.197784423828125	0.38605499267578125	0.433770833135333
460.0	140.0	-0.18829345703125	0.4295654296875	0.469021198181261
460.0	160.0	-0.181365966796875	0.4502105712890625	0.48536910945443285
460.0	180.0	-0.183807373046875	0.532257080078125	0.5631010119682655
460.0	200.0	-0.175689697265625	0.5885467529296875	0.614210183983761
460.0	220.0	-0.1806640625	0.63873291015625	0.663791559147656
460.0	240.0	-1.14471435546875	2.0623016357421875	2.358698580234689
460.0	260.0	2.8310546875	3.559417724609375	4.548002328702032
460.0	280.0	3.447601318359375	4.349029541015625	5.549775923312569
460.0	300.0	2.2855224609375	3.354461669921875	4.059067135983939
460.0	320.0	2.10101318359375	2.680511474609375	3.405788919347068
460.0	340.0	1.5361328125	0.5316162109375	1.6255213973893745
460.0	360.0	-1.29571533203125	0.528472900390625	1.399343356045303
460.0	380.0	-3.108245849609375	-0.372833251953125	3.1305266163020957
460.0	400.0	-1.206390380859375	0.275390625	1.237423834976488
460.0	420.0	-0.894287109375	-0.1094970703125	0.9009656166587678
460.0	440.0	-0.741180419921875	0.03875732421875	0.7421930645432927
460.0	460.0	-0.659637451171875	0.10235595703125	0.6675315040717635
460.0	480.0	-0.6180419921875	0.131927490234375	0.6319657955828265
460.0	500.0	-0.52886962890625	0.1260986328125	0.543694720938705
460.0	520.0	-0.49359130859375	0.0958251953125	0.502806968901555
460.0	540.0	-0.506744384765625	0.029296875	0.5075905617485982
460.0	560.0	-0.4632568359375	-0.01513671875	0.46350406287037055
460.0	580.0	-0.43499755859375	-0.115234375	0.45000204128888527
460.0	600.0	-0.44085693359375	-0.260498046875	0.5120684215252623
460.0	620.0	-0.3773193359375	-0.358154296875	0.5202349292793993
460.0	640.0	-0.38543701171875	-0.470703125	0.60837745017994
460.0	660.0	-0.393157958984375	-0.5859375	0.7056174137725127
460.0	680.0	-0.463134765625	-0.833740234375	0.9537382185622025
460.0	700.0	-0.434417724609375	-0.9537353515625	1.048012347386629
460.0	720.0	-0.39996337890625	-0.974853515625	1.0537125231259836
460.0	740.0	0.89276123046875	-0.37744140625	0.969270153146198
460.0	760.0	1.33502197265625	-0.2342529296875	1.3554180545286247
460.0	780.0	1.45794677734375	-0.2322998046875	1.4763373614539723
460.0	800.0	1.529205322265625	-0.191650390625	1.5411679953438655
480.0	0.0	-0.240478515625	-0.07593512535095215	0.2521825920623154
480.0	20.0	-0.225372314453125	-0.07369232177734375	0.23711439941701945
480.0	40.0	-0.22808837890625	-0.06567001342773438	0.23735386926629168
480.0	60.0	-0.2144775390625	-0.02295684814453125	0.21570264634222103
480.0	80.0	-0.191925048828125	0.0738677978515625	0.20564940050269406
480.0	100.0	-0.183074951171875	0.2656402587890625	0.32261615712190317
480.0	120.0	-0.2120361328125	0.35080718994140625	0.40990853386172144
480.0	140.0	-0.227783203125	0.381256103515625	0.44411868244175673
480.0	160.0	-0.2198486328125	0.4027252197265625	0.458825701060145
480.0	180.0	-0.20806884765625	0.5067596435546875	0.5478119948492126
480.0	200.0	-0.189544677734375	0.55859375	0.5898763958631423
480.0	220.0	-0.2203369140625	0.58514404296875	0.6252534739770742
480.0	240.0	-0.649322509765625	1.7604827880859375	1.8764113005509122
480.0	260.0	0.329742431640625	2.81585693359375	2.8350979421692415
480.0	280.0	1.582733154296875	3.760284423828125	4.07980185619289
480.0	300.0	-0.452606201171875	3.4022216796875	3.432195322395692
480.0	320.0	-0.969696044921875	2.791778564453125	2.955391339988171
480.0	340.0	-1.390380859375	1.823089599609375	2.2927744377326427
480.0	360.0	-2.9495849609375	1.232879638671875	3.196880298860182
480.0	380.0	-3.57855224609375	-0.11761474609375	3.580484521195605
480.0	400.0	-1.529937744140625	0.26708984375	1.5530764583820411
480.0	420.0	-1.08441162109375	-0.0706787109375	1.0867124937824915
480.0	440.0	-0.83770751953125	0.03387451171875	0.838392134280483
480.0	460.0	-0.70831298828125	0.0526123046875	0.7102642775562097
480.0	480.0	-0.65875244140625	0.087860107421875	0.664585718726244
480.0	500.0	-0.585723876953125	0.087799072265625	0.5922677917325101
480.0	520.0	-0.55364990234375	0.051513671875	0.5560412509475255
480.0	540.0	-0.5667724609375	0.0028076171875	0.5667794149326716
480.0	560.0	-0.55096435546875	-0.056396484375	0.5538431948186732
480.0	580.0	-0.5135498046875	-0.160888671875	0.5381622121928209
480.0	600.0	-0.4632568359375	-0.2960205078125	0.5497590718563853
480.0	620.0	-0.4176025390625	-0.4017333984375	0.5794666548228552
480.0	640.0	-0.623382568359375	-0.6875	0.9280420661448116
480.0	660.0	-0.66424560546875	-0.892578125	1.1126176043965248
480.0	680.0	-0.7066650390625	-0.97216796875	1.2018677285361754
480.0	700.0	-0.721832275390625	-0.9722900390625	1.210945809628063
480.0	720.0	-0.77325439453125	-0.89990234375	1.1864849712274628
480.0	740.0	1.01348876953125	-0.3260498046875	1.0646445233516793
480.0	760.0	1.4530029296875	-0.1971435546875	1.4663161646913947
480.0	780.0	1.548828125	-0.1861572265625	1.559975343969403
480.0	800.0	1.61187744140625	-0.141357421875	1.6180639069064935
500.0	0.0	-0.192138671875	-0.06425255537033081	0.2025972855235389
500.0	20.0	-0.179168701171875	-0.06677627563476562	0.19120798745676612
500.0	40.0	-0.16455078125	-0.06139373779296875	0.17563072239838096
500.0	60.0	-0.171356201171875	-0.07315444946289062	0.18631833285072813
500.0	80.0	-0.16046142578125	-0.00489044189453125	0.16053593238174246
500.0	100.0	-0.13946533203125	0.154876708984375	0.20841634730610167
500.0	120.0	-0.192596435546875	0.26679229736328125	0.32904637502598183
500.0	140.0	-0.26544189453125	0.297515869140625	0.3987168064715115
500.0	160.0	-0.322296142578125	0.3115997314453125	0.44829588014784383
500.0	180.0	-0.303955078125	0.440338134765625	0.5350573450078455
500.0	200.0	-0.2958984375	0.476593017578125	0.5609784217946038
500.0	220.0	-0.3271484375	0.4739532470703125	0.5758973698213806
500.0	240.0	-0.583984375	1.0658721923828125	1.215368783842618
500.0	260.0	-0.2646484375	1.13751220703125	1.1678924679165872
500.0	280.0	-0.20111083984375	2.4056396484375	2.4140314181959517
500.0	300.0	-1.492584228515625	3.81787109375	4.099261807655789
500.0	320.0	-1.826812744140625	3.813323974609375	4.228319351407276
500.0	340.0	-2.328094482421875	3.813323974609375	4.467825383160561
500.0	360.0	-2.62615966796875	2.407073974609375	3.5624036437365585
500.0	380.0	-3.115966796875	0.225189208984375	3.1240933499289767
500.0	400.0	-1.50372314453125	0.335479736328125	1.5406913866461833
500.0	420.0	-1.0511474609375	-0.01806640625	1.051302706012946
500.0	440.0	-0.875579833984375	0.021148681640625	0.8758352084811629
500.0	460.0	-0.73553466796875	0.0225830078125	0.7358812676143881
500.0	480.0	-0.681488037109375	0.022216796875	0.6818500794064439
500.0	500.0	-0.62908935546875	-9.1552734375e-05	0.6290893621306837
500.0	520.0	-0.567413330078125	-0.06787109375	0.5714581109033001
500.0	540.0	-0.5736083984375	-0.1201171875	0.5860501117574707
500.0	560.0	-0.587493896484375	-0.1561279296875	0.6078856873088052
500.0	580.0	-0.54547119140625	-0.2430419921875	0.597166836504358
500.0	600.0	-0.92437744140625	-0.494384765625	1.0482795193376866
500.0	620.0	-0.91845703125	-0.6927490234375	1.1504192834467672
500.0	640.0	-0.839202880859375	-0.897216796875	1.2285192126447635
500.0	660.0	-0.80047607421875	-1.013916015625	1.291815633957701
500.0	680.0	-0.791778564453125	-1.0107421875	1.283944338637675
500.0	700.0	-0.787628173828125	-0.9583740234375	1.2404994594950893
500.0	720.0	-0.86590576171875	-0.875244140625	1.231196610568809
500.0	740.0	1.21295166015625	-0.246337890625	1.2377132487912446
500.0	760.0	1.553314208984375	-0.146728515625	1.5602289220272358
500.0	780.0	1.621063232421875	-0.1285400390625	1.6261514520954827
500.0	800.0	1.65008544921875	-0.1119384765625	1.6538779314866552
520.0	0.0	-0.0909423828125	-0.10754752159118652	0.14084383689754418
520.0	20.0	-0.125244140625	-0.09507369995117188	0.15724218003862778
520.0	40.0	-0.12628173828125	-0.09150314331054688	0.15594839742377797
520.0	60.0	-0.13330078125	-0.1186981201171875	0.17848905288900668
520.0	80.0	-0.11993408203125	-0.06879425048828125	0.13826363561299473
520.0	100.0	-0.10638427734375	-0.01131439208984375	0.10698425087046522
520.0	120.0	-0.09503173828125	0.07337188720703125	0.1200602561761273
520.0	140.0	-0.105712890625	0.155792236328125	0.18827223944174978
520.0	160.0	-0.2655029296875	0.1968536376953125	0.33051953096076325
520.0	180.0	-0.3182373046875	0.3905792236328125	0.5038125762904051
520.0	200.0	-0.356689453125	0.4172515869140625	0.5489319199617699
520.0	220.0	-0.40618896484375	0.40118408203125	0.5709099253263109
520.0	240.0	-0.4404296875	0.413665771484375	0.6042331339219249
520.0	260.0	-0.71820068359375	0.455963134765625	0.8507141718461174
520.0	280.0	-3.52301025390625	0.48345947265625	3.5560278838655974
520.0	300.0	-5.53466796875	3.301605224609375	6.444621523679662
520.0	320.0	-6.8494873046875	4.065032958984375	7.964921173163266
520.0	340.0	-7.413818359375	2.380401611328125	7.786591969341873
520.0	360.0	-3.77630615234375	1.291259765625	3.9909697992532074
520.0	380.0	-1.5965576171875	0.3626708984375	1.6372313231711917
520.0	400.0	-1.17608642578125	0.258636474609375	1.2041893982697578
520.0	420.0	-0.951171875	0.001617431640625	0.9511732501895371
520.0	440.0	-0.8145751953125	-0.015655517578125	0.8147256250106759
520.0	460.0	-0.7412109375	-0.03680419921875	0.7421241155964158
520.0	480.0	-0.6488037109375	-0.05059814453125	0.6507737145554331
520.0	500.0	-0.6514892578125	-0.078369140625	0.6561859303942619
520.0	520.0	-0.64288330078125	-0.1719970703125	0.6654937494969267
520.0	540.0	-0.7843017578125	-0.2301025390625	0.8173594226475809
520.0	560.0	-0.908447265625	-0.317138671875	0.9622127475876519
520.0	580.0	-0.93377685546875	-0.46435546875	1.0428639495001921
520.0	600.0	-0.9296875	-0.657470703125	1.138677554500804
520.0	620.0	-0.84967041015625	-0.905029296875	1.2413773939045076
520.0	640.0	-0.80255126953125	-1.0579833984375	1.327937276980951
520.0	660.0	-0.74053955078125	-1.2105712890625	1.419112987810956
520.0	680.0	-0.7032470703125	-1.2415771484375	1.426909337493209
520.0	700.0	-0.67022705078125	-1.308349609375	1.4700282310046455
520.0	720.0	0.03863525390625	-2.1827392578125	2.183081159838146
520.0	740.0	1.3572998046875	-0.2164306640625	1.3744471587337435
520.0	760.0	1.60418701171875	-0.1275634765625	1.6092508844552003
520.0	780.0	1.6290283203125	-0.1142578125	1.633030347573936
520.0	800.0	1.63848876953125	-0.112548828125	1.6423497455147429
540.0	0.0	-0.0328369140625	-0.12692153453826904	0.13110049143575714
540.0	20.0	-0.07470703125	-0.11037635803222656	0.1332819602596193
540.0	40.0	-0.07611083984375	-0.10778427124023438	0.13194813021983062
540.0	60.0	-0.076416015625	-0.1028289794921875	0.12811403696474857
540.0	80.0	-0.06427001953125	-0.05837249755859375	0.086821563460786
540.0	100.0	-0.052490234375	-0.01483154296875	0.05454538817880306
540.0	120.0	-0.04656982421875	0.040191650390625	0.06151517933719693
540.0	140.0	-0.0615234375	0.08319091796875	0.10346913643352638
540.0	160.0	-0.10614013671875	0.1515655517578125	0.18503471323599008
540.0	180.0	-0.15069580078125	0.3331298828125	0.3656292428072079
540.0	200.0	-0.16552734375	0.3787384033203125	0.4133304727195303
540.0	220.0	-0.16754150390625	0.37994384765625	0.41524388364309917
540.0	240.0	-0.17034912109375	0.3793792724609375	0.41586951731330746
540.0	260.0	-0.19573974609375	0.590087890625	0.6217055306679422
540.0	280.0	-0.28045654296875	0.712677001953125	0.7658749125065247
540.0	300.0	-0.04949951171875	2.969146728515625	2.9695593102538687
540.0	320.0	-0.08966064453125	2.9715576171875	2.972909972307068
540.0	340.0	-0.24005126953125	2.0811767578125	2.0949752526611176
540.0	360.0	-0.40350341796875	0.48114013671875	0.6279417484721025
540.0	380.0	-0.65545654296875	0.3060302734375	0.7233794356911011
540.0	400.0	-0.789794921875	0.150238037109375	0.8039573909194537
540.0	420.0	-0.7618408203125	0.006195068359375	0.7618660081447395
540.0	440.0	-0.7142333984375	-0.03411865234375	0.7150478514626376
540.0	460.0	-0.67724609375	-0.176971435546875	0.6999865430843335
540.0	480.0	-0.698486328125	-0.19158935546875	0.7242856009244394
540.0	500.0	-0.6978759765625	-0.235321044921875	0.7364827715881657
540.0	520.0	-0.69500732421875	-1.4473876953125	1.605604659080104
540.0	540.0	-0.69110107421875	-1.81982421875	1.9466332171046907
540.0	560.0	-0.65576171875	-1.9688720703125	2.0752061731390894
540.0	580.0	-0.6258544921875	-1.9737548828125	2.070604303776426
540.0	600.0	-0.66552734375	-1.961181640625	2.0710287474594593
540.0	620.0	-0.6597900390625	-1.994873046875	2.101152390664333
540.0	640.0	-0.7275390625	-2.02294921875	2.149799206694573
540.0	660.0	-0.78387451171875	-2.041748046875	2.1870515167778253
540.0	680.0	-0.79888916015625	-2.1326904296875	2.277409133005269
540.0	700.0	-0.82196044921875	-2.1175537109375	2.271486891616385
540.0	720.0	-0.82177734375	-2.084716796875	2.2408396028885167
540.0	740.0	-0.8115234375	-1.947021484375	2.109375014128508
540.0	760.0	0.41943359375	-1.3895263671875	1.451450331453106
540.0	780.0	1.5225830078125	-0.40576171875	1.5757225606312533
540.0	800.0	1.62408447265625	-0.10693359375	1.6276010468770963
560.0	0.0	0.13836669921875	-0.10219031572341919	0.17201222072964503
560.0	20.0	0.09423828125	-0.0890350341796875	0.1296460217836715
560.0	40.0	0.03387451171875	-0.09299468994140625	0.09897219256681149
560.0	60.0	-0.012939453125	-0.1011810302734375	0.1020050505336297
560.0	80.0	-0.03363037109375	-0.077880859375	0.08483177539632104
560.0	100.0	-0.03521728515625	-0.04228973388671875	0.05503343316554142
560.0	120.0	-0.034423828125	-0.01031494140625	0.035936025920987866
560.0	140.0	-0.06036376953125	0.0037689208984375	0.06048131477374268
560.0	160.0	-0.10540771484375	0.0728302001953125	0.12812113178188292
560.0	180.0	-0.14617919921875	0.19635009765625	0.2447891319765931
560.0	200.0	-0.16094970703125	0.2920074462890625	0.33342638900018834
560.0	220.0	-0.16351318359375	0.3358306884765625	0.3735221714056682
560.0	240.0	-0.16314697265625	0.3245697021484375	0.3632663296255581
560.0	260.0	-0.15789794921875	0.343170166015625	0.37775325969563595
560.0	280.0	-0.19976806640625	0.416748046875	0.4621538866328175
560.0	300.0	-0.1663818359375	0.769256591796875	0.7870442296039513
560.0	320.0	-0.1678466796875	0.7076416015625	0.7272751502313676
560.0	340.0	-0.16436767578125	0.6011962890625	0.6232605481050851
560.0	360.0	-0.341552734375	-0.6827392578125	0.7634076005106333
560.0	380.0	-0.20660400390625	-0.11395263671875	0.23594579429447174
560.0	400.0	-0.2547607421875	-0.287689208984375	0.38427609439826105
560.0	420.0	-0.32635498046875	-0.5872802734375	0.6718673178876786
560.0	440.0	-0.38726806640625	-0.8175048828125	0.9045942674372389
560.0	460.0	-0.45086669921875	-0.97955322265625	1.078334501201114
560.0	480.0	-0.586669921875	-0.9080810546875	1.081107209815558
560.0	500.0	-0.625732421875	-0.907257080078125	1.1021145462870174
560.0	520.0	-0.69647216796875	-1.777099609375	1.9087054519741562
560.0	540.0	-0.6934814453125	-1.96923828125	2.087777747590286
560.0	560.0	-0.666015625	-2.0313720703125	2.1377673635804793
560.0	580.0	-0.64190673828125	-2.02783203125	2.127004233097427
560.0	600.0	-0.66302490234375	-2.0135498046875	2.1199020819568553
560.0	620.0	-0.6546630859375	-2.044921875	2.1471584084418938
560.0	640.0	-0.71588134765625	-2.0830078125	2.2025911220329033
560.0	660.0	-0.76611328125	-2.1280517578125	2.2617545940345765
560.0	680.0	-0.783935546875	-2.1978759765625	2.333498178701832
560.0	700.0	-0.7984619140625	-2.179931640625	2.3215605497178737
560.0	720.0	-0.8031005859375	-2.1531982421875	2.298093388287886
560.0	740.0	-0.76116943359375	-2.1463623046875	2.277333978497855
560.0	760.0	-0.5323486328125	-0.6290283203125	0.8240580650733922
560.0	780.0	1.47418212890625	-0.267333984375	1.4982257534792198
560.0	800.0	1.60382080078125	-0.07421875	1.605537163652767
580.0	0.0	0.38671875	-0.07934463024139404	0.39477457105252617
580.0	20.0	0.2880859375	-0.0610504150390625	0.2944837186699728
580.0	40.0	0.2049560546875	-0.07410430908203125	0.21794135215142332
580.0	60.0	0.038330078125	-0.08746719360351562	0.09549714574762687
580.0	80.0	0.00164794921875	-0.083740234375	0.08375644804913536
580.0	100.0	-0.00823974609375	-0.03371429443359375	0.0347065853238909
580.0	120.0	-0.0167236328125	-0.033050537109375	0.03704075994989169
580.0	140.0	-0.04241943359375	-0.038330078125	0.057171699602890674
580.0	160.0	-0.08233642578125	0.002532958984375	0.08237537794540196
580.0	180.0	-0.12469482421875	0.0626678466796875	0.13955664869297263
580.0	200.0	-0.14837646484375	0.216796875	0.26270984056425106
580.0	220.0	-0.15460205078125	0.3006591796875	0.3380794824240723
580.0	240.0	-0.1607666015625	0.2883758544921875	0.3301613751365458
580.0	260.0	-0.15869140625	0.2872314453125	0.328153722505033
580.0	280.0	-0.17974853515625	0.21868896484375	0.2830801992991537
580.0	300.0	-0.21466064453125	-0.04681396484375	0.21970602999226838
580.0	320.0	-0.215087890625	-0.12298583984375	0.24776665937043363
580.0	340.0	-0.20367431640625	-0.071044921875	0.21570954565753017
580.0	360.0	-0.22265625	-0.140838623046875	0.2634602881001276
580.0	380.0	-0.22613525390625	-0.236236572265625	0.3270242668901744
580.0	400.0	-0.26611328125	-0.406585693359375	0.4859302465397326
580.0	420.0	-0.3294677734375	-0.678985595703125	0.754698915400169
580.0	440.0	-0.35833740234375	-0.831817626953125	0.9057186419790612
580.0	460.0	-0.38262939453125	-0.97833251953125	1.0504950129970703
580.0	480.0	-0.41326904296875	-1.05462646484375	1.1327083835767846
580.0	500.0	-0.37799072265625	-1.143524169921875	1.2043772306091258
580.0	520.0	-0.54815673828125	-1.910400390625	1.9874872231597593
580.0	540.0	-0.62139892578125	-2.0477294921875	2.1399375453822405
580.0	560.0	-0.6336669921875	-2.0693359375	2.164182311917588
580.0	580.0	-0.62054443359375	-2.06591796875	2.1571027902416504
580.0	600.0	-0.65313720703125	-2.041259765625	2.143205459578715
580.0	620.0	-0.65765380859375	-2.07958984375	2.181101201271049
580.0	640.0	-0.7276611328125	-2.1356201171875	2.2561835052011885
580.0	660.0	-0.77728271484375	-2.1759033203125	2.31056782591246
580.0	680.0	-0.79791259765625	-2.2420654296875	2.379815519005273
580.0	700.0	-0.80596923828125	-2.1883544921875	2.3320552730441166
580.0	720.0	-0.80413818359375	-2.1297607421875	2.2765146688032796
580.0	740.0	-0.7613525390625	-2.0972900390625	2.2312066683047758
580.0	760.0	-0.48699951171875	-0.0594482421875	0.4906145308829372
580.0	780.0	1.50250244140625	-0.0987548828125	1.5057443718344268
580.0	800.0	1.6204833984375	-0.0848388671875	1.6227027078295049
600.0	0.0	0.48028564453125	-0.15957731008529663	0.5061019840277818
600.0	20.0	0.351318359375	-0.13103866577148438	0.3749609600493263
600.0	40.0	0.276123046875	-0.15262603759765625	0.31549745540700425
600.0	60.0	0.08538818359375	-0.07124710083007812	0.11120832376279788
600.0	80.0	0.0260009765625	-0.08228302001953125	0.08629337266405952
600.0	100.0	0.00341796875	-0.01505279541015625	0.015435969682400831
600.0	120.0	-0.0125732421875	-0.01031494140625	0.016262977443257446
600.0	140.0	-0.0362548828125	-0.0417633056640625	0.05530452266983255
600.0	160.0	-0.06378173828125	-0.0465087890625	0.07893780842054073
600.0	180.0	-0.10186767578125	-0.009490966796875	0.10230885504106305
600.0	200.0	-0.11767578125	-0.0979461669921875	0.1531046737407429
600.0	220.0	-0.13214111328125	0.114898681640625	0.17510848312392477
600.0	240.0	-0.14691162109375	0.130126953125	0.19625505940482024
600.0	260.0	-0.15283203125	0.14312744140625	0.20938742622110934
600.0	280.0	-0.175048828125	0.16265869140625	0.2389559417924766
600.0	300.0	-0.21160888671875	-0.068817138671875	0.22251768359690616
600.0	320.0	-0.21728515625	-0.1588134765625	0.26913669289871023
600.0	340.0	-0.21307373046875	-0.159515380859375	0.2661683139417256
600.0	360.0	-0.2303466796875	-0.24664306640625	0.337479473522959
600.0	380.0	-0.22216796875	-0.2525634765625	0.33637317971538316
600.0	400.0	-0.25421142578125	-0.3948974609375	0.4696460940459532
600.0	420.0	-0.2977294921875	-0.58367919921875	0.6552284014897919
600.0	440.0	-0.328857421875	-0.770263671875	0.8375281058762323
600.0	460.0	-0.3546142578125	-0.9498291015625	1.0138671481111006
600.0	480.0	-0.36871337890625	-1.053985595703125	1.116617746471072
600.0	500.0	-0.29498291015625	-1.16107177734375	1.19795767430591
600.0	520.0	-0.4268798828125	-1.9501953125	1.9963687513200026
600.0	540.0	-0.53680419921875	-2.1053466796875	2.172704165313369
600.0	560.0	-0.59954833984375	-2.0989990234375	2.1829464290726364
600.0	580.0	-0.61590576171875	-2.0936279296875	2.1823422772988477
600.0	600.0	-0.674560546875	-2.0828857421875	2.1893937394649394
600.0	620.0	-0.6871337890625	-2.1357421875	2.2435568937601458
600.0	640.0	-0.7578125	-2.2122802734375	2.3384746723873127
600.0	660.0	-0.79168701171875	-2.2288818359375	2.365308132801366
600.0	680.0	-0.801513671875	-2.258056640625	2.3960893051956984
600.0	700.0	-0.8060302734375	-2.19140625	2.3349402892230016
600.0	720.0	-0.808349609375	-2.12744140625	2.275837434441154
600.0	740.0	-0.78045654296875	-2.082275390625	2.2237318223799445
600.0	760.0	-0.56427001953125	-0.0909423828125	0.5715515479232057
600.0	780.0	1.53155517578125	-0.1290283203125	1.536980664779164
600.0	800.0	1.66168212890625	-0.1199951171875	1.6660091013182519
620.0	0.0	0.5047607421875	-0.1870061755180359	0.5382886925577746
620.0	20.0	0.3785400390625	-0.15748023986816406	0.4099909598056688
620.0	40.0	0.3043212890625	-0.1819000244140625	0.3545406406302361
620.0	60.0	0.0975341796875	-0.058254241943359375	0.11360665874722743
620.0	80.0	-0.00091552734375	-0.12432861328125	0.12433198410206349
620.0	100.0	-0.0250244140625	-0.0084686279296875	0.026418534368562743
620.0	120.0	-0.0478515625	-0.007415771484375	0.04842278079994865
620.0	140.0	-0.05364990234375	-0.022705078125	0.058256609875243046
620.0	160.0	-0.07037353515625	0.00787353515625	0.0708126189760318
620.0	180.0	-0.09942626953125	0.0738983154296875	0.12388116925605103
620.0	200.0	-0.13134765625	-0.0218505859375	0.1331527502839511
620.0	220.0	-0.14898681640625	0.0366973876953125	0.1534397918615954
620.0	240.0	-0.1632080078125	0.0052032470703125	0.1632909293077842
620.0	260.0	-0.177734375	0.003936767578125	0.17777796881392474
620.0	280.0	-0.19866943359375	0.029754638671875	0.20088524676281053
620.0	300.0	-0.1834716796875	0.020538330078125	0.1846176596367493
620.0	320.0	-0.193359375	-0.103851318359375	0.21948335751343628
620.0	340.0	-0.18701171875	-0.103973388671875	0.21397160676534138
620.0	360.0	-0.21295166015625	-0.228240966796875	0.31215756996695626
620.0	380.0	-0.2117919921875	-0.24822998046875	0.3263034954735638
620.0	400.0	-0.22686767578125	-0.344024658203125	0.4120945374136417
620.0	420.0	-0.25531005859375	-0.500823974609375	0.5621457814149955
620.0	440.0	-0.2789306640625	-0.681671142578125	0.7365309647109982
620.0	460.0	-0.307861328125	-0.8773193359375	0.929767613204883
620.0	480.0	-0.30218505859375	-0.961181640625	1.0075643681233843
620.0	500.0	-0.20709228515625	-1.05841064453125	1.0784805547752327
620.0	520.0	-0.39495849609375	-1.9228515625	1.9629952483501656
620.0	540.0	-0.4788818359375	-2.1505126953125	2.2031869338508487
620.0	560.0	-0.5755615234375	-2.1219482421875	2.198621252008703
620.0	580.0	-0.61175537109375	-2.107666015625	2.194652744167654
620.0	600.0	-0.6285400390625	-2.1241455078125	2.2151877390110104
620.0	620.0	-0.6527099609375	-2.1641845703125	2.2604701164770424
620.0	640.0	-0.67431640625	-2.2320556640625	2.3316893239047527
620.0	660.0	-0.681640625	-2.28857421875	2.3879292067348987
620.0	680.0	-0.70703125	-2.287109375	2.3939011010669287
620.0	700.0	-0.727783203125	-2.172119140625	2.2908011593807904
620.0	720.0	-0.7537841796875	-2.10009765625	2.2312778301533633
620.0	740.0	-0.79827880859375	-1.947265625	2.104540916816895
620.0	760.0	-0.61651611328125	-0.0645751953125	0.6198887592020577
620.0	780.0	1.558349609375	-0.1456298828125	1.565139472317786
620.0	800.0	1.670166015625	-0.132080078125	1.675380454340504
