# Supplementary material for: Real-time emotion detection by quantitative facial motion analysis
Source: PLoS One. 2023 Mar 10;18(3):e0282730. doi: 10.1371/journal.pone.0282730 (PMC10004542; doi:10.1371/journal.pone.0282730)
Supplement: S1 Dataset — Data from each participant is organized into folders by Study ID and subsequently by emotions. The data files (.csv) contain the pixel displacement results after DISC-processing of videos. (ZIP) [file pone.0282730.s004.zip › S1_Dataset/1/neutral/result/100021_cropped_result.csv]

pos_x	pos_y	disp_x	disp_y	disp_xy_indi
0.0	0.0	-0.8078596591949463	-1.1391541957855225	1.39653482259854
0.0	20.0	-0.6215196847915649	-1.2432327270507812	1.3899332114146812
0.0	40.0	-0.6865675449371338	-1.0029754638671875	1.2154566116816359
0.0	60.0	-0.5551512241363525	-0.9940605163574219	1.1385733142142735
0.0	80.0	-0.5087951421737671	-0.9480819702148438	1.0759795160439085
0.0	100.0	-0.5523641109466553	-0.8040390014648438	0.9754920947595997
0.0	120.0	-0.5243276357650757	-0.822601318359375	0.975495975693173
0.0	140.0	-0.5361433029174805	-0.74127197265625	0.9148408488414548
0.0	160.0	-0.6092017889022827	-0.581695556640625	0.842316175920413
0.0	180.0	-0.6007082462310791	-0.594451904296875	0.8451174259309766
0.0	200.0	-0.5973960161209106	-0.658538818359375	0.8891318098928287
0.0	220.0	-0.6441996097564697	-0.6700286865234375	0.9294791971715723
0.0	240.0	-0.6099115610122681	-0.7895355224609375	0.9976765274797674
0.0	260.0	-0.5776433944702148	-0.88720703125	1.0586822977052703
0.0	280.0	-0.4672713279724121	-1.08807373046875	1.1841650800801735
0.0	300.0	-0.4104040861129761	-1.06414794921875	1.1405447697152
0.0	320.0	-0.3775608539581299	-1.032470703125	1.0993397797100877
0.0	340.0	-0.36274659633636475	-0.883453369140625	0.9550261507411926
0.0	360.0	-0.3193638324737549	-0.96466064453125	1.0161512764346514
0.0	380.0	-0.2942838668823242	-1.027191162109375	1.0685151743530936
0.0	400.0	-0.25727593898773193	-1.046905517578125	1.0780547627637203
0.0	420.0	-0.20259380340576172	-1.177520751953125	1.194821899053857
0.0	440.0	-0.07750725746154785	-1.170623779296875	1.1731868596325605
0.0	460.0	0.04403245449066162	-1.131195068359375	1.1320517389806188
0.0	480.0	0.1656954288482666	-1.127166748046875	1.1392804101904757
0.0	500.0	0.2619441747665405	-1.13671875	1.166509437293881
0.0	520.0	0.40583837032318115	-1.227783203125	1.293118856371084
0.0	540.0	0.6178680062294006	-1.298095703125	1.4376415852337754
0.0	560.0	0.8553146123886108	-1.1568603515625	1.4387108671247293
0.0	580.0	1.2255733013153076	-0.9417724609375	1.5456277964235687
0.0	600.0	0.8478119373321533	-1.4619140625	1.6899638479027157
0.0	620.0	0.9094110131263733	-1.653564453125	1.887141698822353
0.0	640.0	0.7273690700531006	-1.708251953125	1.856661115935078
0.0	660.0	0.6892170906066895	-1.8447265625	1.9692730355076251
0.0	680.0	0.6713158488273621	-1.846435546875	1.9646855213113323
0.0	700.0	0.6110106110572815	-1.8289794921875	1.928341243055035
0.0	720.0	0.8361269235610962	0.0560302734375	0.8380021621960317
0.0	740.0	0.9720691442489624	0.603759765625	1.1443095192247879
0.0	760.0	1.2157714366912842	0.52587890625	1.3246315753118243
0.0	780.0	1.3432905673980713	0.4935302734375	1.431084092309018
0.0	800.0	1.2760621309280396	0.8609619140625	1.5393472575915979
20.0	0.0	-0.6741847991943359	-0.9070411920547485	1.1301543556297104
20.0	20.0	-0.6539344787597656	-0.8990821838378906	1.111745958304107
20.0	40.0	-0.6277084350585938	-0.8131675720214844	1.027258185477743
20.0	60.0	-0.5811252593994141	-0.6847763061523438	0.8981231299658665
20.0	80.0	-0.5804290771484375	-0.59991455078125	0.8347427039743779
20.0	100.0	-0.6319313049316406	-0.4593658447265625	0.7812516582087711
20.0	120.0	-0.6203651428222656	-0.40578460693359375	0.7412921540480117
20.0	140.0	-0.6416225433349609	-0.3270721435546875	0.7201775303389311
20.0	160.0	-0.6693630218505859	-0.29620361328125	0.7319722915123333
20.0	180.0	-0.6133213043212891	-0.3991546630859375	0.7317700918988255
20.0	200.0	-0.6101703643798828	-0.5025482177734375	0.7904825012324671
20.0	220.0	-0.5795173645019531	-0.6163787841796875	0.8460278844967932
20.0	240.0	-0.5263175964355469	-0.7748565673828125	0.9367032146491044
20.0	260.0	-0.4970111846923828	-0.9144287109375	1.0407689393405934
20.0	280.0	-0.44129180908203125	-1.069061279296875	1.1565597605202953
20.0	300.0	-0.4057483673095703	-1.01861572265625	1.0964532493530659
20.0	320.0	-0.3712348937988281	-0.9884033203125	1.055820282992613
20.0	340.0	-0.35570526123046875	-0.85888671875	0.9296303719824227
20.0	360.0	-0.3111743927001953	-0.934814453125	0.985244926119251
20.0	380.0	-0.2840728759765625	-0.971832275390625	1.0124995656080624
20.0	400.0	-0.2507476806640625	-0.960296630859375	0.9924938380656443
20.0	420.0	-0.21041488647460938	-1.035980224609375	1.0571326549831928
20.0	440.0	-0.12137031555175781	-0.958770751953125	0.9664223239856858
20.0	460.0	-0.037616729736328125	-0.933746337890625	0.9345037409664069
20.0	480.0	0.0467681884765625	-0.957244873046875	0.9583866706230357
20.0	500.0	0.11783027648925781	-1.177734375	1.1836140553889074
20.0	520.0	0.05855560302734375	-1.7039794921875	1.704985298599805
20.0	540.0	-0.001369476318359375	-1.86328125	1.8632817532694697
20.0	560.0	0.00949859619140625	-1.862548828125	1.8625730483606322
20.0	580.0	-0.03964805603027344	-1.8736572265625	1.874076671589735
20.0	600.0	0.00603485107421875	-1.93994140625	1.9399507929611812
20.0	620.0	0.02588653564453125	-1.9385986328125	1.9387714594222212
20.0	640.0	0.10501861572265625	-2.0142822265625	2.017018046001048
20.0	660.0	0.16103553771972656	-2.1131591796875	2.1192862390687646
20.0	680.0	0.17893409729003906	-2.196044921875	2.203322652283586
20.0	700.0	0.1827068328857422	-2.249267578125	2.2566759680528885
20.0	720.0	0.15530014038085938	-2.1451416015625	2.1507558262983832
20.0	740.0	0.24231719970703125	-1.9918212890625	2.006506833488602
20.0	760.0	0.29390716552734375	-1.43896484375	1.4686732936554607
20.0	780.0	1.3138999938964844	0.3863525390625	1.369526005010939
20.0	800.0	1.3343315124511719	0.5072021484375	1.4274784077175555
40.0	0.0	-0.7455329895019531	-0.6841756105422974	1.0118871994924359
40.0	20.0	-0.7073936462402344	-0.5119991302490234	0.873240448053576
40.0	40.0	-0.7298202514648438	-0.3945655822753906	0.8296502866657287
40.0	60.0	-0.6657180786132812	-0.3524169921875	0.7532451769344716
40.0	80.0	-0.694610595703125	-0.24068450927734375	0.7351278206333413
40.0	100.0	-0.7124862670898438	-0.16364288330078125	0.7310373957921805
40.0	120.0	-0.6637687683105469	-0.20674896240234375	0.695222346619372
40.0	140.0	-0.6756019592285156	-0.1661376953125	0.6957296465705324
40.0	160.0	-0.676910400390625	-0.17230224609375	0.6984953501391026
40.0	180.0	-0.6229782104492188	-0.2942962646484375	0.6889935718717078
40.0	200.0	-0.6134834289550781	-0.4075469970703125	0.7365164440957919
40.0	220.0	-0.6261863708496094	-0.4001007080078125	0.743094844273702
40.0	240.0	-0.5728759765625	-0.5445556640625	0.7903972139279012
40.0	260.0	-0.5562858581542969	-0.61865234375	0.8319763689010828
40.0	280.0	-0.5226936340332031	-0.574615478515625	0.7767828417315722
40.0	300.0	-0.47779083251953125	-0.568267822265625	0.7424367969478767
40.0	320.0	-0.42908477783203125	-0.68890380859375	0.8116047092409813
40.0	340.0	-0.3979949951171875	-0.589996337890625	0.7116851093444899
40.0	360.0	-0.34618377685546875	-0.6824951171875	0.7652730181724012
40.0	380.0	-0.3032951354980469	-0.681488037109375	0.7459315544605735
40.0	400.0	-0.252960205078125	-0.747802734375	0.7894287775929465
40.0	420.0	-0.20361709594726562	-0.8209228515625	0.8457979959656469
40.0	440.0	-0.11164474487304688	-0.715423583984375	0.7240824908660723
40.0	460.0	-0.028491973876953125	-0.73809814453125	0.7386478616606691
40.0	480.0	0.054233551025390625	-0.79400634765625	0.7958563678046695
40.0	500.0	0.12665557861328125	-1.054412841796875	1.0619925030526471
40.0	520.0	0.06618499755859375	-1.6617431640625	1.663060671536153
40.0	540.0	0.005023956298828125	-1.8492431640625	1.8492499885004132
40.0	560.0	0.015705108642578125	-1.8531494140625	1.853215961855947
40.0	580.0	-0.08124923706054688	-1.88232421875	1.88407693659673
40.0	600.0	-0.075592041015625	-1.9228515625	1.9243368437135946
40.0	620.0	-0.23124313354492188	-1.9586181640625	1.9722217165945701
40.0	640.0	-0.286346435546875	-2.0728759765625	2.092560416179265
40.0	660.0	-0.23596954345703125	-2.15283203125	2.1657256013205646
40.0	680.0	-0.194122314453125	-2.233642578125	2.242062140035716
40.0	700.0	-0.12207412719726562	-2.334716796875	2.3379060319314022
40.0	720.0	-0.0438690185546875	-2.3360595703125	2.336471443616971
40.0	740.0	0.10648727416992188	-2.154296875	2.1569271117019477
40.0	760.0	0.28167724609375	-1.5015869140625	1.5277779064545673
40.0	780.0	1.3229789733886719	0.311767578125	1.3592175641884827
40.0	800.0	1.3905258178710938	0.30029296875	1.4225814272816732
60.0	0.0	-0.9080314636230469	-0.09368520975112915	0.9128516075767877
60.0	20.0	-0.8833656311035156	-0.042331695556640625	0.8843793364069586
60.0	40.0	-0.821533203125	-0.057003021240234375	0.8235084384918816
60.0	60.0	-0.7206153869628906	-0.032756805419921875	0.7213595110823695
60.0	80.0	-0.6994247436523438	0.01903533935546875	0.6996837258201198
60.0	100.0	-0.6884078979492188	0.03977203369140625	0.689555834304092
60.0	120.0	-0.6427955627441406	-0.001251220703125	0.6427967805121649
60.0	140.0	-0.6195526123046875	-0.0469970703125	0.6213325711980022
60.0	160.0	-0.5971908569335938	-0.152557373046875	0.6163689412000278
60.0	180.0	-0.5731658935546875	-0.2612762451171875	0.629908261413422
60.0	200.0	-0.6726188659667969	-0.2138214111328125	0.7057873154947509
60.0	220.0	-0.677398681640625	-0.1798553466796875	0.700868689283326
60.0	240.0	-0.6466865539550781	-0.22003173828125	0.6830940381216649
60.0	260.0	-0.6260910034179688	-0.16534423828125	0.647555913951626
60.0	280.0	-0.4904518127441406	-0.160858154296875	0.5161572690835718
60.0	300.0	-0.41873931884765625	-0.32281494140625	0.5287268704578194
60.0	320.0	-0.3916053771972656	-0.334228515625	0.514843152918152
60.0	340.0	-0.3697509765625	-0.31390380859375	0.4850272010089579
60.0	360.0	-0.3754463195800781	-0.141204833984375	0.4011218568300424
60.0	380.0	-0.3052825927734375	-0.051910400390625	0.3096645784057122
60.0	400.0	-0.24044036865234375	-0.100830078125	0.26072643811544804
60.0	420.0	-0.18471145629882812	-0.208831787109375	0.27879927796773296
60.0	440.0	-0.10506439208984375	-0.162689208984375	0.19366544659585008
60.0	460.0	-0.049129486083984375	-0.252960205078125	0.25768696466069735
60.0	480.0	-0.008441925048828125	-0.342803955078125	0.3429078851757935
60.0	500.0	0.055194854736328125	-0.86102294921875	0.8627902358457231
60.0	520.0	-0.03258514404296875	-1.7054443359375	1.7057556022459963
60.0	540.0	-0.04334259033203125	-1.8839111328125	1.884409651978987
60.0	560.0	-0.021800994873046875	-1.8861083984375	1.8862343900040435
60.0	580.0	-0.09515380859375	-1.8927001953125	1.8950905721431552
60.0	600.0	-0.08382415771484375	-1.9305419921875	1.9323609582621681
60.0	620.0	-0.25243377685546875	-1.9747314453125	1.990800616034542
60.0	640.0	-0.33130645751953125	-2.087158203125	2.113289694686017
60.0	660.0	-0.2762451171875	-2.153564453125	2.1712096210484875
60.0	680.0	-0.2326812744140625	-2.2291259765625	2.241236978734884
60.0	700.0	-0.17203903198242188	-2.3104248046875	2.3168211425659773
60.0	720.0	-0.05338287353515625	-2.3973388671875	2.3979331465482345
60.0	740.0	0.07004165649414062	-2.590087890625	2.5910347575450827
60.0	760.0	0.14431381225585938	-2.5374755859375	2.5415760515154133
60.0	780.0	1.1738433837890625	-1.9896240234375	2.3100891853573495
60.0	800.0	1.1863975524902344	-2.53173828125	2.7959323806740253
80.0	0.0	-0.9824371337890625	0.1514105200767517	0.9940361499651714
80.0	20.0	-0.8172149658203125	0.08836555480957031	0.8219785712763428
80.0	40.0	-0.7186279296875	0.054508209228515625	0.7206921993474343
80.0	60.0	-0.6137924194335938	0.0181732177734375	0.614061397580393
80.0	80.0	-0.5726470947265625	0.02951812744140625	0.5734073725951034
80.0	100.0	-0.5369186401367188	0.01740264892578125	0.5372005941135
80.0	120.0	-0.5369644165039062	0.0036468505859375	0.5369768003466971
80.0	140.0	-0.5105667114257812	-0.069061279296875	0.5152162915846683
80.0	160.0	-0.4976654052734375	-0.15728759765625	0.521929347692242
80.0	180.0	-0.5909881591796875	-0.1537322998046875	0.6106558967977251
80.0	200.0	-0.78216552734375	0.0797576904296875	0.7862214709276288
80.0	220.0	-0.7260360717773438	0.0879058837890625	0.7313383771733932
80.0	240.0	-0.718963623046875	0.235931396484375	0.7566850831830613
80.0	260.0	-0.5580673217773438	0.593017578125	0.8143150395276866
80.0	280.0	-0.498382568359375	1.028228759765625	1.1426458623972882
80.0	300.0	-0.2684326171875	0.632415771484375	0.6870267665763162
80.0	320.0	-0.239898681640625	0.757904052734375	0.7949653644053307
80.0	340.0	-0.31203460693359375	0.1580810546875	0.3497931042420858
80.0	360.0	-0.27069854736328125	0.130523681640625	0.30052310229600293
80.0	380.0	-0.222137451171875	0.223419189453125	0.3150574256052831
80.0	400.0	-0.17090606689453125	0.229949951171875	0.286506306641417
80.0	420.0	-0.1351165771484375	0.1815185546875	0.22628626806801289
80.0	440.0	-0.12772369384765625	0.118255615234375	0.17406243852293454
80.0	460.0	-0.1056365966796875	0.006103515625	0.10581277550963109
80.0	480.0	-0.11583709716796875	-0.08740234375	0.14511169068443314
80.0	500.0	-0.023406982421875	-0.7431640625	0.7435325888067058
80.0	520.0	-0.1121368408203125	-1.74755859375	1.7511526802819444
80.0	540.0	-0.07262420654296875	-1.890625	1.892019335525141
80.0	560.0	-0.04048919677734375	-1.892578125	1.8930111817641728
80.0	580.0	-0.11933135986328125	-1.9112548828125	1.9149765535174166
80.0	600.0	-0.10639190673828125	-1.952880859375	1.95577679931342
80.0	620.0	-0.29232025146484375	-2.0072021484375	2.028376590800778
80.0	640.0	-0.3572235107421875	-2.1087646484375	2.138807373076572
80.0	660.0	-0.2935791015625	-2.1656494140625	2.185457863584538
80.0	680.0	-0.2469940185546875	-2.2369384765625	2.2505332241776728
80.0	700.0	-0.1769256591796875	-2.3079833984375	2.314754858800231
80.0	720.0	-0.06079864501953125	-2.3939208984375	2.3946928285715514
80.0	740.0	0.06805419921875	-2.503173828125	2.504098757605473
80.0	760.0	1.25347900390625	-0.2833251953125	1.28510029940572
80.0	780.0	1.8430023193359375	0.204345703125	1.854296285781562
80.0	800.0	1.8507080078125	0.251220703125	1.867680907398245
100.0	0.0	-0.799102783203125	0.17568740248680115	0.8181878277727798
100.0	20.0	-0.6579742431640625	0.10864639282226562	0.6668839054442767
100.0	40.0	-0.6102218627929688	0.09897613525390625	0.6181965683990168
100.0	60.0	-0.49762725830078125	0.040348052978515625	0.49926030643654173
100.0	80.0	-0.4498138427734375	0.02301025390625	0.4504020036982927
100.0	100.0	-0.46311187744140625	0.04477691650390625	0.4652715156539264
100.0	120.0	-0.4839935302734375	0.073211669921875	0.489499423860023
100.0	140.0	-0.45796966552734375	-0.010467529296875	0.4580892748283985
100.0	160.0	-0.51080322265625	-0.045654296875	0.5128393969842422
100.0	180.0	-0.657684326171875	0.07354736328125	0.6617838676922984
100.0	200.0	-0.796661376953125	0.2967071533203125	0.8501202764081637
100.0	220.0	-0.71331787109375	0.3074188232421875	0.7767423756338591
100.0	240.0	-0.5968856811523438	0.8216094970703125	1.0155366473155114
100.0	260.0	0.1866912841796875	1.284088134765625	1.2975885223885586
100.0	280.0	0.846710205078125	1.092559814453125	1.382246403338163
100.0	300.0	1.2750930786132812	0.909393310546875	1.5661604491222796
100.0	320.0	1.5990982055664062	0.754791259765625	1.7682830420677227
100.0	340.0	0.8943099975585938	-0.0802001953125	0.8978989046999751
100.0	360.0	0.29659271240234375	0.01513671875	0.2969787152384763
100.0	380.0	0.22728729248046875	0.144683837890625	0.2694307448489552
100.0	400.0	0.2872772216796875	0.1485595703125	0.32341636944878804
100.0	420.0	0.27547454833984375	0.140625	0.3092921230940758
100.0	440.0	0.25592041015625	0.147796630859375	0.29553189409592595
100.0	460.0	0.255645751953125	0.10980224609375	0.2782288334068041
100.0	480.0	0.25336456298828125	0.0792236328125	0.2654618348732122
100.0	500.0	0.19971466064453125	0.035491943359375	0.20284384072430042
100.0	520.0	0.1062469482421875	0.0045166015625	0.10634290620653757
100.0	540.0	0.13482666015625	-0.04736328125	0.14290384424379748
100.0	560.0	0.1577301025390625	-0.3231201171875	0.3595627836390286
100.0	580.0	-0.08026123046875	-1.2169189453125	1.219562866184784
100.0	600.0	-0.2078094482421875	-1.8367919921875	1.848510099875802
100.0	620.0	-0.43096160888671875	-2.04345703125	2.0884071793832
100.0	640.0	-0.5728302001953125	-2.17529296875	2.2494519195015017
100.0	660.0	-0.6202163696289062	-2.21240234375	2.2976928593234898
100.0	680.0	-0.600982666015625	-2.1904296875	2.2713789601765257
100.0	700.0	-0.5756301879882812	-2.203857421875	2.277792275269399
100.0	720.0	-0.41666412353515625	-2.277587890625	2.3153867044973193
100.0	740.0	-0.22615814208984375	-1.383544921875	1.401907292255672
100.0	760.0	1.760498046875	0.2347412109375	1.7760790548742738
100.0	780.0	1.8460617065429688	0.30029296875	1.8703260922750948
100.0	800.0	1.8541793823242188	0.316650390625	1.8810232990899358
120.0	0.0	-0.6141281127929688	0.16099607944488525	0.6348803639421188
120.0	20.0	-0.544647216796875	0.13276100158691406	0.560594393752687
120.0	40.0	-0.5276870727539062	0.14383316040039062	0.5469384104104875
120.0	60.0	-0.45542144775390625	0.11729812622070312	0.47028453673191506
120.0	80.0	-0.4348297119140625	0.10643768310546875	0.44766712940322834
120.0	100.0	-0.4461669921875	0.12891387939453125	0.46441767108733967
120.0	120.0	-0.4610137939453125	0.15335845947265625	0.485852380152323
120.0	140.0	-0.4340667724609375	0.0774383544921875	0.4409202441497929
120.0	160.0	-0.5263671875	0.1743621826171875	0.5544948933973058
120.0	180.0	-0.622955322265625	0.2869873046875	0.6858826769870082
120.0	200.0	-0.6875152587890625	0.4892425537109375	0.843821964296611
120.0	220.0	-0.573486328125	0.4849090576171875	0.75101488847125
120.0	240.0	-0.21562957763671875	1.1869659423828125	1.2063930798576838
120.0	260.0	1.9386672973632812	1.571929931640625	2.495875517699861
120.0	280.0	3.438018798828125	0.784942626953125	3.5264866636219763
120.0	300.0	3.563323974609375	0.62158203125	3.61713173240882
120.0	320.0	3.5487289428710938	0.249786376953125	3.5575090082925103
120.0	340.0	2.6868820190429688	-0.83843994140625	2.8146609955022535
120.0	360.0	1.8034820556640625	-0.64593505859375	1.9156668878024654
120.0	380.0	0.36414337158203125	0.07855224609375	0.37251959738180535
120.0	400.0	0.325531005859375	0.1353759765625	0.35255792546199693
120.0	420.0	0.29712677001953125	0.133026123046875	0.32554610560582925
120.0	440.0	0.25785064697265625	0.14752197265625	0.2970684913628653
120.0	460.0	0.2300872802734375	0.143951416015625	0.2714077499198041
120.0	480.0	0.21031951904296875	0.117828369140625	0.24107638761356345
120.0	500.0	0.16416168212890625	0.09320068359375	0.18877347616054105
120.0	520.0	0.141448974609375	0.093994140625	0.16983141903038992
120.0	540.0	0.13446807861328125	0.0765380859375	0.1547247322341316
120.0	560.0	0.082366943359375	0.00390625	0.08245951823427657
120.0	580.0	0.09938812255859375	-0.067138671875	0.11993998568809723
120.0	600.0	0.089141845703125	-0.1334228515625	0.160461602804
120.0	620.0	-0.6392745971679688	-0.294921875	0.7040248027859418
120.0	640.0	-0.7785720825195312	-1.3408203125	1.5504752813545264
120.0	660.0	-0.81085205078125	-2.2435302734375	2.3855626456009706
120.0	680.0	-0.8001251220703125	-2.3616943359375	2.493551753496867
120.0	700.0	-0.7611160278320312	-2.4381103515625	2.5541495050640686
120.0	720.0	-0.577606201171875	-2.4935302734375	2.5595550684018304
120.0	740.0	1.57208251953125	0.2410888671875	1.5904613450497547
120.0	760.0	1.8392105102539062	0.307861328125	1.8647986214021404
120.0	780.0	1.8535537719726562	0.3087158203125	1.879086757790944
120.0	800.0	1.8560409545898438	0.323486328125	1.884020018364607
140.0	0.0	-0.5775299072265625	0.20109453797340393	0.6115388842451955
140.0	20.0	-0.516815185546875	0.20038986206054688	0.5543049998227473
140.0	40.0	-0.511016845703125	0.22589111328125	0.5587172913485083
140.0	60.0	-0.4745330810546875	0.2526092529296875	0.5375807657282294
140.0	80.0	-0.4698028564453125	0.28046417236328125	0.5471516023037812
140.0	100.0	-0.4730377197265625	0.28737640380859375	0.5534888271230647
140.0	120.0	-0.4486236572265625	0.251495361328125	0.5143083730534633
140.0	140.0	-0.470977783203125	0.2995758056640625	0.5581807374051903
140.0	160.0	-0.54217529296875	0.4058380126953125	0.6772433394683409
140.0	180.0	-0.5423736572265625	0.4733734130859375	0.719896917808339
140.0	200.0	-0.4731597900390625	0.6251068115234375	0.7839889748732491
140.0	220.0	-0.4404296875	0.595489501953125	0.7406659547783525
140.0	240.0	0.0344696044921875	1.46783447265625	1.468239146989311
140.0	260.0	2.1360626220703125	2.165283203125	3.041580982834611
140.0	280.0	3.5898895263671875	1.67889404296875	3.963078603691426
140.0	300.0	3.9677734375	0.872161865234375	4.062498291753446
140.0	320.0	4.060394287109375	0.3106689453125	4.072261897320951
140.0	340.0	3.102935791015625	-1.13079833984375	3.3025619462107207
140.0	360.0	2.2610321044921875	-1.0543212890625	2.4947664335794606
140.0	380.0	0.4959259033203125	-0.095611572265625	0.5050584860540142
140.0	400.0	0.3927764892578125	0.064727783203125	0.39807418458383265
140.0	420.0	0.3435211181640625	0.117523193359375	0.3630681197820498
140.0	440.0	0.2585601806640625	0.157470703125	0.30273815314181085
140.0	460.0	0.215484619140625	0.193267822265625	0.289458239145956
140.0	480.0	0.1764984130859375	0.17022705078125	0.24521202792590843
140.0	500.0	0.144439697265625	0.147369384765625	0.20635057962696451
140.0	520.0	0.1734771728515625	0.154296875	0.23216773060728427
140.0	540.0	0.1450042724609375	0.137939453125	0.20013378465503986
140.0	560.0	0.103851318359375	0.05126953125	0.11581736121832074
140.0	580.0	0.1087493896484375	-0.0517578125	0.12043795458115703
140.0	600.0	0.078582763671875	-0.090576171875	0.11991369253692132
140.0	620.0	0.080291748046875	-0.1192626953125	0.14377188632561327
140.0	640.0	0.1115264892578125	-0.14306640625	0.18140053584116836
140.0	660.0	0.432647705078125	-0.254638671875	0.5020208062656688
140.0	680.0	0.538970947265625	-0.37646484375	0.6574309549877592
140.0	700.0	0.67059326171875	-0.3621826171875	0.7621493100799732
140.0	720.0	0.7496337890625	-0.5045166015625	0.9035971552392001
140.0	740.0	1.4863128662109375	0.212158203125	1.501378379828816
140.0	760.0	1.7977294921875	0.3173828125	1.8255309300998264
140.0	780.0	1.823699951171875	0.320068359375	1.8515737270163732
140.0	800.0	1.828338623046875	0.3270263671875	1.8573552071051989
160.0	0.0	-0.5144805908203125	0.2572900950908661	0.5752290599080376
160.0	20.0	-0.50054931640625	0.31258392333984375	0.5901341604120994
160.0	40.0	-0.48077392578125	0.32372283935546875	0.5796033509491483
160.0	60.0	-0.4555206298828125	0.361785888671875	0.5817113317539315
160.0	80.0	-0.4544219970703125	0.39591217041015625	0.6026987623185
160.0	100.0	-0.3960113525390625	0.34203338623046875	0.5232703208056986
160.0	120.0	-0.3972320556640625	0.32289886474609375	0.5119150153115388
160.0	140.0	-0.4566802978515625	0.413299560546875	0.6159329681012633
160.0	160.0	-0.4349365234375	0.479827880859375	0.6476145262962355
160.0	180.0	-0.3023834228515625	0.5419464111328125	0.620597814172079
160.0	200.0	-0.4283905029296875	0.6613311767578125	0.7879577072103703
160.0	220.0	-0.5543975830078125	0.6259613037109375	0.836172370859263
160.0	240.0	0.3113861083984375	1.53277587890625	1.564085420768428
160.0	260.0	2.36566162109375	2.358489990234375	3.34048348889074
160.0	280.0	3.7256317138671875	2.17626953125	4.314681997554403
160.0	300.0	4.267364501953125	1.36602783203125	4.480673144786801
160.0	320.0	4.4420928955078125	0.849853515625	4.522658542311276
160.0	340.0	4.00555419921875	-0.94873046875	4.11637631239098
160.0	360.0	2.6795501708984375	-1.07489013671875	2.8871054577858946
160.0	380.0	0.4789276123046875	-0.212005615234375	0.5237537958991562
160.0	400.0	0.3465728759765625	-0.01312255859375	0.34682122182287545
160.0	420.0	0.298065185546875	0.076934814453125	0.3078340795136721
160.0	440.0	0.2687835693359375	0.1583251953125	0.31194787163195714
160.0	460.0	0.2117919921875	0.22882080078125	0.3117928909146624
160.0	480.0	0.1857757568359375	0.216094970703125	0.28497310082032273
160.0	500.0	0.1648406982421875	0.215362548828125	0.27120745423885095
160.0	520.0	0.1531829833984375	0.226318359375	0.2732856128540938
160.0	540.0	0.1347198486328125	0.2088623046875	0.24854154569210757
160.0	560.0	0.10894775390625	0.1051025390625	0.15138083365671215
160.0	580.0	0.0917816162109375	-0.037353515625	0.09909162529618204
160.0	600.0	0.059906005859375	-0.0528564453125	0.07989075884666996
160.0	620.0	0.0615386962890625	-0.067138671875	0.09107476270678058
160.0	640.0	0.0728607177734375	-0.0693359375	0.1005791053025648
160.0	660.0	0.0794219970703125	-0.0672607421875	0.104076227152266
160.0	680.0	0.234619140625	-0.178955078125	0.29507805939164367
160.0	700.0	0.592559814453125	-0.3917236328125	0.7103341032278714
160.0	720.0	0.922393798828125	-0.5162353515625	1.057028504024105
160.0	740.0	1.472503662109375	0.1795654296875	1.4834118708114672
160.0	760.0	1.6529998779296875	0.298095703125	1.6796635510295357
160.0	780.0	1.7068328857421875	0.3057861328125	1.7340079754347808
160.0	800.0	1.7048187255859375	0.314208984375	1.7335322820675791
180.0	0.0	-0.5624542236328125	0.45546412467956543	0.7237418894554277
180.0	20.0	-0.5169525146484375	0.472625732421875	0.7004391375049347
180.0	40.0	-0.494659423828125	0.4673500061035156	0.6805174309207139
180.0	60.0	-0.481414794921875	0.5109062194824219	0.7019867305551377
180.0	80.0	-0.3879852294921875	0.469207763671875	0.608841903776397
180.0	100.0	-0.326019287109375	0.3870086669921875	0.5060279477404138
180.0	120.0	-0.36798095703125	0.43036651611328125	0.5662378677986115
180.0	140.0	-0.2803497314453125	0.5094451904296875	0.5814897883655391
180.0	160.0	-0.253814697265625	0.538330078125	0.5951648289021365
180.0	180.0	-0.2148895263671875	0.57208251953125	0.6111103973060328
180.0	200.0	-0.35601806640625	0.6532440185546875	0.7439600872258686
180.0	220.0	-0.435394287109375	0.6311798095703125	0.7667829792429517
180.0	240.0	0.1656646728515625	1.4798126220703125	1.4890568089463978
180.0	260.0	2.2200775146484375	2.4549560546875	3.3099174312200597
180.0	280.0	3.5970306396484375	2.66925048828125	4.479232924481527
180.0	300.0	4.05108642578125	1.677581787109375	4.384698607839561
180.0	320.0	4.095001220703125	1.1837158203125	4.262653884708231
180.0	340.0	4.14599609375	-0.871826171875	4.236669031604484
180.0	360.0	2.4705657958984375	-1.254180908203125	2.770679538013102
180.0	380.0	0.36065673828125	-0.32305908203125	0.48419051348673076
180.0	400.0	0.2092132568359375	-0.062255859375	0.2182795887443893
180.0	420.0	0.28631591796875	0.082183837890625	0.29787747160992306
180.0	440.0	0.3389129638671875	0.185455322265625	0.3863362183822381
180.0	460.0	0.4088897705078125	0.2615966796875	0.4854108231688454
180.0	480.0	0.4012451171875	0.259368896484375	0.4777759606032236
180.0	500.0	0.3927764892578125	0.225372314453125	0.4528421917574054
180.0	520.0	0.380523681640625	0.2313232421875	0.44531866642380097
180.0	540.0	0.2111053466796875	0.237060546875	0.3174321506738489
180.0	560.0	0.1151123046875	0.13818359375	0.17984868159687153
180.0	580.0	0.0777435302734375	-0.0052490234375	0.07792052840185516
180.0	600.0	0.043426513671875	-0.017822265625	0.04694140221277591
180.0	620.0	0.0449066162109375	-0.025634765625	0.05170827195106327
180.0	640.0	0.048828125	-0.0291748046875	0.05688018125471645
180.0	660.0	0.0497283935546875	-0.025146484375	0.05572484905275208
180.0	680.0	0.1337432861328125	-0.0498046875	0.1427157086048204
180.0	700.0	0.296295166015625	-0.234375	0.37778627030270273
180.0	720.0	0.755645751953125	-0.51806640625	0.9161840992560358
180.0	740.0	1.03466796875	-0.071533203125	1.037137794464445
180.0	760.0	1.3957366943359375	0.2376708984375	1.4158278058718505
180.0	780.0	1.4925079345703125	0.256591796875	1.514403937190762
180.0	800.0	1.5093841552734375	0.2723388671875	1.5337564952662726
200.0	0.0	-0.5548095703125	0.6479164361953735	0.8530002154762063
200.0	20.0	-0.4721832275390625	0.5956439971923828	0.7600978698565899
200.0	40.0	-0.463226318359375	0.5897750854492188	0.7499421800628461
200.0	60.0	-0.3962554931640625	0.576873779296875	0.6998583950364202
200.0	80.0	-0.3429718017578125	0.5211639404296875	0.6238922259534888
200.0	100.0	-0.29833984375	0.4723052978515625	0.5586402749063368
200.0	120.0	-0.3016204833984375	0.5398712158203125	0.6184139759714439
200.0	140.0	-0.17852783203125	0.5962982177734375	0.6224497982404333
200.0	160.0	-0.2182464599609375	0.59954833984375	0.6380358368421619
200.0	180.0	-0.242340087890625	0.6063385009765625	0.6529740392736458
200.0	200.0	-0.30670166015625	0.6608734130859375	0.7285736589161429
200.0	220.0	-0.327667236328125	0.655609130859375	0.7329318864867979
200.0	240.0	-0.066497802734375	1.2762298583984375	1.2779611141330536
200.0	260.0	1.2835845947265625	2.206451416015625	2.5526490677444698
200.0	280.0	1.9999237060546875	2.901641845703125	3.524091404997174
200.0	300.0	1.7003326416015625	1.682373046875	2.3919678427912068
200.0	320.0	1.7144012451171875	1.28253173828125	2.1410416364372944
200.0	340.0	2.1080474853515625	-0.34027099609375	2.1353333583493885
200.0	360.0	1.321380615234375	-0.784393310546875	1.5366585814512805
200.0	380.0	0.377593994140625	-0.300262451171875	0.4824259155505775
200.0	400.0	0.4029541015625	-0.093109130859375	0.41357141851853085
200.0	420.0	0.7646942138671875	0.064544677734375	0.7674133541617517
200.0	440.0	0.7201080322265625	0.243499755859375	0.7601629490976176
200.0	460.0	0.632476806640625	0.43634033203125	0.7683877903086852
200.0	480.0	0.5726470947265625	0.52105712890625	0.7742255657641364
200.0	500.0	0.461944580078125	0.44989013671875	0.6448208512295263
200.0	520.0	0.3802490234375	0.4063720703125	0.5565317415523034
200.0	540.0	0.21856689453125	0.369384765625	0.4292046044264562
200.0	560.0	0.0999755859375	0.2586669921875	0.27731521889516747
200.0	580.0	0.080078125	0.0111083984375	0.08084492945981138
200.0	600.0	0.005828857421875	0.0069580078125	0.00907686353116308
200.0	620.0	-0.00634765625	0.0069580078125	0.009418418794414225
200.0	640.0	-0.0077972412109375	-0.001708984375	0.00798233036747642
200.0	660.0	-0.0418701171875	-0.0146484375	0.04435857791325584
200.0	680.0	0.0303955078125	-0.0264892578125	0.04031832926395687
200.0	700.0	0.1658935546875	-0.222412109375	0.27746678699168936
200.0	720.0	0.50689697265625	-0.452880859375	0.6797393718744777
200.0	740.0	0.76226806640625	-0.2913818359375	0.8160612595737108
200.0	760.0	1.220428466796875	0.1585693359375	1.230686750098428
200.0	780.0	1.356201171875	0.1939697265625	1.3700021435814815
200.0	800.0	1.436126708984375	0.2193603515625	1.4527831524683632
220.0	0.0	-0.300933837890625	0.6049007773399353	0.6756227684248356
220.0	20.0	-0.31085205078125	0.6029796600341797	0.6783903506756591
220.0	40.0	-0.291412353515625	0.5985908508300781	0.6657568373505393
220.0	60.0	-0.253265380859375	0.5699653625488281	0.6237017457465237
220.0	80.0	-0.2454376220703125	0.5512466430664062	0.6034173413314465
220.0	100.0	-0.1263580322265625	0.5675048828125	0.5814018785007479
220.0	120.0	-0.0882110595703125	0.6091079711914062	0.6154621934769253
220.0	140.0	-0.2002716064453125	0.6143798828125	0.6461976143200215
220.0	160.0	-0.2515869140625	0.6073150634765625	0.6573641012810426
220.0	180.0	-0.248687744140625	0.621368408203125	0.669286405658025
220.0	200.0	-0.2479705810546875	0.66644287109375	0.7110805225150525
220.0	220.0	-0.2335205078125	0.683319091796875	0.7221196637560245
220.0	240.0	-0.020172119140625	1.06591796875	1.0661088267596088
220.0	260.0	1.0481719970703125	1.943511962890625	2.2081447609568845
220.0	280.0	1.822174072265625	2.787933349609375	3.3305991520297424
220.0	300.0	1.153076171875	1.62957763671875	1.9962735113805852
220.0	320.0	1.02203369140625	1.429046630859375	1.756908403856051
220.0	340.0	1.0574951171875	0.441162109375	1.1458271813949972
220.0	360.0	0.3512725830078125	-0.139862060546875	0.3780923479170112
220.0	380.0	0.1108245849609375	0.06085205078125	0.12643203991096513
220.0	400.0	0.318267822265625	0.08148193359375	0.3285326653346357
220.0	420.0	0.67620849609375	0.26654052734375	0.7268437128475801
220.0	440.0	0.60870361328125	0.536102294921875	0.8111262290433904
220.0	460.0	0.5923309326171875	0.659881591796875	0.8867353883360721
220.0	480.0	0.4712371826171875	0.826324462890625	0.9512500198436079
220.0	500.0	0.3555755615234375	0.73419189453125	0.8157644990731664
220.0	520.0	0.2934112548828125	0.665283203125	0.7271120304685976
220.0	540.0	0.0902862548828125	0.5821533203125	0.5891129740309854
220.0	560.0	-0.0803985595703125	0.423583984375	0.4311465182510249
220.0	580.0	0.01800537109375	0.03662109375	0.04080806165048687
220.0	600.0	-0.0318450927734375	0.0504150390625	0.05963041252097995
220.0	620.0	-0.0440673828125	0.0518798828125	0.06806949734339275
220.0	640.0	-0.04339599609375	0.0394287109375	0.05863305998463407
220.0	660.0	-0.0672607421875	0.016357421875	0.0692211867133905
220.0	680.0	-0.0814971923828125	0.0013427734375	0.08150825361143255
220.0	700.0	0.0465545654296875	-0.2442626953125	0.24865959037140367
220.0	720.0	0.1737823486328125	-0.384521484375	0.42196809908130467
220.0	740.0	0.3792877197265625	-0.4921875	0.6213756589146581
220.0	760.0	0.7842254638671875	-0.0433349609375	0.7854218592687372
220.0	780.0	0.9671783447265625	0.0325927734375	0.9677273579827955
220.0	800.0	1.145843505859375	0.1063232421875	1.1507658196824258
240.0	0.0	-0.127227783203125	0.5365664958953857	0.5514440255694447
240.0	20.0	-0.155181884765625	0.5678882598876953	0.5887091752959913
240.0	40.0	-0.14666748046875	0.5718269348144531	0.5903366778426901
240.0	60.0	-0.1073455810546875	0.5619621276855469	0.5721228073804044
240.0	80.0	-0.153656005859375	0.5798492431640625	0.5998627450797327
240.0	100.0	-0.0771942138671875	0.61376953125	0.6186048691575405
240.0	120.0	-0.105072021484375	0.64312744140625	0.6516540766300496
240.0	140.0	-0.2189788818359375	0.6534423828125	0.6891579632753257
240.0	160.0	-0.252410888671875	0.6530303955078125	0.7001142436611439
240.0	180.0	-0.2461090087890625	0.64642333984375	0.6916883535971118
240.0	200.0	-0.18328857421875	0.66375732421875	0.6885989303601749
240.0	220.0	-0.170654296875	0.6766204833984375	0.6978095496596731
240.0	240.0	-0.12286376953125	0.80548095703125	0.8147975687269854
240.0	260.0	0.5015106201171875	1.249725341796875	1.346598058820687
240.0	280.0	1.384124755859375	2.491546630859375	2.850194020330805
240.0	300.0	0.870513916015625	1.42889404296875	1.6731804039040257
240.0	320.0	0.74993896484375	1.3721923828125	1.563752022041718
240.0	340.0	0.52880859375	1.039215087890625	1.166021666918489
240.0	360.0	0.1113128662109375	0.30963134765625	0.3290321042626686
240.0	380.0	0.066802978515625	0.538055419921875	0.5421865664564774
240.0	400.0	0.136199951171875	0.583221435546875	0.5989137413522742
240.0	420.0	0.4261627197265625	0.82037353515625	0.9244605999551866
240.0	440.0	0.421661376953125	1.001861572265625	1.0869797269482793
240.0	460.0	0.5142974853515625	0.9710693359375	1.0988528375706357
240.0	480.0	0.4728546142578125	0.965118408203125	1.0747302117636028
240.0	500.0	0.378265380859375	0.865509033203125	0.9445584073591723
240.0	520.0	0.3465728759765625	0.772216796875	0.84642279018145
240.0	540.0	0.12054443359375	0.6412353515625	0.652467421841061
240.0	560.0	-0.1297760009765625	0.4744873046875	0.49191463968769744
240.0	580.0	-0.0259246826171875	0.1829833984375	0.1848107498836006
240.0	600.0	-0.0474700927734375	0.17919921875	0.18538006826120523
240.0	620.0	-0.0403289794921875	0.173583984375	0.17820725635725815
240.0	640.0	-0.0480804443359375	0.1578369140625	0.1649976380688954
240.0	660.0	-0.0727996826171875	0.1214599609375	0.14160620007648766
240.0	680.0	-0.1089324951171875	-0.0205078125	0.11084610442406731
240.0	700.0	-0.0222320556640625	-0.307373046875	0.30817601179240234
240.0	720.0	0.0997314453125	-0.5023193359375	0.512124083050984
240.0	740.0	0.1837921142578125	-0.6318359375	0.6580244624479098
240.0	760.0	0.3142547607421875	-0.77294921875	0.8343899264824359
240.0	780.0	0.462493896484375	-0.5235595703125	0.6985808671521926
240.0	800.0	0.594482421875	-0.372802734375	0.7017059417418683
260.0	0.0	-0.01422119140625	0.5568504333496094	0.557031998548253
260.0	20.0	-0.020660400390625	0.5677146911621094	0.568090505734421
260.0	40.0	-0.01397705078125	0.57305908203125	0.5732295085278152
260.0	60.0	0.009002685546875	0.5783615112304688	0.5784315741899361
260.0	80.0	-0.065521240234375	0.6109619140625	0.6144652092321943
260.0	100.0	-0.059417724609375	0.6457290649414062	0.6484570080644193
260.0	120.0	-0.11053466796875	0.66522216796875	0.6743429732561952
260.0	140.0	-0.214385986328125	0.6857757568359375	0.7185052120881141
260.0	160.0	-0.22119140625	0.702667236328125	0.7366592721250833
260.0	180.0	-0.235992431640625	0.695343017578125	0.734298535941825
260.0	200.0	-0.1790771484375	0.6950836181640625	0.7177812071464051
260.0	220.0	-0.149139404296875	0.685272216796875	0.7013134627452478
260.0	240.0	-0.087890625	0.6998138427734375	0.7053114039204358
260.0	260.0	-0.08551025390625	0.77496337890625	0.7796667507139851
260.0	280.0	-0.12945556640625	0.874053955078125	0.8835887392114479
260.0	300.0	-0.015655517578125	0.753631591796875	0.7537941837033041
260.0	320.0	0.02020263671875	0.789764404296875	0.7900227596878381
260.0	340.0	-0.00823974609375	0.78338623046875	0.7834295625668761
260.0	360.0	0.101776123046875	0.672882080078125	0.6805355779918614
260.0	380.0	0.04620361328125	0.928741455078125	0.9298900280467988
260.0	400.0	0.08612060546875	0.990997314453125	0.9947323438692491
260.0	420.0	0.30560302734375	1.154144287109375	1.1939188606387254
260.0	440.0	0.317047119140625	1.2069091796875	1.247857621593635
260.0	460.0	0.44580078125	1.192352294921875	1.27296595860556
260.0	480.0	0.49359130859375	1.145477294921875	1.2472973234561304
260.0	500.0	0.431976318359375	1.036407470703125	1.1228285643643774
260.0	520.0	0.42449951171875	0.9102783203125	1.0043935761843579
260.0	540.0	0.202056884765625	0.751220703125	0.7779200019827286
260.0	560.0	-0.0765380859375	0.6195068359375	0.6242169481616697
260.0	580.0	-0.011749267578125	0.3602294921875	0.3604210486781904
260.0	600.0	-0.08160400390625	0.21240234375	0.22753893970928235
260.0	620.0	-0.04833984375	0.212646484375	0.21807170337029408
260.0	640.0	-0.049835205078125	0.1966552734375	0.20287149685442918
260.0	660.0	-0.101318359375	0.1456298828125	0.17740764559179553
260.0	680.0	-0.11676025390625	-0.0634765625	0.1328993261046435
260.0	700.0	-0.04779052734375	-0.32080078125	0.32434098685550683
260.0	720.0	0.017578125	-0.556396484375	0.5566740862509906
260.0	740.0	0.088623046875	-0.67626953125	0.6820517013647156
260.0	760.0	0.2198486328125	-0.9559326171875	0.9808876540932039
260.0	780.0	0.309814453125	-0.6612548828125	0.730234904266097
260.0	800.0	0.41748046875	-0.528076171875	0.6731674272347662
280.0	0.0	0.1204833984375	0.5226357579231262	0.5363435324108328
280.0	20.0	0.124603271484375	0.5327396392822266	0.5471174449121191
280.0	40.0	0.13861083984375	0.531585693359375	0.5493599132686668
280.0	60.0	0.143768310546875	0.5506172180175781	0.569077014027908
280.0	80.0	0.0614013671875	0.6157608032226562	0.6188145882878853
280.0	100.0	-0.019805908203125	0.6352996826171875	0.6356083390998342
280.0	120.0	-0.1533203125	0.6522216796875	0.6700001773727239
280.0	140.0	-0.19781494140625	0.7001495361328125	0.7275576430706715
280.0	160.0	-0.197662353515625	0.7265777587890625	0.7529844922468676
280.0	180.0	-0.21820068359375	0.7279510498046875	0.7599501754934507
280.0	200.0	-0.165924072265625	0.741180419921875	0.7595256497530385
280.0	220.0	-0.151123046875	0.709716796875	0.7256280776425988
280.0	240.0	-0.123016357421875	0.7200927734375	0.7305248979673843
280.0	260.0	-0.07318115234375	0.740814208984375	0.7444200247786893
280.0	280.0	0.008026123046875	0.754180908203125	0.754223614685495
280.0	300.0	0.132537841796875	0.789764404296875	0.8008084001823228
280.0	320.0	0.107147216796875	0.812652587890625	0.8196857658106834
280.0	340.0	0.06341552734375	0.848052978515625	0.8504207096946246
280.0	360.0	0.0313720703125	0.934295654296875	0.9348222164848877
280.0	380.0	-0.0361328125	1.02587890625	1.026515031759329
280.0	400.0	-0.00274658203125	1.132110595703125	1.1321139274013632
280.0	420.0	0.024078369140625	1.22259521484375	1.22283229725883
280.0	440.0	0.036529541015625	1.26361083984375	1.2641387431518105
280.0	460.0	0.053131103515625	1.297271728515625	1.2983592922479916
280.0	480.0	0.043487548828125	1.231292724609375	1.232060445180778
280.0	500.0	-0.004547119140625	1.121337890625	1.1213471100617345
280.0	520.0	0.0120849609375	1.03662109375	1.0366915347818304
280.0	540.0	0.01629638671875	0.9788818359375	0.9790174773457611
280.0	560.0	0.06365966796875	0.914306640625	0.9165201505787335
280.0	580.0	-0.078399658203125	0.434814453125	0.4418258877122974
280.0	600.0	-0.110321044921875	0.200439453125	0.22879402816005368
280.0	620.0	-0.051849365234375	0.2093505859375	0.21567573926518066
280.0	640.0	-0.050506591796875	0.1962890625	0.2026827863240119
280.0	660.0	-0.106048583984375	0.1458740234375	0.18034836533480234
280.0	680.0	-0.10101318359375	-0.060791015625	0.11789491439609955
280.0	700.0	-0.059478759765625	-0.356201171875	0.36113293633837973
280.0	720.0	-0.027740478515625	-0.6036376953125	0.6042747730548268
280.0	740.0	0.01409912109375	-0.727294921875	0.727431569703143
280.0	760.0	0.1021728515625	-1.0416259765625	1.0466250363173024
280.0	780.0	0.131195068359375	-0.769775390625	0.7808753408667048
280.0	800.0	0.189697265625	-0.654052734375	0.6810066313399717
300.0	0.0	0.383056640625	0.4219403862953186	0.5698825137815277
300.0	20.0	0.38043212890625	0.43973541259765625	0.5814600913188906
300.0	40.0	0.3558349609375	0.4804420471191406	0.5978654364197873
300.0	60.0	0.338409423828125	0.530792236328125	0.6294929199616908
300.0	80.0	0.026947021484375	0.612030029296875	0.6126229662100606
300.0	100.0	-0.0572509765625	0.6281814575195312	0.6307849220524556
300.0	120.0	-0.18212890625	0.6608734130859375	0.6855104715580044
300.0	140.0	-0.156707763671875	0.7079620361328125	0.7250983159547111
300.0	160.0	-0.1502685546875	0.7436370849609375	0.7586677485283467
300.0	180.0	-0.190399169921875	0.7580413818359375	0.7815872187303708
300.0	200.0	-0.171600341796875	0.751861572265625	0.7711955012540866
300.0	220.0	-0.193511962890625	0.7241363525390625	0.7495467542791177
300.0	240.0	-0.19671630859375	0.7471160888671875	0.7725799352241519
300.0	260.0	-0.183685302734375	0.76495361328125	0.7866983671729967
300.0	280.0	-0.1280517578125	0.77227783203125	0.7828220120345102
300.0	300.0	-0.0892333984375	0.79022216796875	0.7952444115779356
300.0	320.0	-0.086578369140625	0.80828857421875	0.8129121928078272
300.0	340.0	-0.0850830078125	0.84979248046875	0.854041203970659
300.0	360.0	-0.090118408203125	0.93450927734375	0.9388444583308797
300.0	380.0	-0.087158203125	1.023223876953125	1.026929235506986
300.0	400.0	-0.098663330078125	1.134613037109375	1.1388947258990467
300.0	420.0	-0.079742431640625	1.21917724609375	1.22178230990496
300.0	440.0	-0.082977294921875	1.2586669921875	1.261399155182403
300.0	460.0	-0.0794677734375	1.28759765625	1.2900476159412129
300.0	480.0	-0.084197998046875	1.184356689453125	1.187345809243233
300.0	500.0	-0.0714111328125	1.066650390625	1.0690381685000914
300.0	520.0	-0.04632568359375	0.98779296875	0.9888786670124736
300.0	540.0	-0.02557373046875	0.945068359375	0.9454143110731096
300.0	560.0	-0.003814697265625	0.92138671875	0.9213946154629513
300.0	580.0	-0.07275390625	0.4154052734375	0.42172819691635266
300.0	600.0	-0.111328125	0.1710205078125	0.20406363102831676
300.0	620.0	-0.062408447265625	0.17626953125	0.18699134187764155
300.0	640.0	-0.0645751953125	0.16552734375	0.17767739692650325
300.0	660.0	-0.10400390625	0.1173095703125	0.15677483153287766
300.0	680.0	-0.054107666015625	-0.090087890625	0.10508790396101915
300.0	700.0	-0.064666748046875	-0.439697265625	0.44442712979864296
300.0	720.0	-0.066436767578125	-0.6583251953125	0.6616690312153585
300.0	740.0	-0.02197265625	-0.7874755859375	0.787782073971152
300.0	760.0	0.064971923828125	-1.0662841796875	1.0682618137599849
300.0	780.0	0.083709716796875	-0.931396484375	0.9351506444377412
300.0	800.0	0.150604248046875	-0.8355712890625	0.8490353459281496
320.0	0.0	0.407501220703125	0.4490266740322113	0.6063680391206043
320.0	20.0	0.403656005859375	0.47064971923828125	0.6200397804055936
320.0	40.0	0.383697509765625	0.504425048828125	0.6337731525440299
320.0	60.0	0.3746337890625	0.5141487121582031	0.6361598652235652
320.0	80.0	0.025848388671875	0.5909576416015625	0.5915226735842111
320.0	100.0	-0.0789794921875	0.5985488891601562	0.603737138911507
320.0	120.0	-0.195220947265625	0.652984619140625	0.681542464623823
320.0	140.0	-0.172576904296875	0.69140625	0.7126186851576061
320.0	160.0	-0.147857666015625	0.7291717529296875	0.7440116495527078
320.0	180.0	-0.182525634765625	0.745697021484375	0.7677106585148228
320.0	200.0	-0.196014404296875	0.744232177734375	0.7696123576626801
320.0	220.0	-0.231414794921875	0.7276763916015625	0.7635874135965076
320.0	240.0	-0.2393798828125	0.7352294921875	0.7732173914738437
320.0	260.0	-0.2589111328125	0.76422119140625	0.8068884706628545
320.0	280.0	-0.224029541015625	0.772430419921875	0.804262388072671
320.0	300.0	-0.19775390625	0.787445068359375	0.8118967564417502
320.0	320.0	-0.203521728515625	0.807525634765625	0.8327777283174745
320.0	340.0	-0.1888427734375	0.84954833984375	0.8702838472652694
320.0	360.0	-0.165924072265625	0.92034912109375	0.9351862394492588
320.0	380.0	-0.139312744140625	1.0096435546875	1.019209570305343
320.0	400.0	-0.132110595703125	1.112640380859375	1.120456079735359
320.0	420.0	-0.16607666015625	1.2086181640625	1.219975132349206
320.0	440.0	-0.1895751953125	1.23858642578125	1.2530104104943998
320.0	460.0	-0.229248046875	1.264739990234375	1.2853489447982789
320.0	480.0	-0.257415771484375	1.154327392578125	1.1826811103019734
320.0	500.0	-0.2825927734375	0.965301513671875	1.0058159314190203
320.0	520.0	-0.2552490234375	0.8873291015625	0.923311972437004
320.0	540.0	-0.19207763671875	0.844482421875	0.8660510258543231
320.0	560.0	-0.156646728515625	0.8212890625	0.8360944454646119
320.0	580.0	-0.124359130859375	0.3763427734375	0.3963572587284464
320.0	600.0	-0.1214599609375	0.116943359375	0.1686068545844131
320.0	620.0	-0.103179931640625	0.122314453125	0.1600216352142168
320.0	640.0	-0.1005859375	0.110595703125	0.14949561991064167
320.0	660.0	-0.111083984375	0.062744140625	0.12757930383645702
320.0	680.0	-0.0482177734375	-0.1376953125	0.1458936350898926
320.0	700.0	-0.062469482421875	-0.52587890625	0.5295763025974192
320.0	720.0	-0.101104736328125	-0.7266845703125	0.7336842866235057
320.0	740.0	-0.057830810546875	-0.860595703125	0.8625365887228911
320.0	760.0	0.009857177734375	-1.11083984375	1.110883577345264
320.0	780.0	0.06280517578125	-1.0948486328125	1.0966485393581273
320.0	800.0	0.1734619140625	-1.0042724609375	1.019142880771724
340.0	0.0	0.51300048828125	0.4510466158390045	0.6830904410373633
340.0	20.0	0.5084228515625	0.46401405334472656	0.6883333768548106
340.0	40.0	0.474395751953125	0.5017547607421875	0.6905136996458656
340.0	60.0	0.39971923828125	0.5071868896484375	0.6457662196827881
340.0	80.0	-0.013824462890625	0.5732192993164062	0.5733859789731574
340.0	100.0	-0.12200927734375	0.5824050903320312	0.59504785774138
340.0	120.0	-0.18951416015625	0.6472320556640625	0.6744071105636839
340.0	140.0	-0.13275146484375	0.6821136474609375	0.6949114903860962
340.0	160.0	-0.121246337890625	0.713348388671875	0.7235790199229439
340.0	180.0	-0.149993896484375	0.732025146484375	0.7472342230305274
340.0	200.0	-0.1939697265625	0.710296630859375	0.7363053433412732
340.0	220.0	-0.24273681640625	0.6965484619140625	0.7376319690969797
340.0	240.0	-0.27197265625	0.7117767333984375	0.7619680071728937
340.0	260.0	-0.283233642578125	0.75152587890625	0.8031266668178094
340.0	280.0	-0.225189208984375	0.805450439453125	0.8363376054311086
340.0	300.0	-0.2315673828125	0.833404541015625	0.8649777926444675
340.0	320.0	-0.242919921875	0.856109619140625	0.8899066065767026
340.0	340.0	-0.24041748046875	0.902984619140625	0.9344419657311424
340.0	360.0	-0.22802734375	0.94091796875	0.9681544780737765
340.0	380.0	-0.206634521484375	0.981475830078125	1.0029918396959274
340.0	400.0	-0.1859130859375	1.0694580078125	1.0854971699627252
340.0	420.0	-0.20416259765625	1.131591796875	1.1498618878093747
340.0	440.0	-0.23858642578125	1.143157958984375	1.167790050375663
340.0	460.0	-0.312774658203125	1.148040771484375	1.1898847002144874
340.0	480.0	-0.3544921875	1.054595947265625	1.1125813781416694
340.0	500.0	-0.328704833984375	0.849761962890625	0.9111214306888097
340.0	520.0	-0.287506103515625	0.7672119140625	0.8193130541119079
340.0	540.0	-0.203277587890625	0.71484375	0.7431846100752445
340.0	560.0	-0.15179443359375	0.6907958984375	0.7072768364425066
340.0	580.0	-0.172515869140625	0.3089599609375	0.35386153021746625
340.0	600.0	-0.178863525390625	0.0626220703125	0.18950906153898406
340.0	620.0	-0.18389892578125	0.054443359375	0.19178867089464147
340.0	640.0	-0.178924560546875	0.0413818359375	0.1836476373723618
340.0	660.0	-0.141876220703125	0.00048828125	0.14187706093509597
340.0	680.0	-0.049957275390625	-0.163330078125	0.17079942559848774
340.0	700.0	-0.113189697265625	-0.6485595703125	0.6583626840967055
340.0	720.0	-0.133575439453125	-0.859375	0.8696940776216057
340.0	740.0	-0.09466552734375	-1.0159912109375	1.0203919358606859
340.0	760.0	-0.04083251953125	-1.16259765625	1.1633144909994302
340.0	780.0	0.022308349609375	-1.2156982421875	1.215902906699409
340.0	800.0	0.07354736328125	-1.10302734375	1.1054766102029498
360.0	0.0	0.51873779296875	0.44696301221847534	0.6847370532879776
360.0	20.0	0.507843017578125	0.4368457794189453	0.6698796649391603
360.0	40.0	0.465362548828125	0.4846687316894531	0.6719122571655262
360.0	60.0	0.330963134765625	0.49764251708984375	0.597649287951893
360.0	80.0	-0.071685791015625	0.54229736328125	0.5470148835775238
360.0	100.0	-0.095184326171875	0.5751113891601562	0.5829349585421332
360.0	120.0	-0.148162841796875	0.6338958740234375	0.6509809573199999
360.0	140.0	-0.1241455078125	0.6780548095703125	0.6893260708049974
360.0	160.0	-0.11456298828125	0.713623046875	0.7227603553841953
360.0	180.0	-0.17010498046875	0.735382080078125	0.7547996476418783
360.0	200.0	-0.204742431640625	0.725006103515625	0.7533613432138824
360.0	220.0	-0.25079345703125	0.7000274658203125	0.743596537776027
360.0	240.0	-0.277008056640625	0.690277099609375	0.7437848732590269
360.0	260.0	-0.0255126953125	0.87225341796875	0.8726264508827791
360.0	280.0	0.4066162109375	1.362640380859375	1.4220146098214856
360.0	300.0	0.401214599609375	1.0675048828125	1.140412131542032
360.0	320.0	0.30859375	1.0802001953125	1.123415579601879
360.0	340.0	0.2181396484375	1.112548828125	1.1337326850641412
360.0	360.0	-0.117523193359375	0.85113525390625	0.8592106385627692
360.0	380.0	-0.31878662109375	0.863189697265625	0.9201746373672182
360.0	400.0	-0.302398681640625	0.885162353515625	0.9353915515650697
360.0	420.0	-0.35931396484375	0.774200439453125	0.8535179235265933
360.0	440.0	-0.39239501953125	0.719207763671875	0.8192885075959687
360.0	460.0	-0.428985595703125	0.693328857421875	0.8153119316278205
360.0	480.0	-0.4166259765625	0.829620361328125	0.9283572309606176
360.0	500.0	-0.38555908203125	0.706756591796875	0.8050842724740775
360.0	520.0	-0.33697509765625	0.6446533203125	0.7274133074328307
360.0	540.0	-0.278594970703125	0.6107177734375	0.6712610196440224
360.0	560.0	-0.22784423828125	0.57763671875	0.6209486096016559
360.0	580.0	-0.222381591796875	0.2890625	0.36470632195831476
360.0	600.0	-0.234375	-0.009033203125	0.2345490127536194
360.0	620.0	-0.27752685546875	-0.0274658203125	0.2788826398179187
360.0	640.0	-0.282196044921875	-0.044921875	0.28574916031908915
360.0	660.0	-0.2105712890625	-0.0799560546875	0.2252404014794713
360.0	680.0	-0.09271240234375	-0.197509765625	0.21818729813073862
360.0	700.0	-0.144500732421875	-0.756103515625	0.7697876252648798
360.0	720.0	-0.155517578125	-0.947998046875	0.9606695654514512
360.0	740.0	-0.20367431640625	-1.153076171875	1.1709260802072254
360.0	760.0	-0.328887939453125	-0.826416015625	0.8894552870151611
360.0	780.0	-0.6055908203125	-0.6585693359375	0.8946808435883303
360.0	800.0	-1.3328857421875	-0.2578125	1.3575903973153953
380.0	0.0	0.02984619140625	0.33793070912361145	0.33924616329480484
380.0	20.0	0.009552001953125	0.35540199279785156	0.35553033235716563
380.0	40.0	-0.016265869140625	0.3943901062011719	0.3947253910863495
380.0	60.0	-0.090576171875	0.4790000915527344	0.48748859537332506
380.0	80.0	-0.146514892578125	0.5190582275390625	0.5393403909621202
380.0	100.0	-0.134521484375	0.5614242553710938	0.5773155326833329
380.0	120.0	-0.142852783203125	0.615936279296875	0.6322850763879826
380.0	140.0	-0.126220703125	0.662261962890625	0.6741828931299821
380.0	160.0	-0.111236572265625	0.690216064453125	0.6991221571646589
380.0	180.0	-0.1475830078125	0.7166290283203125	0.7316678948992499
380.0	200.0	-0.170135498046875	0.711944580078125	0.7319912381977505
380.0	220.0	-0.19775390625	0.71295166015625	0.7398693649264624
380.0	240.0	-0.18743896484375	0.871246337890625	0.8911809843289531
380.0	260.0	0.42889404296875	1.565185546875	1.6228850533049075
380.0	280.0	2.198486328125	1.49853515625	2.660629577650703
380.0	300.0	2.721588134765625	0.7491455078125	2.822810827379809
380.0	320.0	2.514923095703125	0.841705322265625	2.652038089249713
380.0	340.0	2.260650634765625	0.735687255859375	2.377346636672936
380.0	360.0	0.995330810546875	0.5064697265625	1.1167788529284537
380.0	380.0	-0.267578125	0.683135986328125	0.7336707904741853
380.0	400.0	-0.28643798828125	0.719451904296875	0.7743757251664138
380.0	420.0	-0.42462158203125	0.54766845703125	0.6929965560908017
380.0	440.0	-0.445220947265625	0.53082275390625	0.6928163450357646
380.0	460.0	-0.489593505859375	0.512359619140625	0.7086707135938384
380.0	480.0	-0.484039306640625	0.5184326171875	0.7092717595795126
380.0	500.0	-0.42559814453125	0.469940185546875	0.634017001838495
380.0	520.0	-0.363800048828125	0.4088134765625	0.5472466849113513
380.0	540.0	-0.281097412109375	0.3590087890625	0.45596388641942953
380.0	560.0	-0.23736572265625	0.323974609375	0.40162424455180445
380.0	580.0	-0.248687744140625	0.240478515625	0.34594148430472504
380.0	600.0	-0.307373046875	-0.055908203125	0.3124162561741741
380.0	620.0	-0.337615966796875	-0.0794677734375	0.3468424253912754
380.0	640.0	-0.35089111328125	-0.1026611328125	0.36560071330633476
380.0	660.0	-0.282745361328125	-0.1346435546875	0.31316740917831437
380.0	680.0	-0.15740966796875	-0.2369384765625	0.28446027006559366
380.0	700.0	-0.2044677734375	-0.828125	0.8529936025548426
380.0	720.0	-0.17205810546875	-1.031494140625	1.0457457405130575
380.0	740.0	-0.13409423828125	-1.1654052734375	1.173094504332947
380.0	760.0	-0.490753173828125	-0.37451171875	0.6173311146406416
380.0	780.0	-1.11541748046875	-0.08544921875	1.1186857131117032
380.0	800.0	-2.127685546875	0.2984619140625	2.148517000288017
400.0	0.0	-0.077667236328125	0.2529265880584717	0.2645828009258135
400.0	20.0	-0.114532470703125	0.2757129669189453	0.2985554001732503
400.0	40.0	-0.10223388671875	0.3162345886230469	0.33234933824999546
400.0	60.0	-0.156646728515625	0.4460105895996094	0.4727194131719567
400.0	80.0	-0.182403564453125	0.48011016845703125	0.5135920892897828
400.0	100.0	-0.156494140625	0.53594970703125	0.5583301035380772
400.0	120.0	-0.15985107421875	0.5786819458007812	0.6003541957250459
400.0	140.0	-0.153961181640625	0.63446044921875	0.6528737298092454
400.0	160.0	-0.1444091796875	0.6575164794921875	0.6731878875780646
400.0	180.0	-0.174163818359375	0.6902618408203125	0.7118949673358871
400.0	200.0	-0.164947509765625	0.7041168212890625	0.7231792163773061
400.0	220.0	-0.183929443359375	0.715362548828125	0.7386295528885647
400.0	240.0	-0.17230224609375	1.060272216796875	1.0741811940824093
400.0	260.0	0.985107421875	1.1690673828125	1.5287757121923666
400.0	280.0	3.457672119140625	1.28515625	3.68878341332159
400.0	300.0	4.602264404296875	0.011810302734375	4.602279558035208
400.0	320.0	4.61590576171875	-0.067291259765625	4.616396225922251
400.0	340.0	4.09576416015625	-0.1552734375	4.098706368601379
400.0	360.0	2.583770751953125	-0.10211181640625	2.5857877178334268
400.0	380.0	-0.31378173828125	0.366973876953125	0.4828341388559949
400.0	400.0	-0.3265380859375	0.595245361328125	0.6789286867929328
400.0	420.0	-0.44873046875	0.417449951171875	0.6128813060601502
400.0	440.0	-0.449615478515625	0.4403076171875	0.6293050740890054
400.0	460.0	-0.483612060546875	0.4273681640625	0.6453868396245357
400.0	480.0	-0.480682373046875	0.435089111328125	0.6483502745848672
400.0	500.0	-0.4208984375	0.396575927734375	0.5782974677000771
400.0	520.0	-0.37530517578125	0.3441162109375	0.50918556695784
400.0	540.0	-0.304473876953125	0.2939453125	0.4232117537209823
400.0	560.0	-0.260040283203125	0.2584228515625	0.3666105823596141
400.0	580.0	-0.265625	0.202880859375	0.3342413554988947
400.0	600.0	-0.3299560546875	-0.088134765625	0.3415241352184559
400.0	620.0	-0.31817626953125	-0.12255859375	0.34096443714088454
400.0	640.0	-0.330078125	-0.1544189453125	0.3644129241326939
400.0	660.0	-0.296356201171875	-0.1910400390625	0.3525950857542209
400.0	680.0	-0.194091796875	-0.279052734375	0.3399147748720708
400.0	700.0	-0.25732421875	-0.906005859375	0.9418398859557446
400.0	720.0	-0.11871337890625	-1.0521240234375	1.058800182766159
400.0	740.0	-0.02288818359375	-1.0091552734375	1.009414798214756
400.0	760.0	-0.9273681640625	-0.0435791015625	0.9283915390661672
400.0	780.0	-1.64605712890625	0.195068359375	1.6575752581564256
400.0	800.0	-2.175048828125	0.372314453125	2.2066842675683587
420.0	0.0	-0.223175048828125	0.16566824913024902	0.27794436707607195
420.0	20.0	-0.207672119140625	0.2101726531982422	0.29546616256476227
420.0	40.0	-0.189178466796875	0.23162841796875	0.2990655719241556
420.0	60.0	-0.179595947265625	0.42376708984375	0.46025346354902974
420.0	80.0	-0.19610595703125	0.45290374755859375	0.4935375881690886
420.0	100.0	-0.161865234375	0.5144500732421875	0.5393136675054376
420.0	120.0	-0.154571533203125	0.555938720703125	0.5770270531385786
420.0	140.0	-0.156890869140625	0.60986328125	0.6297205464622521
420.0	160.0	-0.14691162109375	0.634613037109375	0.6513959865408894
420.0	180.0	-0.1839599609375	0.678558349609375	0.703052417002264
420.0	200.0	-0.16693115234375	0.71014404296875	0.7295002202787976
420.0	220.0	-0.16375732421875	0.7241668701171875	0.7424514240073948
420.0	240.0	-0.289459228515625	1.2860870361328125	1.3182588931927381
420.0	260.0	-0.024871826171875	2.820404052734375	2.820513717112117
420.0	280.0	2.4698486328125	3.196746826171875	4.039720601680979
420.0	300.0	4.082763671875	0.06640625	4.083303685794298
420.0	320.0	4.31939697265625	-0.306182861328125	4.330235346024862
420.0	340.0	4.20953369140625	-0.3651123046875	4.2253379621183615
420.0	360.0	2.9359130859375	-0.306304931640625	2.9518482954458247
420.0	380.0	-0.935546875	-0.23779296875	0.9652944894223753
420.0	400.0	-0.48297119140625	0.357177734375	0.6006971829979151
420.0	420.0	-0.508056640625	0.302093505859375	0.5910854729779516
420.0	440.0	-0.431365966796875	0.378814697265625	0.5740881223079344
420.0	460.0	-0.404998779296875	0.377838134765625	0.553882358732543
420.0	480.0	-0.405242919921875	0.389739990234375	0.5622446835095001
420.0	500.0	-0.397003173828125	0.363372802734375	0.5381926363270306
420.0	520.0	-0.409698486328125	0.310302734375	0.5139461417893499
420.0	540.0	-0.4200439453125	0.25830078125	0.4931087198458884
420.0	560.0	-0.383819580078125	0.2130126953125	0.4389668306553972
420.0	580.0	-0.32275390625	0.1441650390625	0.3534878250909442
420.0	600.0	-0.340362548828125	-0.1239013671875	0.3622129393543382
420.0	620.0	-0.300872802734375	-0.1697998046875	0.3454799807472949
420.0	640.0	-0.30889892578125	-0.2088623046875	0.37288337140208366
420.0	660.0	-0.29791259765625	-0.2464599609375	0.386645093318936
420.0	680.0	-0.241912841796875	-0.3092041015625	0.39259266351947114
420.0	700.0	-0.302459716796875	-0.942626953125	0.9899633594444629
420.0	720.0	-0.18255615234375	-1.05078125	1.0665214409987813
420.0	740.0	-0.331787109375	-0.6871337890625	0.7630435964077062
420.0	760.0	-1.4261474609375	0.124267578125	1.4315512604554301
420.0	780.0	-2.081634521484375	0.3043212890625	2.103761804010175
420.0	800.0	-2.345062255859375	0.3948974609375	2.3780792645559874
440.0	0.0	-0.2921142578125	0.06901711225509644	0.3001567946946734
440.0	20.0	-0.29290771484375	0.09656906127929688	0.3084161361072928
440.0	40.0	-0.284423828125	0.1133880615234375	0.30619236845702474
440.0	60.0	-0.218353271484375	0.3465385437011719	0.40959383960022905
440.0	80.0	-0.24530029296875	0.39281463623046875	0.4631150744333746
440.0	100.0	-0.215728759765625	0.47144317626953125	0.518456908760139
440.0	120.0	-0.179229736328125	0.5178070068359375	0.5479483504059866
440.0	140.0	-0.168914794921875	0.56414794921875	0.5888931282934284
440.0	160.0	-0.162811279296875	0.583160400390625	0.6054614481947129
440.0	180.0	-0.15704345703125	0.636993408203125	0.656066497765706
440.0	200.0	-0.12591552734375	0.680267333984375	0.6918224958126643
440.0	220.0	-0.078887939453125	0.6796417236328125	0.6842047789176426
440.0	240.0	-0.33245849609375	1.5143280029296875	1.5503928379871772
440.0	260.0	0.3919677734375	4.4765625	4.493690081861431
440.0	280.0	3.22930908203125	4.6343994140625	5.648548050282688
440.0	300.0	3.88909912109375	0.863311767578125	3.983766958762905
440.0	320.0	4.02435302734375	0.295257568359375	4.03516967677498
440.0	340.0	3.96844482421875	-0.338897705078125	3.9828891495214633
440.0	360.0	3.15252685546875	-0.4561767578125	3.1853607030947075
440.0	380.0	-1.496368408203125	-0.362213134765625	1.5395833098813116
440.0	400.0	-0.73651123046875	0.2918701171875	0.7922354182398292
440.0	420.0	-0.667327880859375	0.20343017578125	0.6976462835783291
440.0	440.0	-0.5672607421875	0.310882568359375	0.646863757631261
440.0	460.0	-0.4888916015625	0.319915771484375	0.584261156438445
440.0	480.0	-0.467193603515625	0.321624755859375	0.5671969206082819
440.0	500.0	-0.412750244140625	0.325225830078125	0.5254851135742581
440.0	520.0	-0.419891357421875	0.2796630859375	0.5044999441760825
440.0	540.0	-0.4451904296875	0.19775390625	0.4871356342154356
440.0	560.0	-0.420013427734375	0.144287109375	0.44410589886756996
440.0	580.0	-0.356414794921875	0.0526123046875	0.36027706094578454
440.0	600.0	-0.342742919921875	-0.1707763671875	0.38293247021678983
440.0	620.0	-0.279449462890625	-0.232177734375	0.3633159818248667
440.0	640.0	-0.283660888671875	-0.2916259765625	0.4068282315279382
440.0	660.0	-0.280517578125	-0.3436279296875	0.44358794584437583
440.0	680.0	-0.282135009765625	-0.478515625	0.5554974051285838
440.0	700.0	-0.24005126953125	-0.863525390625	0.8962704459356136
440.0	720.0	-0.1376953125	-1.0238037109375	1.0330217991958683
440.0	740.0	-0.800048828125	-0.2109375	0.8273891202393441
440.0	760.0	-1.312744140625	0.1572265625	1.3221260797294774
440.0	780.0	-1.828643798828125	0.265869140625	1.8478702722131854
440.0	800.0	-1.95452880859375	0.3157958984375	1.9798762368120013
460.0	0.0	-0.239593505859375	0.044408559799194336	0.2436743077007196
460.0	20.0	-0.24896240234375	0.05430412292480469	0.2548160425628723
460.0	40.0	-0.262664794921875	0.061370849609375	0.2697390881446869
460.0	60.0	-0.23760986328125	0.17783355712890625	0.29678817558934906
460.0	80.0	-0.2379150390625	0.28047943115234375	0.3677937969999674
460.0	100.0	-0.24285888671875	0.422637939453125	0.48744565514881144
460.0	120.0	-0.214324951171875	0.47320556640625	0.519479251532423
460.0	140.0	-0.18975830078125	0.5127105712890625	0.5466994993842085
460.0	160.0	-0.170501708984375	0.5316619873046875	0.5583326083181621
460.0	180.0	-0.15460205078125	0.588653564453125	0.6086171317414073
460.0	200.0	-0.119598388671875	0.6451416015625	0.6561337216143798
460.0	220.0	-0.02734375	0.6221771240234375	0.6227776925373438
460.0	240.0	-0.0654296875	1.2306976318359375	1.2324356798685003
460.0	260.0	0.025848388671875	4.363189697265625	4.3632662620474845
460.0	280.0	2.0821533203125	5.284881591796875	5.680258435018766
460.0	300.0	1.718170166015625	1.77239990234375	2.468503622280975
460.0	320.0	1.537078857421875	1.3447265625	2.0422783703076335
460.0	340.0	2.360931396484375	-0.108489990234375	2.363422758815425
460.0	360.0	1.771514892578125	-0.33404541015625	1.8027344093550062
460.0	380.0	-1.718780517578125	-0.1356201171875	1.7241227577501779
460.0	400.0	-0.869659423828125	0.31243896484375	0.9240809597679742
460.0	420.0	-0.69464111328125	0.162567138671875	0.7134103663646717
460.0	440.0	-0.598236083984375	0.236541748046875	0.6433027364701874
460.0	460.0	-0.54010009765625	0.266265869140625	0.602167442292842
460.0	480.0	-0.528900146484375	0.266937255859375	0.5924448189636962
460.0	500.0	-0.467071533203125	0.273895263671875	0.5414558454672032
460.0	520.0	-0.44732666015625	0.2137451171875	0.49577022501159074
460.0	540.0	-0.476715087890625	0.1317138671875	0.49457640242135764
460.0	560.0	-0.443023681640625	0.077880859375	0.4498170858820309
460.0	580.0	-0.386993408203125	-0.02685546875	0.3879241088079636
460.0	600.0	-0.36810302734375	-0.1798095703125	0.4096722108168913
460.0	620.0	-0.32305908203125	-0.2833251953125	0.4296979599459837
460.0	640.0	-0.312225341796875	-0.3900146484375	0.4995959267808357
460.0	660.0	-0.32666015625	-0.5067138671875	0.6028812494027209
460.0	680.0	-0.431671142578125	-0.768310546875	0.8812724163242972
460.0	700.0	-0.388214111328125	-0.91748046875	0.9962332090288928
460.0	720.0	-0.353179931640625	-0.9434814453125	1.0074191291427022
460.0	740.0	0.987640380859375	-0.281494140625	1.0269724792370332
460.0	760.0	1.459625244140625	-0.12060546875	1.4645994443618318
460.0	780.0	1.59765625	-0.118408203125	1.6020380756184773
460.0	800.0	1.673004150390625	-0.0753173828125	1.6746986580809042
480.0	0.0	-0.24560546875	0.0032914280891418457	0.2456275224374769
480.0	20.0	-0.23052978515625	0.0013713836669921875	0.23053386418777802
480.0	40.0	-0.22674560546875	0.010494232177734375	0.22698832240533923
480.0	60.0	-0.21453857421875	0.06143951416015625	0.22316275165907537
480.0	80.0	-0.191497802734375	0.1539154052734375	0.24568549088739472
480.0	100.0	-0.18597412109375	0.34731292724609375	0.3939703582109233
480.0	120.0	-0.220977783203125	0.4311370849609375	0.48446915969747956
480.0	140.0	-0.2574462890625	0.452911376953125	0.5209676641842831
480.0	160.0	-0.23992919921875	0.4749908447265625	0.5321487792072852
480.0	180.0	-0.185882568359375	0.5542449951171875	0.5845851895424045
480.0	200.0	-0.148651123046875	0.601165771484375	0.6192717022337618
480.0	220.0	-0.0966796875	0.572418212890625	0.5805252556297569
480.0	240.0	0.003936767578125	1.1261749267578125	1.1261818076123093
480.0	260.0	-0.0809326171875	4.221343994140625	4.22211975261147
480.0	280.0	1.684234619140625	5.432952880859375	5.68802454793841
480.0	300.0	-0.09271240234375	2.920440673828125	2.9219119286689703
480.0	320.0	-0.592559814453125	2.67852783203125	2.7432897186900895
480.0	340.0	0.259979248046875	0.730560302734375	0.7754402397002365
480.0	360.0	-0.27880859375	0.18572998046875	0.33500725006150955
480.0	380.0	-1.93310546875	-0.019775390625	1.933206615803269
480.0	400.0	-1.049072265625	0.3350830078125	1.10128708365632
480.0	420.0	-0.80828857421875	0.173126220703125	0.8266215019629763
480.0	440.0	-0.647796630859375	0.218597412109375	0.683685090910774
480.0	460.0	-0.561981201171875	0.216552734375	0.6022607053725759
480.0	480.0	-0.5496826171875	0.21392822265625	0.5898442710469957
480.0	500.0	-0.493133544921875	0.21722412109375	0.5388571349737953
480.0	520.0	-0.4808349609375	0.1490478515625	0.5034059214144826
480.0	540.0	-0.49298095703125	0.0916748046875	0.5014324419200841
480.0	560.0	-0.5203857421875	0.031982421875	0.5213676207639152
480.0	580.0	-0.471435546875	-0.0828857421875	0.4786663985651208
480.0	600.0	-0.429046630859375	-0.208984375	0.4772373418393844
480.0	620.0	-0.38653564453125	-0.32373046875	0.5041936343214615
480.0	640.0	-0.6083984375	-0.6192626953125	0.8681215033381812
480.0	660.0	-0.664337158203125	-0.82177734375	1.0567222257860434
480.0	680.0	-0.690460205078125	-0.9482421875	1.1729870165314327
480.0	700.0	-0.720794677734375	-0.9122314453125	1.1626311441154216
480.0	720.0	-0.778076171875	-0.82666015625	1.1352398615142656
480.0	740.0	1.111724853515625	-0.227294921875	1.1347224909353388
480.0	760.0	1.583404541015625	-0.08349609375	1.5856044709133519
480.0	780.0	1.6907958984375	-0.0718994140625	1.6923239335055225
480.0	800.0	1.75628662109375	-0.025634765625	1.7564736936947134
500.0	0.0	-0.212646484375	0.01693713665008545	0.21331993323398257
500.0	20.0	-0.190338134765625	0.009235382080078125	0.19056205768258866
500.0	40.0	-0.171722412109375	0.01500701904296875	0.1723769051851728
500.0	60.0	-0.177001953125	0.007266998291015625	0.1771510673809964
500.0	80.0	-0.15972900390625	0.06859588623046875	0.17383541151510598
500.0	100.0	-0.1361083984375	0.23291778564453125	0.2697706266345042
500.0	120.0	-0.178253173828125	0.3462677001953125	0.389455407175649
500.0	140.0	-0.2677001953125	0.3595428466796875	0.4482571284083321
500.0	160.0	-0.309234619140625	0.38433837890625	0.4932971104469715
500.0	180.0	-0.2880859375	0.47784423828125	0.5579682996764619
500.0	200.0	-0.29345703125	0.489532470703125	0.5707530718820263
500.0	220.0	-0.28997802734375	0.4577789306640625	0.5418937217777164
500.0	240.0	-0.235504150390625	0.8175506591796875	0.8507945023190686
500.0	260.0	0.22540283203125	3.3106689453125	3.318333211439787
500.0	280.0	1.33349609375	5.330841064453125	5.495095839610647
500.0	300.0	-0.001556396484375	4.333038330078125	4.3330386096013775
500.0	320.0	-0.307403564453125	4.377105712890625	4.387886891575286
500.0	340.0	-0.40155029296875	3.176544189453125	3.201823796733933
500.0	360.0	-0.52325439453125	1.055450439453125	1.1780368379376172
500.0	380.0	-1.738128662109375	0.289581298828125	1.7620864265628715
500.0	400.0	-1.01129150390625	0.371795654296875	1.0774704239221633
500.0	420.0	-0.76129150390625	0.16827392578125	0.7796671520704676
500.0	440.0	-0.664825439453125	0.17919921875	0.6885529935630599
500.0	460.0	-0.5853271484375	0.1661376953125	0.6084485224747647
500.0	480.0	-0.5689697265625	0.136566162109375	0.5851297859260713
500.0	500.0	-0.51495361328125	0.109100341796875	0.5263839933086968
500.0	520.0	-0.47509765625	0.04296875	0.47703678731394045
500.0	540.0	-0.478485107421875	-0.03759765625	0.4799599793524627
500.0	560.0	-0.56622314453125	-0.0838623046875	0.57239980393983
500.0	580.0	-0.53106689453125	-0.1761474609375	0.5595176265872184
500.0	600.0	-0.902557373046875	-0.430908203125	1.00014583494693
500.0	620.0	-0.89190673828125	-0.61083984375	1.0810286511022835
500.0	640.0	-0.819854736328125	-0.813720703125	1.1551204142313058
500.0	660.0	-0.786407470703125	-0.9364013671875	1.2228181510135943
500.0	680.0	-0.75836181640625	-0.991455078125	1.248237083459243
500.0	700.0	-0.77618408203125	-0.8880615234375	1.1794553822035099
500.0	720.0	-0.86175537109375	-0.8267822265625	1.194232460523734
500.0	740.0	1.319183349609375	-0.145751953125	1.3272107374966353
500.0	760.0	1.684234619140625	-0.0350341796875	1.6845989570393727
500.0	780.0	1.763885498046875	-0.0155029296875	1.7639536249711805
500.0	800.0	1.79443359375	0.0010986328125	1.7944339300661356
520.0	0.0	-0.1121826171875	-0.018000483512878418	0.11361759109281704
520.0	20.0	-0.13818359375	-0.010181427001953125	0.13855817203420787
520.0	40.0	-0.13232421875	-0.00733184814453125	0.13252718538100897
520.0	60.0	-0.1343994140625	-0.040744781494140625	0.1404398081718591
520.0	80.0	-0.110595703125	0.00305938720703125	0.11063801064641247
520.0	100.0	-0.0936279296875	0.05716705322265625	0.10970078026946507
520.0	120.0	-0.0762939453125	0.1368255615234375	0.15665886625898556
520.0	140.0	-0.0911865234375	0.192657470703125	0.21314756173680055
520.0	160.0	-0.25732421875	0.23919677734375	0.3513272717096317
520.0	180.0	-0.3187255859375	0.4038238525390625	0.5144508752161796
520.0	200.0	-0.366943359375	0.3961944580078125	0.5400161826700333
520.0	220.0	-0.4241943359375	0.3669281005859375	0.5608717015869676
520.0	240.0	-0.43212890625	0.365692138671875	0.5660972813070481
520.0	260.0	-0.954833984375	0.882965087890625	1.300513469423188
520.0	280.0	-2.21875	3.17083740234375	3.8700208519595938
520.0	300.0	-2.933349609375	3.080108642578125	4.253423230870039
520.0	320.0	-3.330078125	3.2532958984375	4.655465016665229
520.0	340.0	-3.834228515625	2.854827880859375	4.780308623861426
520.0	360.0	-1.702880859375	0.823822021484375	1.8916886488818239
520.0	380.0	-1.1314697265625	0.47308349609375	1.226389716364135
520.0	400.0	-0.8824462890625	0.353973388671875	0.9507936752881918
520.0	420.0	-0.7564697265625	0.147613525390625	0.7707374391346201
520.0	440.0	-0.6639404296875	0.121826171875	0.6750248220083015
520.0	460.0	-0.6322021484375	0.070770263671875	0.6361509150423172
520.0	480.0	-0.593505859375	0.03289794921875	0.5944169245363533
520.0	500.0	-0.5660400390625	-0.004058837890625	0.5660545909953376
520.0	520.0	-0.5513916015625	-0.089111328125	0.5585459041778573
520.0	540.0	-0.743896484375	-0.1795654296875	0.7652618656409982
520.0	560.0	-0.9110107421875	-0.251953125	0.9452094739147959
520.0	580.0	-0.9302978515625	-0.412109375	1.0174911447205297
520.0	600.0	-0.9268798828125	-0.5919189453125	1.0997610444921098
520.0	620.0	-0.85791015625	-0.7957763671875	1.1701580503380875
520.0	640.0	-0.7911376953125	-0.982177734375	1.2611787957487954
520.0	660.0	-0.7391357421875	-1.126220703125	1.3471060528133767
520.0	680.0	-0.6500244140625	-1.264892578125	1.4221409821367943
520.0	700.0	-0.622802734375	-1.319091796875	1.4587276697615266
520.0	720.0	0.0970458984375	-2.2672119140625	2.2692879433140445
520.0	740.0	1.47607421875	-0.114990234375	1.4805464711585516
520.0	760.0	1.7415771484375	-0.0103759765625	1.7416080571843136
520.0	780.0	1.7762451171875	0.00439453125	1.7762505533390673
520.0	800.0	1.7867431640625	0.005615234375	1.7867519875968125
540.0	0.0	-0.06005859375	-0.03957611322402954	0.07192567984488395
540.0	20.0	-0.087890625	-0.029956817626953125	0.09285565618326734
540.0	40.0	-0.0811767578125	-0.027584075927734375	0.08573533258660804
540.0	60.0	-0.072265625	-0.0277557373046875	0.07741254103804787
540.0	80.0	-0.0511474609375	0.00768280029296875	0.05172125463186995
540.0	100.0	-0.0311279296875	0.05196380615234375	0.06057379925733817
540.0	120.0	-0.0234375	0.0882415771484375	0.09130110811974654
540.0	140.0	-0.025146484375	0.1383819580078125	0.1406481851233712
540.0	160.0	-0.0687255859375	0.2079010009765625	0.21896582466108572
540.0	180.0	-0.11767578125	0.3730621337890625	0.3911814734366215
540.0	200.0	-0.1307373046875	0.3811187744140625	0.4029190527237813
540.0	220.0	-0.142333984375	0.3809967041015625	0.4067154430856005
540.0	240.0	-0.1436767578125	0.360015869140625	0.3876266719004143
540.0	260.0	-0.157470703125	0.50640869140625	0.5303270548203933
540.0	280.0	-0.0926513671875	1.46453857421875	1.4674663577801033
540.0	300.0	0.0294189453125	2.698333740234375	2.698494107466335
540.0	320.0	0.0316162109375	2.85614013671875	2.856315120110147
540.0	340.0	-0.064208984375	2.4754638671875	2.476296458711146
540.0	360.0	-0.2918701171875	0.583160400390625	0.6521228549060362
540.0	380.0	-0.62939453125	0.385833740234375	0.7382446417486919
540.0	400.0	-0.7322998046875	0.274017333984375	0.7818877817623544
540.0	420.0	-0.7181396484375	0.092742919921875	0.7241034483094052
540.0	440.0	-0.6732177734375	0.0498046875	0.6750575363397684
540.0	460.0	-0.6392822265625	-0.0625	0.6423301450178931
540.0	480.0	-0.63916015625	-0.106201171875	0.6479231391493498
540.0	500.0	-0.6016845703125	-0.181121826171875	0.6283545480602274
540.0	520.0	-0.6055908203125	-1.4786376953125	1.5978453228162695
540.0	540.0	-0.666748046875	-1.9002685546875	2.0138454602937506
540.0	560.0	-0.6927490234375	-2.0455322265625	2.159653513733013
540.0	580.0	-0.67138671875	-2.0400390625	2.147677699898141
540.0	600.0	-0.7479248046875	-1.99951171875	2.1348158297345967
540.0	620.0	-0.7498779296875	-2.0291748046875	2.1633000941642297
540.0	640.0	-0.862548828125	-2.0302734375	2.2059013377569445
540.0	660.0	-0.9600830078125	-2.0780029296875	2.289073078274289
540.0	680.0	-0.9932861328125	-2.201416015625	2.4151293579201636
540.0	700.0	-1.0472412109375	-2.2003173828125	2.4368239039767916
540.0	720.0	-1.0628662109375	-2.1956787109375	2.439403530377211
540.0	740.0	-1.0845947265625	-2.0728759765625	2.3394786887460897
540.0	760.0	0.4124755859375	-1.40283203125	1.4622153797903663
540.0	780.0	1.678466796875	-0.3870849609375	1.7225230202223158
540.0	800.0	1.781005859375	-0.0029296875	1.7810082689861184
560.0	0.0	0.1165771484375	-0.021570265293121338	0.11855592723535396
560.0	20.0	0.083251953125	-0.012186050415039062	0.08413909628612058
560.0	40.0	0.032958984375	-0.015201568603515625	0.0362957619983227
560.0	60.0	-0.00634765625	-0.029155731201171875	0.029838723192240502
560.0	80.0	-0.0087890625	-0.0054473876953125	0.010340292661813218
560.0	100.0	-0.0008544921875	0.02677154541015625	0.026785178747705918
560.0	120.0	0.0003662109375	0.04461669921875	0.044618202111102054
560.0	140.0	-0.012939453125	0.0581207275390625	0.05954366815072792
560.0	160.0	-0.062744140625	0.1051788330078125	0.12247209517132907
560.0	180.0	-0.112548828125	0.22137451171875	0.24834233056614768
560.0	200.0	-0.1268310546875	0.267669677734375	0.29619786091659706
560.0	220.0	-0.139892578125	0.314727783203125	0.3444176402776322
560.0	240.0	-0.1424560546875	0.2990264892578125	0.33122585767868523
560.0	260.0	-0.134765625	0.329254150390625	0.3557668748367292
560.0	280.0	-0.1243896484375	0.72198486328125	0.7326219539746609
560.0	300.0	-0.0870361328125	1.096771240234375	1.1002192698822377
560.0	320.0	-0.085205078125	1.03594970703125	1.039447786488778
560.0	340.0	-0.095703125	0.8050537109375	0.810722249373363
560.0	360.0	-0.3135986328125	-0.67724609375	0.7463285965320523
560.0	380.0	-0.1966552734375	-0.01300048828125	0.19708452315270422
560.0	400.0	-0.2371826171875	-0.1785888671875	0.2968999450643713
560.0	420.0	-0.3218994140625	-0.515380859375	0.6076484699099426
560.0	440.0	-0.38037109375	-0.745819091796875	0.8372146001171306
560.0	460.0	-0.438232421875	-0.906768798828125	1.0071133551446076
560.0	480.0	-0.546630859375	-0.923797607421875	1.0734092024477113
560.0	500.0	-0.5621337890625	-0.964630126953125	1.116470187076827
560.0	520.0	-0.676025390625	-1.865234375	1.9839631051134303
560.0	540.0	-0.6807861328125	-2.048583984375	2.1587417862420577
560.0	560.0	-0.7015380859375	-2.1046142578125	2.218458216917441
560.0	580.0	-0.6839599609375	-2.0924072265625	2.2013562251340875
560.0	600.0	-0.7479248046875	-2.043701171875	2.1762596337271165
560.0	620.0	-0.7572021484375	-2.0751953125	2.2090248252612144
560.0	640.0	-0.867431640625	-2.09033203125	2.263167172797257
560.0	660.0	-0.9549560546875	-2.17431640625	2.3747827060327498
560.0	680.0	-0.989990234375	-2.2738037109375	2.479972576467533
560.0	700.0	-1.034912109375	-2.272216796875	2.496800401740575
560.0	720.0	-1.0552978515625	-2.2716064453125	2.504765337890502
560.0	740.0	-1.034423828125	-2.2647705078125	2.489822907206468
560.0	760.0	-0.8118896484375	-0.4327392578125	0.9200152534018556
560.0	780.0	1.633056640625	-0.2374267578125	1.6502258805432564
560.0	800.0	1.7598876953125	0.0072021484375	1.7599024322542596
580.0	0.0	0.398193359375	0.0022267699241638184	0.398199585578191
580.0	20.0	0.30126953125	0.018602371215820312	0.3018433015232339
580.0	40.0	0.2208251953125	0.004093170166015625	0.22086312713264686
580.0	60.0	0.0540771484375	-0.017547607421875	0.05685293756142818
580.0	80.0	0.03466796875	-0.009033203125	0.03582550510388494
580.0	100.0	0.0316162109375	0.02852630615234375	0.04258327062053524
580.0	120.0	0.0162353515625	0.0146942138671875	0.02189763826380865
580.0	140.0	0.003662109375	0.027191162109375	0.027436660546297786
580.0	160.0	-0.0487060546875	0.044281005859375	0.06582618964469798
580.0	180.0	-0.095703125	0.1131744384765625	0.1482145123098641
580.0	200.0	-0.1129150390625	0.19183349609375	0.22259805989728818
580.0	220.0	-0.1265869140625	0.2800445556640625	0.30732588561484525
580.0	240.0	-0.134033203125	0.2727508544921875	0.3039044721062294
580.0	260.0	-0.1282958984375	0.285675048828125	0.31316141377704393
580.0	280.0	-0.145751953125	0.2738037109375	0.31018076014301443
580.0	300.0	-0.1849365234375	0.01336669921875	0.18541894819341825
580.0	320.0	-0.18701171875	-0.051422119140625	0.19395261608635686
580.0	340.0	-0.1900634765625	-0.034759521484375	0.19321581057679185
580.0	360.0	-0.21728515625	-0.069427490234375	0.22810746486432915
580.0	380.0	-0.231201171875	-0.151580810546875	0.2764610714050369
580.0	400.0	-0.26220703125	-0.281402587890625	0.3846296188653175
580.0	420.0	-0.33837890625	-0.59747314453125	0.6866399657979473
580.0	440.0	-0.3594970703125	-0.762542724609375	0.8430359128874402
580.0	460.0	-0.381103515625	-0.915069580078125	0.9912579008543088
580.0	480.0	-0.4093017578125	-1.01861572265625	1.0977731639054202
580.0	500.0	-0.3602294921875	-1.15728759765625	1.2120560509855303
580.0	520.0	-0.5323486328125	-2.0093994140625	2.0787210183408584
580.0	540.0	-0.6134033203125	-2.1285400390625	2.215162822742967
580.0	560.0	-0.6707763671875	-2.144775390625	2.247221041866572
580.0	580.0	-0.6639404296875	-2.1314697265625	2.2324829426954285
580.0	600.0	-0.7391357421875	-2.074462890625	2.2022075129195473
580.0	620.0	-0.765625	-2.1246337890625	2.2583733921234272
580.0	640.0	-0.8857421875	-2.1700439453125	2.3438493866510974
580.0	660.0	-0.97216796875	-2.25	2.4510427494157465
580.0	680.0	-1.0118408203125	-2.34130859375	2.5505975332886752
580.0	700.0	-1.0465087890625	-2.293701171875	2.521159596583645
580.0	720.0	-1.055908203125	-2.2474365234375	2.48312566341446
580.0	740.0	-1.0330810546875	-2.212646484375	2.4419379456430264
580.0	760.0	-0.751220703125	0.0875244140625	0.7563022331453235
580.0	780.0	1.6600341796875	0.0079345703125	1.66005314226286
580.0	800.0	1.7757568359375	0.0272216796875	1.775965472700348
600.0	0.0	0.462890625	-0.08218085765838623	0.47012915680518963
600.0	20.0	0.346923828125	-0.05454826354980469	0.35118606973683264
600.0	40.0	0.27880859375	-0.07491302490234375	0.28869740776264635
600.0	60.0	0.107421875	0.002040863037109375	0.10744126000029906
600.0	80.0	0.064697265625	-0.00347900390625	0.0647907373590663
600.0	100.0	0.048583984375	0.0443267822265625	0.06576676334069771
600.0	120.0	0.025390625	0.03499603271484375	0.043236629652055894
600.0	140.0	0.00927734375	0.0197296142578125	0.021801990409541564
600.0	160.0	-0.028564453125	-0.0081787109375	0.029712275155724853
600.0	180.0	-0.069580078125	0.0287933349609375	0.07530234664373912
600.0	200.0	-0.0802001953125	-0.064788818359375	0.10310025369788008
600.0	220.0	-0.0997314453125	0.169952392578125	0.19705374121581476
600.0	240.0	-0.1158447265625	0.1918792724609375	0.2241375824632698
600.0	260.0	-0.114501953125	0.2364501953125	0.2627154204319935
600.0	280.0	-0.1331787109375	0.267669677734375	0.298970944115642
600.0	300.0	-0.1759033203125	0.026214599609375	0.1778459539310406
600.0	320.0	-0.182861328125	-0.063201904296875	0.1934754403804014
600.0	340.0	-0.193359375	-0.101715087890625	0.21848067879102764
600.0	360.0	-0.2220458984375	-0.15875244140625	0.27295918864431257
600.0	380.0	-0.2294921875	-0.18023681640625	0.2918081117991675
600.0	400.0	-0.2530517578125	-0.28765869140625	0.3831223236429226
600.0	420.0	-0.3074951171875	-0.5125732421875	0.5977328631594216
600.0	440.0	-0.3233642578125	-0.673492431640625	0.7470987208581145
600.0	460.0	-0.34814453125	-0.86566162109375	0.9330459028761348
600.0	480.0	-0.364501953125	-0.98602294921875	1.0512387598533368
600.0	500.0	-0.283203125	-1.105010986328125	1.140724896684394
600.0	520.0	-0.423095703125	-2.02001953125	2.063852921269902
600.0	540.0	-0.531982421875	-2.1873779296875	2.2511391570642547
600.0	560.0	-0.640869140625	-2.176025390625	2.2684355305033708
600.0	580.0	-0.6689453125	-2.1673583984375	2.268243871014157
600.0	600.0	-0.77294921875	-2.1387939453125	2.2741789804832084
600.0	620.0	-0.810791015625	-2.21484375	2.3585832416796912
600.0	640.0	-0.93017578125	-2.295166015625	2.47649228210063
600.0	660.0	-0.9932861328125	-2.3333740234375	2.5359912608072053
600.0	680.0	-1.016357421875	-2.3631591796875	2.5724509164494656
600.0	700.0	-1.0462646484375	-2.298828125	2.5257237503062484
600.0	720.0	-1.0601806640625	-2.2464599609375	2.4840622771072622
600.0	740.0	-1.054443359375	-2.198486328125	2.4382766317796225
600.0	760.0	-0.8450927734375	0.0555419921875	0.8469159985573788
600.0	780.0	1.68701171875	-0.0162353515625	1.6870898392913718
600.0	800.0	1.812744140625	-0.002197265625	1.8127454723006473
620.0	0.0	0.47607421875	-0.1242748498916626	0.49202733671414856
620.0	20.0	0.3680419921875	-0.08972930908203125	0.3788221969759461
620.0	40.0	0.3013916015625	-0.11199569702148438	0.3215275006025719
620.0	60.0	0.121826171875	0.009807586669921875	0.12222031300076543
620.0	80.0	0.0421142578125	-0.04212188720703125	0.05956394960863139
620.0	100.0	0.0225830078125	0.0476837158203125	0.05276105567832923
620.0	120.0	-0.00537109375	0.05371856689453125	0.05398641567351474
620.0	140.0	-0.015869140625	0.0289306640625	0.03299716574606453
620.0	160.0	-0.0438232421875	0.0167388916015625	0.0469112678135343
620.0	180.0	-0.0784912109375	0.0951995849609375	0.12338489036818842
620.0	200.0	-0.100830078125	-0.010284423828125	0.10135321419752857
620.0	220.0	-0.1185302734375	0.038726806640625	0.12469639639439815
620.0	240.0	-0.142333984375	0.025604248046875	0.144618604011063
620.0	260.0	-0.1490478515625	0.0357666015625	0.15327919572703813
620.0	280.0	-0.1727294921875	0.051910400390625	0.18036121295906896
620.0	300.0	-0.1658935546875	0.040740966796875	0.17082300156126112
620.0	320.0	-0.1728515625	-0.08746337890625	0.19372017269347472
620.0	340.0	-0.1717529296875	-0.071441650390625	0.18601875783580432
620.0	360.0	-0.2080078125	-0.160064697265625	0.2624651545858447
620.0	380.0	-0.2191162109375	-0.18548583984375	0.28708345594643425
620.0	400.0	-0.224853515625	-0.243499755859375	0.3314381308668291
620.0	420.0	-0.266845703125	-0.4420166015625	0.5163189957120864
620.0	440.0	-0.279052734375	-0.603424072265625	0.6648240666159692
620.0	460.0	-0.3092041015625	-0.813812255859375	0.8705731239878691
620.0	480.0	-0.3182373046875	-0.932769775390625	0.9855630045699979
620.0	500.0	-0.2113037109375	-1.0234375	1.0450232412067249
620.0	520.0	-0.401611328125	-1.9791259765625	2.019463119243032
620.0	540.0	-0.4840087890625	-2.2281494140625	2.2801127865254407
620.0	560.0	-0.614501953125	-2.202392578125	2.286513878937656
620.0	580.0	-0.663818359375	-2.1807861328125	2.2795795602063587
620.0	600.0	-0.7283935546875	-2.1685791015625	2.2876390646786726
620.0	620.0	-0.79638671875	-2.2325439453125	2.3703342113619534
620.0	640.0	-0.8780517578125	-2.2923583984375	2.454767181686394
620.0	660.0	-0.91748046875	-2.3826904296875	2.5532301295147923
620.0	680.0	-0.9508056640625	-2.3873291015625	2.5697026384351447
620.0	700.0	-1.009521484375	-2.2767333984375	2.490511713478873
620.0	720.0	-1.0494384765625	-2.1953125	2.4332525739729673
620.0	740.0	-1.1055908203125	-2.0360107421875	2.3168234296687698
620.0	760.0	-0.9234619140625	0.07763671875	0.9267196808216834
620.0	780.0	1.7142333984375	-0.034423828125	1.7145789991310871
620.0	800.0	1.819580078125	-0.01611328125	1.819651422262523
