# Supplementary material for: Real-time emotion detection by quantitative facial motion analysis
Source: PLoS One. 2023 Mar 10;18(3):e0282730. doi: 10.1371/journal.pone.0282730 (PMC10004542; doi:10.1371/journal.pone.0282730)
Supplement: S1 Dataset — Data from each participant is organized into folders by Study ID and subsequently by emotions. The data files (.csv) contain the pixel displacement results after DISC-processing of videos. (ZIP) [file pone.0282730.s004.zip › S1_Dataset/1/neutral/result/100022_cropped_result.csv]

pos_x	pos_y	disp_x	disp_y	disp_xy_indi
0.0	0.0	-0.8716905117034912	-1.128373622894287	1.4258581209354153
0.0	20.0	-0.6326320171356201	-1.2418766021728516	1.3937290856294384
0.0	40.0	-0.7255997657775879	-0.9829864501953125	1.2217845069258622
0.0	60.0	-0.5789921283721924	-0.9980964660644531	1.1538754006769152
0.0	80.0	-0.5267256498336792	-0.9391632080078125	1.0767856989523206
0.0	100.0	-0.5622433423995972	-0.8205490112304688	0.994695056740492
0.0	120.0	-0.5363610982894897	-0.8318862915039062	0.9898070669329603
0.0	140.0	-0.5448775291442871	-0.75872802734375	0.9341090628204619
0.0	160.0	-0.607521653175354	-0.6131591796875	0.863160899665852
0.0	180.0	-0.5781396627426147	-0.628631591796875	0.8540627306241722
0.0	200.0	-0.590996503829956	-0.681884765625	0.9023545318391727
0.0	220.0	-0.6454463005065918	-0.6768798828125	0.9352899564273688
0.0	240.0	-0.6394484043121338	-0.7666168212890625	0.9982963550272437
0.0	260.0	-0.5730853080749512	-0.907073974609375	1.0729445306002594
0.0	280.0	-0.4538707733154297	-1.12371826171875	1.2119164206289785
0.0	300.0	-0.38856232166290283	-1.0860595703125	1.1534756469399072
0.0	320.0	-0.33937573432922363	-1.10369873046875	1.1546976992658426
0.0	340.0	-0.32953643798828125	-0.9439697265625	0.999836540954813
0.0	360.0	-0.2860846519470215	-1.024505615234375	1.0636992919647985
0.0	380.0	-0.2479802370071411	-1.137359619140625	1.1640795081083704
0.0	400.0	-0.2220984697341919	-1.122802734375	1.1445583037042046
0.0	420.0	-0.15087831020355225	-1.25506591796875	1.264102338790899
0.0	440.0	-0.01760256290435791	-1.289642333984375	1.2897624586820118
0.0	460.0	0.10939192771911621	-1.254425048828125	1.2591857674614768
0.0	480.0	0.2510753870010376	-1.275482177734375	1.299959090000814
0.0	500.0	0.3531099557876587	-1.28790283203125	1.3354326436142245
0.0	520.0	0.49780428409576416	-1.381103515625	1.4680790258483467
0.0	540.0	0.7666258215904236	-1.446044921875	1.6366921110611081
0.0	560.0	1.0137932300567627	-1.251708984375	1.6107613401351606
0.0	580.0	1.379432201385498	-1.0064697265625	1.7075756231294807
0.0	600.0	0.9593241214752197	-1.61474609375	1.87821929425855
0.0	620.0	1.0156447887420654	-1.81982421875	2.0840572266730018
0.0	640.0	0.7767629623413086	-1.8199462890625	1.978778712928156
0.0	660.0	0.7271256446838379	-1.9796142578125	2.108929660489278
0.0	680.0	0.6990761756896973	-1.983642578125	2.1032226171205295
0.0	700.0	0.5846983194351196	-1.9705810546875	2.055495516376417
0.0	720.0	0.9051938056945801	0.0174560546875	0.9053621041953822
0.0	740.0	1.0963815450668335	0.5701904296875	1.2357870441424579
0.0	760.0	1.3843504190444946	0.487548828125	1.467695452917508
0.0	780.0	1.5180456638336182	0.452392578125	1.5840207328903984
0.0	800.0	1.458272933959961	0.8115234375	1.6688709475366899
20.0	0.0	-0.6972618103027344	-0.9110255241394043	1.147232120252969
20.0	20.0	-0.6662826538085938	-0.8940620422363281	1.1150244437383496
20.0	40.0	-0.6436882019042969	-0.7945442199707031	1.0225629656699091
20.0	60.0	-0.59442138671875	-0.6648139953613281	0.8918040330795403
20.0	80.0	-0.5949192047119141	-0.5717239379882812	0.8251043094081405
20.0	100.0	-0.6365833282470703	-0.46663665771484375	0.7892959547124244
20.0	120.0	-0.6256656646728516	-0.421966552734375	0.7546610468131062
20.0	140.0	-0.6609821319580078	-0.31634521484375	0.7327835108149552
20.0	160.0	-0.6796703338623047	-0.28607177734375	0.7374203852112503
20.0	180.0	-0.6227626800537109	-0.365325927734375	0.7220085796877088
20.0	200.0	-0.6366195678710938	-0.4539337158203125	0.7818825311738422
20.0	220.0	-0.6159553527832031	-0.5587615966796875	0.831634245655092
20.0	240.0	-0.5650482177734375	-0.7249298095703125	0.9191315015886397
20.0	260.0	-0.5118770599365234	-0.912994384765625	1.0466980802040393
20.0	280.0	-0.44985008239746094	-1.087066650390625	1.176468868701801
20.0	300.0	-0.3950691223144531	-1.041015625	1.113459987112448
20.0	320.0	-0.3408050537109375	-1.052093505859375	1.105915380897827
20.0	340.0	-0.3262481689453125	-0.91162109375	0.968241130251197
20.0	360.0	-0.27869606018066406	-0.9932861328125	1.0316437542087074
20.0	380.0	-0.24286270141601562	-1.061981201171875	1.0893972477391078
20.0	400.0	-0.2230701446533203	-1.006134033203125	1.0305658553461008
20.0	420.0	-0.17055130004882812	-1.091400146484375	1.1046456561696427
20.0	440.0	-0.07652664184570312	-1.0360107421875	1.0388332805797449
20.0	460.0	0.015338897705078125	-1.01727294921875	1.0173885860353558
20.0	480.0	0.11686897277832031	-1.064605712890625	1.0710012515014236
20.0	500.0	0.19260406494140625	-1.326202392578125	1.3401153353021138
20.0	520.0	0.11565780639648438	-1.887451171875	1.890991447466846
20.0	540.0	0.03603935241699219	-2.0706787109375	2.070992312600996
20.0	560.0	0.03812217712402344	-2.0748291015625	2.0751792937188167
20.0	580.0	-0.028125762939453125	-2.0980224609375	2.098210977270677
20.0	600.0	0.016780853271484375	-2.1751708984375	2.175235627339236
20.0	620.0	0.030973434448242188	-2.155517578125	2.15574010104358
20.0	640.0	0.11041641235351562	-2.20654296875	2.209303885176751
20.0	660.0	0.16967391967773438	-2.3236083984375	2.329795104361774
20.0	680.0	0.1789836883544922	-2.3975830078125	2.404254445779026
20.0	700.0	0.18018150329589844	-2.44580078125	2.452428762613316
20.0	720.0	0.14531898498535156	-2.339599609375	2.3441083463835084
20.0	740.0	0.21770858764648438	-2.1785888671875	2.189439764270381
20.0	760.0	0.2953166961669922	-1.528564453125	1.5568305104899243
20.0	780.0	1.4929580688476562	0.34716796875	1.532791373234898
20.0	800.0	1.5155887603759766	0.4661865234375	1.5856667888345055
40.0	0.0	-0.7626876831054688	-0.6842411756515503	1.0246357832995117
40.0	20.0	-0.7023162841796875	-0.5109596252441406	0.8685205246012303
40.0	40.0	-0.7517318725585938	-0.34808349609375	0.8284098795121274
40.0	60.0	-0.6912307739257812	-0.30182647705078125	0.7542540719617762
40.0	80.0	-0.720458984375	-0.18509674072265625	0.7438561363548779
40.0	100.0	-0.74066162109375	-0.110809326171875	0.7489047627888921
40.0	120.0	-0.6888999938964844	-0.173980712890625	0.7105297249577291
40.0	140.0	-0.7054634094238281	-0.1184539794921875	0.7153390575757955
40.0	160.0	-0.6913375854492188	-0.1387786865234375	0.7051291944657563
40.0	180.0	-0.6297187805175781	-0.259063720703125	0.6809256596142435
40.0	200.0	-0.630950927734375	-0.36480712890625	0.7288232395510518
40.0	220.0	-0.6495323181152344	-0.3647613525390625	0.7449450158114197
40.0	240.0	-0.5980377197265625	-0.520599365234375	0.7928889035029943
40.0	260.0	-0.5639457702636719	-0.648101806640625	0.8591104606330482
40.0	280.0	-0.5267143249511719	-0.6361083984375	0.8258703740124657
40.0	300.0	-0.4689369201660156	-0.62054443359375	0.7778028215164664
40.0	320.0	-0.4033775329589844	-0.75384521484375	0.8549830653521133
40.0	340.0	-0.3706703186035156	-0.65789794921875	0.7551332310790386
40.0	360.0	-0.31402587890625	-0.754638671875	0.8173688137628611
40.0	380.0	-0.2634086608886719	-0.77423095703125	0.8178127520751243
40.0	400.0	-0.22534942626953125	-0.80523681640625	0.836175038144574
40.0	420.0	-0.16494369506835938	-0.88397216796875	0.8992292345593397
40.0	440.0	-0.06744003295898438	-0.785369873046875	0.7882601065226968
40.0	460.0	0.023773193359375	-0.82208251953125	0.8224261873513941
40.0	480.0	0.12443923950195312	-0.894927978515625	0.9035381624800845
40.0	500.0	0.20264053344726562	-1.1859130859375	1.2031014226546308
40.0	520.0	0.1234893798828125	-1.845703125	1.8498296279870228
40.0	540.0	0.04177093505859375	-2.0538330078125	2.054257733342097
40.0	560.0	0.03961944580078125	-2.06103515625	2.061415924985548
40.0	580.0	-0.08547210693359375	-2.11083984375	2.112569602883226
40.0	600.0	-0.08564376831054688	-2.1566162109375	2.1583160881411345
40.0	620.0	-0.2796669006347656	-2.1864013671875	2.2042151695671692
40.0	640.0	-0.34879302978515625	-2.3016357421875	2.327914016311967
40.0	660.0	-0.29370880126953125	-2.3955078125	2.41344619573168
40.0	680.0	-0.2544517517089844	-2.4815673828125	2.4945785955520927
40.0	700.0	-0.17488861083984375	-2.58154296875	2.5874601689116017
40.0	720.0	-0.08510589599609375	-2.5899658203125	2.591363726673718
40.0	740.0	0.070709228515625	-2.38623046875	2.387277873434117
40.0	760.0	0.280609130859375	-1.5928955078125	1.6174231305168403
40.0	780.0	1.5047149658203125	0.279296875	1.5304162416638127
40.0	800.0	1.5617141723632812	0.292236328125	1.5888213328238991
60.0	0.0	-0.9351463317871094	-0.04566067457199097	0.9362604119887029
60.0	20.0	-0.8872108459472656	-0.00811004638671875	0.8872479123778525
60.0	40.0	-0.8352928161621094	-0.00302886962890625	0.8352983076621527
60.0	60.0	-0.7534828186035156	0.052398681640625	0.7553025749779846
60.0	80.0	-0.7231025695800781	0.10555267333984375	0.7307658263647113
60.0	100.0	-0.7247276306152344	0.139984130859375	0.7381230896467244
60.0	120.0	-0.6839752197265625	0.09397125244140625	0.6904003892564126
60.0	140.0	-0.6499137878417969	0.036651611328125	0.6509464434497051
60.0	160.0	-0.6280250549316406	-0.08135986328125	0.6332731614201205
60.0	180.0	-0.595916748046875	-0.196044921875	0.6273359403029111
60.0	200.0	-0.6926040649414062	-0.156829833984375	0.7101380060248333
60.0	220.0	-0.6954917907714844	-0.140625	0.7095662207683834
60.0	240.0	-0.6606636047363281	-0.207672119140625	0.6925345534278828
60.0	260.0	-0.6443824768066406	-0.168365478515625	0.6660147977119248
60.0	280.0	-0.7422904968261719	0.525726318359375	0.9096061474584195
60.0	300.0	-0.6335067749023438	0.459930419921875	0.7828581129532229
60.0	320.0	-0.588104248046875	0.567138671875	0.8170146141330149
60.0	340.0	-0.5294647216796875	0.4696044921875	0.7077155294226831
60.0	360.0	-0.343505859375	-0.199951171875	0.39746288702109417
60.0	380.0	-0.2725639343261719	-0.10516357421875	0.2921480371965971
60.0	400.0	-0.21738815307617188	-0.14361572265625	0.2605438252807885
60.0	420.0	-0.15017318725585938	-0.227996826171875	0.2730101443445492
60.0	440.0	-0.07216644287109375	-0.16729736328125	0.18219880141626996
60.0	460.0	-0.004192352294921875	-0.26641845703125	0.2664514403501635
60.0	480.0	0.046306610107421875	-0.383880615234375	0.38666345688772175
60.0	500.0	0.11342620849609375	-0.967529296875	0.9741552469115132
60.0	520.0	0.010387420654296875	-1.8994140625	1.8994424653909903
60.0	540.0	-0.017353057861328125	-2.099609375	2.099681084404255
60.0	560.0	-0.003925323486328125	-2.0997314453125	2.0997351143890968
60.0	580.0	-0.101776123046875	-2.1240234375	2.12646042574786
60.0	600.0	-0.09551239013671875	-2.166748046875	2.168852165387548
60.0	620.0	-0.3050689697265625	-2.20458984375	2.225597325541095
60.0	640.0	-0.397430419921875	-2.3167724609375	2.350613871829586
60.0	660.0	-0.3413200378417969	-2.3944091796875	2.418614208178744
60.0	680.0	-0.2995109558105469	-2.4755859375	2.4936384153678537
60.0	700.0	-0.2340850830078125	-2.5556640625	2.5663621386002364
60.0	720.0	-0.09656524658203125	-2.65087890625	2.652637144889712
60.0	740.0	0.03133392333984375	-2.83203125	2.832204585782678
60.0	760.0	0.12240219116210938	-2.7001953125	2.702968187391087
60.0	780.0	1.3637924194335938	-2.0631103515625	2.473126378903609
60.0	800.0	1.3540992736816406	-2.26513671875	2.639020499657906
80.0	0.0	-1.0040359497070312	0.2240714430809021	1.0287352428630303
80.0	20.0	-0.83935546875	0.1584491729736328	0.8541801585945207
80.0	40.0	-0.7325210571289062	0.13096237182617188	0.744135902891123
80.0	60.0	-0.6317901611328125	0.11376953125	0.6419519561034688
80.0	80.0	-0.5900650024414062	0.13152313232421875	0.6045453179394831
80.0	100.0	-0.5757675170898438	0.14661407470703125	0.5941413305249875
80.0	120.0	-0.5895233154296875	0.13367462158203125	0.6044887458756449
80.0	140.0	-0.5563201904296875	0.0463409423828125	0.5582469321193363
80.0	160.0	-0.5467681884765625	-0.0540771484375	0.5494358833504354
80.0	180.0	-0.6402206420898438	-0.0532379150390625	0.6424303434269262
80.0	200.0	-0.78546142578125	0.1301116943359375	0.7961649982216517
80.0	220.0	-0.7297592163085938	0.117218017578125	0.7391133725162051
80.0	240.0	-0.721832275390625	0.2362213134765625	0.7595013777052676
80.0	260.0	-0.8224716186523438	0.910247802734375	1.2267887454127397
80.0	280.0	-0.838226318359375	1.521759033203125	1.7373468035845987
80.0	300.0	-0.7412338256835938	1.41827392578125	1.6002901339721165
80.0	320.0	-0.670989990234375	1.44049072265625	1.5891007170892133
80.0	340.0	-0.5069122314453125	0.840362548828125	0.9814118523136802
80.0	360.0	-0.26758575439453125	0.0791015625	0.2790326022973513
80.0	380.0	-0.20880126953125	0.204559326171875	0.29230547049576966
80.0	400.0	-0.16431427001953125	0.218292236328125	0.27322276583986443
80.0	420.0	-0.12030792236328125	0.196258544921875	0.23019863735092122
80.0	440.0	-0.1112518310546875	0.141082763671875	0.17967002008770094
80.0	460.0	-0.0811004638671875	0.02716064453125	0.08552769055005464
80.0	480.0	-0.08040618896484375	-0.066009521484375	0.1040308230787699
80.0	500.0	0.0237884521484375	-0.830169677734375	0.8305104359881424
80.0	520.0	-0.08191680908203125	-1.962158203125	1.963867403288957
80.0	540.0	-0.0560455322265625	-2.115478515625	2.1162207946604985
80.0	560.0	-0.02799224853515625	-2.1170654296875	2.1172504810616934
80.0	580.0	-0.12834930419921875	-2.144775390625	2.1486123475673886
80.0	600.0	-0.11962127685546875	-2.1890869140625	2.1923527925943427
80.0	620.0	-0.348236083984375	-2.23974609375	2.2666563336018006
80.0	640.0	-0.423736572265625	-2.33837890625	2.376461359220967
80.0	660.0	-0.3597259521484375	-2.4056396484375	2.4323866630911293
80.0	680.0	-0.31429290771484375	-2.4842529296875	2.5040552411040733
80.0	700.0	-0.2381591796875	-2.55517578125	2.566250780410202
80.0	720.0	-0.1031951904296875	-2.649658203125	2.6516669928019665
80.0	740.0	0.03133392333984375	-2.747802734375	2.7479813830866093
80.0	760.0	1.381317138671875	-0.1793212890625	1.3929081672169537
80.0	780.0	1.9729385375976562	0.2498779296875	1.98869943754276
80.0	800.0	1.9794921875	0.2982177734375	2.001829953009884
100.0	0.0	-0.8256912231445312	0.2593303620815277	0.8654583945373968
100.0	20.0	-0.6731109619140625	0.19066810607910156	0.6995946638766379
100.0	40.0	-0.6159439086914062	0.18484115600585938	0.6430809837086071
100.0	60.0	-0.5102920532226562	0.15172195434570312	0.5323697314955781
100.0	80.0	-0.46518707275390625	0.14476776123046875	0.48719269016378935
100.0	100.0	-0.5077438354492188	0.20136260986328125	0.5462148872812195
100.0	120.0	-0.5443649291992188	0.23003387451171875	0.5909727231987476
100.0	140.0	-0.514923095703125	0.1351470947265625	0.5323631577236728
100.0	160.0	-0.5618209838867188	0.0661468505859375	0.5657015324160604
100.0	180.0	-0.6878280639648438	0.154052734375	0.7048685626030143
100.0	200.0	-0.7926788330078125	0.32720947265625	0.8575580279459861
100.0	220.0	-0.7043609619140625	0.3076019287109375	0.7685982768749824
100.0	240.0	-0.7423934936523438	0.836395263671875	1.1183492909239394
100.0	260.0	-0.759033203125	1.682830810546875	1.8460907183483832
100.0	280.0	-0.4958648681640625	1.6617431640625	1.734148872152507
100.0	300.0	-0.19766998291015625	1.4608154296875	1.474128604212257
100.0	320.0	-0.03604888916015625	1.346405029296875	1.346887532545164
100.0	340.0	0.01612091064453125	0.490753173828125	0.49101788295579096
100.0	360.0	0.1226806640625	0.0069580078125	0.12287782227698694
100.0	380.0	0.09420013427734375	0.17755126953125	0.20099283223545106
100.0	400.0	0.1651153564453125	0.20086669921875	0.26002021419323995
100.0	420.0	0.1801910400390625	0.207763671875	0.27501737083562866
100.0	440.0	0.20843505859375	0.2054443359375	0.29266456707257943
100.0	460.0	0.2576751708984375	0.16015625	0.3033916909073178
100.0	480.0	0.27239227294921875	0.137542724609375	0.3051484089019834
100.0	500.0	0.27736663818359375	0.090118408203125	0.291639468306904
100.0	520.0	0.156982421875	0.086181640625	0.17908309791422844
100.0	540.0	0.17364501953125	0.025390625	0.17549152870124193
100.0	560.0	0.19342803955078125	-0.283935546875	0.34356047686493846
100.0	580.0	-0.0961456298828125	-1.404052734375	1.4073407771579267
100.0	600.0	-0.24542236328125	-2.077392578125	2.091839396332182
100.0	620.0	-0.49776458740234375	-2.289306640625	2.3427962948753245
100.0	640.0	-0.6487503051757812	-2.4349365234375	2.519879527206721
100.0	660.0	-0.7112274169921875	-2.486083984375	2.5858186355673234
100.0	680.0	-0.6897964477539062	-2.462890625	2.557664827542264
100.0	700.0	-0.6701507568359375	-2.477783203125	2.566809622581341
100.0	720.0	-0.5032958984375	-2.57666015625	2.6253541327200574
100.0	740.0	-0.29587554931640625	-1.577392578125	1.6049017683980287
100.0	760.0	1.8991241455078125	0.282470703125	1.9200162025812988
100.0	780.0	1.9766464233398438	0.3458251953125	2.006670413549551
100.0	800.0	1.982696533203125	0.3631591796875	2.015681059237048
120.0	0.0	-0.6480712890625	0.26710477471351624	0.700957456898697
120.0	20.0	-0.5719451904296875	0.24254417419433594	0.6212479193456215
120.0	40.0	-0.5469818115234375	0.2532844543457031	0.6027786633173589
120.0	60.0	-0.48886871337890625	0.2542686462402344	0.5510400742065759
120.0	80.0	-0.4591827392578125	0.24275970458984375	0.5194045265540689
120.0	100.0	-0.48126220703125	0.27922821044921875	0.5564006698659366
120.0	120.0	-0.5030899047851562	0.2978515625	0.5846494724024208
120.0	140.0	-0.458892822265625	0.1923065185546875	0.49755845827956224
120.0	160.0	-0.5677108764648438	0.2807159423828125	0.6333222556995385
120.0	180.0	-0.613250732421875	0.3177032470703125	0.6906604187406328
120.0	200.0	-0.67510986328125	0.4907989501953125	0.8346597732084906
120.0	220.0	-0.5283660888671875	0.462188720703125	0.7019894140298698
120.0	240.0	-0.6028594970703125	1.103729248046875	1.2576397839612066
120.0	260.0	0.025360107421875	1.695098876953125	1.6952885706263092
120.0	280.0	1.9744873046875	0.715576171875	2.100154607196191
120.0	300.0	2.3783721923828125	0.349029541015625	2.403846065371367
120.0	320.0	2.7880859375	-0.240478515625	2.7984376197018324
120.0	340.0	2.3559036254882812	-1.128753662109375	2.612348889852608
120.0	360.0	1.55230712890625	-0.63458251953125	1.6770069757003978
120.0	380.0	0.17792510986328125	0.138397216796875	0.22541325235438558
120.0	400.0	0.18146514892578125	0.209197998046875	0.2769357374220169
120.0	420.0	0.18427276611328125	0.21881103515625	0.2860676868106388
120.0	440.0	0.19870758056640625	0.222747802734375	0.29849838558616504
120.0	460.0	0.23139190673828125	0.20257568359375	0.3075371881373902
120.0	480.0	0.21913909912109375	0.188934326171875	0.28934084462727516
120.0	500.0	0.178466796875	0.1671142578125	0.2444945249919622
120.0	520.0	0.15814208984375	0.1781005859375	0.23817795719047874
120.0	540.0	0.1193695068359375	0.1708984375	0.20845948072034606
120.0	560.0	0.07906341552734375	0.060546875	0.09958387292687026
120.0	580.0	0.11651611328125	-0.023681640625	0.11889837995894113
120.0	600.0	0.0945587158203125	-0.091796875	0.13178777256389246
120.0	620.0	-0.7199859619140625	-0.2850341796875	0.7743540979057604
120.0	640.0	-0.8768157958984375	-1.4876708984375	1.7268383369600204
120.0	660.0	-0.9206466674804688	-2.5400390625	2.701738093407422
120.0	680.0	-0.9079666137695312	-2.6856689453125	2.834999304327263
120.0	700.0	-0.8674850463867188	-2.7716064453125	2.904192244566871
120.0	720.0	-0.6450042724609375	-2.82958984375	2.9021731849333205
120.0	740.0	1.754302978515625	0.2635498046875	1.7739891318662617
120.0	760.0	1.9809799194335938	0.3482666015625	2.0113605014922165
120.0	780.0	1.9916763305664062	0.34912109375	2.0220435563656043
120.0	800.0	1.987579345703125	0.367431640625	2.021256457255744
140.0	0.0	-0.6052703857421875	0.3122137486934662	0.6810504127667226
140.0	20.0	-0.5421905517578125	0.31909751892089844	0.6291214676013801
140.0	40.0	-0.529754638671875	0.34474945068359375	0.6320539224947571
140.0	60.0	-0.5096588134765625	0.4004325866699219	0.6481499538081462
140.0	80.0	-0.49896240234375	0.43161773681640625	0.6597403653613767
140.0	100.0	-0.4986419677734375	0.4322509765625	0.6599126599514521
140.0	120.0	-0.4776763916015625	0.38226318359375	0.6118005202880415
140.0	140.0	-0.5042877197265625	0.4194488525390625	0.6559294505991877
140.0	160.0	-0.58282470703125	0.48687744140625	0.7594302351607808
140.0	180.0	-0.5493621826171875	0.4974517822265625	0.74111880513876
140.0	200.0	-0.5156402587890625	0.644866943359375	0.8256744219858786
140.0	220.0	-0.4546966552734375	0.618560791015625	0.7677020909823855
140.0	240.0	-0.3180389404296875	1.13922119140625	1.18278218222068
140.0	260.0	0.519439697265625	1.61688232421875	1.6982714887397807
140.0	280.0	2.526153564453125	0.807159423828125	2.6519725048864626
140.0	300.0	3.0664520263671875	0.088775634765625	3.0677368112893046
140.0	320.0	3.3088226318359375	-0.323333740234375	3.3245829688133295
140.0	340.0	2.6729583740234375	-1.236328125	2.9450320375045216
140.0	360.0	1.9242706298828125	-0.919403076171875	2.132632053004902
140.0	380.0	0.2933349609375	0.017669677734375	0.29386666503610326
140.0	400.0	0.2376556396484375	0.17987060546875	0.2980497236509417
140.0	420.0	0.225311279296875	0.229217529296875	0.3214122715693322
140.0	440.0	0.20318603515625	0.25738525390625	0.32792031625213713
140.0	460.0	0.2118072509765625	0.2603759765625	0.3356455879899572
140.0	480.0	0.1688385009765625	0.24932861328125	0.30111658342370284
140.0	500.0	0.1449737548828125	0.222503662109375	0.26556594144751455
140.0	520.0	0.1832427978515625	0.2398681640625	0.30185204835346574
140.0	540.0	0.1312255859375	0.236572265625	0.27053020398392813
140.0	560.0	0.100830078125	0.1224365234375	0.1586108663558556
140.0	580.0	0.130645751953125	-0.0072021484375	0.1308441188801134
140.0	600.0	0.0949249267578125	-0.0567626953125	0.11060174184485422
140.0	620.0	0.097503662109375	-0.08837890625	0.13159709417265056
140.0	640.0	0.1322479248046875	-0.1253662109375	0.18222568551104978
140.0	660.0	0.48272705078125	-0.270263671875	0.5532339992185235
140.0	680.0	0.6119537353515625	-0.4222412109375	0.7434884090721903
140.0	700.0	0.775115966796875	-0.378662109375	0.8626643351036246
140.0	720.0	0.880523681640625	-0.51513671875	1.0201410652132759
140.0	740.0	1.660003662109375	0.244873046875	1.677967510800606
140.0	760.0	1.94384765625	0.3590087890625	1.976722292415589
140.0	780.0	1.9667816162109375	0.3616943359375	1.9997631656060115
140.0	800.0	1.9668731689453125	0.3697509765625	2.001326022262714
160.0	0.0	-0.5336456298828125	0.36673253774642944	0.6475109362280764
160.0	20.0	-0.52130126953125	0.4363689422607422	0.6798329702100744
160.0	40.0	-0.4961090087890625	0.44597625732421875	0.6670974221945276
160.0	60.0	-0.4951324462890625	0.5161285400390625	0.7152236078395662
160.0	80.0	-0.4759674072265625	0.54638671875	0.7246263997180671
160.0	100.0	-0.3980865478515625	0.4654541015625	0.612470750519344
160.0	120.0	-0.3778839111328125	0.4005889892578125	0.5506975473048951
160.0	140.0	-0.4520111083984375	0.5030517578125	0.6762951376091877
160.0	160.0	-0.450897216796875	0.5359649658203125	0.7004047006566538
160.0	180.0	-0.3162841796875	0.561370849609375	0.6443391289621843
160.0	200.0	-0.4551544189453125	0.68994140625	0.8265498709356094
160.0	220.0	-0.5442352294921875	0.64959716796875	0.8474482082425063
160.0	240.0	-0.1166229248046875	1.096282958984375	1.1024686992153276
160.0	260.0	1.3656463623046875	1.37628173828125	1.9388505383351458
160.0	280.0	3.171112060546875	0.9210205078125	3.3021554288611314
160.0	300.0	3.519195556640625	0.3780517578125	3.5394435293509403
160.0	320.0	3.6941680908203125	0.144287109375	3.6969848056445653
160.0	340.0	3.67578125	-0.88873291015625	3.781694591508727
160.0	360.0	2.4093017578125	-0.880096435546875	2.5650155352474413
160.0	380.0	0.3114013671875	-0.046783447265625	0.3148960184319575
160.0	400.0	0.2297515869140625	0.14666748046875	0.2725750199790531
160.0	420.0	0.1987457275390625	0.2235107421875	0.2990934905480866
160.0	440.0	0.1927642822265625	0.28753662109375	0.34617246709166893
160.0	460.0	0.1592864990234375	0.31292724609375	0.35113480334333413
160.0	480.0	0.09686279296875	0.309783935546875	0.3245743171981069
160.0	500.0	0.0821685791015625	0.3104248046875	0.32111560964369557
160.0	520.0	0.096527099609375	0.3245849609375	0.3386338403435141
160.0	540.0	0.0941925048828125	0.325927734375	0.33926555382313606
160.0	560.0	0.1006927490234375	0.1864013671875	0.2118596219086265
160.0	580.0	0.1204071044921875	0.013916015625	0.12120860655525995
160.0	600.0	0.09002685546875	-0.0081787109375	0.09039759962626433
160.0	620.0	0.080078125	-0.0218505859375	0.08300574804992542
160.0	640.0	0.0921478271484375	-0.02734375	0.09611921094266648
160.0	660.0	0.0963287353515625	-0.01953125	0.0982888344675725
160.0	680.0	0.222900390625	-0.145751953125	0.26632351751306116
160.0	700.0	0.6806793212890625	-0.38232421875	0.7807023419161343
160.0	720.0	1.07489013671875	-0.53076171875	1.1987897263931264
160.0	740.0	1.6358642578125	0.20458984375	1.6486081627100149
160.0	760.0	1.8327484130859375	0.3446044921875	1.8648643386865509
160.0	780.0	1.8913116455078125	0.3524169921875	1.9238652439336685
160.0	800.0	1.8803863525390625	0.36181640625	1.9148796167505737
180.0	0.0	-0.63104248046875	0.6293015480041504	0.8911986593776793
180.0	20.0	-0.589935302734375	0.6637916564941406	0.8880557553687346
180.0	40.0	-0.54766845703125	0.6412086486816406	0.8432610924091812
180.0	60.0	-0.5479736328125	0.7019500732421875	0.8905105319884998
180.0	80.0	-0.3984832763671875	0.6213531494140625	0.7381521915100588
180.0	100.0	-0.3013153076171875	0.48078155517578125	0.5673991702511408
180.0	120.0	-0.33648681640625	0.4885101318359375	0.5931825406412249
180.0	140.0	-0.2687530517578125	0.5871734619140625	0.6457560508468213
180.0	160.0	-0.2388916015625	0.602325439453125	0.6479700088040313
180.0	180.0	-0.1886444091796875	0.6202239990234375	0.6482781209321956
180.0	200.0	-0.3755340576171875	0.6972808837890625	0.7919762997262514
180.0	220.0	-0.4274444580078125	0.666961669921875	0.7921784103512092
180.0	240.0	0.015594482421875	1.031646728515625	1.0317645857166244
180.0	260.0	1.6220245361328125	1.39410400390625	2.1388056408950074
180.0	280.0	3.379119873046875	1.21630859375	3.5913587556314157
180.0	300.0	3.659912109375	0.594207763671875	3.7078348823481466
180.0	320.0	3.76800537109375	0.4041748046875	3.7896202645298813
180.0	340.0	4.032135009765625	-0.72161865234375	4.09619899619001
180.0	360.0	2.3199920654296875	-0.982696533203125	2.5195348102429835
180.0	380.0	0.262939453125	-0.095428466796875	0.27972083991879537
180.0	400.0	0.1578826904296875	0.145263671875	0.21454248601133577
180.0	420.0	0.209228515625	0.263671875	0.33659980602587475
180.0	440.0	0.23236083984375	0.345672607421875	0.4165106378170077
180.0	460.0	0.3172149658203125	0.3583984375	0.4786175660616976
180.0	480.0	0.294586181640625	0.358001708984375	0.46362295246173524
180.0	500.0	0.288665771484375	0.332305908203125	0.4401762649818515
180.0	520.0	0.2876434326171875	0.3343505859375	0.4410544848933611
180.0	540.0	0.1291351318359375	0.3643798828125	0.3865858006610385
180.0	560.0	0.0819244384765625	0.22607421875	0.24046032105759763
180.0	580.0	0.08819580078125	0.0478515625	0.10034077590460094
180.0	600.0	0.067413330078125	0.0289306640625	0.07335898305810586
180.0	620.0	0.06005859375	0.0234375	0.06446976880273063
180.0	640.0	0.06988525390625	0.017578125	0.07206205098425006
180.0	660.0	0.06610107421875	0.0257568359375	0.07094199468850582
180.0	680.0	0.11761474609375	-0.0047607421875	0.11771105795494799
180.0	700.0	0.3721923828125	-0.2149658203125	0.42981097441348864
180.0	720.0	0.91534423828125	-0.5382080078125	1.0618488283311245
180.0	740.0	1.2119140625	-0.04541015625	1.212764518435423
180.0	760.0	1.6117095947265625	0.291259765625	1.6378156394434602
180.0	780.0	1.71527099609375	0.3111572265625	1.7432651575943667
180.0	800.0	1.7218170166015625	0.327392578125	1.7526664653806894
200.0	0.0	-0.5612640380859375	0.7749354243278503	0.956839710885119
200.0	20.0	-0.4753875732421875	0.7361564636230469	0.8763102668159757
200.0	40.0	-0.4559173583984375	0.721282958984375	0.8532934692181026
200.0	60.0	-0.3772735595703125	0.7093009948730469	0.8033948220387956
200.0	80.0	-0.3220062255859375	0.6651077270507812	0.7389562219094973
200.0	100.0	-0.2585296630859375	0.5763092041015625	0.6316406299688968
200.0	120.0	-0.2568511962890625	0.6125411987304688	0.6642132618197879
200.0	140.0	-0.108978271484375	0.6890716552734375	0.697636015237887
200.0	160.0	-0.1372833251953125	0.6825103759765625	0.6961803822949557
200.0	180.0	-0.1996002197265625	0.6709442138671875	0.7000045612971034
200.0	200.0	-0.3140716552734375	0.7245025634765625	0.7896486365025317
200.0	220.0	-0.3284759521484375	0.708465576171875	0.7809096770820358
200.0	240.0	0.0379486083984375	0.91754150390625	0.9183259270378469
200.0	260.0	1.111328125	1.284393310546875	1.6984452824844187
200.0	280.0	1.94873046875	1.530670166015625	2.478003550636055
200.0	300.0	1.91943359375	0.80859375	2.082798399594906
200.0	320.0	1.97869873046875	0.64141845703125	2.08006401415413
200.0	340.0	2.1016387939453125	-0.21112060546875	2.112216260298504
200.0	360.0	1.2567901611328125	-0.57720947265625	1.3830011874341783
200.0	380.0	0.2703399658203125	-0.061248779296875	0.2771914682761449
200.0	400.0	0.288848876953125	0.13568115234375	0.31912857725125376
200.0	420.0	0.5912628173828125	0.28594970703125	0.656779227877008
200.0	440.0	0.546295166015625	0.43988037109375	0.7013794616936074
200.0	460.0	0.5101776123046875	0.530242919921875	0.7358252171706186
200.0	480.0	0.4465179443359375	0.6312255859375	0.7731908011326386
200.0	500.0	0.3612060546875	0.55877685546875	0.6653580901668316
200.0	520.0	0.30255126953125	0.517822265625	0.5997309142206855
200.0	540.0	0.1617431640625	0.497802734375	0.5234199207827073
200.0	560.0	0.0717315673828125	0.3492431640625	0.35653359645842814
200.0	580.0	0.0780487060546875	0.0640869140625	0.10098877695499274
200.0	600.0	0.020355224609375	0.0574951171875	0.06099199676434986
200.0	620.0	-0.0051116943359375	0.057861328125	0.058086682736862946
200.0	640.0	0.005218505859375	0.050048828125	0.05032015500860587
200.0	660.0	-0.023895263671875	0.0390625	0.04579151157363588
200.0	680.0	0.0265655517578125	0.0087890625	0.02798171116686614
200.0	700.0	0.1678924560546875	-0.201171875	0.2620267163689436
200.0	720.0	0.584930419921875	-0.481689453125	0.7577389559748414
200.0	740.0	0.874786376953125	-0.300537109375	0.9249723019713918
200.0	760.0	1.411529541015625	0.2099609375	1.4270596485205724
200.0	780.0	1.5595855712890625	0.248291015625	1.5792262607407228
200.0	800.0	1.644287109375	0.2767333984375	1.6674116084121404
220.0	0.0	-0.2710113525390625	0.724574863910675	0.7735993062407859
220.0	20.0	-0.27294921875	0.7240638732910156	0.7738021508250176
220.0	40.0	-0.2511444091796875	0.7176971435546875	0.7603701099653852
220.0	60.0	-0.207244873046875	0.6907501220703125	0.7211699997534333
220.0	80.0	-0.186767578125	0.6767959594726562	0.7020932267136547
220.0	100.0	-0.0475311279296875	0.6656341552734375	0.6673290318792156
220.0	120.0	-0.0159759521484375	0.6998672485351562	0.7000495672587901
220.0	140.0	-0.0883636474609375	0.726043701171875	0.7314011144399192
220.0	160.0	-0.151580810546875	0.7154693603515625	0.7313502223476257
220.0	180.0	-0.194061279296875	0.706390380859375	0.7325620453538338
220.0	200.0	-0.2349853515625	0.7419891357421875	0.7783097025017677
220.0	220.0	-0.20843505859375	0.7425079345703125	0.7712089253573583
220.0	240.0	0.0880889892578125	0.849945068359375	0.8544976824175041
220.0	260.0	1.106689453125	1.2139892578125	1.6427207503840255
220.0	280.0	1.78271484375	1.632293701171875	2.4171170722602504
220.0	300.0	1.4542083740234375	0.934783935546875	1.7287402931719946
220.0	320.0	1.3814697265625	0.840850830078125	1.6172472673811324
220.0	340.0	1.1782989501953125	0.40228271484375	1.2450782299492003
220.0	360.0	0.3881988525390625	-0.0079345703125	0.38827993319084725
220.0	380.0	0.0923614501953125	0.2266845703125	0.2447785364363958
220.0	400.0	0.25494384765625	0.270416259765625	0.37164676643743744
220.0	420.0	0.5307769775390625	0.463409423828125	0.7046080427998372
220.0	440.0	0.4597015380859375	0.69622802734375	0.8343014863810001
220.0	460.0	0.4665985107421875	0.763580322265625	0.8948570158288435
220.0	480.0	0.3560791015625	0.92120361328125	0.9876276746284441
220.0	500.0	0.26568603515625	0.843109130859375	0.8839808119045904
220.0	520.0	0.2234039306640625	0.781494140625	0.8127991191354482
220.0	540.0	0.0420989990234375	0.712890625	0.7141325989840164
220.0	560.0	-0.1130218505859375	0.541015625	0.5526950743439013
220.0	580.0	-0.0047760009765625	0.0941162109375	0.09423731398209587
220.0	600.0	-0.043060302734375	0.1142578125	0.12210256913292684
220.0	620.0	-0.073974609375	0.1168212890625	0.1382731225163011
220.0	640.0	-0.061126708984375	0.1044921875	0.12105821657283584
220.0	660.0	-0.0852203369140625	0.0804443359375	0.11719128384044471
220.0	680.0	-0.1083984375	0.029541015625	0.11235164821487
220.0	700.0	0.0224609375	-0.244384765625	0.24541476602471393
220.0	720.0	0.1802215576171875	-0.4185791015625	0.4557282897679657
220.0	740.0	0.403656005859375	-0.544677734375	0.6779469045509589
220.0	760.0	0.9011688232421875	-0.017822265625	0.9013450400017282
220.0	780.0	1.1054534912109375	0.06005859375	1.1070837619230434
220.0	800.0	1.3061981201171875	0.144775390625	1.3141968812656253
240.0	0.0	-0.1088409423828125	0.6719790101051331	0.6807364693922702
240.0	20.0	-0.12957763671875	0.7033042907714844	0.7151414470964447
240.0	40.0	-0.1174468994140625	0.7018775939941406	0.7116360945967964
240.0	60.0	-0.0702056884765625	0.6962432861328125	0.6997739293368148
240.0	80.0	-0.086944580078125	0.713348388671875	0.7186273607550174
240.0	100.0	-0.0048370361328125	0.7043533325195312	0.7043699411175348
240.0	120.0	-0.0226898193359375	0.7320022583007812	0.7323538311901844
240.0	140.0	-0.120819091796875	0.7520904541015625	0.7617330924236626
240.0	160.0	-0.1642913818359375	0.74945068359375	0.7672470171233648
240.0	180.0	-0.1819000244140625	0.7440338134765625	0.7659464305539342
240.0	200.0	-0.1652374267578125	0.756256103515625	0.7740973461433511
240.0	220.0	-0.13275146484375	0.7622528076171875	0.7737262397892722
240.0	240.0	0.0288543701171875	0.8023529052734375	0.8028715708477823
240.0	260.0	0.8139495849609375	1.100128173828125	1.3685013429691941
240.0	280.0	1.4470977783203125	1.865966796875	2.3613394645962136
240.0	300.0	1.097412109375	1.111602783203125	1.5620416401068893
240.0	320.0	0.954986572265625	1.031524658203125	1.4057177788193196
240.0	340.0	0.61822509765625	0.886871337890625	1.0810841971576437
240.0	360.0	0.13958740234375	0.364593505859375	0.39040116214978926
240.0	380.0	0.035400390625	0.661651611328125	0.6625979493097657
240.0	400.0	0.106231689453125	0.722991943359375	0.7307547618774926
240.0	420.0	0.3332977294921875	0.950469970703125	1.0072142481582786
240.0	440.0	0.3127288818359375	1.11614990234375	1.1591332788063322
240.0	460.0	0.4036865234375	1.08367919921875	1.1564270041919837
240.0	480.0	0.3701171875	1.071044921875	1.1331919330621512
240.0	500.0	0.3063201904296875	0.981353759765625	1.0280502229322301
240.0	520.0	0.2966461181640625	0.898193359375	0.945912379793792
240.0	540.0	0.088714599609375	0.771484375	0.7765683621246698
240.0	560.0	-0.1497039794921875	0.58642578125	0.6052325820628547
240.0	580.0	-0.087127685546875	0.2384033203125	0.25382548478192574
240.0	600.0	-0.104827880859375	0.2408447265625	0.26266912060315106
240.0	620.0	-0.096466064453125	0.23974609375	0.25842579410627387
240.0	640.0	-0.0838165283203125	0.224853515625	0.23996731841772093
240.0	660.0	-0.1158294677734375	0.1834716796875	0.21697539688183634
240.0	680.0	-0.132598876953125	0.0135498046875	0.13328938208386812
240.0	700.0	-0.0740203857421875	-0.30810546875	0.3168722098560861
240.0	720.0	0.0645294189453125	-0.532958984375	0.5368513061690836
240.0	740.0	0.1583709716796875	-0.6551513671875	0.6740212745888804
240.0	760.0	0.314056396484375	-0.8228759765625	0.8807702838858944
240.0	780.0	0.492462158203125	-0.613525390625	0.7867225573247779
240.0	800.0	0.6697845458984375	-0.449951171875	0.806887473564971
260.0	0.0	0.05523681640625	0.660073459148407	0.6623806136647128
260.0	20.0	0.0513916015625	0.6727256774902344	0.6746858038123031
260.0	40.0	0.049591064453125	0.6834907531738281	0.6852874457829509
260.0	60.0	0.06231689453125	0.6973190307617188	0.7000980117144183
260.0	80.0	0.002288818359375	0.7422103881835938	0.7422139172887579
260.0	100.0	-0.05828857421875	0.750579833984375	0.7528397207031964
260.0	120.0	-0.09515380859375	0.7583770751953125	0.7643232532585232
260.0	140.0	-0.181915283203125	0.77996826171875	0.800901778966336
260.0	160.0	-0.17962646484375	0.79510498046875	0.8151426849567346
260.0	180.0	-0.18231201171875	0.7985687255859375	0.8191151806070291
260.0	200.0	-0.161102294921875	0.7960968017578125	0.8122339978098138
260.0	220.0	-0.1151123046875	0.7835693359375	0.7919796379402709
260.0	240.0	-0.067474365234375	0.784271240234375	0.7871684497123513
260.0	260.0	0.05364990234375	0.78985595703125	0.7916759089925913
260.0	280.0	0.041107177734375	0.818450927734375	0.8194825935738627
260.0	300.0	0.098388671875	0.698394775390625	0.7052911406265132
260.0	320.0	0.10894775390625	0.713653564453125	0.7219217569362122
260.0	340.0	0.04718017578125	0.737884521484375	0.7393913280753127
260.0	360.0	0.092071533203125	0.694427490234375	0.7005046084213773
260.0	380.0	0.01629638671875	1.0382080078125	1.0383358992667484
260.0	400.0	0.053009033203125	1.119049072265625	1.120303880087758
260.0	420.0	0.22637939453125	1.291046142578125	1.3107432138043635
260.0	440.0	0.220306396484375	1.352020263671875	1.369851707927284
260.0	460.0	0.33697509765625	1.34112548828125	1.3828122763983766
260.0	480.0	0.3946533203125	1.27520751953125	1.334880317145595
260.0	500.0	0.36077880859375	1.160064697265625	1.214870960461362
260.0	520.0	0.375213623046875	1.0418701171875	1.1073746448281436
260.0	540.0	0.186798095703125	0.8870849609375	0.90653916433864
260.0	560.0	-0.081695556640625	0.7198486328125	0.7244696116034454
260.0	580.0	-0.057373046875	0.4176025390625	0.421525262753216
260.0	600.0	-0.0885009765625	0.2730712890625	0.287054614599333
260.0	620.0	-0.076995849609375	0.27880859375	0.28924486651610953
260.0	640.0	-0.04681396484375	0.26611328125	0.27019960355639583
260.0	660.0	-0.09326171875	0.20703125	0.22706758170370028
260.0	680.0	-0.13262939453125	-0.0247802734375	0.13492449090273875
260.0	700.0	-0.066680908203125	-0.3424072265625	0.34883957963656703
260.0	720.0	0.004669189453125	-0.59912109375	0.5991392879008566
260.0	740.0	0.051727294921875	-0.7020263671875	0.703929494527977
260.0	760.0	0.176025390625	-0.9884033203125	1.003955209035472
260.0	780.0	0.2996826171875	-0.7130126953125	0.7734318164655147
260.0	800.0	0.448486328125	-0.566650390625	0.7226566623995867
280.0	0.0	0.17132568359375	0.6371591687202454	0.6597911003818859
280.0	20.0	0.185882568359375	0.6434803009033203	0.6697904350395767
280.0	40.0	0.187286376953125	0.6517753601074219	0.678149914867935
280.0	60.0	0.1988525390625	0.6635704040527344	0.6927250633738556
280.0	80.0	0.138519287109375	0.7348556518554688	0.7477970459725121
280.0	100.0	-0.0087890625	0.7396697998046875	0.7397220155996004
280.0	120.0	-0.13055419921875	0.7508697509765625	0.7621350155092299
280.0	140.0	-0.17645263671875	0.7917327880859375	0.8111574081122179
280.0	160.0	-0.1654052734375	0.8147430419921875	0.8313634156947355
280.0	180.0	-0.168212890625	0.8331298828125	0.84994174989089
280.0	200.0	-0.12799072265625	0.846893310546875	0.8565103061464671
280.0	220.0	-0.091064453125	0.808258056640625	0.8133718834256782
280.0	240.0	-0.078643798828125	0.8083648681640625	0.8121813880999864
280.0	260.0	-0.037353515625	0.83477783203125	0.8356131365532383
280.0	280.0	0.0208740234375	0.8563232421875	0.8565776205137402
280.0	300.0	0.08306884765625	0.87548828125	0.8794203568584346
280.0	320.0	0.056640625	0.898040771484375	0.8998251983850208
280.0	340.0	0.017822265625	0.938720703125	0.938889871937866
280.0	360.0	0.00299072265625	1.004425048828125	1.0044295013266924
280.0	380.0	-0.04180908203125	1.139190673828125	1.1399576267025338
280.0	400.0	-0.0040283203125	1.2615966796875	1.2616031109517227
280.0	420.0	0.01116943359375	1.373809814453125	1.3738552189130173
280.0	440.0	0.0155029296875	1.4232177734375	1.4233022066508894
280.0	460.0	0.022552490234375	1.46356201171875	1.4637357606350971
280.0	480.0	0.0228271484375	1.379425048828125	1.3796139112230865
280.0	500.0	-0.0068359375	1.24383544921875	1.2438542337326803
280.0	520.0	0.037689208984375	1.140380859375	1.1410034973227432
280.0	540.0	0.043243408203125	1.0723876953125	1.0732592237715348
280.0	560.0	0.091033935546875	0.9886474609375	0.9928297837189002
280.0	580.0	-0.106475830078125	0.4864501953125	0.4979667608489498
280.0	600.0	-0.1014404296875	0.2557373046875	0.2751213001278015
280.0	620.0	-0.0634765625	0.2655029296875	0.27298549349637974
280.0	640.0	-0.028228759765625	0.2554931640625	0.25704789390417676
280.0	660.0	-0.058380126953125	0.2022705078125	0.2105269520840256
280.0	680.0	-0.07232666015625	-0.032958984375	0.0794823277237725
280.0	700.0	-0.033416748046875	-0.3824462890625	0.3839034293513222
280.0	720.0	-0.002288818359375	-0.6480712890625	0.6480753308039218
280.0	740.0	0.019256591796875	-0.767578125	0.7678196365723835
280.0	760.0	0.097564697265625	-1.0897216796875	1.0940805314662534
280.0	780.0	0.157745361328125	-0.848876953125	0.8634093354645432
280.0	800.0	0.25006103515625	-0.7216796875	0.7637748965850559
300.0	0.0	0.4844970703125	0.5126813054084778	0.7053931755104641
300.0	20.0	0.487396240234375	0.5301074981689453	0.7201173894647614
300.0	40.0	0.43963623046875	0.5925636291503906	0.7378425778800337
300.0	60.0	0.40960693359375	0.6411552429199219	0.7608271062283327
300.0	80.0	0.1055908203125	0.72930908203125	0.7369132638699966
300.0	100.0	-0.053863525390625	0.7338409423828125	0.7358150637794805
300.0	120.0	-0.172943115234375	0.7589569091796875	0.7784117876153692
300.0	140.0	-0.15081787109375	0.7980194091796875	0.812145927570131
300.0	160.0	-0.14813232421875	0.8213348388671875	0.8345861866910078
300.0	180.0	-0.154510498046875	0.85321044921875	0.8670879797706542
300.0	200.0	-0.141815185546875	0.8649749755859375	0.876523391154844
300.0	220.0	-0.1226806640625	0.827667236328125	0.836709985255257
300.0	240.0	-0.136077880859375	0.8496246337890625	0.8604529086477521
300.0	260.0	-0.13916015625	0.862945556640625	0.87409414985648
300.0	280.0	-0.12200927734375	0.87774658203125	0.8861858304133993
300.0	300.0	-0.108306884765625	0.89306640625	0.8996099083824747
300.0	320.0	-0.1055908203125	0.9117431640625	0.9178371416264246
300.0	340.0	-0.109466552734375	0.957427978515625	0.9636655333735163
300.0	360.0	-0.102691650390625	1.031707763671875	1.0368059050182787
300.0	380.0	-0.0975341796875	1.149017333984375	1.1531494916115057
300.0	400.0	-0.09991455078125	1.27496337890625	1.278872368537948
300.0	420.0	-0.0936279296875	1.37664794921875	1.3798281651371513
300.0	440.0	-0.09234619140625	1.424713134765625	1.4277028176202966
300.0	460.0	-0.09307861328125	1.454010009765625	1.4569861827584343
300.0	480.0	-0.091033935546875	1.32476806640625	1.3278921670041235
300.0	500.0	-0.053436279296875	1.177154541015625	1.1783667720106505
300.0	520.0	-0.001129150390625	1.0767822265625	1.0767828185950497
300.0	540.0	0.01947021484375	1.0284423828125	1.028626668928584
300.0	560.0	0.02606201171875	1.004638671875	1.0049766611626323
300.0	580.0	-0.076263427734375	0.486572265625	0.49251261921421036
300.0	600.0	-0.066741943359375	0.22314453125	0.23291193363623136
300.0	620.0	-0.029296875	0.233642578125	0.23547220897095766
300.0	640.0	-0.01409912109375	0.2244873046875	0.22492962273003236
300.0	660.0	-0.04998779296875	0.1729736328125	0.1800518178032096
300.0	680.0	-0.0341796875	-0.0489501953125	0.0597023672791084
300.0	700.0	-0.05902099609375	-0.471435546875	0.47511572573135147
300.0	720.0	-0.071136474609375	-0.7060546875	0.7096292128714635
300.0	740.0	-0.0452880859375	-0.8385009765625	0.8397231081875433
300.0	760.0	0.039794921875	-1.1392822265625	1.1399770294037705
300.0	780.0	0.084381103515625	-1.012939453125	1.0164479850576165
300.0	800.0	0.1785888671875	-0.90673828125	0.9241581543045101
320.0	0.0	0.51898193359375	0.5407013297080994	0.7494665938818182
320.0	20.0	0.51654052734375	0.5623035430908203	0.7635439679291883
320.0	40.0	0.47845458984375	0.6140899658203125	0.7784762556839763
320.0	60.0	0.443878173828125	0.612274169921875	0.7562456560896811
320.0	80.0	0.0941162109375	0.7003860473632812	0.706681311838931
320.0	100.0	-0.061553955078125	0.7092361450195312	0.7119022396283955
320.0	120.0	-0.16290283203125	0.7614288330078125	0.7786598746689346
320.0	140.0	-0.15283203125	0.793060302734375	0.8076523221963393
320.0	160.0	-0.13214111328125	0.8229217529296875	0.8334635476516521
320.0	180.0	-0.13970947265625	0.8485870361328125	0.8600108689095497
320.0	200.0	-0.1373291015625	0.8603057861328125	0.8711976399127582
320.0	220.0	-0.136474609375	0.8518524169921875	0.862715398807446
320.0	240.0	-0.16839599609375	0.8495330810546875	0.8660621613410185
320.0	260.0	-0.19720458984375	0.867919921875	0.8900419321823819
320.0	280.0	-0.224090576171875	0.880828857421875	0.9088872660545799
320.0	300.0	-0.2174072265625	0.8936767578125	0.9197412949388866
320.0	320.0	-0.20465087890625	0.91485595703125	0.9374664817222347
320.0	340.0	-0.1904296875	0.959716796875	0.9784272053072511
320.0	360.0	-0.159759521484375	1.0234375	1.0358317532838845
320.0	380.0	-0.13067626953125	1.1390380859375	1.1465095065610087
320.0	400.0	-0.122894287109375	1.247039794921875	1.2530807060692115
320.0	420.0	-0.164764404296875	1.36029052734375	1.3702326910800375
320.0	440.0	-0.189697265625	1.400177001953125	1.4129687503211255
320.0	460.0	-0.233154296875	1.418060302734375	1.437099839378734
320.0	480.0	-0.255462646484375	1.286773681640625	1.311887065075256
320.0	500.0	-0.283050537109375	1.0706787109375	1.107461289893553
320.0	520.0	-0.21575927734375	0.9700927734375	0.9937967874950884
320.0	540.0	-0.149749755859375	0.922607421875	0.9346814667461727
320.0	560.0	-0.122100830078125	0.899658203125	0.9079061048125356
320.0	580.0	-0.08172607421875	0.4503173828125	0.45767335127829795
320.0	600.0	-0.05517578125	0.16064453125	0.16985591616743903
320.0	620.0	-0.039337158203125	0.169677734375	0.17417791351985687
320.0	640.0	-0.023773193359375	0.1591796875	0.16094513858796694
320.0	660.0	-0.04205322265625	0.107177734375	0.1151327072622467
320.0	680.0	-0.0184326171875	-0.10546875	0.10706735544947124
320.0	700.0	-0.048065185546875	-0.561767578125	0.5638200722695881
320.0	720.0	-0.11126708984375	-0.775634765625	0.7835749197928975
320.0	740.0	-0.07421875	-0.919921875	0.9229109810567204
320.0	760.0	-0.011077880859375	-1.2020263671875	1.2020774130056322
320.0	780.0	0.0501708984375	-1.1781005859375	1.179168397488801
320.0	800.0	0.198486328125	-1.07470703125	1.0928824389982363
340.0	0.0	0.63262939453125	0.517090380191803	0.8170694047092201
340.0	20.0	0.63055419921875	0.5295124053955078	0.8233966150161997
340.0	40.0	0.5802001953125	0.5886344909667969	0.8265124503577688
340.0	60.0	0.47259521484375	0.5890693664550781	0.7552145096520573
340.0	80.0	0.068389892578125	0.6771469116210938	0.6805917405646595
340.0	100.0	-0.045654296875	0.690704345703125	0.6922115341399135
340.0	120.0	-0.116973876953125	0.75439453125	0.7634094554492707
340.0	140.0	-0.084564208984375	0.7852325439453125	0.7897729126223437
340.0	160.0	-0.098541259765625	0.8150634765625	0.8209986910478879
340.0	180.0	-0.1182861328125	0.8369598388671875	0.8452771031397484
340.0	200.0	-0.145477294921875	0.82586669921875	0.8385818077064751
340.0	220.0	-0.178985595703125	0.8311614990234375	0.8502148439824432
340.0	240.0	-0.21966552734375	0.83355712890625	0.8620153311012737
340.0	260.0	-0.239227294921875	0.85394287109375	0.8868191054141057
340.0	280.0	-0.254486083984375	0.89886474609375	0.9341953750216728
340.0	300.0	-0.25250244140625	0.914276123046875	0.9485031956138794
340.0	320.0	-0.24822998046875	0.935028076171875	0.9674169868434158
340.0	340.0	-0.242462158203125	0.9796142578125	1.009173915769751
340.0	360.0	-0.2164306640625	1.01116943359375	1.0340724615716443
340.0	380.0	-0.189910888671875	1.08245849609375	1.0989916020614918
340.0	400.0	-0.163238525390625	1.173370361328125	1.184670764818226
340.0	420.0	-0.18048095703125	1.251373291015625	1.2643213552409023
340.0	440.0	-0.22357177734375	1.271240234375	1.2907501977991125
340.0	460.0	-0.2950439453125	1.2652587890625	1.2992038842943279
340.0	480.0	-0.34185791015625	1.15728759765625	1.2067234208489421
340.0	500.0	-0.324188232421875	0.94110107421875	0.9953739206632374
340.0	520.0	-0.25872802734375	0.8424072265625	0.8812435120316696
340.0	540.0	-0.165863037109375	0.78662109375	0.8039174660446134
340.0	560.0	-0.122344970703125	0.766845703125	0.7765440259622272
340.0	580.0	-0.1265869140625	0.375244140625	0.3960207215352014
340.0	600.0	-0.1158447265625	0.1099853515625	0.15973972026602248
340.0	620.0	-0.106964111328125	0.1038818359375	0.14910652886430287
340.0	640.0	-0.101898193359375	0.0897216796875	0.13576900093854607
340.0	660.0	-0.084716796875	0.041259765625	0.0942300585386104
340.0	680.0	-0.011627197265625	-0.1458740234375	0.1463366749318094
340.0	700.0	-0.102935791015625	-0.71875	0.7260835623893522
340.0	720.0	-0.15325927734375	-0.9478759765625	0.9601860616756741
340.0	740.0	-0.114990234375	-1.124755859375	1.1306186347305673
340.0	760.0	-0.0625	-1.30615234375	1.3076468158809618
340.0	780.0	-0.006988525390625	-1.3770751953125	1.3770929282485243
340.0	800.0	0.043060302734375	-1.2664794921875	1.2672113059009078
360.0	0.0	0.639251708984375	0.5268080234527588	0.8283534517424591
360.0	20.0	0.63385009765625	0.5079326629638672	0.8122570630067818
360.0	40.0	0.578369140625	0.5637626647949219	0.8076751853585528
360.0	60.0	0.405517578125	0.57623291015625	0.7046196654334211
360.0	80.0	0.00433349609375	0.6378021240234375	0.6378168456517929
360.0	100.0	-0.016204833984375	0.6717910766601562	0.6719864934094085
360.0	120.0	-0.058380126953125	0.7301788330078125	0.7325089537990057
360.0	140.0	-0.049468994140625	0.7777557373046875	0.7793273819722
360.0	160.0	-0.0689697265625	0.8119659423828125	0.8148898789233517
360.0	180.0	-0.1190185546875	0.83721923828125	0.8456367241955247
360.0	200.0	-0.157806396484375	0.8393402099609375	0.8540461620010094
360.0	220.0	-0.19873046875	0.834991455078125	0.8583149359431416
360.0	240.0	-0.228759765625	0.8163299560546875	0.8477768736649125
360.0	260.0	-0.0460205078125	0.9451904296875	0.9463101159303757
360.0	280.0	0.138214111328125	1.223846435546875	1.2316262575842618
360.0	300.0	0.17303466796875	0.981536865234375	0.9966722701736911
360.0	320.0	0.1177978515625	0.99029541015625	0.9972769591288451
360.0	340.0	0.041534423828125	1.016815185546875	1.0176631220209662
360.0	360.0	-0.1876220703125	0.837799072265625	0.8585507129794318
360.0	380.0	-0.328033447265625	0.93011474609375	0.9862653717058156
360.0	400.0	-0.284942626953125	0.9630126953125	1.0042837009470948
360.0	420.0	-0.311920166015625	0.852996826171875	0.908238831710309
360.0	440.0	-0.340789794921875	0.81878662109375	0.8868760991282907
360.0	460.0	-0.367431640625	0.777008056640625	0.8595042353687502
360.0	480.0	-0.361236572265625	0.90118408203125	0.9708885676784565
360.0	500.0	-0.362060546875	0.786468505859375	0.8658063006886135
360.0	520.0	-0.30584716796875	0.71533203125	0.7779732675913458
360.0	540.0	-0.2489013671875	0.6824951171875	0.726465054612117
360.0	560.0	-0.214508056640625	0.6566162109375	0.6907666428177153
360.0	580.0	-0.18896484375	0.349853515625	0.3976244390987984
360.0	600.0	-0.2008056640625	0.0360107421875	0.20400903968323608
360.0	620.0	-0.234893798828125	0.0203857421875	0.23577674866797801
360.0	640.0	-0.25372314453125	-0.0008544921875	0.2537245834122584
360.0	660.0	-0.22491455078125	-0.042724609375	0.22893655758610904
360.0	680.0	-0.0919189453125	-0.181640625	0.20357408763826743
360.0	700.0	-0.164794921875	-0.8369140625	0.8529844748212252
360.0	720.0	-0.195220947265625	-1.0406494140625	1.0588023523018413
360.0	740.0	-0.236968994140625	-1.2698974609375	1.2918180465837783
360.0	760.0	-0.415435791015625	-0.904541015625	0.9953800005046739
360.0	780.0	-0.776702880859375	-0.6893310546875	1.0384819055197032
360.0	800.0	-1.789093017578125	-0.1883544921875	1.7989806114224833
380.0	0.0	0.13751220703125	0.4139767289161682	0.4362182242487537
380.0	20.0	0.112548828125	0.43061065673828125	0.4450761467534344
380.0	40.0	0.074554443359375	0.4666786193847656	0.4725963381317054
380.0	60.0	-0.016693115234375	0.5461349487304688	0.546390009353264
380.0	80.0	-0.05987548828125	0.6042861938476562	0.6072453195964587
380.0	100.0	-0.0391845703125	0.6513137817382812	0.6524914350647039
380.0	120.0	-0.06005859375	0.7058868408203125	0.7084372002700795
380.0	140.0	-0.05548095703125	0.756927490234375	0.7589580766192644
380.0	160.0	-0.06658935546875	0.7857818603515625	0.7885982971826061
380.0	180.0	-0.1083984375	0.8143768310546875	0.82155939785941
380.0	200.0	-0.14398193359375	0.8169097900390625	0.829501297324519
380.0	220.0	-0.180694580078125	0.8365020751953125	0.8557956841885066
380.0	240.0	-0.1898193359375	0.9361572265625	0.9552076911022782
380.0	260.0	0.162994384765625	1.748687744140625	1.7562676322168989
380.0	280.0	1.6021728515625	1.12896728515625	1.9599808614466077
380.0	300.0	2.16864013671875	0.52020263671875	2.230159372295321
380.0	320.0	1.958709716796875	0.605224609375	2.050083067211574
380.0	340.0	1.896270751953125	0.527191162109375	1.9681903582019458
380.0	360.0	0.7740478515625	0.41510009765625	0.8783269138440142
380.0	380.0	-0.327362060546875	0.7222900390625	0.7930124962536238
380.0	400.0	-0.302581787109375	0.7669677734375	0.8244970002261861
380.0	420.0	-0.390899658203125	0.604400634765625	0.7197934912795547
380.0	440.0	-0.415283203125	0.6090087890625	0.7371240356636952
380.0	460.0	-0.4315185546875	0.572021484375	0.7165311169978366
380.0	480.0	-0.429412841796875	0.550445556640625	0.6981301451201456
380.0	500.0	-0.39251708984375	0.538177490234375	0.6661116098780874
380.0	520.0	-0.327056884765625	0.466552734375	0.5697698305679098
380.0	540.0	-0.242919921875	0.423095703125	0.4878729982757749
380.0	560.0	-0.220458984375	0.400390625	0.45707200349567145
380.0	580.0	-0.222137451171875	0.310302734375	0.38161870259951747
380.0	600.0	-0.297637939453125	-0.0181884765625	0.29819316504837384
380.0	620.0	-0.33740234375	-0.045654296875	0.3404771011259697
380.0	640.0	-0.36248779296875	-0.076171875	0.3704045823047698
380.0	660.0	-0.30230712890625	-0.1162109375	0.3238743308478907
380.0	680.0	-0.14703369140625	-0.237548828125	0.2793713517025487
380.0	700.0	-0.22271728515625	-0.9241943359375	0.9506514396382761
380.0	720.0	-0.198211669921875	-1.137451171875	1.154592150715147
380.0	740.0	-0.149505615234375	-1.284912109375	1.2935807117474816
380.0	760.0	-0.6109619140625	-0.38525390625	0.7222845926058491
380.0	780.0	-1.506866455078125	0.007568359375	1.506885461308637
380.0	800.0	-2.58856201171875	0.4080810546875	2.62053113618371
400.0	0.0	0.0338134765625	0.33241015672683716	0.33412552056435796
400.0	20.0	-0.0018310546875	0.35919189453125	0.3591965615901929
400.0	40.0	-0.007415771484375	0.3836936950683594	0.38376535187783645
400.0	60.0	-0.069732666015625	0.5178718566894531	0.5225456005561889
400.0	80.0	-0.100341796875	0.56182861328125	0.5707187283606839
400.0	100.0	-0.0703125	0.6174163818359375	0.6214071420700201
400.0	120.0	-0.07659912109375	0.6608047485351562	0.6652295401129944
400.0	140.0	-0.079498291015625	0.7210693359375	0.7254384643122752
400.0	160.0	-0.0911865234375	0.7458038330078125	0.7513576640893223
400.0	180.0	-0.124725341796875	0.7835845947265625	0.7934489447841861
400.0	200.0	-0.155487060546875	0.805419921875	0.8202910925705817
400.0	220.0	-0.188995361328125	0.81793212890625	0.8394833018593395
400.0	240.0	-0.172393798828125	1.0162506103515625	1.030769093887819
400.0	260.0	-0.090850830078125	3.00341796875	3.0047917346026263
400.0	280.0	1.982208251953125	2.1837158203125	2.949197236197362
400.0	300.0	3.89947509765625	0.413909912109375	3.9213808094322604
400.0	320.0	3.952484130859375	0.35247802734375	3.968169800355742
400.0	340.0	3.6170654296875	-0.2081298828125	3.623048491361931
400.0	360.0	2.006256103515625	-0.13653564453125	2.010896699266589
400.0	380.0	-0.448272705078125	0.37713623046875	0.5858158024927611
400.0	400.0	-0.34368896484375	0.642822265625	0.7289324864064068
400.0	420.0	-0.417724609375	0.513458251953125	0.6619163283801474
400.0	440.0	-0.422393798828125	0.537353515625	0.6834949319804805
400.0	460.0	-0.4254150390625	0.502410888671875	0.658327165257983
400.0	480.0	-0.431732177734375	0.475616455078125	0.6423423430168278
400.0	500.0	-0.405609130859375	0.45166015625	0.6070549100207262
400.0	520.0	-0.358642578125	0.390625	0.5302946251558154
400.0	540.0	-0.2852783203125	0.352783203125	0.4536956121095468
400.0	560.0	-0.261688232421875	0.32373046875	0.4162717230189675
400.0	580.0	-0.24786376953125	0.2640380859375	0.36214991242823635
400.0	600.0	-0.33062744140625	-0.0478515625	0.33407226320743044
400.0	620.0	-0.327545166015625	-0.089599609375	0.3395790420216712
400.0	640.0	-0.33087158203125	-0.1287841796875	0.35505121987347754
400.0	660.0	-0.2696533203125	-0.1759033203125	0.3219547969086929
400.0	680.0	-0.136474609375	-0.2962646484375	0.3261871562735944
400.0	700.0	-0.253143310546875	-1.0194091796875	1.050369749805169
400.0	720.0	-0.10687255859375	-1.164794921875	1.1696875453753288
400.0	740.0	-0.0113525390625	-1.1060791015625	1.1061373599406508
400.0	760.0	-1.15142822265625	0.009765625	1.1514696345805093
400.0	780.0	-2.10723876953125	0.3153076171875	2.130698037093017
400.0	800.0	-2.569854736328125	0.4696044921875	2.6124091840503807
420.0	0.0	-0.15203857421875	0.24260464310646057	0.2863088208688015
420.0	20.0	-0.137054443359375	0.28527069091796875	0.31648584098086185
420.0	40.0	-0.114715576171875	0.29184722900390625	0.3135832720246789
420.0	60.0	-0.09912109375	0.49144744873046875	0.5013437803442694
420.0	80.0	-0.115814208984375	0.5301055908203125	0.5426093147206644
420.0	100.0	-0.082275390625	0.5931320190429688	0.5988111821905842
420.0	120.0	-0.07635498046875	0.6346359252929688	0.6392126725236646
420.0	140.0	-0.078765869140625	0.6897735595703125	0.6942561671485371
420.0	160.0	-0.0853271484375	0.7154083251953125	0.7204788643806542
420.0	180.0	-0.1239013671875	0.7601470947265625	0.7701786509714258
420.0	200.0	-0.158050537109375	0.7970733642578125	0.8125920995738448
420.0	220.0	-0.149444580078125	0.79852294921875	0.8123869662566833
420.0	240.0	0.104644775390625	1.007232666015625	1.012654024089915
420.0	260.0	0.314422607421875	2.828125	2.8455496115307795
420.0	280.0	1.80487060546875	2.602386474609375	3.1670133036845525
420.0	300.0	3.104522705078125	0.7882080078125	3.203019370832051
420.0	320.0	3.385223388671875	0.5679931640625	3.4325433173716573
420.0	340.0	3.726104736328125	-0.294097900390625	3.7376931496714736
420.0	360.0	2.423004150390625	-0.239532470703125	2.434815171082055
420.0	380.0	-0.851531982421875	-0.05224609375	0.8531332670805085
420.0	400.0	-0.4610595703125	0.459716796875	0.651087905513347
420.0	420.0	-0.470458984375	0.431915283203125	0.6386567684160187
420.0	440.0	-0.38421630859375	0.478790283203125	0.6138911198894609
420.0	460.0	-0.336517333984375	0.450592041015625	0.5623851913933884
420.0	480.0	-0.349334716796875	0.4345703125	0.5575716105272044
420.0	500.0	-0.350860595703125	0.409881591796875	0.5395424699790479
420.0	520.0	-0.371307373046875	0.3599853515625	0.5171640152007367
420.0	540.0	-0.387542724609375	0.3275146484375	0.5074004417999625
420.0	560.0	-0.37506103515625	0.2855224609375	0.4713744326883714
420.0	580.0	-0.334808349609375	0.21240234375	0.3964989112200015
420.0	600.0	-0.36865234375	-0.08544921875	0.3784258441720828
420.0	620.0	-0.320892333984375	-0.1390380859375	0.3497191435296377
420.0	640.0	-0.316009521484375	-0.1878662109375	0.3676353232223434
420.0	660.0	-0.273284912109375	-0.2379150390625	0.36233714824558044
420.0	680.0	-0.206298828125	-0.3299560546875	0.3891403403795201
420.0	700.0	-0.303558349609375	-1.058349609375	1.1010229640120057
420.0	720.0	-0.16180419921875	-1.1492919921875	1.1606259872117002
420.0	740.0	-0.365875244140625	-0.7373046875	0.8230934919463491
420.0	760.0	-1.825897216796875	0.2254638671875	1.83976482239272
420.0	780.0	-2.50042724609375	0.40771484375	2.5334497837577246
420.0	800.0	-2.7091064453125	0.485107421875	2.7521967485613996
440.0	0.0	-0.2867431640625	0.12699800729751587	0.3136082524330533
440.0	20.0	-0.29327392578125	0.15555381774902344	0.33197377269814937
440.0	40.0	-0.269012451171875	0.16783905029296875	0.31707671893210027
440.0	60.0	-0.17425537109375	0.4093132019042969	0.44486203660030177
440.0	80.0	-0.16778564453125	0.4706268310546875	0.4996415081029041
440.0	100.0	-0.13482666015625	0.5515213012695312	0.567762251336707
440.0	120.0	-0.1239013671875	0.5989303588867188	0.61161190602138
440.0	140.0	-0.12841796875	0.643280029296875	0.6559728430278683
440.0	160.0	-0.133026123046875	0.6638336181640625	0.677031034752228
440.0	180.0	-0.141693115234375	0.7212677001953125	0.7350537628295342
440.0	200.0	-0.136016845703125	0.7593231201171875	0.7714092189360511
440.0	220.0	-0.061279296875	0.7402801513671875	0.7428121261353509
440.0	240.0	0.24029541015625	1.05426025390625	1.0812985559541968
440.0	260.0	0.636962890625	2.94635009765625	3.01441546937252
440.0	280.0	2.742218017578125	2.903778076171875	3.9939562806303397
440.0	300.0	3.294403076171875	1.357391357421875	3.5630889584031316
440.0	320.0	3.503631591796875	1.191192626953125	3.7005910616473945
440.0	340.0	3.9886474609375	-0.27703857421875	3.9982569876445315
440.0	360.0	3.032562255859375	-0.366546630859375	3.0546342282272128
440.0	380.0	-1.14862060546875	-0.121978759765625	1.1550792670381362
440.0	400.0	-0.605987548828125	0.39202880859375	0.7217392161315292
440.0	420.0	-0.58154296875	0.359619140625	0.6837529896142517
440.0	440.0	-0.506683349609375	0.419464111328125	0.6577827585636992
440.0	460.0	-0.445220947265625	0.398651123046875	0.597615603704116
440.0	480.0	-0.442901611328125	0.389129638671875	0.5895623063001514
440.0	500.0	-0.40704345703125	0.3720703125	0.5514713894263226
440.0	520.0	-0.41485595703125	0.330322265625	0.5303001642956067
440.0	540.0	-0.42315673828125	0.2724609375	0.5032857911924449
440.0	560.0	-0.3955078125	0.215576171875	0.45044368752244124
440.0	580.0	-0.358795166015625	0.1177978515625	0.3776377960280468
440.0	600.0	-0.34979248046875	-0.1409912109375	0.3771383048088638
440.0	620.0	-0.28082275390625	-0.217529296875	0.35521882567006796
440.0	640.0	-0.269775390625	-0.29296875	0.3982580192079424
440.0	660.0	-0.241607666015625	-0.36865234375	0.4407707055033104
440.0	680.0	-0.2490234375	-0.5748291015625	0.6264512498410929
440.0	700.0	-0.21759033203125	-0.9888916015625	1.0125473580205104
440.0	720.0	-0.098419189453125	-1.1221923828125	1.1264999249422996
440.0	740.0	-0.917816162109375	-0.1690673828125	0.9332578889890248
440.0	760.0	-1.615753173828125	0.248046875	1.6346821008786157
440.0	780.0	-2.21466064453125	0.3709716796875	2.2455159223585426
440.0	800.0	-2.3236083984375	0.4176025390625	2.360836264953741
460.0	0.0	-0.2457275390625	0.1028827428817749	0.2663961002653565
460.0	20.0	-0.260986328125	0.11843681335449219	0.2866027603246992
460.0	40.0	-0.26641845703125	0.1235809326171875	0.2936852756837595
460.0	60.0	-0.22833251953125	0.240203857421875	0.3314115758325848
460.0	80.0	-0.190460205078125	0.36457061767578125	0.41132326094071325
460.0	100.0	-0.174896240234375	0.5031509399414062	0.532681483826912
460.0	120.0	-0.156219482421875	0.5513534545898438	0.573057727088915
460.0	140.0	-0.142974853515625	0.58660888671875	0.6037812474027541
460.0	160.0	-0.130401611328125	0.6063385009765625	0.6202023524652871
460.0	180.0	-0.135162353515625	0.6640167236328125	0.6776334341455841
460.0	200.0	-0.100555419921875	0.707611083984375	0.7147201121090737
460.0	220.0	0.005645751953125	0.674041748046875	0.674065391950368
460.0	240.0	0.40924072265625	0.931915283203125	1.0178133739285264
460.0	260.0	1.066436767578125	3.0087890625	3.1921934468108457
460.0	280.0	2.134490966796875	3.234710693359375	3.8754877057050443
460.0	300.0	2.1475830078125	1.89984130859375	2.8673175222294787
460.0	320.0	2.13201904296875	1.873077392578125	2.8379436425286273
460.0	340.0	2.908233642578125	-0.056549072265625	2.908783374092566
460.0	360.0	2.109832763671875	-0.3074951171875	2.132122777364722
460.0	380.0	-1.24249267578125	0.003753662109375	1.2424983458134993
460.0	400.0	-0.67633056640625	0.375274658203125	0.7734688772955711
460.0	420.0	-0.58538818359375	0.302093505859375	0.6587410809822006
460.0	440.0	-0.52703857421875	0.343841552734375	0.6292826647074579
460.0	460.0	-0.490692138671875	0.35137939453125	0.6035281715508618
460.0	480.0	-0.514495849609375	0.339324951171875	0.6163176143459377
460.0	500.0	-0.482269287109375	0.3223876953125	0.580101276828357
460.0	520.0	-0.465362548828125	0.258056640625	0.5321236055865868
460.0	540.0	-0.466827392578125	0.1820068359375	0.5010531935725696
460.0	560.0	-0.428314208984375	0.116943359375	0.4439919041151778
460.0	580.0	-0.391204833984375	0.0198974609375	0.3917105194968623
460.0	600.0	-0.361480712890625	-0.1346435546875	0.3857423915138188
460.0	620.0	-0.302215576171875	-0.2427978515625	0.38766615947779626
460.0	640.0	-0.284454345703125	-0.363037109375	0.46120517947302875
460.0	660.0	-0.291015625	-0.5286865234375	0.6034894647453019
460.0	680.0	-0.410919189453125	-0.847900390625	0.9422259032115604
460.0	700.0	-0.375396728515625	-1.0047607421875	1.072598178639797
460.0	720.0	-0.345703125	-1.0093994140625	1.0669572755009846
460.0	740.0	1.1121826171875	-0.2486572265625	1.1396405531112832
460.0	760.0	1.61346435546875	-0.08056640625	1.615474596576569
460.0	780.0	1.748199462890625	-0.0775146484375	1.7499171074006503
460.0	800.0	1.83001708984375	-0.0294189453125	1.8302535407597187
480.0	0.0	-0.252532958984375	0.06557273864746094	0.26090741543147494
480.0	20.0	-0.224212646484375	0.06216239929199219	0.23267031338197056
480.0	40.0	-0.216522216796875	0.06983184814453125	0.22750463156145592
480.0	60.0	-0.198883056640625	0.10813522338867188	0.22637954138136251
480.0	80.0	-0.15374755859375	0.2219696044921875	0.2700163274543907
480.0	100.0	-0.135345458984375	0.415557861328125	0.43704316649422204
480.0	120.0	-0.16851806640625	0.5022201538085938	0.5297390127193096
480.0	140.0	-0.201690673828125	0.5192413330078125	0.5570374222733812
480.0	160.0	-0.1929931640625	0.5403594970703125	0.5737898112104607
480.0	180.0	-0.171966552734375	0.615753173828125	0.6393156234120622
480.0	200.0	-0.13470458984375	0.6533966064453125	0.6671375059455311
480.0	220.0	-0.06622314453125	0.61639404296875	0.6199412238905944
480.0	240.0	0.38067626953125	0.8760528564453125	0.9551874315914234
480.0	260.0	0.996917724609375	2.84295654296875	3.012681007814993
480.0	280.0	1.956024169921875	3.416412353515625	3.9367377259061507
480.0	300.0	1.125	2.2191162109375	2.4879915107663866
480.0	320.0	0.925567626953125	2.2296142578125	2.414095103906311
480.0	340.0	1.323883056640625	0.485687255859375	1.4101625644457927
480.0	360.0	0.31964111328125	0.172576904296875	0.3632536705889834
480.0	380.0	-1.38555908203125	0.084503173828125	1.388133551278949
480.0	400.0	-0.817352294921875	0.387298583984375	0.9044694396000109
480.0	420.0	-0.673248291015625	0.284942626953125	0.731064677036449
480.0	440.0	-0.57257080078125	0.3056640625	0.6490514933433909
480.0	460.0	-0.5152587890625	0.2891845703125	0.5908632120998727
480.0	480.0	-0.546783447265625	0.283233642578125	0.6157868417656824
480.0	500.0	-0.532928466796875	0.26617431640625	0.5957025410696201
480.0	520.0	-0.516387939453125	0.207275390625	0.5564347145635242
480.0	540.0	-0.52423095703125	0.1427001953125	0.5433060298322907
480.0	560.0	-0.528228759765625	0.06396484375	0.5320875152449006
480.0	580.0	-0.473724365234375	-0.040771484375	0.47547564412370524
480.0	600.0	-0.4002685546875	-0.1937255859375	0.4446847405954559
480.0	620.0	-0.323211669921875	-0.3035888671875	0.4434320509997858
480.0	640.0	-0.560577392578125	-0.6510009765625	0.8590979481729764
480.0	660.0	-0.622100830078125	-0.9346923828125	1.1227908501905426
480.0	680.0	-0.67041015625	-1.051025390625	1.246637136195446
480.0	700.0	-0.708160400390625	-1.0189208984375	1.2408428385392296
480.0	720.0	-0.79278564453125	-0.9093017578125	1.2063742225925302
480.0	740.0	1.24755859375	-0.1854248046875	1.261263177545779
480.0	760.0	1.7523193359375	-0.031982421875	1.7526111749071531
480.0	780.0	1.853515625	-0.0201416015625	1.8536250581583762
480.0	800.0	1.92315673828125	0.031982421875	1.923422656439704
500.0	0.0	-0.194793701171875	0.08330667018890381	0.21185982940189613
500.0	20.0	-0.170562744140625	0.07577896118164062	0.1866389580086347
500.0	40.0	-0.144256591796875	0.07875823974609375	0.1643557866482145
500.0	60.0	-0.154266357421875	0.0540771484375	0.16347001870479216
500.0	80.0	-0.12744140625	0.1290283203125	0.18135495435648466
500.0	100.0	-0.096435546875	0.29096221923828125	0.3065270424043301
500.0	120.0	-0.152069091796875	0.4046173095703125	0.43225013115538147
500.0	140.0	-0.246368408203125	0.4128570556640625	0.48077888989861073
500.0	160.0	-0.31951904296875	0.432220458984375	0.5375006455664306
500.0	180.0	-0.3016357421875	0.5202178955078125	0.6013408183148565
500.0	200.0	-0.28277587890625	0.5162200927734375	0.5885961109914154
500.0	220.0	-0.261444091796875	0.4881591796875	0.5537620408159679
500.0	240.0	-0.006927490234375	0.681793212890625	0.6818284060265225
500.0	260.0	1.32684326171875	2.68157958984375	2.9918860502758164
500.0	280.0	1.859771728515625	3.740020751953125	4.176901495992695
500.0	300.0	1.24493408203125	3.28582763671875	3.5137621044726
500.0	320.0	1.145782470703125	3.403472900390625	3.5911621035347223
500.0	340.0	0.911407470703125	2.77581787109375	2.921614011319241
500.0	360.0	-0.0213623046875	1.013671875	1.0138969465520533
500.0	380.0	-1.300262451171875	0.326690673828125	1.3406749189470828
500.0	400.0	-0.809417724609375	0.398468017578125	0.902182805170027
500.0	420.0	-0.650604248046875	0.2630615234375	0.7017743602397412
500.0	440.0	-0.59161376953125	0.261749267578125	0.6469308551743841
500.0	460.0	-0.54046630859375	0.2362060546875	0.5898280520592326
500.0	480.0	-0.580413818359375	0.207611083984375	0.6164272566456457
500.0	500.0	-0.578582763671875	0.162933349609375	0.6010867581581844
500.0	520.0	-0.541290283203125	0.08203125	0.5474708180959801
500.0	540.0	-0.533447265625	-0.01318359375	0.5336101501536064
500.0	560.0	-0.574127197265625	-0.0694580078125	0.5783134560853337
500.0	580.0	-0.506805419921875	-0.156982421875	0.53056122591076
500.0	600.0	-0.917999267578125	-0.4534912109375	1.023902795030629
500.0	620.0	-0.938201904296875	-0.671630859375	1.1538244339981207
500.0	640.0	-0.84698486328125	-0.90771484375	1.2415029585915793
500.0	660.0	-0.803375244140625	-1.0679931640625	1.3364210344731329
500.0	680.0	-0.796051025390625	-1.0869140625	1.34724883161416
500.0	700.0	-0.788970947265625	-1.023193359375	1.2920525555480766
500.0	720.0	-0.89154052734375	-0.88330078125	1.2550158493235184
500.0	740.0	1.482574462890625	-0.08349609375	1.4849237811035736
500.0	760.0	1.864654541015625	0.0301513671875	1.864898298104609
500.0	780.0	1.93426513671875	0.0498046875	1.9349062318424057
500.0	800.0	1.964935302734375	0.068603515625	1.9661325454526049
520.0	0.0	-0.07806396484375	0.041036248207092285	0.08819272234170074
520.0	20.0	-0.1043701171875	0.050189971923828125	0.11581085719157397
520.0	40.0	-0.09429931640625	0.052631378173828125	0.10799269902712202
520.0	60.0	-0.105712890625	0.008449554443359375	0.10605003637238654
520.0	80.0	-0.07818603515625	0.072052001953125	0.10632284363629244
520.0	100.0	-0.0596923828125	0.125762939453125	0.13921026365079706
520.0	120.0	-0.0555419921875	0.19189453125	0.19977092886557227
520.0	140.0	-0.0809326171875	0.236328125	0.2498020640243672
520.0	160.0	-0.271728515625	0.257720947265625	0.37450830813649105
520.0	180.0	-0.32354736328125	0.4284210205078125	0.5368682027268934
520.0	200.0	-0.37017822265625	0.4145965576171875	0.5558077204546209
520.0	220.0	-0.4195556640625	0.39166259765625	0.5739569196810567
520.0	240.0	-0.42144775390625	0.38885498046875	0.5734338716085535
520.0	260.0	-0.3465576171875	1.052032470703125	1.1076436707914687
520.0	280.0	-0.1748046875	2.997406005859375	3.00249886640009
520.0	300.0	-0.55072021484375	3.00189208984375	3.05199096887655
520.0	320.0	-0.39141845703125	3.3751220703125	3.39774298586801
520.0	340.0	-1.89947509765625	1.795928955078125	2.6140708594650275
520.0	360.0	-1.11767578125	0.909942626953125	1.4412476318589917
520.0	380.0	-0.96795654296875	0.454864501953125	1.069505298824217
520.0	400.0	-0.80517578125	0.383392333984375	0.8917946627276564
520.0	420.0	-0.69287109375	0.21722412109375	0.7261244186358654
520.0	440.0	-0.6343994140625	0.192352294921875	0.6629193178091549
520.0	460.0	-0.59771728515625	0.13421630859375	0.6126009879743017
520.0	480.0	-0.60205078125	0.08587646484375	0.6081446459665621
520.0	500.0	-0.61712646484375	0.0592041015625	0.6199598368058749
520.0	520.0	-0.6051025390625	-0.0548095703125	0.6075797657737831
520.0	540.0	-0.76507568359375	-0.1883544921875	0.7879201839994041
520.0	560.0	-0.94500732421875	-0.2852783203125	0.9871284429431679
520.0	580.0	-0.9683837890625	-0.4844970703125	1.082822503488194
520.0	600.0	-0.93341064453125	-0.7249755859375	1.1818819871415525
520.0	620.0	-0.87139892578125	-0.931884765625	1.275831220913126
520.0	640.0	-0.78790283203125	-1.146728515625	1.3913220911314461
520.0	660.0	-0.71282958984375	-1.3287353515625	1.5078672549825893
520.0	680.0	-0.694580078125	-1.347900390625	1.5163366868789923
520.0	700.0	-0.66314697265625	-1.4141845703125	1.5619481125354644
520.0	720.0	0.06494140625	-2.3057861328125	2.3067004739489154
520.0	740.0	1.63787841796875	-0.05419921875	1.638774928829742
520.0	760.0	1.919189453125	0.0535888671875	1.9199374791051598
520.0	780.0	1.9427490234375	0.066650390625	1.9438919832742314
520.0	800.0	1.95361328125	0.0693359375	1.9548432993223257
540.0	0.0	0.00665283203125	0.00909125804901123	0.011265484763193171
540.0	20.0	-0.0333251953125	0.021961212158203125	0.0399106938310258
540.0	40.0	-0.0343017578125	0.024524688720703125	0.042167178538227906
540.0	60.0	-0.0443115234375	0.01258087158203125	0.04606288570113333
540.0	80.0	-0.02899169921875	0.0535736083984375	0.060915106011724236
540.0	100.0	-0.0069580078125	0.1106719970703125	0.11089050819727571
540.0	120.0	-0.0081787109375	0.15290069580078125	0.15311928059183869
540.0	140.0	-0.011474609375	0.2067413330078125	0.20705952147669052
540.0	160.0	-0.0704345703125	0.2537689208984375	0.26336228642131726
540.0	180.0	-0.11480712890625	0.3884429931640625	0.4050538677582924
540.0	200.0	-0.14556884765625	0.3863677978515625	0.41288056944428175
540.0	220.0	-0.16314697265625	0.4038848876953125	0.4355914797095489
540.0	240.0	-0.17156982421875	0.392364501953125	0.42823604119150993
540.0	260.0	-0.18792724609375	0.4559326171875	0.4931441992357046
540.0	280.0	-0.15185546875	1.04205322265625	1.0530598284226582
540.0	300.0	0.1905517578125	3.522674560546875	3.5278245466476297
540.0	320.0	0.22222900390625	3.627655029296875	3.6344554945356085
540.0	340.0	0.11090087890625	3.156402587890625	3.158350250017375
540.0	360.0	-0.1888427734375	1.097259521484375	1.113391238769053
540.0	380.0	-0.60601806640625	0.393096923828125	0.7223455463515399
540.0	400.0	-0.7474365234375	0.31689453125	0.8118395780599106
540.0	420.0	-0.72998046875	0.13739013671875	0.7427971017876056
540.0	440.0	-0.6844482421875	0.089813232421875	0.6903157342489191
540.0	460.0	-0.639404296875	-0.03070068359375	0.6401409117025225
540.0	480.0	-0.6446533203125	-0.0947265625	0.6515758014483021
540.0	500.0	-0.599609375	-0.1448974609375	0.6168684436523114
540.0	520.0	-0.609130859375	-1.677978515625	1.7851196886321108
540.0	540.0	-0.67242431640625	-2.1322021484375	2.2357192272501267
540.0	560.0	-0.69830322265625	-2.257568359375	2.363100143460542
540.0	580.0	-0.67498779296875	-2.2613525390625	2.3599414879571143
540.0	600.0	-0.751953125	-2.2117919921875	2.3361201422234292
540.0	620.0	-0.76513671875	-2.2308349609375	2.358401751466559
540.0	640.0	-0.8878173828125	-2.260009765625	2.428139997188054
540.0	660.0	-0.99951171875	-2.30859375	2.5156766045057624
540.0	680.0	-1.0489501953125	-2.4342041015625	2.6505935411356134
540.0	700.0	-1.118408203125	-2.441162109375	2.685164678947176
540.0	720.0	-1.140869140625	-2.4151611328125	2.6710645243944566
540.0	740.0	-1.19488525390625	-2.2972412109375	2.5894145962422077
540.0	760.0	0.47344970703125	-1.4544677734375	1.5295852800861465
540.0	780.0	1.83843994140625	-0.38330078125	1.8779725522660538
540.0	800.0	1.9407958984375	0.0653076171875	1.9418943854531667
560.0	0.0	0.155029296875	0.03117978572845459	0.15813368372244171
560.0	20.0	0.13031005859375	0.04007530212402344	0.13633319922542095
560.0	40.0	0.0775146484375	0.03719329833984375	0.08597593944695135
560.0	60.0	0.019287109375	0.010967254638671875	0.02218723196689219
560.0	80.0	0.00579833984375	0.0337371826171875	0.03423183074112568
560.0	100.0	0.01611328125	0.08562469482421875	0.08712764312422433
560.0	120.0	0.0113525390625	0.11609649658203125	0.11665023215487906
560.0	140.0	0.00164794921875	0.15765380859375	0.15766242133350084
560.0	160.0	-0.0638427734375	0.1834716796875	0.19426208319572957
560.0	180.0	-0.10919189453125	0.2704925537109375	0.29170034529357014
560.0	200.0	-0.13690185546875	0.280853271484375	0.3124430798309711
560.0	220.0	-0.1552734375	0.3514251708984375	0.38419980626499856
560.0	240.0	-0.16259765625	0.345977783203125	0.38228081862440044
560.0	260.0	-0.1697998046875	0.337188720703125	0.37752908105379535
560.0	280.0	-0.17633056640625	0.597137451171875	0.6226279822182684
560.0	300.0	-0.1856689453125	0.66015625	0.6857690804254145
560.0	320.0	-0.19049072265625	0.62823486328125	0.6564798236504388
560.0	340.0	-0.1929931640625	0.51629638671875	0.5511880988498319
560.0	360.0	-0.20135498046875	0.32244873046875	0.3801539319019064
560.0	380.0	-0.2904052734375	-0.110198974609375	0.3106107481161378
560.0	400.0	-0.3223876953125	-0.30267333984375	0.44220467743011893
560.0	420.0	-0.396484375	-0.581390380859375	0.7037148815926445
560.0	440.0	-0.4345703125	-0.798431396484375	0.9090346810756655
560.0	460.0	-0.44171142578125	-0.972198486328125	1.0678384149694196
560.0	480.0	-0.53057861328125	-1.007080078125	1.138298707997031
560.0	500.0	-0.54290771484375	-1.017791748046875	1.1535375283141749
560.0	520.0	-0.7021484375	-2.0826416015625	2.197819025498348
560.0	540.0	-0.695556640625	-2.27294921875	2.376993309063736
560.0	560.0	-0.71026611328125	-2.3272705078125	2.433241863894649
560.0	580.0	-0.69140625	-2.3240966796875	2.4247614272487765
560.0	600.0	-0.7515869140625	-2.2694091796875	2.390627723891757
560.0	620.0	-0.77423095703125	-2.2777099609375	2.405700779602366
560.0	640.0	-0.90087890625	-2.3175048828125	2.4864455927258846
560.0	660.0	-1.00299072265625	-2.406005859375	2.6066941871039147
560.0	680.0	-1.05462646484375	-2.50732421875	2.7200940642336477
560.0	700.0	-1.115234375	-2.5155029296875	2.7516363677724636
560.0	720.0	-1.14385986328125	-2.4949951171875	2.744706909966029
560.0	740.0	-1.14141845703125	-2.489013671875	2.738252207674134
560.0	760.0	-0.94293212890625	-0.366455078125	1.0116374469182488
560.0	780.0	1.77301025390625	-0.1884765625	1.7829999369233083
560.0	800.0	1.89483642578125	0.1075439453125	1.8978858713423314
580.0	0.0	0.47174072265625	0.0587155818939209	0.47538072002278625
580.0	20.0	0.36029052734375	0.07371711730957031	0.3677546430408057
580.0	40.0	0.26947021484375	0.058444976806640625	0.27573540215551856
580.0	60.0	0.07177734375	0.0203094482421875	0.074595313282456
580.0	80.0	0.0401611328125	0.0257720947265625	0.04771915187194943
580.0	100.0	0.04443359375	0.085205078125	0.09609500294930737
580.0	120.0	0.02777099609375	0.09342193603515625	0.09746223041053341
580.0	140.0	0.0177001953125	0.13800048828125	0.13913098749007738
580.0	160.0	-0.0423583984375	0.1324005126953125	0.1390112573864851
580.0	180.0	-0.0911865234375	0.2040557861328125	0.22350334653176415
580.0	200.0	-0.11767578125	0.23065185546875	0.25893603056348685
580.0	220.0	-0.1361083984375	0.3546600341796875	0.3798805548716048
580.0	240.0	-0.1497802734375	0.3499908447265625	0.38069373741030343
580.0	260.0	-0.1578369140625	0.332122802734375	0.3677200668129353
580.0	280.0	-0.1898193359375	0.3363037109375	0.3861755640716888
580.0	300.0	-0.2449951171875	0.01336669921875	0.24535948339879057
580.0	320.0	-0.2623291015625	-0.0931396484375	0.27837304402123697
580.0	340.0	-0.263427734375	-0.08941650390625	0.2781896518721751
580.0	360.0	-0.293212890625	-0.10357666015625	0.3109693292879404
580.0	380.0	-0.331787109375	-0.26422119140625	0.42414092461769876
580.0	400.0	-0.367431640625	-0.4388427734375	0.5723539030448697
580.0	420.0	-0.44195556640625	-0.67071533203125	0.8032333280555901
580.0	440.0	-0.43017578125	-0.748931884765625	0.8636840688542538
580.0	460.0	-0.42926025390625	-0.8726806640625	0.9725409538997442
580.0	480.0	-0.4501953125	-0.95355224609375	1.0544845686056332
580.0	500.0	-0.37744140625	-1.089691162109375	1.1532080661924187
580.0	520.0	-0.5577392578125	-2.212158203125	2.2813848854058945
580.0	540.0	-0.62841796875	-2.3446044921875	2.427360576476779
580.0	560.0	-0.67974853515625	-2.3624267578125	2.4582754640348075
580.0	580.0	-0.6722412109375	-2.361083984375	2.4549187006813162
580.0	600.0	-0.74298095703125	-2.297607421875	2.414750622231239
580.0	620.0	-0.78302001953125	-2.32763671875	2.455812094900582
580.0	640.0	-0.9215087890625	-2.4056396484375	2.5760979341736863
580.0	660.0	-1.022216796875	-2.4884033203125	2.690181827378153
580.0	680.0	-1.07904052734375	-2.5799560546875	2.7965159938339292
580.0	700.0	-1.1282958984375	-2.5343017578125	2.7741191456176524
580.0	720.0	-1.14404296875	-2.462158203125	2.714969121659037
580.0	740.0	-1.13873291015625	-2.424072265625	2.6782156353895856
580.0	760.0	-0.8548583984375	0.166015625	0.8708295293128662
580.0	780.0	1.80157470703125	0.069580078125	1.80291786065994
580.0	800.0	1.91668701171875	0.091552734375	1.9188723261496297
600.0	0.0	0.52764892578125	0.003711879253387451	0.5276619816944356
600.0	20.0	0.4033203125	0.02501678466796875	0.40409542683655947
600.0	40.0	0.31707763671875	-0.003719329833984375	0.3170994498916098
600.0	60.0	0.12457275390625	0.042999267578125	0.13178508272199216
600.0	80.0	0.06494140625	0.02753448486328125	0.0705374659483441
600.0	100.0	0.06085205078125	0.10247039794921875	0.1191769882995668
600.0	120.0	0.04010009765625	0.1235504150390625	0.12989504566520382
600.0	140.0	0.028564453125	0.1310882568359375	0.13416429876317706
600.0	160.0	-0.015625	0.0882415771484375	0.08961426539699831
600.0	180.0	-0.06304931640625	0.126251220703125	0.1411190526765419
600.0	200.0	-0.0849609375	0.02655029296875	0.08901280221184682
600.0	220.0	-0.10992431640625	0.2954254150390625	0.3152134692369343
600.0	240.0	-0.131103515625	0.3251953125	0.350628183523811
600.0	260.0	-0.1435546875	0.326202392578125	0.35639297022656863
600.0	280.0	-0.17730712890625	0.338775634765625	0.3823699107825166
600.0	300.0	-0.23712158203125	0.033294677734375	0.2394476565565817
600.0	320.0	-0.26116943359375	-0.097747802734375	0.2788621630538616
600.0	340.0	-0.2713623046875	-0.153045654296875	0.3115452979976911
600.0	360.0	-0.30615234375	-0.212127685546875	0.3724612900142672
600.0	380.0	-0.33428955078125	-0.2955322265625	0.44619368070213494
600.0	400.0	-0.352783203125	-0.3988037109375	0.5324475450827584
600.0	420.0	-0.408447265625	-0.559783935546875	0.692955426627779
600.0	440.0	-0.39410400390625	-0.66851806640625	0.7760376092732161
600.0	460.0	-0.39105224609375	-0.8167724609375	0.9055601096122039
600.0	480.0	-0.3883056640625	-0.900177001953125	0.9803570388324528
600.0	500.0	-0.27655029296875	-1.043914794921875	1.0799250731406702
600.0	520.0	-0.4549560546875	-2.204345703125	2.2508054093107353
600.0	540.0	-0.5518798828125	-2.400390625	2.4630157444971865
600.0	560.0	-0.65240478515625	-2.39404296875	2.4813451472771955
600.0	580.0	-0.67974853515625	-2.397705078125	2.4921973663242403
600.0	600.0	-0.7801513671875	-2.3687744140625	2.4939383273131805
600.0	620.0	-0.83209228515625	-2.4302978515625	2.5687983997047827
600.0	640.0	-0.9725341796875	-2.552490234375	2.7314884453792185
600.0	660.0	-1.04705810546875	-2.5838623046875	2.7879517725048273
600.0	680.0	-1.0838623046875	-2.60205078125	2.818763162049312
600.0	700.0	-1.12786865234375	-2.537841796875	2.7771799874882857
600.0	720.0	-1.14837646484375	-2.459716796875	2.7145856453308004
600.0	740.0	-1.16021728515625	-2.40771484375	2.6726756102433056
600.0	760.0	-0.96771240234375	0.130615234375	0.9764873952595333
600.0	780.0	1.8338623046875	0.04443359375	1.8344005279129445
600.0	800.0	1.95623779296875	0.0606689453125	1.9571783320802878
620.0	0.0	0.56292724609375	-0.00528639554977417	0.562952067562241
620.0	20.0	0.43377685546875	0.011301040649414062	0.4339240415788419
620.0	40.0	0.34588623046875	-0.022823333740234375	0.3466384124572742
620.0	60.0	0.12420654296875	0.0438079833984375	0.13170575054144643
620.0	80.0	0.03472900390625	-0.01044464111328125	0.03626560685147255
620.0	100.0	0.0308837890625	0.10829925537109375	0.11261677113463328
620.0	120.0	0.002197265625	0.1612396240234375	0.161254594760727
620.0	140.0	0.00152587890625	0.2098236083984375	0.20982915657214415
620.0	160.0	-0.0233154296875	0.16107177734375	0.16275050450977818
620.0	180.0	-0.0645751953125	0.2316741943359375	0.24050548470014826
620.0	200.0	-0.0787353515625	0.1247100830078125	0.14748511921372257
620.0	220.0	-0.09600830078125	0.186859130859375	0.21008076685985322
620.0	240.0	-0.129150390625	0.1763153076171875	0.21855642543456266
620.0	260.0	-0.16021728515625	0.135986328125	0.2101472338617839
620.0	280.0	-0.22198486328125	0.10888671875	0.2472520920965824
620.0	300.0	-0.23785400390625	0.076385498046875	0.2498184770710596
620.0	320.0	-0.2642822265625	-0.116851806640625	0.2889626965405926
620.0	340.0	-0.271484375	-0.182586669921875	0.32717221444111105
620.0	360.0	-0.303955078125	-0.23175048828125	0.3822263443780042
620.0	380.0	-0.3282470703125	-0.30169677734375	0.4458330232590937
620.0	400.0	-0.3250732421875	-0.3538818359375	0.4805257189712
620.0	420.0	-0.3646240234375	-0.482086181640625	0.6044483145783337
620.0	440.0	-0.34417724609375	-0.58367919921875	0.6775982469939832
620.0	460.0	-0.34515380859375	-0.74774169921875	0.8235586198549042
620.0	480.0	-0.33074951171875	-0.822509765625	0.8865199118185016
620.0	500.0	-0.207763671875	-0.965667724609375	0.9877651024931132
620.0	520.0	-0.4449462890625	-2.17041015625	2.215549016948991
620.0	540.0	-0.52020263671875	-2.451171875	2.5057642235533963
620.0	560.0	-0.63690185546875	-2.4349365234375	2.516855150116795
620.0	580.0	-0.68695068359375	-2.4188232421875	2.5144794925861635
620.0	600.0	-0.737060546875	-2.409423828125	2.519639147436832
620.0	620.0	-0.82476806640625	-2.4332275390625	2.5692097267867515
620.0	640.0	-0.9351806640625	-2.5098876953125	2.6784508801763516
620.0	660.0	-0.98651123046875	-2.5877685546875	2.769431439929575
620.0	680.0	-1.0423583984375	-2.586181640625	2.7883411751611398
620.0	700.0	-1.1221923828125	-2.4661865234375	2.7095002698702837
620.0	720.0	-1.185302734375	-2.3553466796875	2.636778442272271
620.0	740.0	-1.263427734375	-2.1876220703125	2.526250178130878
620.0	760.0	-1.072509765625	0.157470703125	1.0840084038897828
620.0	780.0	1.8675537109375	0.0262451171875	1.8677381158536688
620.0	800.0	1.9676513671875	0.04638671875	1.9681980668802694
