# Supplementary material for: Real-time emotion detection by quantitative facial motion analysis
Source: PLoS One. 2023 Mar 10;18(3):e0282730. doi: 10.1371/journal.pone.0282730 (PMC10004542; doi:10.1371/journal.pone.0282730)
Supplement: S1 Dataset — Data from each participant is organized into folders by Study ID and subsequently by emotions. The data files (.csv) contain the pixel displacement results after DISC-processing of videos. (ZIP) [file pone.0282730.s004.zip › S1_Dataset/1/neutral/result/100023_cropped_result.csv]

pos_x	pos_y	disp_x	disp_y	disp_xy_indi
0.0	0.0	-0.7841017246246338	-1.2899298667907715	1.5095478050721622
0.0	20.0	-0.654911994934082	-1.311361312866211	1.4658029246766877
0.0	40.0	-0.70684814453125	-1.0414962768554688	1.2587091777416552
0.0	60.0	-0.5747189521789551	-1.0578422546386719	1.2038820995814767
0.0	80.0	-0.521399736404419	-1.0105514526367188	1.1371332039601956
0.0	100.0	-0.571537971496582	-0.8324813842773438	1.0097925074146423
0.0	120.0	-0.5619940757751465	-0.8320846557617188	1.0040927325503652
0.0	140.0	-0.561988353729248	-0.774383544921875	0.9568180518641358
0.0	160.0	-0.6148030757904053	-0.6189422607421875	0.8723946034530434
0.0	180.0	-0.5867795944213867	-0.658416748046875	0.8819426889191548
0.0	200.0	-0.5338778495788574	-0.79473876953125	0.9574107112765088
0.0	220.0	-0.5769319534301758	-0.8046722412109375	0.9901251914097488
0.0	240.0	-0.6089630126953125	-0.8520965576171875	1.0473320840755391
0.0	260.0	-0.5686507225036621	-0.9736328125	1.1275302646849872
0.0	280.0	-0.43995237350463867	-1.216094970703125	1.2932304778042465
0.0	300.0	-0.3603386878967285	-1.203765869140625	1.2565413792243454
0.0	320.0	-0.3029744625091553	-1.23883056640625	1.2753410121199513
0.0	340.0	-0.282623291015625	-1.083526611328125	1.119779372055367
0.0	360.0	-0.2520378828048706	-1.152130126953125	1.1793756499952786
0.0	380.0	-0.23598170280456543	-1.21014404296875	1.232937941987063
0.0	400.0	-0.21056723594665527	-1.197601318359375	1.2159718247518432
0.0	420.0	-0.13043665885925293	-1.369293212890625	1.3754917756361524
0.0	440.0	0.029034972190856934	-1.42279052734375	1.423086755721249
0.0	460.0	0.1809554100036621	-1.360870361328125	1.372848498834061
0.0	480.0	0.3255075216293335	-1.398040771484375	1.4354348279771874
0.0	500.0	0.43351900577545166	-1.417205810546875	1.4820293646943576
0.0	520.0	0.5707957744598389	-1.54156494140625	1.643846186452389
0.0	540.0	0.8067256212234497	-1.61187744140625	1.8024858152153984
0.0	560.0	1.1181190013885498	-1.37078857421875	1.768969026431724
0.0	580.0	1.5403685569763184	-1.11883544921875	1.9038193332745172
0.0	600.0	1.1718764305114746	-1.6571044921875	2.029603327356434
0.0	620.0	1.232641577720642	-1.8336181640625	2.2094254526246337
0.0	640.0	0.9964291453361511	-1.9061279296875	2.1508590669800025
0.0	660.0	0.9306693077087402	-2.0633544921875	2.2635320012629383
0.0	680.0	0.8937158584594727	-2.07122802734375	2.2558177180162926
0.0	700.0	0.7648577690124512	-2.0982666015625	2.233322667697471
0.0	720.0	1.1012372970581055	-0.05712890625	1.1027181400345074
0.0	740.0	1.260991096496582	0.5491943359375	1.375395566398803
0.0	760.0	1.5499522686004639	0.4688720703125	1.6193187003363032
0.0	780.0	1.6888469457626343	0.43109130859375	1.7429984861028567
0.0	800.0	1.5889989137649536	0.9083251953125	1.8302929296660941
20.0	0.0	-0.6714859008789062	-0.9891598224639893	1.195546096750831
20.0	20.0	-0.6695079803466797	-0.9509563446044922	1.1629956599624212
20.0	40.0	-0.6396636962890625	-0.8458747863769531	1.0605063878065242
20.0	60.0	-0.6065464019775391	-0.7135696411132812	0.9365255845252897
20.0	80.0	-0.5946617126464844	-0.6454620361328125	0.8776353414581515
20.0	100.0	-0.6440238952636719	-0.4983978271484375	0.8143507670389196
20.0	120.0	-0.6540374755859375	-0.4203338623046875	0.7774609799024012
20.0	140.0	-0.6721725463867188	-0.334808349609375	0.7509411182537277
20.0	160.0	-0.6814441680908203	-0.3153839111328125	0.7508882510909463
20.0	180.0	-0.6254901885986328	-0.4051971435546875	0.7452668657454398
20.0	200.0	-0.5610218048095703	-0.5947113037109375	0.8175738500180584
20.0	220.0	-0.5366725921630859	-0.703704833984375	0.8849960251617082
20.0	240.0	-0.5060043334960938	-0.8423614501953125	0.9826561953664038
20.0	260.0	-0.46688079833984375	-1.0189208984375	1.1207932356733477
20.0	280.0	-0.4002208709716797	-1.217498779296875	1.281592768062738
20.0	300.0	-0.35137939453125	-1.155181884765625	1.2074405433775237
20.0	320.0	-0.2926197052001953	-1.164947509765625	1.2011365419387507
20.0	340.0	-0.2751350402832031	-1.024871826171875	1.061160473478217
20.0	360.0	-0.24089431762695312	-1.12066650390625	1.146265015274571
20.0	380.0	-0.22773170471191406	-1.132293701171875	1.1549678588794139
20.0	400.0	-0.2072601318359375	-1.09539794921875	1.1148333639613113
20.0	420.0	-0.1544017791748047	-1.1884765625	1.1984642043149063
20.0	440.0	-0.04633522033691406	-1.11578369140625	1.1167453598076098
20.0	460.0	0.06368827819824219	-1.076690673828125	1.078572669729916
20.0	480.0	0.17015647888183594	-1.118072509765625	1.1309462252463944
20.0	500.0	0.245849609375	-1.400482177734375	1.4218974507964552
20.0	520.0	0.1893939971923828	-1.97674560546875	1.9857978937728087
20.0	540.0	0.09876060485839844	-2.184326171875	2.1865576786835716
20.0	560.0	0.10076522827148438	-2.18707275390625	2.189392806717806
20.0	580.0	0.027833938598632812	-2.2088623046875	2.209037665864321
20.0	600.0	0.09414291381835938	-2.2740478515625	2.275995720430562
20.0	620.0	0.11630439758300781	-2.2591552734375	2.262147047032445
20.0	640.0	0.2348480224609375	-2.298095703125	2.310064383166712
20.0	660.0	0.326080322265625	-2.43212890625	2.453890664472579
20.0	680.0	0.35177040100097656	-2.50909423828125	2.5336330262286513
20.0	700.0	0.3577136993408203	-2.563720703125	2.588556148575464
20.0	720.0	0.323486328125	-2.4639892578125	2.4851330884077796
20.0	740.0	0.3951606750488281	-2.32879638671875	2.3620847931222433
20.0	760.0	0.47574806213378906	-1.635498046875	1.7032880202584633
20.0	780.0	1.6626319885253906	0.32574462890625	1.694241627551739
20.0	800.0	1.6487960815429688	0.5574951171875	1.7404968613012068
40.0	0.0	-0.7361640930175781	-0.7557851076126099	1.0550586243130746
40.0	20.0	-0.70855712890625	-0.5632362365722656	0.9051454375468936
40.0	40.0	-0.7418365478515625	-0.408905029296875	0.8470683483123436
40.0	60.0	-0.6950225830078125	-0.34931182861328125	0.7778657625194761
40.0	80.0	-0.7135543823242188	-0.2520599365234375	0.756765530487678
40.0	100.0	-0.7402801513671875	-0.1383819580078125	0.753103093082416
40.0	120.0	-0.7094154357910156	-0.17047119140625	0.729609955824359
40.0	140.0	-0.7131538391113281	-0.131805419921875	0.7252317332825473
40.0	160.0	-0.6907615661621094	-0.1615753173828125	0.7094068821727675
40.0	180.0	-0.6257362365722656	-0.2973175048828125	0.6927795727858636
40.0	200.0	-0.5491371154785156	-0.5095672607421875	0.7491397498573688
40.0	220.0	-0.5631866455078125	-0.51055908203125	0.7601643071882125
40.0	240.0	-0.5359039306640625	-0.636871337890625	0.8323449548881683
40.0	260.0	-0.5118675231933594	-0.749481201171875	0.9075959630860755
40.0	280.0	-0.47298431396484375	-0.74346923828125	0.8811700570986828
40.0	300.0	-0.4282722473144531	-0.689056396484375	0.8113050199251847
40.0	320.0	-0.3624153137207031	-0.810028076171875	0.8874065267992931
40.0	340.0	-0.3311042785644531	-0.692718505859375	0.7677818515983117
40.0	360.0	-0.28894805908203125	-0.800445556640625	0.8510018037542535
40.0	380.0	-0.25020599365234375	-0.80560302734375	0.8435634397749653
40.0	400.0	-0.209716796875	-0.852447509765625	0.877865531728593
40.0	420.0	-0.14802932739257812	-0.927398681640625	0.9391384330742025
40.0	440.0	-0.035724639892578125	-0.81732177734375	0.8181021559779689
40.0	460.0	0.0730133056640625	-0.83880615234375	0.8419778524484597
40.0	480.0	0.17752838134765625	-0.919281005859375	0.9362659311956957
40.0	500.0	0.2564964294433594	-1.2413330078125	1.2675559374647023
40.0	520.0	0.19720458984375	-1.92999267578125	1.9400415920347458
40.0	540.0	0.10319900512695312	-2.16326904296875	2.165729204431183
40.0	560.0	0.09938812255859375	-2.1673583984375	2.169636012372418
40.0	580.0	-0.05500030517578125	-2.22491455078125	2.2255942558893254
40.0	600.0	-0.042816162109375	-2.23895263671875	2.2393619924450845
40.0	620.0	-0.24678802490234375	-2.2694091796875	2.282788284989454
40.0	640.0	-0.3011054992675781	-2.37847900390625	2.397462594851491
40.0	660.0	-0.22443389892578125	-2.4752197265625	2.485373869209855
40.0	680.0	-0.16427230834960938	-2.5675048828125	2.5727546938168313
40.0	700.0	-0.06653976440429688	-2.6949462890625	2.6957676163161244
40.0	720.0	0.047420501708984375	-2.7236328125	2.7240455945723436
40.0	740.0	0.2294158935546875	-2.52685546875	2.5372485515154555
40.0	760.0	0.4633979797363281	-1.69696044921875	1.7590942140307357
40.0	780.0	1.6665992736816406	0.25457763671875	1.6859308740732746
40.0	800.0	1.6897354125976562	0.37054443359375	1.7298869737222384
60.0	0.0	-0.9479293823242188	-0.06425327062606812	0.9501045188081791
60.0	20.0	-0.9057769775390625	-0.020158767700195312	0.9060012742568245
60.0	40.0	-0.8527297973632812	-0.0171661376953125	0.8529025639512389
60.0	60.0	-0.7736434936523438	0.03360748291015625	0.774373113026376
60.0	80.0	-0.7417831420898438	0.069976806640625	0.7450764949696781
60.0	100.0	-0.7367439270019531	0.1130828857421875	0.7453719561548046
60.0	120.0	-0.7039718627929688	0.08258056640625	0.7087989373243865
60.0	140.0	-0.671722412109375	0.02984619140625	0.6723851530718801
60.0	160.0	-0.6413726806640625	-0.0819549560546875	0.6465876045240361
60.0	180.0	-0.5985984802246094	-0.219390869140625	0.6375362687639746
60.0	200.0	-0.6193389892578125	-0.2720489501953125	0.6764550353994421
60.0	220.0	-0.6183700561523438	-0.26092529296875	0.6711658028063414
60.0	240.0	-0.6028327941894531	-0.3098297119140625	0.6777918767107013
60.0	260.0	-0.6019020080566406	-0.223388671875	0.6420191009811879
60.0	280.0	-0.6683311462402344	0.375885009765625	0.7667829299099514
60.0	300.0	-0.5669174194335938	0.34112548828125	0.6616358206841332
60.0	320.0	-0.5111541748046875	0.42620849609375	0.6655315714244946
60.0	340.0	-0.4634208679199219	0.355682373046875	0.584182207294873
60.0	360.0	-0.3106651306152344	-0.24578857421875	0.39613740873170084
60.0	380.0	-0.2545928955078125	-0.159210205078125	0.30027559315413993
60.0	400.0	-0.20264816284179688	-0.200042724609375	0.2847514171559075
60.0	420.0	-0.13375473022460938	-0.26898193359375	0.30040241087130204
60.0	440.0	-0.052799224853515625	-0.18505859375	0.1924433456003601
60.0	460.0	0.028942108154296875	-0.26409912109375	0.2656802427485082
60.0	480.0	0.082244873046875	-0.369598388671875	0.37863859820591844
60.0	500.0	0.14768218994140625	-1.007720947265625	1.0184849222172208
60.0	520.0	0.07933425903320312	-1.98052978515625	1.9821180980323572
60.0	540.0	0.04157257080078125	-2.2060546875	2.2064463652859794
60.0	560.0	0.055084228515625	-2.20147705078125	2.202166087593684
60.0	580.0	-0.07056808471679688	-2.23095703125	2.2320728325626855
60.0	600.0	-0.05220794677734375	-2.2435302734375	2.2441376422887367
60.0	620.0	-0.26857757568359375	-2.2825927734375	2.2983393316717127
60.0	640.0	-0.3459320068359375	-2.3919677734375	2.41685307425112
60.0	660.0	-0.2701225280761719	-2.46978759765625	2.4845154372051894
60.0	680.0	-0.2106475830078125	-2.55535888671875	2.5640264125315717
60.0	700.0	-0.1307220458984375	-2.65924072265625	2.6624517787778257
60.0	720.0	0.02947998046875	-2.76983642578125	2.7699933023083445
60.0	740.0	0.19089889526367188	-2.96600341796875	2.9721404178832462
60.0	760.0	0.2996025085449219	-2.8310546875	2.8468635911722453
60.0	780.0	1.5399971008300781	-2.16265869140625	2.6549357216475205
60.0	800.0	1.5171051025390625	-2.62176513671875	3.029069217476541
80.0	0.0	-1.0214080810546875	0.22446128726005554	1.0457807310914942
80.0	20.0	-0.861541748046875	0.15633773803710938	0.875611598805215
80.0	40.0	-0.7725143432617188	0.14249038696289062	0.7855456198858974
80.0	60.0	-0.6920547485351562	0.13603973388671875	0.7052989324860968
80.0	80.0	-0.6541748046875	0.148712158203125	0.6708650990216737
80.0	100.0	-0.6397476196289062	0.1770172119140625	0.6637861930883165
80.0	120.0	-0.6425704956054688	0.15717315673828125	0.6615136000277954
80.0	140.0	-0.6012039184570312	0.066741943359375	0.604897213228392
80.0	160.0	-0.573699951171875	-0.0413970947265625	0.5751915797596586
80.0	180.0	-0.6417007446289062	-0.0706939697265625	0.6455830566340731
80.0	200.0	-0.731597900390625	0.0464324951171875	0.7330698905689542
80.0	220.0	-0.6713943481445312	0.02679443359375	0.6719288000912224
80.0	240.0	-0.6782073974609375	0.1542205810546875	0.6955208563311265
80.0	260.0	-0.7583770751953125	0.740631103515625	1.0600331219714643
80.0	280.0	-0.6523056030273438	0.983734130859375	1.1803539468983515
80.0	300.0	-0.580108642578125	0.928863525390625	1.0951317208422624
80.0	320.0	-0.5091476440429688	0.943511962890625	1.0721222633413718
80.0	340.0	-0.41567230224609375	0.591827392578125	0.7232172048979407
80.0	360.0	-0.236907958984375	0.0560302734375	0.2434435716375015
80.0	380.0	-0.1845245361328125	0.17364501953125	0.2533809330692383
80.0	400.0	-0.14092254638671875	0.19635009765625	0.2416868323466047
80.0	420.0	-0.0950164794921875	0.191558837890625	0.21382918357674202
80.0	440.0	-0.08960723876953125	0.146728515625	0.17192648003555372
80.0	460.0	-0.064056396484375	0.044219970703125	0.07783718738205206
80.0	480.0	-0.06409454345703125	-0.042755126953125	0.07704616396513914
80.0	500.0	0.03631591796875	-0.852081298828125	0.8528548444551027
80.0	520.0	-0.02519989013671875	-2.04693603515625	2.0470911475760163
80.0	540.0	0.00089263916015625	-2.2227783203125	2.222778499548691
80.0	560.0	0.02845001220703125	-2.22344970703125	2.223631714761222
80.0	580.0	-0.0987548828125	-2.25079345703125	2.2529588795834683
80.0	600.0	-0.0763702392578125	-2.26416015625	2.2654477761789877
80.0	620.0	-0.30883026123046875	-2.314697265625	2.335208676273607
80.0	640.0	-0.37120819091796875	-2.4102783203125	2.4386957789714234
80.0	660.0	-0.28763580322265625	-2.47857666015625	2.495210735702869
80.0	680.0	-0.22582244873046875	-2.56048583984375	2.570424773143727
80.0	700.0	-0.135986328125	-2.6533203125	2.656802770655364
80.0	720.0	0.01999664306640625	-2.7623291015625	2.7624014789803844
80.0	740.0	0.18780517578125	-2.86334228515625	2.869494698725551
80.0	760.0	1.59307861328125	-0.1585693359375	1.600950874447361
80.0	780.0	2.1464996337890625	0.2869873046875	2.1655997762533077
80.0	800.0	2.1491470336914062	0.3360595703125	2.175262974268443
100.0	0.0	-0.8289871215820312	0.25182703137397766	0.8663928101499295
100.0	20.0	-0.6874542236328125	0.1783313751220703	0.7102079899181095
100.0	40.0	-0.6468505859375	0.18416595458984375	0.6725568967438186
100.0	60.0	-0.5595245361328125	0.15673828125	0.5810633316118331
100.0	80.0	-0.5303955078125	0.16852569580078125	0.5565252059456222
100.0	100.0	-0.5683441162109375	0.23085784912109375	0.6134414242064268
100.0	120.0	-0.5805282592773438	0.24362945556640625	0.6295779311881623
100.0	140.0	-0.5337753295898438	0.1363067626953125	0.5509043801198377
100.0	160.0	-0.5580368041992188	0.05816650390625	0.5610600832509411
100.0	180.0	-0.6604461669921875	0.11810302734375	0.6709228454617051
100.0	200.0	-0.736968994140625	0.2548980712890625	0.7798053122873225
100.0	220.0	-0.650146484375	0.2331390380859375	0.6906839090530547
100.0	240.0	-0.7065200805664062	0.687286376953125	0.9856638312269119
100.0	260.0	-0.5304946899414062	1.16241455078125	1.2777449682640132
100.0	280.0	-0.34439849853515625	1.083038330078125	1.1364780465154984
100.0	300.0	-0.21772003173828125	0.996856689453125	1.0203554633202894
100.0	320.0	-0.1347808837890625	0.948394775390625	0.9579240766486636
100.0	340.0	-0.12473297119140625	0.4149169921875	0.43326022724011737
100.0	360.0	0.01041412353515625	0.023040771484375	0.025284997915773762
100.0	380.0	0.01808929443359375	0.195770263671875	0.19660421844726705
100.0	400.0	0.111541748046875	0.22991943359375	0.25554746623949015
100.0	420.0	0.15930938720703125	0.24041748046875	0.2884095105353178
100.0	440.0	0.22130584716796875	0.229095458984375	0.3185294449780017
100.0	460.0	0.2886505126953125	0.179107666015625	0.3397038040776574
100.0	480.0	0.31645965576171875	0.156402587890625	0.3529992680214935
100.0	500.0	0.26618194580078125	0.11016845703125	0.2880797063226364
100.0	520.0	0.19988250732421875	0.07037353515625	0.2119090634791356
100.0	540.0	0.21294403076171875	-0.010009765625	0.2131791632522167
100.0	560.0	0.2469940185546875	-0.30908203125	0.39564851477469154
100.0	580.0	-0.0927276611328125	-1.53863525390625	1.541426892104297
100.0	600.0	-0.2236328125	-2.1380615234375	2.1497252645002205
100.0	620.0	-0.46724700927734375	-2.35809326171875	2.403939183640467
100.0	640.0	-0.6176681518554688	-2.5072021484375	2.5821650913421794
100.0	660.0	-0.6779022216796875	-2.55572509765625	2.6441032878744175
100.0	680.0	-0.6491622924804688	-2.5224609375	2.604653693524703
100.0	700.0	-0.6219482421875	-2.54876708984375	2.6235535622949837
100.0	720.0	-0.43656158447265625	-2.6563720703125	2.6920064251360163
100.0	740.0	-0.208099365234375	-1.55670166015625	1.5705493957670273
100.0	760.0	2.0859298706054688	0.3026123046875	2.1077660287689493
100.0	780.0	2.1539382934570312	0.365478515625	2.1847253185249724
100.0	800.0	2.1576766967773438	0.38165283203125	2.1911703749397176
120.0	0.0	-0.6458969116210938	0.24643632769584656	0.6913130145237262
120.0	20.0	-0.5815963745117188	0.22784042358398438	0.6246323730516253
120.0	40.0	-0.5744400024414062	0.2542457580566406	0.6281896384808322
120.0	60.0	-0.5279083251953125	0.2613716125488281	0.5890690279219359
120.0	80.0	-0.52618408203125	0.2848358154296875	0.5983319563039937
120.0	100.0	-0.5613555908203125	0.34285736083984375	0.657777522592012
120.0	120.0	-0.5436935424804688	0.32151031494140625	0.6316419482180419
120.0	140.0	-0.49001312255859375	0.212554931640625	0.5341277555457815
120.0	160.0	-0.5662765502929688	0.305572509765625	0.6434622678418433
120.0	180.0	-0.5973739624023438	0.3212890625	0.6782936772802808
120.0	200.0	-0.62396240234375	0.447265625	0.7677080296865628
120.0	220.0	-0.5167694091796875	0.4235687255859375	0.6681774371814859
120.0	240.0	-0.582061767578125	0.897857666015625	1.07002069592097
120.0	260.0	0.10207366943359375	1.20953369140625	1.2138330958737564
120.0	280.0	1.1731491088867188	0.78192138671875	1.409851015777864
120.0	300.0	1.3759307861328125	0.6455078125	1.5198242872867227
120.0	320.0	1.83233642578125	0.227325439453125	1.8463839342529393
120.0	340.0	1.8806915283203125	-0.601318359375	1.974483323306944
120.0	360.0	1.3330917358398438	-0.55548095703125	1.4441927398338634
120.0	380.0	0.05756378173828125	0.181304931640625	0.19022372934317155
120.0	400.0	0.09514617919921875	0.268524169921875	0.28488247620456025
120.0	420.0	0.14321136474609375	0.27337646484375	0.30861656877572985
120.0	440.0	0.1791229248046875	0.273651123046875	0.3270626229568302
120.0	460.0	0.23949432373046875	0.239105224609375	0.3384210979454653
120.0	480.0	0.24263763427734375	0.211669921875	0.3219894057174469
120.0	500.0	0.16162872314453125	0.18206787109375	0.2434595527596769
120.0	520.0	0.11688995361328125	0.1756591796875	0.21099622902838916
120.0	540.0	0.0666046142578125	0.162109375	0.1752587347418742
120.0	560.0	0.06494903564453125	0.05029296875	0.0821447499043187
120.0	580.0	0.10979461669921875	-0.03314208984375	0.11468764526024397
120.0	600.0	0.11209869384765625	-0.1051025390625	0.1536641170857234
120.0	620.0	-0.7307586669921875	-0.30706787109375	0.7926530810147947
120.0	640.0	-0.9021072387695312	-1.6651611328125	1.8938212873631441
120.0	660.0	-0.9496383666992188	-2.6956787109375	2.8580582114626045
120.0	680.0	-0.9414596557617188	-2.83306884765625	2.9854020464566053
120.0	700.0	-0.88983154296875	-2.90655517578125	3.0397143228801813
120.0	720.0	-0.63360595703125	-2.91375732421875	2.9818514807454606
120.0	740.0	1.8747100830078125	0.2889404296875	1.896845926067575
120.0	760.0	2.1637802124023438	0.3651123046875	2.194368201241111
120.0	780.0	2.1694717407226562	0.36663818359375	2.200234349214446
120.0	800.0	2.1641311645507812	0.38311767578125	2.197781347376474
140.0	0.0	-0.6076202392578125	0.30382364988327026	0.6793461307640702
140.0	20.0	-0.5632476806640625	0.3237895965576172	0.6496827322719838
140.0	40.0	-0.5674896240234375	0.36486053466796875	0.674661161719317
140.0	60.0	-0.5637664794921875	0.4375801086425781	0.7136588785117618
140.0	80.0	-0.5818328857421875	0.5083999633789062	0.772657770099256
140.0	100.0	-0.589019775390625	0.5242919921875	0.788559692650569
140.0	120.0	-0.5159149169921875	0.42577362060546875	0.6689180649216654
140.0	140.0	-0.4854583740234375	0.4156341552734375	0.6390786993315797
140.0	160.0	-0.5479583740234375	0.498443603515625	0.7407458440977249
140.0	180.0	-0.547515869140625	0.503265380859375	0.7436730938607001
140.0	200.0	-0.5081634521484375	0.5905303955078125	0.7790739644719433
140.0	220.0	-0.5053558349609375	0.558563232421875	0.7532445848080421
140.0	240.0	-0.37457275390625	0.876678466796875	0.9533466746751842
140.0	260.0	0.442779541015625	1.169036865234375	1.2500803631043174
140.0	280.0	1.7132568359375	0.72967529296875	1.862169438868441
140.0	300.0	2.1995391845703125	0.14483642578125	2.2043026595033
140.0	320.0	2.6448516845703125	-0.227783203125	2.654642277407693
140.0	340.0	2.4055938720703125	-0.98907470703125	2.6009903216719574
140.0	360.0	1.65301513671875	-0.781463623046875	1.8284267653824302
140.0	380.0	0.1280364990234375	0.103424072265625	0.16459004771304958
140.0	400.0	0.1298370361328125	0.2567138671875	0.28767979692379275
140.0	420.0	0.15753173828125	0.296783447265625	0.3360009868092358
140.0	440.0	0.162750244140625	0.31890869140625	0.35803686321701544
140.0	460.0	0.1988372802734375	0.298370361328125	0.35855423096878025
140.0	480.0	0.1768646240234375	0.265625	0.31912025297049373
140.0	500.0	0.1191558837890625	0.231597900390625	0.26045289805816796
140.0	520.0	0.10498046875	0.2421875	0.26396151987594657
140.0	540.0	0.0759124755859375	0.23333740234375	0.24537531921958783
140.0	560.0	0.0884246826171875	0.10455322265625	0.1369317379709968
140.0	580.0	0.1313018798828125	-0.00628662109375	0.13145229273594625
140.0	600.0	0.141265869140625	-0.0660400390625	0.1559401569302555
140.0	620.0	0.1479644775390625	-0.09100341796875	0.17370984052552332
140.0	640.0	0.1845550537109375	-0.1297607421875	0.2256067775207515
140.0	660.0	0.55126953125	-0.241943359375	0.6020254855321784
140.0	680.0	0.6486053466796875	-0.42803955078125	0.7771143756066361
140.0	700.0	0.7877655029296875	-0.409912109375	0.8880328963604476
140.0	720.0	0.897064208984375	-0.55145263671875	1.0530072201009943
140.0	740.0	1.78057861328125	0.26947021484375	1.800853796054115
140.0	760.0	2.1183013916015625	0.37896728515625	2.151933314226957
140.0	780.0	2.138671875	0.3818359375	2.1724907530487947
140.0	800.0	2.13836669921875	0.3892822265625	2.1735116268944017
160.0	0.0	-0.53875732421875	0.36741533875465393	0.6521146260831331
160.0	20.0	-0.53607177734375	0.44280242919921875	0.6953034889666643
160.0	40.0	-0.521759033203125	0.46118927001953125	0.6963677415778303
160.0	60.0	-0.5088958740234375	0.516693115234375	0.7252218873756373
160.0	80.0	-0.5013427734375	0.5624008178710938	0.7534183807288481
160.0	100.0	-0.4394989013671875	0.5096282958984375	0.6729638060722956
160.0	120.0	-0.3924560546875	0.43670654296875	0.587140834495945
160.0	140.0	-0.4454498291015625	0.52288818359375	0.686904362184855
160.0	160.0	-0.427001953125	0.5703582763671875	0.71248805701788
160.0	180.0	-0.328460693359375	0.5713653564453125	0.6590484030994995
160.0	200.0	-0.439605712890625	0.6682891845703125	0.7999147560957529
160.0	220.0	-0.5437164306640625	0.6199798583984375	0.8246226905644878
160.0	240.0	-0.17047119140625	0.845306396484375	0.8623243769237106
160.0	260.0	1.1547088623046875	0.99017333984375	1.5211166291978773
160.0	280.0	2.8296966552734375	0.50390625	2.8742137480804626
160.0	300.0	3.11627197265625	0.107940673828125	3.118140823732845
160.0	320.0	3.3438262939453125	-0.051422119140625	3.344221661077052
160.0	340.0	3.49078369140625	-0.7724609375	3.575229598242779
160.0	360.0	2.1886444091796875	-0.714202880859375	2.302227205308228
160.0	380.0	0.1956787109375	0.08978271484375	0.2152930416870824
160.0	400.0	0.167694091796875	0.265838623046875	0.31431112281788126
160.0	420.0	0.1795196533203125	0.322784423828125	0.3693468426754178
160.0	440.0	0.1828155517578125	0.369110107421875	0.41190265520569486
160.0	460.0	0.1578521728515625	0.359710693359375	0.3928219588961924
160.0	480.0	0.1225433349609375	0.329925537109375	0.3519484748940647
160.0	500.0	0.0917510986328125	0.3245849609375	0.337303514608322
160.0	520.0	0.0697784423828125	0.34124755859375	0.34830866665583604
160.0	540.0	0.0893402099609375	0.31524658203125	0.32766153359564504
160.0	560.0	0.1223602294921875	0.16595458984375	0.20618669125719072
160.0	580.0	0.1342926025390625	0.019287109375	0.135670540961396
160.0	600.0	0.12762451171875	-0.0020751953125	0.1276413821103265
160.0	620.0	0.1223602294921875	-0.01055908203125	0.12281498269642617
160.0	640.0	0.12835693359375	-0.0162353515625	0.1293796314801844
160.0	660.0	0.148284912109375	0.0086669921875	0.14853798138140714
160.0	680.0	0.2850189208984375	-0.147216796875	0.3207936572818184
160.0	700.0	0.7184600830078125	-0.3997802734375	0.8221977608248243
160.0	720.0	1.155242919921875	-0.53460693359375	1.2729457087700684
160.0	740.0	1.78564453125	0.24072265625	1.8017973774026557
160.0	760.0	1.980499267578125	0.365234375	2.013895105897805
160.0	780.0	2.037506103515625	0.37298583984375	2.0713641781655325
160.0	800.0	2.0301513671875	0.38226318359375	2.0658266421034717
180.0	0.0	-0.63623046875	0.6544506549835205	0.9127403076309294
180.0	20.0	-0.6079254150390625	0.6926593780517578	0.9216020422359449
180.0	40.0	-0.5814361572265625	0.6803169250488281	0.8949296751355855
180.0	60.0	-0.5752716064453125	0.7378501892089844	0.9356069275598083
180.0	80.0	-0.4477081298828125	0.6675262451171875	0.8037623140477642
180.0	100.0	-0.3403778076171875	0.5323562622070312	0.6318704312035217
180.0	120.0	-0.354217529296875	0.5531082153320312	0.656809527891433
180.0	140.0	-0.281585693359375	0.6251678466796875	0.6856568669726842
180.0	160.0	-0.200439453125	0.654388427734375	0.6843976831650707
180.0	180.0	-0.2359466552734375	0.64642333984375	0.6881380373366021
180.0	200.0	-0.4123687744140625	0.6910552978515625	0.8047393558168183
180.0	220.0	-0.4520263671875	0.6560211181640625	0.79667530657725
180.0	240.0	0.011932373046875	0.8001251220703125	0.8002140916620766
180.0	260.0	1.4783935546875	0.99212646484375	1.7804388292735303
180.0	280.0	3.177490234375	0.73834228515625	3.2621455393035803
180.0	300.0	3.4171295166015625	0.28668212890625	3.42913411465108
180.0	320.0	3.562408447265625	0.1810302734375	3.567005173117967
180.0	340.0	3.925201416015625	-0.558258056640625	3.9647015290050818
180.0	360.0	2.1639556884765625	-0.78448486328125	2.3017646974457393
180.0	380.0	0.21441650390625	0.070526123046875	0.22571745873857846
180.0	400.0	0.1425323486328125	0.28448486328125	0.3181935069151115
180.0	420.0	0.1980743408203125	0.37518310546875	0.42425912732736404
180.0	440.0	0.186309814453125	0.438262939453125	0.476220275775456
180.0	460.0	0.204315185546875	0.43646240234375	0.48191713364927324
180.0	480.0	0.1791229248046875	0.440521240234375	0.47554598651257446
180.0	500.0	0.1714935302734375	0.41455078125	0.4486227604130577
180.0	520.0	0.1576080322265625	0.4197998046875	0.4484107133398937
180.0	540.0	0.053070068359375	0.42315673828125	0.4264716371676961
180.0	560.0	0.087249755859375	0.22479248046875	0.24113104149572676
180.0	580.0	0.094024658203125	0.0538330078125	0.10834495410657188
180.0	600.0	0.0953369140625	0.04559326171875	0.10567815619660927
180.0	620.0	0.087615966796875	0.0416259765625	0.09700144103328003
180.0	640.0	0.096954345703125	0.03692626953125	0.10374822664612439
180.0	660.0	0.1278228759765625	0.06085205078125	0.14156856892405004
180.0	680.0	0.1427154541015625	0.0247802734375	0.1448508294455108
180.0	700.0	0.3998870849609375	-0.1802978515625	0.4386536173299034
180.0	720.0	0.981414794921875	-0.53411865234375	1.1173440537600985
180.0	740.0	1.311859130859375	-0.02996826171875	1.3122013854319612
180.0	760.0	1.719757080078125	0.306396484375	1.7468380635068033
180.0	780.0	1.8232421875	0.32666015625	1.852273989441373
180.0	800.0	1.8319244384765625	0.34332275390625	1.8638180334027892
200.0	0.0	-0.5861968994140625	0.8186519145965576	1.0068851782379509
200.0	20.0	-0.5226287841796875	0.7862014770507812	0.9440622906196224
200.0	40.0	-0.5093231201171875	0.7755012512207031	0.9277996719824723
200.0	60.0	-0.42529296875	0.7578201293945312	0.8690025648890414
200.0	80.0	-0.3777008056640625	0.71258544921875	0.8064960762691717
200.0	100.0	-0.2918701171875	0.6196975708007812	0.6849914193356251
200.0	120.0	-0.267547607421875	0.670013427734375	0.7214566623031049
200.0	140.0	-0.125396728515625	0.7286834716796875	0.7393943071336047
200.0	160.0	-0.1257781982421875	0.7331390380859375	0.7438501222145659
200.0	180.0	-0.255889892578125	0.7044525146484375	0.7494884805773544
200.0	200.0	-0.349639892578125	0.726287841796875	0.8060658060133833
200.0	220.0	-0.3703155517578125	0.6963043212890625	0.7886528486726686
200.0	240.0	0.029022216796875	0.71014404296875	0.7107368365519031
200.0	260.0	1.044891357421875	0.920135498046875	1.3922813234331988
200.0	280.0	1.9205780029296875	1.05169677734375	2.1896771398570647
200.0	300.0	1.94873046875	0.482025146484375	2.00746075470428
200.0	320.0	2.0410919189453125	0.40179443359375	2.080263201724912
200.0	340.0	2.02099609375	-0.0928955078125	2.0231299479579903
200.0	360.0	1.196136474609375	-0.43017578125	1.2711387291184986
200.0	380.0	0.250457763671875	0.1112060546875	0.27403627129027286
200.0	400.0	0.287872314453125	0.2689208984375	0.3939402480643874
200.0	420.0	0.460601806640625	0.399932861328125	0.6100002605333124
200.0	440.0	0.4125518798828125	0.512725830078125	0.6580933295697085
200.0	460.0	0.3483123779296875	0.59075927734375	0.6857973726887142
200.0	480.0	0.2806854248046875	0.692413330078125	0.7471415711681866
200.0	500.0	0.2108154296875	0.6553955078125	0.6884667145586125
200.0	520.0	0.1484375	0.6197509765625	0.637279345622014
200.0	540.0	0.035308837890625	0.59613037109375	0.5971751278926128
200.0	560.0	0.025970458984375	0.41943359375	0.4202368431086203
200.0	580.0	0.06817626953125	0.0816650390625	0.10638224632088429
200.0	600.0	0.04241943359375	0.0845947265625	0.09463443405335453
200.0	620.0	0.023834228515625	0.0850830078125	0.08835829710534811
200.0	640.0	0.0493011474609375	0.07977294921875	0.09377807082693891
200.0	660.0	0.0585479736328125	0.07666015625	0.09646058662885543
200.0	680.0	0.03033447265625	0.03607177734375	0.04713123541845529
200.0	700.0	0.177215576171875	-0.1676025390625	0.24391796067146526
200.0	720.0	0.6480865478515625	-0.47265625	0.8021347169710448
200.0	740.0	0.9492340087890625	-0.29736328125	0.9947211289992389
200.0	760.0	1.5165252685546875	0.222900390625	1.5328188002192706
200.0	780.0	1.6610107421875	0.2608642578125	1.6813705262869145
200.0	800.0	1.7517242431640625	0.290771484375	1.775693070385293
220.0	0.0	-0.273590087890625	0.7453248500823975	0.7939525605112362
220.0	20.0	-0.2933197021484375	0.7522125244140625	0.8073785540586427
220.0	40.0	-0.27154541015625	0.7471237182617188	0.7949407274546588
220.0	60.0	-0.2578125	0.7562332153320312	0.7989718149770193
220.0	80.0	-0.230743408203125	0.7282638549804688	0.7639442145210651
220.0	100.0	-0.0396575927734375	0.7138519287109375	0.7149526563269132
220.0	120.0	-0.0044708251953125	0.7571182250976562	0.7571314252182063
220.0	140.0	-0.103607177734375	0.7720489501953125	0.7789698510056512
220.0	160.0	-0.1771240234375	0.7658233642578125	0.7860396586189797
220.0	180.0	-0.2494964599609375	0.74908447265625	0.7895416586271632
220.0	200.0	-0.2848663330078125	0.7776641845703125	0.828197085025495
220.0	220.0	-0.26251220703125	0.7641448974609375	0.8079790115813681
220.0	240.0	0.0701904296875	0.7225341796875	0.725935491098489
220.0	260.0	1.0677947998046875	0.91278076171875	1.404761351067787
220.0	280.0	1.7802734375	1.250396728515625	2.1755149944210093
220.0	300.0	1.5452880859375	0.662384033203125	1.6812697213662122
220.0	320.0	1.5145721435546875	0.62359619140625	1.6379258188233743
220.0	340.0	1.220245361328125	0.446441650390625	1.2993494099149434
220.0	360.0	0.39239501953125	0.106903076171875	0.40669659335669356
220.0	380.0	0.0929412841796875	0.388916015625	0.3998671648367676
220.0	400.0	0.25421142578125	0.39642333984375	0.4709298391168363
220.0	420.0	0.39776611328125	0.5672607421875	0.6928222214262368
220.0	440.0	0.3274078369140625	0.749237060546875	0.8176503314801915
220.0	460.0	0.30712890625	0.812042236328125	0.8681824454773914
220.0	480.0	0.1840362548828125	0.989288330078125	1.0062607729311805
220.0	500.0	0.112762451171875	0.944732666015625	0.9514384796881404
220.0	520.0	0.0717620849609375	0.8956298828125	0.898500241416035
220.0	540.0	-0.0931243896484375	0.83441162109375	0.8395921065396541
220.0	560.0	-0.173553466796875	0.67279052734375	0.6948150110070271
220.0	580.0	-0.0439453125	0.11407470703125	0.12224659207924028
220.0	600.0	-0.051025390625	0.14202880859375	0.15091644363353487
220.0	620.0	-0.084320068359375	0.1414794921875	0.16470070017386856
220.0	640.0	-0.0641937255859375	0.12969970703125	0.14471644139003256
220.0	660.0	-0.051544189453125	0.10992431640625	0.12140905569092038
220.0	680.0	-0.1271820068359375	0.05242919921875	0.1375648348726368
220.0	700.0	0.00396728515625	-0.21771240234375	0.2177485464608154
220.0	720.0	0.196807861328125	-0.3798828125	0.4278367510084432
220.0	740.0	0.4555816650390625	-0.51800537109375	0.689843618512006
220.0	760.0	0.96551513671875	-0.0029296875	0.9655195815217184
220.0	780.0	1.173736572265625	0.075927734375	1.1761898494380825
220.0	800.0	1.390228271484375	0.16571044921875	1.4000694982088258
240.0	0.0	-0.1164398193359375	0.7049458026885986	0.7144975970955104
240.0	20.0	-0.1587066650390625	0.7505397796630859	0.7671360807474348
240.0	40.0	-0.1505584716796875	0.7524604797363281	0.7673751539889393
240.0	60.0	-0.1245269775390625	0.7887191772460938	0.7984891412478752
240.0	80.0	-0.130584716796875	0.7944564819335938	0.8051170535687482
240.0	100.0	0.03277587890625	0.7748184204101562	0.7755113428216036
240.0	120.0	0.00213623046875	0.7937393188476562	0.7937421935145926
240.0	140.0	-0.146575927734375	0.8013458251953125	0.8146408006901871
240.0	160.0	-0.2042999267578125	0.79803466796875	0.8237704724941534
240.0	180.0	-0.2375030517578125	0.7969512939453125	0.8315882782455403
240.0	200.0	-0.2207183837890625	0.81036376953125	0.8398845420123844
240.0	220.0	-0.1771392822265625	0.8204345703125	0.8393397461526519
240.0	240.0	0.0502777099609375	0.820892333984375	0.8224305880214031
240.0	260.0	0.836669921875	1.014495849609375	1.3149974855660242
240.0	280.0	1.4131011962890625	1.602752685546875	2.136743120260669
240.0	300.0	1.130462646484375	0.983154296875	1.4981782826353587
240.0	320.0	1.0042572021484375	0.927001953125	1.3666986314343672
240.0	340.0	0.6591644287109375	0.87799072265625	1.0978913667336403
240.0	360.0	0.164581298828125	0.44073486328125	0.47046171325145547
240.0	380.0	-0.0270538330078125	0.841552734375	0.8419874788941067
240.0	400.0	0.02117919921875	0.87530517578125	0.8755613680542287
240.0	420.0	0.158905029296875	1.0684814453125	1.0802330338000823
240.0	440.0	0.133087158203125	1.20111083984375	1.2084616010733407
240.0	460.0	0.2169036865234375	1.1636962890625	1.1837382575575106
240.0	480.0	0.179931640625	1.146697998046875	1.1607289494204558
240.0	500.0	0.1305694580078125	1.07159423828125	1.0795196130140603
240.0	520.0	0.113525390625	0.98858642578125	0.9950834817016639
240.0	540.0	-0.0836639404296875	0.88006591796875	0.8840337521262415
240.0	560.0	-0.2711944580078125	0.7274169921875	0.7763259074494813
240.0	580.0	-0.177764892578125	0.24859619140625	0.30561482852604716
240.0	600.0	-0.15106201171875	0.29290771484375	0.3295673843078276
240.0	620.0	-0.14556884765625	0.28448486328125	0.31956521532250665
240.0	640.0	-0.12213134765625	0.270751953125	0.2970230398493255
240.0	660.0	-0.145050048828125	0.2293701171875	0.27138564317894365
240.0	680.0	-0.18707275390625	0.04266357421875	0.19187599073148043
240.0	700.0	-0.1306610107421875	-0.29522705078125	0.32284874359545646
240.0	720.0	0.0460662841796875	-0.531494140625	0.5334867609011783
240.0	740.0	0.159454345703125	-0.658203125	0.6772422329738285
240.0	760.0	0.32598876953125	-0.85150146484375	0.9117693910696665
240.0	780.0	0.52130126953125	-0.62139892578125	0.8111051957526745
240.0	800.0	0.7062530517578125	-0.4478759765625	0.836293168391944
260.0	0.0	0.0394287109375	0.6966375112533569	0.6977524240957275
260.0	20.0	0.019287109375	0.7216739654541016	0.7219316484282228
260.0	40.0	0.01544189453125	0.7351608276367188	0.7353229865835962
260.0	60.0	0.063720703125	0.7670516967773438	0.769693857020924
260.0	80.0	0.026123046875	0.7998580932617188	0.8002845637236207
260.0	100.0	0.03546142578125	0.8079147338867188	0.8086926053511845
260.0	120.0	-0.02264404296875	0.8077850341796875	0.808102353744035
260.0	140.0	-0.162109375	0.818572998046875	0.8344706121813636
260.0	160.0	-0.179718017578125	0.831817626953125	0.8510106523141409
260.0	180.0	-0.215362548828125	0.840087890625	0.8672535335255247
260.0	200.0	-0.184417724609375	0.833465576171875	0.8536244864187149
260.0	220.0	-0.154052734375	0.8424835205078125	0.8564524080739409
260.0	240.0	-0.1094970703125	0.843017578125	0.850098962141915
260.0	260.0	0.080596923828125	0.7943115234375	0.798390042771175
260.0	280.0	0.06787109375	0.8021240234375	0.8049903318316216
260.0	300.0	0.11517333984375	0.675445556640625	0.6851945695905125
260.0	320.0	0.1407470703125	0.70404052734375	0.7179713099727714
260.0	340.0	0.07122802734375	0.75994873046875	0.7632794408474178
260.0	360.0	0.0816650390625	0.75634765625	0.760743685954703
260.0	380.0	-0.06640625	1.18328857421875	1.185150471423652
260.0	400.0	-0.046417236328125	1.248138427734375	1.249001238836687
260.0	420.0	0.05963134765625	1.396270751953125	1.3975435271872736
260.0	440.0	0.055084228515625	1.451873779296875	1.4529183539486836
260.0	460.0	0.1705322265625	1.42840576171875	1.4385493597397645
260.0	480.0	0.207977294921875	1.345703125	1.3616796450846236
260.0	500.0	0.19012451171875	1.25592041015625	1.2702296668726236
260.0	520.0	0.190826416015625	1.13201904296875	1.1479903460801633
260.0	540.0	0.0177001953125	1.004150390625	1.004306379501017
260.0	560.0	-0.178558349609375	0.87371826171875	0.891777262031309
260.0	580.0	-0.097869873046875	0.449462890625	0.4599950022545812
260.0	600.0	-0.104888916015625	0.32672119140625	0.3431448988646812
260.0	620.0	-0.082000732421875	0.3223876953125	0.33265289147492655
260.0	640.0	-0.049163818359375	0.31109619140625	0.3149570150721329
260.0	660.0	-0.112701416015625	0.2518310546875	0.2758994187687709
260.0	680.0	-0.155487060546875	-0.00445556640625	0.1555508857882464
260.0	700.0	-0.11737060546875	-0.3262939453125	0.34676158636114485
260.0	720.0	-0.036956787109375	-0.59722900390625	0.5983713622996167
260.0	740.0	0.036163330078125	-0.717529296875	0.718440031120393
260.0	760.0	0.169586181640625	-1.0648193359375	1.0782391623335825
260.0	780.0	0.316802978515625	-0.77239990234375	0.8348447378626795
260.0	800.0	0.48358154296875	-0.61517333984375	0.7824891991296435
280.0	0.0	0.1827392578125	0.6537584066390991	0.678817862609078
280.0	20.0	0.19244384765625	0.6640491485595703	0.6913724800738255
280.0	40.0	0.18695068359375	0.6812667846679688	0.7064523975385765
280.0	60.0	0.26043701171875	0.7122764587402344	0.7583964601371246
280.0	80.0	0.236572265625	0.7800750732421875	0.8151586083436461
280.0	100.0	0.1129150390625	0.7855377197265625	0.7936115644064755
280.0	120.0	-0.06158447265625	0.7930068969726562	0.795394610189527
280.0	140.0	-0.1534423828125	0.8300628662109375	0.8441261319882797
280.0	160.0	-0.153167724609375	0.8536376953125	0.8672702385764485
280.0	180.0	-0.1962890625	0.8772125244140625	0.898905561806145
280.0	200.0	-0.178619384765625	0.8848724365234375	0.9027203960989113
280.0	220.0	-0.144683837890625	0.86865234375	0.8806192748566936
280.0	240.0	-0.138885498046875	0.8870086669921875	0.8978159927774655
280.0	260.0	-0.117584228515625	0.904998779296875	0.9126055233913767
280.0	280.0	-0.05828857421875	0.922882080078125	0.9247209804118113
280.0	300.0	0.0289306640625	0.942474365234375	0.9429182957430804
280.0	320.0	0.017578125	0.96417236328125	0.9643325860893981
280.0	340.0	-0.012481689453125	1.01470947265625	1.0147862368350928
280.0	360.0	-0.024078369140625	1.088134765625	1.0884011374590923
280.0	380.0	-0.118438720703125	1.250579833984375	1.2561758044677425
280.0	400.0	-0.104827880859375	1.3778076171875	1.3817896781295496
280.0	420.0	-0.1087646484375	1.4931640625	1.4971201242022087
280.0	440.0	-0.101470947265625	1.538787841796875	1.5421298178820315
280.0	460.0	-0.07366943359375	1.575469970703125	1.5771914322723573
280.0	480.0	-0.092803955078125	1.4951171875	1.497994652338937
280.0	500.0	-0.13446044921875	1.355010986328125	1.3616660330176509
280.0	520.0	-0.111297607421875	1.2630615234375	1.2679556653945327
280.0	540.0	-0.103546142578125	1.20196533203125	1.2064172010742398
280.0	560.0	-0.0064697265625	1.109375	1.10939386512942
280.0	580.0	-0.140899658203125	0.57275390625	0.58983027288059
280.0	600.0	-0.13153076171875	0.317138671875	0.3433326061954406
280.0	620.0	-0.084625244140625	0.31939697265625	0.3304177024431919
280.0	640.0	-0.05963134765625	0.30865478515625	0.3143623292049342
280.0	660.0	-0.11981201171875	0.24871826171875	0.27607189618737094
280.0	680.0	-0.129608154296875	-0.0133056640625	0.13028934859145877
280.0	700.0	-0.112640380859375	-0.40155029296875	0.4170497490509184
280.0	720.0	-0.084716796875	-0.6671142578125	0.6724718348373281
280.0	740.0	-0.04559326171875	-0.8013916015625	0.8026875136496538
280.0	760.0	0.0345458984375	-1.164794921875	1.1653070964877204
280.0	780.0	0.1060791015625	-0.89593505859375	0.9021931084893596
280.0	800.0	0.212310791015625	-0.77130126953125	0.7999884501429995
300.0	0.0	0.512420654296875	0.5334495306015015	0.7396913739182036
300.0	20.0	0.5054931640625	0.5604171752929688	0.7547123619480919
300.0	40.0	0.45184326171875	0.6293449401855469	0.7747498866716848
300.0	60.0	0.464508056640625	0.697418212890625	0.8379498185187483
300.0	80.0	0.202423095703125	0.7747344970703125	0.8007425620165488
300.0	100.0	0.04718017578125	0.7754592895507812	0.7768932222238472
300.0	120.0	-0.10235595703125	0.802886962890625	0.8093850858024967
300.0	140.0	-0.0986328125	0.837738037109375	0.8435244220065764
300.0	160.0	-0.11346435546875	0.8582000732421875	0.8656682538217714
300.0	180.0	-0.15704345703125	0.8965606689453125	0.9102107890461375
300.0	200.0	-0.186187744140625	0.8939666748046875	0.9131496546183022
300.0	220.0	-0.18536376953125	0.8787078857421875	0.898046366019227
300.0	240.0	-0.223541259765625	0.9228363037109375	0.9495249013398587
300.0	260.0	-0.252349853515625	0.9398193359375	0.973108849395257
300.0	280.0	-0.216156005859375	0.950927734375	0.9751856104725134
300.0	300.0	-0.164642333984375	0.97393798828125	0.9877561962129879
300.0	320.0	-0.144744873046875	0.9854736328125	0.9960468659867476
300.0	340.0	-0.144866943359375	1.037384033203125	1.0474502678519255
300.0	360.0	-0.1239013671875	1.1190185546875	1.1258570400036734
300.0	380.0	-0.159698486328125	1.249267578125	1.2594336379062603
300.0	400.0	-0.191864013671875	1.386199951171875	1.3994149150166972
300.0	420.0	-0.2047119140625	1.49713134765625	1.5110622885553566
300.0	440.0	-0.213653564453125	1.544525146484375	1.5592324309499548
300.0	460.0	-0.20501708984375	1.571075439453125	1.5843957976404854
300.0	480.0	-0.19140625	1.4149169921875	1.427804765127216
300.0	500.0	-0.145782470703125	1.25750732421875	1.265929381611829
300.0	520.0	-0.097503662109375	1.15802001953125	1.162117605821328
300.0	540.0	-0.063079833984375	1.10943603515625	1.1112278711221728
300.0	560.0	-0.041534423828125	1.08074951171875	1.0815473246432867
300.0	580.0	-0.154571533203125	0.57965087890625	0.5999062429193023
300.0	600.0	-0.124603271484375	0.28302001953125	0.30923503475524566
300.0	620.0	-0.08953857421875	0.28533935546875	0.29905802790169045
300.0	640.0	-0.0831298828125	0.27484130859375	0.287138158951305
300.0	660.0	-0.127471923828125	0.21661376953125	0.2513376543914198
300.0	680.0	-0.102508544921875	-0.04119873046875	0.11047776778264835
300.0	700.0	-0.137725830078125	-0.50726318359375	0.525627569387656
300.0	720.0	-0.137054443359375	-0.73980712890625	0.7523951810219527
300.0	740.0	-0.106170654296875	-0.886962890625	0.8932946754457245
300.0	760.0	-0.021270751953125	-1.2109375	1.211124301545841
300.0	780.0	0.026092529296875	-1.0950927734375	1.0954035797459054
300.0	800.0	0.1220703125	-1.00775146484375	1.015117813895792
320.0	0.0	0.533172607421875	0.5791106224060059	0.7871735147275424
320.0	20.0	0.523040771484375	0.6079502105712891	0.8019819868105798
320.0	40.0	0.485504150390625	0.6561813354492188	0.8162648008081953
320.0	60.0	0.46484375	0.6676864624023438	0.8135631038766562
320.0	80.0	0.110321044921875	0.7384414672851562	0.7466368150305133
320.0	100.0	-0.032073974609375	0.7397537231445312	0.7404487225685777
320.0	120.0	-0.141082763671875	0.7978286743164062	0.810206726562282
320.0	140.0	-0.118927001953125	0.829345703125	0.8378292947166859
320.0	160.0	-0.087249755859375	0.8622283935546875	0.8666315956330104
320.0	180.0	-0.118133544921875	0.893890380859375	0.9016626572220495
320.0	200.0	-0.144287109375	0.890380859375	0.9019960336238495
320.0	220.0	-0.1763916015625	0.8787994384765625	0.8963272003953162
320.0	240.0	-0.2354736328125	0.9097137451171875	0.9396951259877084
320.0	260.0	-0.31475830078125	0.940155029296875	0.9914455441540436
320.0	280.0	-0.32342529296875	0.951568603515625	1.0050307096445354
320.0	300.0	-0.29150390625	0.97186279296875	1.0146387611933758
320.0	320.0	-0.257293701171875	0.981842041015625	1.0149945035163739
320.0	340.0	-0.2467041015625	1.033843994140625	1.062871731653637
320.0	360.0	-0.2030029296875	1.1019287109375	1.1204718084137988
320.0	380.0	-0.183349609375	1.22308349609375	1.2367499010207663
320.0	400.0	-0.20166015625	1.3497314453125	1.3647130808650383
320.0	420.0	-0.25286865234375	1.473052978515625	1.4945994891113468
320.0	440.0	-0.275177001953125	1.510040283203125	1.5349084791283434
320.0	460.0	-0.304351806640625	1.525421142578125	1.5554869605463637
320.0	480.0	-0.314605712890625	1.370941162109375	1.4065761353546498
320.0	500.0	-0.324066162109375	1.132659912109375	1.178107530713524
320.0	520.0	-0.25384521484375	1.037353515625	1.0679605374163488
320.0	540.0	-0.197662353515625	0.9912109375	1.0107272276024648
320.0	560.0	-0.15985107421875	0.9642333984375	0.9773936835232868
320.0	580.0	-0.1075439453125	0.57855224609375	0.5884627444736846
320.0	600.0	-0.103790283203125	0.21783447265625	0.24129707906398581
320.0	620.0	-0.09539794921875	0.2139892578125	0.23429078337460865
320.0	640.0	-0.08673095703125	0.20062255859375	0.21856731211290306
320.0	660.0	-0.09161376953125	0.14105224609375	0.1681928027467787
320.0	680.0	-0.06805419921875	-0.11785888671875	0.13609588976118442
320.0	700.0	-0.108642578125	-0.62579345703125	0.6351540448149328
320.0	720.0	-0.160552978515625	-0.83270263671875	0.8480394684851628
320.0	740.0	-0.125823974609375	-0.992431640625	1.0003760462446758
320.0	760.0	-0.057586669921875	-1.2900390625	1.291323742261626
320.0	780.0	-0.007720947265625	-1.27459716796875	1.27462055280018
320.0	800.0	0.160614013671875	-1.1923828125	1.2031515419651837
340.0	0.0	0.671630859375	0.5895020961761475	0.8936446344385853
340.0	20.0	0.654541015625	0.6130142211914062	0.8967777743222191
340.0	40.0	0.604583740234375	0.6519088745117188	0.8891044256007964
340.0	60.0	0.485107421875	0.6519737243652344	0.8126493389038619
340.0	80.0	0.068267822265625	0.7193374633789062	0.7225696380123443
340.0	100.0	-0.0565185546875	0.7252731323242188	0.7274719674979564
340.0	120.0	-0.141632080078125	0.7948760986328125	0.8073956020966284
340.0	140.0	-0.08880615234375	0.8279266357421875	0.8326758354038372
340.0	160.0	-0.09783935546875	0.862213134765625	0.8677465236121124
340.0	180.0	-0.133758544921875	0.89013671875	0.9001303941133384
340.0	200.0	-0.151611328125	0.86859130859375	0.8817237981252573
340.0	220.0	-0.206512451171875	0.864959716796875	0.8892708834603471
340.0	240.0	-0.2742919921875	0.8883514404296875	0.9297334987466506
340.0	260.0	-0.336334228515625	0.9261474609375	0.9853272718605625
340.0	280.0	-0.353240966796875	0.95770263671875	1.0207710423996348
340.0	300.0	-0.354400634765625	0.96905517578125	1.0318273807331861
340.0	320.0	-0.321197509765625	0.9747314453125	1.0262890580926185
340.0	340.0	-0.3177490234375	1.027313232421875	1.0753310743229576
340.0	360.0	-0.274169921875	1.058013916015625	1.0929604716290804
340.0	380.0	-0.235931396484375	1.15130615234375	1.1752316708937167
340.0	400.0	-0.230255126953125	1.260223388671875	1.2810856383723235
340.0	420.0	-0.266510009765625	1.3604736328125	1.3863318833826606
340.0	440.0	-0.294464111328125	1.368408203125	1.399732161250878
340.0	460.0	-0.351837158203125	1.368438720703125	1.4129451221516198
340.0	480.0	-0.3746337890625	1.246185302734375	1.3012794798422405
340.0	500.0	-0.339691162109375	1.00390625	1.059819722596386
340.0	520.0	-0.272918701171875	0.91265869140625	0.9525914677597694
340.0	540.0	-0.203125	0.857666015625	0.8813913773024233
340.0	560.0	-0.164276123046875	0.8359375	0.8519261402900853
340.0	580.0	-0.18780517578125	0.4693603515625	0.5055392404839607
340.0	600.0	-0.206878662109375	0.1494140625	0.25519275638018973
340.0	620.0	-0.220184326171875	0.13372802734375	0.2576127380177723
340.0	640.0	-0.230438232421875	0.11309814453125	0.2566962587536671
340.0	660.0	-0.1839599609375	0.06146240234375	0.19395590769551602
340.0	680.0	-0.088623046875	-0.1583251953125	0.18144120785573964
340.0	700.0	-0.147674560546875	-0.76617431640625	0.7802761427554332
340.0	720.0	-0.174835205078125	-0.9970703125	1.0122828443688838
340.0	740.0	-0.14599609375	-1.1951904296875	1.2040743426412048
340.0	760.0	-0.0960693359375	-1.38909912109375	1.3924172095786884
340.0	780.0	-0.07525634765625	-1.4840087890625	1.485915745887803
340.0	800.0	-0.0665283203125	-1.38372802734375	1.3853264131821887
360.0	0.0	0.69708251953125	0.579664945602417	0.9066065785092718
360.0	20.0	0.6717529296875	0.5724163055419922	0.8825601539804994
360.0	40.0	0.6043701171875	0.6239547729492188	0.8686672534609231
360.0	60.0	0.40869140625	0.630340576171875	0.7512375839315375
360.0	80.0	-0.0029296875	0.6844711303710938	0.684477400196917
360.0	100.0	-0.03009033203125	0.715728759765625	0.7163610023147482
360.0	120.0	-0.07647705078125	0.7748260498046875	0.7785911293818688
360.0	140.0	-0.0517578125	0.8244781494140625	0.8261011378856843
360.0	160.0	-0.055999755859375	0.864501953125	0.8663137997361287
360.0	180.0	-0.1219482421875	0.8947601318359375	0.9030321518615411
360.0	200.0	-0.152496337890625	0.893707275390625	0.9066244135010849
360.0	220.0	-0.21575927734375	0.8925018310546875	0.9182110782362992
360.0	240.0	-0.277587890625	0.8843994140625	0.9269397826265362
360.0	260.0	-0.13720703125	1.009002685546875	1.018288853354118
360.0	280.0	0.002899169921875	1.194366455078125	1.1943699737527407
360.0	300.0	0.027618408203125	0.96942138671875	0.9698147253467431
360.0	320.0	0.001251220703125	0.966461181640625	0.9664619915813767
360.0	340.0	-0.08367919921875	0.9976806640625	1.0011837572724012
360.0	360.0	-0.27587890625	0.840301513671875	0.8844296494311691
360.0	380.0	-0.356231689453125	0.9876708984375	1.0499499131820367
360.0	400.0	-0.3448486328125	1.031158447265625	1.0872940370111046
360.0	420.0	-0.408966064453125	0.95306396484375	1.0371037377996313
360.0	440.0	-0.420684814453125	0.8988037109375	0.9923829018612127
360.0	460.0	-0.429351806640625	0.869659423828125	0.9698713766879786
360.0	480.0	-0.40972900390625	0.994293212890625	1.0754054350998834
360.0	500.0	-0.374542236328125	0.852630615234375	0.931268410732707
360.0	520.0	-0.315887451171875	0.7818603515625	0.843261816491948
360.0	540.0	-0.276092529296875	0.7445068359375	0.7940513292547361
360.0	560.0	-0.245880126953125	0.71807861328125	0.75900851884706
360.0	580.0	-0.2476806640625	0.42291259765625	0.49010282248401527
360.0	600.0	-0.3037109375	0.0625	0.31007512566655343
360.0	620.0	-0.351531982421875	0.04083251953125	0.3538955062115417
360.0	640.0	-0.39593505859375	0.01263427734375	0.39613658703486987
360.0	660.0	-0.331085205078125	-0.03253173828125	0.3326796161733145
360.0	680.0	-0.147125244140625	-0.1917724609375	0.24170749727193708
360.0	700.0	-0.186492919921875	-0.888916015625	0.9082682929705364
360.0	720.0	-0.193603515625	-1.10540771484375	1.1222337266801603
360.0	740.0	-0.218505859375	-1.34796142578125	1.3655565956691167
360.0	760.0	-0.390472412109375	-0.9268798828125	1.0057708594809394
360.0	780.0	-0.778106689453125	-0.68438720703125	1.0362605219343912
360.0	800.0	-2.07806396484375	-0.0484619140625	2.0786289710038988
380.0	0.0	0.147125244140625	0.4625893831253052	0.48542226447052145
380.0	20.0	0.0938720703125	0.48230934143066406	0.4913596100780322
380.0	40.0	0.05609130859375	0.5188636779785156	0.5218867225990254
380.0	60.0	-0.021148681640625	0.5968170166015625	0.5971916091509711
380.0	80.0	-0.07598876953125	0.6515655517578125	0.6559816775888913
380.0	100.0	-0.064605712890625	0.6994247436523438	0.702402213956685
380.0	120.0	-0.083770751953125	0.752716064453125	0.7573631972631051
380.0	140.0	-0.06353759765625	0.810089111328125	0.8125770084172446
380.0	160.0	-0.04351806640625	0.839752197265625	0.8408790489221288
380.0	180.0	-0.07733154296875	0.8722686767578125	0.8756899062971737
380.0	200.0	-0.104034423828125	0.8739776611328125	0.8801477793532352
380.0	220.0	-0.1612548828125	0.8904266357421875	0.9049103441059911
380.0	240.0	-0.21331787109375	0.9461669921875	0.9699157134685006
380.0	260.0	0.057769775390625	1.60858154296875	1.6096185657876863
380.0	280.0	1.43316650390625	0.939056396484375	1.7134156365859052
380.0	300.0	1.8792724609375	0.447906494140625	1.9319123194212084
380.0	320.0	1.70782470703125	0.53277587890625	1.7889984256814488
380.0	340.0	1.667205810546875	0.481170654296875	1.7352522621445405
380.0	360.0	0.630645751953125	0.40130615234375	0.747502971476012
380.0	380.0	-0.364044189453125	0.809234619140625	0.8873493340788932
380.0	400.0	-0.372894287109375	0.8563232421875	0.9339912443215519
380.0	420.0	-0.47637939453125	0.719696044921875	0.8630757351531497
380.0	440.0	-0.48114013671875	0.694580078125	0.8449481144365425
380.0	460.0	-0.4788818359375	0.67523193359375	0.8278079348107417
380.0	480.0	-0.480194091796875	0.647918701171875	0.8064645120058755
380.0	500.0	-0.401947021484375	0.602569580078125	0.7243283143131217
380.0	520.0	-0.325927734375	0.5345458984375	0.6260736422907249
380.0	540.0	-0.274993896484375	0.48004150390625	0.5532282427499824
380.0	560.0	-0.26031494140625	0.45892333984375	0.5276120739451301
380.0	580.0	-0.28277587890625	0.38055419921875	0.47411359001216813
380.0	600.0	-0.371337890625	0.0174560546875	0.37174795609266964
380.0	620.0	-0.38116455078125	-0.01507568359375	0.3814625682922126
380.0	640.0	-0.4248046875	-0.04998779296875	0.4277356683371861
380.0	660.0	-0.3265380859375	-0.09210205078125	0.33927851291503575
380.0	680.0	-0.12615966796875	-0.23876953125	0.2700502747181161
380.0	700.0	-0.20538330078125	-0.970947265625	0.9924318076646202
380.0	720.0	-0.160888671875	-1.21466064453125	1.2252696218019825
380.0	740.0	-0.08807373046875	-1.36285400390625	1.365696898276473
380.0	760.0	-0.6103515625	-0.33941650390625	0.6983785456112844
380.0	780.0	-1.7684326171875	0.15704345703125	1.7753919479734488
380.0	800.0	-2.8819580078125	0.56793212890625	2.9373846976245006
400.0	0.0	0.02435302734375	0.37452149391174316	0.3753124289744337
400.0	20.0	-0.039764404296875	0.3959617614746094	0.3979534198862485
400.0	40.0	-0.026214599609375	0.4340667724609375	0.43485764128888793
400.0	60.0	-0.061248779296875	0.5639114379882812	0.5672279284902749
400.0	80.0	-0.098480224609375	0.6107254028320312	0.6186144779290732
400.0	100.0	-0.076812744140625	0.673309326171875	0.6776766532590874
400.0	120.0	-0.075408935546875	0.7158660888671875	0.7198268991572326
400.0	140.0	-0.0869140625	0.783203125	0.788010906821739
400.0	160.0	-0.079193115234375	0.80706787109375	0.8109439549391332
400.0	180.0	-0.110443115234375	0.8455352783203125	0.8527177660790713
400.0	200.0	-0.131591796875	0.860992431640625	0.8709904525006159
400.0	220.0	-0.173614501953125	0.87091064453125	0.8880469278401164
400.0	240.0	-0.188446044921875	0.9681549072265625	0.9863244071975362
400.0	260.0	0.06097412109375	2.183868408203125	2.1847194483024146
400.0	280.0	1.738922119140625	1.636322021484375	2.387760434891079
400.0	300.0	3.333221435546875	0.437469482421875	3.361806759235223
400.0	320.0	3.384033203125	0.4117431640625	3.4089900488274596
400.0	340.0	3.26678466796875	-0.208740234375	3.273446891630079
400.0	360.0	1.752532958984375	-0.107086181640625	1.7558015897660242
400.0	380.0	-0.433624267578125	0.50457763671875	0.6653033871169935
400.0	400.0	-0.37481689453125	0.754119873046875	0.8421309205523124
400.0	420.0	-0.474151611328125	0.636566162109375	0.793748215284744
400.0	440.0	-0.4627685546875	0.62890625	0.7808186770925887
400.0	460.0	-0.462371826171875	0.5919189453125	0.7511030178726331
400.0	480.0	-0.459442138671875	0.548370361328125	0.7153999804099276
400.0	500.0	-0.400177001953125	0.509307861328125	0.6477160878832793
400.0	520.0	-0.349090576171875	0.44952392578125	0.569153749194186
400.0	540.0	-0.309906005859375	0.3988037109375	0.505060523427868
400.0	560.0	-0.305572509765625	0.37957763671875	0.4872922542186099
400.0	580.0	-0.324371337890625	0.32843017578125	0.46160929930912004
400.0	600.0	-0.397613525390625	-0.01519775390625	0.3979038669042513
400.0	620.0	-0.363067626953125	-0.0589599609375	0.36782384198842394
400.0	640.0	-0.379730224609375	-0.10235595703125	0.39328333987301
400.0	660.0	-0.294586181640625	-0.15167236328125	0.3313389868351184
400.0	680.0	-0.144927978515625	-0.2822265625	0.31726322121732276
400.0	700.0	-0.238739013671875	-1.041015625	1.0680401903220498
400.0	720.0	-0.06134033203125	-1.225830078125	1.2273638485671832
400.0	740.0	0.0584716796875	-1.1533203125	1.1548015762677912
400.0	760.0	-1.268768310546875	0.10302734375	1.2729444840244024
400.0	780.0	-2.3385009765625	0.442626953125	2.380022150530639
400.0	800.0	-2.7293701171875	0.577880859375	2.7898758976391935
420.0	0.0	-0.138885498046875	0.2826797664165497	0.31495560307612186
420.0	20.0	-0.146697998046875	0.32260704040527344	0.3543947024858169
420.0	40.0	-0.125518798828125	0.3428306579589844	0.3650860568357075
420.0	60.0	-0.107666015625	0.5313262939453125	0.5421250792559069
420.0	80.0	-0.13909912109375	0.5744705200195312	0.5910710142280404
420.0	100.0	-0.110443115234375	0.6437225341796875	0.6531281518303987
420.0	120.0	-0.078704833984375	0.6841812133789062	0.6886932434931684
420.0	140.0	-0.092193603515625	0.7487030029296875	0.754357903866015
420.0	160.0	-0.077362060546875	0.7696075439453125	0.7734860439009836
420.0	180.0	-0.104736328125	0.8155670166015625	0.8222647122414296
420.0	200.0	-0.142669677734375	0.8485260009765625	0.8604365236774342
420.0	220.0	-0.150360107421875	0.846649169921875	0.8598970745579483
420.0	240.0	0.118408203125	0.8921661376953125	0.8999893998361662
420.0	260.0	0.459136962890625	1.92633056640625	1.9802919486185493
420.0	280.0	1.770843505859375	1.747344970703125	2.487790419003544
420.0	300.0	2.78472900390625	0.69146728515625	2.8692930543320334
420.0	320.0	3.124298095703125	0.573272705078125	3.176457175093309
420.0	340.0	3.543426513671875	-0.2620849609375	3.5531056815893374
420.0	360.0	2.29400634765625	-0.149993896484375	2.298904802741891
420.0	380.0	-0.738128662109375	0.1180419921875	0.7475077482855744
420.0	400.0	-0.445587158203125	0.60955810546875	0.7550556267575181
420.0	420.0	-0.47955322265625	0.557647705078125	0.7354877676337618
420.0	440.0	-0.4393310546875	0.571624755859375	0.7209484288935799
420.0	460.0	-0.40875244140625	0.532379150390625	0.6711975254172303
420.0	480.0	-0.422698974609375	0.480865478515625	0.6402390425176194
420.0	500.0	-0.416473388671875	0.44378662109375	0.6086022087814358
420.0	520.0	-0.40692138671875	0.39276123046875	0.5655496433810537
420.0	540.0	-0.42755126953125	0.34521484375	0.5495210427482468
420.0	560.0	-0.419952392578125	0.32421875	0.5305448236328898
420.0	580.0	-0.38800048828125	0.2623291015625	0.46835983648587637
420.0	600.0	-0.39971923828125	-0.05035400390625	0.40287838755824734
420.0	620.0	-0.333709716796875	-0.106689453125	0.35034956042895515
420.0	640.0	-0.339813232421875	-0.157470703125	0.37452644135185587
420.0	660.0	-0.283721923828125	-0.21136474609375	0.3537982277400606
420.0	680.0	-0.202301025390625	-0.3194580078125	0.37812580397220924
420.0	700.0	-0.26666259765625	-1.09075927734375	1.1228823367121947
420.0	720.0	-0.068267822265625	-1.1922607421875	1.1942136211408658
420.0	740.0	-0.274566650390625	-0.753662109375	0.8021180839591526
420.0	760.0	-1.955413818359375	0.32257080078125	1.9818413464622862
420.0	780.0	-2.65185546875	0.51220703125	2.700869021259865
420.0	800.0	-2.834228515625	0.58026123046875	2.893018211896876
440.0	0.0	-0.2725830078125	0.1550087332725525	0.31357487708499665
440.0	20.0	-0.286529541015625	0.17960357666015625	0.33816656047537486
440.0	40.0	-0.26312255859375	0.20073318481445312	0.330949078147492
440.0	60.0	-0.147247314453125	0.4441070556640625	0.46788123333198584
440.0	80.0	-0.17669677734375	0.5124130249023438	0.5420229323683978
440.0	100.0	-0.148956298828125	0.60174560546875	0.6199078582027544
440.0	120.0	-0.106658935546875	0.6472015380859375	0.6559313679286848
440.0	140.0	-0.120361328125	0.699615478515625	0.7098934195262419
440.0	160.0	-0.11322021484375	0.7171783447265625	0.7260603247623416
440.0	180.0	-0.101837158203125	0.767913818359375	0.7746369725349826
440.0	200.0	-0.11932373046875	0.8067626953125	0.8155392076417103
440.0	220.0	-0.0679931640625	0.7881011962890625	0.791028802226241
440.0	240.0	0.273406982421875	0.8924713134765625	0.9334111759645993
440.0	260.0	0.661529541015625	1.972015380859375	2.08001586435832
440.0	280.0	2.62554931640625	1.942840576171875	3.266211676744358
440.0	300.0	3.1021728515625	0.96710205078125	3.249424991840358
440.0	320.0	3.380584716796875	0.88250732421875	3.493876386585585
440.0	340.0	3.98541259765625	-0.2529296875	3.9934304802232363
440.0	360.0	3.07574462890625	-0.25933837890625	3.0866586168572914
440.0	380.0	-0.955413818359375	0.060943603515625	0.957355569849317
440.0	400.0	-0.55291748046875	0.53912353515625	0.7722512067761907
440.0	420.0	-0.538482666015625	0.485107421875	0.7247708550690379
440.0	440.0	-0.508697509765625	0.5228271484375	0.729466506143384
440.0	460.0	-0.453826904296875	0.47943115234375	0.6601614112482954
440.0	480.0	-0.454132080078125	0.42266845703125	0.6203906597662977
440.0	500.0	-0.4384765625	0.392974853515625	0.5888046631587112
440.0	520.0	-0.424774169921875	0.33642578125	0.541862899378146
440.0	540.0	-0.4483642578125	0.28741455078125	0.5325764092452291
440.0	560.0	-0.448822021484375	0.2572021484375	0.517295033931495
440.0	580.0	-0.4189453125	0.17327880859375	0.4533659894317086
440.0	600.0	-0.386199951171875	-0.091796875	0.396959782024482
440.0	620.0	-0.301483154296875	-0.17303466796875	0.34761054161784116
440.0	640.0	-0.299560546875	-0.2503662109375	0.3904097345395601
440.0	660.0	-0.261749267578125	-0.32977294921875	0.42102598151909476
440.0	680.0	-0.257232666015625	-0.54302978515625	0.6008743562778737
440.0	700.0	-0.205780029296875	-0.9906005859375	1.011748457531387
440.0	720.0	-0.013214111328125	-1.13775634765625	1.1378330806275065
440.0	740.0	-0.88140869140625	-0.13616943359375	0.8918651220513788
440.0	760.0	-1.71575927734375	0.33416748046875	1.7479982273429169
440.0	780.0	-2.332061767578125	0.46270751953125	2.377521889789949
440.0	800.0	-2.4281005859375	0.505615234375	2.4801853198223145
460.0	0.0	-0.226898193359375	0.11306565999984741	0.25350864604772244
460.0	20.0	-0.242889404296875	0.12531661987304688	0.2733121254831123
460.0	40.0	-0.2454833984375	0.13477325439453125	0.2800462979732412
460.0	60.0	-0.19732666015625	0.2584190368652344	0.325143367490059
460.0	80.0	-0.189727783203125	0.3886566162109375	0.43249346474103856
460.0	100.0	-0.183074951171875	0.5447845458984375	0.574723097844824
460.0	120.0	-0.16290283203125	0.594757080078125	0.616663049798558
460.0	140.0	-0.154510498046875	0.636932373046875	0.6554054789531568
460.0	160.0	-0.12689208984375	0.652191162109375	0.6644207359787105
460.0	180.0	-0.115509033203125	0.7017974853515625	0.7112397958475729
460.0	200.0	-0.101165771484375	0.743194580078125	0.7500484632192305
460.0	220.0	0.006622314453125	0.7071685791015625	0.7071995859142163
460.0	240.0	0.4307861328125	0.811859130859375	0.919071238035055
460.0	260.0	0.907958984375	1.97674560546875	2.175296004236503
460.0	280.0	2.0186767578125	2.163299560546875	2.95887154861354
460.0	300.0	2.182220458984375	1.288909912109375	2.5344377864022967
460.0	320.0	2.282806396484375	1.272430419921875	2.6134812448863176
460.0	340.0	3.0635986328125	-0.018280029296875	3.0636531694109426
460.0	360.0	2.29339599609375	-0.21295166015625	2.3032615145619366
460.0	380.0	-1.001678466796875	0.159881591796875	1.0143578630049854
460.0	400.0	-0.600250244140625	0.51153564453125	0.788650157685194
460.0	420.0	-0.528289794921875	0.436187744140625	0.6850911293814014
460.0	440.0	-0.5023193359375	0.46112060546875	0.6818775022278983
460.0	460.0	-0.477294921875	0.445343017578125	0.6527946428650073
460.0	480.0	-0.497650146484375	0.391204833984375	0.6330062325354011
460.0	500.0	-0.487762451171875	0.3602294921875	0.6063641610574126
460.0	520.0	-0.466827392578125	0.27197265625	0.5402748746785949
460.0	540.0	-0.461944580078125	0.2110595703125	0.5078768918586988
460.0	560.0	-0.439605712890625	0.157470703125	0.46695846190936136
460.0	580.0	-0.4119873046875	0.06011962890625	0.41635070433889765
460.0	600.0	-0.38897705078125	-0.09979248046875	0.40157400960792394
460.0	620.0	-0.344970703125	-0.216064453125	0.4070486874057724
460.0	640.0	-0.34149169921875	-0.33172607421875	0.47608693423774284
460.0	660.0	-0.3475341796875	-0.512451171875	0.6191818873377388
460.0	680.0	-0.451690673828125	-0.85784912109375	0.9694996541436335
460.0	700.0	-0.400634765625	-1.01251220703125	1.0888935599105596
460.0	720.0	-0.31976318359375	-0.99847412109375	1.0484269474197745
460.0	740.0	1.251800537109375	-0.21661376953125	1.270403916027441
460.0	760.0	1.78582763671875	-0.03265380859375	1.7861261487599784
460.0	780.0	1.91510009765625	-0.02838134765625	1.9153103886675296
460.0	800.0	1.994842529296875	0.02069091796875	1.9949498316443808
480.0	0.0	-0.21905517578125	0.0709601640701294	0.2302618399158098
480.0	20.0	-0.213653564453125	0.07539939880371094	0.22656768291944615
480.0	40.0	-0.20849609375	0.08237457275390625	0.22417892707700557
480.0	60.0	-0.206756591796875	0.11231613159179688	0.23529386236620248
480.0	80.0	-0.172271728515625	0.23383331298828125	0.2904402980112035
480.0	100.0	-0.15423583984375	0.43096160888671875	0.4577298358492005
480.0	120.0	-0.197113037109375	0.5240478515625	0.559892579095092
480.0	140.0	-0.24798583984375	0.5500640869140625	0.6033800431532446
480.0	160.0	-0.226226806640625	0.5703125	0.6135429208287426
480.0	180.0	-0.190093994140625	0.652008056640625	0.6791540565531656
480.0	200.0	-0.1429443359375	0.6942138671875	0.7087778047964233
480.0	220.0	-0.066497802734375	0.661041259765625	0.6643775318905843
480.0	240.0	0.39874267578125	0.7781219482421875	0.8743394580055326
480.0	260.0	0.80133056640625	1.81378173828125	1.9829107067085785
480.0	280.0	1.76300048828125	2.270111083984375	2.8742955754947404
480.0	300.0	1.328887939453125	1.584930419921875	2.068319992558623
480.0	320.0	1.258056640625	1.622711181640625	2.0532652264240423
480.0	340.0	1.65435791015625	0.725433349609375	1.8064201171438588
480.0	360.0	0.452606201171875	0.27874755859375	0.5315567465108612
480.0	380.0	-1.125823974609375	0.224700927734375	1.148028801350358
480.0	400.0	-0.711761474609375	0.50518798828125	0.8728226052536496
480.0	420.0	-0.600982666015625	0.40234375	0.7232293260199774
480.0	440.0	-0.55084228515625	0.413909912109375	0.6890200566446161
480.0	460.0	-0.52325439453125	0.38165283203125	0.6476527198999001
480.0	480.0	-0.564483642578125	0.3353271484375	0.6565714578151365
480.0	500.0	-0.564666748046875	0.3089599609375	0.6436651255212873
480.0	520.0	-0.548065185546875	0.22357177734375	0.5919119759163298
480.0	540.0	-0.53826904296875	0.16815185546875	0.5639225204902509
480.0	560.0	-0.52630615234375	0.10028076171875	0.5357745768191836
480.0	580.0	-0.5025634765625	-0.03070068359375	0.5035003276540245
480.0	600.0	-0.4442138671875	-0.18353271484375	0.4806352226164778
480.0	620.0	-0.407440185546875	-0.3160400390625	0.5156440740366347
480.0	640.0	-0.61419677734375	-0.6392822265625	0.8865209791641456
480.0	660.0	-0.655364990234375	-0.91033935546875	1.121704512133281
480.0	680.0	-0.70086669921875	-1.02447509765625	1.2412748913079523
480.0	700.0	-0.751068115234375	-0.9608154296875	1.219536634811473
480.0	720.0	-0.8270263671875	-0.80560302734375	1.1545427015441085
480.0	740.0	1.400177001953125	-0.1416015625	1.4073189543599856
480.0	760.0	1.93023681640625	0.02093505859375	1.930350342318321
480.0	780.0	2.0252685546875	0.033935546875	2.0255528479769915
480.0	800.0	2.09515380859375	0.0858154296875	2.096910529716837
500.0	0.0	-0.156646728515625	0.08349877595901489	0.17751124792897402
500.0	20.0	-0.14996337890625	0.08155250549316406	0.1707039137371843
500.0	40.0	-0.1319580078125	0.08547592163085938	0.1572229277315768
500.0	60.0	-0.149627685546875	0.0665435791015625	0.16375741876861766
500.0	80.0	-0.12603759765625	0.15082550048828125	0.1965548463419289
500.0	100.0	-0.094329833984375	0.31597900390625	0.32975877317988933
500.0	120.0	-0.15191650390625	0.43068695068359375	0.4566945080118985
500.0	140.0	-0.25860595703125	0.4441070556640625	0.5139145044680598
500.0	160.0	-0.335784912109375	0.4544830322265625	0.5650719722142935
500.0	180.0	-0.32220458984375	0.5439300537109375	0.6321990992135014
500.0	200.0	-0.28338623046875	0.5502777099609375	0.6189614799800882
500.0	220.0	-0.2628173828125	0.5321197509765625	0.5934849670276166
500.0	240.0	0.131591796875	0.67193603515625	0.6847002529182332
500.0	260.0	0.960601806640625	1.74481201171875	1.9917642398535185
500.0	280.0	1.681640625	2.54974365234375	3.0543588335880965
500.0	300.0	1.319488525390625	2.261322021484375	2.618134307763394
500.0	320.0	1.243133544921875	2.347808837890625	2.6566120058803007
500.0	340.0	1.169281005859375	2.355865478515625	2.6300798891906623
500.0	360.0	0.11053466796875	1.17352294921875	1.1787171098978901
500.0	380.0	-1.081298828125	0.447540283203125	1.1702561517864505
500.0	400.0	-0.706390380859375	0.514801025390625	0.8740752060972167
500.0	420.0	-0.586700439453125	0.376617431640625	0.6971786682551833
500.0	440.0	-0.565338134765625	0.364959716796875	0.6729062352993403
500.0	460.0	-0.551727294921875	0.32220458984375	0.6389200307379546
500.0	480.0	-0.60992431640625	0.262542724609375	0.66403038634459
500.0	500.0	-0.61578369140625	0.215850830078125	0.6525190690296516
500.0	520.0	-0.5797119140625	0.1195068359375	0.5919018391099997
500.0	540.0	-0.55877685546875	0.03167724609375	0.559674032029027
500.0	560.0	-0.58294677734375	-0.03033447265625	0.5837354927077815
500.0	580.0	-0.535675048828125	-0.1434326171875	0.5545454657737903
500.0	600.0	-0.943756103515625	-0.4532470703125	1.0469519996971492
500.0	620.0	-0.948822021484375	-0.66558837890625	1.1589957370882542
500.0	640.0	-0.881988525390625	-0.857177734375	1.2299013892296355
500.0	660.0	-0.824859619140625	-1.04156494140625	1.328627456609046
500.0	680.0	-0.829559326171875	-1.03302001953125	1.324876989154495
500.0	700.0	-0.865203857421875	-0.8994140625	1.248007760681177
500.0	720.0	-0.976806640625	-0.74566650390625	1.2288896403733198
500.0	740.0	1.630218505859375	-0.03558349609375	1.6306068079217095
500.0	760.0	2.04364013671875	0.08746337890625	2.045510902209404
500.0	780.0	2.108184814453125	0.10845947265625	2.1109729200299157
500.0	800.0	2.1375732421875	0.1270751953125	2.141347115948204
520.0	0.0	-0.01629638671875	0.03486078977584839	0.038481773398362853
520.0	20.0	-0.07830810546875	0.052646636962890625	0.09436009625687797
520.0	40.0	-0.0845947265625	0.056537628173828125	0.10174856835212075
520.0	60.0	-0.09320068359375	0.0200042724609375	0.09532333575276163
520.0	80.0	-0.061279296875	0.09709930419921875	0.11481910599489444
520.0	100.0	-0.03607177734375	0.1522064208984375	0.1564224014757777
520.0	120.0	-0.0205078125	0.22417449951171875	0.22511058750059879
520.0	140.0	-0.04998779296875	0.28985595703125	0.2941347569947973
520.0	160.0	-0.23968505859375	0.299530029296875	0.38362372940640177
520.0	180.0	-0.314697265625	0.4679107666015625	0.5638925912738291
520.0	200.0	-0.34295654296875	0.46435546875	0.5772739312692964
520.0	220.0	-0.367919921875	0.454925537109375	0.5850831677862212
520.0	240.0	-0.31024169921875	0.4801025390625	0.5716190689160017
520.0	260.0	0.09942626953125	1.198150634765625	1.2022689077998194
520.0	280.0	0.127197265625	2.5257568359375	2.5289576387649295
520.0	300.0	-0.12603759765625	2.4874267578125	2.4906178654110236
520.0	320.0	-0.15478515625	2.569671630859375	2.5743291815614446
520.0	340.0	-0.73883056640625	2.4296875	2.539537744061393
520.0	360.0	-1.01873779296875	1.166046142578125	1.548383123598344
520.0	380.0	-0.90643310546875	0.56494140625	1.0680729222227523
520.0	400.0	-0.784912109375	0.48486328125	0.9225938548180497
520.0	420.0	-0.69110107421875	0.331817626953125	0.7666313536133996
520.0	440.0	-0.65869140625	0.29595947265625	0.7221262895938412
520.0	460.0	-0.66436767578125	0.212158203125	0.6974206132429761
520.0	480.0	-0.68206787109375	0.148895263671875	0.6981306327058551
520.0	500.0	-0.6837158203125	0.115447998046875	0.6933942336064138
520.0	520.0	-0.68756103515625	-0.012451171875	0.6876737662192697
520.0	540.0	-0.75787353515625	-0.1177978515625	0.7669736821579816
520.0	560.0	-0.94830322265625	-0.24090576171875	0.9784245439120589
520.0	580.0	-0.94775390625	-0.42730712890625	1.0396291883292987
520.0	600.0	-0.9366455078125	-0.65509033203125	1.1429996283578352
520.0	620.0	-0.8896484375	-0.8433837890625	1.2258754251552688
520.0	640.0	-0.8258056640625	-1.0279541015625	1.318576743961789
520.0	660.0	-0.76080322265625	-1.21282958984375	1.4317042842726617
520.0	680.0	-0.74273681640625	-1.26300048828125	1.465205859885896
520.0	700.0	-0.7628173828125	-1.24102783203125	1.4567224991044438
520.0	720.0	0.02398681640625	-2.22076416015625	2.2208936990310457
520.0	740.0	1.79400634765625	0.0009765625	1.7940066134508073
520.0	760.0	2.1038818359375	0.11981201171875	2.1072906059060386
520.0	780.0	2.11962890625	0.133544921875	2.1238316662036025
520.0	800.0	2.1275634765625	0.13580322265625	2.131893257667122
540.0	0.0	0.04486083984375	0.009081363677978516	0.04577079983721385
540.0	20.0	-0.0189208984375	0.02558135986328125	0.03181833386802154
540.0	40.0	-0.03076171875	0.030277252197265625	0.04316242974012153
540.0	60.0	-0.04150390625	0.0208587646484375	0.046450643662576896
540.0	80.0	-0.016845703125	0.078948974609375	0.08072619342968781
540.0	100.0	0.01275634765625	0.1521148681640625	0.15264880452233234
540.0	120.0	0.01995849609375	0.18607330322265625	0.18714063091299765
540.0	140.0	0.01312255859375	0.2608184814453125	0.2611483903980364
540.0	160.0	-0.05548095703125	0.3007049560546875	0.30578032505207875
540.0	180.0	-0.1138916015625	0.4493865966796875	0.46359423009979683
540.0	200.0	-0.154052734375	0.445343017578125	0.47123523666424233
540.0	220.0	-0.17791748046875	0.468902587890625	0.5015219504536899
540.0	240.0	-0.1722412109375	0.4575347900390625	0.48888149774899986
540.0	260.0	-0.158447265625	0.610870361328125	0.631084886788769
540.0	280.0	0.08770751953125	2.4041748046875	2.405774116677728
540.0	300.0	0.10546875	2.653778076171875	2.6558730645113786
540.0	320.0	0.10638427734375	2.668060302734375	2.670180404671751
540.0	340.0	0.03302001953125	2.634246826171875	2.634453769358354
540.0	360.0	-0.184814453125	1.566650390625	1.5775138124686445
540.0	380.0	-0.619140625	0.480133056640625	0.7834940112116111
540.0	400.0	-0.74481201171875	0.389801025390625	0.8406484236564736
540.0	420.0	-0.7164306640625	0.212158203125	0.747184046645981
540.0	440.0	-0.68634033203125	0.145965576171875	0.7016901031081698
540.0	460.0	-0.64617919921875	0.0242919921875	0.6466356457754417
540.0	480.0	-0.65570068359375	-0.029296875	0.6563548532235263
540.0	500.0	-0.59515380859375	-0.078277587890625	0.6002794654572323
540.0	520.0	-0.61724853515625	-1.6905517578125	1.7997113657460382
540.0	540.0	-0.5965576171875	-2.14398193359375	2.2254301881211243
540.0	560.0	-0.6141357421875	-2.2801513671875	2.361409106258214
540.0	580.0	-0.5953369140625	-2.275634765625	2.3522201486609644
540.0	600.0	-0.65472412109375	-2.23773193359375	2.331546242596789
540.0	620.0	-0.6658935546875	-2.274658203125	2.370123238824979
540.0	640.0	-0.7730712890625	-2.28936767578125	2.416369916400384
540.0	660.0	-0.8701171875	-2.33587646484375	2.4926738212196646
540.0	680.0	-0.91943359375	-2.44952392578125	2.6163955351381465
540.0	700.0	-0.98480224609375	-2.44891357421875	2.6395100223155334
540.0	720.0	-1.00933837890625	-2.42236328125	2.624234713108064
540.0	740.0	-1.06573486328125	-2.30810546875	2.542270963860218
540.0	760.0	0.65850830078125	-1.4752197265625	1.6155204807853556
540.0	780.0	2.0230712890625	-0.3419189453125	2.0517616834790093
540.0	800.0	2.1219482421875	0.125244140625	2.125641182627848
560.0	0.0	0.1236572265625	0.02852874994277954	0.12690547369765853
560.0	20.0	0.1005859375	0.03402519226074219	0.10618495435387433
560.0	40.0	0.05218505859375	0.03495025634765625	0.06280764889087957
560.0	60.0	0.0186767578125	0.0199737548828125	0.02734542313633958
560.0	80.0	0.0286865234375	0.07427978515625	0.07962664823907191
560.0	100.0	0.04730224609375	0.14646148681640625	0.15391058964862045
560.0	120.0	0.05413818359375	0.165069580078125	0.17372077938461797
560.0	140.0	0.03228759765625	0.2087554931640625	0.21123765026288005
560.0	160.0	-0.04278564453125	0.2336883544921875	0.23757284862378691
560.0	180.0	-0.10076904296875	0.30560302734375	0.3217881451242457
560.0	200.0	-0.1431884765625	0.33782958984375	0.36692202386104594
560.0	220.0	-0.16748046875	0.4089508056640625	0.4419168121558689
560.0	240.0	-0.16583251953125	0.3916778564453125	0.4253374751461212
560.0	260.0	-0.186767578125	0.368408203125	0.4130456783074594
560.0	280.0	-0.01629638671875	1.76617431640625	1.7662494977078327
560.0	300.0	0.05303955078125	2.425201416015625	2.425781338495139
560.0	320.0	0.049560546875	2.36358642578125	2.3641059705402236
560.0	340.0	0.09771728515625	2.260833740234375	2.2629445129742933
560.0	360.0	-0.10577392578125	0.95953369140625	0.9653460666097324
560.0	380.0	-0.27154541015625	-0.085723876953125	0.284755145443942
560.0	400.0	-0.295166015625	-0.251495361328125	0.3877794393073231
560.0	420.0	-0.36676025390625	-0.5338134765625	0.6476649686412873
560.0	440.0	-0.40924072265625	-0.77056884765625	0.8724988928694929
560.0	460.0	-0.40936279296875	-0.9676513671875	1.0506793348529386
560.0	480.0	-0.5133056640625	-0.972869873046875	1.0999811337658874
560.0	500.0	-0.5177001953125	-0.982330322265625	1.110399186900408
560.0	520.0	-0.61395263671875	-2.124267578125	2.2112102079194007
560.0	540.0	-0.59771728515625	-2.2904052734375	2.3671126440380625
560.0	560.0	-0.6112060546875	-2.3448486328125	2.423197877204689
560.0	580.0	-0.59881591796875	-2.33502197265625	2.4105825263616762
560.0	600.0	-0.652587890625	-2.28570556640625	2.3770403638329123
560.0	620.0	-0.67181396484375	-2.31768798828125	2.413091712799633
560.0	640.0	-0.78350830078125	-2.34881591796875	2.4760495701614103
560.0	660.0	-0.87335205078125	-2.43194580078125	2.5840093232303496
560.0	680.0	-0.9244384765625	-2.5257568359375	2.6896159746763493
560.0	700.0	-0.9815673828125	-2.5255126953125	2.7095551113025897
560.0	720.0	-1.01214599609375	-2.508056640625	2.7045864064569596
560.0	740.0	-1.01080322265625	-2.51416015625	2.709746195902355
560.0	760.0	-0.79571533203125	-0.38421630859375	0.883620428362207
560.0	780.0	1.97784423828125	-0.12713623046875	1.9819261974150655
560.0	800.0	2.091064453125	0.18939208984375	2.099623754585173
580.0	0.0	0.441650390625	0.04203319549560547	0.44364609438468733
580.0	20.0	0.30926513671875	0.05554771423339844	0.31421405657007523
580.0	40.0	0.23736572265625	0.04979705810546875	0.24253295299419259
580.0	60.0	0.07305908203125	0.036602020263671875	0.08171497631787678
580.0	80.0	0.081787109375	0.0907135009765625	0.12213955345973318
580.0	100.0	0.1033935546875	0.1868438720703125	0.21354357794404485
580.0	120.0	0.083740234375	0.156219482421875	0.1772482821957337
580.0	140.0	0.05670166015625	0.1861114501953125	0.19455731843926394
580.0	160.0	-0.0167236328125	0.183135986328125	0.18389798634792745
580.0	180.0	-0.0789794921875	0.24310302734375	0.2556107237380534
580.0	200.0	-0.12017822265625	0.3069305419921875	0.3296197245439556
580.0	220.0	-0.1463623046875	0.419525146484375	0.4443233875975615
580.0	240.0	-0.15399169921875	0.3939208984375	0.42295049078359653
580.0	260.0	-0.17230224609375	0.3541259765625	0.39381883053670186
580.0	280.0	-0.193115234375	0.367950439453125	0.41554905804424463
580.0	300.0	-0.25323486328125	-0.05084228515625	0.2582882768167824
580.0	320.0	-0.28179931640625	-0.1181640625	0.3055709416707251
580.0	340.0	-0.28546142578125	-0.140594482421875	0.3182059617551799
580.0	360.0	-0.3057861328125	-0.15771484375	0.3440626846368417
580.0	380.0	-0.32489013671875	-0.301727294921875	0.4433880483707248
580.0	400.0	-0.34271240234375	-0.44622802734375	0.5626466414254322
580.0	420.0	-0.39459228515625	-0.656768798828125	0.766190789959635
580.0	440.0	-0.39300537109375	-0.760955810546875	0.8564502129800585
580.0	460.0	-0.3848876953125	-0.882720947265625	0.9629822473672556
580.0	480.0	-0.40789794921875	-0.9810791015625	1.0624956190495771
580.0	500.0	-0.34039306640625	-1.093841552734375	1.1455814166377691
580.0	520.0	-0.47430419921875	-2.23223876953125	2.2820723909628566
580.0	540.0	-0.53033447265625	-2.36090087890625	2.419732963140331
580.0	560.0	-0.58050537109375	-2.38031005859375	2.450073970497886
580.0	580.0	-0.57666015625	-2.3741455078125	2.4431749483147023
580.0	600.0	-0.64178466796875	-2.31524658203125	2.4025516218485596
580.0	620.0	-0.67828369140625	-2.36529541015625	2.460628200954771
580.0	640.0	-0.8006591796875	-2.42840576171875	2.5569923084684247
580.0	660.0	-0.889892578125	-2.50286865234375	2.6563622289678377
580.0	680.0	-0.9462890625	-2.5894775390625	2.756965163928683
580.0	700.0	-0.9931640625	-2.54034423828125	2.7275856914147076
580.0	720.0	-1.012451171875	-2.47454833984375	2.673657955246804
580.0	740.0	-1.00927734375	-2.44964599609375	2.649416211693662
580.0	760.0	-0.71661376953125	0.25006103515625	0.7589899972892942
580.0	780.0	2.00164794921875	0.15545654296875	2.0076755836945925
580.0	800.0	2.108642578125	0.1796875	2.1162847445317694
600.0	0.0	0.48577880859375	-0.01212763786315918	0.48593017037317526
600.0	20.0	0.34454345703125	0.0056018829345703125	0.34458899412990174
600.0	40.0	0.272705078125	-0.01166534423828125	0.27295446486797015
600.0	60.0	0.10333251953125	0.051891326904296875	0.11563009729549123
600.0	80.0	0.10174560546875	0.08709716796875	0.13393313593125183
600.0	100.0	0.11151123046875	0.1912078857421875	0.22134861664499308
600.0	120.0	0.0887451171875	0.15840911865234375	0.1815740749579505
600.0	140.0	0.06378173828125	0.155548095703125	0.16811698371980865
600.0	160.0	0.00408935546875	0.14459228515625	0.14465010112286858
600.0	180.0	-0.0538330078125	0.188079833984375	0.1956323508056138
600.0	200.0	-0.091796875	0.1530609130859375	0.1784777559654607
600.0	220.0	-0.125244140625	0.368682861328125	0.3893753292107606
600.0	240.0	-0.13824462890625	0.354644775390625	0.38063695844372974
600.0	260.0	-0.161376953125	0.308258056640625	0.3479447520566494
600.0	280.0	-0.1864013671875	0.33160400390625	0.38040331898660595
600.0	300.0	-0.24945068359375	-0.0579833984375	0.2561009918757658
600.0	320.0	-0.28228759765625	-0.140655517578125	0.315389065149233
600.0	340.0	-0.29559326171875	-0.231170654296875	0.3752535779730484
600.0	360.0	-0.31915283203125	-0.2808837890625	0.4251520118165669
600.0	380.0	-0.322509765625	-0.3077392578125	0.44577572805445653
600.0	400.0	-0.3233642578125	-0.38946533203125	0.5062091347307364
600.0	420.0	-0.359375	-0.534942626953125	0.6444486052095313
600.0	440.0	-0.35504150390625	-0.660675048828125	0.7500306591333831
600.0	460.0	-0.346923828125	-0.80987548828125	0.8810530341810858
600.0	480.0	-0.3482666015625	-0.91302490234375	0.9771919453534742
600.0	500.0	-0.24127197265625	-1.01080322265625	1.0391993647619782
600.0	520.0	-0.38323974609375	-2.1995849609375	2.232721815042892
600.0	540.0	-0.4542236328125	-2.41326904296875	2.4556438223725956
600.0	560.0	-0.54656982421875	-2.40765380859375	2.4689138167993034
600.0	580.0	-0.57794189453125	-2.4073486328125	2.475751254338485
600.0	600.0	-0.67095947265625	-2.37548828125	2.468426865091051
600.0	620.0	-0.71990966796875	-2.45233154296875	2.555816880505011
600.0	640.0	-0.8458251953125	-2.55517578125	2.69153181926426
600.0	660.0	-0.91241455078125	-2.5863037109375	2.7425293430857645
600.0	680.0	-0.95050048828125	-2.607177734375	2.775036381174786
600.0	700.0	-0.99273681640625	-2.5423583984375	2.729306251184375
600.0	720.0	-1.01678466796875	-2.47064208984375	2.6716892403728045
600.0	740.0	-1.02996826171875	-2.43310546875	2.6421273327016435
600.0	760.0	-0.82891845703125	0.2127685546875	0.8557898493619073
600.0	780.0	2.034912109375	0.1298828125	2.039052926695117
600.0	800.0	2.1500244140625	0.14752197265625	2.1550795144219594
620.0	0.0	0.5169677734375	-0.03102344274520874	0.5178978014750513
620.0	20.0	0.36236572265625	-0.020349502563476562	0.36293666005346886
620.0	40.0	0.29058837890625	-0.041194915771484375	0.29349382794324996
620.0	60.0	0.10455322265625	0.05852508544921875	0.11981887161313841
620.0	80.0	0.078125	0.06927490234375	0.10441516996938759
620.0	100.0	0.09393310546875	0.1976470947265625	0.21883281828111176
620.0	120.0	0.06378173828125	0.1482696533203125	0.16140632030346125
620.0	140.0	0.04815673828125	0.1642608642578125	0.17117448106716232
620.0	160.0	0.01251220703125	0.185394287109375	0.18581603003397265
620.0	180.0	-0.03826904296875	0.24920654296875	0.25212778646587025
620.0	200.0	-0.062255859375	0.1919708251953125	0.20181325465065222
620.0	220.0	-0.0911865234375	0.2226104736328125	0.24056268419612142
620.0	240.0	-0.13751220703125	0.1439361572265625	0.1990658796473044
620.0	260.0	-0.18218994140625	0.060333251953125	0.1919199730118053
620.0	280.0	-0.23480224609375	0.06951904296875	0.24487750428726776
620.0	300.0	-0.252685546875	-0.03564453125	0.25518722187356885
620.0	320.0	-0.27655029296875	-0.159210205078125	0.3191049262266568
620.0	340.0	-0.28424072265625	-0.235076904296875	0.3688549028411434
620.0	360.0	-0.31182861328125	-0.291961669921875	0.42717525766888376
620.0	380.0	-0.31390380859375	-0.311859130859375	0.4424835799778636
620.0	400.0	-0.297607421875	-0.352142333984375	0.4610579149510909
620.0	420.0	-0.31561279296875	-0.452362060546875	0.5515821506428119
620.0	440.0	-0.3018798828125	-0.564666748046875	0.6402968061740756
620.0	460.0	-0.2938232421875	-0.721282958984375	0.7788332328366773
620.0	480.0	-0.2816162109375	-0.810211181640625	0.857758619378606
620.0	500.0	-0.16448974609375	-0.915283203125	0.9299463524810162
620.0	520.0	-0.364990234375	-2.16595458984375	2.196492011470637
620.0	540.0	-0.41278076171875	-2.46844482421875	2.502720081722574
620.0	560.0	-0.51611328125	-2.43603515625	2.490108471847884
620.0	580.0	-0.56622314453125	-2.42340087890625	2.4886704219897102
620.0	600.0	-0.6268310546875	-2.40521240234375	2.4855510196953987
620.0	620.0	-0.712158203125	-2.45562744140625	2.5568096208489273
620.0	640.0	-0.8173828125	-2.55523681640625	2.6827877012705192
620.0	660.0	-0.86151123046875	-2.63433837890625	2.7716313417917235
620.0	680.0	-0.91326904296875	-2.6197509765625	2.7743747987691263
620.0	700.0	-0.9908447265625	-2.50042724609375	2.6895928474705406
620.0	720.0	-1.05194091796875	-2.3857421875	2.607363703075239
620.0	740.0	-1.12811279296875	-2.22442626953125	2.4941352614163623
620.0	760.0	-0.96697998046875	0.245849609375	0.9977436108826677
620.0	780.0	2.0634765625	0.11431884765625	2.066640830651584
620.0	800.0	2.15631103515625	0.13665771484375	2.1606370846032736
