# Supplementary material for: Real-time emotion detection by quantitative facial motion analysis
Source: PLoS One. 2023 Mar 10;18(3):e0282730. doi: 10.1371/journal.pone.0282730 (PMC10004542; doi:10.1371/journal.pone.0282730)
Supplement: S1 Dataset — Data from each participant is organized into folders by Study ID and subsequently by emotions. The data files (.csv) contain the pixel displacement results after DISC-processing of videos. (ZIP) [file pone.0282730.s004.zip › S1_Dataset/1/neutral/result/100024_cropped_result.csv]

pos_x	pos_y	disp_x	disp_y	disp_xy_indi
0.0	0.0	-0.6094279289245605	-1.3816828727722168	1.51011587683375
0.0	20.0	-0.5288920402526855	-1.3563270568847656	1.4557987070609517
0.0	40.0	-0.6326162815093994	-1.0641670227050781	1.2380043666497182
0.0	60.0	-0.4988076686859131	-1.0765953063964844	1.1865355216321236
0.0	80.0	-0.44570207595825195	-1.0343856811523438	1.1263232563906747
0.0	100.0	-0.4804387092590332	-0.8908615112304688	1.0121539337207164
0.0	120.0	-0.47183990478515625	-0.8909835815429688	1.0082086283735134
0.0	140.0	-0.4644596576690674	-0.856719970703125	0.9745213603629377
0.0	160.0	-0.5191562175750732	-0.705169677734375	0.875664006707401
0.0	180.0	-0.512352705001831	-0.712432861328125	0.8775339743980701
0.0	200.0	-0.48285770416259766	-0.819732666015625	0.9513743775203634
0.0	220.0	-0.5572841167449951	-0.7740631103515625	0.9538025401430762
0.0	240.0	-0.5422694683074951	-0.8669586181640625	1.0225817433669713
0.0	260.0	-0.48429203033447266	-1.00665283203125	1.1170893853591224
0.0	280.0	-0.3589656352996826	-1.2373046875	1.2883241894164594
0.0	300.0	-0.2975285053253174	-1.246429443359375	1.281448231008291
0.0	320.0	-0.24909234046936035	-1.29681396484375	1.3205201450543156
0.0	340.0	-0.2239537239074707	-1.167694091796875	1.1889763506770656
0.0	360.0	-0.20627784729003906	-1.173583984375	1.1915745543876441
0.0	380.0	-0.18612146377563477	-1.2025146484375	1.2168330530457945
0.0	400.0	-0.1554889678955078	-1.20172119140625	1.2117386851182341
0.0	420.0	-0.07352662086486816	-1.348236083984375	1.3502394980644465
0.0	440.0	0.09970903396606445	-1.419525146484375	1.4230226747862917
0.0	460.0	0.26906049251556396	-1.322235107421875	1.3493328825503568
0.0	480.0	0.41815006732940674	-1.350250244140625	1.4135151929177856
0.0	500.0	0.521355390548706	-1.38226318359375	1.4773161313587972
0.0	520.0	0.6547715663909912	-1.524658203125	1.6593096276796764
0.0	540.0	0.9123213291168213	-1.615966796875	1.8557151980204103
0.0	560.0	1.2488086223602295	-1.37890625	1.8603508866797998
0.0	580.0	1.684269666671753	-1.111328125	2.017873760047093
0.0	600.0	1.3056055307388306	-1.697021484375	2.141141686186636
0.0	620.0	1.3835514783859253	-1.9730224609375	2.409778480422578
0.0	640.0	1.0927937030792236	-1.9796142578125	2.261210005113222
0.0	660.0	1.0221412181854248	-2.1400146484375	2.371589206722079
0.0	680.0	0.9828425645828247	-2.153076171875	2.3667945640996493
0.0	700.0	0.8503471612930298	-2.113037109375	2.2777216950968726
0.0	720.0	1.2107337713241577	-0.0107421875	1.2107814252032045
0.0	740.0	1.3559491634368896	0.5703125	1.471004582413478
0.0	760.0	1.6027475595474243	0.499755859375	1.6788554609062893
0.0	780.0	1.7348376512527466	0.4676513671875	1.7967636120081252
0.0	800.0	1.6593273878097534	0.8399658203125	1.8598144959185556
20.0	0.0	-0.5384140014648438	-1.0389723777770996	1.1701936757465343
20.0	20.0	-0.5544586181640625	-0.9819126129150391	1.1276421146170628
20.0	40.0	-0.5475654602050781	-0.8667945861816406	1.0252613266106356
20.0	60.0	-0.5133266448974609	-0.7471847534179688	0.9065259511464383
20.0	80.0	-0.5022335052490234	-0.6938018798828125	0.8565042570376667
20.0	100.0	-0.5467987060546875	-0.5637893676757812	0.7853962541592223
20.0	120.0	-0.5457954406738281	-0.5111923217773438	0.747803619210585
20.0	140.0	-0.5483760833740234	-0.469635009765625	0.7219926393074881
20.0	160.0	-0.5746612548828125	-0.41326904296875	0.7078325082530438
20.0	180.0	-0.5313549041748047	-0.4757232666015625	0.7131974905849552
20.0	200.0	-0.5003585815429688	-0.62628173828125	0.8016155723464183
20.0	220.0	-0.4869422912597656	-0.70721435546875	0.858641333502173
20.0	240.0	-0.44299888610839844	-0.8542022705078125	0.9622419300955367
20.0	260.0	-0.40382957458496094	-1.036041259765625	1.111962147398109
20.0	280.0	-0.3351116180419922	-1.2451171875	1.2894249133449502
20.0	300.0	-0.2922935485839844	-1.20635986328125	1.2412653375808793
20.0	320.0	-0.2440929412841797	-1.226409912109375	1.2504649681238122
20.0	340.0	-0.2173595428466797	-1.113372802734375	1.1343915411951533
20.0	360.0	-0.1956195831298828	-1.136749267578125	1.1534582431294653
20.0	380.0	-0.17562103271484375	-1.123077392578125	1.1367258142806067
20.0	400.0	-0.1566162109375	-1.06927490234375	1.080683790158183
20.0	420.0	-0.09807777404785156	-1.15545654296875	1.1596116041379874
20.0	440.0	0.014904022216796875	-1.097198486328125	1.0972997075908513
20.0	460.0	0.1439685821533203	-1.0166015625	1.0267451921117912
20.0	480.0	0.2621421813964844	-1.06304931640625	1.0948937721893859
20.0	500.0	0.33626365661621094	-1.397857666015625	1.4377340857055436
20.0	520.0	0.26138877868652344	-1.998046875	2.0150720603294805
20.0	540.0	0.15685272216796875	-2.22509765625	2.2306192764119888
20.0	560.0	0.14679527282714844	-2.239013671875	2.243820642334758
20.0	580.0	0.05132102966308594	-2.2694091796875	2.2699893993002633
20.0	600.0	0.1290721893310547	-2.3240966796875	2.327678028979346
20.0	620.0	0.14914703369140625	-2.30322265625	2.3080466723882016
20.0	640.0	0.29326820373535156	-2.34912109375	2.3673563636308237
20.0	660.0	0.4015960693359375	-2.4791259765625	2.5114428145138095
20.0	680.0	0.4335174560546875	-2.578857421875	2.615041679794779
20.0	700.0	0.437286376953125	-2.6297607421875	2.6658696398397543
20.0	720.0	0.3963966369628906	-2.5206298828125	2.5516083751083056
20.0	740.0	0.4701957702636719	-2.4300537109375	2.475125269640905
20.0	760.0	0.5540351867675781	-1.689453125	1.7779783040714672
20.0	780.0	1.7098445892333984	0.3624267578125	1.7478334228722168
20.0	800.0	1.7136001586914062	0.5057373046875	1.7866716892646477
40.0	0.0	-0.5965118408203125	-0.8011552095413208	0.9988373471261652
40.0	20.0	-0.5753746032714844	-0.6491298675537109	0.8674246474709584
40.0	40.0	-0.6405372619628906	-0.4605255126953125	0.7889054010502129
40.0	60.0	-0.5887260437011719	-0.4216041564941406	0.7241190643155102
40.0	80.0	-0.6063728332519531	-0.3361358642578125	0.6933075307151564
40.0	100.0	-0.644744873046875	-0.2081451416015625	0.677510406778055
40.0	120.0	-0.6011428833007812	-0.2718658447265625	0.6597604138413157
40.0	140.0	-0.6036643981933594	-0.240478515625	0.6498004479248641
40.0	160.0	-0.5974617004394531	-0.240997314453125	0.6442361283455168
40.0	180.0	-0.5377731323242188	-0.358367919921875	0.6462410601926599
40.0	200.0	-0.4875373840332031	-0.5323638916015625	0.7218753451331463
40.0	220.0	-0.5081939697265625	-0.5176239013671875	0.725393420243822
40.0	240.0	-0.4730072021484375	-0.6496734619140625	0.8036239297082284
40.0	260.0	-0.4534912109375	-0.76153564453125	0.8863356115429338
40.0	280.0	-0.4109840393066406	-0.7716064453125	0.874233599796184
40.0	300.0	-0.36539459228515625	-0.740325927734375	0.825588085758872
40.0	320.0	-0.3105201721191406	-0.856353759765625	0.9109141228225757
40.0	340.0	-0.26983642578125	-0.7626953125	0.8090215302375288
40.0	360.0	-0.23932266235351562	-0.8155517578125	0.8499411781923697
40.0	380.0	-0.19545745849609375	-0.80291748046875	0.8263655961643356
40.0	400.0	-0.15878677368164062	-0.827301025390625	0.8424014637384031
40.0	420.0	-0.09212493896484375	-0.896728515625	0.9014482986363067
40.0	440.0	0.02518463134765625	-0.81353759765625	0.8139273238173171
40.0	460.0	0.15185928344726562	-0.795135498046875	0.8095070736092236
40.0	480.0	0.2669334411621094	-0.873565673828125	0.9134388039170612
40.0	500.0	0.3446502685546875	-1.235107421875	1.2822925372884018
40.0	520.0	0.2679901123046875	-1.94921875	1.9675549384056958
40.0	540.0	0.16021347045898438	-2.2005615234375	2.206386043862244
40.0	560.0	0.14313507080078125	-2.2159423828125	2.220560355504413
40.0	580.0	-0.0218505859375	-2.2799072265625	2.280011931950735
40.0	600.0	-0.00864410400390625	-2.2926025390625	2.2926188350115795
40.0	620.0	-0.2306976318359375	-2.3240966796875	2.335518523555138
40.0	640.0	-0.2896614074707031	-2.4371337890625	2.45428703226987
40.0	660.0	-0.20772552490234375	-2.5213623046875	2.529904694883785
40.0	680.0	-0.14383316040039062	-2.633056640625	2.636982224204436
40.0	700.0	-0.040935516357421875	-2.763671875	2.7639750268708045
40.0	720.0	0.0767974853515625	-2.7943115234375	2.795366656410555
40.0	740.0	0.26831817626953125	-2.658203125	2.671710781030831
40.0	760.0	0.5374717712402344	-1.7586669921875	1.8389631574041778
40.0	780.0	1.7234611511230469	0.29296875	1.748184494813674
40.0	800.0	1.7647972106933594	0.3243408203125	1.7943539680319618
60.0	0.0	-0.8340682983398438	-0.11559301614761353	0.8420401841228392
60.0	20.0	-0.7990913391113281	-0.08330154418945312	0.8034215055044787
60.0	40.0	-0.7567367553710938	-0.0660552978515625	0.7596142569119074
60.0	60.0	-0.6877784729003906	-0.0112152099609375	0.6878699068280726
60.0	80.0	-0.6592597961425781	0.02262115478515625	0.6596477813604528
60.0	100.0	-0.6701774597167969	0.08130645751953125	0.6750915253110753
60.0	120.0	-0.6253929138183594	0.0281524658203125	0.6260262438476375
60.0	140.0	-0.5853919982910156	-0.0383758544921875	0.58664853010227
60.0	160.0	-0.5607223510742188	-0.1422271728515625	0.5784791471535925
60.0	180.0	-0.4990425109863281	-0.2860260009765625	0.5751993576197595
60.0	200.0	-0.5377693176269531	-0.3231201171875	0.6273774375224396
60.0	220.0	-0.5421981811523438	-0.3001251220703125	0.6197208698620934
60.0	240.0	-0.524444580078125	-0.356658935546875	0.6342300165387561
60.0	260.0	-0.5449180603027344	-0.25689697265625	0.6024381686148716
60.0	280.0	-0.5779762268066406	0.228851318359375	0.6216344944325929
60.0	300.0	-0.49089813232421875	0.19140625	0.5268940394979513
60.0	320.0	-0.4355583190917969	0.241424560546875	0.49799283907032565
60.0	340.0	-0.3792877197265625	0.192474365234375	0.4253299373518763
60.0	360.0	-0.26001739501953125	-0.28363037109375	0.3847794603659625
60.0	380.0	-0.19964981079101562	-0.191925048828125	0.2769391112078005
60.0	400.0	-0.15338897705078125	-0.20843505859375	0.25879210175672884
60.0	420.0	-0.08954238891601562	-0.29010009765625	0.30360485186003333
60.0	440.0	-0.01094818115234375	-0.23870849609375	0.23895942914621385
60.0	460.0	0.08769607543945312	-0.30224609375	0.3147114596493366
60.0	480.0	0.16037368774414062	-0.38800048828125	0.41983818147846386
60.0	500.0	0.23856735229492188	-1.001617431640625	1.029636761653046
60.0	520.0	0.14624786376953125	-2.0030517578125	2.008383624244357
60.0	540.0	0.09437942504882812	-2.2449951171875	2.246978093366347
60.0	560.0	0.09935379028320312	-2.2464599609375	2.248655938941961
60.0	580.0	-0.0360260009765625	-2.282470703125	2.282754998542396
60.0	600.0	-0.016925811767578125	-2.296142578125	2.2962049608391917
60.0	620.0	-0.253265380859375	-2.3355712890625	2.3492629906919555
60.0	640.0	-0.3393669128417969	-2.4500732421875	2.473464936807259
60.0	660.0	-0.2562370300292969	-2.51416015625	2.527183947961299
60.0	680.0	-0.19402694702148438	-2.6187744140625	2.625952377313585
60.0	700.0	-0.10955429077148438	-2.7244873046875	2.726689057452243
60.0	720.0	0.058460235595703125	-2.84228515625	2.842886298919637
60.0	740.0	0.22586441040039062	-3.1123046875	3.120489576928593
60.0	760.0	0.35449981689453125	-2.9349365234375	2.9562683431626526
60.0	780.0	1.6071319580078125	-2.2994384765625	2.805403792316909
60.0	800.0	1.6087608337402344	-2.7481689453125	3.1844220782045514
80.0	0.0	-0.9697723388671875	0.21458905935287476	0.9932305138415184
80.0	20.0	-0.8032913208007812	0.1295642852783203	0.8136730609363602
80.0	40.0	-0.7095489501953125	0.11421585083007812	0.7186828043748568
80.0	60.0	-0.6241531372070312	0.10770797729492188	0.6333783601121391
80.0	80.0	-0.5819473266601562	0.106475830078125	0.5916078036991469
80.0	100.0	-0.5921707153320312	0.16458892822265625	0.6146183135819598
80.0	120.0	-0.569915771484375	0.109222412109375	0.5802874476443726
80.0	140.0	-0.5153884887695312	-0.0091400146484375	0.5154695279295517
80.0	160.0	-0.505096435546875	-0.0922393798828125	0.5134496201219008
80.0	180.0	-0.5387115478515625	-0.135650634765625	0.5555278809393308
80.0	200.0	-0.6484451293945312	0.0010223388671875	0.6484459353039772
80.0	220.0	-0.595245361328125	-0.0030975341796875	0.5952534207382973
80.0	240.0	-0.617828369140625	0.139129638671875	0.633300047427703
80.0	260.0	-0.6413345336914062	0.528900146484375	0.8312913743425748
80.0	280.0	-0.5356369018554688	0.68316650390625	0.8681148326625996
80.0	300.0	-0.473236083984375	0.61669921875	0.7773482601715442
80.0	320.0	-0.4078216552734375	0.628387451171875	0.7491256845818678
80.0	340.0	-0.3241119384765625	0.381500244140625	0.5005906360913991
80.0	360.0	-0.19549560546875	0.0281982421875	0.19751879054929952
80.0	380.0	-0.13582611083984375	0.1639404296875	0.2128971509250409
80.0	400.0	-0.102996826171875	0.203338623046875	0.227936267022338
80.0	420.0	-0.0577545166015625	0.18328857421875	0.19217254129303277
80.0	440.0	-0.0488433837890625	0.122467041015625	0.13184783758214783
80.0	460.0	-0.0079498291015625	0.01995849609375	0.021483513424677168
80.0	480.0	0.007171630859375	-0.064910888671875	0.06530586311622939
80.0	500.0	0.11960601806640625	-0.850555419921875	0.8589238161304986
80.0	520.0	0.02909088134765625	-2.072509765625	2.072713923335436
80.0	540.0	0.0509033203125	-2.255859375	2.2564336169704236
80.0	560.0	0.07032012939453125	-2.2625732421875	2.2636657431831493
80.0	580.0	-0.063385009765625	-2.2950439453125	2.295919068778025
80.0	600.0	-0.04091644287109375	-2.3121337890625	2.3124957975792597
80.0	620.0	-0.29383087158203125	-2.3614501953125	2.379660397207152
80.0	640.0	-0.36464691162109375	-2.4644775390625	2.49130827291573
80.0	660.0	-0.27361297607421875	-2.5198974609375	2.534708518610266
80.0	680.0	-0.20886993408203125	-2.6212158203125	2.6295244866743426
80.0	700.0	-0.114654541015625	-2.715087890625	2.7175076665198232
80.0	720.0	0.0488433837890625	-2.830810546875	2.8312318923816013
80.0	740.0	0.2193450927734375	-2.994384765625	3.0024077661654944
80.0	760.0	1.69488525390625	-0.15087890625	1.7015876316722716
80.0	780.0	2.23944091796875	0.2923583984375	2.258443946218205
80.0	800.0	2.2406463623046875	0.341552734375	2.266529150765167
100.0	0.0	-0.7874908447265625	0.24372202157974243	0.8243435293195862
100.0	20.0	-0.6490554809570312	0.1643199920654297	0.6695327304566566
100.0	40.0	-0.6140823364257812	0.17660903930664062	0.6389740751196099
100.0	60.0	-0.5347442626953125	0.16244125366210938	0.5588726038882843
100.0	80.0	-0.5129547119140625	0.174102783203125	0.5416957777146811
100.0	100.0	-0.5758132934570312	0.26741790771484375	0.6348805291457739
100.0	120.0	-0.5854721069335938	0.2687225341796875	0.6441967000638972
100.0	140.0	-0.539947509765625	0.1508331298828125	0.5606192525880155
100.0	160.0	-0.56341552734375	0.0782928466796875	0.5688293472503374
100.0	180.0	-0.6315460205078125	0.1307220458984375	0.6449330424959846
100.0	200.0	-0.6727523803710938	0.238800048828125	0.7138776005838029
100.0	220.0	-0.5902328491210938	0.2262115478515625	0.632096891752367
100.0	240.0	-0.6280899047851562	0.614349365234375	0.8785909577595857
100.0	260.0	-0.415802001953125	0.90667724609375	0.9974742770680219
100.0	280.0	-0.262542724609375	0.788604736328125	0.8311594987753348
100.0	300.0	-0.17507171630859375	0.687591552734375	0.7095295971577968
100.0	320.0	-0.109710693359375	0.64306640625	0.6523579071987131
100.0	340.0	-0.1353912353515625	0.272003173828125	0.30383632630512664
100.0	360.0	-0.0432891845703125	-0.009674072265625	0.04435697436664404
100.0	380.0	-0.05945587158203125	0.195556640625	0.20439520629925348
100.0	400.0	0.06055450439453125	0.23681640625	0.2444357958066542
100.0	420.0	0.12128448486328125	0.233612060546875	0.2632195302433091
100.0	440.0	0.19451904296875	0.22454833984375	0.29708519822445323
100.0	460.0	0.29871368408203125	0.1719970703125	0.34469240962623854
100.0	480.0	0.290252685546875	0.144744873046875	0.32434194878326955
100.0	500.0	0.262969970703125	0.10015869140625	0.281398239077317
100.0	520.0	0.21416473388671875	0.061767578125	0.22289407113738363
100.0	540.0	0.2643585205078125	-0.0301513671875	0.266072419292859
100.0	560.0	0.2962188720703125	-0.329833984375	0.44332389673837336
100.0	580.0	-0.06357574462890625	-1.592041015625	1.5933099104497535
100.0	600.0	-0.19536590576171875	-2.1893310546875	2.1980305512328937
100.0	620.0	-0.46585845947265625	-2.411865234375	2.4564441807313697
100.0	640.0	-0.6370391845703125	-2.5653076171875	2.6432219152916803
100.0	660.0	-0.7058181762695312	-2.600341796875	2.694430692841727
100.0	680.0	-0.6783523559570312	-2.5772705078125	2.6650488155515193
100.0	700.0	-0.6500091552734375	-2.6044921875	2.6843791566557478
100.0	720.0	-0.448516845703125	-2.7105712890625	2.7474286294587205
100.0	740.0	-0.21315765380859375	-1.622802734375	1.636742160534811
100.0	760.0	2.1842498779296875	0.31982421875	2.207540500225285
100.0	780.0	2.245880126953125	0.3773193359375	2.2773553578471897
100.0	800.0	2.2467803955078125	0.3946533203125	2.281178070399574
120.0	0.0	-0.6403656005859375	0.27159494161605835	0.6955802719494124
120.0	20.0	-0.5733871459960938	0.2418193817138672	0.6222936867476825
120.0	40.0	-0.5666046142578125	0.2676429748535156	0.6266366976858952
120.0	60.0	-0.534454345703125	0.2911834716796875	0.6086290017904099
120.0	80.0	-0.5346603393554688	0.309478759765625	0.6177691973753422
120.0	100.0	-0.6017227172851562	0.41251373291015625	0.7295463030791834
120.0	120.0	-0.5663070678710938	0.35813140869140625	0.6700461185709881
120.0	140.0	-0.503570556640625	0.2288818359375	0.5531457315549579
120.0	160.0	-0.5500030517578125	0.289764404296875	0.6216645131744531
120.0	180.0	-0.5735092163085938	0.34619140625	0.6698964927152925
120.0	200.0	-0.5835113525390625	0.4484100341796875	0.7359056035219426
120.0	220.0	-0.459747314453125	0.421966552734375	0.6240379513886897
120.0	240.0	-0.45053863525390625	0.7628173828125	0.8859319507599692
120.0	260.0	0.18369293212890625	0.964263916015625	0.9816048049209536
120.0	280.0	1.1322479248046875	0.54046630859375	1.2546271135080238
120.0	300.0	1.3192520141601562	0.398101806640625	1.3780097696736981
120.0	320.0	1.5862274169921875	0.187347412109375	1.597252788772581
120.0	340.0	1.6928558349609375	-0.440582275390625	1.7492494445760653
120.0	360.0	1.27490234375	-0.602783203125	1.4102211089289787
120.0	380.0	-0.03377532958984375	0.1787109375	0.18187460534948655
120.0	400.0	0.04932403564453125	0.26605224609375	0.2705857685536922
120.0	420.0	0.1109771728515625	0.265228271484375	0.287509945721387
120.0	440.0	0.16303253173828125	0.265533447265625	0.3115888605546741
120.0	460.0	0.25562286376953125	0.22796630859375	0.34250793616440073
120.0	480.0	0.21722412109375	0.201019287109375	0.29596464750863993
120.0	500.0	0.148040771484375	0.1737060546875	0.2282320386290796
120.0	520.0	0.086822509765625	0.1728515625	0.19343166974591688
120.0	540.0	0.056427001953125	0.1536865234375	0.16371790994183627
120.0	560.0	0.07648468017578125	0.0609130859375	0.09777683948676602
120.0	580.0	0.09371185302734375	-0.0205078125	0.09592956672139008
120.0	600.0	0.0819244384765625	-0.0955810546875	0.12588626467917355
120.0	620.0	-0.7916107177734375	-0.353515625	0.866960682852987
120.0	640.0	-0.962371826171875	-1.774169921875	2.018375198890269
120.0	660.0	-0.9964447021484375	-2.7998046875	2.971835852227821
120.0	680.0	-0.9894638061523438	-2.9444580078125	3.1062632830229697
120.0	700.0	-0.94195556640625	-3.031494140625	3.1744664140178624
120.0	720.0	-0.6747283935546875	-3.038818359375	3.112824348777723
120.0	740.0	1.954864501953125	0.3424072265625	1.9846253877743938
120.0	760.0	2.2550735473632812	0.3936767578125	2.289178475711183
120.0	780.0	2.2577285766601562	0.39306640625	2.2916892297146627
120.0	800.0	2.2495346069335938	0.4100341796875	2.2865987790392697
140.0	0.0	-0.619415283203125	0.338238924741745	0.7057484419225163
140.0	20.0	-0.561798095703125	0.3404960632324219	0.6569282071980431
140.0	40.0	-0.569122314453125	0.3838310241699219	0.6864593680064486
140.0	60.0	-0.576751708984375	0.4669456481933594	0.7420786832830557
140.0	80.0	-0.5994110107421875	0.533477783203125	0.8024288784498544
140.0	100.0	-0.6219482421875	0.5668182373046875	0.8414882828069052
140.0	120.0	-0.53277587890625	0.4274139404296875	0.6830320736378048
140.0	140.0	-0.495697021484375	0.401397705078125	0.6378366991248359
140.0	160.0	-0.5253448486328125	0.4749908447265625	0.708239728170544
140.0	180.0	-0.5086822509765625	0.5161895751953125	0.7247132605375037
140.0	200.0	-0.441650390625	0.6129913330078125	0.7555219665118348
140.0	220.0	-0.4258880615234375	0.5795440673828125	0.7192023129737593
140.0	240.0	-0.2826690673828125	0.7590179443359375	0.8099444681452064
140.0	260.0	0.4786834716796875	0.949615478515625	1.0634413115427563
140.0	280.0	1.660736083984375	0.4786376953125	1.7283339908772894
140.0	300.0	1.9000396728515625	0.09796142578125	1.9025633233485209
140.0	320.0	2.290924072265625	-0.171661376953125	2.297346454765488
140.0	340.0	2.3294830322265625	-0.917449951171875	2.5036384743682016
140.0	360.0	1.56695556640625	-0.791168212890625	1.7553623239035516
140.0	380.0	-0.0152587890625	0.123443603515625	0.12438309327467578
140.0	400.0	0.0616455078125	0.267120361328125	0.27414130675534665
140.0	420.0	0.1114654541015625	0.30255126953125	0.3224311060568422
140.0	440.0	0.1375579833984375	0.328399658203125	0.3560456913158396
140.0	460.0	0.1753692626953125	0.302215576171875	0.34941183835009926
140.0	480.0	0.1063995361328125	0.27301025390625	0.2930110237298808
140.0	500.0	0.0554656982421875	0.23468017578125	0.24114565844362987
140.0	520.0	0.065582275390625	0.232666015625	0.24173230994681807
140.0	540.0	0.082611083984375	0.2159423828125	0.23120489590796678
140.0	560.0	0.1046142578125	0.1182861328125	0.1579105827783452
140.0	580.0	0.116180419921875	-0.013427734375	0.11695381149696989
140.0	600.0	0.1143646240234375	-0.06201171875	0.13009504406529604
140.0	620.0	0.1117706298828125	-0.0955810546875	0.14706601143559828
140.0	640.0	0.145233154296875	-0.124755859375	0.19145937834280846
140.0	660.0	0.6012420654296875	-0.280517578125	0.6634622316901484
140.0	680.0	0.726165771484375	-0.45263671875	0.8556849460147491
140.0	700.0	0.8905487060546875	-0.3917236328125	0.9728948567854085
140.0	720.0	0.97430419921875	-0.564697265625	1.1261224064992408
140.0	740.0	1.858856201171875	0.309814453125	1.88449764446663
140.0	760.0	2.2057952880859375	0.4150390625	2.2445022335348663
140.0	780.0	2.223541259765625	0.4163818359375	2.262191319755866
140.0	800.0	2.2209625244140625	0.424072265625	2.2610864250010447
160.0	0.0	-0.5492095947265625	0.39174219965934753	0.6746059071292358
160.0	20.0	-0.5381011962890625	0.4582672119140625	0.70679681306809
160.0	40.0	-0.527740478515625	0.4777412414550781	0.7118614376765608
160.0	60.0	-0.54541015625	0.5608901977539062	0.7823490605075624
160.0	80.0	-0.5644073486328125	0.6283645629882812	0.8446287227002021
160.0	100.0	-0.506378173828125	0.5712661743164062	0.7633897411202285
160.0	120.0	-0.486572265625	0.498016357421875	0.6962563191348415
160.0	140.0	-0.498870849609375	0.5357818603515625	0.7320753557331109
160.0	160.0	-0.4210968017578125	0.5738067626953125	0.7117420300681513
160.0	180.0	-0.2991485595703125	0.5986480712890625	0.6692304341190015
160.0	200.0	-0.39031982421875	0.6819915771484375	0.7857875517463795
160.0	220.0	-0.519256591796875	0.626983642578125	0.8140859267823272
160.0	240.0	-0.12255859375	0.7076416015625	0.7181763329182587
160.0	260.0	1.0859375	0.788299560546875	1.341892861246622
160.0	280.0	2.7789459228515625	0.274200439453125	2.7924409256293337
160.0	300.0	2.991943359375	-0.0343017578125	2.9921399827376374
160.0	320.0	3.275360107421875	-0.18804931640625	3.28075393449303
160.0	340.0	3.4643402099609375	-0.762603759765625	3.5472831272342584
160.0	360.0	2.102142333984375	-0.6893310546875	2.2122792986614184
160.0	380.0	0.105316162109375	0.117950439453125	0.1581258997401547
160.0	400.0	0.126708984375	0.27801513671875	0.3055283668762841
160.0	420.0	0.1470794677734375	0.3311767578125	0.3623677893462896
160.0	440.0	0.143798828125	0.3751220703125	0.4017395556895779
160.0	460.0	0.113861083984375	0.344329833984375	0.36266703878048273
160.0	480.0	0.035369873046875	0.31768798828125	0.3196508811461963
160.0	500.0	0.0262298583984375	0.316986083984375	0.31806946239988415
160.0	520.0	0.04168701171875	0.3299560546875	0.33257902064168104
160.0	540.0	0.1070404052734375	0.3096923828125	0.3276690713710798
160.0	560.0	0.1369781494140625	0.1929931640625	0.23666299835791035
160.0	580.0	0.113128662109375	0.006103515625	0.11329319085294472
160.0	600.0	0.097808837890625	-0.0128173828125	0.09864509147279824
160.0	620.0	0.0861053466796875	-0.024169921875	0.08943330392126177
160.0	640.0	0.096588134765625	-0.026123046875	0.10005838973087657
160.0	660.0	0.1245269775390625	-0.0152587890625	0.12545835475833422
160.0	680.0	0.2953948974609375	-0.1529541015625	0.33264561117013003
160.0	700.0	0.7465972900390625	-0.3839111328125	0.8395208582227418
160.0	720.0	1.137908935546875	-0.5760498046875	1.2754097863345448
160.0	740.0	1.8672637939453125	0.2899169921875	1.8896364567127957
160.0	760.0	2.0499420166015625	0.4041748046875	2.0894065052479998
160.0	780.0	2.1054534912109375	0.4110107421875	2.145195616685305
160.0	800.0	2.0962982177734375	0.420654296875	2.138087055131173
180.0	0.0	-0.6451873779296875	0.6739009618759155	0.9329572653970114
180.0	20.0	-0.606231689453125	0.6995697021484375	0.9256968345312864
180.0	40.0	-0.5860595703125	0.6929817199707031	0.9075734042866319
180.0	60.0	-0.607574462890625	0.7730560302734375	0.983240740561007
180.0	80.0	-0.4935455322265625	0.7046585083007812	0.8603085526143995
180.0	100.0	-0.4116668701171875	0.6028900146484375	0.7300314936459074
180.0	120.0	-0.4354705810546875	0.601898193359375	0.7429105344073313
180.0	140.0	-0.3185272216796875	0.6470184326171875	0.7211743499996258
180.0	160.0	-0.1932373046875	0.6677093505859375	0.6951089359106126
180.0	180.0	-0.227447509765625	0.662811279296875	0.7007504275144926
180.0	200.0	-0.3754425048828125	0.7046966552734375	0.7984700685850727
180.0	220.0	-0.454193115234375	0.6607666015625	0.8018128757177462
180.0	240.0	0.04071044921875	0.6790008544921875	0.6802201857315859
180.0	260.0	1.47015380859375	0.791473388671875	1.6696653394912555
180.0	280.0	3.18585205078125	0.48626708984375	3.222748667229917
180.0	300.0	3.397552490234375	0.14544677734375	3.4006643011237503
180.0	320.0	3.567169189453125	0.06683349609375	3.5677952214755515
180.0	340.0	3.9246063232421875	-0.509307861328125	3.9575155451423294
180.0	360.0	2.1085357666015625	-0.718109130859375	2.227465780401945
180.0	380.0	0.08538818359375	0.135162353515625	0.1598749627218807
180.0	400.0	0.0761871337890625	0.323822021484375	0.332663765615102
180.0	420.0	0.118133544921875	0.41485595703125	0.43134788688496317
180.0	440.0	0.0740203857421875	0.4698486328125	0.47564351699691826
180.0	460.0	0.097015380859375	0.4461669921875	0.45659278251077323
180.0	480.0	0.0704345703125	0.454376220703125	0.4598029780629541
180.0	500.0	0.06805419921875	0.42559814453125	0.43100481976394195
180.0	520.0	0.07275390625	0.433349609375	0.43941439987794995
180.0	540.0	-0.0001220703125	0.45849609375	0.4584961100000413
180.0	560.0	0.078216552734375	0.2615966796875	0.27303965269750424
180.0	580.0	0.0802001953125	0.0423583984375	0.09069898150670243
180.0	600.0	0.066986083984375	0.0394287109375	0.07772875075385345
180.0	620.0	0.0611724853515625	0.03564453125	0.07079975686483221
180.0	640.0	0.074188232421875	0.031494140625	0.08059636917125622
180.0	660.0	0.0866851806640625	0.0416259765625	0.09616154362084126
180.0	680.0	0.1376495361328125	0.0255126953125	0.1399939013660485
180.0	700.0	0.347198486328125	-0.173828125	0.3882821215940245
180.0	720.0	0.9428253173828125	-0.5657958984375	1.0995656314139228
180.0	740.0	1.3388824462890625	-0.0078125	1.3389052394166043
180.0	760.0	1.785003662109375	0.349853515625	1.8189655181281068
180.0	780.0	1.8864288330078125	0.3692626953125	1.9222301319437975
180.0	800.0	1.906036376953125	0.388427734375	1.945212269933616
200.0	0.0	-0.5848541259765625	0.821820855140686	1.008684225422395
200.0	20.0	-0.52105712890625	0.7894306182861328	0.9458864798016993
200.0	40.0	-0.515655517578125	0.7843894958496094	0.9387052221054106
200.0	60.0	-0.4640655517578125	0.791412353515625	0.917436836858769
200.0	80.0	-0.421234130859375	0.7482376098632812	0.8586604182182669
200.0	100.0	-0.3458404541015625	0.6722259521484375	0.7559717920895253
200.0	120.0	-0.3271026611328125	0.720489501953125	0.7912656149137467
200.0	140.0	-0.1029052734375	0.78070068359375	0.7874535241301516
200.0	160.0	-0.1039276123046875	0.7732086181640625	0.7801618523117703
200.0	180.0	-0.2237396240234375	0.7383575439453125	0.7715123343531867
200.0	200.0	-0.31378173828125	0.7544403076171875	0.8170918902034944
200.0	220.0	-0.3446197509765625	0.7165069580078125	0.795075464114418
200.0	240.0	0.0546722412109375	0.615814208984375	0.6182363576708171
200.0	260.0	1.02105712890625	0.74005126953125	1.2610446233282506
200.0	280.0	1.9341583251953125	0.813232421875	2.0981695353119143
200.0	300.0	2.008087158203125	0.352081298828125	2.038719028195107
200.0	320.0	2.08624267578125	0.294952392578125	2.1069896573401756
200.0	340.0	1.9779815673828125	-0.03314208984375	1.9782592042059046
200.0	360.0	1.099029541015625	-0.345733642578125	1.1521274598044065
200.0	380.0	0.09112548828125	0.21240234375	0.23112466386127942
200.0	400.0	0.1582183837890625	0.3572998046875	0.3907636208739866
200.0	420.0	0.310943603515625	0.473236083984375	0.5662493406196148
200.0	440.0	0.2347412109375	0.5767822265625	0.6227207825268071
200.0	460.0	0.2098236083984375	0.585205078125	0.6216839471183313
200.0	480.0	0.1503753662109375	0.668609619140625	0.6853112968355659
200.0	500.0	0.0877685546875	0.630584716796875	0.6366634937309722
200.0	520.0	0.0521087646484375	0.6094970703125	0.6117205261168753
200.0	540.0	-0.024383544921875	0.6094970703125	0.6099846194638662
200.0	560.0	-0.0057830810546875	0.4598388671875	0.4598752306906389
200.0	580.0	0.04644775390625	0.062255859375	0.07767358540363214
200.0	600.0	-0.0063018798828125	0.071533203125	0.07181025580918025
200.0	620.0	-0.020172119140625	0.0762939453125	0.07891565422633402
200.0	640.0	0.0029449462890625	0.0673828125	0.06744713581061555
200.0	660.0	-0.0130615234375	0.05712890625	0.05860303169486755
200.0	680.0	0.0230712890625	0.05322265625	0.058008064243785074
200.0	700.0	0.13629150390625	-0.168212890625	0.21649699907722872
200.0	720.0	0.6129913330078125	-0.4688720703125	0.7717508617823662
200.0	740.0	0.9728851318359375	-0.2757568359375	1.0112108149706918
200.0	760.0	1.569549560546875	0.26904296875	1.5924415034928918
200.0	780.0	1.71826171875	0.3076171875	1.7455806106184597
200.0	800.0	1.827178955078125	0.3416748046875	1.8588503452506955
220.0	0.0	-0.3431243896484375	0.807628333568573	0.8774952261718367
220.0	20.0	-0.345672607421875	0.8011646270751953	0.8725561937195647
220.0	40.0	-0.328887939453125	0.7980079650878906	0.8631245501440904
220.0	60.0	-0.3090667724609375	0.7837448120117188	0.842483353066816
220.0	80.0	-0.2922515869140625	0.76605224609375	0.8199067226209742
220.0	100.0	-0.133575439453125	0.7674102783203125	0.7789486076094847
220.0	120.0	-0.0738067626953125	0.8072433471679688	0.810610424165954
220.0	140.0	-0.13311767578125	0.822845458984375	0.8335436191205645
220.0	160.0	-0.19488525390625	0.80279541015625	0.8261118161351072
220.0	180.0	-0.262603759765625	0.777130126953125	0.8202999261619023
220.0	200.0	-0.27880859375	0.78155517578125	0.8297967972578064
220.0	220.0	-0.2615509033203125	0.7576446533203125	0.8015199908502145
220.0	240.0	0.0369415283203125	0.5994415283203125	0.6005787395418126
220.0	260.0	1.000640869140625	0.7054443359375	1.2243095442333225
220.0	280.0	1.7715606689453125	1.031158447265625	2.049808514745028
220.0	300.0	1.6038055419921875	0.55218505859375	1.6962018026930161
220.0	320.0	1.5833587646484375	0.53240966796875	1.6704744931113498
220.0	340.0	1.210296630859375	0.482635498046875	1.302979262553518
220.0	360.0	0.336181640625	0.179412841796875	0.3810604457234405
220.0	380.0	-0.0083160400390625	0.454345703125	0.45442180237097113
220.0	400.0	0.1464080810546875	0.4757080078125	0.4977282741567466
220.0	420.0	0.26702880859375	0.621978759765625	0.6768766225971928
220.0	440.0	0.16937255859375	0.78729248046875	0.8053052299639127
220.0	460.0	0.17486572265625	0.8028564453125	0.8216790691869398
220.0	480.0	0.055419921875	0.969573974609375	0.9711565579145579
220.0	500.0	-0.0062103271484375	0.9305419921875	0.9305627154510178
220.0	520.0	-0.0250396728515625	0.89794921875	0.8982982715502956
220.0	540.0	-0.1579742431640625	0.8564453125	0.8708928951406603
220.0	560.0	-0.2183380126953125	0.7283935546875	0.7604134785089166
220.0	580.0	-0.0667877197265625	0.0931396484375	0.11461061738484338
220.0	600.0	-0.1199951171875	0.12255859375	0.17152095222106073
220.0	620.0	-0.1451416015625	0.1282958984375	0.1937160862190149
220.0	640.0	-0.119171142578125	0.1148681640625	0.16551874920523418
220.0	660.0	-0.157928466796875	0.0902099609375	0.18187698501227945
220.0	680.0	-0.2227630615234375	0.0609130859375	0.23094108689820453
220.0	700.0	-0.10198974609375	-0.263916015625	0.28293739875039997
220.0	720.0	0.056610107421875	-0.395751953125	0.3997803305123558
220.0	740.0	0.4084625244140625	-0.54443359375	0.680624398515252
220.0	760.0	0.9944000244140625	0.0433349609375	0.9953438237082414
220.0	780.0	1.2079925537109375	0.1260986328125	1.2145562461319994
220.0	800.0	1.4681854248046875	0.2298583984375	1.486069757764141
240.0	0.0	-0.219818115234375	0.7839219570159912	0.8141582392121168
240.0	20.0	-0.2427520751953125	0.809234619140625	0.8448604848300713
240.0	40.0	-0.238037109375	0.8149681091308594	0.8490198374242701
240.0	60.0	-0.22589111328125	0.8366203308105469	0.86657969799955
240.0	80.0	-0.21612548828125	0.8308639526367188	0.8585133280712189
240.0	100.0	-0.035247802734375	0.8279342651367188	0.8286842311671436
240.0	120.0	-0.116058349609375	0.8420333862304688	0.8499939788262042
240.0	140.0	-0.2033233642578125	0.8475189208984375	0.8715668142683997
240.0	160.0	-0.24786376953125	0.83770751953125	0.8736076559448414
240.0	180.0	-0.24749755859375	0.829681396484375	0.8658095986890706
240.0	200.0	-0.2015838623046875	0.832672119140625	0.8567256921184367
240.0	220.0	-0.16259765625	0.82861328125	0.8444157552307304
240.0	240.0	0.070404052734375	0.8074493408203125	0.8105129046675209
240.0	260.0	0.8457183837890625	0.965606689453125	1.2836026890729888
240.0	280.0	1.4273834228515625	1.50390625	2.073440967237916
240.0	300.0	1.1468048095703125	0.93096923828125	1.4771137376246866
240.0	320.0	1.01092529296875	0.869354248046875	1.3333217003263318
240.0	340.0	0.6656036376953125	0.8475341796875	1.077655969338915
240.0	360.0	0.1227569580078125	0.480560302734375	0.4959914064814893
240.0	380.0	-0.06298828125	0.864288330078125	0.8665805450643714
240.0	400.0	-0.0178375244140625	0.917083740234375	0.9172571961448397
240.0	420.0	0.0712432861328125	1.100341796875	1.10264576168827
240.0	440.0	0.0119476318359375	1.2203369140625	1.220395398930229
240.0	460.0	0.0962066650390625	1.1572265625	1.1612187732522692
240.0	480.0	0.0585479736328125	1.134857177734375	1.1363664369699324
240.0	500.0	0.0170440673828125	1.05059814453125	1.0507363901214497
240.0	520.0	0.0094451904296875	0.9788818359375	0.9789274030032175
240.0	540.0	-0.15875244140625	0.889892578125	0.9039419993862461
240.0	560.0	-0.3195037841796875	0.760009765625	0.8244376944017708
240.0	580.0	-0.2043609619140625	0.219970703125	0.30025075018681935
240.0	600.0	-0.2079620361328125	0.261474609375	0.33409157400376627
240.0	620.0	-0.1981964111328125	0.2633056640625	0.3295628773289263
240.0	640.0	-0.1812744140625	0.2470703125	0.3064378444522647
240.0	660.0	-0.230712890625	0.2054443359375	0.308926873336302
240.0	680.0	-0.2881927490234375	0.0513916015625	0.2927390600873836
240.0	700.0	-0.206573486328125	-0.342529296875	0.3999986555870381
240.0	720.0	-0.05682373046875	-0.5482177734375	0.5511548452632483
240.0	740.0	0.0594940185546875	-0.6666259765625	0.6692755268734187
240.0	760.0	0.2689361572265625	-0.854736328125	0.8960473465617752
240.0	780.0	0.4709014892578125	-0.58837890625	0.7536165801687036
240.0	800.0	0.683624267578125	-0.4088134765625	0.7965366268043458
260.0	0.0	-0.093994140625	0.7853652238845825	0.790969932019614
260.0	20.0	-0.09405517578125	0.7924022674560547	0.797964742053644
260.0	40.0	-0.093292236328125	0.8024635314941406	0.8078682817991745
260.0	60.0	-0.08453369140625	0.83221435546875	0.836496669707079
260.0	80.0	-0.045654296875	0.8412628173828125	0.8425007078537192
260.0	100.0	-0.024169921875	0.8485336303710938	0.8488777927323765
260.0	120.0	-0.1571044921875	0.8509902954101562	0.8653706167577897
260.0	140.0	-0.230194091796875	0.8649444580078125	0.8950520852646603
260.0	160.0	-0.2552490234375	0.8803863525390625	0.9166418022885667
260.0	180.0	-0.2559814453125	0.884429931640625	0.920729495740262
260.0	200.0	-0.1971435546875	0.8785858154296875	0.9004324606704671
260.0	220.0	-0.150787353515625	0.8619842529296875	0.8750735273558431
260.0	240.0	-0.096649169921875	0.8654327392578125	0.8708127744962566
260.0	260.0	0.10748291015625	0.815673828125	0.8227249661118523
260.0	280.0	0.113128662109375	0.78741455078125	0.7954996976571989
260.0	300.0	0.139251708984375	0.669464111328125	0.683793269059754
260.0	320.0	0.150054931640625	0.6876220703125	0.7038043720314057
260.0	340.0	0.072265625	0.73809814453125	0.7416273939904827
260.0	360.0	0.046417236328125	0.7672119140625	0.7686147805681243
260.0	380.0	-0.086456298828125	1.187896728515625	1.1910387605889166
260.0	400.0	-0.08251953125	1.27593994140625	1.2786055713602629
260.0	420.0	-0.01434326171875	1.419342041015625	1.419414512590009
260.0	440.0	-0.05279541015625	1.4700927734375	1.4710404881738393
260.0	460.0	0.048492431640625	1.440338134765625	1.4411542104808008
260.0	480.0	0.085479736328125	1.343902587890625	1.3466183390485387
260.0	500.0	0.05615234375	1.22943115234375	1.23071281949198
260.0	520.0	0.063446044921875	1.1064453125	1.108262888564555
260.0	540.0	-0.11572265625	0.9736328125	0.980485893190828
260.0	560.0	-0.295623779296875	0.858154296875	0.907646525983983
260.0	580.0	-0.2230224609375	0.4066162109375	0.46376261285251125
260.0	600.0	-0.226226806640625	0.285888671875	0.36456947314505933
260.0	620.0	-0.194061279296875	0.297119140625	0.3548796469904667
260.0	640.0	-0.164764404296875	0.283935546875	0.3282783935968211
260.0	660.0	-0.21697998046875	0.2296142578125	0.315916158679806
260.0	680.0	-0.24517822265625	0.019287109375	0.24593566933838798
260.0	700.0	-0.178924560546875	-0.34716796875	0.39056317913097405
260.0	720.0	-0.097991943359375	-0.5997314453125	0.6076843156277502
260.0	740.0	-0.04986572265625	-0.7188720703125	0.7205995030330024
260.0	760.0	0.095306396484375	-1.0855712890625	1.0897469122909478
260.0	780.0	0.21136474609375	-0.7525634765625	0.7816820595018872
260.0	800.0	0.356292724609375	-0.5904541015625	0.6896234854335741
280.0	0.0	0.04046630859375	0.7536256909370422	0.7547113383085873
280.0	20.0	0.05389404296875	0.7601947784423828	0.7621027942729124
280.0	40.0	0.063934326171875	0.7634925842285156	0.7661648153204301
280.0	60.0	0.074737548828125	0.7896842956542969	0.7932130785658159
280.0	80.0	0.18115234375	0.8314361572265625	0.8509419810949459
280.0	100.0	0.01495361328125	0.8368301391601562	0.8369637341946016
280.0	120.0	-0.192779541015625	0.840362548828125	0.8621909097799035
280.0	140.0	-0.214996337890625	0.8731231689453125	0.8992038108546274
280.0	160.0	-0.243316650390625	0.902252197265625	0.9344848954520142
280.0	180.0	-0.234832763671875	0.9090423583984375	0.9388846767608704
280.0	200.0	-0.1943359375	0.912628173828125	0.9330898350474418
280.0	220.0	-0.158416748046875	0.8769683837890625	0.8911618327932068
280.0	240.0	-0.12420654296875	0.8986358642578125	0.9071789690279606
280.0	260.0	-0.09088134765625	0.93701171875	0.9414087212399539
280.0	280.0	-0.043487548828125	0.949249267578125	0.950244883648781
280.0	300.0	0.018157958984375	0.967041015625	0.967211475001982
280.0	320.0	-0.013092041015625	0.98199462890625	0.9820818971647316
280.0	340.0	-0.041473388671875	1.030517578125	1.0313517929361173
280.0	360.0	-0.064971923828125	1.109619140625	1.111519675096798
280.0	380.0	-0.13958740234375	1.271026611328125	1.2786685612766635
280.0	400.0	-0.13555908203125	1.402435302734375	1.408971626072297
280.0	420.0	-0.134246826171875	1.51739501953125	1.5233219802902682
280.0	440.0	-0.13946533203125	1.561553955078125	1.5677695409270846
280.0	460.0	-0.150543212890625	1.590545654296875	1.5976541357096368
280.0	480.0	-0.17901611328125	1.506805419921875	1.5174021689454196
280.0	500.0	-0.2354736328125	1.352447509765625	1.3727935381626606
280.0	520.0	-0.216094970703125	1.24658203125	1.2651734256609093
280.0	540.0	-0.2132568359375	1.18896484375	1.2079386895648039
280.0	560.0	-0.1214599609375	1.0916748046875	1.0984108526869307
280.0	580.0	-0.289276123046875	0.4979248046875	0.5758556993623627
280.0	600.0	-0.261138916015625	0.2783203125	0.38164869947101
280.0	620.0	-0.19586181640625	0.2960205078125	0.3549506897746868
280.0	640.0	-0.1612548828125	0.2838134765625	0.32642491741496366
280.0	660.0	-0.202056884765625	0.2318115234375	0.3075118974602506
280.0	680.0	-0.208221435546875	-0.009521484375	0.20843901958583663
280.0	700.0	-0.170654296875	-0.427734375	0.46052099257095896
280.0	720.0	-0.132965087890625	-0.694091796875	0.7067129099478288
280.0	740.0	-0.105194091796875	-0.82666015625	0.8333263531655792
280.0	760.0	0.0078125	-1.2376708984375	1.2376955554559201
280.0	780.0	0.064208984375	-0.8763427734375	0.8786918972146031
280.0	800.0	0.133209228515625	-0.740478515625	0.7523650248808296
300.0	0.0	0.31512451171875	0.6445444226264954	0.7174545077040794
300.0	20.0	0.307098388671875	0.670501708984375	0.7374835334269026
300.0	40.0	0.279571533203125	0.7112808227539062	0.7642516934852155
300.0	60.0	0.248504638671875	0.7689628601074219	0.8081203101432519
300.0	80.0	0.09161376953125	0.827667236328125	0.8327221246362806
300.0	100.0	-0.0543212890625	0.8214797973632812	0.8232738669005772
300.0	120.0	-0.242767333984375	0.8497390747070312	0.8837377855075808
300.0	140.0	-0.20721435546875	0.880645751953125	0.9046959320928852
300.0	160.0	-0.23681640625	0.9043121337890625	0.9348061005295656
300.0	180.0	-0.24493408203125	0.9286956787109375	0.9604521686147937
300.0	200.0	-0.224639892578125	0.924591064453125	0.9514892105557867
300.0	220.0	-0.2003173828125	0.9104156494140625	0.9321929567181243
300.0	240.0	-0.22052001953125	0.9609832763671875	0.9859604132375078
300.0	260.0	-0.24285888671875	0.979766845703125	1.009417411578244
300.0	280.0	-0.223114013671875	0.981964111328125	1.006992243780064
300.0	300.0	-0.1884765625	1.003448486328125	1.0209957293377978
300.0	320.0	-0.1846923828125	1.013702392578125	1.0303901285375234
300.0	340.0	-0.176910400390625	1.065704345703125	1.0802884069621856
300.0	360.0	-0.167083740234375	1.155120849609375	1.16714230214357
300.0	380.0	-0.18328857421875	1.278564453125	1.29163530543028
300.0	400.0	-0.205078125	1.4117431640625	1.4265608289276397
300.0	420.0	-0.210845947265625	1.5224609375	1.5369916459407702
300.0	440.0	-0.223388671875	1.568572998046875	1.5844001227353646
300.0	460.0	-0.243560791015625	1.590423583984375	1.6089652064025068
300.0	480.0	-0.24505615234375	1.439117431640625	1.459832695843408
300.0	500.0	-0.21893310546875	1.263763427734375	1.282587114370454
300.0	520.0	-0.17291259765625	1.152099609375	1.1650031228929216
300.0	540.0	-0.14068603515625	1.104248046875	1.1131739798949838
300.0	560.0	-0.1229248046875	1.0716552734375	1.078682313145934
300.0	580.0	-0.256683349609375	0.528564453125	0.5875940121155243
300.0	600.0	-0.206817626953125	0.2608642578125	0.33290192523112333
300.0	620.0	-0.149383544921875	0.2755126953125	0.3134049916191258
300.0	640.0	-0.129547119140625	0.2657470703125	0.2956416098205936
300.0	660.0	-0.141845703125	0.2159423828125	0.2583627608417396
300.0	680.0	-0.115509033203125	-0.0364990234375	0.1211384144828213
300.0	700.0	-0.126922607421875	-0.506103515625	0.5217759258558716
300.0	720.0	-0.150054931640625	-0.7503662109375	0.7652227995991582
300.0	740.0	-0.13079833984375	-0.8978271484375	0.9073046865178719
300.0	760.0	-0.031768798828125	-1.2607421875	1.26114238685458
300.0	780.0	-0.005859375	-1.087890625	1.087906404171922
300.0	800.0	0.043914794921875	-0.9686279296875	0.9696229037021159
320.0	0.0	0.342193603515625	0.6665088534355164	0.7492199369977652
320.0	20.0	0.338836669921875	0.6868114471435547	0.7658461025631517
320.0	40.0	0.322418212890625	0.7101631164550781	0.7799263785619597
320.0	60.0	0.2947998046875	0.7152862548828125	0.7736545425886595
320.0	80.0	0.0509033203125	0.7923660278320312	0.7939994144085676
320.0	100.0	-0.081695556640625	0.7921066284179688	0.7963084042998062
320.0	120.0	-0.23406982421875	0.850799560546875	0.8824106611077136
320.0	140.0	-0.219879150390625	0.8854827880859375	0.9123741605136285
320.0	160.0	-0.217529296875	0.91839599609375	0.9438062304519732
320.0	180.0	-0.23004150390625	0.9376373291015625	0.9654443818491881
320.0	200.0	-0.23431396484375	0.939544677734375	0.9683218656933182
320.0	220.0	-0.225555419921875	0.918792724609375	0.9460736325737296
320.0	240.0	-0.26239013671875	0.939605712890625	0.9755549597762209
320.0	260.0	-0.311553955078125	0.977752685546875	1.0261901290788897
320.0	280.0	-0.32110595703125	0.986968994140625	1.037890567948236
320.0	300.0	-0.28741455078125	1.007415771484375	1.047613316370237
320.0	320.0	-0.27252197265625	1.017181396484375	1.0530556580420416
320.0	340.0	-0.25982666015625	1.065582275390625	1.0968023882881608
320.0	360.0	-0.22857666015625	1.141265869140625	1.163930871501178
320.0	380.0	-0.223052978515625	1.258270263671875	1.2778875880395668
320.0	400.0	-0.233306884765625	1.3828125	1.4023560577240328
320.0	420.0	-0.274322509765625	1.503326416015625	1.5281502388359907
320.0	440.0	-0.2864990234375	1.532012939453125	1.5585715694450626
320.0	460.0	-0.323516845703125	1.541351318359375	1.5749371530514742
320.0	480.0	-0.330780029296875	1.38580322265625	1.4247336592170796
320.0	500.0	-0.360595703125	1.1407470703125	1.1963833581000551
320.0	520.0	-0.296295166015625	1.035888671875	1.0774303531658918
320.0	540.0	-0.2489013671875	0.9954833984375	1.0261282021036557
320.0	560.0	-0.214508056640625	0.966552734375	0.9900696413341472
320.0	580.0	-0.16070556640625	0.5330810546875	0.556777953892475
320.0	600.0	-0.160064697265625	0.2061767578125	0.2610164032638762
320.0	620.0	-0.139617919921875	0.2142333984375	0.25571294955358
320.0	640.0	-0.134002685546875	0.201416015625	0.24191967899289404
320.0	660.0	-0.1107177734375	0.1500244140625	0.1864557592828766
320.0	680.0	-0.065185546875	-0.1099853515625	0.12785121461964896
320.0	700.0	-0.095916748046875	-0.6016845703125	0.6092818269963626
320.0	720.0	-0.172576904296875	-0.827880859375	0.8456769508601859
320.0	740.0	-0.14263916015625	-0.98681640625	0.9970719882005739
320.0	760.0	-0.078460693359375	-1.3292236328125	1.3315372869092679
320.0	780.0	-0.0347900390625	-1.2838134765625	1.2842847773844643
320.0	800.0	0.078125	-1.147216796875	1.149873860324312
340.0	0.0	0.445037841796875	0.7054457664489746	0.8340937657314084
340.0	20.0	0.444671630859375	0.7033882141113281	0.8321585420109919
340.0	40.0	0.419464111328125	0.7071685791015625	0.8222150205152035
340.0	60.0	0.337615966796875	0.697357177734375	0.7747848568304889
340.0	80.0	-0.021728515625	0.7746963500976562	0.7750010085450832
340.0	100.0	-0.14288330078125	0.7797698974609375	0.7927526289003312
340.0	120.0	-0.230712890625	0.8558502197265625	0.886401735392338
340.0	140.0	-0.1865234375	0.893280029296875	0.9125460007459582
340.0	160.0	-0.202545166015625	0.92669677734375	0.948573382198546
340.0	180.0	-0.212860107421875	0.945526123046875	0.9691899064144789
340.0	200.0	-0.238433837890625	0.929595947265625	0.9596870949553962
340.0	220.0	-0.258544921875	0.91778564453125	0.9535071923876567
340.0	240.0	-0.31011962890625	0.925445556640625	0.9760244169788103
340.0	260.0	-0.3624267578125	0.9705810546875	1.0360408961507168
340.0	280.0	-0.36016845703125	0.9957275390625	1.0588647928266073
340.0	300.0	-0.341522216796875	1.000457763671875	1.0571438698006914
340.0	320.0	-0.3223876953125	1.005279541015625	1.0557086632558677
340.0	340.0	-0.31396484375	1.054351806640625	1.1001052928139705
340.0	360.0	-0.281158447265625	1.08892822265625	1.1246398297082123
340.0	380.0	-0.26129150390625	1.183746337890625	1.2122411651495157
340.0	400.0	-0.257904052734375	1.2889404296875	1.3144892284457155
340.0	420.0	-0.274505615234375	1.3858642578125	1.4127891116077425
340.0	440.0	-0.285736083984375	1.388031005859375	1.41713626123874
340.0	460.0	-0.345947265625	1.3770751953125	1.4198646428932493
340.0	480.0	-0.374664306640625	1.25469970703125	1.3094444232172684
340.0	500.0	-0.35943603515625	1.011505126953125	1.0734695548646467
340.0	520.0	-0.305267333984375	0.911865234375	0.9616061308351261
340.0	540.0	-0.243621826171875	0.864501953125	0.8981732689989493
340.0	560.0	-0.205169677734375	0.83984375	0.864541567002819
340.0	580.0	-0.216339111328125	0.4700927734375	0.5174841318614548
340.0	600.0	-0.256317138671875	0.15380859375	0.29892400219502235
340.0	620.0	-0.257781982421875	0.149658203125	0.298075708879398
340.0	640.0	-0.24847412109375	0.132568359375	0.2816269851429204
340.0	660.0	-0.177703857421875	0.084228515625	0.19665478328025726
340.0	680.0	-0.073486328125	-0.1510009765625	0.1679331275958494
340.0	700.0	-0.1419677734375	-0.7451171875	0.7585212401790153
340.0	720.0	-0.1944580078125	-0.98828125	1.0072307312150324
340.0	740.0	-0.16619873046875	-1.1788330078125	1.1904911920370054
340.0	760.0	-0.125701904296875	-1.3790283203125	1.384745491766547
340.0	780.0	-0.0924072265625	-1.4395751953125	1.4425379851081896
340.0	800.0	-0.090423583984375	-1.2908935546875	1.2940566425293403
360.0	0.0	0.469390869140625	0.68418288230896	0.8297192323172866
360.0	20.0	0.462493896484375	0.6547470092773438	0.8016197667491277
360.0	40.0	0.421142578125	0.6749382019042969	0.7955517880688706
360.0	60.0	0.266448974609375	0.6768112182617188	0.7273709378544755
360.0	80.0	-0.080352783203125	0.7371597290039062	0.7415261531689903
360.0	100.0	-0.1046142578125	0.7643966674804688	0.7715221372021068
360.0	120.0	-0.158477783203125	0.8344039916992188	0.8493204513801411
360.0	140.0	-0.138916015625	0.8891448974609375	0.8999312796419215
360.0	160.0	-0.1544189453125	0.92474365234375	0.9375478831619659
360.0	180.0	-0.216522216796875	0.949554443359375	0.9739278778586048
360.0	200.0	-0.23876953125	0.9459381103515625	0.9756073993512091
360.0	220.0	-0.254852294921875	0.9138031005859375	0.948675813366937
360.0	240.0	-0.303192138671875	0.8851776123046875	0.9356628015892547
360.0	260.0	-0.19036865234375	1.019622802734375	1.0372419600320253
360.0	280.0	-0.075408935546875	1.18048095703125	1.182887060320523
360.0	300.0	-0.023468017578125	0.95794677734375	0.9582341968810774
360.0	320.0	-0.054412841796875	0.960174560546875	0.9617151054620054
360.0	340.0	-0.11981201171875	0.990478515625	0.99769865594116
360.0	360.0	-0.28131103515625	0.836883544921875	0.8828986160719049
360.0	380.0	-0.352203369140625	1.0228271484375	1.081768269461993
360.0	400.0	-0.32269287109375	1.0599365234375	1.1079693690583245
360.0	420.0	-0.3616943359375	0.98590087890625	1.050153958082997
360.0	440.0	-0.360809326171875	0.949371337890625	1.015622620396394
360.0	460.0	-0.371826171875	0.89874267578125	0.9726217658276305
360.0	480.0	-0.3677978515625	1.01043701171875	1.075294477929236
360.0	500.0	-0.35791015625	0.8626708984375	0.9339704272394618
360.0	520.0	-0.31097412109375	0.7867431640625	0.8459726415133672
360.0	540.0	-0.2774658203125	0.7567138671875	0.8059796264394963
360.0	560.0	-0.256256103515625	0.7254638671875	0.7693926261562775
360.0	580.0	-0.25262451171875	0.4342041015625	0.5023468380858336
360.0	600.0	-0.324951171875	0.0750732421875	0.333510503276102
360.0	620.0	-0.39166259765625	0.059814453125	0.3962036839877746
360.0	640.0	-0.4176025390625	0.035888671875	0.41914183446704323
360.0	660.0	-0.344390869140625	-0.0093994140625	0.34451911373993954
360.0	680.0	-0.149993896484375	-0.1885986328125	0.24097222512420308
360.0	700.0	-0.183074951171875	-0.8590087890625	0.8783009378528563
360.0	720.0	-0.22003173828125	-1.0831298828125	1.1052530519715784
360.0	740.0	-0.250762939453125	-1.3306884765625	1.3541099931170284
360.0	760.0	-0.439605712890625	-0.882568359375	0.9859919329162656
360.0	780.0	-0.921630859375	-0.600341796875	1.099915321298601
360.0	800.0	-2.341522216796875	0.0794677734375	2.342870337592003
380.0	0.0	0.14935302734375	0.5171613097190857	0.5382955944897775
380.0	20.0	0.11529541015625	0.5314846038818359	0.5438464082500959
380.0	40.0	0.052947998046875	0.5623207092285156	0.5648079943878563
380.0	60.0	-0.031463623046875	0.6433868408203125	0.6441557160469649
380.0	80.0	-0.11785888671875	0.7051620483398438	0.7149435163685501
380.0	100.0	-0.151397705078125	0.7443313598632812	0.7595725366144068
380.0	120.0	-0.17108154296875	0.805999755859375	0.8239566134147722
380.0	140.0	-0.1658935546875	0.8703460693359375	0.8860152097426833
380.0	160.0	-0.163848876953125	0.8977508544921875	0.9125804354796639
380.0	180.0	-0.187896728515625	0.9294281005859375	0.9482308657419131
380.0	200.0	-0.202728271484375	0.934326171875	0.9560670204068512
380.0	220.0	-0.2161865234375	0.926361083984375	0.9512525799369477
380.0	240.0	-0.235992431640625	0.960662841796875	0.9892247082442405
380.0	260.0	0.016204833984375	1.4619140625	1.4620038723545554
380.0	280.0	1.310821533203125	0.846588134765625	1.5604372982708825
380.0	300.0	1.77691650390625	0.376068115234375	1.8162762700509925
380.0	320.0	1.59765625	0.4713134765625	1.6657256335763981
380.0	340.0	1.57806396484375	0.436004638671875	1.637188419847199
380.0	360.0	0.641845703125	0.3907470703125	0.7514314204089602
380.0	380.0	-0.3529052734375	0.852142333984375	0.9223278643672946
380.0	400.0	-0.383880615234375	0.87353515625	0.9541635058822121
380.0	420.0	-0.43817138671875	0.748779296875	0.867562447070902
380.0	440.0	-0.430694580078125	0.733245849609375	0.8503806778602432
380.0	460.0	-0.41961669921875	0.67413330078125	0.7940616358227252
380.0	480.0	-0.40753173828125	0.6495361328125	0.7667980865492264
380.0	500.0	-0.354766845703125	0.594573974609375	0.6923710898737285
380.0	520.0	-0.303192138671875	0.534423828125	0.6144381995125344
380.0	540.0	-0.25689697265625	0.4940185546875	0.5568216832483021
380.0	560.0	-0.25067138671875	0.4715576171875	0.5340437533077734
380.0	580.0	-0.278289794921875	0.399658203125	0.48700296640037316
380.0	600.0	-0.37847900390625	0.0302734375	0.3796878157327854
380.0	620.0	-0.411376953125	0.00244140625	0.4113841975901432
380.0	640.0	-0.465728759765625	-0.029541015625	0.4666647075545608
380.0	660.0	-0.376220703125	-0.074951171875	0.38361399299987115
380.0	680.0	-0.157470703125	-0.2431640625	0.28969947123559925
380.0	700.0	-0.2215576171875	-0.9376220703125	0.9634432647908757
380.0	720.0	-0.19891357421875	-1.1829833984375	1.1995900678928677
380.0	740.0	-0.13031005859375	-1.33447265625	1.3408198915774023
380.0	760.0	-0.6873779296875	-0.29736328125	0.7489414791939624
380.0	780.0	-2.014801025390625	0.2569580078125	2.0311205256444245
380.0	800.0	-3.060455322265625	0.6431884765625	3.127311656353869
400.0	0.0	0.065277099609375	0.4377443194389343	0.4425846686617918
400.0	20.0	0.010162353515625	0.4557685852050781	0.45588186703225553
400.0	40.0	-0.0020751953125	0.48404693603515625	0.4840513843804268
400.0	60.0	-0.082489013671875	0.6108665466308594	0.6164108817738949
400.0	80.0	-0.139434814453125	0.6617965698242188	0.6763259327518645
400.0	100.0	-0.165771484375	0.71380615234375	0.7328024345999948
400.0	120.0	-0.1865234375	0.765411376953125	0.787810617284443
400.0	140.0	-0.181396484375	0.8398590087890625	0.859225138824369
400.0	160.0	-0.19415283203125	0.864013671875	0.8855591156849298
400.0	180.0	-0.2198486328125	0.908782958984375	0.9349972662472985
400.0	200.0	-0.209747314453125	0.9261932373046875	0.9496461702914593
400.0	220.0	-0.23486328125	0.930908203125	0.9600785611213974
400.0	240.0	-0.219390869140625	0.9706573486328125	0.995142221954812
400.0	260.0	0.158447265625	1.692047119140625	1.6994496136620607
400.0	280.0	1.69073486328125	1.2158203125	2.082499318175702
400.0	300.0	2.986541748046875	0.32965087890625	3.0046799022176303
400.0	320.0	3.005523681640625	0.321746826171875	3.0226964156286504
400.0	340.0	3.062103271484375	-0.21990966796875	3.069989691725599
400.0	360.0	1.65789794921875	-0.0748291015625	1.65958579304126
400.0	380.0	-0.39398193359375	0.5753173828125	0.6972889321970447
400.0	400.0	-0.376068115234375	0.76776123046875	0.8549178523734454
400.0	420.0	-0.427490234375	0.6622314453125	0.7882248331831947
400.0	440.0	-0.422607421875	0.657073974609375	0.781244674306837
400.0	460.0	-0.408447265625	0.60467529296875	0.7296995126237806
400.0	480.0	-0.391754150390625	0.5704345703125	0.6920021050227282
400.0	500.0	-0.35919189453125	0.526275634765625	0.6371694129859893
400.0	520.0	-0.33038330078125	0.4736328125	0.5774782822858138
400.0	540.0	-0.29937744140625	0.432861328125	0.5263038873209009
400.0	560.0	-0.310943603515625	0.407958984375	0.5129487864295652
400.0	580.0	-0.33709716796875	0.3590087890625	0.49246503558798393
400.0	600.0	-0.430755615234375	0.0010986328125	0.4307570162516237
400.0	620.0	-0.37481689453125	-0.03955078125	0.37689782265693117
400.0	640.0	-0.395751953125	-0.0797119140625	0.4036998856152421
400.0	660.0	-0.315277099609375	-0.1317138671875	0.3416843460675162
400.0	680.0	-0.168212890625	-0.283935546875	0.33002268308651683
400.0	700.0	-0.253631591796875	-1.0118408203125	1.0431446831614921
400.0	720.0	-0.10296630859375	-1.201416015625	1.205820261608534
400.0	740.0	0.015869140625	-1.115234375	1.1153472736353538
400.0	760.0	-1.41815185546875	0.1824951171875	1.4298458493721404
400.0	780.0	-2.5489501953125	0.5341796875	2.6043223757287093
400.0	800.0	-2.93060302734375	0.665771484375	3.005276322284399
420.0	0.0	-0.1109619140625	0.3293624222278595	0.3475516530650033
420.0	20.0	-0.10736083984375	0.37265968322753906	0.3878164378094424
420.0	40.0	-0.095245361328125	0.3926048278808594	0.40399285851346967
420.0	60.0	-0.111602783203125	0.5816802978515625	0.5922897518338184
420.0	80.0	-0.145172119140625	0.6223678588867188	0.6390748750741329
420.0	100.0	-0.14971923828125	0.6842422485351562	0.7004307995740652
420.0	120.0	-0.157012939453125	0.7325668334960938	0.7492043971401958
420.0	140.0	-0.154296875	0.80084228515625	0.8155708990204653
420.0	160.0	-0.16998291015625	0.8241729736328125	0.8415196255655244
420.0	180.0	-0.21697998046875	0.8819427490234375	0.9082418865474313
420.0	200.0	-0.215301513671875	0.92047119140625	0.9453157969685273
420.0	220.0	-0.2103271484375	0.9152679443359375	0.9391234845848457
420.0	240.0	0.11041259765625	0.8790130615234375	0.885920371167752
420.0	260.0	0.57281494140625	1.42626953125	1.5369976359351827
420.0	280.0	1.7972412109375	1.250091552734375	2.1892475557848483
420.0	300.0	2.6319580078125	0.51873779296875	2.6825905115657203
420.0	320.0	2.927947998046875	0.416473388671875	2.9574194093395914
420.0	340.0	3.391204833984375	-0.251190185546875	3.400495072096718
420.0	360.0	2.15240478515625	-0.089111328125	2.154248636523585
420.0	380.0	-0.668060302734375	0.207611083984375	0.699576250513632
420.0	400.0	-0.4296875	0.632415771484375	0.7645790055176949
420.0	420.0	-0.43072509765625	0.594818115234375	0.7343927423129673
420.0	440.0	-0.38458251953125	0.6053466796875	0.7171808118861553
420.0	460.0	-0.32464599609375	0.565948486328125	0.6524513100276518
420.0	480.0	-0.30950927734375	0.53094482421875	0.6145717200836122
420.0	500.0	-0.31890869140625	0.4910888671875	0.5855519011410933
420.0	520.0	-0.3382568359375	0.4454345703125	0.5593117587606489
420.0	540.0	-0.3865966796875	0.3968505859375	0.5540283208504205
420.0	560.0	-0.412872314453125	0.3619384765625	0.5490564714656075
420.0	580.0	-0.399688720703125	0.29638671875	0.4975903541154031
420.0	600.0	-0.415618896484375	-0.027587890625	0.41653350264297656
420.0	620.0	-0.31927490234375	-0.085205078125	0.33044873824074206
420.0	640.0	-0.340545654296875	-0.1346435546875	0.3661969817999221
420.0	660.0	-0.292388916015625	-0.1893310546875	0.34833536495434014
420.0	680.0	-0.22357177734375	-0.326416015625	0.39564094186666726
420.0	700.0	-0.287506103515625	-1.061767578125	1.1000046134067645
420.0	720.0	-0.11895751953125	-1.1798095703125	1.185791513569731
420.0	740.0	-0.303680419921875	-0.7310791015625	0.7916428804614859
420.0	760.0	-2.106414794921875	0.4010009765625	2.144244638904303
420.0	780.0	-2.803619384765625	0.586181640625	2.8642434551621827
420.0	800.0	-2.993072509765625	0.658203125	3.0645904134932067
440.0	0.0	-0.21783447265625	0.22248625755310059	0.3113711487556468
440.0	20.0	-0.230010986328125	0.2449665069580078	0.33602625397853153
440.0	40.0	-0.222564697265625	0.2609710693359375	0.34298825562879265
440.0	60.0	-0.139129638671875	0.48748779296875	0.5069530596125339
440.0	80.0	-0.159149169921875	0.5499343872070312	0.5725000336415665
440.0	100.0	-0.167388916015625	0.6376800537109375	0.6592836264504603
440.0	120.0	-0.157989501953125	0.6879196166992188	0.7058286490126315
440.0	140.0	-0.162109375	0.743499755859375	0.7609673688311746
440.0	160.0	-0.180908203125	0.7645263671875	0.7856388127395644
440.0	180.0	-0.19976806640625	0.8286895751953125	0.852428115674911
440.0	200.0	-0.18646240234375	0.879425048828125	0.8989753300253308
440.0	220.0	-0.12896728515625	0.86236572265625	0.8719559623358337
440.0	240.0	0.2606201171875	0.8516998291015625	0.89068257217398
440.0	260.0	0.727783203125	1.439239501953125	1.6127860164117136
440.0	280.0	2.584747314453125	1.395263671875	2.937291165960016
440.0	300.0	3.015960693359375	0.700408935546875	3.0962221465654993
440.0	320.0	3.278839111328125	0.625762939453125	3.338018150694814
440.0	340.0	3.8974609375	-0.2353515625	3.9045604256189415
440.0	360.0	3.048431396484375	-0.18560791015625	3.054076664948712
440.0	380.0	-0.819000244140625	0.159088134765625	0.8343083569793659
440.0	400.0	-0.499603271484375	0.574371337890625	0.7612528244073428
440.0	420.0	-0.4791259765625	0.527587890625	0.712678527634379
440.0	440.0	-0.4517822265625	0.550628662109375	0.7122493269734484
440.0	460.0	-0.388031005859375	0.513275146484375	0.6434434221489834
440.0	480.0	-0.375518798828125	0.4666748046875	0.5989989495845832
440.0	500.0	-0.368316650390625	0.43603515625	0.570774747550145
440.0	520.0	-0.38812255859375	0.3861083984375	0.5474658124790353
440.0	540.0	-0.416229248046875	0.328857421875	0.5304658243958217
440.0	560.0	-0.430938720703125	0.2823486328125	0.5151979536569744
440.0	580.0	-0.414825439453125	0.1927490234375	0.45741920735096836
440.0	600.0	-0.38885498046875	-0.07861328125	0.39672187212736776
440.0	620.0	-0.286834716796875	-0.165283203125	0.3310478696430525
440.0	640.0	-0.3050537109375	-0.238525390625	0.3872365278864439
440.0	660.0	-0.269287109375	-0.319580078125	0.41790785301298694
440.0	680.0	-0.282501220703125	-0.5264892578125	0.5974929943444632
440.0	700.0	-0.22705078125	-0.961669921875	0.9881098602409066
440.0	720.0	-0.057373046875	-1.135498046875	1.136946560294133
440.0	740.0	-0.95166015625	-0.0887451171875	0.955789071300984
440.0	760.0	-1.867828369140625	0.4130859375	1.9129617895626616
440.0	780.0	-2.509613037109375	0.5439453125	2.567885141321563
440.0	800.0	-2.60546875	0.5869140625	2.670755609183816
460.0	0.0	-0.178466796875	0.16519296169281006	0.2431853453225846
460.0	20.0	-0.21832275390625	0.17702865600585938	0.28107644853393515
460.0	40.0	-0.227935791015625	0.18488311767578125	0.293490190683497
460.0	60.0	-0.196685791015625	0.3166923522949219	0.37279933796820647
460.0	80.0	-0.184600830078125	0.43590545654296875	0.4733825445762304
460.0	100.0	-0.18115234375	0.5829315185546875	0.6104304440070073
460.0	120.0	-0.16827392578125	0.6361541748046875	0.6580336224079029
460.0	140.0	-0.136016845703125	0.679168701171875	0.6926548252676216
460.0	160.0	-0.144195556640625	0.7013092041015625	0.7159797192047179
460.0	180.0	-0.154541015625	0.767547607421875	0.7829509915502063
460.0	200.0	-0.134002685546875	0.8241119384765625	0.8349354507226125
460.0	220.0	-0.058990478515625	0.79730224609375	0.7994815496192774
460.0	240.0	0.37939453125	0.7998046875	0.8852275122754488
460.0	260.0	0.864288330078125	1.446319580078125	1.6848841637414123
460.0	280.0	1.96771240234375	1.605621337890625	2.539667690668819
460.0	300.0	2.175689697265625	0.94012451171875	2.370118089109107
460.0	320.0	2.3414306640625	0.90625	2.5106944491738057
460.0	340.0	3.083587646484375	-0.008392333984375	3.0835990668082567
460.0	360.0	2.395660400390625	-0.146331787109375	2.4001253604589894
460.0	380.0	-0.865997314453125	0.230316162109375	0.8961009335832747
460.0	400.0	-0.528228759765625	0.536102294921875	0.7526162988296436
460.0	420.0	-0.478546142578125	0.46331787109375	0.6660854751841147
460.0	440.0	-0.46002197265625	0.479339599609375	0.6643693754834156
460.0	460.0	-0.426971435546875	0.477752685546875	0.6407435019726774
460.0	480.0	-0.45269775390625	0.4302978515625	0.6245730521332689
460.0	500.0	-0.45172119140625	0.397125244140625	0.6014652893552819
460.0	520.0	-0.4493408203125	0.3114013671875	0.5466973424897497
460.0	540.0	-0.453826904296875	0.2467041015625	0.5165479385221136
460.0	560.0	-0.44012451171875	0.188232421875	0.4786867769853227
460.0	580.0	-0.421905517578125	0.086669921875	0.43071561513449236
460.0	600.0	-0.398651123046875	-0.081787109375	0.4069543575960981
460.0	620.0	-0.329437255859375	-0.2100830078125	0.3907221208476713
460.0	640.0	-0.325897216796875	-0.3304443359375	0.4641147003372385
460.0	660.0	-0.327056884765625	-0.5042724609375	0.6010465212714884
460.0	680.0	-0.430084228515625	-0.806396484375	0.9139188878835145
460.0	700.0	-0.3780517578125	-0.97216796875	1.0430885346166077
460.0	720.0	-0.293670654296875	-1.0167236328125	1.058286066578693
460.0	740.0	1.300384521484375	-0.1712646484375	1.3116140756794916
460.0	760.0	1.84307861328125	0.0269775390625	1.843276040735246
460.0	780.0	1.986297607421875	0.0302734375	1.9865282948571188
460.0	800.0	2.065765380859375	0.0819091796875	2.067388623958775
480.0	0.0	-0.161956787109375	0.12270736694335938	0.20319227050496694
480.0	20.0	-0.199249267578125	0.13331031799316406	0.23973300046897544
480.0	40.0	-0.19976806640625	0.139556884765625	0.24368710355941664
480.0	60.0	-0.199127197265625	0.18507003784179688	0.2718502521566373
480.0	80.0	-0.16522216796875	0.30164337158203125	0.3439289002216435
480.0	100.0	-0.144561767578125	0.49600982666015625	0.5166467388736234
480.0	120.0	-0.173309326171875	0.5774307250976562	0.6028783997001007
480.0	140.0	-0.19659423828125	0.6004791259765625	0.6318421284300069
480.0	160.0	-0.195770263671875	0.623809814453125	0.6538078316647773
480.0	180.0	-0.192474365234375	0.7178192138671875	0.7431761601863199
480.0	200.0	-0.150970458984375	0.771392822265625	0.7860273314134051
480.0	220.0	-0.1024169921875	0.7452392578125	0.7522438379100624
480.0	240.0	0.3756103515625	0.766754150390625	0.8538120772993048
480.0	260.0	0.774932861328125	1.303558349609375	1.5165043060942862
480.0	280.0	1.737060546875	1.734466552734375	2.454741038493458
480.0	300.0	1.4306640625	1.189483642578125	1.860556635980192
480.0	320.0	1.41204833984375	1.211151123046875	1.8603138329091673
480.0	340.0	1.7186279296875	0.790771484375	1.8918249129352809
480.0	360.0	0.615325927734375	0.36212158203125	0.7139734151318133
480.0	380.0	-0.9857177734375	0.27783203125	1.0241240971967625
480.0	400.0	-0.636749267578125	0.51416015625	0.8184193888443156
480.0	420.0	-0.551605224609375	0.424041748046875	0.6957583832790004
480.0	440.0	-0.498870849609375	0.432037353515625	0.6599457549092689
480.0	460.0	-0.4761962890625	0.420623779296875	0.6353638874116803
480.0	480.0	-0.514312744140625	0.379302978515625	0.6390526960245804
480.0	500.0	-0.526123046875	0.342041015625	0.627532881069044
480.0	520.0	-0.515594482421875	0.2518310546875	0.573808809978463
480.0	540.0	-0.509765625	0.189453125	0.5438322158569739
480.0	560.0	-0.510711669921875	0.1171875	0.5239840836806402
480.0	580.0	-0.4620361328125	0.0108642578125	0.4621638455376476
480.0	600.0	-0.405242919921875	-0.1412353515625	0.4291494479523307
480.0	620.0	-0.35662841796875	-0.279541015625	0.45313023284652937
480.0	640.0	-0.585479736328125	-0.6375732421875	0.8656131704198656
480.0	660.0	-0.6324462890625	-0.9036865234375	1.1030129832379503
480.0	680.0	-0.662750244140625	-1.0361328125	1.2299630446674479
480.0	700.0	-0.693756103515625	-1.0028076171875	1.219393557574606
480.0	720.0	-0.7281494140625	-0.8929443359375	1.1521940619020847
480.0	740.0	1.46673583984375	-0.08740234375	1.4693376717334732
480.0	760.0	1.995697021484375	0.083740234375	1.997453135473968
480.0	780.0	2.10107421875	0.096435546875	2.103286163934191
480.0	800.0	2.17132568359375	0.150634765625	2.1765445221379607
500.0	0.0	-0.109375	0.13626062870025635	0.17472793010503251
500.0	20.0	-0.1409912109375	0.1409454345703125	0.19935931653132458
500.0	40.0	-0.124298095703125	0.14260482788085938	0.18917228531249694
500.0	60.0	-0.144439697265625	0.13191604614257812	0.1956135715539088
500.0	80.0	-0.130706787109375	0.20192718505859375	0.24053867103262844
500.0	100.0	-0.099365234375	0.36011505126953125	0.3735723490212516
500.0	120.0	-0.160064697265625	0.46793365478515625	0.4945529421521319
500.0	140.0	-0.237823486328125	0.4904937744140625	0.5451093040741619
500.0	160.0	-0.307769775390625	0.503387451171875	0.5900179324743551
500.0	180.0	-0.28179931640625	0.617156982421875	0.6784494053937289
500.0	200.0	-0.2562255859375	0.6349029541015625	0.6846556156316151
500.0	220.0	-0.247344970703125	0.6194305419921875	0.6669885537884926
500.0	240.0	0.126800537109375	0.682891845703125	0.6945643592490524
500.0	260.0	0.801513671875	1.30328369140625	1.5300237078189496
500.0	280.0	1.645751953125	1.979156494140625	2.574016301330231
500.0	300.0	1.3731689453125	1.79534912109375	2.260281269882743
500.0	320.0	1.317596435546875	1.864044189453125	2.282700398037331
500.0	340.0	1.308441162109375	1.92071533203125	2.3240408045905836
500.0	360.0	0.29168701171875	1.16455078125	1.2005248164512883
500.0	380.0	-0.96826171875	0.46954345703125	1.0761049270575622
500.0	400.0	-0.647125244140625	0.51214599609375	0.8252663830054651
500.0	420.0	-0.54736328125	0.385589599609375	0.6695415603139844
500.0	440.0	-0.52398681640625	0.3756103515625	0.6447056072103469
500.0	460.0	-0.518646240234375	0.35211181640625	0.6268784999999296
500.0	480.0	-0.569366455078125	0.30120849609375	0.6441309791395606
500.0	500.0	-0.579071044921875	0.25042724609375	0.6309017995322345
500.0	520.0	-0.53759765625	0.1497802734375	0.5580729077069639
500.0	540.0	-0.493316650390625	0.05078125	0.4959234345180601
500.0	560.0	-0.525543212890625	-0.0213623046875	0.5259772016703408
500.0	580.0	-0.48590087890625	-0.110595703125	0.4983282790205462
500.0	600.0	-0.932037353515625	-0.4390869140625	1.0302868272715804
500.0	620.0	-0.9180908203125	-0.635498046875	1.11657893671877
500.0	640.0	-0.843597412109375	-0.8414306640625	1.1914957642150033
500.0	660.0	-0.76104736328125	-1.0791015625	1.3204746386611461
500.0	680.0	-0.7318115234375	-1.1209716796875	1.338702959023147
500.0	700.0	-0.697357177734375	-1.0771484375	1.2831819004904736
500.0	720.0	-0.76361083984375	-0.9854736328125	1.2466995611194958
500.0	740.0	1.705780029296875	0.0250244140625	1.7059635780541211
500.0	760.0	2.114959716796875	0.153564453125	2.120527444985586
500.0	780.0	2.1898193359375	0.174560546875	2.1967658292524153
500.0	800.0	2.218170166015625	0.194580078125	2.2266881892633545
520.0	0.0	0.02099609375	0.0794711709022522	0.0821979498365608
520.0	20.0	-0.08935546875	0.10584259033203125	0.13851734087732995
520.0	40.0	-0.08251953125	0.10569381713867188	0.1340919685106559
520.0	60.0	-0.08734130859375	0.08397674560546875	0.1211635175676007
520.0	80.0	-0.062744140625	0.15130615234375	0.1637998135525186
520.0	100.0	-0.04534912109375	0.18387603759765625	0.1893856910819566
520.0	120.0	-0.0389404296875	0.25437164306640625	0.25733497597596466
520.0	140.0	-0.0572509765625	0.32275390625	0.32779224871401963
520.0	160.0	-0.24664306640625	0.3473358154296875	0.4259987921185737
520.0	180.0	-0.265625	0.5532684326171875	0.6137284408887039
520.0	200.0	-0.2930908203125	0.5612945556640625	0.6332091338330263
520.0	220.0	-0.32080078125	0.5600433349609375	0.6454158955935151
520.0	240.0	-0.26177978515625	0.5638275146484375	0.6216350393849163
520.0	260.0	0.122802734375	1.102630615234375	1.1094479641795343
520.0	280.0	0.07342529296875	1.9732666015625	1.9746322073970042
520.0	300.0	-0.1297607421875	1.95721435546875	1.961511122442594
520.0	320.0	-0.15826416015625	2.024444580078125	2.0306214325170653
520.0	340.0	-0.595458984375	1.974517822265625	2.0623510934168054
520.0	360.0	-0.80712890625	1.215423583984375	1.459010472823874
520.0	380.0	-0.81427001953125	0.558807373046875	0.9875734630289392
520.0	400.0	-0.6982421875	0.4801025390625	0.8473727635574821
520.0	420.0	-0.60382080078125	0.3272705078125	0.6868082299593982
520.0	440.0	-0.57757568359375	0.298248291015625	0.6500351631815994
520.0	460.0	-0.59356689453125	0.229461669921875	0.6363759236856841
520.0	480.0	-0.62261962890625	0.17950439453125	0.6479791894462252
520.0	500.0	-0.65765380859375	0.135467529296875	0.6714610811146573
520.0	520.0	-0.6466064453125	0.0174560546875	0.6468420278282171
520.0	540.0	-0.693359375	-0.0999755859375	0.7005300426705032
520.0	560.0	-0.84942626953125	-0.2161865234375	0.8765053338604213
520.0	580.0	-0.88885498046875	-0.3692626953125	0.9625061633327623
520.0	600.0	-0.88916015625	-0.6163330078125	1.081883616652793
520.0	620.0	-0.83087158203125	-0.819580078125	1.1670728727403843
520.0	640.0	-0.78460693359375	-1.0052490234375	1.275199450817571
520.0	660.0	-0.66717529296875	-1.3072509765625	1.4676607194006206
520.0	680.0	-0.60113525390625	-1.434814453125	1.555652952423941
520.0	700.0	-0.525634765625	-1.5504150390625	1.6370945910926533
520.0	720.0	0.3768310546875	-2.701171875	2.727330405738899
520.0	740.0	1.87921142578125	0.0701904296875	1.8805218103511894
520.0	760.0	2.17657470703125	0.18212890625	2.1841814012988925
520.0	780.0	2.19873046875	0.1966552734375	2.2075074112628417
520.0	800.0	2.20306396484375	0.1988525390625	2.212020154854984
540.0	0.0	0.055419921875	0.0680854320526123	0.08778948569402825
540.0	20.0	-0.02947998046875	0.08629226684570312	0.09118894980099243
540.0	40.0	-0.0299072265625	0.08629226684570312	0.0913279667901938
540.0	60.0	-0.03961181640625	0.0888519287109375	0.09728186488064451
540.0	80.0	-0.01983642578125	0.13135528564453125	0.1328446267431673
540.0	100.0	0.00390625	0.1776123046875	0.17765525482086883
540.0	120.0	0.001708984375	0.214935302734375	0.21494209682868412
540.0	140.0	-0.0003662109375	0.2880401611328125	0.28804039393089875
540.0	160.0	-0.05926513671875	0.3530426025390625	0.3579824515780719
540.0	180.0	-0.12249755859375	0.5072784423828125	0.5218592434438252
540.0	200.0	-0.15728759765625	0.513214111328125	0.5367756630500227
540.0	220.0	-0.1796875	0.5433349609375	0.5722765742481555
540.0	240.0	-0.18597412109375	0.5197296142578125	0.5520011283078753
540.0	260.0	-0.16033935546875	0.706817626953125	0.7247757354408197
540.0	280.0	-0.0347900390625	1.9322509765625	1.9325641472522213
540.0	300.0	-0.04248046875	2.106689453125	2.1071177096055482
540.0	320.0	-0.04364013671875	2.1361083984375	2.1365541302312123
540.0	340.0	-0.14111328125	2.11187744140625	2.116586706389736
540.0	360.0	-0.28570556640625	1.43536376953125	1.4635220604960062
540.0	380.0	-0.607421875	0.497650146484375	0.7852496434411388
540.0	400.0	-0.6873779296875	0.396240234375	0.7934070465776244
540.0	420.0	-0.65478515625	0.22216796875	0.6914493525803881
540.0	440.0	-0.616455078125	0.1602783203125	0.6369505501279484
540.0	460.0	-0.590576171875	0.048583984375	0.5925711926210047
540.0	480.0	-0.59136962890625	0.0118408203125	0.5914881596603508
540.0	500.0	-0.5411376953125	-0.067596435546875	0.5453432711483355
540.0	520.0	-0.53973388671875	-1.7464599609375	1.827959262027013
540.0	540.0	-0.50927734375	-2.1357421875	2.195622486750475
540.0	560.0	-0.49932861328125	-2.2430419921875	2.2979483115940282
540.0	580.0	-0.4859619140625	-2.236328125	2.2885197103335826
540.0	600.0	-0.51788330078125	-2.222900390625	2.282430559703594
540.0	620.0	-0.52423095703125	-2.25341796875	2.313592582585637
540.0	640.0	-0.6097412109375	-2.28564453125	2.3655771531591525
540.0	660.0	-0.68603515625	-2.3509521484375	2.4490039281009452
540.0	680.0	-0.72784423828125	-2.444580078125	2.5506330574123837
540.0	700.0	-0.7794189453125	-2.432373046875	2.5541989999755343
540.0	720.0	-0.79931640625	-2.4066162109375	2.5358841266997167
540.0	740.0	-0.84869384765625	-2.2578125	2.412052763147154
540.0	760.0	0.65887451171875	-1.3997802734375	1.5470941910877254
540.0	780.0	2.097412109375	-0.233642578125	2.110385370226439
540.0	800.0	2.19482421875	0.203369140625	2.204226022568942
560.0	0.0	0.06341552734375	0.08418083190917969	0.10539421980928304
560.0	20.0	0.0672607421875	0.08587455749511719	0.10908000304636743
560.0	40.0	0.03619384765625	0.08461380004882812	0.09202983085319075
560.0	60.0	0.01025390625	0.07271957397460938	0.07343894765335676
560.0	80.0	0.01885986328125	0.1055450439453125	0.10721683983593897
560.0	100.0	0.03253173828125	0.15721893310546875	0.16054939091264595
560.0	120.0	0.0263671875	0.17919158935546875	0.18112110388466357
560.0	140.0	0.00927734375	0.231719970703125	0.2319056142694971
560.0	160.0	-0.0537109375	0.2985687255859375	0.30336141597958655
560.0	180.0	-0.11358642578125	0.3583221435546875	0.37589444619917634
560.0	200.0	-0.15252685546875	0.399749755859375	0.42786015115784604
560.0	220.0	-0.1754150390625	0.467803955078125	0.4996108248587442
560.0	240.0	-0.1866455078125	0.4429168701171875	0.48063697259053173
560.0	260.0	-0.2122802734375	0.436798095703125	0.4856495556474608
560.0	280.0	-0.10321044921875	1.6328125	1.636071226134176
560.0	300.0	-0.0948486328125	1.9151611328125	1.91750839053759
560.0	320.0	-0.10235595703125	1.894622802734375	1.897385650462457
560.0	340.0	-0.06787109375	1.8665771484375	1.867810680030471
560.0	360.0	-0.14215087890625	1.144378662109375	1.1531736186130268
560.0	380.0	-0.303955078125	0.0875244140625	0.3163055683590771
560.0	400.0	-0.31622314453125	-0.03472900390625	0.3181244738299022
560.0	420.0	-0.38818359375	-0.3482666015625	0.5215133058902315
560.0	440.0	-0.423828125	-0.572174072265625	0.7120487683537162
560.0	460.0	-0.4468994140625	-0.804931640625	0.92067042548822
560.0	480.0	-0.47216796875	-0.922607421875	1.0364106549106562
560.0	500.0	-0.45068359375	-0.986968994140625	1.0849993074054805
560.0	520.0	-0.5262451171875	-2.1119384765625	2.1765151164530927
560.0	540.0	-0.51043701171875	-2.2757568359375	2.3322982483483172
560.0	560.0	-0.50299072265625	-2.315673828125	2.3696719066869467
560.0	580.0	-0.4930419921875	-2.3046875	2.356835776781333
560.0	600.0	-0.51507568359375	-2.283447265625	2.3408191674539616
560.0	620.0	-0.52740478515625	-2.294921875	2.354744618798231
560.0	640.0	-0.6158447265625	-2.335693359375	2.415518204498429
560.0	660.0	-0.686767578125	-2.4237060546875	2.519126980898844
560.0	680.0	-0.72979736328125	-2.4989013671875	2.603288734348117
560.0	700.0	-0.77215576171875	-2.4876708984375	2.60475162333922
560.0	720.0	-0.79486083984375	-2.46923828125	2.59402032457488
560.0	740.0	-0.783203125	-2.4583740234375	2.580118209331124
560.0	760.0	-0.5653076171875	-0.3494873046875	0.6646157372406574
560.0	780.0	2.02264404296875	-0.0335693359375	2.0229225948790663
560.0	800.0	2.1427001953125	0.24951171875	2.1571787651434464
580.0	0.0	0.39459228515625	0.08649897575378418	0.40396181046144086
580.0	20.0	0.2830810546875	0.10202217102050781	0.30090431519458993
580.0	40.0	0.21728515625	0.09442138671875	0.23691398733818705
580.0	60.0	0.0517578125	0.08765029907226562	0.10179118862771357
580.0	80.0	0.0623779296875	0.12909698486328125	0.1433772562608483
580.0	100.0	0.07958984375	0.19142913818359375	0.2073153592328915
580.0	120.0	0.05322265625	0.178802490234375	0.18655557255766828
580.0	140.0	0.03045654296875	0.2155303955078125	0.21767166190701398
580.0	160.0	-0.0306396484375	0.26422119140625	0.26599177815209213
580.0	180.0	-0.098388671875	0.3023834228515625	0.3179875236054919
580.0	200.0	-0.1409912109375	0.3621368408203125	0.3886149933300811
580.0	220.0	-0.166259765625	0.468841552734375	0.4974481995505257
580.0	240.0	-0.18402099609375	0.4402618408203125	0.4771731504242733
580.0	260.0	-0.20770263671875	0.422119140625	0.47045186170522224
580.0	280.0	-0.24566650390625	0.439361572265625	0.5033792033102297
580.0	300.0	-0.3009033203125	0.087432861328125	0.3133485494064239
580.0	320.0	-0.33868408203125	-0.02996826171875	0.3400073589377059
580.0	340.0	-0.3514404296875	-0.039031982421875	0.35360128855918527
580.0	360.0	-0.3553466796875	-0.0506591796875	0.3589395704732778
580.0	380.0	-0.3638916015625	-0.131317138671875	0.3868608129504586
580.0	400.0	-0.363037109375	-0.156768798828125	0.3954395011495043
580.0	420.0	-0.42034912109375	-0.402740478515625	0.5821454085014179
580.0	440.0	-0.416748046875	-0.522613525390625	0.6684338647131403
580.0	460.0	-0.42913818359375	-0.68609619140625	0.809251236934677
580.0	480.0	-0.41949462890625	-0.78790283203125	0.8926178445471816
580.0	500.0	-0.31597900390625	-0.95989990234375	1.010569420390864
580.0	520.0	-0.384765625	-2.21240234375	2.2456109896444962
580.0	540.0	-0.44378662109375	-2.345458984375	2.387074446356295
580.0	560.0	-0.47332763671875	-2.349853515625	2.397050395084953
580.0	580.0	-0.4716796875	-2.34326171875	2.3902630002071534
580.0	600.0	-0.50433349609375	-2.3125	2.3668562536162066
580.0	620.0	-0.53179931640625	-2.3348388671875	2.394636308222934
580.0	640.0	-0.6292724609375	-2.4014892578125	2.4825661089854525
580.0	660.0	-0.700439453125	-2.480224609375	2.5772329232033764
580.0	680.0	-0.74786376953125	-2.5484619140625	2.6559289043957093
580.0	700.0	-0.78192138671875	-2.4940185546875	2.613719496452077
580.0	720.0	-0.79547119140625	-2.4329833984375	2.5597231556224522
580.0	740.0	-0.78179931640625	-2.3896484375	2.514285152081894
580.0	760.0	-0.492431640625	0.2987060546875	0.5759463757986509
580.0	780.0	2.05792236328125	0.2203369140625	2.0696842292948148
580.0	800.0	2.166748046875	0.24169921875	2.1801870587133085
600.0	0.0	0.42828369140625	0.03593266010284424	0.4297884088556025
600.0	20.0	0.30712890625	0.05626678466796875	0.3122404780152517
600.0	40.0	0.251220703125	0.0439910888671875	0.2550432464864345
600.0	60.0	0.0682373046875	0.09940338134765625	0.1205709831359199
600.0	80.0	0.06622314453125	0.12842559814453125	0.1444944259491952
600.0	100.0	0.082275390625	0.21373748779296875	0.22902609805553995
600.0	120.0	0.04931640625	0.2074737548828125	0.21325446511289842
600.0	140.0	0.03436279296875	0.223602294921875	0.2262272924183604
600.0	160.0	-0.01153564453125	0.2415924072265625	0.24186765456397133
600.0	180.0	-0.08013916015625	0.262939453125	0.27488077597428157
600.0	200.0	-0.11871337890625	0.2124481201171875	0.24336612351078327
600.0	220.0	-0.1513671875	0.4175567626953125	0.44414600698897394
600.0	240.0	-0.17449951171875	0.3929443359375	0.4299480558572687
600.0	260.0	-0.20037841796875	0.37615966796875	0.4262013681278127
600.0	280.0	-0.24066162109375	0.3970947265625	0.46432988029117656
600.0	300.0	-0.29937744140625	0.04986572265625	0.3035019649343027
600.0	320.0	-0.34124755859375	-0.081817626953125	0.35091882298679217
600.0	340.0	-0.36126708984375	-0.148681640625	0.39066627761186884
600.0	360.0	-0.362548828125	-0.15386962890625	0.3938496102252202
600.0	380.0	-0.3636474609375	-0.13616943359375	0.3883060526073902
600.0	400.0	-0.35369873046875	-0.129608154296875	0.3766975784305602
600.0	420.0	-0.39666748046875	-0.30267333984375	0.4989551489999841
600.0	440.0	-0.39556884765625	-0.454315185546875	0.6023927299151153
600.0	460.0	-0.39459228515625	-0.6143798828125	0.7301819717779483
600.0	480.0	-0.3607177734375	-0.7001953125	0.7876488987618026
600.0	500.0	-0.2281494140625	-0.83544921875	0.866041310935597
600.0	520.0	-0.309814453125	-2.1419677734375	2.164257595068097
600.0	540.0	-0.36846923828125	-2.3936767578125	2.4218707646056026
600.0	560.0	-0.44256591796875	-2.3726806640625	2.4136027273276746
600.0	580.0	-0.47015380859375	-2.3699951171875	2.416179103300871
600.0	600.0	-0.52667236328125	-2.359130859375	2.4172054504943685
600.0	620.0	-0.56317138671875	-2.4014892578125	2.466639954717257
600.0	640.0	-0.6644287109375	-2.4991455078125	2.585960900929762
600.0	660.0	-0.71795654296875	-2.5447998046875	2.6441383555951035
600.0	680.0	-0.751220703125	-2.5604248046875	2.6683529986234285
600.0	700.0	-0.78173828125	-2.492431640625	2.612150497877244
600.0	720.0	-0.80047607421875	-2.426025390625	2.554674370904019
600.0	740.0	-0.8038330078125	-2.367919921875	2.5006383706688573
600.0	760.0	-0.59625244140625	0.263916015625	0.6520495665103143
600.0	780.0	2.09466552734375	0.193603515625	2.103593590193845
600.0	800.0	2.21295166015625	0.20849609375	2.2227518240454356
620.0	0.0	0.43585205078125	-0.00016450881958007812	0.43585208182750834
620.0	20.0	0.3037109375	0.015018463134765625	0.30408204121923943
620.0	40.0	0.243408203125	0.0016326904296875	0.24341367879924178
620.0	60.0	0.0418701171875	0.09067153930664062	0.09987209196532662
620.0	80.0	0.0107421875	0.0938873291015625	0.09449986856133855
620.0	100.0	0.036865234375	0.20012664794921875	0.20349378547000943
620.0	120.0	0.00390625	0.192718505859375	0.19275809007596142
620.0	140.0	0.0113525390625	0.26123046875	0.2614770313937924
620.0	160.0	-0.0169677734375	0.3058624267578125	0.3063327103617969
620.0	180.0	-0.0692138671875	0.32794189453125	0.3351662954412248
620.0	200.0	-0.12261962890625	0.2530517578125	0.28119524449233246
620.0	220.0	-0.15496826171875	0.25665283203125	0.2998096701739155
620.0	240.0	-0.19720458984375	0.1694793701171875	0.26002482025906737
620.0	260.0	-0.240478515625	0.099151611328125	0.2601172014807305
620.0	280.0	-0.278076171875	0.174346923828125	0.3282121375162481
620.0	300.0	-0.29522705078125	0.07867431640625	0.30553012875162655
620.0	320.0	-0.334716796875	-0.091094970703125	0.3468913775199136
620.0	340.0	-0.34613037109375	-0.14410400390625	0.37492959037039153
620.0	360.0	-0.351318359375	-0.149749755859375	0.3819025779094507
620.0	380.0	-0.35748291015625	-0.142608642578125	0.38487823527936327
620.0	400.0	-0.3343505859375	-0.102691650390625	0.34976547767997335
620.0	420.0	-0.36529541015625	-0.24200439453125	0.4381858779715063
620.0	440.0	-0.35968017578125	-0.383453369140625	0.5257435830852597
620.0	460.0	-0.35894775390625	-0.550537109375	0.6572173147698731
620.0	480.0	-0.3065185546875	-0.609130859375	0.6819047061068284
620.0	500.0	-0.149658203125	-0.724273681640625	0.7395741637455091
620.0	520.0	-0.28973388671875	-2.068359375	2.0885536213522373
620.0	540.0	-0.31439208984375	-2.441650390625	2.4618080786681027
620.0	560.0	-0.40948486328125	-2.4071044921875	2.441685870370246
620.0	580.0	-0.45361328125	-2.394287109375	2.436878284003057
620.0	600.0	-0.48419189453125	-2.40087890625	2.4492164692419407
620.0	620.0	-0.55474853515625	-2.4097900390625	2.4728190329304023
620.0	640.0	-0.63409423828125	-2.4893798828125	2.568868954223445
620.0	660.0	-0.66754150390625	-2.564208984375	2.6496753338827923
620.0	680.0	-0.7158203125	-2.5633544921875	2.661425364800868
620.0	700.0	-0.76336669921875	-2.4451904296875	2.561578606037978
620.0	720.0	-0.80596923828125	-2.349609375	2.4839989187082083
620.0	740.0	-0.87994384765625	-2.1690673828125	2.3407593823819557
620.0	760.0	-0.69970703125	0.2972412109375	0.7602251423494752
620.0	780.0	2.12603759765625	0.1802978515625	2.1336689485311475
620.0	800.0	2.22265625	0.1998291015625	2.2316210420892117
