# Supplementary material for: Real-time emotion detection by quantitative facial motion analysis
Source: PLoS One. 2023 Mar 10;18(3):e0282730. doi: 10.1371/journal.pone.0282730 (PMC10004542; doi:10.1371/journal.pone.0282730)
Supplement: S1 Dataset — Data from each participant is organized into folders by Study ID and subsequently by emotions. The data files (.csv) contain the pixel displacement results after DISC-processing of videos. (ZIP) [file pone.0282730.s004.zip › S1_Dataset/1/neutral/result/100025_cropped_result.csv]

pos_x	pos_y	disp_x	disp_y	disp_xy_indi
0.0	0.0	-0.6167604923248291	-1.3460052013397217	1.4805821513601838
0.0	20.0	-0.5086781978607178	-1.3622016906738281	1.454079418413404
0.0	40.0	-0.6114802360534668	-1.049407958984375	1.214563766734277
0.0	60.0	-0.4706270694732666	-1.055755615234375	1.1559021401571625
0.0	80.0	-0.4391498565673828	-0.9935226440429688	1.0862503582274596
0.0	100.0	-0.4738619327545166	-0.8472366333007812	0.9707497330005754
0.0	120.0	-0.47223401069641113	-0.826080322265625	0.9515322693912682
0.0	140.0	-0.4681079387664795	-0.7776031494140625	0.9076297154208157
0.0	160.0	-0.5006377696990967	-0.688232421875	0.8510593651263193
0.0	180.0	-0.4998593330383301	-0.6907196044921875	0.8526153440182554
0.0	200.0	-0.4711883068084717	-0.7952880859375	0.9243925357266614
0.0	220.0	-0.5298168659210205	-0.7870025634765625	0.948724905508996
0.0	240.0	-0.5097529888153076	-0.88128662109375	1.0180934230830578
0.0	260.0	-0.4655916690826416	-0.990814208984375	1.0947549493126272
0.0	280.0	-0.3425896167755127	-1.23468017578125	1.2813285222727273
0.0	300.0	-0.27576756477355957	-1.252655029296875	1.282650526138704
0.0	320.0	-0.2239673137664795	-1.296966552734375	1.316162450667645
0.0	340.0	-0.2003624439239502	-1.159027099609375	1.176218060805095
0.0	360.0	-0.17312026023864746	-1.200408935546875	1.2128281976627515
0.0	380.0	-0.15572762489318848	-1.241912841796875	1.251638366212407
0.0	400.0	-0.1304616928100586	-1.22613525390625	1.2330563304904647
0.0	420.0	-0.056662797927856445	-1.389007568359375	1.3901628313361845
0.0	440.0	0.11781013011932373	-1.477935791015625	1.4826238326439087
0.0	460.0	0.2753182649612427	-1.34039306640625	1.3683763077060414
0.0	480.0	0.4253498315811157	-1.359954833984375	1.4249209205087672
0.0	500.0	0.5328164100646973	-1.425201416015625	1.5215427706926856
0.0	520.0	0.6571258306503296	-1.572509765625	1.7042890952810437
0.0	540.0	0.9106463193893433	-1.66357421875	1.896511508087159
0.0	560.0	1.2671452760696411	-1.4227294921875	1.9052076943487575
0.0	580.0	1.7374705076217651	-1.1116943359375	2.0626846732864803
0.0	600.0	1.3188140392303467	-1.7216796875	2.168744202625372
0.0	620.0	1.386117696762085	-1.993896484375	2.4283627117216264
0.0	640.0	1.0971910953521729	-1.988525390625	2.271136616075838
0.0	660.0	1.0229462385177612	-2.161865234375	2.3916689358054786
0.0	680.0	0.9912073612213135	-2.1534423828125	2.3706130281073916
0.0	700.0	0.8709847927093506	-2.09423828125	2.2681376694953737
0.0	720.0	1.2628059387207031	-0.010986328125	1.262853727980381
0.0	740.0	1.3849526643753052	0.616455078125	1.5159520922200531
0.0	760.0	1.6475012302398682	0.53466796875	1.7320883754731253
0.0	780.0	1.7712352275848389	0.5040283203125	1.8415533603766565
0.0	800.0	1.6681849956512451	0.916259765625	1.90325330364067
20.0	0.0	-0.5277099609375	-1.016539216041565	1.1453513786707803
20.0	20.0	-0.5270576477050781	-0.9950351715087891	1.126003888334288
20.0	40.0	-0.5322017669677734	-0.8541374206542969	1.0063744105081347
20.0	60.0	-0.48136138916015625	-0.7415351867675781	0.8840719541918646
20.0	80.0	-0.4863624572753906	-0.668243408203125	0.8264972428592152
20.0	100.0	-0.5294303894042969	-0.5382003784179688	0.7549544254814526
20.0	120.0	-0.5353298187255859	-0.4626312255859375	0.7075349218970858
20.0	140.0	-0.5434112548828125	-0.407073974609375	0.6789734992896167
20.0	160.0	-0.5489101409912109	-0.40020751953125	0.679314655790928
20.0	180.0	-0.5114250183105469	-0.466064453125	0.691933250986429
20.0	200.0	-0.47614288330078125	-0.624176025390625	0.7850527090523409
20.0	220.0	-0.4542427062988281	-0.728546142578125	0.8585545516105246
20.0	240.0	-0.4043312072753906	-0.883575439453125	0.9716940271410326
20.0	260.0	-0.37126731872558594	-1.033966064453125	1.098601494807999
20.0	280.0	-0.30214881896972656	-1.2470703125	1.283151695289239
20.0	300.0	-0.2594566345214844	-1.2127685546875	1.2402118014420047
20.0	320.0	-0.21100425720214844	-1.223236083984375	1.2413014596458265
20.0	340.0	-0.1914348602294922	-1.105560302734375	1.122011982419621
20.0	360.0	-0.15587615966796875	-1.16571044921875	1.1760859783921471
20.0	380.0	-0.1412525177001953	-1.16778564453125	1.1762974051360953
20.0	400.0	-0.12327384948730469	-1.112091064453125	1.118902577351533
20.0	420.0	-0.0737762451171875	-1.20562744140625	1.2078826357785644
20.0	440.0	0.037395477294921875	-1.16766357421875	1.1682622326684284
20.0	460.0	0.1523895263671875	-1.0546875	1.0656398502320874
20.0	480.0	0.2705116271972656	-1.096710205078125	1.1295794856367636
20.0	500.0	0.34577178955078125	-1.449066162109375	1.4897485937632373
20.0	520.0	0.27203369140625	-2.03662109375	2.054708691948218
20.0	540.0	0.17529296875	-2.2576904296875	2.2644853060233614
20.0	560.0	0.170166015625	-2.26513671875	2.271519497495719
20.0	580.0	0.0670013427734375	-2.2874755859375	2.288456627553503
20.0	600.0	0.13212966918945312	-2.3450927734375	2.348812117967059
20.0	620.0	0.13533782958984375	-2.3201904296875	2.324134238406111
20.0	640.0	0.2811145782470703	-2.3702392578125	2.386851387367588
20.0	660.0	0.3878669738769531	-2.5064697265625	2.536302679018961
20.0	680.0	0.4130077362060547	-2.5985107421875	2.6311277938233792
20.0	700.0	0.4151763916015625	-2.6533203125	2.685606098605749
20.0	720.0	0.3646507263183594	-2.553466796875	2.579372566138436
20.0	740.0	0.4311103820800781	-2.466796875	2.504185093807364
20.0	760.0	0.5132122039794922	-1.7025146484375	1.7781852812510153
20.0	780.0	1.742940902709961	0.401611328125	1.7886124927489855
20.0	800.0	1.7222213745117188	0.578857421875	1.8168991104859966
40.0	0.0	-0.5993461608886719	-0.784061074256897	0.9868979626774336
40.0	20.0	-0.5622634887695312	-0.6280384063720703	0.8429546077231291
40.0	40.0	-0.6280632019042969	-0.43115997314453125	0.7618151403249154
40.0	60.0	-0.5662727355957031	-0.3993263244628906	0.6929114838766081
40.0	80.0	-0.5958900451660156	-0.2974395751953125	0.6659994345495528
40.0	100.0	-0.626861572265625	-0.1842498779296875	0.6533784877851705
40.0	120.0	-0.5839462280273438	-0.24127197265625	0.6318270032349051
40.0	140.0	-0.5842437744140625	-0.2147369384765625	0.6224570191490147
40.0	160.0	-0.5645790100097656	-0.24237060546875	0.6144045645492028
40.0	180.0	-0.5099143981933594	-0.35833740234375	0.6232322098570985
40.0	200.0	-0.46482086181640625	-0.530914306640625	0.705640442842842
40.0	220.0	-0.4809455871582031	-0.5306243896484375	0.7161500545952123
40.0	240.0	-0.4396820068359375	-0.6680755615234375	0.7997782336623908
40.0	260.0	-0.4266471862792969	-0.751617431640625	0.8642665012055545
40.0	280.0	-0.3803558349609375	-0.761566162109375	0.851265869431422
40.0	300.0	-0.3320655822753906	-0.74847412109375	0.8188290791605753
40.0	320.0	-0.2750091552734375	-0.866790771484375	0.909371363643417
40.0	340.0	-0.2408599853515625	-0.77520751953125	0.8117636545703116
40.0	360.0	-0.19893264770507812	-0.8470458984375	0.8700924964523854
40.0	380.0	-0.16205596923828125	-0.847900390625	0.8632480579693107
40.0	400.0	-0.12629318237304688	-0.873748779296875	0.8828289173088356
40.0	420.0	-0.06874465942382812	-0.944427490234375	0.9469261388881915
40.0	440.0	0.047119140625	-0.87261962890625	0.873890857124458
40.0	460.0	0.16051864624023438	-0.8238525390625	0.839344531113729
40.0	480.0	0.27643585205078125	-0.898712158203125	0.9402660919129011
40.0	500.0	0.3556976318359375	-1.291778564453125	1.3398554641730094
40.0	520.0	0.27959442138671875	-1.9876708984375	2.0072390592467837
40.0	540.0	0.17816162109375	-2.2322998046875	2.239398129238882
40.0	560.0	0.16297531127929688	-2.24169921875	2.24761570101095
40.0	580.0	-0.01792144775390625	-2.299560546875	2.299630380525019
40.0	600.0	-0.01187896728515625	-2.304931640625	2.3049622508444725
40.0	620.0	-0.24650192260742188	-2.336181640625	2.3491504540668466
40.0	640.0	-0.3099632263183594	-2.449462890625	2.4689968923064014
40.0	660.0	-0.23053359985351562	-2.5401611328125	2.5506007765451466
40.0	680.0	-0.1714324951171875	-2.6470947265625	2.652640117275071
40.0	700.0	-0.06854248046875	-2.781982421875	2.7828266685602787
40.0	720.0	0.04323577880859375	-2.822021484375	2.8223526694662495
40.0	740.0	0.23160552978515625	-2.6844482421875	2.694420807225668
40.0	760.0	0.4974708557128906	-1.770263671875	1.8388340654458393
40.0	780.0	1.7601547241210938	0.3302001953125	1.7908592412108264
40.0	800.0	1.7823715209960938	0.3760986328125	1.821619724437941
60.0	0.0	-0.8373222351074219	-0.08889603614807129	0.8420279274751686
60.0	20.0	-0.7811012268066406	-0.05917167663574219	0.783339271219517
60.0	40.0	-0.7379875183105469	-0.0385894775390625	0.7389957543578296
60.0	60.0	-0.6684799194335938	0.017833709716796875	0.6687177610084892
60.0	80.0	-0.6531333923339844	0.0719757080078125	0.6570873082969448
60.0	100.0	-0.6469764709472656	0.104583740234375	0.6553749405346448
60.0	120.0	-0.6065940856933594	0.0553436279296875	0.609113537815884
60.0	140.0	-0.5619926452636719	-0.0222625732421875	0.5624334231691989
60.0	160.0	-0.5287742614746094	-0.1440277099609375	0.5480385030585082
60.0	180.0	-0.4803962707519531	-0.2813568115234375	0.5567245569786005
60.0	200.0	-0.5173873901367188	-0.3288726806640625	0.6130635787254464
60.0	220.0	-0.5167274475097656	-0.3204345703125	0.6080177372916962
60.0	240.0	-0.48757171630859375	-0.3941497802734375	0.6269611055190799
60.0	260.0	-0.5218162536621094	-0.254669189453125	0.5806449850318787
60.0	280.0	-0.5205879211425781	0.12945556640625	0.5364424734425064
60.0	300.0	-0.441009521484375	0.092926025390625	0.4506935147467473
60.0	320.0	-0.3857078552246094	0.133148193359375	0.4080428788458803
60.0	340.0	-0.33860015869140625	0.093719482421875	0.35133091075404915
60.0	360.0	-0.22137832641601562	-0.3228759765625	0.39148085476552236
60.0	380.0	-0.17005157470703125	-0.244049072265625	0.2974516561292831
60.0	400.0	-0.12392044067382812	-0.28778076171875	0.3133273726188309
60.0	420.0	-0.06641006469726562	-0.364715576171875	0.37071248723974454
60.0	440.0	0.005939483642578125	-0.31201171875	0.3120682459066759
60.0	460.0	0.088714599609375	-0.35113525390625	0.3621688097001982
60.0	480.0	0.16390609741210938	-0.42156982421875	0.45231219910665205
60.0	500.0	0.2377166748046875	-1.067840576171875	1.0939802162741699
60.0	520.0	0.15507125854492188	-2.0489501953125	2.0548099664197266
60.0	540.0	0.11252593994140625	-2.2789306640625	2.281707049286574
60.0	560.0	0.11910629272460938	-2.2713623046875	2.2744830243644185
60.0	580.0	-0.03265380859375	-2.3028564453125	2.3030879442463763
60.0	600.0	-0.020252227783203125	-2.3077392578125	2.307828120718519
60.0	620.0	-0.2693977355957031	-2.3475341796875	2.3629413587190764
60.0	640.0	-0.3607063293457031	-2.46337890625	2.489647503520829
60.0	660.0	-0.27939605712890625	-2.533935546875	2.5492923552342686
60.0	680.0	-0.2212677001953125	-2.6341552734375	2.6434321250465866
60.0	700.0	-0.13633346557617188	-2.7449951171875	2.748378614241354
60.0	720.0	0.02625274658203125	-2.8687744140625	2.868894533698083
60.0	740.0	0.190399169921875	-3.1221923828125	3.127992506256902
60.0	760.0	0.3178825378417969	-2.919921875	2.93717433326118
60.0	780.0	1.6365890502929688	-2.0330810546875	2.6099506306572313
60.0	800.0	1.6519126892089844	-2.5799560546875	3.0634929046577453
80.0	0.0	-0.9583511352539062	0.2346482276916504	0.9866593582393487
80.0	20.0	-0.78057861328125	0.1517333984375	0.7951892829468166
80.0	40.0	-0.6848220825195312	0.13843917846679688	0.6986749536379198
80.0	60.0	-0.6067276000976562	0.13835906982421875	0.6223034733334569
80.0	80.0	-0.57421875	0.1502838134765625	0.5935590934731105
80.0	100.0	-0.5617904663085938	0.17050933837890625	0.5870962123107588
80.0	120.0	-0.5523452758789062	0.12715911865234375	0.566793388495478
80.0	140.0	-0.4900054931640625	-0.00250244140625	0.49001188306402105
80.0	160.0	-0.47516632080078125	-0.0887451171875	0.4833825899305581
80.0	180.0	-0.5106582641601562	-0.1436614990234375	0.5304813748443248
80.0	200.0	-0.6247177124023438	-0.0130615234375	0.6248542418706349
80.0	220.0	-0.5736007690429688	-0.017333984375	0.5738626222895145
80.0	240.0	-0.577239990234375	0.090576171875	0.584303045719694
80.0	260.0	-0.5537033081054688	0.364501953125	0.6629095166301955
80.0	280.0	-0.4297332763671875	0.457183837890625	0.6274454163078083
80.0	300.0	-0.37383270263671875	0.399322509765625	0.5470003257459644
80.0	320.0	-0.3114471435546875	0.410797119140625	0.5155129448642497
80.0	340.0	-0.270782470703125	0.2525634765625	0.3702856412736325
80.0	360.0	-0.146484375	-0.02362060546875	0.14837656527178059
80.0	380.0	-0.0958709716796875	0.1094970703125	0.14553642711647147
80.0	400.0	-0.069122314453125	0.13897705078125	0.1552176375261872
80.0	420.0	-0.03155517578125	0.122467041015625	0.12646701251199208
80.0	440.0	-0.02918243408203125	0.07293701171875	0.078558399534443
80.0	460.0	-0.01165008544921875	-0.023162841796875	0.025927624863862058
80.0	480.0	0.0074920654296875	-0.104278564453125	0.10454735792360925
80.0	500.0	0.11859130859375	-0.911102294921875	0.918787946310728
80.0	520.0	0.04669189453125	-2.114013671875	2.1145292473478197
80.0	540.0	0.07180023193359375	-2.28857421875	2.28970024851134
80.0	560.0	0.0914459228515625	-2.2896728515625	2.2914982269224047
80.0	580.0	-0.06006622314453125	-2.3170166015625	2.3177950476862885
80.0	600.0	-0.044525146484375	-2.3243408203125	2.324767243755908
80.0	620.0	-0.30907440185546875	-2.3740234375	2.3940581170225657
80.0	640.0	-0.38553619384765625	-2.4776611328125	2.5074773869002804
80.0	660.0	-0.2961578369140625	-2.53955078125	2.55676116110072
80.0	680.0	-0.23525238037109375	-2.63671875	2.6471927487570355
80.0	700.0	-0.1412811279296875	-2.73583984375	2.739485354543643
80.0	720.0	0.01734161376953125	-2.8572998046875	2.8573524293365278
80.0	740.0	0.1859893798828125	-3.0052490234375	3.010998794802356
80.0	760.0	1.6991348266601562	-0.095458984375	1.7018142016293512
80.0	780.0	2.2509307861328125	0.318603515625	2.2733670192314066
80.0	800.0	2.2518234252929688	0.3604736328125	2.28049336299214
100.0	0.0	-0.7901840209960938	0.28046664595603943	0.8384821563583721
100.0	20.0	-0.6296768188476562	0.1921539306640625	0.6583433976761318
100.0	40.0	-0.5896224975585938	0.201019287109375	0.6229473841482884
100.0	60.0	-0.5207901000976562	0.19765472412109375	0.5570365502613922
100.0	80.0	-0.49761199951171875	0.2092132568359375	0.5398035650993338
100.0	100.0	-0.535797119140625	0.26593780517578125	0.5981650851571871
100.0	120.0	-0.5574569702148438	0.27727508544921875	0.6226072169931736
100.0	140.0	-0.49044036865234375	0.127960205078125	0.5068585298557011
100.0	160.0	-0.5051727294921875	0.0458984375	0.507253539354363
100.0	180.0	-0.5800552368164062	0.0933990478515625	0.5875265610146622
100.0	200.0	-0.6462783813476562	0.210784912109375	0.6797838078170909
100.0	220.0	-0.5701217651367188	0.21063232421875	0.607786807267483
100.0	240.0	-0.5241622924804688	0.498809814453125	0.7235726223767325
100.0	260.0	-0.29290771484375	0.6710205078125	0.7321635413757864
100.0	280.0	-0.13762664794921875	0.55108642578125	0.5680117453944868
100.0	300.0	-0.0689697265625	0.469207763671875	0.47424966913227057
100.0	320.0	-0.038604736328125	0.4320068359375	0.43372829278673314
100.0	340.0	-0.120147705078125	0.168609619140625	0.2070378581377974
100.0	360.0	-0.0290374755859375	-0.047576904296875	0.05573810914336724
100.0	380.0	-0.0386199951171875	0.152496337890625	0.15731063884207977
100.0	400.0	0.0629119873046875	0.19110107421875	0.20119030472213456
100.0	420.0	0.10669708251953125	0.190338134765625	0.21820374186580047
100.0	440.0	0.18604278564453125	0.180755615234375	0.259392579942323
100.0	460.0	0.27191925048828125	0.1378173828125	0.3048503071859955
100.0	480.0	0.300262451171875	0.10723876953125	0.31883803611601796
100.0	500.0	0.30694580078125	0.050689697265625	0.3111031501385409
100.0	520.0	0.27008819580078125	0.0360107421875	0.27247826897537303
100.0	540.0	0.297637939453125	-0.03515625	0.2997070318093398
100.0	560.0	0.31575775146484375	-0.35205078125	0.47290877575793555
100.0	580.0	-0.0681304931640625	-1.6275634765625	1.628988838003192
100.0	600.0	-0.20252227783203125	-2.20556640625	2.2148450161121467
100.0	620.0	-0.4864044189453125	-2.436767578125	2.4848391273019477
100.0	640.0	-0.6637496948242188	-2.579833984375	2.6638519186162415
100.0	660.0	-0.7386016845703125	-2.6204833984375	2.7225843770095817
100.0	680.0	-0.7144927978515625	-2.59228515625	2.688948175308673
100.0	700.0	-0.6861953735351562	-2.6229248046875	2.711198742568684
100.0	720.0	-0.482391357421875	-2.736572265625	2.77876396743287
100.0	740.0	-0.24707794189453125	-1.62158203125	1.6402974710227756
100.0	760.0	2.1898040771484375	0.336181640625	2.215459318468574
100.0	780.0	2.25750732421875	0.3936767578125	2.29157603158679
100.0	800.0	2.2578201293945312	0.409423828125	2.2946414987391095
120.0	0.0	-0.6124801635742188	0.28459933400154114	0.6753730315063095
120.0	20.0	-0.5362014770507812	0.24878311157226562	0.591104948883883
120.0	40.0	-0.5293426513671875	0.272979736328125	0.5955850728504002
120.0	60.0	-0.5084609985351562	0.31182861328125	0.5964643083138131
120.0	80.0	-0.5120925903320312	0.33434295654296875	0.6115750433616982
120.0	100.0	-0.5635604858398438	0.412200927734375	0.6982191819372483
120.0	120.0	-0.54779052734375	0.377899169921875	0.6654939853035382
120.0	140.0	-0.48423004150390625	0.2419891357421875	0.541329358997021
120.0	160.0	-0.5298919677734375	0.2945098876953125	0.6062355742292853
120.0	180.0	-0.55853271484375	0.318328857421875	0.6428779472172351
120.0	200.0	-0.579559326171875	0.41748046875	0.7142681249646504
120.0	220.0	-0.45027923583984375	0.4058685302734375	0.6062018262054593
120.0	240.0	-0.3099365234375	0.638946533203125	0.7101502100632063
120.0	260.0	0.27846527099609375	0.770477294921875	0.8192546424287493
120.0	280.0	1.1682052612304688	0.37115478515625	1.2257485088348792
120.0	300.0	1.2969970703125	0.25836181640625	1.3224795758634402
120.0	320.0	1.4622802734375	0.122222900390625	1.4673793086534737
120.0	340.0	1.6078109741210938	-0.433135986328125	1.6651314996590083
120.0	360.0	1.245880126953125	-0.627471923828125	1.3949689265103016
120.0	380.0	-0.02512359619140625	0.141845703125	0.14405345737126365
120.0	400.0	0.050689697265625	0.22308349609375	0.22876995353037707
120.0	420.0	0.101593017578125	0.224029541015625	0.24598856979197392
120.0	440.0	0.14910888671875	0.22735595703125	0.2718900353012236
120.0	460.0	0.224761962890625	0.192657470703125	0.2960318242692366
120.0	480.0	0.2140655517578125	0.164031982421875	0.2696860243072062
120.0	500.0	0.134857177734375	0.138641357421875	0.19341117954829007
120.0	520.0	0.1046295166015625	0.15771484375	0.18926517821132222
120.0	540.0	0.059600830078125	0.158935546875	0.16974323847051126
120.0	560.0	0.0650177001953125	0.0367431640625	0.07468173433987277
120.0	580.0	0.0957794189453125	-0.0357666015625	0.10223965415059029
120.0	600.0	0.05682373046875	-0.112060546875	0.12564434929716983
120.0	620.0	-0.8378219604492188	-0.38671875	0.9227659665443534
120.0	640.0	-1.0047988891601562	-1.8067626953125	2.0673684347088144
120.0	660.0	-1.0378799438476562	-2.85400390625	3.0368623733602864
120.0	680.0	-1.0315780639648438	-3.004150390625	3.1763300948651096
120.0	700.0	-0.9783782958984375	-3.093505859375	3.244534264246964
120.0	720.0	-0.710968017578125	-3.08984375	3.170585107110836
120.0	740.0	1.9606857299804688	0.325927734375	1.9875908582461996
120.0	760.0	2.2632598876953125	0.402587890625	2.298787143023139
120.0	780.0	2.2725982666015625	0.4029541015625	2.308045686143684
120.0	800.0	2.263702392578125	0.4188232421875	2.3021210720464675
140.0	0.0	-0.588043212890625	0.3461610972881317	0.6823652434748214
140.0	20.0	-0.5189361572265625	0.3381195068359375	0.6193702738911911
140.0	40.0	-0.5257720947265625	0.3779106140136719	0.6474972801312356
140.0	60.0	-0.5340728759765625	0.4629402160644531	0.706786729150795
140.0	80.0	-0.5543670654296875	0.5268707275390625	0.7647977554691596
140.0	100.0	-0.5723724365234375	0.5542755126953125	0.7967631706256433
140.0	120.0	-0.5221099853515625	0.46520233154296875	0.6992939625628288
140.0	140.0	-0.50030517578125	0.448883056640625	0.6721616378911682
140.0	160.0	-0.5265655517578125	0.4960174560546875	0.723397952035374
140.0	180.0	-0.522186279296875	0.5079498291015625	0.7284857851531631
140.0	200.0	-0.4588470458984375	0.584259033203125	0.7428992054169752
140.0	220.0	-0.4374542236328125	0.5558624267578125	0.7073536846975996
140.0	240.0	-0.1405487060546875	0.6463775634765625	0.661481589569615
140.0	260.0	0.5510101318359375	0.77288818359375	0.9491935048896528
140.0	280.0	1.632720947265625	0.3302001953125	1.6657760535631352
140.0	300.0	1.7424774169921875	0.047821044921875	1.743133500643363
140.0	320.0	2.0335845947265625	-0.1448974609375	2.038740193868589
140.0	340.0	2.2205047607421875	-0.85968017578125	2.38111137856044
140.0	360.0	1.5166473388671875	-0.792572021484375	1.7112537975802276
140.0	380.0	-0.025787353515625	0.099334716796875	0.10262735289607336
140.0	400.0	0.0320587158203125	0.235260009765625	0.2374342718626979
140.0	420.0	0.0897216796875	0.267974853515625	0.28259600478893365
140.0	440.0	0.1047515869140625	0.29754638671875	0.3154469007779254
140.0	460.0	0.13568115234375	0.27447509765625	0.30617961123290993
140.0	480.0	0.1099395751953125	0.241851806640625	0.2656670972654688
140.0	500.0	0.0304718017578125	0.223297119140625	0.2253666659443448
140.0	520.0	0.060577392578125	0.245361328125	0.25272871192412666
140.0	540.0	0.0595855712890625	0.242431640625	0.24964683190854456
140.0	560.0	0.0703887939453125	0.1168212890625	0.13638840086788848
140.0	580.0	0.1018524169921875	0.0006103515625	0.10185424574449654
140.0	600.0	0.0823974609375	-0.05419921875	0.09862503172145087
140.0	620.0	0.0833740234375	-0.08984375	0.12256886716544009
140.0	640.0	0.120574951171875	-0.117919921875	0.16865179164511163
140.0	660.0	0.5855560302734375	-0.2694091796875	0.6445596719385092
140.0	680.0	0.7390594482421875	-0.4024658203125	0.8415388312822292
140.0	700.0	0.893096923828125	-0.3670654296875	0.9655874610945032
140.0	720.0	0.9716796875	-0.5794677734375	1.1313462403493952
140.0	740.0	1.8627777099609375	0.2989501953125	1.8866139022080528
140.0	760.0	2.2142333984375	0.428955078125	2.2554006300002016
140.0	780.0	2.2384033203125	0.431396484375	2.279594777831607
140.0	800.0	2.2338714599609375	0.439208984375	2.276639240543773
160.0	0.0	-0.5207672119140625	0.4047855734825134	0.6595830876427271
160.0	20.0	-0.4982147216796875	0.45710182189941406	0.6761360695023836
160.0	40.0	-0.4934844970703125	0.480010986328125	0.6884311845380325
160.0	60.0	-0.507537841796875	0.5620651245117188	0.7573056615714712
160.0	80.0	-0.5169219970703125	0.62078857421875	0.8078284501895862
160.0	100.0	-0.4770965576171875	0.59423828125	0.7620631602387852
160.0	120.0	-0.4632720947265625	0.544281005859375	0.7147467013506464
160.0	140.0	-0.485198974609375	0.5802764892578125	0.7563986045382164
160.0	160.0	-0.4120025634765625	0.6027679443359375	0.7301200634349331
160.0	180.0	-0.311767578125	0.6045379638671875	0.6801949518532263
160.0	200.0	-0.358489990234375	0.6765899658203125	0.7656951449153729
160.0	220.0	-0.459503173828125	0.626129150390625	0.7766472041583655
160.0	240.0	0.0280914306640625	0.6266632080078125	0.62729251928219
160.0	260.0	1.1547698974609375	0.6595458984375	1.3298474755503629
160.0	280.0	2.7246246337890625	0.17864990234375	2.7304752668093544
160.0	300.0	2.9334259033203125	-0.109710693359375	2.9354767869134966
160.0	320.0	3.22589111328125	-0.265838623046875	3.236826168988752
160.0	340.0	3.448974609375	-0.744171142578125	3.528344731677939
160.0	360.0	2.0809173583984375	-0.68157958984375	2.189695821290141
160.0	380.0	0.046600341796875	0.105712890625	0.11552838222652816
160.0	400.0	0.0756988525390625	0.255950927734375	0.2669104600494667
160.0	420.0	0.1087188720703125	0.30511474609375	0.3239055439909828
160.0	440.0	0.1037750244140625	0.349945068359375	0.3650079541067385
160.0	460.0	0.0618743896484375	0.324951171875	0.3307895164561635
160.0	480.0	0.0116424560546875	0.30645751953125	0.30667859080840937
160.0	500.0	-0.017822265625	0.3270263671875	0.32751164557594226
160.0	520.0	0.0071563720703125	0.3585205078125	0.3585919243141731
160.0	540.0	0.080230712890625	0.3406982421875	0.3500175131626849
160.0	560.0	0.1070404052734375	0.197509765625	0.22465029685790353
160.0	580.0	0.1038665771484375	0.0301513671875	0.10815438406189447
160.0	600.0	0.070587158203125	0.0067138671875	0.0709057326018453
160.0	620.0	0.065521240234375	-0.0047607421875	0.06569396919068389
160.0	640.0	0.062744140625	-0.00439453125	0.06289784644705256
160.0	660.0	0.0684051513671875	0.0093994140625	0.06904790886251484
160.0	680.0	0.281890869140625	-0.0899658203125	0.2958991566891633
160.0	700.0	0.75396728515625	-0.3619384765625	0.8363409160756571
160.0	720.0	1.1697998046875	-0.58203125	1.3065955606167792
160.0	740.0	1.8718719482421875	0.281494140625	1.892919317303886
160.0	760.0	2.0624237060546875	0.4168701171875	2.104132181660713
160.0	780.0	2.12103271484375	0.4244384765625	2.1630829382675425
160.0	800.0	2.1079254150390625	0.4339599609375	2.1521316881326014
180.0	0.0	-0.5875701904296875	0.6508923172950745	0.8768691677755189
180.0	20.0	-0.550933837890625	0.6811199188232422	0.8760436276525693
180.0	40.0	-0.5354461669921875	0.6765365600585938	0.8627886849295955
180.0	60.0	-0.5599212646484375	0.7665977478027344	0.9493070786324783
180.0	80.0	-0.4655914306640625	0.7269134521484375	0.8632372485140845
180.0	100.0	-0.385284423828125	0.6341705322265625	0.7420352762430448
180.0	120.0	-0.420501708984375	0.660858154296875	0.7832976365082767
180.0	140.0	-0.318359375	0.695404052734375	0.7648133682211524
180.0	160.0	-0.225372314453125	0.699951171875	0.7353395971462057
180.0	180.0	-0.2488555908203125	0.680572509765625	0.7246433923877376
180.0	200.0	-0.3565521240234375	0.7126312255859375	0.7968517307666089
180.0	220.0	-0.42755126953125	0.6671600341796875	0.7924030535557176
180.0	240.0	0.0993194580078125	0.6094207763671875	0.6174609602290263
180.0	260.0	1.5027313232421875	0.670684814453125	1.6456061345872646
180.0	280.0	3.1828765869140625	0.358551025390625	3.203008305536278
180.0	300.0	3.37237548828125	0.055633544921875	3.3728343459590144
180.0	320.0	3.5611114501953125	-0.01849365234375	3.561159470718655
180.0	340.0	3.9323883056640625	-0.48175048828125	3.961787641896357
180.0	360.0	2.0851593017578125	-0.697723388671875	2.1987967711470953
180.0	380.0	0.0606842041015625	0.124664306640625	0.13864978174388834
180.0	400.0	0.0498809814453125	0.297454833984375	0.30160817391214667
180.0	420.0	0.09576416015625	0.381988525390625	0.39380960869503434
180.0	440.0	0.050384521484375	0.441162109375	0.444029961549228
180.0	460.0	0.0317535400390625	0.42889404296875	0.43006788696564213
180.0	480.0	0.008941650390625	0.454620361328125	0.4547082867573705
180.0	500.0	-0.0009307861328125	0.452484130859375	0.45248508819892513
180.0	520.0	0.00390625	0.47607421875	0.4760902441213066
180.0	540.0	-0.0201416015625	0.485595703125	0.4860132415963228
180.0	560.0	0.070220947265625	0.267822265625	0.2768749670869321
180.0	580.0	0.0862274169921875	0.0657958984375	0.10846320893437737
180.0	600.0	0.063934326171875	0.0543212890625	0.0838951757162674
180.0	620.0	0.0648956298828125	0.046875	0.08005440901591233
180.0	640.0	0.053802490234375	0.045654296875	0.07056219085721936
180.0	660.0	0.0499114990234375	0.06005859375	0.0780909240436694
180.0	680.0	0.1315765380859375	0.058349609375	0.14393422903845787
180.0	700.0	0.3741607666015625	-0.1248779296875	0.3944499671528762
180.0	720.0	0.9670257568359375	-0.57666015625	1.1259110756140522
180.0	740.0	1.3181304931640625	-0.03466796875	1.318586313089206
180.0	760.0	1.7964324951171875	0.362548828125	1.8326514568481849
180.0	780.0	1.9049072265625	0.384033203125	1.9432326270708
180.0	800.0	1.9148101806640625	0.4019775390625	1.9565489950127708
200.0	0.0	-0.5862884521484375	0.8547523021697998	1.0365016387768924
200.0	20.0	-0.5040283203125	0.8134803771972656	0.9569717194160158
200.0	40.0	-0.4988861083984375	0.8066940307617188	0.9484949174452789
200.0	60.0	-0.444427490234375	0.8130912780761719	0.9266246384375758
200.0	80.0	-0.3961334228515625	0.776580810546875	0.8717794698257904
200.0	100.0	-0.326019287109375	0.7133331298828125	0.7843039779037937
200.0	120.0	-0.318603515625	0.7783126831054688	0.8409987115634859
200.0	140.0	-0.0973052978515625	0.8097381591796875	0.8155637359653077
200.0	160.0	-0.1306915283203125	0.7938385009765625	0.8045246057190637
200.0	180.0	-0.231536865234375	0.751739501953125	0.7865885829067782
200.0	200.0	-0.2907867431640625	0.760498046875	0.814195436796751
200.0	220.0	-0.3388519287109375	0.7169342041015625	0.7929787403214938
200.0	240.0	0.07623291015625	0.566375732421875	0.5714830941220451
200.0	260.0	1.0586395263671875	0.638519287109375	1.2362946763606188
200.0	280.0	1.9960479736328125	0.687591552734375	2.111158368392889
200.0	300.0	2.0859527587890625	0.274139404296875	2.1038895705069565
200.0	320.0	2.1519012451171875	0.2265625	2.163795169405633
200.0	340.0	2.0155792236328125	-0.015350341796875	2.015637675707996
200.0	360.0	1.102874755859375	-0.33343505859375	1.1521769245264781
200.0	380.0	0.1032562255859375	0.2032470703125	0.2279719713317151
200.0	400.0	0.1235198974609375	0.353851318359375	0.37479050224549215
200.0	420.0	0.2818603515625	0.4537353515625	0.5341544973511705
200.0	440.0	0.209869384765625	0.56329345703125	0.6011195200591298
200.0	460.0	0.1524810791015625	0.59539794921875	0.61461304689851
200.0	480.0	0.105194091796875	0.66375732421875	0.6720413546821388
200.0	500.0	0.03961181640625	0.645965576171875	0.6471789718447787
200.0	520.0	0.00079345703125	0.6309814453125	0.630981944197068
200.0	540.0	-0.04034423828125	0.6217041015625	0.6230117554766761
200.0	560.0	-0.0025177001953125	0.4813232421875	0.48132982692137444
200.0	580.0	0.057586669921875	0.0899658203125	0.10681794501483363
200.0	600.0	0.016326904296875	0.089111328125	0.09059468308968652
200.0	620.0	0.0121002197265625	0.0894775390625	0.09029200027750137
200.0	640.0	0.0042266845703125	0.0836181640625	0.0837249199679527
200.0	660.0	-0.034149169921875	0.07275390625	0.08036974978800719
200.0	680.0	0.0259857177734375	0.06884765625	0.07358843183081774
200.0	700.0	0.134857177734375	-0.13525390625	0.1909975851741707
200.0	720.0	0.6178741455078125	-0.48583984375	0.7860081510150094
200.0	740.0	0.955780029296875	-0.28662109375	0.9978312060590115
200.0	760.0	1.579559326171875	0.287109375	1.605440580684766
200.0	780.0	1.738311767578125	0.3292236328125	1.769213385011216
200.0	800.0	1.8378448486328125	0.36181640625	1.8731216723634987
220.0	0.0	-0.359161376953125	0.845211386680603	0.9183567840819888
220.0	20.0	-0.3519744873046875	0.8397502899169922	0.9105309380405864
220.0	40.0	-0.3339385986328125	0.8350868225097656	0.8993803360015736
220.0	60.0	-0.317474365234375	0.8358879089355469	0.894146838548127
220.0	80.0	-0.295257568359375	0.8255538940429688	0.8767646569308096
220.0	100.0	-0.116546630859375	0.8220443725585938	0.8302650586529121
220.0	120.0	-0.0164794921875	0.8575057983398438	0.857664134640834
220.0	140.0	-0.10687255859375	0.8434295654296875	0.8501736149877188
220.0	160.0	-0.1732635498046875	0.8259735107421875	0.8439505306229127
220.0	180.0	-0.2193145751953125	0.8029327392578125	0.8323460017715918
220.0	200.0	-0.2414703369140625	0.813568115234375	0.8486465705671614
220.0	220.0	-0.239501953125	0.796234130859375	0.8314745797052812
220.0	240.0	0.071685791015625	0.591796875	0.5961228010177949
220.0	260.0	1.0346221923828125	0.640655517578125	1.216915187338178
220.0	280.0	1.8387603759765625	0.96405029296875	2.076158155737323
220.0	300.0	1.6701507568359375	0.503875732421875	1.7445040281648352
220.0	320.0	1.642181396484375	0.486236572265625	1.7126545895679013
220.0	340.0	1.2490234375	0.491546630859375	1.342265859557457
220.0	360.0	0.357421875	0.18768310546875	0.40370204954509403
220.0	380.0	0.010955810546875	0.440673828125	0.44080999600630777
220.0	400.0	0.11785888671875	0.463165283203125	0.4779255138023227
220.0	420.0	0.2353363037109375	0.595367431640625	0.6401918107119778
220.0	440.0	0.1373291015625	0.77459716796875	0.7866765884155771
220.0	460.0	0.1121978759765625	0.806732177734375	0.8144968814953801
220.0	480.0	0.012359619140625	0.945953369140625	0.9460341097306169
220.0	500.0	-0.050201416015625	0.9180908203125	0.9194623083694367
220.0	520.0	-0.079925537109375	0.88232421875	0.8859368591920194
220.0	540.0	-0.1730804443359375	0.844970703125	0.8625151183318948
220.0	560.0	-0.21636962890625	0.72509765625	0.7566917651278303
220.0	580.0	-0.034912109375	0.116943359375	0.12204345407649836
220.0	600.0	-0.0776519775390625	0.1370849609375	0.15755036061832092
220.0	620.0	-0.0915374755859375	0.144287109375	0.1708738697649214
220.0	640.0	-0.0912933349609375	0.1326904296875	0.16106279253428868
220.0	660.0	-0.1465301513671875	0.1087646484375	0.1824851610663833
220.0	680.0	-0.18603515625	0.08154296875	0.2031214787104638
220.0	700.0	-0.08477783203125	-0.2193603515625	0.23517279740978214
220.0	720.0	0.0618133544921875	-0.39501953125	0.39982661349958504
220.0	740.0	0.381134033203125	-0.5584716796875	0.6761314726284071
220.0	760.0	0.9419708251953125	0.0323486328125	0.9425261108128389
220.0	780.0	1.168731689453125	0.119384765625	1.1748133827103315
220.0	800.0	1.4272308349609375	0.22216796875	1.444419074438508
240.0	0.0	-0.2406768798828125	0.8380530476570129	0.8719279048162947
240.0	20.0	-0.25732421875	0.8691444396972656	0.9064368762423403
240.0	40.0	-0.2476348876953125	0.8691177368164062	0.9037082925661034
240.0	60.0	-0.220550537109375	0.8904762268066406	0.9173823902424907
240.0	80.0	-0.1872406005859375	0.8905410766601562	0.9100123360300194
240.0	100.0	-0.02386474609375	0.862579345703125	0.8629094122442693
240.0	120.0	-0.052215576171875	0.8754119873046875	0.8769678522680882
240.0	140.0	-0.171875	0.8613433837890625	0.8783242228369842
240.0	160.0	-0.225830078125	0.8526763916015625	0.8820749701587756
240.0	180.0	-0.2251129150390625	0.837127685546875	0.8668671100154001
240.0	200.0	-0.1940765380859375	0.8413848876953125	0.8634779857515048
240.0	220.0	-0.1790618896484375	0.83990478515625	0.8587800698973141
240.0	240.0	0.0757598876953125	0.795013427734375	0.7986149953898729
240.0	260.0	0.8534393310546875	0.91778564453125	1.2532713916381857
240.0	280.0	1.44842529296875	1.460418701171875	2.056880796751274
240.0	300.0	1.1712188720703125	0.890045166015625	1.4710316257108262
240.0	320.0	1.0353546142578125	0.8353271484375	1.3303122273292345
240.0	340.0	0.682373046875	0.830718994140625	1.0750474511980774
240.0	360.0	0.1046142578125	0.482391357421875	0.4936046643347076
240.0	380.0	-0.05828857421875	0.84698486328125	0.8489881721861692
240.0	400.0	-0.036407470703125	0.891754150390625	0.892497041262269
240.0	420.0	0.0394287109375	1.064483642578125	1.0652136163993522
240.0	440.0	-0.0169830322265625	1.197784423828125	1.1979048164812103
240.0	460.0	0.0409088134765625	1.14837646484375	1.1491048846937728
240.0	480.0	0.0147247314453125	1.111083984375	1.1111815504456335
240.0	500.0	-0.025909423828125	1.04388427734375	1.044205766469707
240.0	520.0	-0.0438995361328125	0.9669189453125	0.9679149839096993
240.0	540.0	-0.1773681640625	0.8804931640625	0.8981802032909066
240.0	560.0	-0.3394317626953125	0.7625732421875	0.8347046610788768
240.0	580.0	-0.176177978515625	0.24365234375	0.3006744830023329
240.0	600.0	-0.1763153076171875	0.267578125	0.32044522258673025
240.0	620.0	-0.1591949462890625	0.27197265625	0.31513831355717153
240.0	640.0	-0.15814208984375	0.2589111328125	0.3033873683501024
240.0	660.0	-0.2378387451171875	0.216064453125	0.32132711772137096
240.0	680.0	-0.2785491943359375	0.0762939453125	0.28880862133348206
240.0	700.0	-0.220855712890625	-0.3143310546875	0.38416306154728397
240.0	720.0	-0.0828704833984375	-0.548095703125	0.5543251904818857
240.0	740.0	0.025360107421875	-0.6807861328125	0.6812583164103378
240.0	760.0	0.20367431640625	-0.87744140625	0.9007700308988587
240.0	780.0	0.4113922119140625	-0.630615234375	0.7529403202441619
240.0	800.0	0.6147918701171875	-0.4683837890625	0.7728857725555137
260.0	0.0	-0.09747314453125	0.8391774892807007	0.8448194318434387
260.0	20.0	-0.1009521484375	0.8547191619873047	0.8606603175134935
260.0	40.0	-0.094146728515625	0.8568687438964844	0.8620253190927363
260.0	60.0	-0.06219482421875	0.8836097717285156	0.885795927318319
260.0	80.0	-0.027191162109375	0.8988265991210938	0.8992377964612307
260.0	100.0	-0.035003662109375	0.8854904174804688	0.8861819992590699
260.0	120.0	-0.123382568359375	0.8837890625	0.8923599975175852
260.0	140.0	-0.2059326171875	0.8865203857421875	0.9101245173920821
260.0	160.0	-0.221893310546875	0.895751953125	0.92282620400198
260.0	180.0	-0.22271728515625	0.8840789794921875	0.9117009548570837
260.0	200.0	-0.176666259765625	0.89251708984375	0.9098338985785986
260.0	220.0	-0.146453857421875	0.892974853515625	0.9049048686823377
260.0	240.0	-0.10009765625	0.9164886474609375	0.9219387082184595
260.0	260.0	0.1331787109375	0.841033935546875	0.8515131530331398
260.0	280.0	0.153564453125	0.815704345703125	0.8300335058674099
260.0	300.0	0.159393310546875	0.670166015625	0.688860447366359
260.0	320.0	0.162933349609375	0.6868896484375	0.7059494780404071
260.0	340.0	0.0809326171875	0.740142822265625	0.7445545553390585
260.0	360.0	0.025177001953125	0.778472900390625	0.7788799253222153
260.0	380.0	-0.111572265625	1.21051025390625	1.2156411663270001
260.0	400.0	-0.1212158203125	1.28204345703125	1.2877611194669105
260.0	420.0	-0.0517578125	1.4114990234375	1.4124476501165633
260.0	440.0	-0.085845947265625	1.47161865234375	1.4741204104780476
260.0	460.0	-0.0010986328125	1.443267822265625	1.443268240411815
260.0	480.0	0.04608154296875	1.32989501953125	1.330693154553823
260.0	500.0	0.016510009765625	1.22589111328125	1.2260022846815595
260.0	520.0	-0.003509521484375	1.077392578125	1.077398294104777
260.0	540.0	-0.148651123046875	0.951416015625	0.962958769195674
260.0	560.0	-0.3385009765625	0.86572265625	0.9295475397623952
260.0	580.0	-0.215484619140625	0.4359130859375	0.48626519470113677
260.0	600.0	-0.20965576171875	0.3135986328125	0.3772262463346612
260.0	620.0	-0.16448974609375	0.326171875	0.36530120258630683
260.0	640.0	-0.138153076171875	0.31640625	0.3452523533515947
260.0	660.0	-0.221588134765625	0.25732421875	0.339583649524247
260.0	680.0	-0.255035400390625	0.060791015625	0.26218047797867294
260.0	700.0	-0.20257568359375	-0.3231201171875	0.38137057793534473
260.0	720.0	-0.14007568359375	-0.5970458984375	0.6132576962218231
260.0	740.0	-0.0948486328125	-0.708251953125	0.7145747632345951
260.0	760.0	0.04913330078125	-1.0794677734375	1.0805853761437707
260.0	780.0	0.1639404296875	-0.7755126953125	0.7926515029172534
260.0	800.0	0.350494384765625	-0.625732421875	0.7172080434140341
280.0	0.0	0.025054931640625	0.8116017580032349	0.8119884008983489
280.0	20.0	0.03338623046875	0.8217411041259766	0.8224190431860704
280.0	40.0	0.04632568359375	0.8200340270996094	0.8213415090945003
280.0	60.0	0.097503662109375	0.8297805786132812	0.835489540789429
280.0	80.0	0.133148193359375	0.8787765502929688	0.8888063156501962
280.0	100.0	-0.009368896484375	0.8713760375976562	0.8714264025841351
280.0	120.0	-0.18963623046875	0.8726806640625	0.8930472783313115
280.0	140.0	-0.21759033203125	0.89947509765625	0.9254193665021228
280.0	160.0	-0.22052001953125	0.91571044921875	0.9418889031209933
280.0	180.0	-0.227630615234375	0.9061431884765625	0.9342971556279357
280.0	200.0	-0.179229736328125	0.9199371337890625	0.9372340308099598
280.0	220.0	-0.137664794921875	0.890869140625	0.9014429662928254
280.0	240.0	-0.1243896484375	0.9265289306640625	0.9348415074203199
280.0	260.0	-0.091705322265625	0.95977783203125	0.9641490304877397
280.0	280.0	-0.054534912109375	0.979248046875	0.9807654122914814
280.0	300.0	-0.0174560546875	0.98651123046875	0.9866656585116461
280.0	320.0	-0.04376220703125	1.00360107421875	1.004554750592159
280.0	340.0	-0.069488525390625	1.044769287109375	1.0470776086078792
280.0	360.0	-0.1026611328125	1.12066650390625	1.1253589299276043
280.0	380.0	-0.1751708984375	1.2841796875	1.2960718781946465
280.0	400.0	-0.182159423828125	1.415283203125	1.4269578132296534
280.0	420.0	-0.177886962890625	1.515625	1.5260284768612447
280.0	440.0	-0.18756103515625	1.56683349609375	1.5780197547528507
280.0	460.0	-0.178863525390625	1.585205078125	1.5952640221695122
280.0	480.0	-0.194427490234375	1.49127197265625	1.5038929966553143
280.0	500.0	-0.216888427734375	1.3502197265625	1.3675283909607148
280.0	520.0	-0.211639404296875	1.2452392578125	1.2630962143275397
280.0	540.0	-0.1993408203125	1.187744140625	1.204355805495984
280.0	560.0	-0.12841796875	1.112060546875	1.1194506843152137
280.0	580.0	-0.299774169921875	0.5205078125	0.6006604163967227
280.0	600.0	-0.292510986328125	0.306640625	0.42378196047383043
280.0	620.0	-0.21331787109375	0.327392578125	0.3907562083183119
280.0	640.0	-0.1787109375	0.3173828125	0.36423817599551406
280.0	660.0	-0.221038818359375	0.26220703125	0.34294414480881175
280.0	680.0	-0.200347900390625	0.037841796875	0.20389036951671002
280.0	700.0	-0.173980712890625	-0.400146484375	0.4363330120625784
280.0	720.0	-0.14776611328125	-0.6812744140625	0.6971152354456542
280.0	740.0	-0.139678955078125	-0.8109130859375	0.8228549346248074
280.0	760.0	-0.040618896484375	-1.24609375	1.2467556009662322
280.0	780.0	0.024505615234375	-0.9217529296875	0.922078623852383
280.0	800.0	0.12750244140625	-0.79345703125	0.8036360699997342
300.0	0.0	0.236480712890625	0.7591039538383484	0.7950861213115669
300.0	20.0	0.23419189453125	0.7763862609863281	0.8109386349856978
300.0	40.0	0.224853515625	0.7910346984863281	0.8223715691208434
300.0	60.0	0.24627685546875	0.8104820251464844	0.847073434021586
300.0	80.0	0.075897216796875	0.8657455444335938	0.8690660131567288
300.0	100.0	-0.081817626953125	0.854461669921875	0.8583698908081061
300.0	120.0	-0.2568359375	0.8863601684570312	0.9228212432636566
300.0	140.0	-0.23779296875	0.914093017578125	0.9445165645831844
300.0	160.0	-0.25286865234375	0.924896240234375	0.958840763911207
300.0	180.0	-0.26434326171875	0.945404052734375	0.9816650054589338
300.0	200.0	-0.233306884765625	0.9541778564453125	0.9822868645205494
300.0	220.0	-0.2003173828125	0.93414306640625	0.9553796744602228
300.0	240.0	-0.225921630859375	0.9958038330078125	1.0211101101855817
300.0	260.0	-0.257354736328125	1.00665283203125	1.0390290585672062
300.0	280.0	-0.24041748046875	1.0093994140625	1.0376356499391586
300.0	300.0	-0.22650146484375	1.02923583984375	1.0538639986237475
300.0	320.0	-0.219818115234375	1.042205810546875	1.0651351817130357
300.0	340.0	-0.210601806640625	1.08642578125	1.1066499442574278
300.0	360.0	-0.206268310546875	1.175567626953125	1.193526648833642
300.0	380.0	-0.214111328125	1.290191650390625	1.3078372053008493
300.0	400.0	-0.23876953125	1.419891357421875	1.43982719655335
300.0	420.0	-0.237579345703125	1.516571044921875	1.5350673209342165
300.0	440.0	-0.25439453125	1.569854736328125	1.5903334463884466
300.0	460.0	-0.254302978515625	1.58416748046875	1.604449005439757
300.0	480.0	-0.223663330078125	1.433807373046875	1.4511474315951556
300.0	500.0	-0.170166015625	1.2655029296875	1.276892375230322
300.0	520.0	-0.1314697265625	1.1580810546875	1.1655196344242902
300.0	540.0	-0.0928955078125	1.114990234375	1.1188533407571162
300.0	560.0	-0.08282470703125	1.086181640625	1.0893348835530923
300.0	580.0	-0.25531005859375	0.5692138671875	0.6238490623682086
300.0	600.0	-0.2451171875	0.29150390625	0.3808634439886807
300.0	620.0	-0.20062255859375	0.3060302734375	0.3659288718821373
300.0	640.0	-0.177581787109375	0.2977294921875	0.34666719145483904
300.0	660.0	-0.192047119140625	0.243896484375	0.31043129845538775
300.0	680.0	-0.137420654296875	0.00439453125	0.13749090199823572
300.0	700.0	-0.151214599609375	-0.4991455078125	0.5215477860219734
300.0	720.0	-0.179351806640625	-0.754638671875	0.7756588139346577
300.0	740.0	-0.170654296875	-0.902587890625	0.9185792232272553
300.0	760.0	-0.069366455078125	-1.289306640625	1.2911712971754865
300.0	780.0	-0.03704833984375	-1.1217041015625	1.122315762585251
300.0	800.0	0.055694580078125	-1.008056640625	1.0095940159084933
320.0	0.0	0.26220703125	0.7759304046630859	0.8190363362620481
320.0	20.0	0.26861572265625	0.7809181213378906	0.8258253560481417
320.0	40.0	0.269287109375	0.7786598205566406	0.8239093781629403
320.0	60.0	0.2662353515625	0.7496795654296875	0.7955505723990481
320.0	80.0	0.0362548828125	0.8362197875976562	0.8370053462777985
320.0	100.0	-0.110595703125	0.83624267578125	0.8435242867561656
320.0	120.0	-0.2431640625	0.8927536010742188	0.9252771225543671
320.0	140.0	-0.23980712890625	0.9246826171875	0.9552724227166738
320.0	160.0	-0.218505859375	0.948028564453125	0.9728838417818749
320.0	180.0	-0.230438232421875	0.9657135009765625	0.9928264425014712
320.0	200.0	-0.242828369140625	0.9718017578125	1.0016807242564671
320.0	220.0	-0.218170166015625	0.956146240234375	0.9807210888186388
320.0	240.0	-0.25848388671875	0.9859619140625	1.0192815193434148
320.0	260.0	-0.325775146484375	1.011322021484375	1.0624978480948366
320.0	280.0	-0.34576416015625	1.01495361328125	1.0722330397638482
320.0	300.0	-0.331512451171875	1.034332275390625	1.086160099247221
320.0	320.0	-0.318084716796875	1.040740966796875	1.0882645115177845
320.0	340.0	-0.298004150390625	1.081756591796875	1.1220533844456908
320.0	360.0	-0.27008056640625	1.15216064453125	1.1833924383555043
320.0	380.0	-0.250518798828125	1.26043701171875	1.2850918757337075
320.0	400.0	-0.26409912109375	1.386138916015625	1.4110738606662172
320.0	420.0	-0.27386474609375	1.490966796875	1.5159102508185278
320.0	440.0	-0.28717041015625	1.531768798828125	1.5584551637864548
320.0	460.0	-0.30023193359375	1.543731689453125	1.5726559518760743
320.0	480.0	-0.281097412109375	1.38775634765625	1.4159390649158607
320.0	500.0	-0.31005859375	1.15032958984375	1.1913834382046435
320.0	520.0	-0.265411376953125	1.0517578125	1.0847293188491491
320.0	540.0	-0.215789794921875	1.01025390625	1.0330431698074425
320.0	560.0	-0.180938720703125	0.98193359375	0.9984650235158333
320.0	580.0	-0.151611328125	0.5599365234375	0.5800990476591911
320.0	600.0	-0.169189453125	0.2393798828125	0.29313443902766323
320.0	620.0	-0.1810302734375	0.2432861328125	0.30324924125167635
320.0	640.0	-0.165130615234375	0.232177734375	0.28491160107512514
320.0	660.0	-0.15240478515625	0.1751708984375	0.23218971165390526
320.0	680.0	-0.098724365234375	-0.080078125	0.12711808051746964
320.0	700.0	-0.12396240234375	-0.602783203125	0.6153976496254018
320.0	720.0	-0.2060546875	-0.8287353515625	0.8539676909404378
320.0	740.0	-0.181121826171875	-0.991455078125	1.0078632287446967
320.0	760.0	-0.110260009765625	-1.3604736328125	1.364934348359494
320.0	780.0	-0.04693603515625	-1.3299560546875	1.3307840165842575
320.0	800.0	0.100067138671875	-1.217041015625	1.2211479295955538
340.0	0.0	0.3258056640625	0.7338440418243408	0.8029174356409826
340.0	20.0	0.3323974609375	0.7254619598388672	0.7979869217042013
340.0	40.0	0.309967041015625	0.7416534423828125	0.8038217433699203
340.0	60.0	0.251983642578125	0.727874755859375	0.77025801933137
340.0	80.0	-0.017669677734375	0.8170318603515625	0.8172229061527655
340.0	100.0	-0.151123046875	0.8219757080078125	0.8357524991597262
340.0	120.0	-0.230010986328125	0.8932342529296875	0.9223732890963906
340.0	140.0	-0.190155029296875	0.9270172119140625	0.9463191038713196
340.0	160.0	-0.19293212890625	0.9536895751953125	0.9730090504206594
340.0	180.0	-0.207794189453125	0.974151611328125	0.9960671598961907
340.0	200.0	-0.236968994140625	0.9598388671875	0.9886581588940653
340.0	220.0	-0.243896484375	0.945465087890625	0.9764167796133534
340.0	240.0	-0.301055908203125	0.96734619140625	1.0131107115671938
340.0	260.0	-0.36920166015625	0.99957275390625	1.0655775693087086
340.0	280.0	-0.393035888671875	1.010772705078125	1.0844992720675477
340.0	300.0	-0.394775390625	1.013031005859375	1.087234762080195
340.0	320.0	-0.37322998046875	1.0167236328125	1.083063970336079
340.0	340.0	-0.35015869140625	1.057708740234375	1.1141628643674704
340.0	360.0	-0.314178466796875	1.088897705078125	1.1333165140962354
340.0	380.0	-0.2799072265625	1.175018310546875	1.207897382066185
340.0	400.0	-0.279327392578125	1.284423828125	1.3144460287511897
340.0	420.0	-0.2628173828125	1.36651611328125	1.3915600111262563
340.0	440.0	-0.262176513671875	1.374908447265625	1.3996820219905344
340.0	460.0	-0.304901123046875	1.37896728515625	1.4122731564277655
340.0	480.0	-0.314117431640625	1.2625732421875	1.3010614715486575
340.0	500.0	-0.312408447265625	1.02392578125	1.0705246580211694
340.0	520.0	-0.279144287109375	0.93115234375	0.9720937302014242
340.0	540.0	-0.222625732421875	0.884765625	0.9123444677960276
340.0	560.0	-0.181304931640625	0.8607177734375	0.8796059138889525
340.0	580.0	-0.218780517578125	0.508544921875	0.5536089345707872
340.0	600.0	-0.248382568359375	0.1810302734375	0.30735298951800616
340.0	620.0	-0.2899169921875	0.1766357421875	0.33948791992819993
340.0	640.0	-0.2598876953125	0.1614990234375	0.305979654137508
340.0	660.0	-0.1995849609375	0.1087646484375	0.22729695418583235
340.0	680.0	-0.095977783203125	-0.1177978515625	0.15194758537511166
340.0	700.0	-0.17047119140625	-0.74267578125	0.7619893327040506
340.0	720.0	-0.223846435546875	-0.9892578125	1.0142673445888546
340.0	740.0	-0.1953125	-1.187744140625	1.2036956078034304
340.0	760.0	-0.140380859375	-1.3990478515625	1.4060731405728901
340.0	780.0	-0.06781005859375	-1.478759765625	1.4803136993481458
340.0	800.0	0.007354736328125	-1.349853515625	1.3498735517786946
360.0	0.0	0.35479736328125	0.7139912843704224	0.797285847828903
360.0	20.0	0.35491943359375	0.6896934509277344	0.7756576955043477
360.0	40.0	0.326324462890625	0.7108726501464844	0.7821940806520725
360.0	60.0	0.2047119140625	0.7142143249511719	0.7429731285346668
360.0	80.0	-0.0654296875	0.781097412109375	0.7838330250827088
360.0	100.0	-0.1199951171875	0.806488037109375	0.8153660418176455
360.0	120.0	-0.180938720703125	0.8715133666992188	0.8900979547134632
360.0	140.0	-0.155242919921875	0.9200286865234375	0.933034376757851
360.0	160.0	-0.166534423828125	0.9518280029296875	0.9662868422372741
360.0	180.0	-0.2174072265625	0.9775848388671875	1.001467932259732
360.0	200.0	-0.248687744140625	0.9779815673828125	1.0091053167168904
360.0	220.0	-0.25579833984375	0.951019287109375	0.9848200216896702
360.0	240.0	-0.296630859375	0.9343719482421875	0.9803268865003408
360.0	260.0	-0.211212158203125	1.033050537109375	1.054421162531742
360.0	280.0	-0.146697998046875	1.127838134765625	1.1373386306912137
360.0	300.0	-0.11798095703125	0.911956787109375	0.9195567887721038
360.0	320.0	-0.1451416015625	0.91375732421875	0.925212695582771
360.0	340.0	-0.204254150390625	0.94012451171875	0.9620570957517096
360.0	360.0	-0.339385986328125	0.80322265625	0.8719802080490244
360.0	380.0	-0.370941162109375	0.989776611328125	1.0570028789361172
360.0	400.0	-0.34228515625	1.04217529296875	1.096945062190257
360.0	420.0	-0.335845947265625	0.9781494140625	1.0341995825398291
360.0	440.0	-0.308807373046875	0.947265625	0.9963303457963892
360.0	460.0	-0.322418212890625	0.937835693359375	0.991710286193727
360.0	480.0	-0.312225341796875	1.0389404296875	1.0848418688912327
360.0	500.0	-0.327484130859375	0.88470458984375	0.9433705885044955
360.0	520.0	-0.30120849609375	0.812744140625	0.8667638641748561
360.0	540.0	-0.27862548828125	0.78076171875	0.8289879517733771
360.0	560.0	-0.251800537109375	0.750732421875	0.7918350079043441
360.0	580.0	-0.274139404296875	0.4715576171875	0.5454530220979605
360.0	600.0	-0.316986083984375	0.1002197265625	0.3324517574506285
360.0	620.0	-0.40899658203125	0.0872802734375	0.4182057510897833
360.0	640.0	-0.408905029296875	0.0650634765625	0.4140490055134503
360.0	660.0	-0.33282470703125	0.016845703125	0.33325075142332844
360.0	680.0	-0.17059326171875	-0.167236328125	0.23889338707585567
360.0	700.0	-0.21978759765625	-0.8660888671875	0.8935415569237016
360.0	720.0	-0.24871826171875	-1.0972900390625	1.125124972408923
360.0	740.0	-0.270721435546875	-1.3460693359375	1.3730232164154337
360.0	760.0	-0.447357177734375	-0.895751953125	1.0012492227201564
360.0	780.0	-0.8978271484375	-0.6236572265625	1.093179731203905
360.0	800.0	-2.48529052734375	0.14111328125	2.489293466718964
380.0	0.0	0.08905029296875	0.59339839220047	0.6000430039121555
380.0	20.0	0.079010009765625	0.6009941101074219	0.6061654081411906
380.0	40.0	0.04388427734375	0.6238594055175781	0.625400981491658
380.0	60.0	-0.06317138671875	0.6894454956054688	0.6923335290960855
380.0	80.0	-0.132659912109375	0.7476577758789062	0.7593357637521493
380.0	100.0	-0.147674560546875	0.7866897583007812	0.8004302290943629
380.0	120.0	-0.16802978515625	0.8446807861328125	0.8612314666578328
380.0	140.0	-0.165313720703125	0.9040374755859375	0.9190279557861694
380.0	160.0	-0.15814208984375	0.9280242919921875	0.941402149513028
380.0	180.0	-0.1900634765625	0.9564666748046875	0.9751679984161498
380.0	200.0	-0.212493896484375	0.9584503173828125	0.9817233148572597
380.0	220.0	-0.217071533203125	0.9396209716796875	0.9643690273683801
380.0	240.0	-0.2109375	0.9778289794921875	1.0003220191723177
380.0	260.0	0.025970458984375	1.38458251953125	1.3848260606052167
380.0	280.0	1.27423095703125	0.74005126953125	1.4735468819795283
380.0	300.0	1.680877685546875	0.32647705078125	1.7122900041921176
380.0	320.0	1.5010986328125	0.408721923828125	1.5557476390627498
380.0	340.0	1.492523193359375	0.372344970703125	1.538267291443063
380.0	360.0	0.580108642578125	0.355865478515625	0.6805632049949435
380.0	380.0	-0.35675048828125	0.8121337890625	0.8870356262439089
380.0	400.0	-0.356964111328125	0.87646484375	0.9463688493954088
380.0	420.0	-0.387786865234375	0.760101318359375	0.8533069008392955
380.0	440.0	-0.368133544921875	0.75189208984375	0.8371762190043074
380.0	460.0	-0.36737060546875	0.723724365234375	0.8116268345713903
380.0	480.0	-0.365203857421875	0.69805908203125	0.7878199918015083
380.0	500.0	-0.34332275390625	0.626251220703125	0.7141856234774862
380.0	520.0	-0.31158447265625	0.5673828125	0.6473083805427545
380.0	540.0	-0.290252685546875	0.5279541015625	0.6024800036713581
380.0	560.0	-0.284454345703125	0.5025634765625	0.5774810150680102
380.0	580.0	-0.312347412109375	0.4276123046875	0.5295405451630489
380.0	600.0	-0.397430419921875	0.0535888671875	0.40102706313379577
380.0	620.0	-0.445465087890625	0.0279541015625	0.4463413226708556
380.0	640.0	-0.454681396484375	0.000244140625	0.4546814620298767
380.0	660.0	-0.383697509765625	-0.04541015625	0.3863752855592491
380.0	680.0	-0.188568115234375	-0.213134765625	0.2845775156281118
380.0	700.0	-0.26104736328125	-0.9395751953125	0.9751652544685006
380.0	720.0	-0.23529052734375	-1.195556640625	1.218489767376089
380.0	740.0	-0.145111083984375	-1.3494873046875	1.3572668168815791
380.0	760.0	-0.700653076171875	-0.2921142578125	0.7591083405986652
380.0	780.0	-2.162109375	0.316650390625	2.1851737732605745
380.0	800.0	-3.1500244140625	0.686279296875	3.2239157995377363
400.0	0.0	0.050872802734375	0.48928162455558777	0.4919192516925982
400.0	20.0	0.02801513671875	0.5137596130371094	0.5145228740040725
400.0	40.0	0.011260986328125	0.5404853820800781	0.5406026803996908
400.0	60.0	-0.11102294921875	0.6644134521484375	0.6736255121720326
400.0	80.0	-0.155548095703125	0.710052490234375	0.7268904655894901
400.0	100.0	-0.160247802734375	0.7621002197265625	0.7787657563018998
400.0	120.0	-0.182098388671875	0.8079299926757812	0.8281972568307512
400.0	140.0	-0.185943603515625	0.87713623046875	0.8966286803851994
400.0	160.0	-0.187957763671875	0.89788818359375	0.9173501573346005
400.0	180.0	-0.22705078125	0.93792724609375	0.9650179149794273
400.0	200.0	-0.234832763671875	0.9559326171875	0.9843544054336903
400.0	220.0	-0.248626708984375	0.9450225830078125	0.9771811105497071
400.0	240.0	-0.219940185546875	0.970550537109375	0.9951592989575538
400.0	260.0	0.219207763671875	1.471282958984375	1.4875233070617222
400.0	280.0	1.651641845703125	1.01934814453125	1.9408738821048954
400.0	300.0	2.83856201171875	0.23431396484375	2.848216517137276
400.0	320.0	2.84527587890625	0.22955322265625	2.8545208895920875
400.0	340.0	2.9423828125	-0.257965087890625	2.9536693453847924
400.0	360.0	1.573150634765625	-0.11212158203125	1.5771411378886415
400.0	380.0	-0.40069580078125	0.5628662109375	0.6909236543778664
400.0	400.0	-0.355438232421875	0.78094482421875	0.8580274794790905
400.0	420.0	-0.408447265625	0.674072265625	0.7881640616530037
400.0	440.0	-0.389007568359375	0.671417236328125	0.7759690673469988
400.0	460.0	-0.386505126953125	0.63385009765625	0.7423962280749337
400.0	480.0	-0.3802490234375	0.592803955078125	0.7042768269519025
400.0	500.0	-0.367706298828125	0.54766845703125	0.6596579879186399
400.0	520.0	-0.34991455078125	0.5025634765625	0.6123807972356992
400.0	540.0	-0.347503662109375	0.4610595703125	0.5773514722906437
400.0	560.0	-0.350982666015625	0.43408203125	0.558225798129719
400.0	580.0	-0.37237548828125	0.3792724609375	0.5315177362029294
400.0	600.0	-0.44329833984375	0.024658203125	0.44398360903256173
400.0	620.0	-0.400115966796875	-0.015380859375	0.40041148550074274
400.0	640.0	-0.39208984375	-0.051513671875	0.39545935816711253
400.0	660.0	-0.322265625	-0.0997314453125	0.33734477058457685
400.0	680.0	-0.184906005859375	-0.25830078125	0.31766259552743625
400.0	700.0	-0.285614013671875	-1.0048828125	1.0446840822294883
400.0	720.0	-0.14190673828125	-1.208740234375	1.2170416905622228
400.0	740.0	-0.00634765625	-1.1175537109375	1.1175717379971835
400.0	760.0	-1.47930908203125	0.2078857421875	1.4938446512221366
400.0	780.0	-2.630767822265625	0.5684814453125	2.6914885265095982
400.0	800.0	-2.989898681640625	0.69775390625	3.0702369029381886
420.0	0.0	-0.11865234375	0.3974907696247101	0.4148219987105463
420.0	20.0	-0.110870361328125	0.4367046356201172	0.4505587373396817
420.0	40.0	-0.10186767578125	0.44757843017578125	0.45902448140343294
420.0	60.0	-0.142242431640625	0.6273117065429688	0.6432362602690318
420.0	80.0	-0.16552734375	0.6651382446289062	0.6854255510242914
420.0	100.0	-0.148956298828125	0.7295761108398438	0.744626940466678
420.0	120.0	-0.160125732421875	0.7758636474609375	0.7922150273978851
420.0	140.0	-0.172088623046875	0.8415069580078125	0.8589228455209069
420.0	160.0	-0.17498779296875	0.8619384765625	0.8795218388800573
420.0	180.0	-0.231597900390625	0.914947509765625	0.943804287493792
420.0	200.0	-0.230743408203125	0.948974609375	0.9766244568244377
420.0	220.0	-0.207855224609375	0.9320831298828125	0.9549778821572538
420.0	240.0	0.08258056640625	0.869476318359375	0.8733891561816819
420.0	260.0	0.589599609375	1.207733154296875	1.343966916022501
420.0	280.0	1.7645263671875	1.010467529296875	2.033371074905721
420.0	300.0	2.538726806640625	0.394744873046875	2.5692328258747783
420.0	320.0	2.87200927734375	0.303131103515625	2.8879622149652806
420.0	340.0	3.3150634765625	-0.257843017578125	3.3250757698663715
420.0	360.0	2.105682373046875	-0.08465576171875	2.1073834141305423
420.0	380.0	-0.6207275390625	0.2513427734375	0.6696834084176209
420.0	400.0	-0.3955078125	0.6702880859375	0.7782753676548504
420.0	420.0	-0.433380126953125	0.617156982421875	0.7541227190517344
420.0	440.0	-0.37982177734375	0.621856689453125	0.7286771059681822
420.0	460.0	-0.33648681640625	0.583740234375	0.6737774401413225
420.0	480.0	-0.333038330078125	0.538818359375	0.6334348851308971
420.0	500.0	-0.353302001953125	0.491058349609375	0.6049467805560825
420.0	520.0	-0.3807373046875	0.4617919921875	0.5985087628675141
420.0	540.0	-0.4539794921875	0.4195556640625	0.6181620617392706
420.0	560.0	-0.47467041015625	0.3818359375	0.6091885434283926
420.0	580.0	-0.45281982421875	0.31201171875	0.5499064519014382
420.0	600.0	-0.452117919921875	0.00244140625	0.45212451158830186
420.0	620.0	-0.365478515625	-0.06103515625	0.3705399245451363
420.0	640.0	-0.357421875	-0.1051025390625	0.37255461404457196
420.0	660.0	-0.30517578125	-0.1529541015625	0.34136082763893605
420.0	680.0	-0.22882080078125	-0.30224609375	0.37909320761167203
420.0	700.0	-0.298583984375	-1.050048828125	1.0916752892558923
420.0	720.0	-0.1280517578125	-1.181884765625	1.1888014350156768
420.0	740.0	-0.304779052734375	-0.7432861328125	0.8033458447126146
420.0	760.0	-2.18072509765625	0.4293212890625	2.222583793873731
420.0	780.0	-2.876251220703125	0.6162109375	2.941519505985103
420.0	800.0	-3.048126220703125	0.686767578125	3.124535671696131
440.0	0.0	-0.258941650390625	0.26915115118026733	0.37348777823201096
440.0	20.0	-0.267333984375	0.2895545959472656	0.3940930388068241
440.0	40.0	-0.26141357421875	0.3035469055175781	0.4005967806100286
440.0	60.0	-0.194183349609375	0.5298728942871094	0.564333640115238
440.0	80.0	-0.190032958984375	0.5941085815429688	0.623760797231884
440.0	100.0	-0.177459716796875	0.6868820190429688	0.7094355919815218
440.0	120.0	-0.16571044921875	0.7373046875	0.7556971319184377
440.0	140.0	-0.1837158203125	0.7936859130859375	0.8146709957179973
440.0	160.0	-0.19512939453125	0.8125762939453125	0.8356768000202178
440.0	180.0	-0.221282958984375	0.8685302734375	0.8962761760831864
440.0	200.0	-0.201141357421875	0.9114990234375	0.9334282593713513
440.0	220.0	-0.138824462890625	0.886932373046875	0.89773117683159
440.0	240.0	0.22943115234375	0.8205108642578125	0.851983997520425
440.0	260.0	0.738677978515625	1.18914794921875	1.3998992824753818
440.0	280.0	2.53717041015625	1.11700439453125	2.7721710819454413
440.0	300.0	2.966339111328125	0.54119873046875	3.01530492475569
440.0	320.0	3.248291015625	0.47802734375	3.2832765134180786
440.0	340.0	3.869964599609375	-0.209625244140625	3.87563785011071
440.0	360.0	3.074737548828125	-0.1602783203125	3.0789121673304978
440.0	380.0	-0.721466064453125	0.210205078125	0.751464874113899
440.0	400.0	-0.468475341796875	0.603485107421875	0.76397867820489
440.0	420.0	-0.486572265625	0.55059814453125	0.7347862862334196
440.0	440.0	-0.45343017578125	0.571685791015625	0.7296736037148227
440.0	460.0	-0.3961181640625	0.536224365234375	0.666667960660518
440.0	480.0	-0.39373779296875	0.4757080078125	0.6175172534503306
440.0	500.0	-0.382080078125	0.441436767578125	0.5838249787991515
440.0	520.0	-0.403961181640625	0.411865234375	0.5769034646795456
440.0	540.0	-0.47021484375	0.3507080078125	0.5865987606760259
440.0	560.0	-0.497833251953125	0.3017578125	0.5821475106491556
440.0	580.0	-0.47613525390625	0.2027587890625	0.5175093299202059
440.0	600.0	-0.431121826171875	-0.051025390625	0.43413087829617264
440.0	620.0	-0.331268310546875	-0.144287109375	0.3613273633484932
440.0	640.0	-0.323211669921875	-0.211181640625	0.3860873850707295
440.0	660.0	-0.288238525390625	-0.2723388671875	0.39654748278148577
440.0	680.0	-0.290374755859375	-0.4830322265625	0.563593497778601
440.0	700.0	-0.2235107421875	-0.927490234375	0.9540415015785212
440.0	720.0	-0.066314697265625	-1.1246337890625	1.126587235226153
440.0	740.0	-0.993865966796875	-0.0626220703125	0.9958368760230316
440.0	760.0	-1.92242431640625	0.4384765625	1.971795361636662
440.0	780.0	-2.558563232421875	0.5677490234375	2.62079849815191
440.0	800.0	-2.664520263671875	0.614013671875	2.7343520301467144
460.0	0.0	-0.2384033203125	0.21063488721847534	0.31812450212073307
460.0	20.0	-0.27032470703125	0.22040557861328125	0.34878942976441596
460.0	40.0	-0.284271240234375	0.2286529541015625	0.3648181895736025
460.0	60.0	-0.274566650390625	0.3584480285644531	0.45152168794917336
460.0	80.0	-0.24468994140625	0.48181915283203125	0.5403913983967272
460.0	100.0	-0.2257080078125	0.6371841430664062	0.6759790950657854
460.0	120.0	-0.200775146484375	0.6922836303710938	0.7208101583118841
460.0	140.0	-0.1683349609375	0.7362213134765625	0.7552208163782197
460.0	160.0	-0.15911865234375	0.7571563720703125	0.7736953646561214
460.0	180.0	-0.17755126953125	0.809814453125	0.829049999579218
460.0	200.0	-0.136749267578125	0.8581085205078125	0.8689364735993423
460.0	220.0	-0.04833984375	0.826934814453125	0.8283465022853653
460.0	240.0	0.34130859375	0.774261474609375	0.846151515528919
460.0	260.0	0.84600830078125	1.175567626953125	1.4483401846703625
460.0	280.0	1.93072509765625	1.27880859375	2.3158261640651245
460.0	300.0	2.154937744140625	0.742919921875	2.279404898529579
460.0	320.0	2.35418701171875	0.713653564453125	2.459979247107973
460.0	340.0	3.06182861328125	0.020782470703125	3.061899144027495
460.0	360.0	2.4658203125	-0.1234130859375	2.468906762783523
460.0	380.0	-0.75482177734375	0.2596435546875	0.7982297232270535
460.0	400.0	-0.514434814453125	0.5357666015625	0.7427577193616043
460.0	420.0	-0.48394775390625	0.4737548828125	0.6772363822917298
460.0	440.0	-0.464599609375	0.487884521484375	0.6737092127434804
460.0	460.0	-0.445556640625	0.492340087890625	0.6640176821058185
460.0	480.0	-0.471710205078125	0.43341064453125	0.6405898097595998
460.0	500.0	-0.470550537109375	0.4031982421875	0.6196665478118141
460.0	520.0	-0.474517822265625	0.3359375	0.58139587851477
460.0	540.0	-0.516845703125	0.276611328125	0.5862109754054866
460.0	560.0	-0.515106201171875	0.220947265625	0.5604927231221513
460.0	580.0	-0.4969482421875	0.1007080078125	0.5070499563660456
460.0	600.0	-0.45745849609375	-0.0667724609375	0.46230599951547835
460.0	620.0	-0.376312255859375	-0.213134765625	0.43247814075164004
460.0	640.0	-0.36163330078125	-0.3287353515625	0.48871829881933265
460.0	660.0	-0.35369873046875	-0.466796875	0.5856638237461582
460.0	680.0	-0.4267578125	-0.7626953125	0.8739716072271786
460.0	700.0	-0.360198974609375	-0.933837890625	1.000897850570474
460.0	720.0	-0.280792236328125	-1.0032958984375	1.0418478486821672
460.0	740.0	1.317718505859375	-0.144775390625	1.325647756538246
460.0	760.0	1.84613037109375	0.05126953125	1.8468421459099698
460.0	780.0	1.9912109375	0.0548095703125	1.9919651318779328
460.0	800.0	2.071319580078125	0.108154296875	2.074141305395451
480.0	0.0	-0.2166748046875	0.15925943851470947	0.26890805072066326
480.0	20.0	-0.229461669921875	0.1631927490234375	0.28157508997985276
480.0	40.0	-0.225860595703125	0.17140579223632812	0.28353651317517076
480.0	60.0	-0.21807861328125	0.23082351684570312	0.3175496457243994
480.0	80.0	-0.176300048828125	0.3424835205078125	0.38519692241271153
480.0	100.0	-0.166290283203125	0.5403060913085938	0.5653168408892008
480.0	120.0	-0.19390869140625	0.6271743774414062	0.6564665111960395
480.0	140.0	-0.22796630859375	0.652496337890625	0.6911729948533417
480.0	160.0	-0.214263916015625	0.6789398193359375	0.7119468407024967
480.0	180.0	-0.19830322265625	0.7584228515625	0.7839192495965692
480.0	200.0	-0.136505126953125	0.800537109375	0.8120919364031203
480.0	220.0	-0.067657470703125	0.7734375	0.7763910739750903
480.0	240.0	0.352447509765625	0.733551025390625	0.8138282091397593
480.0	260.0	0.739990234375	1.01995849609375	1.2601193914562983
480.0	280.0	1.65460205078125	1.332366943359375	2.1243609905584133
480.0	300.0	1.447021484375	0.9620361328125	1.7376376771581752
480.0	320.0	1.472747802734375	0.985382080078125	1.771994338082947
480.0	340.0	1.768310546875	0.764801025390625	1.9266143357267724
480.0	360.0	0.67340087890625	0.402679443359375	0.7846142222875686
480.0	380.0	-0.8529052734375	0.303497314453125	0.9052944412387363
480.0	400.0	-0.623199462890625	0.519439697265625	0.8112922837316817
480.0	420.0	-0.55328369140625	0.443572998046875	0.7091402172859889
480.0	440.0	-0.501983642578125	0.44482421875	0.6707131749135025
480.0	460.0	-0.483917236328125	0.437774658203125	0.6525507972413437
480.0	480.0	-0.5291748046875	0.384765625	0.6542710142576197
480.0	500.0	-0.53387451171875	0.35003662109375	0.6383945726348739
480.0	520.0	-0.537384033203125	0.2752685546875	0.6037833852810149
480.0	540.0	-0.56390380859375	0.2274169921875	0.6080345332973663
480.0	560.0	-0.576263427734375	0.159912109375	0.598039648241597
480.0	580.0	-0.524322509765625	0.035888671875	0.5255493231047638
480.0	600.0	-0.449554443359375	-0.1258544921875	0.46683889164028636
480.0	620.0	-0.384246826171875	-0.2781982421875	0.4743836900435912
480.0	640.0	-0.617431640625	-0.6312255859375	0.8829878658209406
480.0	660.0	-0.684356689453125	-0.85205078125	1.0928561717938807
480.0	680.0	-0.706207275390625	-0.977294921875	1.2057504219934208
480.0	700.0	-0.728759765625	-0.9591064453125	1.2045646389603941
480.0	720.0	-0.7498779296875	-0.853515625	1.1361363613367683
480.0	740.0	1.479888916015625	-0.0614013671875	1.4811621557541887
480.0	760.0	1.996978759765625	0.1109619140625	2.000059177456374
480.0	780.0	2.1046142578125	0.1236572265625	2.108243886240107
480.0	800.0	2.17559814453125	0.178466796875	2.182905789097331
500.0	0.0	-0.153900146484375	0.1746302843093872	0.23276810624716068
500.0	20.0	-0.16729736328125	0.17520713806152344	0.2422518296908576
500.0	40.0	-0.148162841796875	0.17977523803710938	0.23296215121908784
500.0	60.0	-0.154876708984375	0.18532943725585938	0.241523902128556
500.0	80.0	-0.13433837890625	0.25792694091796875	0.29081455757657754
500.0	100.0	-0.10992431640625	0.418304443359375	0.43250660419417636
500.0	120.0	-0.17138671875	0.52996826171875	0.5569917107041047
500.0	140.0	-0.266387939453125	0.5464324951171875	0.6079070702056992
500.0	160.0	-0.345001220703125	0.5672454833984375	0.6639226466408368
500.0	180.0	-0.32366943359375	0.6587982177734375	0.7340143009399452
500.0	200.0	-0.28173828125	0.6643524169921875	0.721623581297802
500.0	220.0	-0.26446533203125	0.6508941650390625	0.7025703708015999
500.0	240.0	0.11566162109375	0.660888671875	0.6709332658370246
500.0	260.0	0.688079833984375	1.015899658203125	1.2269906167013631
500.0	280.0	1.5750732421875	1.551910400390625	2.2111719989850704
500.0	300.0	1.3968505859375	1.425445556640625	1.9957671693813481
500.0	320.0	1.363677978515625	1.491912841796875	2.021242577378304
500.0	340.0	1.437042236328125	1.617919921875	2.163967481870036
500.0	360.0	0.347930908203125	1.128692626953125	1.181102435448085
500.0	380.0	-0.856842041015625	0.46051025390625	0.9727527831903751
500.0	400.0	-0.64288330078125	0.510009765625	0.820614952006276
500.0	420.0	-0.546417236328125	0.406494140625	0.6810354487975815
500.0	440.0	-0.512603759765625	0.3916015625	0.6450692972683602
500.0	460.0	-0.51470947265625	0.372406005859375	0.6353047099165942
500.0	480.0	-0.565460205078125	0.307037353515625	0.6434416678929599
500.0	500.0	-0.57574462890625	0.260986328125	0.6321358565866722
500.0	520.0	-0.562286376953125	0.1658935546875	0.5862479349165559
500.0	540.0	-0.560089111328125	0.0899658203125	0.5672685972736635
500.0	560.0	-0.636016845703125	0.0301513671875	0.6367311308247997
500.0	580.0	-0.58251953125	-0.078125	0.5877350762994495
500.0	600.0	-0.96380615234375	-0.3846435546875	1.0377248977731524
500.0	620.0	-0.939239501953125	-0.60888671875	1.1193363561947303
500.0	640.0	-0.883819580078125	-0.800537109375	1.1924750368942547
500.0	660.0	-0.841400146484375	-0.963623046875	1.279266814613975
500.0	680.0	-0.807952880859375	-1.00537109375	1.2897902518770386
500.0	700.0	-0.810089111328125	-0.94482421875	1.244563044859094
500.0	720.0	-0.86346435546875	-0.8372802734375	1.2027505765754753
500.0	740.0	1.7283935546875	0.063720703125	1.7295677517495625
500.0	760.0	2.116455078125	0.190185546875	2.1249829740403197
500.0	780.0	2.19512939453125	0.2109375	2.205240959088458
500.0	800.0	2.22247314453125	0.23046875	2.234390906464038
520.0	0.0	-0.01251220703125	0.12570255994796753	0.12632374639102986
520.0	20.0	-0.10455322265625	0.1484050750732422	0.18153633982016393
520.0	40.0	-0.0985107421875	0.15077590942382812	0.18010480612386365
520.0	60.0	-0.10162353515625	0.13641738891601562	0.17010892656270876
520.0	80.0	-0.07208251953125	0.20960235595703125	0.22165071000272268
520.0	100.0	-0.0548095703125	0.25547027587890625	0.26128365975599266
520.0	120.0	-0.05712890625	0.31695556640625	0.3220629488240273
520.0	140.0	-0.08319091796875	0.3800506591796875	0.3890491387670692
520.0	160.0	-0.2857666015625	0.404632568359375	0.49536861623006045
520.0	180.0	-0.3250732421875	0.5869598388671875	0.6709653234179005
520.0	200.0	-0.34375	0.5771942138671875	0.6718014759002547
520.0	220.0	-0.35919189453125	0.5774688720703125	0.680065522804316
520.0	240.0	-0.27142333984375	0.575408935546875	0.6362122857341908
520.0	260.0	0.08160400390625	0.949127197265625	0.9526288102103735
520.0	280.0	0.0587158203125	1.57379150390625	1.5748864229913426
520.0	300.0	-0.07623291015625	1.57244873046875	1.5742955461233048
520.0	320.0	-0.09014892578125	1.6414794921875	1.6439530869497603
520.0	340.0	-0.4990234375	1.62603759765625	1.700888785360767
520.0	360.0	-0.7855224609375	1.131378173828125	1.3773387778073953
520.0	380.0	-0.79522705078125	0.532257080078125	0.9569136123953595
520.0	400.0	-0.72344970703125	0.4810791015625	0.8688018074128205
520.0	420.0	-0.6297607421875	0.3565673828125	0.7236980661065129
520.0	440.0	-0.58868408203125	0.31744384765625	0.6688195159022948
520.0	460.0	-0.626953125	0.25860595703125	0.6781941181987016
520.0	480.0	-0.64520263671875	0.195587158203125	0.6741963948900954
520.0	500.0	-0.68359375	0.16802978515625	0.7039420599301608
520.0	520.0	-0.7061767578125	0.051513671875	0.7080531559597906
520.0	540.0	-0.764404296875	-0.0345458984375	0.7651845190408764
520.0	560.0	-0.91021728515625	-0.122802734375	0.9184639447290193
520.0	580.0	-0.9339599609375	-0.32177734375	0.9878369640710871
520.0	600.0	-0.92138671875	-0.5604248046875	1.0784384299522687
520.0	620.0	-0.83905029296875	-0.8211669921875	1.1740190046115995
520.0	640.0	-0.79144287109375	-1.0177001953125	1.2892228301361324
520.0	660.0	-0.711669921875	-1.2515869140625	1.4397721629320592
520.0	680.0	-0.680908203125	-1.311279296875	1.477528130187683
520.0	700.0	-0.67584228515625	-1.3514404296875	1.511010929609431
520.0	720.0	0.1943359375	-2.412841796875	2.420655281809242
520.0	740.0	1.89794921875	0.1087646484375	1.9010631198630592
520.0	760.0	2.17919921875	0.22607421875	2.1908945176306487
520.0	780.0	2.20672607421875	0.24169921875	2.2199230795190306
520.0	800.0	2.2113037109375	0.244140625	2.224740152642854
540.0	0.0	0.02215576171875	0.10559654235839844	0.1078958179698688
540.0	20.0	-0.0550537109375	0.12153434753417969	0.13342229468326713
540.0	40.0	-0.0511474609375	0.12469482421875	0.13477708242612335
540.0	60.0	-0.05169677734375	0.12967681884765625	0.13960169817798462
540.0	80.0	-0.03094482421875	0.17987823486328125	0.182520578356138
540.0	100.0	-0.005126953125	0.25605010986328125	0.2561014338291458
540.0	120.0	-0.00726318359375	0.2973175048828125	0.2974062079810335
540.0	140.0	-0.01812744140625	0.370941162109375	0.3713838309336994
540.0	160.0	-0.08978271484375	0.4280242919921875	0.4373393767088981
540.0	180.0	-0.14642333984375	0.5577850341796875	0.5766835690444401
540.0	200.0	-0.17730712890625	0.5442657470703125	0.5724185718466714
540.0	220.0	-0.20050048828125	0.5695037841796875	0.603767344261019
540.0	240.0	-0.1981201171875	0.552001953125	0.5864791020046695
540.0	260.0	-0.17095947265625	0.711761474609375	0.7320051489088141
540.0	280.0	-0.0809326171875	1.568817138671875	1.570903339838396
540.0	300.0	-0.08392333984375	1.73175048828125	1.7337828239525495
540.0	320.0	-0.087158203125	1.75335693359375	1.7555218850681573
540.0	340.0	-0.17730712890625	1.7537841796875	1.7627242458431025
540.0	360.0	-0.32196044921875	1.272918701171875	1.3130043985662168
540.0	380.0	-0.609619140625	0.46258544921875	0.7652586454560812
540.0	400.0	-0.69720458984375	0.41357421875	0.8106404101165106
540.0	420.0	-0.6551513671875	0.26666259765625	0.707341681874064
540.0	440.0	-0.61175537109375	0.19415283203125	0.6418254873778436
540.0	460.0	-0.57904052734375	0.068572998046875	0.5830867760185141
540.0	480.0	-0.5843505859375	0.0426025390625	0.5859015135840421
540.0	500.0	-0.54083251953125	-0.0205078125	0.5412211974378452
540.0	520.0	-0.53009033203125	-1.7213134765625	1.8010874061823543
540.0	540.0	-0.4996337890625	-2.159423828125	2.216471338106356
540.0	560.0	-0.46588134765625	-2.2838134765625	2.330847362188802
540.0	580.0	-0.44232177734375	-2.2967529296875	2.3389575829289098
540.0	600.0	-0.43927001953125	-2.28173828125	2.3236367474673596
540.0	620.0	-0.431884765625	-2.318359375	2.358243974322706
540.0	640.0	-0.45916748046875	-2.3778076171875	2.421735708015001
540.0	660.0	-0.50164794921875	-2.426025390625	2.477347343614246
540.0	680.0	-0.51898193359375	-2.51318359375	2.5662100505007133
540.0	700.0	-0.54766845703125	-2.495361328125	2.5547541754009826
540.0	720.0	-0.556396484375	-2.46240234375	2.5244806100127515
540.0	740.0	-0.58251953125	-2.287109375	2.36012675454108
540.0	760.0	0.77154541015625	-1.35693359375	1.5609455780969643
540.0	780.0	2.0958251953125	-0.1470947265625	2.100980749052493
540.0	800.0	2.1895751953125	0.2403564453125	2.2027280260465734
560.0	0.0	0.0146484375	0.12428581714630127	0.1251460789034768
560.0	20.0	0.0201416015625	0.1238250732421875	0.12545251243771724
560.0	40.0	0.0028076171875	0.12633514404296875	0.12636633782233783
560.0	60.0	-0.011962890625	0.11626815795898438	0.11688197169487284
560.0	80.0	0.0054931640625	0.15453338623046875	0.15463098755189003
560.0	100.0	0.02276611328125	0.23500823974609375	0.236108383295664
560.0	120.0	0.0159912109375	0.26277923583984375	0.26326535209901786
560.0	140.0	-0.00592041015625	0.3123931884765625	0.3124492846254754
560.0	160.0	-0.08782958984375	0.3731689453125	0.3833654895758941
560.0	180.0	-0.1461181640625	0.437347412109375	0.46111091588441405
560.0	200.0	-0.1805419921875	0.4460601806640625	0.4812121109418251
560.0	220.0	-0.20452880859375	0.5155487060546875	0.5546372705286234
560.0	240.0	-0.2086181640625	0.4963836669921875	0.5384406032548242
560.0	260.0	-0.22918701171875	0.486175537109375	0.5374879898417821
560.0	280.0	-0.15008544921875	1.332427978515625	1.3408541904317668
560.0	300.0	-0.1343994140625	1.5919189453125	1.5975822767373222
560.0	320.0	-0.14093017578125	1.5556640625	1.562034567415119
560.0	340.0	-0.1158447265625	1.536651611328125	1.541012062013034
560.0	360.0	-0.158935546875	1.103515625	1.1149023467010892
560.0	380.0	-0.3201904296875	0.05181884765625	0.324356446268434
560.0	400.0	-0.337158203125	-0.078460693359375	0.34616720575021637
560.0	420.0	-0.39862060546875	-0.34136962890625	0.5248157873424385
560.0	440.0	-0.42340087890625	-0.5419921875	0.6877672830032119
560.0	460.0	-0.4342041015625	-0.76666259765625	0.8810815742363058
560.0	480.0	-0.46588134765625	-0.87139892578125	0.9881201940789998
560.0	500.0	-0.4456787109375	-0.937652587890625	1.0381820114801152
560.0	520.0	-0.50640869140625	-2.0977783203125	2.158036988539567
560.0	540.0	-0.48980712890625	-2.2862548828125	2.338134387222296
560.0	560.0	-0.4671630859375	-2.342529296875	2.3886575425498586
560.0	580.0	-0.44952392578125	-2.3465576171875	2.389226739058155
560.0	600.0	-0.43798828125	-2.333251953125	2.3740047201456775
560.0	620.0	-0.43408203125	-2.351318359375	2.3910510736887383
560.0	640.0	-0.46307373046875	-2.4066162109375	2.450762915215875
560.0	660.0	-0.503662109375	-2.470703125	2.521517291692611
560.0	680.0	-0.52288818359375	-2.542236328125	2.5954532553256384
560.0	700.0	-0.54425048828125	-2.524658203125	2.582655152474045
560.0	720.0	-0.55291748046875	-2.501953125	2.5623206629743236
560.0	740.0	-0.51995849609375	-2.4874267578125	2.5411904126101375
560.0	760.0	-0.3302001953125	-0.2857666015625	0.43668606521503955
560.0	780.0	2.04296875	0.0400390625	2.043361064521501
560.0	800.0	2.1593017578125	0.282470703125	2.1776991939696546
580.0	0.0	0.34954833984375	0.13473188877105713	0.37461543446491663
580.0	20.0	0.2320556640625	0.14617538452148438	0.27425731396535563
580.0	40.0	0.16778564453125	0.13877487182617188	0.21773949472049717
580.0	60.0	0.00469970703125	0.1243743896484375	0.12446315136055706
580.0	80.0	0.03448486328125	0.170196533203125	0.17365501924761326
580.0	100.0	0.05389404296875	0.2475128173828125	0.25331238152979213
580.0	120.0	0.03045654296875	0.232269287109375	0.234257599116666
580.0	140.0	0.00494384765625	0.268341064453125	0.2683866026862824
580.0	160.0	-0.07373046875	0.308441162109375	0.317131096717866
580.0	180.0	-0.1324462890625	0.3542327880859375	0.37818366918940854
580.0	200.0	-0.1680908203125	0.401824951171875	0.4355660859819195
580.0	220.0	-0.19342041015625	0.51092529296875	0.5463113673174071
580.0	240.0	-0.203369140625	0.4957122802734375	0.5358074954425722
580.0	260.0	-0.2249755859375	0.4798583984375	0.5299793362188039
580.0	280.0	-0.25201416015625	0.495880126953125	0.5562447637742826
580.0	300.0	-0.29632568359375	0.18121337890625	0.347343057296275
580.0	320.0	-0.32867431640625	0.03912353515625	0.33099464839818493
580.0	340.0	-0.33453369140625	0.037017822265625	0.33657556336011907
580.0	360.0	-0.34478759765625	0.01531982421875	0.3451277799767233
580.0	380.0	-0.36126708984375	-0.106475830078125	0.37663113598718556
580.0	400.0	-0.36907958984375	-0.202423095703125	0.42094519039094297
580.0	420.0	-0.41290283203125	-0.422821044921875	0.5909876350045346
580.0	440.0	-0.40985107421875	-0.554412841796875	0.6894573969343937
580.0	460.0	-0.4097900390625	-0.702911376953125	0.813641370608073
580.0	480.0	-0.39764404296875	-0.792633056640625	0.8867851754444215
580.0	500.0	-0.29425048828125	-0.96722412109375	1.0109925075287804
580.0	520.0	-0.36279296875	-2.205078125	2.234723310731768
580.0	540.0	-0.42132568359375	-2.3560791015625	2.3934544208058983
580.0	560.0	-0.43603515625	-2.375	2.414694940874719
580.0	580.0	-0.4267578125	-2.38134765625	2.4192847890352125
580.0	600.0	-0.42681884765625	-2.3582763671875	2.3965896087460785
580.0	620.0	-0.43450927734375	-2.3831787109375	2.4224654962173378
580.0	640.0	-0.4705810546875	-2.4512939453125	2.4960545938253276
580.0	660.0	-0.51214599609375	-2.5089111328125	2.5606500334222484
580.0	680.0	-0.53424072265625	-2.5767822265625	2.6315812343290235
580.0	700.0	-0.55029296875	-2.52294921875	2.582265499875434
580.0	720.0	-0.553955078125	-2.4678955078125	2.5293031581962633
580.0	740.0	-0.52044677734375	-2.424560546875	2.4797900502885915
580.0	760.0	-0.27935791015625	0.3487548828125	0.4468453986027249
580.0	780.0	2.07049560546875	0.2784423828125	2.089134321390491
580.0	800.0	2.176025390625	0.295654296875	2.196018662012082
600.0	0.0	0.3741455078125	0.06916123628616333	0.3804840832688064
600.0	20.0	0.24432373046875	0.08472251892089844	0.25859619193342426
600.0	40.0	0.1810302734375	0.07046127319335938	0.19425949377285334
600.0	60.0	0.0228271484375	0.13961410522460938	0.1414679365914975
600.0	80.0	0.038818359375	0.1637115478515625	0.16825081255233534
600.0	100.0	0.0516357421875	0.25673675537109375	0.2618778559361803
600.0	120.0	0.0286865234375	0.24468231201171875	0.24635817509944807
600.0	140.0	0.00909423828125	0.2594757080078125	0.25963502886951084
600.0	160.0	-0.0531005859375	0.2708587646484375	0.2760147507177533
600.0	180.0	-0.1083984375	0.29241943359375	0.3118643076655791
600.0	200.0	-0.143310546875	0.261566162109375	0.29825286252815647
600.0	220.0	-0.17791748046875	0.4747314453125	0.5069759116810613
600.0	240.0	-0.19342041015625	0.4767303466796875	0.5144737879720861
600.0	260.0	-0.216796875	0.467041015625	0.514906006263082
600.0	280.0	-0.24810791015625	0.45953369140625	0.5222343809244623
600.0	300.0	-0.29656982421875	0.138519287109375	0.32732438579859846
600.0	320.0	-0.3330078125	-0.02044677734375	0.33363494105051417
600.0	340.0	-0.34698486328125	-0.078826904296875	0.3558260476515687
600.0	360.0	-0.3499755859375	-0.071441650390625	0.3571929732831159
600.0	380.0	-0.35858154296875	-0.103668212890625	0.37326642136922183
600.0	400.0	-0.353759765625	-0.1456298828125	0.3825624583555441
600.0	420.0	-0.383544921875	-0.3004150390625	0.48719185419198385
600.0	440.0	-0.37982177734375	-0.454071044921875	0.5919840338902804
600.0	460.0	-0.37237548828125	-0.615509033203125	0.7193850667252866
600.0	480.0	-0.34564208984375	-0.709503173828125	0.7892168320200333
600.0	500.0	-0.2108154296875	-0.84515380859375	0.8710500017650228
600.0	520.0	-0.29315185546875	-2.133056640625	2.1531067420077394
600.0	540.0	-0.3485107421875	-2.403564453125	2.4286996145563498
600.0	560.0	-0.4049072265625	-2.3970947265625	2.431051827961774
600.0	580.0	-0.4210205078125	-2.403564453125	2.440159902204111
600.0	600.0	-0.44207763671875	-2.39404296875	2.4345172772252304
600.0	620.0	-0.45635986328125	-2.43115234375	2.473613964088819
600.0	640.0	-0.493896484375	-2.5152587890625	2.563290953683202
600.0	660.0	-0.52435302734375	-2.5545654296875	2.6078248851943715
600.0	680.0	-0.5369873046875	-2.5872802734375	2.6424183201594653
600.0	700.0	-0.5501708984375	-2.52099609375	2.5803312427264613
600.0	720.0	-0.5587158203125	-2.4593505859375	2.522016786704362
600.0	740.0	-0.5416259765625	-2.39990234375	2.4602621726198257
600.0	760.0	-0.37152099609375	0.321044921875	0.4910169980766624
600.0	780.0	2.098388671875	0.2545166015625	2.1137676595889747
600.0	800.0	2.2171630859375	0.265625	2.2330178660881552
620.0	0.0	0.3739013671875	0.026035189628601074	0.3748067014924879
620.0	20.0	0.231201171875	0.040485382080078125	0.23471908324323185
620.0	40.0	0.17529296875	0.031459808349609375	0.1780936395118664
620.0	60.0	-0.00701904296875	0.13888168334960938	0.1390589405044434
620.0	80.0	-0.0181884765625	0.13379669189453125	0.13502731368721196
620.0	100.0	0.0081787109375	0.23619842529296875	0.23633998270177928
620.0	120.0	-0.02105712890625	0.198089599609375	0.19920565290969264
620.0	140.0	-0.0321044921875	0.23590087890625	0.23807545670933505
620.0	160.0	-0.0775146484375	0.30712890625	0.31675966564054603
620.0	180.0	-0.12359619140625	0.3285064697265625	0.35098791885524966
620.0	200.0	-0.16937255859375	0.2701873779296875	0.3188860028240704
620.0	220.0	-0.196533203125	0.273284912109375	0.33661542317190596
620.0	240.0	-0.2294921875	0.217132568359375	0.3159322971237252
620.0	260.0	-0.25726318359375	0.180877685546875	0.3144854253563839
620.0	280.0	-0.2882080078125	0.1915283203125	0.34604472723764723
620.0	300.0	-0.29095458984375	0.1719970703125	0.3379904814447115
620.0	320.0	-0.32000732421875	-0.00225830078125	0.3200152925659378
620.0	340.0	-0.3255615234375	-0.042449951171875	0.32831738287431633
620.0	360.0	-0.33514404296875	-0.05828857421875	0.34017508348186537
620.0	380.0	-0.34820556640625	-0.093719482421875	0.36059736252740604
620.0	400.0	-0.33502197265625	-0.11578369140625	0.35446521036364464
620.0	420.0	-0.35650634765625	-0.249053955078125	0.4348846381044698
620.0	440.0	-0.34991455078125	-0.398895263671875	0.5306200375299623
620.0	460.0	-0.34710693359375	-0.57476806640625	0.6714473572136801
620.0	480.0	-0.305419921875	-0.648529052734375	0.7168481435552978
620.0	500.0	-0.14520263671875	-0.759674072265625	0.7734264682455051
620.0	520.0	-0.28204345703125	-2.0477294921875	2.0670618241428134
620.0	540.0	-0.295166015625	-2.447265625	2.4650014231408828
620.0	560.0	-0.37567138671875	-2.4190673828125	2.4480637233100175
620.0	580.0	-0.411865234375	-2.41015625	2.445094296893442
620.0	600.0	-0.42169189453125	-2.413330078125	2.4498951242647458
620.0	620.0	-0.45831298828125	-2.4224853515625	2.4654585929928285
620.0	640.0	-0.48248291015625	-2.472412109375	2.519049701212142
620.0	660.0	-0.4986572265625	-2.5277099609375	2.576427114479597
620.0	680.0	-0.51849365234375	-2.545654296875	2.5979206043909255
620.0	700.0	-0.54241943359375	-2.418212890625	2.47830030995541
620.0	720.0	-0.56512451171875	-2.3355712890625	2.402968780495998
620.0	740.0	-0.61322021484375	-2.15966796875	2.245040036867442
620.0	760.0	-0.4639892578125	0.3519287109375	0.5823571489623228
620.0	780.0	2.13006591796875	0.2425537109375	2.143831410718111
620.0	800.0	2.229248046875	0.258056640625	2.2441345958446126
