# Supplementary material for: Real-time emotion detection by quantitative facial motion analysis
Source: PLoS One. 2023 Mar 10;18(3):e0282730. doi: 10.1371/journal.pone.0282730 (PMC10004542; doi:10.1371/journal.pone.0282730)
Supplement: S1 Dataset — Data from each participant is organized into folders by Study ID and subsequently by emotions. The data files (.csv) contain the pixel displacement results after DISC-processing of videos. (ZIP) [file pone.0282730.s004.zip › S1_Dataset/1/neutral/result/100026_cropped_result.csv]

pos_x	pos_y	disp_x	disp_y	disp_xy_indi
0.0	0.0	-0.6143121719360352	-1.3434770107269287	1.4772643375308743
0.0	20.0	-0.4745762348175049	-1.345315933227539	1.426568457119897
0.0	40.0	-0.5488641262054443	-1.0749588012695312	1.2069748354717647
0.0	60.0	-0.4270946979522705	-1.0739021301269531	1.1557143531643745
0.0	80.0	-0.3901858329772949	-0.9936904907226562	1.0675512988183842
0.0	100.0	-0.42839527130126953	-0.8551788330078125	0.9564796625636597
0.0	120.0	-0.4285087585449219	-0.832244873046875	0.9360829476400685
0.0	140.0	-0.43384671211242676	-0.7664642333984375	0.8807328713576082
0.0	160.0	-0.46617603302001953	-0.692901611328125	0.8351243839952192
0.0	180.0	-0.4617595672607422	-0.69769287109375	0.8366583773152982
0.0	200.0	-0.4284529685974121	-0.80633544921875	0.913098462908978
0.0	220.0	-0.489133358001709	-0.78857421875	0.9279551392105121
0.0	240.0	-0.4808614253997803	-0.871978759765625	0.9957784231042095
0.0	260.0	-0.4464104175567627	-0.980377197265625	1.0772287175069208
0.0	280.0	-0.3119699954986572	-1.22283935546875	1.26200688087453
0.0	300.0	-0.2463974952697754	-1.233123779296875	1.25749989293941
0.0	320.0	-0.18436884880065918	-1.262542724609375	1.275933385358399
0.0	340.0	-0.15642786026000977	-1.1077880859375	1.118777957778305
0.0	360.0	-0.1210486888885498	-1.173431396484375	1.179658436725185
0.0	380.0	-0.10586023330688477	-1.218231201171875	1.222822001971038
0.0	400.0	-0.08295702934265137	-1.202117919921875	1.204976913519364
0.0	420.0	-0.008313655853271484	-1.342742919921875	1.3427686568705606
0.0	440.0	0.17006194591522217	-1.37811279296875	1.3885661437585899
0.0	460.0	0.32415592670440674	-1.29107666015625	1.3311483791139926
0.0	480.0	0.48744261264801025	-1.35333251953125	1.4384398524255086
0.0	500.0	0.5937741994857788	-1.46051025390625	1.576596968708324
0.0	520.0	0.72314453125	-1.5948486328125	1.7511368235122813
0.0	540.0	0.9969812631607056	-1.71148681640625	1.9806965345115128
0.0	560.0	1.3169198036193848	-1.47552490234375	1.9777389884920233
0.0	580.0	1.7890125513076782	-1.1429443359375	2.1229431607530196
0.0	600.0	1.3784265518188477	-1.77630615234375	2.2484046134122426
0.0	620.0	1.4561047554016113	-1.9976806640625	2.4720374378783947
0.0	640.0	1.1572680473327637	-1.966552734375	2.281797315813825
0.0	660.0	1.0828640460968018	-2.12384033203125	2.3839656663408024
0.0	680.0	1.054419994354248	-2.09576416015625	2.346066695447818
0.0	700.0	0.9096254110336304	-2.04241943359375	2.235820997110349
0.0	720.0	1.2748229503631592	-0.029052734375	1.2751539578212876
0.0	740.0	1.3835406303405762	0.5299072265625	1.4815486305101022
0.0	760.0	1.6385616064071655	0.46002197265625	1.701911969908602
0.0	780.0	1.7467302083969116	0.4365234375	1.800449702827917
0.0	800.0	1.6628843545913696	0.806396484375	1.8480962276778543
20.0	0.0	-0.5420951843261719	-0.9658029079437256	1.1075389139268121
20.0	20.0	-0.5147266387939453	-0.9529781341552734	1.0831024129149465
20.0	40.0	-0.4860095977783203	-0.859771728515625	0.9876298670490835
20.0	60.0	-0.43706512451171875	-0.757904052734375	0.8748968374703583
20.0	80.0	-0.43754005432128906	-0.6696014404296875	0.7998796085418036
20.0	100.0	-0.48653411865234375	-0.5350418090820312	0.7231771470937018
20.0	120.0	-0.4931297302246094	-0.46866607666015625	0.6803122975835579
20.0	140.0	-0.5142898559570312	-0.3869171142578125	0.6435828689810638
20.0	160.0	-0.5190887451171875	-0.4076690673828125	0.6600357519165978
20.0	180.0	-0.4809379577636719	-0.4612884521484375	0.6663995462959086
20.0	200.0	-0.42859458923339844	-0.63299560546875	0.764445392727888
20.0	220.0	-0.41342926025390625	-0.7279815673828125	0.8371863088245224
20.0	240.0	-0.37123870849609375	-0.8652191162109375	0.9415000253545845
20.0	260.0	-0.3413238525390625	-1.02734375	1.082560461579939
20.0	280.0	-0.28333473205566406	-1.213653564453125	1.2462879061030925
20.0	300.0	-0.23687362670898438	-1.181915283203125	1.205418123183566
20.0	320.0	-0.18089866638183594	-1.17938232421875	1.1931751732995233
20.0	340.0	-0.1519336700439453	-1.054840087890625	1.0657257860791978
20.0	360.0	-0.11174392700195312	-1.12933349609375	1.1348483822172677
20.0	380.0	-0.10197067260742188	-1.13311767578125	1.1376966578310372
20.0	400.0	-0.086883544921875	-1.074737548828125	1.0782437336888528
20.0	420.0	-0.039279937744140625	-1.151824951171875	1.1524945256491572
20.0	440.0	0.08144569396972656	-1.069061279296875	1.0721592325574039
20.0	460.0	0.19705772399902344	-0.999359130859375	1.0186021887958423
20.0	480.0	0.32311439514160156	-1.065765380859375	1.1136690528994921
20.0	500.0	0.39739990234375	-1.442230224609375	1.4959795129478313
20.0	520.0	0.3115711212158203	-2.0262451171875	2.0500599597333413
20.0	540.0	0.2173290252685547	-2.24664306640625	2.257130251681426
20.0	560.0	0.20464515686035156	-2.2589111328125	2.268162063471358
20.0	580.0	0.1001739501953125	-2.28765869140625	2.2898508922338783
20.0	600.0	0.16860198974609375	-2.35174560546875	2.357781589500588
20.0	620.0	0.17939186096191406	-2.3189697265625	2.3258981130936784
20.0	640.0	0.3093891143798828	-2.36962890625	2.389741152809722
20.0	660.0	0.4053821563720703	-2.49493408203125	2.527653213236734
20.0	680.0	0.4257659912109375	-2.57763671875	2.612563440975185
20.0	700.0	0.41812705993652344	-2.63824462890625	2.6711729558760955
20.0	720.0	0.36509132385253906	-2.53125	2.5574436919026
20.0	740.0	0.4295215606689453	-2.45294189453125	2.4902635822390455
20.0	760.0	0.4849891662597656	-1.70904541015625	1.7765277102723411
20.0	780.0	1.721292495727539	0.32586669921875	1.751866707688591
20.0	800.0	1.7222938537597656	0.44097900390625	1.7778522437437858
40.0	0.0	-0.5945205688476562	-0.756029486656189	0.9617875500735915
40.0	20.0	-0.5377349853515625	-0.6051139831542969	0.8095195161822251
40.0	40.0	-0.5918159484863281	-0.42767333984375	0.7301716253702822
40.0	60.0	-0.5302696228027344	-0.4003486633300781	0.6644282693395386
40.0	80.0	-0.5533409118652344	-0.28923797607421875	0.6243755052429263
40.0	100.0	-0.5888519287109375	-0.17090606689453125	0.6131520836203275
40.0	120.0	-0.5488510131835938	-0.22913360595703125	0.5947601567451618
40.0	140.0	-0.551300048828125	-0.2025909423828125	0.5873455829181394
40.0	160.0	-0.5352210998535156	-0.2477569580078125	0.5897839739851295
40.0	180.0	-0.4835205078125	-0.358306884765625	0.6018105226279321
40.0	200.0	-0.4181785583496094	-0.549407958984375	0.6904508759200283
40.0	220.0	-0.4391059875488281	-0.5443115234375	0.6993490565147591
40.0	240.0	-0.4033393859863281	-0.666595458984375	0.7791226900985606
40.0	260.0	-0.3924980163574219	-0.756866455078125	0.8525852002392713
40.0	280.0	-0.357208251953125	-0.748687744140625	0.8295366619323014
40.0	300.0	-0.30820465087890625	-0.72906494140625	0.7915338246790766
40.0	320.0	-0.24066543579101562	-0.844207763671875	0.8778420132508741
40.0	340.0	-0.19869613647460938	-0.742889404296875	0.7690024848246606
40.0	360.0	-0.1522369384765625	-0.832305908203125	0.8461141827593635
40.0	380.0	-0.12115859985351562	-0.8353271484375	0.8440680370889478
40.0	400.0	-0.09023284912109375	-0.83599853515625	0.8408540407489911
40.0	420.0	-0.03414154052734375	-0.89599609375	0.8966463320645655
40.0	440.0	0.090911865234375	-0.799957275390625	0.8051065828142169
40.0	460.0	0.20503616333007812	-0.77386474609375	0.8005663454829104
40.0	480.0	0.32833099365234375	-0.86431884765625	0.9245800732259826
40.0	500.0	0.40572357177734375	-1.275787353515625	1.3387475445677455
40.0	520.0	0.3188056945800781	-1.970703125	1.9963235904485654
40.0	540.0	0.22100448608398438	-2.21844482421875	2.2294260294910453
40.0	560.0	0.2003631591796875	-2.2313232421875	2.240301052689705
40.0	580.0	0.0178070068359375	-2.29638671875	2.2964557586733183
40.0	600.0	0.02336883544921875	-2.30169677734375	2.3018154046979653
40.0	620.0	-0.22670745849609375	-2.332275390625	2.343267967914202
40.0	640.0	-0.30104827880859375	-2.44268798828125	2.461169371308508
40.0	660.0	-0.22866439819335938	-2.53021240234375	2.540524002637106
40.0	680.0	-0.1770172119140625	-2.6307373046875	2.636686151135224
40.0	700.0	-0.07610321044921875	-2.76739501953125	2.76844123881419
40.0	720.0	0.035747528076171875	-2.8070068359375	2.8072344509790077
40.0	740.0	0.22543716430664062	-2.6729736328125	2.682463412007976
40.0	760.0	0.47183990478515625	-1.7703857421875	1.8321840987980575
40.0	780.0	1.7351531982421875	0.24993896484375	1.7530619234691218
40.0	800.0	1.7822227478027344	0.22515869140625	1.7963892560080914
60.0	0.0	-0.8128814697265625	-0.07992041110992432	0.8168008055436745
60.0	20.0	-0.7481231689453125	-0.049999237060546875	0.7497921042658514
60.0	40.0	-0.7061767578125	-0.029018402099609375	0.7067727222629555
60.0	60.0	-0.630584716796875	0.016815185546875	0.630808874004457
60.0	80.0	-0.6087150573730469	0.0726318359375	0.6130329556103192
60.0	100.0	-0.6088104248046875	0.1145477294921875	0.6194927890481692
60.0	120.0	-0.569061279296875	0.05808258056640625	0.572017766997013
60.0	140.0	-0.5275154113769531	-0.0224761962890625	0.5279940232993368
60.0	160.0	-0.5039634704589844	-0.1471405029296875	0.5250042925152756
60.0	180.0	-0.4651527404785156	-0.271728515625	0.5387053537681236
60.0	200.0	-0.47347259521484375	-0.344146728515625	0.5853317599169607
60.0	220.0	-0.4755592346191406	-0.3368072509765625	0.5827484105014205
60.0	240.0	-0.4519996643066406	-0.3937530517578125	0.5994540535369716
60.0	260.0	-0.4811553955078125	-0.280364990234375	0.5568797378028767
60.0	280.0	-0.4698066711425781	0.01898193359375	0.4701899850624512
60.0	300.0	-0.3972129821777344	-0.0087890625	0.3973102073067819
60.0	320.0	-0.3314933776855469	0.026641845703125	0.3325622458906629
60.0	340.0	-0.28021240234375	-0.001007080078125	0.2802142120548838
60.0	360.0	-0.17739105224609375	-0.31951904296875	0.365458621784522
60.0	380.0	-0.13095474243164062	-0.231597900390625	0.2660577607037299
60.0	400.0	-0.09180068969726562	-0.235748291015625	0.2529913503376775
60.0	420.0	-0.0320587158203125	-0.317169189453125	0.3187852819664042
60.0	440.0	0.050304412841796875	-0.254608154296875	0.259530048714632
60.0	460.0	0.14188003540039062	-0.30780029296875	0.33892619373082455
60.0	480.0	0.21802139282226562	-0.3826904296875	0.44043761499509104
60.0	500.0	0.2928619384765625	-1.025909423828125	1.0668918693605296
60.0	520.0	0.18761825561523438	-2.0255126953125	2.0341834451966743
60.0	540.0	0.15125656127929688	-2.26025390625	2.2653093095752777
60.0	560.0	0.15438461303710938	-2.2572021484375	2.2624756678588795
60.0	580.0	0.00203704833984375	-2.29815673828125	2.2981576410841473
60.0	600.0	0.015247344970703125	-2.29852294921875	2.2985735206022704
60.0	620.0	-0.2505950927734375	-2.343505859375	2.356866057595782
60.0	640.0	-0.3522911071777344	-2.45989990234375	2.4849983005521965
60.0	660.0	-0.2782478332519531	-2.52545166015625	2.5407337413620037
60.0	680.0	-0.22632217407226562	-2.62005615234375	2.629812915001965
60.0	700.0	-0.14316558837890625	-2.7320556640625	2.73580418473835
60.0	720.0	0.01874542236328125	-2.85345458984375	2.853516162063909
60.0	740.0	0.18280792236328125	-3.1175537109375	3.1229088806846343
60.0	760.0	0.3008575439453125	-2.9027099609375	2.918259820350921
60.0	780.0	1.6039924621582031	-2.22772216796875	2.7450934185050464
60.0	800.0	1.5659904479980469	-2.6209716796875	3.053165345824729
80.0	0.0	-0.9325790405273438	0.2500109076499939	0.9655097724906128
80.0	20.0	-0.7529144287109375	0.1648731231689453	0.7707550088741556
80.0	40.0	-0.6695556640625	0.15571975708007812	0.6874252177679067
80.0	60.0	-0.5779953002929688	0.1362762451171875	0.5938432302754649
80.0	80.0	-0.5394821166992188	0.1466217041015625	0.5590517671485492
80.0	100.0	-0.5331649780273438	0.18114471435546875	0.5630970620894965
80.0	120.0	-0.521087646484375	0.13881683349609375	0.5392610208243381
80.0	140.0	-0.4608306884765625	0.005615234375	0.4608648980979879
80.0	160.0	-0.456298828125	-0.08380126953125	0.46393024618286904
80.0	180.0	-0.5069427490234375	-0.121246337890625	0.5212404677683109
80.0	200.0	-0.58837890625	-0.02203369140625	0.5887913220122493
80.0	220.0	-0.536376953125	-0.0358428955078125	0.5375732033891221
80.0	240.0	-0.5372085571289062	0.0673675537109375	0.5414161256792389
80.0	260.0	-0.49983978271484375	0.25860595703125	0.5627760206302956
80.0	280.0	-0.39247894287109375	0.285308837890625	0.48522247843201805
80.0	300.0	-0.35137939453125	0.2386474609375	0.4247588604291421
80.0	320.0	-0.28632354736328125	0.24322509765625	0.3756855359267715
80.0	340.0	-0.23520660400390625	0.119659423828125	0.26389491142863897
80.0	360.0	-0.11949920654296875	-0.039794921875	0.1259511658200767
80.0	380.0	-0.07555389404296875	0.115081787109375	0.13766702084865373
80.0	400.0	-0.045501708984375	0.154571533203125	0.1611296508941279
80.0	420.0	-0.0121612548828125	0.141021728515625	0.14154513073171882
80.0	440.0	-0.00476837158203125	0.089111328125	0.0892388153649842
80.0	460.0	0.0228118896484375	-0.009185791015625	0.024591890246892917
80.0	480.0	0.04424285888671875	-0.095245361328125	0.10501956682921139
80.0	500.0	0.1621856689453125	-0.881561279296875	0.8963562240352779
80.0	520.0	0.07202911376953125	-2.0987548828125	2.0999905360167066
80.0	540.0	0.105987548828125	-2.27099609375	2.2734679716975017
80.0	560.0	0.1270904541015625	-2.26885986328125	2.272416568926647
80.0	580.0	-0.02474212646484375	-2.3070068359375	2.307139508977374
80.0	600.0	-0.010467529296875	-2.31549072265625	2.3155143825674553
80.0	620.0	-0.29193115234375	-2.3687744140625	2.386695628358566
80.0	640.0	-0.3776397705078125	-2.47314453125	2.5018104781779487
80.0	660.0	-0.29586029052734375	-2.5303955078125	2.547633163834347
80.0	680.0	-0.240386962890625	-2.62225341796875	2.6332487311259776
80.0	700.0	-0.14752197265625	-2.72222900390625	2.726223300121398
80.0	720.0	0.0105133056640625	-2.84130859375	2.841328044157096
80.0	740.0	0.179779052734375	-2.998046875	3.0034322986375663
80.0	760.0	1.6629791259765625	-0.123046875	1.6675251443024892
80.0	780.0	2.22235107421875	0.281005859375	2.24004655980279
80.0	800.0	2.2189178466796875	0.3306884765625	2.243424007815921
100.0	0.0	-0.7778472900390625	0.30861032009124756	0.8368313666969802
100.0	20.0	-0.6302108764648438	0.23233413696289062	0.6716732092415759
100.0	40.0	-0.595367431640625	0.23910903930664062	0.6415882724430824
100.0	60.0	-0.505096435546875	0.20861434936523438	0.5464817983823784
100.0	80.0	-0.4735107421875	0.21262359619140625	0.5190580089203164
100.0	100.0	-0.5030288696289062	0.263519287109375	0.5678736288636481
100.0	120.0	-0.5113906860351562	0.26660919189453125	0.5767156101287382
100.0	140.0	-0.446746826171875	0.1134033203125	0.46091543666115475
100.0	160.0	-0.48602294921875	0.0584869384765625	0.4895293955827912
100.0	180.0	-0.5696945190429688	0.106231689453125	0.5795144664904102
100.0	200.0	-0.6336822509765625	0.2211761474609375	0.6711721712112217
100.0	220.0	-0.55413818359375	0.207977294921875	0.5918814760740542
100.0	240.0	-0.4781341552734375	0.4221038818359375	0.6377961723779869
100.0	260.0	-0.24786376953125	0.518096923828125	0.5743351553983149
100.0	280.0	-0.13128662109375	0.36962890625	0.3922520939571708
100.0	300.0	-0.08296966552734375	0.309173583984375	0.3201129026319662
100.0	320.0	-0.06418609619140625	0.276123046875	0.2834850824290864
100.0	340.0	-0.14870452880859375	0.06524658203125	0.16238889541759474
100.0	360.0	-0.05036163330078125	-0.03570556640625	0.06173476800890636
100.0	380.0	-0.04261016845703125	0.1729736328125	0.17814461570389983
100.0	400.0	0.0466156005859375	0.2208251953125	0.2256917834188729
100.0	420.0	0.1023101806640625	0.222930908203125	0.24528669531750646
100.0	440.0	0.174957275390625	0.2132568359375	0.2758414876087076
100.0	460.0	0.26570892333984375	0.164947509765625	0.31274416528578103
100.0	480.0	0.3023529052734375	0.12615966796875	0.32761798050362484
100.0	500.0	0.2925872802734375	0.069183349609375	0.30065537154852245
100.0	520.0	0.2816314697265625	0.0263671875	0.2828630646037122
100.0	540.0	0.32588958740234375	-0.05548095703125	0.3305785228510365
100.0	560.0	0.35037994384765625	-0.33807373046875	0.4868880284867803
100.0	580.0	-0.017303466796875	-1.5562744140625	1.5563706055527933
100.0	600.0	-0.16165924072265625	-2.1605224609375	2.1665620264203045
100.0	620.0	-0.47076416015625	-2.4110107421875	2.4565405947045003
100.0	640.0	-0.6601409912109375	-2.5673828125	2.650894308379225
100.0	660.0	-0.7448654174804688	-2.60845947265625	2.7127265454978087
100.0	680.0	-0.7299880981445312	-2.57830810546875	2.6796558193466797
100.0	700.0	-0.7013092041015625	-2.61065673828125	2.7032134959878515
100.0	720.0	-0.500213623046875	-2.7205810546875	2.7661841847220208
100.0	740.0	-0.26031494140625	-1.6190185546875	1.6398124737730655
100.0	760.0	2.1658706665039062	0.32867431640625	2.1906671473063155
100.0	780.0	2.2245559692382812	0.38604736328125	2.2578046476544587
100.0	800.0	2.221893310546875	0.40313720703125	2.2581695000920345
120.0	0.0	-0.6020584106445312	0.31420010328292847	0.6791141544179609
120.0	20.0	-0.5360946655273438	0.2873687744140625	0.6082584178744384
120.0	40.0	-0.5332489013671875	0.3088569641113281	0.6162361682742897
120.0	60.0	-0.488311767578125	0.3145599365234375	0.5808582753313426
120.0	80.0	-0.48192596435546875	0.32564544677734375	0.5816335548494124
120.0	100.0	-0.5124282836914062	0.378509521484375	0.6370653057428657
120.0	120.0	-0.49750518798828125	0.3602294921875	0.6142285398098327
120.0	140.0	-0.44081878662109375	0.2266845703125	0.49568850809339543
120.0	160.0	-0.49082183837890625	0.2893218994140625	0.5697483993046493
120.0	180.0	-0.5289840698242188	0.3103485107421875	0.6133028161093732
120.0	200.0	-0.5568161010742188	0.4089202880859375	0.6908400483641497
120.0	220.0	-0.43993377685546875	0.387481689453125	0.5862455012021546
120.0	240.0	-0.28005218505859375	0.5410003662109375	0.6091884951281182
120.0	260.0	0.2881011962890625	0.6053466796875	0.670408011521245
120.0	280.0	1.1022186279296875	0.207489013671875	1.1215781713949904
120.0	300.0	1.207672119140625	0.127197265625	1.214352128392784
120.0	320.0	1.3484954833984375	0.0216064453125	1.3486685683387998
120.0	340.0	1.5233078002929688	-0.484466552734375	1.5984913184474079
120.0	360.0	1.1802597045898438	-0.586639404296875	1.3180131869417306
120.0	380.0	-0.04274749755859375	0.178985595703125	0.18401954248591235
120.0	400.0	0.01256561279296875	0.26239013671875	0.2626908420028135
120.0	420.0	0.07073211669921875	0.260833740234375	0.27025408854891597
120.0	440.0	0.1133880615234375	0.266143798828125	0.2892911580928603
120.0	460.0	0.188812255859375	0.227783203125	0.2958635759747913
120.0	480.0	0.1976165771484375	0.190032958984375	0.27416206350299727
120.0	500.0	0.15110015869140625	0.154693603515625	0.2162437719917444
120.0	520.0	0.12174224853515625	0.14849853515625	0.19202341008832172
120.0	540.0	0.09131622314453125	0.13848876953125	0.16588487542769384
120.0	560.0	0.07483673095703125	0.04730224609375	0.08853269896399164
120.0	580.0	0.09088897705078125	-0.03839111328125	0.09866450085168024
120.0	600.0	0.05258941650390625	-0.100830078125	0.11372049675812593
120.0	620.0	-0.8714447021484375	-0.353759765625	0.9405114782274769
120.0	640.0	-1.018402099609375	-1.86376953125	2.123859623916945
120.0	660.0	-1.050811767578125	-2.884521484375	3.0699624695917076
120.0	680.0	-1.04388427734375	-3.02947998046875	3.204285152190176
120.0	700.0	-0.9858551025390625	-3.12298583984375	3.274897073049301
120.0	720.0	-0.7095794677734375	-3.10333251953125	3.1834220184992454
120.0	740.0	1.9914398193359375	0.317138671875	2.016534029277808
120.0	760.0	2.2397003173828125	0.40020751953125	2.2751755032027807
120.0	780.0	2.2398681640625	0.400146484375	2.275329998338348
120.0	800.0	2.2275238037109375	0.41650390625	2.2661283723611847
140.0	0.0	-0.5753326416015625	0.37811344861984253	0.6884601865899163
140.0	20.0	-0.5226898193359375	0.3803672790527344	0.6464394126377317
140.0	40.0	-0.531219482421875	0.41689300537109375	0.675273216136926
140.0	60.0	-0.521575927734375	0.47503662109375	0.7054794396523126
140.0	80.0	-0.5428314208984375	0.5361557006835938	0.7629737131055906
140.0	100.0	-0.546875	0.5470199584960938	0.7735005498498809
140.0	120.0	-0.47601318359375	0.449462890625	0.6546796476170905
140.0	140.0	-0.47650146484375	0.4549713134765625	0.6588266403879157
140.0	160.0	-0.4920196533203125	0.5088043212890625	0.7077889350758911
140.0	180.0	-0.4718170166015625	0.490203857421875	0.6803757189862709
140.0	200.0	-0.4487762451171875	0.5767059326171875	0.730746091948046
140.0	220.0	-0.43206787109375	0.5394134521484375	0.6911219267178405
140.0	240.0	-0.13739013671875	0.5436553955078125	0.5607470363116981
140.0	260.0	0.5173797607421875	0.616943359375	0.8051713640601941
140.0	280.0	1.5399322509765625	0.186004638671875	1.5511250959239868
140.0	300.0	1.61212158203125	-0.039794921875	1.6126126723605945
140.0	320.0	1.8447265625	-0.18060302734375	1.8535462076459799
140.0	340.0	2.1014556884765625	-0.833251953125	2.2606248755636416
140.0	360.0	1.4804840087890625	-0.73748779296875	1.6540015553372527
140.0	380.0	-0.034576416015625	0.157745361328125	0.1614903327293194
140.0	400.0	0.006591796875	0.279937744140625	0.2800153431163787
140.0	420.0	0.058197021484375	0.30804443359375	0.31349364647110006
140.0	440.0	0.0656280517578125	0.333770751953125	0.3401616616211777
140.0	460.0	0.104339599609375	0.291656494140625	0.3097583939476784
140.0	480.0	0.0806884765625	0.241363525390625	0.2544935787774772
140.0	500.0	0.0199737548828125	0.215301513671875	0.2162260221932579
140.0	520.0	0.0548858642578125	0.22845458984375	0.23495522491743626
140.0	540.0	0.0733795166015625	0.21563720703125	0.22778050512042763
140.0	560.0	0.0782470703125	0.12255859375	0.1454070593694366
140.0	580.0	0.1075286865234375	0.00653076171875	0.10772682708630557
140.0	600.0	0.0963134765625	-0.05267333984375	0.10977598324702183
140.0	620.0	0.1026763916015625	-0.07537841796875	0.1273748298832583
140.0	640.0	0.1464996337890625	-0.114501953125	0.1859377314311679
140.0	660.0	0.5987091064453125	-0.25079345703125	0.6491147450414526
140.0	680.0	0.7444000244140625	-0.4031982421875	0.846581489787455
140.0	700.0	0.9068756103515625	-0.3489990234375	0.9717117324653683
140.0	720.0	1.0044097900390625	-0.509765625	1.1263658458768866
140.0	740.0	1.8680572509765625	0.30572509765625	1.8929093291182848
140.0	760.0	2.1882171630859375	0.4246826171875	2.2290468093257023
140.0	780.0	2.2035369873046875	0.42633056640625	2.2444003667510155
140.0	800.0	2.1971435546875	0.4342041015625	2.2396368012958088
160.0	0.0	-0.509185791015625	0.43754008412361145	0.6713505008466923
160.0	20.0	-0.5054168701171875	0.5040493011474609	0.7138010301101405
160.0	40.0	-0.4982757568359375	0.5204658508300781	0.7205299658797707
160.0	60.0	-0.50506591796875	0.5890541076660156	0.7759357726331619
160.0	80.0	-0.52099609375	0.650604248046875	0.8335003402995097
160.0	100.0	-0.4550628662109375	0.5860061645507812	0.7419470581487811
160.0	120.0	-0.4193572998046875	0.5205001831054688	0.6684167753073714
160.0	140.0	-0.45989990234375	0.578125	0.7387397618923668
160.0	160.0	-0.3650054931640625	0.6045379638671875	0.706183517080812
160.0	180.0	-0.2666473388671875	0.58624267578125	0.6440351529475021
160.0	200.0	-0.3726654052734375	0.668548583984375	0.7653997082800126
160.0	220.0	-0.486053466796875	0.606903076171875	0.7775469866523473
160.0	240.0	0.0059661865234375	0.5325164794921875	0.5325499003026719
160.0	260.0	1.090362548828125	0.531585693359375	1.2130432132745035
160.0	280.0	2.6201629638671875	0.06060791015625	2.6208638415596472
160.0	300.0	2.7908935546875	-0.18218994140625	2.796833925771397
160.0	320.0	3.094390869140625	-0.3203125	3.110925095317649
160.0	340.0	3.3383026123046875	-0.71533203125	3.4140832219283337
160.0	360.0	2.06103515625	-0.6220703125	2.15286724834401
160.0	380.0	0.0594940185546875	0.172943115234375	0.182890293210864
160.0	400.0	0.06304931640625	0.30419921875	0.3106644186053591
160.0	420.0	0.0790557861328125	0.343414306640625	0.35239637246506694
160.0	440.0	0.06671142578125	0.384002685546875	0.3897543801382858
160.0	460.0	0.0334930419921875	0.3424072265625	0.3440414112634025
160.0	480.0	-0.020660400390625	0.3057861328125	0.30648329671407026
160.0	500.0	-0.0262298583984375	0.31756591796875	0.318647324995734
160.0	520.0	0.0040740966796875	0.3341064453125	0.33413128417301785
160.0	540.0	0.0761566162109375	0.3096923828125	0.31891880183642995
160.0	560.0	0.113983154296875	0.19000244140625	0.22156959900627315
160.0	580.0	0.1068267822265625	0.0272216796875	0.11024056080177685
160.0	600.0	0.08123779296875	0.004638671875	0.08137011910521824
160.0	620.0	0.0791015625	-0.00347900390625	0.07917803141099877
160.0	640.0	0.084716796875	-0.01123046875	0.08545793761321845
160.0	660.0	0.1259613037109375	0.0008544921875	0.12596420201572164
160.0	680.0	0.320281982421875	-0.13604736328125	0.34797907023248775
160.0	700.0	0.767822265625	-0.40594482421875	0.8685287743647299
160.0	720.0	1.1553802490234375	-0.56976318359375	1.2882288636777028
160.0	740.0	1.82861328125	0.26666259765625	1.8479544024008467
160.0	760.0	2.02752685546875	0.4139404296875	2.069350581457108
160.0	780.0	2.078521728515625	0.42071533203125	2.120672998488392
160.0	800.0	2.0648193359375	0.43060302734375	2.1092410619033046
180.0	0.0	-0.5822296142578125	0.6867350339889526	0.9003312338393071
180.0	20.0	-0.5630340576171875	0.7312202453613281	0.9228707370282987
180.0	40.0	-0.547393798828125	0.7241744995117188	0.9077822848781166
180.0	60.0	-0.569305419921875	0.8028602600097656	0.9842221589942847
180.0	80.0	-0.4739990234375	0.7616043090820312	0.8970597515394512
180.0	100.0	-0.3845062255859375	0.6517333984375	0.7567043413072486
180.0	120.0	-0.3975677490234375	0.667755126953125	0.7771467201473266
180.0	140.0	-0.29437255859375	0.712799072265625	0.7711924018529789
180.0	160.0	-0.183013916015625	0.7124176025390625	0.7355494095320041
180.0	180.0	-0.22698974609375	0.6669464111328125	0.704515337061333
180.0	200.0	-0.3779754638671875	0.69366455078125	0.7899594675020795
180.0	220.0	-0.4649200439453125	0.63604736328125	0.7878495386805413
180.0	240.0	0.087738037109375	0.52593994140625	0.533208012995131
180.0	260.0	1.44287109375	0.558258056640625	1.5471034390057727
180.0	280.0	3.10418701171875	0.24810791015625	3.1140864693847994
180.0	300.0	3.2684478759765625	-0.013641357421875	3.2684763429781793
180.0	320.0	3.4503936767578125	-0.06549072265625	3.451015149106757
180.0	340.0	3.8490447998046875	-0.439849853515625	3.8740952188273874
180.0	360.0	2.095245361328125	-0.62982177734375	2.1878593637122714
180.0	380.0	0.060333251953125	0.21942138671875	0.2275650373867183
180.0	400.0	0.0179443359375	0.368408203125	0.36884495837957326
180.0	420.0	0.037628173828125	0.431640625	0.433277634567064
180.0	440.0	-0.03411865234375	0.482940673828125	0.48414437606494726
180.0	460.0	-0.05364990234375	0.456298828125	0.45944197954664767
180.0	480.0	-0.07952880859375	0.466766357421875	0.47349304516246793
180.0	500.0	-0.0811309814453125	0.4720458984375	0.4789671871662465
180.0	520.0	-0.068939208984375	0.48870849609375	0.4935469670554224
180.0	540.0	-0.07818603515625	0.4915771484375	0.49775611393472435
180.0	560.0	0.0388031005859375	0.26910400390625	0.27188719266169453
180.0	580.0	0.0668792724609375	0.05926513671875	0.08935990999993478
180.0	600.0	0.042999267578125	0.0394287109375	0.05834003992497883
180.0	620.0	0.040618896484375	0.03643798828125	0.05456758874636925
180.0	640.0	0.05126953125	0.02850341796875	0.05866011993250599
180.0	660.0	0.0772552490234375	0.03753662109375	0.08589162604590216
180.0	680.0	0.1668853759765625	0.0257568359375	0.16886131384171424
180.0	700.0	0.424530029296875	-0.19964599609375	0.469131399003596
180.0	720.0	0.959930419921875	-0.57012939453125	1.1164738857671312
180.0	740.0	1.2782135009765625	-0.03924560546875	1.278815847425801
180.0	760.0	1.763916015625	0.360595703125	1.8003968927129896
180.0	780.0	1.8675079345703125	0.38116455078125	1.9060095226559983
180.0	800.0	1.8750762939453125	0.399169921875	1.917093564395171
200.0	0.0	-0.567230224609375	0.8718171119689941	1.0401034585234104
200.0	20.0	-0.508026123046875	0.8451976776123047	0.9861286203834021
200.0	40.0	-0.50054931640625	0.8356208801269531	0.9740697477382756
200.0	60.0	-0.4394683837890625	0.8322982788085938	0.94119758035065
200.0	80.0	-0.3988037109375	0.8007431030273438	0.8945579449668871
200.0	100.0	-0.31170654296875	0.715087890625	0.780071573798226
200.0	120.0	-0.2946929931640625	0.785308837890625	0.8387812176539947
200.0	140.0	-0.11700439453125	0.823486328125	0.8317570324009407
200.0	160.0	-0.1653900146484375	0.7907562255859375	0.8078671086560762
200.0	180.0	-0.2685394287109375	0.7347869873046875	0.7823204851495937
200.0	200.0	-0.346710205078125	0.739044189453125	0.8163297619649439
200.0	220.0	-0.38671875	0.68212890625	0.7841245030882429
200.0	240.0	0.0576934814453125	0.50128173828125	0.5045908430952273
200.0	260.0	1.0115509033203125	0.547821044921875	1.1503665186658707
200.0	280.0	1.95806884765625	0.58367919921875	2.0432119370644144
200.0	300.0	2.0582275390625	0.218841552734375	2.0698290334610894
200.0	320.0	2.11578369140625	0.19329833984375	2.124595226627182
200.0	340.0	1.983062744140625	0.024932861328125	1.9832194772068354
200.0	360.0	1.127349853515625	-0.27734375	1.16096393048439
200.0	380.0	0.1045379638671875	0.292083740234375	0.31022749265466343
200.0	400.0	0.1018524169921875	0.413909912109375	0.4262573520650887
200.0	420.0	0.1862945556640625	0.500213623046875	0.5337783530190707
200.0	440.0	0.097625732421875	0.59503173828125	0.6029871915662168
200.0	460.0	0.0477752685546875	0.61517333984375	0.6170256999023512
200.0	480.0	-0.0009765625	0.671539306640625	0.6715400167061437
200.0	500.0	-0.0515594482421875	0.653533935546875	0.6555646280988823
200.0	520.0	-0.079376220703125	0.64251708984375	0.6474015717886331
200.0	540.0	-0.1167144775390625	0.62640380859375	0.6371844322391843
200.0	560.0	-0.0533599853515625	0.45489501953125	0.4580139373764245
200.0	580.0	0.0263519287109375	0.07720947265625	0.08158263794853994
200.0	600.0	-0.04278564453125	0.06597900390625	0.07863739781055472
200.0	620.0	-0.05621337890625	0.07000732421875	0.0897829015588537
200.0	640.0	-0.021881103515625	0.06103515625	0.06483882316578093
200.0	660.0	-0.0275421142578125	0.048583984375	0.05584775371973919
200.0	680.0	0.0581512451171875	0.03472900390625	0.06773234840901023
200.0	700.0	0.22064208984375	-0.22027587890625	0.31177619318757865
200.0	720.0	0.62652587890625	-0.50396728515625	0.804063244681045
200.0	740.0	0.9196624755859375	-0.28985595703125	0.9642590652036189
200.0	760.0	1.533782958984375	0.27996826171875	1.5591255218360975
200.0	780.0	1.6806488037109375	0.31976318359375	1.710797736436723
200.0	800.0	1.777984619140625	0.35272216796875	1.8126340595048986
220.0	0.0	-0.3479766845703125	0.86617112159729	0.9334560433644715
220.0	20.0	-0.3605804443359375	0.8735160827636719	0.945012488639326
220.0	40.0	-0.333160400390625	0.8594703674316406	0.9217836865998014
220.0	60.0	-0.3102874755859375	0.8545265197753906	0.909117093946063
220.0	80.0	-0.289306640625	0.8432464599609375	0.8914947697807183
220.0	100.0	-0.0980987548828125	0.8095855712890625	0.8155073040439281
220.0	120.0	0.017913818359375	0.8736038208007812	0.8737874687851367
220.0	140.0	-0.1281890869140625	0.8656005859375	0.8750410369686695
220.0	160.0	-0.2215576171875	0.8352508544921875	0.8641364288489013
220.0	180.0	-0.26483154296875	0.8088836669921875	0.8511336750933645
220.0	200.0	-0.2915802001953125	0.80511474609375	0.8562877831217388
220.0	220.0	-0.282012939453125	0.7739410400390625	0.8237208455998535
220.0	240.0	0.0733642578125	0.5538330078125	0.5586710256197467
220.0	260.0	1.0041046142578125	0.575775146484375	1.157472719195979
220.0	280.0	1.79150390625	0.874053955078125	1.9933530952886198
220.0	300.0	1.657867431640625	0.4639892578125	1.7215720874421951
220.0	320.0	1.636474609375	0.466217041015625	1.7015896909838235
220.0	340.0	1.245513916015625	0.513671875	1.3472801156977687
220.0	360.0	0.3617706298828125	0.231109619140625	0.42928969787910315
220.0	380.0	-0.005401611328125	0.510162353515625	0.5101909489098583
220.0	400.0	0.082061767578125	0.511322021484375	0.5178651787414499
220.0	420.0	0.1427001953125	0.622161865234375	0.6383171095107371
220.0	440.0	0.0358123779296875	0.776702880859375	0.7775280647978124
220.0	460.0	0.0129547119140625	0.811431884765625	0.8115352907761134
220.0	480.0	-0.0771636962890625	0.9241943359375	0.9274100531070101
220.0	500.0	-0.1227264404296875	0.905670166015625	0.9139476072463407
220.0	520.0	-0.1418914794921875	0.87835693359375	0.8897438365870803
220.0	540.0	-0.2302093505859375	0.8360595703125	0.8671746941697049
220.0	560.0	-0.26031494140625	0.72955322265625	0.7746042689060391
220.0	580.0	-0.0992584228515625	0.09942626953125	0.1404913434339652
220.0	600.0	-0.1497344970703125	0.11041259765625	0.18604128932605354
220.0	620.0	-0.1609954833984375	0.11767578125	0.19941698816172712
220.0	640.0	-0.1311798095703125	0.1053466796875	0.16824406485841983
220.0	660.0	-0.1696319580078125	0.081298828125	0.18810768360718963
220.0	680.0	-0.19635009765625	0.0572509765625	0.2045263679014978
220.0	700.0	-0.03173828125	-0.28765869140625	0.2894042868346291
220.0	720.0	0.104095458984375	-0.44219970703125	0.454286743675942
220.0	740.0	0.3866424560546875	-0.58612060546875	0.7021607743095986
220.0	760.0	0.947601318359375	0.03277587890625	0.9481679792075361
220.0	780.0	1.16204833984375	0.115966796875	1.167820466557708
220.0	800.0	1.410125732421875	0.21746826171875	1.426796070254367
240.0	0.0	-0.2487030029296875	0.8709567785263062	0.9057697796499755
240.0	20.0	-0.266448974609375	0.9001941680908203	0.9387995506683583
240.0	40.0	-0.2541961669921875	0.8982353210449219	0.9335107837010743
240.0	60.0	-0.2001800537109375	0.9032630920410156	0.9251790461025423
240.0	80.0	-0.179443359375	0.9111251831054688	0.9286274917924622
240.0	100.0	0.0609283447265625	0.885711669921875	0.8878048352126244
240.0	120.0	-0.0250091552734375	0.9051055908203125	0.905451041405154
240.0	140.0	-0.1942901611328125	0.8933868408203125	0.91426949750274
240.0	160.0	-0.2714996337890625	0.870880126953125	0.9122194070888243
240.0	180.0	-0.2738494873046875	0.851959228515625	0.8948899757791341
240.0	200.0	-0.2343597412109375	0.834930419921875	0.8671985322931399
240.0	220.0	-0.211944580078125	0.823272705078125	0.8501167284268356
240.0	240.0	0.0763702392578125	0.7770538330078125	0.7807977156962159
240.0	260.0	0.8235321044921875	0.876312255859375	1.202550746080463
240.0	280.0	1.391326904296875	1.37744140625	1.9578394679524425
240.0	300.0	1.153656005859375	0.85894775390625	1.43830227135884
240.0	320.0	1.026092529296875	0.824615478515625	1.3163800993962236
240.0	340.0	0.670928955078125	0.84088134765625	1.0757449063780948
240.0	360.0	0.0948944091796875	0.527099609375	0.5355734749750398
240.0	380.0	-0.1019744873046875	0.927154541015625	0.9327455917810323
240.0	400.0	-0.09375	0.945892333984375	0.950526890724512
240.0	420.0	-0.05126953125	1.092529296875	1.093731607554969
240.0	440.0	-0.1197052001953125	1.196136474609375	1.2021113928603888
240.0	460.0	-0.060455322265625	1.14691162109375	1.1485038583261853
240.0	480.0	-0.0760955810546875	1.0926513671875	1.0952979264441083
240.0	500.0	-0.10296630859375	1.02978515625	1.0349200591051757
240.0	520.0	-0.111297607421875	0.962890625	0.9693015594389212
240.0	540.0	-0.229583740234375	0.87579345703125	0.9053854831831317
240.0	560.0	-0.3869476318359375	0.765380859375	0.8576341467555112
240.0	580.0	-0.2646331787109375	0.2066650390625	0.3357695007670584
240.0	600.0	-0.2303619384765625	0.22833251953125	0.32434913623157413
240.0	620.0	-0.21722412109375	0.2330322265625	0.3185754814822203
240.0	640.0	-0.1745147705078125	0.22210693359375	0.28246574141975683
240.0	660.0	-0.2323455810546875	0.17962646484375	0.2936837344966577
240.0	680.0	-0.282745361328125	0.05291748046875	0.2876546524771197
240.0	700.0	-0.1962738037109375	-0.35797119140625	0.4082484291457466
240.0	720.0	-0.06182861328125	-0.57928466796875	0.582574891292053
240.0	740.0	0.039031982421875	-0.69952392578125	0.7006120312927786
240.0	760.0	0.2161407470703125	-0.89276123046875	0.9185529038505019
240.0	780.0	0.4165191650390625	-0.65972900390625	0.7802118772743534
240.0	800.0	0.583648681640625	-0.50311279296875	0.7705636028451227
260.0	0.0	-0.134368896484375	0.8905211687088013	0.9006014391843475
260.0	20.0	-0.1407470703125	0.9049549102783203	0.9158346616275203
260.0	40.0	-0.125152587890625	0.9003105163574219	0.908967654055681
260.0	60.0	-0.04730224609375	0.9058151245117188	0.9070493604428009
260.0	80.0	-0.018402099609375	0.92529296875	0.9254759398753821
260.0	100.0	0.073822021484375	0.9138641357421875	0.916840961918617
260.0	120.0	-0.080230712890625	0.9125595092773438	0.9160795954847178
260.0	140.0	-0.21527099609375	0.916595458984375	0.9415353616248157
260.0	160.0	-0.257293701171875	0.912353515625	0.9479393367383903
260.0	180.0	-0.281494140625	0.902374267578125	0.9452609533844952
260.0	200.0	-0.212860107421875	0.8846282958984375	0.9098772704248775
260.0	220.0	-0.17388916015625	0.86053466796875	0.8779278756230108
260.0	240.0	-0.099273681640625	0.867645263671875	0.8733061132493701
260.0	260.0	0.1451416015625	0.79351806640625	0.8066827171926031
260.0	280.0	0.135040283203125	0.7677001953125	0.7794866695270875
260.0	300.0	0.161773681640625	0.6556396484375	0.6753029488124651
260.0	320.0	0.16668701171875	0.685211181640625	0.7051942450992268
260.0	340.0	0.062713623046875	0.74713134765625	0.7497587939906473
260.0	360.0	-0.008453369140625	0.808837890625	0.8088820635670735
260.0	380.0	-0.157867431640625	1.25140380859375	1.2613221706351436
260.0	400.0	-0.17730712890625	1.303253173828125	1.3152591581335058
260.0	420.0	-0.1361083984375	1.427337646484375	1.433812488855072
260.0	440.0	-0.179351806640625	1.470672607421875	1.4815684218983316
260.0	460.0	-0.100189208984375	1.437255859375	1.440743656208378
260.0	480.0	-0.0479736328125	1.313323974609375	1.314199882715333
260.0	500.0	-0.057861328125	1.213714599609375	1.2150930263141726
260.0	520.0	-0.065093994140625	1.0712890625	1.0732648710850965
260.0	540.0	-0.181732177734375	0.95416259765625	0.971315009247876
260.0	560.0	-0.337066650390625	0.85638427734375	0.9203303522578905
260.0	580.0	-0.269195556640625	0.35443115234375	0.44507043202933
260.0	600.0	-0.223724365234375	0.26934814453125	0.3501442767802312
260.0	620.0	-0.184356689453125	0.28289794921875	0.33766646060615857
260.0	640.0	-0.13494873046875	0.2742919921875	0.3056914405627264
260.0	660.0	-0.20367431640625	0.21826171875	0.29853208376195906
260.0	680.0	-0.2705078125	0.03179931640625	0.2723704704027952
260.0	700.0	-0.206573486328125	-0.3623046875	0.417057899863111
260.0	720.0	-0.142181396484375	-0.61895751953125	0.6350779168657377
260.0	740.0	-0.094757080078125	-0.73223876953125	0.7383444452486734
260.0	760.0	0.0528564453125	-1.11474609375	1.115998502392345
260.0	780.0	0.186798095703125	-0.8070068359375	0.8283438668863125
260.0	800.0	0.331878662109375	-0.6717529296875	0.7492632680888928
280.0	0.0	-0.017364501953125	0.8716328740119934	0.8718058229826684
280.0	20.0	-0.007415771484375	0.8795490264892578	0.879580288356276
280.0	40.0	0.020477294921875	0.8634796142578125	0.8637223881816067
280.0	60.0	0.1259765625	0.8587722778320312	0.8679630864686193
280.0	80.0	0.171783447265625	0.9121627807617188	0.9281974420140432
280.0	100.0	0.061920166015625	0.8986968994140625	0.9008275217686526
280.0	120.0	-0.161956787109375	0.902923583984375	0.9173336358195856
280.0	140.0	-0.230377197265625	0.9378204345703125	0.9657022421624661
280.0	160.0	-0.257720947265625	0.95001220703125	0.9843491657780168
280.0	180.0	-0.289581298828125	0.9461212158203125	0.989445644619395
280.0	200.0	-0.223175048828125	0.944183349609375	0.9702006494014602
280.0	220.0	-0.184814453125	0.89892578125	0.9177275969915123
280.0	240.0	-0.13909912109375	0.925811767578125	0.936202966495613
280.0	260.0	-0.096282958984375	0.967620849609375	0.9723993607513096
280.0	280.0	-0.059234619140625	0.9798583984375	0.9816471978736747
280.0	300.0	-0.014373779296875	0.991302490234375	0.9914066938830646
280.0	320.0	-0.0472412109375	1.010833740234375	1.0119370446856155
280.0	340.0	-0.095123291015625	1.056793212890625	1.0610656602234063
280.0	360.0	-0.13494873046875	1.142120361328125	1.1500652501555788
280.0	380.0	-0.2181396484375	1.31109619140625	1.3291193059091462
280.0	400.0	-0.231048583984375	1.43438720703125	1.4528764943573473
280.0	420.0	-0.228912353515625	1.534423828125	1.5514049599991107
280.0	440.0	-0.240478515625	1.571197509765625	1.5894941117131904
280.0	460.0	-0.238311767578125	1.5838623046875	1.6016904503605587
280.0	480.0	-0.231658935546875	1.48236083984375	1.500353132406161
280.0	500.0	-0.2379150390625	1.345794677734375	1.3666626798264014
280.0	520.0	-0.21478271484375	1.236572265625	1.25508668334446
280.0	540.0	-0.199005126953125	1.181640625	1.1982811052520272
280.0	560.0	-0.133392333984375	1.116455078125	1.1243955959700744
280.0	580.0	-0.27557373046875	0.48236083984375	0.5555293518251139
280.0	600.0	-0.22344970703125	0.27313232421875	0.3528895551096516
280.0	620.0	-0.155792236328125	0.29364013671875	0.33240901129831685
280.0	640.0	-0.114044189453125	0.2843017578125	0.30632265120832586
280.0	660.0	-0.17669677734375	0.2259521484375	0.286838150369139
280.0	680.0	-0.229339599609375	0.0157470703125	0.22987958189542468
280.0	700.0	-0.19378662109375	-0.4190673828125	0.4617041540339994
280.0	720.0	-0.174713134765625	-0.69757080078125	0.7191173072331286
280.0	740.0	-0.157684326171875	-0.83056640625	0.8454022130981905
280.0	760.0	-0.058441162109375	-1.28094482421875	1.2822772758344814
280.0	780.0	0.01055908203125	-0.95159912109375	0.951657701844387
280.0	800.0	0.081298828125	-0.82696533203125	0.8309519600049414
300.0	0.0	0.1871337890625	0.8167728185653687	0.8379360907349109
300.0	20.0	0.184783935546875	0.835235595703125	0.8554318226286334
300.0	40.0	0.186798095703125	0.8354301452636719	0.8560590261036874
300.0	60.0	0.24273681640625	0.8616409301757812	0.8951794538489068
300.0	80.0	0.1097412109375	0.9034194946289062	0.910060391761765
300.0	100.0	-0.02301025390625	0.8875732421875	0.8878714614357535
300.0	120.0	-0.22637939453125	0.9220657348632812	0.9494487082919741
300.0	140.0	-0.230560302734375	0.9522857666015625	0.9797990786221898
300.0	160.0	-0.264373779296875	0.9596710205078125	0.9954204954601945
300.0	180.0	-0.293487548828125	0.970428466796875	1.0138374378996242
300.0	200.0	-0.25323486328125	0.9528656005859375	0.9859415544346798
300.0	220.0	-0.238616943359375	0.9132080078125	0.9438680581474543
300.0	240.0	-0.235595703125	0.987701416015625	1.0154109623843115
300.0	260.0	-0.274749755859375	1.019866943359375	1.0562272532471317
300.0	280.0	-0.26153564453125	1.017364501953125	1.0504434412164734
300.0	300.0	-0.243133544921875	1.040924072265625	1.068941927743659
300.0	320.0	-0.239715576171875	1.05322265625	1.080158100047266
300.0	340.0	-0.24237060546875	1.1016845703125	1.1280303200091415
300.0	360.0	-0.242645263671875	1.196868896484375	1.2212173759630671
300.0	380.0	-0.25439453125	1.314453125	1.3388441266077888
300.0	400.0	-0.287078857421875	1.44232177734375	1.470614286541064
300.0	420.0	-0.286407470703125	1.53662109375	1.563084650629008
300.0	440.0	-0.30645751953125	1.577484130859375	1.6069761648482543
300.0	460.0	-0.31500244140625	1.586334228515625	1.6173072752733666
300.0	480.0	-0.287078857421875	1.441192626953125	1.4695068759154204
300.0	500.0	-0.23468017578125	1.27978515625	1.301124448722164
300.0	520.0	-0.181671142578125	1.17169189453125	1.1856923292978965
300.0	540.0	-0.1353759765625	1.12835693359375	1.1364488658181418
300.0	560.0	-0.106597900390625	1.0946044921875	1.0997827543132073
300.0	580.0	-0.183868408203125	0.5584716796875	0.5879610604012213
300.0	600.0	-0.149139404296875	0.26531982421875	0.3043635507702838
300.0	620.0	-0.12872314453125	0.28009033203125	0.3082535353169351
300.0	640.0	-0.1104736328125	0.2711181640625	0.29276181860244643
300.0	660.0	-0.15484619140625	0.2137451171875	0.26393998960846976
300.0	680.0	-0.168975830078125	-0.0181884765625	0.16995191034600343
300.0	700.0	-0.176055908203125	-0.5230712890625	0.5519051152641481
300.0	720.0	-0.1968994140625	-0.781005859375	0.8054436861980098
300.0	740.0	-0.177398681640625	-0.9390869140625	0.955695832580252
300.0	760.0	-0.07379150390625	-1.33203125	1.3340736250392287
300.0	780.0	-0.04229736328125	-1.1448974609375	1.1456785164266983
300.0	800.0	0.02081298828125	-1.0338134765625	1.0340229614488443
320.0	0.0	0.20892333984375	0.8417467474937439	0.867286889586003
320.0	20.0	0.216522216796875	0.8508510589599609	0.8779689031508575
320.0	40.0	0.2296142578125	0.8268661499023438	0.858155194149118
320.0	60.0	0.247894287109375	0.7948226928710938	0.832583143406304
320.0	80.0	0.049285888671875	0.868255615234375	0.8696533287512901
320.0	100.0	-0.099456787109375	0.8576812744140625	0.8634285268524836
320.0	120.0	-0.255401611328125	0.9203643798828125	0.9551442691164914
320.0	140.0	-0.25274658203125	0.95306396484375	0.9860079897303916
320.0	160.0	-0.2347412109375	0.9757843017578125	1.0036226580091672
320.0	180.0	-0.265380859375	0.9905548095703125	1.0254880941705231
320.0	200.0	-0.2601318359375	0.974273681640625	1.0084035793301174
320.0	220.0	-0.25726318359375	0.9407958984375	0.9753364897047656
320.0	240.0	-0.280487060546875	0.9718780517578125	1.011543344905589
320.0	260.0	-0.35540771484375	1.023162841796875	1.08313288409332
320.0	280.0	-0.364990234375	1.023895263671875	1.0870047755915409
320.0	300.0	-0.342041015625	1.04718017578125	1.1016253341853715
320.0	320.0	-0.33258056640625	1.05584716796875	1.1069882904795028
320.0	340.0	-0.316986083984375	1.1044921875	1.1490792704110036
320.0	360.0	-0.2911376953125	1.187255859375	1.222431034149634
320.0	380.0	-0.27886962890625	1.297210693359375	1.3268473359404314
320.0	400.0	-0.301666259765625	1.42138671875	1.4530460200970488
320.0	420.0	-0.312713623046875	1.519073486328125	1.5509268412482218
320.0	440.0	-0.33087158203125	1.549957275390625	1.5848796671458032
320.0	460.0	-0.347625732421875	1.5533447265625	1.5917674105789994
320.0	480.0	-0.331146240234375	1.399688720703125	1.4383276216790502
320.0	500.0	-0.361785888671875	1.1678466796875	1.2226016916801712
320.0	520.0	-0.287994384765625	1.06329345703125	1.1016050750709157
320.0	540.0	-0.23260498046875	1.02288818359375	1.0490020558009354
320.0	560.0	-0.18463134765625	0.99053955078125	1.0075997896979156
320.0	580.0	-0.082061767578125	0.564697265625	0.5706287194861454
320.0	600.0	-0.076019287109375	0.220703125	0.23342836459475788
320.0	620.0	-0.11895751953125	0.2244873046875	0.25405794893859585
320.0	640.0	-0.116973876953125	0.21014404296875	0.2405065626645075
320.0	660.0	-0.13250732421875	0.150146484375	0.2002552314966704
320.0	680.0	-0.14263916015625	-0.10833740234375	0.17911706439273703
320.0	700.0	-0.169830322265625	-0.62109375	0.6438942340554918
320.0	720.0	-0.23486328125	-0.85614013671875	0.8877706317401565
320.0	740.0	-0.200714111328125	-1.02850341796875	1.0479052606317234
320.0	760.0	-0.1341552734375	-1.39666748046875	1.4030957516826914
320.0	780.0	-0.075439453125	-1.34979248046875	1.3518989797384195
320.0	800.0	0.04473876953125	-1.23681640625	1.2376252988155725
340.0	0.0	0.2928466796875	0.7820824384689331	0.8351120394087884
340.0	20.0	0.301300048828125	0.7844505310058594	0.840323958375105
340.0	40.0	0.288970947265625	0.7755622863769531	0.8276479133144962
340.0	60.0	0.258331298828125	0.7687263488769531	0.8109717993937379
340.0	80.0	0.00201416015625	0.843292236328125	0.8432946416836913
340.0	100.0	-0.15203857421875	0.8399658203125	0.8536148471903012
340.0	120.0	-0.240447998046875	0.9194869995117188	0.9504060090486662
340.0	140.0	-0.20538330078125	0.9539947509765625	0.9758525939559903
340.0	160.0	-0.212310791015625	0.9798126220703125	1.0025510691979642
340.0	180.0	-0.2325439453125	0.9970245361328125	1.023784455904832
340.0	200.0	-0.265594482421875	0.964569091796875	1.00046687198667
340.0	220.0	-0.2867431640625	0.9404754638671875	0.9832170361994219
340.0	240.0	-0.334686279296875	0.96026611328125	1.0169198168321159
340.0	260.0	-0.4114990234375	1.025634765625	1.1051054785624153
340.0	280.0	-0.41741943359375	1.028411865234375	1.1098963681788374
340.0	300.0	-0.410003662109375	1.02996826171875	1.1085745906753601
340.0	320.0	-0.389617919921875	1.034759521484375	1.1056805102862315
340.0	340.0	-0.368499755859375	1.08050537109375	1.1416146140580286
340.0	360.0	-0.33636474609375	1.121551513671875	1.1709052225668766
340.0	380.0	-0.30755615234375	1.21575927734375	1.2540579760489103
340.0	400.0	-0.311279296875	1.328521728515625	1.3645016613405563
340.0	420.0	-0.294891357421875	1.397796630859375	1.4285644311419545
340.0	440.0	-0.2972412109375	1.392059326171875	1.4234400251017554
340.0	460.0	-0.338775634765625	1.3797607421875	1.4207422835942671
340.0	480.0	-0.359222412109375	1.264556884765625	1.3145892347687242
340.0	500.0	-0.3629150390625	1.03021240234375	1.0922659564046737
340.0	520.0	-0.303680419921875	0.93524169921875	0.9833101410040991
340.0	540.0	-0.2462158203125	0.8916015625	0.924973284168034
340.0	560.0	-0.19171142578125	0.8636474609375	0.8846695470959031
340.0	580.0	-0.158966064453125	0.5130615234375	0.5371241350746804
340.0	600.0	-0.197296142578125	0.16607666015625	0.2578899473125356
340.0	620.0	-0.257598876953125	0.155517578125	0.30090347042428195
340.0	640.0	-0.252655029296875	0.13665771484375	0.28724535654266103
340.0	660.0	-0.229644775390625	0.08233642578125	0.24395903318926704
340.0	680.0	-0.155853271484375	-0.15667724609375	0.22099321635720812
340.0	700.0	-0.220306396484375	-0.7589111328125	0.7902411124705438
340.0	720.0	-0.261016845703125	-1.018310546875	1.0512307851360092
340.0	740.0	-0.224700927734375	-1.22540283203125	1.2458341011847833
340.0	760.0	-0.1734619140625	-1.42822265625	1.4387178289908107
340.0	780.0	-0.1282958984375	-1.48828125	1.4938008289786988
340.0	800.0	-0.083831787109375	-1.3709716796875	1.3735323494680118
360.0	0.0	0.318450927734375	0.73627769947052	0.8021943929699867
360.0	20.0	0.319915771484375	0.7148418426513672	0.783163431762263
360.0	40.0	0.293609619140625	0.7305450439453125	0.7873389801635389
360.0	60.0	0.18707275390625	0.7366981506347656	0.7600791935073293
360.0	80.0	-0.078704833984375	0.7962188720703125	0.8000993332914537
360.0	100.0	-0.137542724609375	0.8170547485351562	0.8285508211309779
360.0	120.0	-0.19671630859375	0.8884506225585938	0.9099680295436232
360.0	140.0	-0.18072509765625	0.940673828125	0.9578772425745394
360.0	160.0	-0.1866455078125	0.9723968505859375	0.9901475549714982
360.0	180.0	-0.249176025390625	0.99725341796875	1.0279119958828302
360.0	200.0	-0.2728271484375	0.9902496337890625	1.027146041293014
360.0	220.0	-0.293853759765625	0.955322265625	0.9994952042542659
360.0	240.0	-0.329803466796875	0.9225311279296875	0.9797111863760967
360.0	260.0	-0.241455078125	1.06658935546875	1.0935782587229839
360.0	280.0	-0.19342041015625	1.13372802734375	1.1501089926827643
360.0	300.0	-0.151458740234375	0.93121337890625	0.9434501084039256
360.0	320.0	-0.178497314453125	0.934295654296875	0.9511938082772635
360.0	340.0	-0.237579345703125	0.966552734375	0.9953231303614491
360.0	360.0	-0.35736083984375	0.839996337890625	0.9128530098123637
360.0	380.0	-0.377471923828125	1.0518798828125	1.117558204812682
360.0	400.0	-0.35467529296875	1.089874267578125	1.1461328381001143
360.0	420.0	-0.33984375	1.006744384765625	1.0625573070056877
360.0	440.0	-0.330413818359375	0.95361328125	1.0092331651007183
360.0	460.0	-0.341644287109375	0.92572021484375	0.9867516075917139
360.0	480.0	-0.334869384765625	1.026458740234375	1.0797013708692087
360.0	500.0	-0.36041259765625	0.883148193359375	0.9538595137562208
360.0	520.0	-0.315948486328125	0.81494140625	0.8740440158446032
360.0	540.0	-0.290802001953125	0.786376953125	0.8384238288277021
360.0	560.0	-0.257598876953125	0.75347900390625	0.7962962958190035
360.0	580.0	-0.228759765625	0.47320556640625	0.5255992184608581
360.0	600.0	-0.286895751953125	0.0838623046875	0.29890141959557187
360.0	620.0	-0.40008544921875	0.06500244140625	0.40533157299344685
360.0	640.0	-0.433807373046875	0.040771484375	0.43571911921325124
360.0	660.0	-0.413543701171875	-0.00738525390625	0.41360964054793603
360.0	680.0	-0.247772216796875	-0.20281982421875	0.3201983018577117
360.0	700.0	-0.285064697265625	-0.8712158203125	0.9166672718003652
360.0	720.0	-0.2952880859375	-1.113525390625	1.1520129553365237
360.0	740.0	-0.290435791015625	-1.36212158203125	1.3927412368915437
360.0	760.0	-0.46368408203125	-0.88427734375	0.9984735092122968
360.0	780.0	-0.895782470703125	-0.6142578125	1.0861578591697802
360.0	800.0	-2.4002685546875	0.12652587890625	2.4036010344178624
380.0	0.0	0.098907470703125	0.6001043915748596	0.6082005989378192
380.0	20.0	0.09307861328125	0.6160354614257812	0.6230275419148303
380.0	40.0	0.05377197265625	0.6340179443359375	0.6362940977121447
380.0	60.0	-0.050994873046875	0.7160491943359375	0.7178627485712099
380.0	80.0	-0.13458251953125	0.7664413452148438	0.7781675849186462
380.0	100.0	-0.157806396484375	0.805206298828125	0.8205242485410602
380.0	120.0	-0.182708740234375	0.8661270141601562	0.8851883914828639
380.0	140.0	-0.184234619140625	0.922882080078125	0.941091774812222
380.0	160.0	-0.17340087890625	0.948028564453125	0.9637562055958514
380.0	180.0	-0.2049560546875	0.9728546142578125	0.994209779088791
380.0	200.0	-0.229583740234375	0.9697723388671875	0.996577685387316
380.0	220.0	-0.244171142578125	0.953399658203125	0.9841699320390471
380.0	240.0	-0.2479248046875	0.9705047607421875	1.0016717024068242
380.0	260.0	-0.0040283203125	1.3289794921875	1.3289855973709743
380.0	280.0	1.208404541015625	0.682525634765625	1.387833843390268
380.0	300.0	1.61102294921875	0.313873291015625	1.6413139205290554
380.0	320.0	1.440643310546875	0.397430419921875	1.4944577902713538
380.0	340.0	1.451171875	0.37701416015625	1.4993463534985298
380.0	360.0	0.58209228515625	0.38446044921875	0.6975967785561428
380.0	380.0	-0.363067626953125	0.877166748046875	0.949336402768009
380.0	400.0	-0.360076904296875	0.928192138671875	0.9955882800135255
380.0	420.0	-0.378265380859375	0.80694580078125	0.8912049280357357
380.0	440.0	-0.37530517578125	0.777801513671875	0.8636140165829032
380.0	460.0	-0.369873046875	0.736846923828125	0.824469198915015
380.0	480.0	-0.37945556640625	0.684173583984375	0.7823554306699179
380.0	500.0	-0.36151123046875	0.61663818359375	0.7147957884744628
380.0	520.0	-0.318023681640625	0.56988525390625	0.6526164759673545
380.0	540.0	-0.28826904296875	0.528076171875	0.6016340120341216
380.0	560.0	-0.278228759765625	0.50506591796875	0.576630578667429
380.0	580.0	-0.281646728515625	0.42578125	0.5105042140228783
380.0	600.0	-0.379425048828125	0.0352783203125	0.3810615797509589
380.0	620.0	-0.446319580078125	0.00384521484375	0.4463361437731751
380.0	640.0	-0.4903564453125	-0.02606201171875	0.4910485433379668
380.0	660.0	-0.455780029296875	-0.0728759765625	0.46156943471789624
380.0	680.0	-0.263580322265625	-0.2535400390625	0.3657282292816139
380.0	700.0	-0.33001708984375	-0.93511962890625	0.9916450977818125
380.0	720.0	-0.292144775390625	-1.20330810546875	1.2382644977850374
380.0	740.0	-0.178741455078125	-1.345703125	1.3575217892904006
380.0	760.0	-0.73822021484375	-0.26361083984375	0.7838748372585254
380.0	780.0	-2.120941162109375	0.3165283203125	2.1444303650829326
380.0	800.0	-3.11602783203125	0.6871337890625	3.1908905174049393
400.0	0.0	0.04925537109375	0.5004175305366516	0.5028357549438819
400.0	20.0	-0.000885009765625	0.5262928009033203	0.5262935450154669
400.0	40.0	-0.0238037109375	0.5513725280761719	0.5518861126822318
400.0	60.0	-0.132659912109375	0.6845436096191406	0.6972794316135171
400.0	80.0	-0.18597412109375	0.7269821166992188	0.7503928116107386
400.0	100.0	-0.1904296875	0.7788543701171875	0.8017964802442005
400.0	120.0	-0.198822021484375	0.8232879638671875	0.8469552926074154
400.0	140.0	-0.206298828125	0.8913726806640625	0.9149341300443355
400.0	160.0	-0.20587158203125	0.9124908447265625	0.9354264535482442
400.0	180.0	-0.233367919921875	0.949676513671875	0.977929479394414
400.0	200.0	-0.239532470703125	0.9646148681640625	0.9939102818686982
400.0	220.0	-0.253326416015625	0.9577484130859375	0.9906847610718321
400.0	240.0	-0.232025146484375	0.9665374755859375	0.9939971631313302
400.0	260.0	0.2406005859375	1.31396484375	1.3358114584642662
400.0	280.0	1.61920166015625	0.867950439453125	1.8371586707738743
400.0	300.0	2.70501708984375	0.194091796875	2.711971438264223
400.0	320.0	2.70001220703125	0.193817138671875	2.706959733974762
400.0	340.0	2.878509521484375	-0.232391357421875	2.8878751372385523
400.0	360.0	1.580902099609375	-0.07110595703125	1.5825003967375997
400.0	380.0	-0.415252685546875	0.617431640625	0.7440810598978924
400.0	400.0	-0.37200927734375	0.815673828125	0.8965013643703568
400.0	420.0	-0.393798828125	0.725738525390625	0.8256960241328416
400.0	440.0	-0.38623046875	0.702728271484375	0.8018734304952759
400.0	460.0	-0.385040283203125	0.664825439453125	0.7682765678017152
400.0	480.0	-0.38812255859375	0.6036376953125	0.7176472585410923
400.0	500.0	-0.38262939453125	0.537628173828125	0.659885828650014
400.0	520.0	-0.35784912109375	0.49859619140625	0.6137215619092972
400.0	540.0	-0.3419189453125	0.45513916015625	0.5692628744888858
400.0	560.0	-0.343475341796875	0.42681884765625	0.5478591416934551
400.0	580.0	-0.348907470703125	0.37066650390625	0.5090482101240845
400.0	600.0	-0.460540771484375	0.008544921875	0.46062003635238574
400.0	620.0	-0.440155029296875	-0.03411865234375	0.44147540390500417
400.0	640.0	-0.449859619140625	-0.07135009765625	0.455482725653679
400.0	660.0	-0.402008056640625	-0.12078857421875	0.4197622627937991
400.0	680.0	-0.249114990234375	-0.28680419921875	0.3798880454146737
400.0	700.0	-0.3426513671875	-1.00262451171875	1.0595592814631585
400.0	720.0	-0.173828125	-1.19708251953125	1.2096374562687373
400.0	740.0	-0.02825927734375	-1.094482421875	1.0948471850214332
400.0	760.0	-1.46240234375	0.22430419921875	1.4795043050943306
400.0	780.0	-2.569091796875	0.5706787109375	2.631711772190812
400.0	800.0	-2.952056884765625	0.703369140625	3.034694053586898
420.0	0.0	-0.13446044921875	0.4024561941623688	0.42432369792855823
420.0	20.0	-0.145233154296875	0.4482746124267578	0.47121417344279853
420.0	40.0	-0.1492919921875	0.4580879211425781	0.481801455402577
420.0	60.0	-0.175445556640625	0.6563911437988281	0.679433938659582
420.0	80.0	-0.2103271484375	0.69024658203125	0.7215801087721815
420.0	100.0	-0.18798828125	0.7514114379882812	0.7745700375220731
420.0	120.0	-0.1749267578125	0.7937698364257812	0.8128160454975065
420.0	140.0	-0.191375732421875	0.8555755615234375	0.8767178636460845
420.0	160.0	-0.1920166015625	0.8768768310546875	0.8976543611636513
420.0	180.0	-0.231201171875	0.9212799072265625	0.9498476979683411
420.0	200.0	-0.24212646484375	0.9532623291015625	0.9835315414677189
420.0	220.0	-0.212493896484375	0.9287872314453125	0.9527850635578629
420.0	240.0	0.06939697265625	0.835052490234375	0.8379311435079158
420.0	260.0	0.61273193359375	1.0357666015625	1.2034337851987813
420.0	280.0	1.75341796875	0.835784912109375	1.9424239991425796
420.0	300.0	2.4752197265625	0.337982177734375	2.498188272975079
420.0	320.0	2.80023193359375	0.257080078125	2.812008010032501
420.0	340.0	3.273712158203125	-0.220733642578125	3.2811453237753385
420.0	360.0	2.09210205078125	-0.02935791015625	2.0923080265037113
420.0	380.0	-0.6090087890625	0.3243408203125	0.6899917918905688
420.0	400.0	-0.404693603515625	0.714630126953125	0.8212631314478335
420.0	420.0	-0.422882080078125	0.664581298828125	0.7877166726706242
420.0	440.0	-0.391510009765625	0.6448974609375	0.7544354332017513
420.0	460.0	-0.343292236328125	0.60498046875	0.6955939383664401
420.0	480.0	-0.343536376953125	0.54925537109375	0.6478415739711466
420.0	500.0	-0.3641357421875	0.485931396484375	0.6072266140640546
420.0	520.0	-0.38323974609375	0.45794677734375	0.5971498588005595
420.0	540.0	-0.447784423828125	0.41680908203125	0.611752156585344
420.0	560.0	-0.470489501953125	0.3743896484375	0.6012719686674696
420.0	580.0	-0.448272705078125	0.3040771484375	0.5416745612634407
420.0	600.0	-0.47882080078125	-0.012939453125	0.4789956040591308
420.0	620.0	-0.41131591796875	-0.0706787109375	0.41734429977449333
420.0	640.0	-0.4093017578125	-0.11480712890625	0.4250983483808173
420.0	660.0	-0.377899169921875	-0.165771484375	0.4126596268833832
420.0	680.0	-0.292877197265625	-0.3140869140625	0.4294503955795967
420.0	700.0	-0.349151611328125	-1.03521728515625	1.0925116361756988
420.0	720.0	-0.15277099609375	-1.159912109375	1.1699295186985577
420.0	740.0	-0.337158203125	-0.69537353515625	0.772800108262272
420.0	760.0	-2.156158447265625	0.448486328125	2.2023077069814647
420.0	780.0	-2.81591796875	0.62518310546875	2.8844839958115
420.0	800.0	-3.0045166015625	0.69842529296875	3.084626054957579
440.0	0.0	-0.264312744140625	0.2972852885723114	0.3977936267924236
440.0	20.0	-0.283935546875	0.32495689392089844	0.43152795701544455
440.0	40.0	-0.28692626953125	0.336700439453125	0.44237299880875075
440.0	60.0	-0.21588134765625	0.5657958984375	0.6055821620181496
440.0	80.0	-0.232635498046875	0.6328125	0.6742187590891903
440.0	100.0	-0.210418701171875	0.7141494750976562	0.7445035275840651
440.0	120.0	-0.17724609375	0.75689697265625	0.7773732726083589
440.0	140.0	-0.19317626953125	0.806427001953125	0.8292415695013822
440.0	160.0	-0.1990966796875	0.82366943359375	0.8473905968909708
440.0	180.0	-0.2052001953125	0.872772216796875	0.8965703890765183
440.0	200.0	-0.20501708984375	0.9112548828125	0.934032905511162
440.0	220.0	-0.121124267578125	0.8723297119140625	0.8806987081200974
440.0	240.0	0.1937255859375	0.772064208984375	0.7959979556767067
440.0	260.0	0.743865966796875	1.001800537109375	1.247774375723144
440.0	280.0	2.5252685546875	0.91717529296875	2.6866692746458036
440.0	300.0	2.9310302734375	0.44970703125	2.965328797580935
440.0	320.0	3.2337646484375	0.39154052734375	3.257382044838574
440.0	340.0	3.863250732421875	-0.17425537109375	3.867178707522213
440.0	360.0	3.048614501953125	-0.098175048828125	3.0501948661899134
440.0	380.0	-0.674102783203125	0.28619384765625	0.7323397304246767
440.0	400.0	-0.483245849609375	0.644805908203125	0.8057922873907044
440.0	420.0	-0.4951171875	0.5975341796875	0.7760078126235094
440.0	440.0	-0.487579345703125	0.5989990234375	0.7723557784048528
440.0	460.0	-0.44110107421875	0.561004638671875	0.713650027876617
440.0	480.0	-0.43475341796875	0.501739501953125	0.6638923574312936
440.0	500.0	-0.420562744140625	0.45135498046875	0.61692328546833
440.0	520.0	-0.424957275390625	0.42169189453125	0.5986758219777866
440.0	540.0	-0.461700439453125	0.35662841796875	0.5833961983884556
440.0	560.0	-0.48016357421875	0.2938232421875	0.5629290858146337
440.0	580.0	-0.4696044921875	0.20220947265625	0.5112895949602324
440.0	600.0	-0.45831298828125	-0.06182861328125	0.462464671783231
440.0	620.0	-0.373779296875	-0.14251708984375	0.4000276036349253
440.0	640.0	-0.37298583984375	-0.20751953125	0.42682876259006636
440.0	660.0	-0.34613037109375	-0.27960205078125	0.4449534139599086
440.0	680.0	-0.339111328125	-0.4852294921875	0.591983237052571
440.0	700.0	-0.251678466796875	-0.91156005859375	0.9456657924830879
440.0	720.0	-0.07562255859375	-1.09979248046875	1.1023893465848946
440.0	740.0	-0.965484619140625	-0.0509033203125	0.9668255777625842
440.0	760.0	-1.864288330078125	0.44671630859375	1.9170619285847577
440.0	780.0	-2.486572265625	0.57281494140625	2.5516971978026097
440.0	800.0	-2.60894775390625	0.6207275390625	2.68177386450891
460.0	0.0	-0.22540283203125	0.24943304061889648	0.3361893490878258
460.0	20.0	-0.25128173828125	0.25991249084472656	0.361520421125497
460.0	40.0	-0.265380859375	0.2682304382324219	0.3773255471300222
460.0	60.0	-0.2344970703125	0.392181396484375	0.4569410506111047
460.0	80.0	-0.221649169921875	0.5120086669921875	0.5579258280472172
460.0	100.0	-0.22991943359375	0.65484619140625	0.6940363681705317
460.0	120.0	-0.21044921875	0.7026443481445312	0.7334834378852317
460.0	140.0	-0.194915771484375	0.7418060302734375	0.7669865347731896
460.0	160.0	-0.184906005859375	0.76123046875	0.7833658516658816
460.0	180.0	-0.179962158203125	0.810546875	0.8302846589919581
460.0	200.0	-0.157135009765625	0.8537445068359375	0.8680847275736288
460.0	220.0	-0.051300048828125	0.8148193359375	0.8164326336124718
460.0	240.0	0.281646728515625	0.733978271484375	0.7861609139958212
460.0	260.0	0.822052001953125	0.979888916015625	1.2790433071813547
460.0	280.0	1.925384521484375	1.06927490234375	2.2023747120673747
460.0	300.0	2.1614990234375	0.625518798828125	2.2501892800403804
460.0	320.0	2.39141845703125	0.594757080078125	2.4642682932125677
460.0	340.0	3.109710693359375	0.049835205078125	3.110109989061291
460.0	360.0	2.475616455078125	-0.058380126953125	2.4763047211271565
460.0	380.0	-0.683502197265625	0.341888427734375	0.7642401132403482
460.0	400.0	-0.51312255859375	0.609283447265625	0.7965683142390739
460.0	420.0	-0.508148193359375	0.53875732421875	0.7405903326493967
460.0	440.0	-0.504119873046875	0.53521728515625	0.7352512419104261
460.0	460.0	-0.4990234375	0.520751953125	0.7212537610701373
460.0	480.0	-0.5216064453125	0.45404052734375	0.6915389246182261
460.0	500.0	-0.5123291015625	0.417236328125	0.6607323677670643
460.0	520.0	-0.478912353515625	0.3438720703125	0.5895803957823563
460.0	540.0	-0.489013671875	0.279052734375	0.5630317929236629
460.0	560.0	-0.48724365234375	0.19683837890625	0.5255014026239297
460.0	580.0	-0.488800048828125	0.08624267578125	0.49634996409820276
460.0	600.0	-0.47802734375	-0.0692138671875	0.483012112460681
460.0	620.0	-0.416015625	-0.17987060546875	0.4532355181975871
460.0	640.0	-0.399200439453125	-0.2796630859375	0.487414025747776
460.0	660.0	-0.39556884765625	-0.42828369140625	0.5830108348570012
460.0	680.0	-0.474151611328125	-0.7403564453125	0.8791742811529567
460.0	700.0	-0.387420654296875	-0.91473388671875	0.9933946078409172
460.0	720.0	-0.289459228515625	-0.976806640625	1.0187923528089318
460.0	740.0	1.3046875	-0.11688232421875	1.3099125735601698
460.0	760.0	1.832855224609375	0.0755615234375	1.8344121178737558
460.0	780.0	1.96881103515625	0.0787353515625	1.9703847714948204
460.0	800.0	2.046844482421875	0.1318359375	2.0510858221043256
480.0	0.0	-0.216064453125	0.20827418565750122	0.3001032894113302
480.0	20.0	-0.208770751953125	0.2093658447265625	0.29566752241181365
480.0	40.0	-0.207855224609375	0.2169036865234375	0.30041804810109424
480.0	60.0	-0.19921875	0.27039337158203125	0.3358581333644623
480.0	80.0	-0.160003662109375	0.380706787109375	0.4129634725245733
480.0	100.0	-0.155914306640625	0.5729522705078125	0.5937874832760324
480.0	120.0	-0.197784423828125	0.6481857299804688	0.6776897659396492
480.0	140.0	-0.236572265625	0.6669158935546875	0.707632140266956
480.0	160.0	-0.22723388671875	0.6860809326171875	0.7227325130185991
480.0	180.0	-0.204986572265625	0.7576904296875	0.7849294758443198
480.0	200.0	-0.180633544921875	0.7902679443359375	0.8106490617992421
480.0	220.0	-0.09332275390625	0.7536163330078125	0.7593725790234914
480.0	240.0	0.2750244140625	0.6801910400390625	0.7336881348910059
480.0	260.0	0.699249267578125	0.817779541015625	1.075970685433516
480.0	280.0	1.6400146484375	1.10125732421875	1.9754533001908745
480.0	300.0	1.465606689453125	0.83026123046875	1.6844395741578952
480.0	320.0	1.509124755859375	0.852935791015625	1.7334811773835528
480.0	340.0	1.803497314453125	0.73590087890625	1.9478584822349454
480.0	360.0	0.665374755859375	0.45068359375	0.8036412554183228
480.0	380.0	-0.792327880859375	0.385162353515625	0.8809843979054358
480.0	400.0	-0.62261962890625	0.598388671875	0.8635532438290547
480.0	420.0	-0.5772705078125	0.508087158203125	0.769021325790793
480.0	440.0	-0.55108642578125	0.497955322265625	0.7427353173594317
480.0	460.0	-0.54412841796875	0.46356201171875	0.7148184902126618
480.0	480.0	-0.59613037109375	0.405853271484375	0.7211714756664617
480.0	500.0	-0.587249755859375	0.369659423828125	0.6939094792419519
480.0	520.0	-0.553070068359375	0.28857421875	0.6238281656371542
480.0	540.0	-0.5504150390625	0.2364501953125	0.5990537622697089
480.0	560.0	-0.551666259765625	0.14471435546875	0.5703314008912097
480.0	580.0	-0.54278564453125	0.02374267578125	0.5433046756309557
480.0	600.0	-0.475067138671875	-0.11614990234375	0.4890599002784272
480.0	620.0	-0.43304443359375	-0.2572021484375	0.5036669798859138
480.0	640.0	-0.65179443359375	-0.5751953125	0.8693018067309938
480.0	660.0	-0.69189453125	-0.8048095703125	1.0613371221436891
480.0	680.0	-0.721435546875	-0.9383544921875	1.183629334421588
480.0	700.0	-0.73590087890625	-0.92559814453125	1.1824897584058325
480.0	720.0	-0.73223876953125	-0.853271484375	1.1243868736569966
480.0	740.0	1.46051025390625	-0.03662109375	1.4609693036723068
480.0	760.0	1.979827880859375	0.1339111328125	1.9843514379563039
480.0	780.0	2.080810546875	0.14691162109375	2.0859903059215377
480.0	800.0	2.149871826171875	0.20318603515625	2.1594521142757737
500.0	0.0	-0.16339111328125	0.22660410404205322	0.279367277733073
500.0	20.0	-0.157623291015625	0.2235279083251953	0.273513852795125
500.0	40.0	-0.154052734375	0.22820663452148438	0.27533708977912263
500.0	60.0	-0.166046142578125	0.21748733520507812	0.273627598095808
500.0	80.0	-0.14862060546875	0.2837982177734375	0.3203584130021831
500.0	100.0	-0.1282958984375	0.44524383544921875	0.46335937517375897
500.0	120.0	-0.171722412109375	0.5490798950195312	0.5753062818493481
500.0	140.0	-0.247955322265625	0.5674896240234375	0.6192950146853375
500.0	160.0	-0.329833984375	0.5732421875	0.6613600099631614
500.0	180.0	-0.309539794921875	0.669189453125	0.7373122871714624
500.0	200.0	-0.30120849609375	0.6702728271484375	0.7348416298309574
500.0	220.0	-0.2662353515625	0.6517791748046875	0.7040577782616192
500.0	240.0	0.058563232421875	0.6311492919921875	0.6338604585978984
500.0	260.0	0.624114990234375	0.84912109375	1.05381504681156
500.0	280.0	1.56463623046875	1.2823486328125	2.022993956929073
500.0	300.0	1.437286376953125	1.2181396484375	1.884053166041361
500.0	320.0	1.4259033203125	1.276763916015625	1.913981811856572
500.0	340.0	1.5537109375	1.401641845703125	2.0925146453330243
500.0	360.0	0.418487548828125	1.08258056640625	1.1606517614188372
500.0	380.0	-0.803375244140625	0.5382080078125	0.9669951616070832
500.0	400.0	-0.6373291015625	0.59307861328125	0.8705921118584029
500.0	420.0	-0.57794189453125	0.47357177734375	0.747186095796013
500.0	440.0	-0.5694580078125	0.44744873046875	0.7242187439302281
500.0	460.0	-0.586151123046875	0.402618408203125	0.7111080942255762
500.0	480.0	-0.645263671875	0.335906982421875	0.7274604505272967
500.0	500.0	-0.63690185546875	0.283538818359375	0.6971644246633409
500.0	520.0	-0.59136962890625	0.1932373046875	0.622140413343809
500.0	540.0	-0.5733642578125	0.114501953125	0.5846856158708872
500.0	560.0	-0.6119384765625	0.01385498046875	0.6120953026951137
500.0	580.0	-0.60040283203125	-0.09869384765625	0.6084603818461318
500.0	600.0	-0.976470947265625	-0.41278076171875	1.0601337029351243
500.0	620.0	-0.951263427734375	-0.619384765625	1.1351385804531924
500.0	640.0	-0.89801025390625	-0.77935791015625	1.1890421221487004
500.0	660.0	-0.838287353515625	-0.95343017578125	1.2695490487391559
500.0	680.0	-0.80859375	-0.99542236328125	1.2824544958241175
500.0	700.0	-0.796356201171875	-0.92095947265625	1.2175177819728868
500.0	720.0	-0.875823974609375	-0.789306640625	1.1790134042644664
500.0	740.0	1.70159912109375	0.08148193359375	1.703548905787327
500.0	760.0	2.09613037109375	0.20916748046875	2.1065406636253825
500.0	780.0	2.168182373046875	0.2301025390625	2.1803582231537524
500.0	800.0	2.1934814453125	0.24908447265625	2.2075787472814317
520.0	0.0	-0.008544921875	0.17688512802124023	0.17709140070861826
520.0	20.0	-0.08074951171875	0.19562721252441406	0.21163763824728532
520.0	40.0	-0.10009765625	0.19934463500976562	0.22306461909930905
520.0	60.0	-0.113037109375	0.16598129272460938	0.20081627830031154
520.0	80.0	-0.08819580078125	0.22589111328125	0.24249802954846553
520.0	100.0	-0.07244873046875	0.27264404296875	0.28210564105114805
520.0	120.0	-0.0570068359375	0.33294677734375	0.33779185290233643
520.0	140.0	-0.06158447265625	0.4148406982421875	0.41938699573355165
520.0	160.0	-0.24749755859375	0.423431396484375	0.49045814198418064
520.0	180.0	-0.30181884765625	0.59820556640625	0.6700332204301284
520.0	200.0	-0.35394287109375	0.5898590087890625	0.6879020324491724
520.0	220.0	-0.37811279296875	0.58355712890625	0.695347543969154
520.0	240.0	-0.3087158203125	0.575592041015625	0.653155154149267
520.0	260.0	-0.00518798828125	0.81988525390625	0.8199016677598128
520.0	280.0	-0.00885009765625	1.28802490234375	1.2880553067652616
520.0	300.0	-0.08795166015625	1.2978515625	1.3008282641486277
520.0	320.0	-0.0927734375	1.34912109375	1.3523071530930992
520.0	340.0	-0.44805908203125	1.367828369140625	1.4393440827045452
520.0	360.0	-0.72454833984375	1.059600830078125	1.2836371044312274
520.0	380.0	-0.76568603515625	0.623138427734375	0.9872064650074811
520.0	400.0	-0.70098876953125	0.57012939453125	0.9035667000933056
520.0	420.0	-0.6541748046875	0.4356689453125	0.7859720764744985
520.0	440.0	-0.627197265625	0.387603759765625	0.7373012170015218
520.0	460.0	-0.6597900390625	0.297821044921875	0.7238924439752447
520.0	480.0	-0.68170166015625	0.227020263671875	0.7185091186459884
520.0	500.0	-0.7083740234375	0.192474365234375	0.7340573127170708
520.0	520.0	-0.7073974609375	0.0771484375	0.7115919119477914
520.0	540.0	-0.78948974609375	-0.0206298828125	0.7897592362562348
520.0	560.0	-0.9158935546875	-0.14410400390625	0.9271607020683723
520.0	580.0	-0.92669677734375	-0.33880615234375	0.9866896807027365
520.0	600.0	-0.91900634765625	-0.56988525390625	1.0813611189848982
520.0	620.0	-0.8404541015625	-0.826416015625	1.1786969617822596
520.0	640.0	-0.79052734375	-1.01239013671875	1.2844715918002392
520.0	660.0	-0.70098876953125	-1.25665283203125	1.4389446116029265
520.0	680.0	-0.6171875	-1.420654296875	1.5489283525669129
520.0	700.0	-0.596435546875	-1.4434814453125	1.5618495588684411
520.0	720.0	0.35943603515625	-2.6702880859375	2.694370561980776
520.0	740.0	1.87396240234375	0.14019775390625	1.879199429437524
520.0	760.0	2.1612548828125	0.25653076171875	2.176426130193459
520.0	780.0	2.18084716796875	0.27044677734375	2.1975522358781228
520.0	800.0	2.18377685546875	0.27215576171875	2.2006703781161083
540.0	0.0	0.0313720703125	0.16090071201324463	0.16393061313269566
540.0	20.0	-0.03521728515625	0.17383766174316406	0.17736907795359189
540.0	40.0	-0.05609130859375	0.17639541625976562	0.1850988324577313
540.0	60.0	-0.076171875	0.15694046020507812	0.17444902576511379
540.0	80.0	-0.0584716796875	0.18901824951171875	0.19785559373935316
540.0	100.0	-0.03448486328125	0.250152587890625	0.25251836175593917
540.0	120.0	-0.026611328125	0.2733612060546875	0.2746534393745138
540.0	140.0	-0.01202392578125	0.365936279296875	0.3661337669443144
540.0	160.0	-0.06231689453125	0.4196319580078125	0.42423386890427484
540.0	180.0	-0.11474609375	0.5777130126953125	0.5889982946226399
540.0	200.0	-0.14617919921875	0.58074951171875	0.5988642197074405
540.0	220.0	-0.16522216796875	0.5949554443359375	0.6174709268728906
540.0	240.0	-0.16314697265625	0.5816802978515625	0.6041265625641548
540.0	260.0	-0.14276123046875	0.70684814453125	0.7211207030395276
540.0	280.0	-0.08404541015625	1.31756591796875	1.3202437574785828
540.0	300.0	-0.083740234375	1.439117431640625	1.4415517364649417
540.0	320.0	-0.09136962890625	1.4627685546875	1.4656194095565955
540.0	340.0	-0.17242431640625	1.471954345703125	1.4820188057924493
540.0	360.0	-0.309814453125	1.1600341796875	1.2006932553355973
540.0	380.0	-0.60247802734375	0.545684814453125	0.8128663421232041
540.0	400.0	-0.6949462890625	0.4769287109375	0.8428590273576271
540.0	420.0	-0.66461181640625	0.3267822265625	0.7406048137191387
540.0	440.0	-0.6488037109375	0.2310791015625	0.6887262202829244
540.0	460.0	-0.61602783203125	0.118499755859375	0.6273216734466086
540.0	480.0	-0.617431640625	0.07940673828125	0.6225168760197157
540.0	500.0	-0.57958984375	-0.011474609375	0.5797034186879169
540.0	520.0	-0.57464599609375	-1.73260498046875	1.8254144842122009
540.0	540.0	-0.48388671875	-2.14404296875	2.197968746008222
540.0	560.0	-0.425537109375	-2.26483154296875	2.3044617049283853
540.0	580.0	-0.39935302734375	-2.27789306640625	2.3126347879486477
540.0	600.0	-0.37969970703125	-2.27679443359375	2.30823845396508
540.0	620.0	-0.37005615234375	-2.3218994140625	2.3512036162168606
540.0	640.0	-0.368896484375	-2.371826171875	2.400342476767732
540.0	660.0	-0.37811279296875	-2.419189453125	2.448560167591939
540.0	680.0	-0.377685546875	-2.49627685546875	2.5246870125754635
540.0	700.0	-0.39324951171875	-2.46795654296875	2.499090769950003
540.0	720.0	-0.388427734375	-2.43927001953125	2.470002901418474
540.0	740.0	-0.41094970703125	-2.2369384765625	2.274373190493334
540.0	760.0	0.83197021484375	-1.2962646484375	1.5402845442242
540.0	780.0	2.0738525390625	-0.07342529296875	2.0751519528515314
540.0	800.0	2.16680908203125	0.2869873046875	2.185731756420468
560.0	0.0	0.00732421875	0.17678618431091309	0.17693783977292699
560.0	20.0	0.0159912109375	0.17420005798339844	0.17493249849203835
560.0	40.0	-0.01654052734375	0.17522811889648438	0.1760070529746175
560.0	60.0	-0.04278564453125	0.14646530151367188	0.1525866833162229
560.0	80.0	-0.02349853515625	0.17226409912109375	0.17385942885127492
560.0	100.0	-0.003173828125	0.2359466552734375	0.23596800062654552
560.0	120.0	0.00396728515625	0.248077392578125	0.2481091132140699
560.0	140.0	0.00506591796875	0.316650390625	0.3166909114702081
560.0	160.0	-0.05523681640625	0.3668670654296875	0.37100208838184234
560.0	180.0	-0.11029052734375	0.4703369140625	0.48309503532079273
560.0	200.0	-0.1439208984375	0.494781494140625	0.5152882222126628
560.0	220.0	-0.16619873046875	0.546539306640625	0.5712505857438042
560.0	240.0	-0.1693115234375	0.52978515625	0.5561822576741945
560.0	260.0	-0.19671630859375	0.504241943359375	0.5412552480203685
560.0	280.0	-0.13653564453125	1.16094970703125	1.1689508990900812
560.0	300.0	-0.12994384765625	1.31549072265625	1.3218930535177094
560.0	320.0	-0.13983154296875	1.294281005859375	1.30181265262609
560.0	340.0	-0.108154296875	1.28900146484375	1.2935308764393136
560.0	360.0	-0.1324462890625	0.970428466796875	0.9794250500452604
560.0	380.0	-0.2449951171875	0.037261962890625	0.24781255279783382
560.0	400.0	-0.26593017578125	-0.102386474609375	0.2849593805684991
560.0	420.0	-0.32366943359375	-0.378173828125	0.49777238424968495
560.0	440.0	-0.3665771484375	-0.632476806640625	0.7310305853347666
560.0	460.0	-0.40399169921875	-0.808258056640625	0.9035985719124022
560.0	480.0	-0.46875	-0.82635498046875	0.950046902129315
560.0	500.0	-0.47705078125	-0.871429443359375	0.9934619885254118
560.0	520.0	-0.4921875	-2.08612060546875	2.143396303933912
560.0	540.0	-0.46197509765625	-2.264404296875	2.311049071430649
560.0	560.0	-0.42303466796875	-2.32403564453125	2.362223530353386
560.0	580.0	-0.40435791015625	-2.3294677734375	2.36430231294346
560.0	600.0	-0.37896728515625	-2.32879638671875	2.359429764585715
560.0	620.0	-0.3681640625	-2.3565673828125	2.3851529524649484
560.0	640.0	-0.37030029296875	-2.401123046875	2.429509043656151
560.0	660.0	-0.3804931640625	-2.451171875	2.480527889117417
560.0	680.0	-0.3829345703125	-2.51239013671875	2.5414057299498793
560.0	700.0	-0.38958740234375	-2.4820556640625	2.5124447583120486
560.0	720.0	-0.38299560546875	-2.45721435546875	2.486883194388124
560.0	740.0	-0.3487548828125	-2.43914794921875	2.463954684336462
560.0	760.0	-0.1761474609375	-0.331298828125	0.37521572663166236
560.0	780.0	2.003173828125	0.0789794921875	2.0047301927868406
560.0	800.0	2.11993408203125	0.2962646484375	2.1405357399659257
580.0	0.0	0.352783203125	0.18593013286590576	0.39878064485963755
580.0	20.0	0.2369384765625	0.1946544647216797	0.3066434449190819
580.0	40.0	0.172119140625	0.18869400024414062	0.25540247512039554
580.0	60.0	-0.00634765625	0.15922927856445312	0.159355752616667
580.0	80.0	0.0196533203125	0.19342803955078125	0.19442391695407313
580.0	100.0	0.0430908203125	0.2535400390625	0.25717575741702053
580.0	120.0	0.0250244140625	0.2285919189453125	0.229957575883622
580.0	140.0	0.015869140625	0.2801666259765625	0.2806156943851628
580.0	160.0	-0.04205322265625	0.310943603515625	0.31377443825630275
580.0	180.0	-0.09814453125	0.3984375	0.41034715841654396
580.0	200.0	-0.13153076171875	0.454559326171875	0.4732066380431953
580.0	220.0	-0.15362548828125	0.54302978515625	0.564342217290622
580.0	240.0	-0.16192626953125	0.52862548828125	0.5528698071199919
580.0	260.0	-0.188720703125	0.49755859375	0.5321466508421075
580.0	280.0	-0.21435546875	0.498077392578125	0.5422447380846179
580.0	300.0	-0.2581787109375	0.19219970703125	0.32186483834716634
580.0	320.0	-0.29443359375	0.0552978515625	0.29958136376612
580.0	340.0	-0.29559326171875	0.059112548828125	0.30144596497960774
580.0	360.0	-0.30413818359375	0.000732421875	0.30413906549719744
580.0	380.0	-0.30389404296875	-0.1458740234375	0.33709170868731964
580.0	400.0	-0.3095703125	-0.246673583984375	0.3958303113924503
580.0	420.0	-0.3446044921875	-0.46539306640625	0.5790880436469199
580.0	440.0	-0.3570556640625	-0.6229248046875	0.7180000414582668
580.0	460.0	-0.3681640625	-0.75433349609375	0.8393829878223191
580.0	480.0	-0.36163330078125	-0.83428955078125	0.9092951659261815
580.0	500.0	-0.28399658203125	-0.985443115234375	1.0255497023393172
580.0	520.0	-0.342529296875	-2.20220947265625	2.2286886011003424
580.0	540.0	-0.38897705078125	-2.33575439453125	2.3679213959940744
580.0	560.0	-0.389892578125	-2.35699462890625	2.3890248854228937
580.0	580.0	-0.38067626953125	-2.36187744140625	2.3923585580777735
580.0	600.0	-0.3671875	-2.35125732421875	2.3797557994148404
580.0	620.0	-0.36663818359375	-2.380859375	2.4089240173144346
580.0	640.0	-0.37554931640625	-2.434814453125	2.4636068497630856
580.0	660.0	-0.38623046875	-2.47760009765625	2.5075239218992715
580.0	680.0	-0.3907470703125	-2.5361328125	2.5660578550759454
580.0	700.0	-0.394287109375	-2.47314453125	2.504377407075674
580.0	720.0	-0.38397216796875	-2.41949462890625	2.44977323135853
580.0	740.0	-0.34967041015625	-2.36920166015625	2.3948665729484744
580.0	760.0	-0.13189697265625	0.3492431640625	0.37331970084670035
580.0	780.0	2.03125	0.298583984375	2.0530779230767764
580.0	800.0	2.13714599609375	0.314453125	2.160155961138411
600.0	0.0	0.3673095703125	0.11821222305297852	0.38586325313805214
600.0	20.0	0.24072265625	0.13087081909179688	0.27399738780107646
600.0	40.0	0.184326171875	0.11952972412109375	0.21968953681629177
600.0	60.0	0.0107421875	0.1745452880859375	0.17487553340958842
600.0	80.0	0.02276611328125	0.1909637451171875	0.1923160104180535
600.0	100.0	0.04461669921875	0.260009765625	0.26381002268591663
600.0	120.0	0.02392578125	0.2447967529296875	0.24596319491611202
600.0	140.0	0.01666259765625	0.2818603515625	0.2823524392378967
600.0	160.0	-0.02337646484375	0.289398193359375	0.2903407884336289
600.0	180.0	-0.07672119140625	0.3629302978515625	0.37095086239206715
600.0	200.0	-0.104248046875	0.2972412109375	0.3149920518947162
600.0	220.0	-0.1326904296875	0.48291015625	0.5008083157656757
600.0	240.0	-0.1474609375	0.4764404296875	0.4987386200498098
600.0	260.0	-0.1773681640625	0.443817138671875	0.4779467733982438
600.0	280.0	-0.20574951171875	0.45916748046875	0.5031576658389734
600.0	300.0	-0.25372314453125	0.1712646484375	0.3061160137517246
600.0	320.0	-0.29351806640625	0.028350830078125	0.29488408718169673
600.0	340.0	-0.30474853515625	-0.03302001953125	0.30653220282659416
600.0	360.0	-0.31085205078125	-0.098052978515625	0.3259499717298568
600.0	380.0	-0.29742431640625	-0.12200927734375	0.32147704077845
600.0	400.0	-0.29046630859375	-0.17657470703125	0.3399254382820612
600.0	420.0	-0.3104248046875	-0.326080322265625	0.45021321163880385
600.0	440.0	-0.32440185546875	-0.51727294921875	0.6105799438444005
600.0	460.0	-0.331787109375	-0.68060302734375	0.7571678590490325
600.0	480.0	-0.3070068359375	-0.770050048828125	0.8289935313454218
600.0	500.0	-0.18121337890625	-0.883636474609375	0.9020264452634993
600.0	520.0	-0.25872802734375	-2.144287109375	2.159839669874822
600.0	540.0	-0.31317138671875	-2.3824462890625	2.40294124724826
600.0	560.0	-0.35400390625	-2.376220703125	2.4024453366518306
600.0	580.0	-0.36981201171875	-2.379638671875	2.408202884454398
600.0	600.0	-0.3760986328125	-2.3768310546875	2.4064031341673253
600.0	620.0	-0.3807373046875	-2.41351318359375	2.443359732532551
600.0	640.0	-0.3914794921875	-2.47705078125	2.507795200109973
600.0	660.0	-0.3944091796875	-2.50750732421875	2.5383363807881025
600.0	680.0	-0.39300537109375	-2.5423583984375	2.5725550427180806
600.0	700.0	-0.39471435546875	-2.46868896484375	2.5000449251072303
600.0	720.0	-0.3885498046875	-2.408447265625	2.4395879123366786
600.0	740.0	-0.36907958984375	-2.34197998046875	2.3708837956668476
600.0	760.0	-0.2138671875	0.32769775390625	0.3913118855904601
600.0	780.0	2.0625	0.27618408203125	2.0809093918687194
600.0	800.0	2.18060302734375	0.28619384765625	2.199303635539444
620.0	0.0	0.3624267578125	0.07224220037460327	0.3695566131101497
620.0	20.0	0.22137451171875	0.08330726623535156	0.23653070634977338
620.0	40.0	0.17547607421875	0.07928085327148438	0.1925546839697204
620.0	60.0	-0.0142822265625	0.18205642700195312	0.18261578411599602
620.0	80.0	-0.01531982421875	0.186187744140625	0.1868169507359229
620.0	100.0	0.02178955078125	0.28990936279296875	0.2907270595563369
620.0	120.0	-0.01190185546875	0.2554168701171875	0.25569401968771044
620.0	140.0	-0.011474609375	0.31036376953125	0.3105758137684834
620.0	160.0	-0.048095703125	0.353057861328125	0.3563187478995144
620.0	180.0	-0.0927734375	0.4173126220703125	0.42750056753736115
620.0	200.0	-0.1229248046875	0.342498779296875	0.36388998533527894
620.0	220.0	-0.147216796875	0.3221282958984375	0.35417428520513217
620.0	240.0	-0.17694091796875	0.23333740234375	0.29283857632517096
620.0	260.0	-0.21185302734375	0.160797119140625	0.2659650704860246
620.0	280.0	-0.24249267578125	0.199859619140625	0.3142396619947681
620.0	300.0	-0.2489013671875	0.186614990234375	0.3110900917226111
620.0	320.0	-0.27703857421875	0.042816162109375	0.28032765711383906
620.0	340.0	-0.28350830078125	-3.0517578125e-05	0.28350830242374614
620.0	360.0	-0.2918701171875	-0.077484130859375	0.30198005868281724
620.0	380.0	-0.28509521484375	-0.109893798828125	0.3055420241925493
620.0	400.0	-0.26751708984375	-0.13897705078125	0.30146312212660964
620.0	420.0	-0.27825927734375	-0.26513671875	0.3843510180256878
620.0	440.0	-0.28106689453125	-0.435455322265625	0.5182855746505975
620.0	460.0	-0.29266357421875	-0.615997314453125	0.6819858202983079
620.0	480.0	-0.2474365234375	-0.676177978515625	0.7200288131459139
620.0	500.0	-0.088623046875	-0.757476806640625	0.7626435320881488
620.0	520.0	-0.22998046875	-2.0465087890625	2.0593905019972607
620.0	540.0	-0.24835205078125	-2.41387939453125	2.426621617077909
620.0	560.0	-0.31475830078125	-2.39190673828125	2.4125278511440955
620.0	580.0	-0.351318359375	-2.3795166015625	2.405311590365267
620.0	600.0	-0.35736083984375	-2.3896484375	2.4162215181352935
620.0	620.0	-0.37640380859375	-2.40997314453125	2.4391905182838265
620.0	640.0	-0.3873291015625	-2.45751953125	2.487855719167097
620.0	660.0	-0.3880615234375	-2.487060546875	2.5171535332185853
620.0	680.0	-0.3944091796875	-2.48779296875	2.5188633262612137
620.0	700.0	-0.403076171875	-2.33685302734375	2.371360890235616
620.0	720.0	-0.4105224609375	-2.253662109375	2.2907469511420846
620.0	740.0	-0.453125	-2.0762939453125	2.125163243839481
620.0	760.0	-0.322021484375	0.35784912109375	0.4814081738677146
620.0	780.0	2.087646484375	0.26513671875	2.1044156726637477
620.0	800.0	2.18927001953125	0.2801513671875	2.207122109661218
