# Supplementary material for: Real-time emotion detection by quantitative facial motion analysis
Source: PLoS One. 2023 Mar 10;18(3):e0282730. doi: 10.1371/journal.pone.0282730 (PMC10004542; doi:10.1371/journal.pone.0282730)
Supplement: S1 Dataset — Data from each participant is organized into folders by Study ID and subsequently by emotions. The data files (.csv) contain the pixel displacement results after DISC-processing of videos. (ZIP) [file pone.0282730.s004.zip › S1_Dataset/1/neutral/result/100027_cropped_result.csv]

pos_x	pos_y	disp_x	disp_y	disp_xy_indi
0.0	0.0	-0.5416040420532227	-1.3261125087738037	1.4324487161133346
0.0	20.0	-0.44037890434265137	-1.3316841125488281	1.4026104787163804
0.0	40.0	-0.5233004093170166	-1.0503425598144531	1.1734831960232472
0.0	60.0	-0.37538647651672363	-1.0690231323242188	1.1330160917638923
0.0	80.0	-0.35082316398620605	-0.9913787841796875	1.0516219787123546
0.0	100.0	-0.3788182735443115	-0.8517532348632812	0.9321946456996826
0.0	120.0	-0.3767969608306885	-0.837646484375	0.9184920154672225
0.0	140.0	-0.3995816707611084	-0.7448577880859375	0.8452683810959181
0.0	160.0	-0.4352843761444092	-0.6429901123046875	0.7764720037689846
0.0	180.0	-0.42790937423706055	-0.6528778076171875	0.7806124930072398
0.0	200.0	-0.3988063335418701	-0.7395172119140625	0.8401977138687404
0.0	220.0	-0.43328094482421875	-0.7440032958984375	0.8609722884364547
0.0	240.0	-0.43193531036376953	-0.82269287109375	0.9291887173699019
0.0	260.0	-0.387617826461792	-0.949371337890625	1.0254528348974414
0.0	280.0	-0.25853943824768066	-1.188568115234375	1.2163621194698644
0.0	300.0	-0.18824005126953125	-1.239990234375	1.254196993397498
0.0	320.0	-0.12121391296386719	-1.262176513671875	1.2679835820549494
0.0	340.0	-0.09360289573669434	-1.110687255859375	1.1146244580210516
0.0	360.0	-0.06427276134490967	-1.1593017578125	1.1610820614918018
0.0	380.0	-0.045029520988464355	-1.196929931640625	1.1977766565673593
0.0	400.0	-0.025076866149902344	-1.174224853515625	1.174492595051025
0.0	420.0	0.04261744022369385	-1.299468994140625	1.3001676480146964
0.0	440.0	0.2009880542755127	-1.270477294921875	1.2862770910163415
0.0	460.0	0.3516974449157715	-1.24658203125	1.2952443218928458
0.0	480.0	0.505748987197876	-1.280792236328125	1.3770296985504986
0.0	500.0	0.6163005828857422	-1.349212646484375	1.4833075115763004
0.0	520.0	0.7766615152359009	-1.4447021484375	1.6402339488464606
0.0	540.0	1.055591344833374	-1.5379638671875	1.8653701895499084
0.0	560.0	1.3592913150787354	-1.309814453125	1.8876670206537012
0.0	580.0	1.835598349571228	-0.9920654296875	2.0865318396156
0.0	600.0	1.4155964851379395	-1.6246337890625	2.1548430006147696
0.0	620.0	1.513368010520935	-1.83203125	2.376262030215661
0.0	640.0	1.2311383485794067	-1.8438720703125	2.2171075402472775
0.0	660.0	1.1727628707885742	-1.9908447265625	2.310592018592199
0.0	680.0	1.1461076736450195	-1.98291015625	2.290304671293188
0.0	700.0	0.9892502427101135	-1.9859619140625	2.2187070033712897
0.0	720.0	1.2947503328323364	-0.0699462890625	1.2966383102943784
0.0	740.0	1.4162423610687256	0.5245361328125	1.5102584480516608
0.0	760.0	1.6584696769714355	0.471435546875	1.7241731770013904
0.0	780.0	1.7896324396133423	0.4345703125	1.841639385282241
0.0	800.0	1.7134283781051636	0.79052734375	1.8870003413122431
20.0	0.0	-0.4959259033203125	-0.9552172422409058	1.0762817853417335
20.0	20.0	-0.48949432373046875	-0.9374675750732422	1.0575680343495892
20.0	40.0	-0.4687023162841797	-0.8324699401855469	0.955347090121011
20.0	60.0	-0.40598487854003906	-0.7561569213867188	0.8582523005295183
20.0	80.0	-0.40665245056152344	-0.682586669921875	0.7945380906556507
20.0	100.0	-0.4424552917480469	-0.55517578125	0.7099203006552194
20.0	120.0	-0.4545173645019531	-0.474761962890625	0.6572556245796307
20.0	140.0	-0.4792308807373047	-0.3899688720703125	0.6178494624389055
20.0	160.0	-0.4855976104736328	-0.3836517333984375	0.6188648413323605
20.0	180.0	-0.45073509216308594	-0.4492645263671875	0.6363966828631329
20.0	200.0	-0.4091339111328125	-0.594390869140625	0.721589261669393
20.0	220.0	-0.3807964324951172	-0.69635009765625	0.7936683069814979
20.0	240.0	-0.3450126647949219	-0.8220672607421875	0.8915314464745799
20.0	260.0	-0.3052825927734375	-0.9857177734375	1.0319093905576473
20.0	280.0	-0.2310047149658203	-1.176300048828125	1.1987681106909247
20.0	300.0	-0.17561721801757812	-1.18701171875	1.199932592987649
20.0	320.0	-0.10510635375976562	-1.199554443359375	1.2041504092861046
20.0	340.0	-0.08714103698730469	-1.0543212890625	1.0579163203664241
20.0	360.0	-0.05489921569824219	-1.115234375	1.116584808720736
20.0	380.0	-0.04969978332519531	-1.10186767578125	1.1029879615816962
20.0	400.0	-0.04086494445800781	-1.04541015625	1.0462085540064205
20.0	420.0	0.00266265869140625	-1.11175537109375	1.1117585596284423
20.0	440.0	0.11670875549316406	-0.9896240234375	0.9964821329925533
20.0	460.0	0.22868728637695312	-0.978271484375	1.004645694805746
20.0	480.0	0.3486804962158203	-1.019012451171875	1.0770164641659958
20.0	500.0	0.4220161437988281	-1.3428955078125	1.407645541508879
20.0	520.0	0.3362464904785156	-1.91064453125	1.9400062441019748
20.0	540.0	0.21661758422851562	-2.1190185546875	2.1300616922772213
20.0	560.0	0.2031269073486328	-2.134033203125	2.143678672872632
20.0	580.0	0.0977020263671875	-2.169677734375	2.1718764138410105
20.0	600.0	0.1636371612548828	-2.2296142578125	2.2356110706436265
20.0	620.0	0.18065834045410156	-2.1878662109375	2.195312276861231
20.0	640.0	0.3341236114501953	-2.2469482421875	2.2716546812396503
20.0	660.0	0.4621315002441406	-2.3697509765625	2.4143912720263097
20.0	680.0	0.49980926513671875	-2.4591064453125	2.5093851459857626
20.0	700.0	0.5023937225341797	-2.523681640625	2.573201988898159
20.0	720.0	0.45668983459472656	-2.414306640625	2.457120705213346
20.0	740.0	0.5226402282714844	-2.3636474609375	2.4207399959111595
20.0	760.0	0.6001682281494141	-1.634765625	1.7414535741045891
20.0	780.0	1.7692203521728516	0.3404541015625	1.8016796745851793
20.0	800.0	1.7633495330810547	0.4871826171875	1.8294120580959434
40.0	0.0	-0.5312728881835938	-0.7606929540634155	0.9278494770600795
40.0	20.0	-0.4981880187988281	-0.5947704315185547	0.7758499650599137
40.0	40.0	-0.5599174499511719	-0.4181251525878906	0.698810556579156
40.0	60.0	-0.4962730407714844	-0.40348052978515625	0.6395963327852073
40.0	80.0	-0.5268173217773438	-0.29498291015625	0.6037809269999372
40.0	100.0	-0.5468940734863281	-0.20050048828125	0.5824891187099455
40.0	120.0	-0.5063056945800781	-0.260406494140625	0.5693478713008653
40.0	140.0	-0.5171928405761719	-0.217041015625	0.560887900392566
40.0	160.0	-0.4992713928222656	-0.247955322265625	0.5574529267395902
40.0	180.0	-0.44760894775390625	-0.3612518310546875	0.5752014043356671
40.0	200.0	-0.39360809326171875	-0.52557373046875	0.6566239998964126
40.0	220.0	-0.39775848388671875	-0.5408477783203125	0.6713628905576171
40.0	240.0	-0.3701171875	-0.6485595703125	0.7467370680010768
40.0	260.0	-0.3508453369140625	-0.7451171875	0.8235848915213612
40.0	280.0	-0.30115509033203125	-0.760284423828125	0.8177571727282849
40.0	300.0	-0.24752426147460938	-0.760345458984375	0.7996208332808186
40.0	320.0	-0.17435455322265625	-0.847137451171875	0.8648938497916684
40.0	340.0	-0.13873672485351562	-0.74273681640625	0.7555831239965406
40.0	360.0	-0.09855270385742188	-0.820465087890625	0.8263628717972388
40.0	380.0	-0.07181549072265625	-0.80224609375	0.8054540704750767
40.0	400.0	-0.04571533203125	-0.8131103515625	0.8143944593382373
40.0	420.0	0.00720977783203125	-0.87005615234375	0.8700860239813061
40.0	440.0	0.12502670288085938	-0.7479248046875	0.7583028352182878
40.0	460.0	0.23668670654296875	-0.770965576171875	0.8064790863352803
40.0	480.0	0.354705810546875	-0.83343505859375	0.9057760258081923
40.0	500.0	0.4313011169433594	-1.1788330078125	1.2552561148167551
40.0	520.0	0.3432350158691406	-1.85986328125	1.8912698646837014
40.0	540.0	0.22040557861328125	-2.094482421875	2.106047301137185
40.0	560.0	0.201263427734375	-2.1109619140625	2.1205346424818914
40.0	580.0	0.008411407470703125	-2.185546875	2.185563061226535
40.0	600.0	0.016780853271484375	-2.177490234375	2.1775548943333236
40.0	620.0	-0.228424072265625	-2.193359375	2.2052217359464787
40.0	640.0	-0.2918968200683594	-2.3089599609375	2.3273375034099635
40.0	660.0	-0.19073104858398438	-2.39404296875	2.4016286284759474
40.0	680.0	-0.11847686767578125	-2.4984130859375	2.5012206452366423
40.0	700.0	0.001262664794921875	-2.654052734375	2.654053034731182
40.0	720.0	0.13518524169921875	-2.702392578125	2.7057717375784605
40.0	740.0	0.3322296142578125	-2.5511474609375	2.572689231920122
40.0	760.0	0.5885772705078125	-1.6884765625	1.788120886704879
40.0	780.0	1.7832603454589844	0.284423828125	1.8058002031486695
40.0	800.0	1.80938720703125	0.3316650390625	1.8395335721602575
60.0	0.0	-0.7461700439453125	-0.0910293459892273	0.751702119401413
60.0	20.0	-0.6965904235839844	-0.05669403076171875	0.6988937196404941
60.0	40.0	-0.6689376831054688	-0.03069305419921875	0.6696414618694012
60.0	60.0	-0.5840988159179688	-0.003017425537109375	0.584106609801366
60.0	80.0	-0.5712394714355469	0.0475311279296875	0.573213522038892
60.0	100.0	-0.5730361938476562	0.0830078125	0.5790170778098379
60.0	120.0	-0.5389328002929688	0.036346435546875	0.540157038840173
60.0	140.0	-0.5038375854492188	-0.04022216796875	0.5054405358767786
60.0	160.0	-0.4849662780761719	-0.143829345703125	0.5058450074444186
60.0	180.0	-0.440155029296875	-0.272796630859375	0.5178363174049876
60.0	200.0	-0.4566802978515625	-0.3271636962890625	0.5617766269749158
60.0	220.0	-0.4372444152832031	-0.3471527099609375	0.5582989187967079
60.0	240.0	-0.41900634765625	-0.3910369873046875	0.5731284714761226
60.0	260.0	-0.42935943603515625	-0.31597900390625	0.5330968544476823
60.0	280.0	-0.4043846130371094	-0.06561279296875	0.4096729840523204
60.0	300.0	-0.3318138122558594	-0.092926025390625	0.3445804001951733
60.0	320.0	-0.26177215576171875	-0.05322265625	0.2671278957174694
60.0	340.0	-0.21867752075195312	-0.068695068359375	0.2292135914362848
60.0	360.0	-0.12711334228515625	-0.316558837890625	0.3411265155826593
60.0	380.0	-0.07823944091796875	-0.2430419921875	0.25532493039580983
60.0	400.0	-0.044219970703125	-0.256591796875	0.2603742614632377
60.0	420.0	0.004047393798828125	-0.330963134765625	0.33098788190876727
60.0	440.0	0.08212661743164062	-0.25323486328125	0.26621922784020774
60.0	460.0	0.17103958129882812	-0.310943603515625	0.35488091374172354
60.0	480.0	0.23763656616210938	-0.387115478515625	0.45423510573677583
60.0	500.0	0.3117790222167969	-0.95703125	1.006536125616475
60.0	520.0	0.20610427856445312	-1.9188232421875	1.9298605152708634
60.0	540.0	0.14905166625976562	-2.142822265625	2.147999921152948
60.0	560.0	0.15125274658203125	-2.14794921875	2.1532680371187753
60.0	580.0	-0.008884429931640625	-2.192138671875	2.1921566754739725
60.0	600.0	0.009124755859375	-2.17529296875	2.1753121065867034
60.0	620.0	-0.2510185241699219	-2.2056884765625	2.219926114787843
60.0	640.0	-0.34320068359375	-2.3265380859375	2.3517155811315584
60.0	660.0	-0.24365615844726562	-2.3868408203125	2.3992451781882
60.0	680.0	-0.1723785400390625	-2.484375	2.490348068381406
60.0	700.0	-0.07471084594726562	-2.61083984375	2.6119085742450254
60.0	720.0	0.11249542236328125	-2.74169921875	2.7440061636496105
60.0	740.0	0.2930908203125	-2.981201171875	2.9955738442142144
60.0	760.0	0.4207611083984375	-2.800537109375	2.8319689283830716
60.0	780.0	1.6769752502441406	-1.6668701171875	2.364466531271709
60.0	800.0	1.6799659729003906	-2.215576171875	2.7804789953321776
80.0	0.0	-0.88916015625	0.24204528331756592	0.9215159806746734
80.0	20.0	-0.72308349609375	0.165618896484375	0.7418081700789377
80.0	40.0	-0.6370468139648438	0.15335845947265625	0.6552461066458805
80.0	60.0	-0.5366668701171875	0.12062835693359375	0.5500568424970975
80.0	80.0	-0.5084686279296875	0.133331298828125	0.5256591869604238
80.0	100.0	-0.5065155029296875	0.163177490234375	0.5321511514854627
80.0	120.0	-0.5056304931640625	0.130218505859375	0.5221293468917267
80.0	140.0	-0.46324920654296875	0.01708984375	0.4635643322367345
80.0	160.0	-0.46210479736328125	-0.058929443359375	0.4658471026429219
80.0	180.0	-0.4932098388671875	-0.1171112060546875	0.5069230511024139
80.0	200.0	-0.5597076416015625	-0.03466796875	0.5607802708052719
80.0	220.0	-0.49510955810546875	-0.0772857666015625	0.5011053424646197
80.0	240.0	-0.4954833984375	0.0208587646484375	0.4959222582117416
80.0	260.0	-0.4297637939453125	0.15631103515625	0.4573074002220907
80.0	280.0	-0.32183837890625	0.16558837890625	0.3619384662698934
80.0	300.0	-0.26892852783203125	0.130035400390625	0.2987168532852704
80.0	320.0	-0.20343780517578125	0.129547119140625	0.24118332581746693
80.0	340.0	-0.17543792724609375	0.029876708984375	0.1779637155606241
80.0	360.0	-0.07236480712890625	-0.061737060546875	0.0951216587101608
80.0	380.0	-0.03687286376953125	0.06884765625	0.078099986259183
80.0	400.0	-0.01079559326171875	0.102813720703125	0.10337894369112437
80.0	420.0	0.01122283935546875	0.09771728515625	0.09835964589966016
80.0	440.0	0.01474761962890625	0.052703857421875	0.054728318737781716
80.0	460.0	0.04782867431640625	-0.038299560546875	0.06127347244076023
80.0	480.0	0.066131591796875	-0.126007080078125	0.1423066114535917
80.0	500.0	0.17718505859375	-0.837554931640625	0.8560915888527364
80.0	520.0	0.09026336669921875	-1.9871826171875	1.9892315675707641
80.0	540.0	0.10288238525390625	-2.1483154296875	2.1507775269955096
80.0	560.0	0.122467041015625	-2.156494140625	2.15996878558119
80.0	580.0	-0.03646087646484375	-2.201904296875	2.202206150229622
80.0	600.0	-0.01648712158203125	-2.1927490234375	2.1928110052998573
80.0	620.0	-0.2931365966796875	-2.2333984375	2.252553583145225
80.0	640.0	-0.36927032470703125	-2.341552734375	2.370491463930692
80.0	660.0	-0.26244354248046875	-2.392333984375	2.4066862084171383
80.0	680.0	-0.18845367431640625	-2.48583984375	2.4929730275593394
80.0	700.0	-0.0807342529296875	-2.59912109375	2.6003746806128363
80.0	720.0	0.10157012939453125	-2.726318359375	2.7282097221163943
80.0	740.0	0.28730010986328125	-2.8555908203125	2.870007018489758
80.0	760.0	1.6771469116210938	-0.12109375	1.6815128484341817
80.0	780.0	2.1985702514648438	0.3485107421875	2.226021313475293
80.0	800.0	2.1970901489257812	0.39404296875	2.232145824924533
100.0	0.0	-0.7275161743164062	0.2923775911331177	0.7840691549147843
100.0	20.0	-0.5880126953125	0.22054672241210938	0.6280125688355249
100.0	40.0	-0.5528640747070312	0.22622299194335938	0.5973571186363037
100.0	60.0	-0.44545745849609375	0.17105865478515625	0.477172307145654
100.0	80.0	-0.426513671875	0.1888885498046875	0.466468430382607
100.0	100.0	-0.47948455810546875	0.2566680908203125	0.5438602304884416
100.0	120.0	-0.49285888671875	0.25664520263671875	0.5556767425887897
100.0	140.0	-0.45078277587890625	0.1319427490234375	0.4696956461890551
100.0	160.0	-0.49308013916015625	0.0721893310546875	0.4983365561067363
100.0	180.0	-0.5333786010742188	0.0695037841796875	0.5378880070230114
100.0	200.0	-0.5762557983398438	0.1570281982421875	0.5972676118487243
100.0	220.0	-0.49790191650390625	0.1253662109375	0.5134423096152951
100.0	240.0	-0.42855072021484375	0.3294830322265625	0.5405689487215033
100.0	260.0	-0.18910980224609375	0.38531494140625	0.42922036458730445
100.0	280.0	-0.0929718017578125	0.24609375	0.2630701231823114
100.0	300.0	-0.04227447509765625	0.195892333984375	0.2004019405061445
100.0	320.0	-0.02773284912109375	0.16033935546875	0.16272006585700338
100.0	340.0	-0.1444854736328125	-0.01910400390625	0.14574297600964572
100.0	360.0	-0.05774688720703125	-0.0589599609375	0.08252866154163119
100.0	380.0	-0.09278106689453125	0.143524169921875	0.17090205886954882
100.0	400.0	0.0166778564453125	0.18499755859375	0.1857478063968951
100.0	420.0	0.06114959716796875	0.191162109375	0.2007043230588328
100.0	440.0	0.14209747314453125	0.18426513671875	0.23269149637242958
100.0	460.0	0.2517242431640625	0.125152587890625	0.2811196628701747
100.0	480.0	0.2741241455078125	0.0938720703125	0.2897516397453918
100.0	500.0	0.2884521484375	0.046844482421875	0.29223115417693385
100.0	520.0	0.273162841796875	-0.0107421875	0.27337397961552545
100.0	540.0	0.28247833251953125	-0.107421875	0.3022142742683252
100.0	560.0	0.32019805908203125	-0.3814697265625	0.49804211601386533
100.0	580.0	-0.04674530029296875	-1.541015625	1.541724449956483
100.0	600.0	-0.1789398193359375	-2.0552978515625	2.063072639918771
100.0	620.0	-0.47406005859375	-2.281494140625	2.330224979022437
100.0	640.0	-0.65814208984375	-2.4383544921875	2.525613517542789
100.0	660.0	-0.7276382446289062	-2.4697265625	2.5746857494779247
100.0	680.0	-0.6979751586914062	-2.4273681640625	2.5257247526313007
100.0	700.0	-0.6628036499023438	-2.46533203125	2.552874987662169
100.0	720.0	-0.44769287109375	-2.584228515625	2.6227210922623008
100.0	740.0	-0.19338226318359375	-1.470947265625	1.4836045827523159
100.0	760.0	2.1414108276367188	0.3531494140625	2.1703351910183053
100.0	780.0	2.203277587890625	0.4117431640625	2.241420211038825
100.0	800.0	2.2032241821289062	0.4267578125	2.2441744645297463
120.0	0.0	-0.5719985961914062	0.30736446380615234	0.6493499115698584
120.0	20.0	-0.5048675537109375	0.2784252166748047	0.5765516872497021
120.0	40.0	-0.5007476806640625	0.3007698059082031	0.5841324471697289
120.0	60.0	-0.4329071044921875	0.28177642822265625	0.516533170882304
120.0	80.0	-0.43506622314453125	0.301361083984375	0.5292458043872286
120.0	100.0	-0.488037109375	0.37615203857421875	0.6161741444191295
120.0	120.0	-0.4792327880859375	0.356048583984375	0.5970214898426184
120.0	140.0	-0.43785858154296875	0.239959716796875	0.49930031355493565
120.0	160.0	-0.5025787353515625	0.296142578125	0.5833402196026755
120.0	180.0	-0.51885986328125	0.2935028076171875	0.5961203366799436
120.0	200.0	-0.5230789184570312	0.3575286865234375	0.6335916008134514
120.0	220.0	-0.42409515380859375	0.3205108642578125	0.5315862240419936
120.0	240.0	-0.254486083984375	0.4488372802734375	0.5159632458857497
120.0	260.0	0.35296630859375	0.46929931640625	0.5872197743448971
120.0	280.0	1.1428375244140625	0.09173583984375	1.1465134414915077
120.0	300.0	1.2408370971679688	0.02288818359375	1.2410481741884367
120.0	320.0	1.3678512573242188	-0.073089599609375	1.369802595900046
120.0	340.0	1.5106048583984375	-0.535736083984375	1.6027913744152347
120.0	360.0	1.1495208740234375	-0.597412109375	1.2954919792277737
120.0	380.0	-0.0941162109375	0.151519775390625	0.1783706912462287
120.0	400.0	-0.017181396484375	0.229705810546875	0.23034747618359122
120.0	420.0	0.02374267578125	0.2308349609375	0.23205278245319685
120.0	440.0	0.06545257568359375	0.237335205078125	0.24619512430812315
120.0	460.0	0.1727447509765625	0.185302734375	0.2533334805287418
120.0	480.0	0.1596221923828125	0.148162841796875	0.21778767639703908
120.0	500.0	0.1278076171875	0.11151123046875	0.16961586462298042
120.0	520.0	0.11834716796875	0.092041015625	0.14992531715325808
120.0	540.0	0.07413482666015625	0.07470703125	0.1052478647865119
120.0	560.0	0.0971221923828125	-0.00537109375	0.0972705962833339
120.0	580.0	0.11675262451171875	-0.075927734375	0.13927022717614468
120.0	600.0	0.0550689697265625	-0.118896484375	0.13103039885263143
120.0	620.0	-0.87255859375	-0.3636474609375	0.9453031129607413
120.0	640.0	-1.0233993530273438	-1.785400390625	2.0579117548186288
120.0	660.0	-1.0491561889648438	-2.7327880859375	2.9272614217874664
120.0	680.0	-1.0421524047851562	-2.8773193359375	3.0602366241451495
120.0	700.0	-0.9794387817382812	-2.9808349609375	3.1376228886722886
120.0	720.0	-0.695648193359375	-2.9365234375	3.017796598167441
120.0	740.0	1.9250717163085938	0.3499755859375	1.9566256728571285
120.0	760.0	2.2129287719726562	0.4185791015625	2.252168336090639
120.0	780.0	2.2149429321289062	0.4178466796875	2.254011543961935
120.0	800.0	2.2095565795898438	0.4310302734375	2.251205760260127
140.0	0.0	-0.559967041015625	0.3759383261203766	0.6744573463681638
140.0	20.0	-0.505828857421875	0.3744544982910156	0.6293480788014656
140.0	40.0	-0.511444091796875	0.4107208251953125	0.6559471436655919
140.0	60.0	-0.4708251953125	0.4367485046386719	0.6422037222293014
140.0	80.0	-0.490997314453125	0.4986114501953125	0.6997797804067031
140.0	100.0	-0.5219879150390625	0.5463790893554688	0.7556464072115601
140.0	120.0	-0.458099365234375	0.45594024658203125	0.6463254109822859
140.0	140.0	-0.447998046875	0.4528045654296875	0.6369727030868614
140.0	160.0	-0.49554443359375	0.491241455078125	0.6977696273506206
140.0	180.0	-0.4566802978515625	0.4547882080078125	0.6445069499925886
140.0	200.0	-0.402069091796875	0.523406982421875	0.6600109270507094
140.0	220.0	-0.415863037109375	0.47454833984375	0.6309819272231912
140.0	240.0	-0.0846405029296875	0.45196533203125	0.4598224397463748
140.0	260.0	0.6006317138671875	0.48614501953125	0.7727195064951282
140.0	280.0	1.5731201171875	0.0777587890625	1.575040739910076
140.0	300.0	1.615020751953125	-0.114105224609375	1.6190466427877837
140.0	320.0	1.8189544677734375	-0.231964111328125	1.8336855523172986
140.0	340.0	2.065948486328125	-0.7957763671875	2.2139112842965516
140.0	360.0	1.4233551025390625	-0.723114013671875	1.5965066942210526
140.0	380.0	-0.1050567626953125	0.123321533203125	0.16200346891220777
140.0	400.0	-0.04266357421875	0.244140625	0.2478403222651823
140.0	420.0	-0.00665283203125	0.276275634765625	0.2763557246361744
140.0	440.0	0.0070953369140625	0.30706787109375	0.3071498352009519
140.0	460.0	0.0800323486328125	0.25616455078125	0.26837558365962366
140.0	480.0	0.0402069091796875	0.20953369140625	0.2133564233392406
140.0	500.0	-0.001800537109375	0.18438720703125	0.1843959979247578
140.0	520.0	0.05096435546875	0.177490234375	0.18466225609700954
140.0	540.0	0.0531768798828125	0.162109375	0.17060841133121687
140.0	560.0	0.0791168212890625	0.083251953125	0.1148492886787404
140.0	580.0	0.099822998046875	-0.0064697265625	0.10003243624375009
140.0	600.0	0.081451416015625	-0.0499267578125	0.09553540870597897
140.0	620.0	0.0953826904296875	-0.074462890625	0.12100652756705446
140.0	640.0	0.1353912353515625	-0.0950927734375	0.16544915282363307
140.0	660.0	0.568634033203125	-0.208984375	0.6058210401686238
140.0	680.0	0.7054595947265625	-0.37109375	0.7971096606369968
140.0	700.0	0.8803558349609375	-0.275390625	0.9224241933555625
140.0	720.0	0.9781036376953125	-0.4197998046875	1.0643864909366645
140.0	740.0	1.8184051513671875	0.3287353515625	1.8478810096663811
140.0	760.0	2.1635894775390625	0.439697265625	2.2078163675260347
140.0	780.0	2.1796722412109375	0.4410400390625	2.2238451823725867
140.0	800.0	2.1785125732421875	0.4471435546875	2.2239276944794923
160.0	0.0	-0.4933929443359375	0.43280255794525146	0.6563190167018157
160.0	20.0	-0.48095703125	0.4853858947753906	0.6833148123344905
160.0	40.0	-0.4749908447265625	0.5033607482910156	0.6920898391785163
160.0	60.0	-0.454986572265625	0.5407333374023438	0.7066861560270583
160.0	80.0	-0.4658203125	0.5934600830078125	0.7544424654413598
160.0	100.0	-0.4383087158203125	0.5757827758789062	0.7236299712994689
160.0	120.0	-0.3924713134765625	0.5076675415039062	0.6416853314504225
160.0	140.0	-0.3962860107421875	0.5435333251953125	0.672659704388356
160.0	160.0	-0.3546600341796875	0.5543670654296875	0.6581083368849391
160.0	180.0	-0.223968505859375	0.5291290283203125	0.5745776015718669
160.0	200.0	-0.3314056396484375	0.6106109619140625	0.6947484759252133
160.0	220.0	-0.4608154296875	0.5485076904296875	0.7163878465597984
160.0	240.0	0.0738372802734375	0.4503021240234375	0.45631562197474396
160.0	260.0	1.1548004150390625	0.422698974609375	1.2297310363287608
160.0	280.0	2.6216278076171875	-0.0242919921875	2.6217403499500365
160.0	300.0	2.7474517822265625	-0.22576904296875	2.756712345607162
160.0	320.0	3.06964111328125	-0.35101318359375	3.089645096026916
160.0	340.0	3.349334716796875	-0.6732177734375	3.4163233476374786
160.0	360.0	1.9950408935546875	-0.58660888671875	2.079494686921055
160.0	380.0	-0.0123748779296875	0.1591796875	0.15965998407983237
160.0	400.0	-0.0010986328125	0.28668212890625	0.28668423400716764
160.0	420.0	0.0076751708984375	0.322509765625	0.32260108054966685
160.0	440.0	-0.0074920654296875	0.360809326171875	0.3608871027025006
160.0	460.0	-0.0184173583984375	0.304656982421875	0.30521316490082656
160.0	480.0	-0.0832366943359375	0.274993896484375	0.28731514124325824
160.0	500.0	-0.083953857421875	0.280975341796875	0.293249710782267
160.0	520.0	-0.0352935791015625	0.2890625	0.2912091441422268
160.0	540.0	0.0340423583984375	0.2728271484375	0.2749427851205871
160.0	560.0	0.103271484375	0.1578369140625	0.18861996428212174
160.0	580.0	0.0945892333984375	0.0146484375	0.09571676862543727
160.0	600.0	0.0625762939453125	-0.002197265625	0.06261485878093921
160.0	620.0	0.06878662109375	-0.012451171875	0.06990444136502288
160.0	640.0	0.072784423828125	-0.0113525390625	0.07366445883299298
160.0	660.0	0.092498779296875	0.00341796875	0.09256190729337835
160.0	680.0	0.2973785400390625	-0.0992431640625	0.31350151784146213
160.0	700.0	0.7301788330078125	-0.298095703125	0.7886838253661851
160.0	720.0	1.1209716796875	-0.4715576171875	1.216118453518804
160.0	740.0	1.7909698486328125	0.2906494140625	1.814400749726122
160.0	760.0	2.001617431640625	0.42626953125	2.0465038616918627
160.0	780.0	2.0568084716796875	0.432861328125	2.1018634633485282
160.0	800.0	2.0559844970703125	0.4417724609375	2.1029111154388436
180.0	0.0	-0.563323974609375	0.6723414063453674	0.8771413039278052
180.0	20.0	-0.5431671142578125	0.7079086303710938	0.8922808655154706
180.0	40.0	-0.5321807861328125	0.7065658569335938	0.8845629990640813
180.0	60.0	-0.5288543701171875	0.7625885009765625	0.9280237963617786
180.0	80.0	-0.455718994140625	0.7287826538085938	0.8595370603486737
180.0	100.0	-0.37847900390625	0.6426544189453125	0.7458224041873537
180.0	120.0	-0.379180908203125	0.6545562744140625	0.7564536188825883
180.0	140.0	-0.2435455322265625	0.680419921875	0.7226933626040166
180.0	160.0	-0.174224853515625	0.659576416015625	0.6821989065855777
180.0	180.0	-0.183563232421875	0.6182403564453125	0.6449159624592915
180.0	200.0	-0.347320556640625	0.63482666015625	0.7236272918500881
180.0	220.0	-0.442413330078125	0.5785675048828125	0.7283336545410621
180.0	240.0	0.122589111328125	0.4493865966796875	0.46580726002454226
180.0	260.0	1.4587554931640625	0.459228515625	1.5293326709383632
180.0	280.0	3.12530517578125	0.1607666015625	3.1294373842502465
180.0	300.0	3.2737884521484375	-0.061065673828125	3.27435792880689
180.0	320.0	3.45458984375	-0.09661865234375	3.4559407044278654
180.0	340.0	3.8769378662109375	-0.380279541015625	3.8955435753916645
180.0	360.0	2.0381927490234375	-0.58135986328125	2.119483185308652
180.0	380.0	0.0218658447265625	0.211212158203125	0.2123409780010162
180.0	400.0	-0.008544921875	0.3568115234375	0.356913825660536
180.0	420.0	0.001800537109375	0.408782958984375	0.4087869243137596
180.0	440.0	-0.0629730224609375	0.449249267578125	0.4536413847714376
180.0	460.0	-0.055908203125	0.3900146484375	0.39400146341415154
180.0	480.0	-0.082550048828125	0.398712158203125	0.4071681417553682
180.0	500.0	-0.0821380615234375	0.409820556640625	0.41797075232133135
180.0	520.0	-0.0719757080078125	0.429443359375	0.43543323420992025
180.0	540.0	-0.1026611328125	0.449462890625	0.46103817438399447
180.0	560.0	0.0256195068359375	0.249755859375	0.2510664223321419
180.0	580.0	0.0465545654296875	0.056396484375	0.07312927602681893
180.0	600.0	0.0243072509765625	0.0391845703125	0.04611152784947442
180.0	620.0	0.0316619873046875	0.0308837890625	0.044229965712616004
180.0	640.0	0.035186767578125	0.0289306640625	0.04555317700988832
180.0	660.0	0.0422821044921875	0.0380859375	0.056906194702704985
180.0	680.0	0.147857666015625	0.0125732421875	0.14839129293423398
180.0	700.0	0.417022705078125	-0.159423828125	0.44645704555388793
180.0	720.0	0.9271392822265625	-0.5115966796875	1.0589232320215003
180.0	740.0	1.2840576171875	-0.004638671875	1.2840659957860439
180.0	760.0	1.7382659912109375	0.3692626953125	1.777054752772124
180.0	780.0	1.8283538818359375	0.387451171875	1.8689559459259204
180.0	800.0	1.853607177734375	0.406005859375	1.8975511395467652
200.0	0.0	-0.5418548583984375	0.838813304901123	0.9986062527588815
200.0	20.0	-0.4864044189453125	0.8106861114501953	0.9454106145309379
200.0	40.0	-0.4845428466796875	0.8086090087890625	0.9426718938014887
200.0	60.0	-0.415496826171875	0.7988929748535156	0.9004818697948345
200.0	80.0	-0.387664794921875	0.7715530395507812	0.8634686364089137
200.0	100.0	-0.3222503662109375	0.7160263061523438	0.7851999551867367
200.0	120.0	-0.278564453125	0.7780303955078125	0.8263954567148064
200.0	140.0	-0.085723876953125	0.78765869140625	0.7923097861491304
200.0	160.0	-0.1560211181640625	0.744598388671875	0.7607689200578037
200.0	180.0	-0.221343994140625	0.687469482421875	0.7222239631883767
200.0	200.0	-0.307708740234375	0.6847381591796875	0.7507003499755499
200.0	220.0	-0.366241455078125	0.6335906982421875	0.7318264659854582
200.0	240.0	0.09393310546875	0.43304443359375	0.44311500738469134
200.0	260.0	1.0505828857421875	0.45477294921875	1.1447894283035207
200.0	280.0	1.993865966796875	0.4930419921875	2.053921103550732
200.0	300.0	2.1011505126953125	0.16839599609375	2.1078877314743734
200.0	320.0	2.149261474609375	0.15374755859375	2.154753628147219
200.0	340.0	1.987213134765625	0.038726806640625	1.9875904529197161
200.0	360.0	1.095733642578125	-0.24713134765625	1.1232569245154558
200.0	380.0	0.082611083984375	0.26422119140625	0.27683466037548776
200.0	400.0	0.0698089599609375	0.389923095703125	0.39612284894150723
200.0	420.0	0.12908935546875	0.46728515625	0.4847880763250311
200.0	440.0	0.0657501220703125	0.53741455078125	0.541421719128143
200.0	460.0	0.0320892333984375	0.52618408203125	0.527161651757
200.0	480.0	-0.0173492431640625	0.604034423828125	0.6042835273344299
200.0	500.0	-0.06109619140625	0.597869873046875	0.6009834687422239
200.0	520.0	-0.08551025390625	0.595458984375	0.6015674572282129
200.0	540.0	-0.135040283203125	0.595947265625	0.6110556615346057
200.0	560.0	-0.094085693359375	0.458984375	0.46852830671054974
200.0	580.0	-0.026031494140625	0.0775146484375	0.08176893914918192
200.0	600.0	-0.071136474609375	0.061767578125	0.09421057120768472
200.0	620.0	-0.0755767822265625	0.06103515625	0.09714494485140834
200.0	640.0	-0.0561981201171875	0.0552978515625	0.07884212764844768
200.0	660.0	-0.04931640625	0.0440673828125	0.06613654174023964
200.0	680.0	0.0106964111328125	0.017822265625	0.020785724984474604
200.0	700.0	0.1884765625	-0.1925048828125	0.269409622171278
200.0	720.0	0.5756378173828125	-0.469482421875	0.7428140017870313
200.0	740.0	0.9223480224609375	-0.263427734375	0.9592288808076764
200.0	760.0	1.52435302734375	0.2919921875	1.5520668766303503
200.0	780.0	1.666717529296875	0.33056640625	1.6991825891900256
200.0	800.0	1.7713623046875	0.36376953125	1.8083286997483772
220.0	0.0	-0.3184661865234375	0.8262790441513062	0.88552683232208
220.0	20.0	-0.3304595947265625	0.8294658660888672	0.8928701847152242
220.0	40.0	-0.3162384033203125	0.827423095703125	0.8857966510647483
220.0	60.0	-0.296783447265625	0.8254127502441406	0.8771468650325691
220.0	80.0	-0.27685546875	0.8032684326171875	0.8496405860221458
220.0	100.0	-0.1222076416015625	0.7953948974609375	0.8047283706771566
220.0	120.0	-0.0093536376953125	0.8460617065429688	0.8461134095477602
220.0	140.0	-0.1220550537109375	0.819000244140625	0.8280451896115231
220.0	160.0	-0.2102203369140625	0.78399658203125	0.8116915859419417
220.0	180.0	-0.2373046875	0.7490692138671875	0.7857596336495525
220.0	200.0	-0.27679443359375	0.7429046630859375	0.7927941075104653
220.0	220.0	-0.2731475830078125	0.7224273681640625	0.7723411839177449
220.0	240.0	0.0788421630859375	0.4922943115234375	0.4985677244250824
220.0	260.0	1.029632568359375	0.49188232421875	1.1410922165649726
220.0	280.0	1.82666015625	0.800201416015625	1.9942441256337413
220.0	300.0	1.71429443359375	0.428253173828125	1.7669765663257615
220.0	320.0	1.680450439453125	0.429229736328125	1.7344024463793035
220.0	340.0	1.269378662109375	0.501434326171875	1.364829136295833
220.0	360.0	0.3255767822265625	0.241943359375	0.40563139704744616
220.0	380.0	-0.03460693359375	0.491851806640625	0.4930677839287505
220.0	400.0	0.03802490234375	0.503509521484375	0.504943295255691
220.0	420.0	0.0719757080078125	0.60894775390625	0.6131866514616024
220.0	440.0	-0.0062408447265625	0.73321533203125	0.7332418913759614
220.0	460.0	-0.0110626220703125	0.733367919921875	0.733451353245468
220.0	480.0	-0.097015380859375	0.870086669921875	0.8754786104177689
220.0	500.0	-0.1348419189453125	0.848907470703125	0.8595500200223553
220.0	520.0	-0.1494598388671875	0.8271484375	0.8405431464790473
220.0	540.0	-0.2454833984375	0.7965087890625	0.8334796637964447
220.0	560.0	-0.2982635498046875	0.7027587890625	0.763433730422415
220.0	580.0	-0.15252685546875	0.0958251953125	0.18013025758007378
220.0	600.0	-0.1799468994140625	0.0992431640625	0.20549961611124976
220.0	620.0	-0.1805572509765625	0.102294921875	0.2075214974927314
220.0	640.0	-0.1568756103515625	0.0921630859375	0.1819450233798613
220.0	660.0	-0.1908416748046875	0.0672607421875	0.20234760260964654
220.0	680.0	-0.1995697021484375	0.0260009765625	0.20125634598148634
220.0	700.0	-0.0568695068359375	-0.282470703125	0.288138575917378
220.0	720.0	0.1052093505859375	-0.439453125	0.4518717257397063
220.0	740.0	0.389007568359375	-0.574462890625	0.6937827476567174
220.0	760.0	0.931915283203125	0.0477294921875	0.9331367528353158
220.0	780.0	1.15057373046875	0.135498046875	1.1585247644965193
220.0	800.0	1.396270751953125	0.2362060546875	1.416109216491009
240.0	0.0	-0.2161712646484375	0.8280004262924194	0.8557538907887787
240.0	20.0	-0.2457427978515625	0.8660678863525391	0.9002572446068227
240.0	40.0	-0.2386322021484375	0.8689498901367188	0.9011211014457647
240.0	60.0	-0.1974029541015625	0.8842239379882812	0.9059911140841986
240.0	80.0	-0.16748046875	0.8813323974609375	0.8971045102032225
240.0	100.0	0.08685302734375	0.8658447265625	0.8701899441356838
240.0	120.0	-0.0179443359375	0.8887939453125	0.8889750707508041
240.0	140.0	-0.1619415283203125	0.8706512451171875	0.8855837900610125
240.0	160.0	-0.23126220703125	0.843109130859375	0.8742512310196741
240.0	180.0	-0.2458953857421875	0.814910888671875	0.8512016783379155
240.0	200.0	-0.229583740234375	0.766326904296875	0.7999785109796618
240.0	220.0	-0.2321014404296875	0.75390625	0.7888255272483252
240.0	240.0	0.0786590576171875	0.7100677490234375	0.7144112649926759
240.0	260.0	0.8445281982421875	0.7960205078125	1.1605500964991842
240.0	280.0	1.4547576904296875	1.350341796875	1.9848785620918783
240.0	300.0	1.2216644287109375	0.8145751953125	1.4683312722938304
240.0	320.0	1.0849456787109375	0.771148681640625	1.3310812953946918
240.0	340.0	0.7069854736328125	0.79107666015625	1.0609574648268323
240.0	360.0	0.1022186279296875	0.48834228515625	0.4989256812065862
240.0	380.0	-0.1057281494140625	0.863372802734375	0.869822417554257
240.0	400.0	-0.115020751953125	0.8931884765625	0.9005639500023871
240.0	420.0	-0.09930419921875	1.028839111328125	1.0336204530585311
240.0	440.0	-0.1475982666015625	1.123809814453125	1.133460959788626
240.0	460.0	-0.0799713134765625	1.0648193359375	1.0678181629685577
240.0	480.0	-0.092193603515625	1.026153564453125	1.0302867554079544
240.0	500.0	-0.1115875244140625	0.967742919921875	0.9741550875829657
240.0	520.0	-0.11468505859375	0.904052734375	0.9112979804627936
240.0	540.0	-0.2468719482421875	0.8306884765625	0.8665962750454334
240.0	560.0	-0.4235076904296875	0.734619140625	0.8479528557801439
240.0	580.0	-0.3034820556640625	0.2156982421875	0.37232659023075765
240.0	600.0	-0.25213623046875	0.2205810546875	0.33500549309233796
240.0	620.0	-0.2184906005859375	0.221923828125	0.31142949127219505
240.0	640.0	-0.1880340576171875	0.2100830078125	0.2819426838836765
240.0	660.0	-0.23089599609375	0.1683349609375	0.2857439764648674
240.0	680.0	-0.260040283203125	0.0145263671875	0.2604457030400531
240.0	700.0	-0.1910858154296875	-0.37158203125	0.4178360860508635
240.0	720.0	-0.0435943603515625	-0.5947265625	0.5963221884162355
240.0	740.0	0.05401611328125	-0.71533203125	0.7173685631711665
240.0	760.0	0.2124786376953125	-0.8951416015625	0.920013944636022
240.0	780.0	0.4002227783203125	-0.6396484375	0.7545385317415019
240.0	800.0	0.5597991943359375	-0.488037109375	0.7426677306213529
260.0	0.0	-0.123321533203125	0.8645790219306946	0.8733298836718035
260.0	20.0	-0.128570556640625	0.8806591033935547	0.8899948564035749
260.0	40.0	-0.123260498046875	0.8842887878417969	0.8928380652063834
260.0	60.0	-0.0638427734375	0.8982200622558594	0.9004860798252863
260.0	80.0	0.00146484375	0.8964691162109375	0.8964703129982784
260.0	100.0	0.100341796875	0.8848190307617188	0.8904904229682715
260.0	120.0	-0.07061767578125	0.88482666015625	0.8876401718354175
260.0	140.0	-0.1990966796875	0.88543701171875	0.9075451446534308
260.0	160.0	-0.2381591796875	0.8836517333984375	0.9151831405830673
260.0	180.0	-0.2708740234375	0.8694000244140625	0.9106201947158825
260.0	200.0	-0.21856689453125	0.837677001953125	0.8657218069254178
260.0	220.0	-0.19732666015625	0.81591796875	0.8394402554902559
260.0	240.0	-0.1209716796875	0.8329925537109375	0.8417308012804832
260.0	260.0	0.169097900390625	0.737701416015625	0.7568338517191048
260.0	280.0	0.17034912109375	0.714019775390625	0.7340593046248318
260.0	300.0	0.21942138671875	0.601043701171875	0.6398431648989973
260.0	320.0	0.219329833984375	0.621490478515625	0.6590568950866033
260.0	340.0	0.099822998046875	0.684906005859375	0.692142230904392
260.0	360.0	0.014434814453125	0.7481689453125	0.7483081815658003
260.0	380.0	-0.157989501953125	1.171142578125	1.1817510825147013
260.0	400.0	-0.195098876953125	1.232635498046875	1.2479799048196403
260.0	420.0	-0.1790771484375	1.358123779296875	1.3698791278737454
260.0	440.0	-0.2086181640625	1.39013671875	1.4057032528929514
260.0	460.0	-0.1192626953125	1.355682373046875	1.3609181779531085
260.0	480.0	-0.06591796875	1.239349365234375	1.241101135166258
260.0	500.0	-0.063629150390625	1.147796630859375	1.1495589478541608
260.0	520.0	-0.05291748046875	1.03173828125	1.0330944490877223
260.0	540.0	-0.1717529296875	0.9381103515625	0.9537033608858452
260.0	560.0	-0.3612060546875	0.861083984375	0.9337748347915757
260.0	580.0	-0.320526123046875	0.4150390625	0.5243991027417375
260.0	600.0	-0.253326416015625	0.265869140625	0.3672338124247242
260.0	620.0	-0.202117919921875	0.27587890625	0.3419953573767366
260.0	640.0	-0.17266845703125	0.2633056640625	0.31487182913202433
260.0	660.0	-0.23919677734375	0.2052001953125	0.31515427721660966
260.0	680.0	-0.284698486328125	-0.0184326171875	0.2852945661836315
260.0	700.0	-0.223663330078125	-0.385986328125	0.4461061877188619
260.0	720.0	-0.1505126953125	-0.6439208984375	0.6612776987732087
260.0	740.0	-0.102752685546875	-0.7540283203125	0.7609972550675759
260.0	760.0	0.031829833984375	-1.1025390625	1.1029984236932762
260.0	780.0	0.153045654296875	-0.781982421875	0.7968183484462749
260.0	800.0	0.286895751953125	-0.638671875	0.70015065264896
280.0	0.0	-0.040191650390625	0.8678730726242065	0.8688032222242869
280.0	20.0	-0.027313232421875	0.8758621215820312	0.8762878914417956
280.0	40.0	0.00201416015625	0.8611373901367188	0.8611397456467877
280.0	60.0	0.097076416015625	0.8496589660644531	0.8551866399565385
280.0	80.0	0.199371337890625	0.8817291259765625	0.9039884855282674
280.0	100.0	0.12738037109375	0.8712005615234375	0.880463614999924
280.0	120.0	-0.125732421875	0.8718032836914062	0.8808232554637005
280.0	140.0	-0.195037841796875	0.9035186767578125	0.9243298972677295
280.0	160.0	-0.23101806640625	0.91363525390625	0.942389900299457
280.0	180.0	-0.266265869140625	0.9021453857421875	0.9406188442111569
280.0	200.0	-0.217010498046875	0.8801116943359375	0.9064712630687348
280.0	220.0	-0.19317626953125	0.8267364501953125	0.849005435313318
280.0	240.0	-0.146240234375	0.8681488037109375	0.880379776877449
280.0	260.0	-0.067718505859375	0.9266357421875	0.9291068801463076
280.0	280.0	-0.031097412109375	0.95758056640625	0.9580853773014255
280.0	300.0	0.030609130859375	0.972625732421875	0.9731072573263212
280.0	320.0	-0.0157470703125	0.992919921875	0.9930447832196103
280.0	340.0	-0.089874267578125	1.03179931640625	1.0357061423536644
280.0	360.0	-0.13616943359375	1.09576416015625	1.1041925598953177
280.0	380.0	-0.235107421875	1.246246337890625	1.2682292515655453
280.0	400.0	-0.254974365234375	1.362823486328125	1.3864702599818783
280.0	420.0	-0.258453369140625	1.470672607421875	1.493209985983618
280.0	440.0	-0.263031005859375	1.49566650390625	1.518618978200437
280.0	460.0	-0.259307861328125	1.514007568359375	1.5360532165247511
280.0	480.0	-0.24700927734375	1.42181396484375	1.4431107142969266
280.0	500.0	-0.243194580078125	1.280670166015625	1.3035565495604187
280.0	520.0	-0.2113037109375	1.1822509765625	1.2009856909384655
280.0	540.0	-0.216461181640625	1.1400146484375	1.1603830582222978
280.0	560.0	-0.1414794921875	1.07568359375	1.0849477593748686
280.0	580.0	-0.302886962890625	0.518310546875	0.600321859747726
280.0	600.0	-0.257110595703125	0.26171875	0.366882218871913
280.0	620.0	-0.175506591796875	0.2774658203125	0.3283136384706603
280.0	640.0	-0.159027099609375	0.2633056640625	0.30760281392985367
280.0	660.0	-0.226959228515625	0.2041015625	0.305234236650067
280.0	680.0	-0.25140380859375	-0.0323486328125	0.25347644667755787
280.0	700.0	-0.20660400390625	-0.443603515625	0.48935599874217683
280.0	720.0	-0.17913818359375	-0.719482421875	0.7414482073674354
280.0	740.0	-0.148529052734375	-0.8482666015625	0.8611719380196755
280.0	760.0	-0.0474853515625	-1.2568359375	1.2577326553781285
280.0	780.0	0.031707763671875	-0.9300537109375	0.9305940508651913
280.0	800.0	0.1190185546875	-0.80029296875	0.8090947115082324
300.0	0.0	0.11956787109375	0.8388029336929321	0.8472820294150946
300.0	20.0	0.119415283203125	0.8575115203857422	0.8657863578601535
300.0	40.0	0.130859375	0.8487663269042969	0.8587947680977117
300.0	60.0	0.178619384765625	0.8473396301269531	0.8659615080347002
300.0	80.0	0.120513916015625	0.874298095703125	0.8825648781271164
300.0	100.0	0.00537109375	0.8566970825195312	0.8567139194886166
300.0	120.0	-0.18359375	0.8822479248046875	0.9011481930632941
300.0	140.0	-0.19403076171875	0.911865234375	0.9322800770985787
300.0	160.0	-0.243072509765625	0.918548583984375	0.9501661676483015
300.0	180.0	-0.282470703125	0.924530029296875	0.966718921504908
300.0	200.0	-0.275421142578125	0.8972015380859375	0.9385240570826151
300.0	220.0	-0.270660400390625	0.857086181640625	0.8988068619558486
300.0	240.0	-0.25885009765625	0.93524169921875	0.9704021893082398
300.0	260.0	-0.260498046875	0.9803466796875	1.0143662281444485
300.0	280.0	-0.2415771484375	0.995513916015625	1.0244059135069257
300.0	300.0	-0.215789794921875	1.0255126953125	1.0479701922476294
300.0	320.0	-0.216156005859375	1.03790283203125	1.060172489554208
300.0	340.0	-0.236846923828125	1.0802001953125	1.1058611699847358
300.0	360.0	-0.239349365234375	1.15679931640625	1.1813013066428335
300.0	380.0	-0.263427734375	1.2510986328125	1.278531172972819
300.0	400.0	-0.29833984375	1.37017822265625	1.4022820772619946
300.0	420.0	-0.3082275390625	1.4720458984375	1.5039691961417267
300.0	440.0	-0.3211669921875	1.500213623046875	1.5342063588859867
300.0	460.0	-0.330047607421875	1.51300048828125	1.5485806083973173
300.0	480.0	-0.3099365234375	1.374603271484375	1.4091113520712515
300.0	500.0	-0.2391357421875	1.216766357421875	1.2400428507697887
300.0	520.0	-0.186553955078125	1.1217041015625	1.1371114587486253
300.0	540.0	-0.16265869140625	1.0889892578125	1.101070140145946
300.0	560.0	-0.119873046875	1.05712890625	1.0639036947940435
300.0	580.0	-0.2191162109375	0.5777587890625	0.6179135313574007
300.0	600.0	-0.215850830078125	0.2481689453125	0.3289063791764067
300.0	620.0	-0.179107666015625	0.257080078125	0.3133204790535096
300.0	640.0	-0.1895751953125	0.2442626953125	0.30919737870670855
300.0	660.0	-0.24456787109375	0.1871337890625	0.3079488570854215
300.0	680.0	-0.225738525390625	-0.06005859375	0.2335913451495183
300.0	700.0	-0.211273193359375	-0.5284423828125	0.5691113372485394
300.0	720.0	-0.224945068359375	-0.7811279296875	0.8128721463533388
300.0	740.0	-0.195404052734375	-0.935302734375	0.9554967026391928
300.0	760.0	-0.078582763671875	-1.3056640625	1.308026717942074
300.0	780.0	-0.014312744140625	-1.1395263671875	1.139616249515764
300.0	800.0	0.080657958984375	-1.034423828125	1.037563666740651
320.0	0.0	0.14581298828125	0.8648927807807922	0.8770980274736909
320.0	20.0	0.160430908203125	0.8683280944824219	0.8830242102991023
320.0	40.0	0.183990478515625	0.8321571350097656	0.8522546529835258
320.0	60.0	0.21240234375	0.7877235412597656	0.8158572994619334
320.0	80.0	0.080657958984375	0.8375396728515625	0.8414145291993879
320.0	100.0	-0.08026123046875	0.8227081298828125	0.8266138954140757
320.0	120.0	-0.2291259765625	0.8776016235351562	0.9070189208430337
320.0	140.0	-0.25115966796875	0.9051971435546875	0.9393950433729882
320.0	160.0	-0.26995849609375	0.9302215576171875	0.9686019491354256
320.0	180.0	-0.29351806640625	0.9489288330078125	0.9932868595830877
320.0	200.0	-0.30169677734375	0.93487548828125	0.9823508151616254
320.0	220.0	-0.302154541015625	0.89752197265625	0.947017981908015
320.0	240.0	-0.311676025390625	0.9214324951171875	0.9727177328810158
320.0	260.0	-0.356048583984375	0.988067626953125	1.0502610292637056
320.0	280.0	-0.346588134765625	1.003875732421875	1.0620215729004148
320.0	300.0	-0.317413330078125	1.03216552734375	1.0798689262813734
320.0	320.0	-0.304443359375	1.044189453125	1.0876660209296887
320.0	340.0	-0.302703857421875	1.079803466796875	1.1214299586709073
320.0	360.0	-0.284332275390625	1.14276123046875	1.177602680317628
320.0	380.0	-0.28619384765625	1.229248046875	1.262124272479652
320.0	400.0	-0.312835693359375	1.343536376953125	1.3794767729961859
320.0	420.0	-0.32843017578125	1.4443359375	1.4812064949620316
320.0	440.0	-0.33428955078125	1.461669921875	1.4994093718113137
320.0	460.0	-0.349456787109375	1.469329833984375	1.510314605336702
320.0	480.0	-0.3345947265625	1.32928466796875	1.3707484669114987
320.0	500.0	-0.346435546875	1.114654541015625	1.1672499020969478
320.0	520.0	-0.29168701171875	1.0257568359375	1.066423180204709
320.0	540.0	-0.25115966796875	0.9920654296875	1.0233645467746169
320.0	560.0	-0.18359375	0.954833984375	0.9723243300239381
320.0	580.0	-0.103271484375	0.575439453125	0.584632845209551
320.0	600.0	-0.1358642578125	0.2008056640625	0.2424500180872814
320.0	620.0	-0.171600341796875	0.1951904296875	0.2598960968279347
320.0	640.0	-0.210906982421875	0.1783447265625	0.2762039042572606
320.0	660.0	-0.26055908203125	0.1143798828125	0.2845589443703517
320.0	680.0	-0.230224609375	-0.147216796875	0.27326938365650544
320.0	700.0	-0.21728515625	-0.6212158203125	0.6581200001011359
320.0	720.0	-0.2763671875	-0.8497314453125	0.8935448234305486
320.0	740.0	-0.226531982421875	-1.020263671875	1.04510989814844
320.0	760.0	-0.146453857421875	-1.377685546875	1.3854480136122087
320.0	780.0	-0.063812255859375	-1.3232421875	1.324779940509988
320.0	800.0	0.107757568359375	-1.2047119140625	1.209521595269327
340.0	0.0	0.210601806640625	0.7943618297576904	0.8218052309010214
340.0	20.0	0.225799560546875	0.7888011932373047	0.8204832502834885
340.0	40.0	0.222320556640625	0.7675323486328125	0.7990821835723774
340.0	60.0	0.21435546875	0.7536888122558594	0.7835783896348089
340.0	80.0	-0.000274658203125	0.8106842041015625	0.8106842506283889
340.0	100.0	-0.157318115234375	0.8055648803710938	0.8207824107936224
340.0	120.0	-0.234100341796875	0.878753662109375	0.909401434296236
340.0	140.0	-0.2227783203125	0.9092864990234375	0.936179532625852
340.0	160.0	-0.256256103515625	0.9386138916015625	0.9729662009013677
340.0	180.0	-0.268463134765625	0.954071044921875	0.99112260265141
340.0	200.0	-0.303924560546875	0.924163818359375	0.9728560539299691
340.0	220.0	-0.33380126953125	0.898590087890625	0.9585861638871883
340.0	240.0	-0.360992431640625	0.911376953125	0.9802670485073033
340.0	260.0	-0.416717529296875	0.990325927734375	1.0744295893013383
340.0	280.0	-0.41583251953125	1.009063720703125	1.0913873174720978
340.0	300.0	-0.417816162109375	1.003143310546875	1.0866769744568767
340.0	320.0	-0.3875732421875	1.00579833984375	1.0778883608668266
340.0	340.0	-0.382354736328125	1.03863525390625	1.1067783585928352
340.0	360.0	-0.353240966796875	1.056854248046875	1.114324944636131
340.0	380.0	-0.3284912109375	1.14990234375	1.1959021179950007
340.0	400.0	-0.33514404296875	1.256591796875	1.3005170023921182
340.0	420.0	-0.321533203125	1.3272705078125	1.3656612323781745
340.0	440.0	-0.30584716796875	1.3173828125	1.3524200400855182
340.0	460.0	-0.33929443359375	1.304901123046875	1.3482906413665783
340.0	480.0	-0.3487548828125	1.204345703125	1.253825562397422
340.0	500.0	-0.3316650390625	0.9869384765625	1.041176860411255
340.0	520.0	-0.29150390625	0.902099609375	0.9480286032570623
340.0	540.0	-0.24090576171875	0.8599853515625	0.8930903598916338
340.0	560.0	-0.173065185546875	0.8292236328125	0.8470911353940225
340.0	580.0	-0.181396484375	0.4970703125	0.5291347466500922
340.0	600.0	-0.23114013671875	0.148193359375	0.2745669946756353
340.0	620.0	-0.283782958984375	0.1295166015625	0.3119412090286034
340.0	640.0	-0.314422607421875	0.110107421875	0.33314444376265645
340.0	660.0	-0.31005859375	0.0518798828125	0.3143689771572034
340.0	680.0	-0.213134765625	-0.1861572265625	0.2829857616903466
340.0	700.0	-0.237762451171875	-0.7598876953125	0.7962162348725383
340.0	720.0	-0.281829833984375	-1.010009765625	1.0485932395269044
340.0	740.0	-0.241851806640625	-1.2216796875	1.245388917256546
340.0	760.0	-0.187042236328125	-1.4332275390625	1.4453809106591162
340.0	780.0	-0.133544921875	-1.4832763671875	1.4892760078694436
340.0	800.0	-0.086578369140625	-1.3641357421875	1.366880439949483
360.0	0.0	0.24554443359375	0.7320552468299866	0.7721379107906748
360.0	20.0	0.25189208984375	0.708038330078125	0.751510413624237
360.0	40.0	0.228912353515625	0.7220268249511719	0.7574454445972546
360.0	60.0	0.14453125	0.7310752868652344	0.7452250380198234
360.0	80.0	-0.078399658203125	0.7701644897460938	0.774144590933908
360.0	100.0	-0.130035400390625	0.7896041870117188	0.8002399499532546
360.0	120.0	-0.1871337890625	0.85491943359375	0.8751607240645266
360.0	140.0	-0.176422119140625	0.8986663818359375	0.9158198676400091
360.0	160.0	-0.216522216796875	0.9350128173828125	0.9597556142251931
360.0	180.0	-0.275909423828125	0.9586029052734375	0.9975196941192905
360.0	200.0	-0.303436279296875	0.9502716064453125	0.9975418295037487
360.0	220.0	-0.341796875	0.9131622314453125	0.9750335197817294
360.0	240.0	-0.35394287109375	0.8884429931640625	0.9563506198567581
360.0	260.0	-0.246185302734375	1.01568603515625	1.0450958450275454
360.0	280.0	-0.18389892578125	1.08514404296875	1.100616376806225
360.0	300.0	-0.13800048828125	0.874481201171875	0.8853030588272407
360.0	320.0	-0.150726318359375	0.8759765625	0.8888494591861369
360.0	340.0	-0.223846435546875	0.902984619140625	0.9303163166964131
360.0	360.0	-0.349151611328125	0.775299072265625	0.8502914201313364
360.0	380.0	-0.379364013671875	0.97833251953125	1.0493100464789225
360.0	400.0	-0.37054443359375	1.025421142578125	1.0903172459947337
360.0	420.0	-0.369049072265625	0.94073486328125	1.0105341660393827
360.0	440.0	-0.341156005859375	0.89581298828125	0.9585761995310049
360.0	460.0	-0.346466064453125	0.872283935546875	0.9385723190201072
360.0	480.0	-0.33746337890625	0.977752685546875	1.034350929905779
360.0	500.0	-0.337493896484375	0.851593017578125	0.9160310026150986
360.0	520.0	-0.310760498046875	0.791748046875	0.850551031318356
360.0	540.0	-0.288238525390625	0.76220703125	0.8148871124311026
360.0	560.0	-0.24468994140625	0.7286376953125	0.7686260849435866
360.0	580.0	-0.250518798828125	0.458251953125	0.5222590555549648
360.0	600.0	-0.3228759765625	0.0858154296875	0.33408559414263633
360.0	620.0	-0.415679931640625	0.057373046875	0.41962062875468314
360.0	640.0	-0.460174560546875	0.0340576171875	0.4614331451716487
360.0	660.0	-0.436553955078125	-0.015869140625	0.43684228883949594
360.0	680.0	-0.2752685546875	-0.2000732421875	0.3402970458866242
360.0	700.0	-0.2900390625	-0.8675537109375	0.9147524797109359
360.0	720.0	-0.31005859375	-1.0968017578125	1.139785254992719
360.0	740.0	-0.3094482421875	-1.3507080078125	1.385702109748609
360.0	760.0	-0.48638916015625	-0.8837890625	1.0087901278819749
360.0	780.0	-0.929595947265625	-0.608154296875	1.1108556494793553
360.0	800.0	-2.476898193359375	0.140380859375	2.4808731216944166
380.0	0.0	0.168060302734375	0.577465295791626	0.6014236719641819
380.0	20.0	0.138397216796875	0.5930595397949219	0.6089937662725997
380.0	40.0	0.080963134765625	0.6211051940917969	0.6263598736500331
380.0	60.0	-0.03143310546875	0.7042922973632812	0.7049933902134531
380.0	80.0	-0.134185791015625	0.7406387329101562	0.7526961931597972
380.0	100.0	-0.155242919921875	0.7747421264648438	0.7901428520876068
380.0	120.0	-0.189056396484375	0.8301010131835938	0.8513577468609105
380.0	140.0	-0.194305419921875	0.8824920654296875	0.9036298145575831
380.0	160.0	-0.20928955078125	0.910308837890625	0.9340579727233196
380.0	180.0	-0.244781494140625	0.9384918212890625	0.9698891062900843
380.0	200.0	-0.2655029296875	0.938018798828125	0.9748697721375937
380.0	220.0	-0.284271240234375	0.9180755615234375	0.9610790158415513
380.0	240.0	-0.2379150390625	0.9269256591796875	0.956971652379426
380.0	260.0	0.044769287109375	1.229156494140625	1.2299715346935285
380.0	280.0	1.267730712890625	0.57330322265625	1.3913366758316315
380.0	300.0	1.626007080078125	0.24822998046875	1.6448456303458103
380.0	320.0	1.461669921875	0.335418701171875	1.4996615170130545
380.0	340.0	1.47314453125	0.316192626953125	1.5066959173274812
380.0	360.0	0.598480224609375	0.335723876953125	0.6862135970708574
380.0	380.0	-0.3502197265625	0.84393310546875	0.9137160080570115
380.0	400.0	-0.37060546875	0.88482666015625	0.9593052861267216
380.0	420.0	-0.41265869140625	0.752288818359375	0.8580359327100837
380.0	440.0	-0.393524169921875	0.7340087890625	0.8328446282072656
380.0	460.0	-0.375152587890625	0.680206298828125	0.7768011799466383
380.0	480.0	-0.384735107421875	0.64361572265625	0.7498415174776925
380.0	500.0	-0.341400146484375	0.601470947265625	0.6916078082440661
380.0	520.0	-0.31280517578125	0.5556640625	0.6376594924797581
380.0	540.0	-0.286895751953125	0.51513671875	0.5896397302533689
380.0	560.0	-0.2635498046875	0.4898681640625	0.5562637123818017
380.0	580.0	-0.30072021484375	0.4119873046875	0.5100648849306744
380.0	600.0	-0.397552490234375	0.039306640625	0.3994909191568386
380.0	620.0	-0.44989013671875	0.00048828125	0.4498904016928953
380.0	640.0	-0.498077392578125	-0.0294189453125	0.4989454512676947
380.0	660.0	-0.437591552734375	-0.0784912109375	0.4445753448167323
380.0	680.0	-0.268646240234375	-0.2430419921875	0.36227091017432567
380.0	700.0	-0.32794189453125	-0.93310546875	0.9890559650494519
380.0	720.0	-0.29718017578125	-1.1846923828125	1.221397600608145
380.0	740.0	-0.180877685546875	-1.330810546875	1.3430463315919263
380.0	760.0	-0.7474365234375	-0.25048828125	0.7882929250043511
380.0	780.0	-2.13214111328125	0.3310546875	2.1576892577616293
380.0	800.0	-3.131683349609375	0.7020263671875	3.2094051820309435
400.0	0.0	0.085205078125	0.4724104702472687	0.48003287151770435
400.0	20.0	0.03375244140625	0.5015945434570312	0.5027288666137543
400.0	40.0	0.004974365234375	0.5310096740722656	0.531032972863097
400.0	60.0	-0.120330810546875	0.6804542541503906	0.6910119361908535
400.0	80.0	-0.1787109375	0.7048263549804688	0.7271298301247052
400.0	100.0	-0.1822509765625	0.7501754760742188	0.7719965436199606
400.0	120.0	-0.202606201171875	0.79132080078125	0.8168463028638723
400.0	140.0	-0.21343994140625	0.85260009765625	0.8789104249643137
400.0	160.0	-0.238983154296875	0.8765716552734375	0.908565250747847
400.0	180.0	-0.272918701171875	0.9139556884765625	0.9538341669011499
400.0	200.0	-0.2872314453125	0.931427001953125	0.9747092710873814
400.0	220.0	-0.303375244140625	0.918609619140625	0.9674089988908868
400.0	240.0	-0.216033935546875	0.90673828125	0.9321185396676087
400.0	260.0	0.314727783203125	1.17889404296875	1.2201822577251147
400.0	280.0	1.636688232421875	0.7529296875	1.801569172823261
400.0	300.0	2.613311767578125	0.162811279296875	2.6183784881541836
400.0	320.0	2.61468505859375	0.15869140625	2.6194963099899575
400.0	340.0	2.81689453125	-0.23297119140625	2.8265120513119
400.0	360.0	1.58587646484375	-0.070404052734375	1.5874384688505991
400.0	380.0	-0.3739013671875	0.614044189453125	0.7189245433185787
400.0	400.0	-0.361724853515625	0.791473388671875	0.8702154874665478
400.0	420.0	-0.41748046875	0.68756103515625	0.8043818240443116
400.0	440.0	-0.40545654296875	0.673095703125	0.7857816705685543
400.0	460.0	-0.38946533203125	0.617462158203125	0.7300292882255291
400.0	480.0	-0.39434814453125	0.573516845703125	0.6960115167154217
400.0	500.0	-0.3612060546875	0.522003173828125	0.6347890416741179
400.0	520.0	-0.342193603515625	0.4822998046875	0.5913624640511177
400.0	540.0	-0.3326416015625	0.441650390625	0.5529064139881903
400.0	560.0	-0.32904052734375	0.414306640625	0.5290724535454724
400.0	580.0	-0.368804931640625	0.3587646484375	0.5145183675739177
400.0	600.0	-0.468902587890625	0.016357421875	0.4691878112024246
400.0	620.0	-0.4373779296875	-0.033935546875	0.43869246029471376
400.0	640.0	-0.42364501953125	-0.0699462890625	0.42938046756605963
400.0	660.0	-0.3680419921875	-0.122314453125	0.38783467283961554
400.0	680.0	-0.24755859375	-0.2713623046875	0.36731833298215477
400.0	700.0	-0.3367919921875	-0.99658203125	1.0519527513210853
400.0	720.0	-0.170166015625	-1.1683349609375	1.1806621251749025
400.0	740.0	-0.034820556640625	-1.08740234375	1.087959708977201
400.0	760.0	-1.466552734375	0.22509765625	1.483727022586039
400.0	780.0	-2.585479736328125	0.578857421875	2.6494870035203273
400.0	800.0	-2.97265625	0.7088623046875	3.056005717872749
420.0	0.0	-0.1380615234375	0.3871513605117798	0.4110318238287705
420.0	20.0	-0.143829345703125	0.4358367919921875	0.45895597821515555
420.0	40.0	-0.140655517578125	0.45122528076171875	0.47263963928521924
420.0	60.0	-0.167144775390625	0.659820556640625	0.6806618418171586
420.0	80.0	-0.200439453125	0.67547607421875	0.7045877526689087
420.0	100.0	-0.17352294921875	0.7256088256835938	0.7460686173640444
420.0	120.0	-0.1822509765625	0.7648849487304688	0.7862979099885722
420.0	140.0	-0.19244384765625	0.8212432861328125	0.8434898751727625
420.0	160.0	-0.213531494140625	0.8434295654296875	0.8700397294554079
420.0	180.0	-0.272918701171875	0.891387939453125	0.9322323079854244
420.0	200.0	-0.28558349609375	0.925506591796875	0.9685661488512781
420.0	220.0	-0.26055908203125	0.899993896484375	0.9369525329162068
420.0	240.0	0.0618896484375	0.79388427734375	0.796293020437405
420.0	260.0	0.652618408203125	0.91802978515625	1.1263611646179974
420.0	280.0	1.75872802734375	0.71661376953125	1.8991207357211983
420.0	300.0	2.47265625	0.290802001953125	2.489697719604532
420.0	320.0	2.7574462890625	0.219573974609375	2.766174753588484
420.0	340.0	3.198974609375	-0.190765380859375	3.2046575451926773
420.0	360.0	2.12554931640625	0.002166748046875	2.1255504207786218
420.0	380.0	-0.540802001953125	0.352996826171875	0.6458123292442819
420.0	400.0	-0.3741455078125	0.71343994140625	0.8055938250818628
420.0	420.0	-0.431549072265625	0.650054931640625	0.780260223209936
420.0	440.0	-0.408782958984375	0.630645751953125	0.7515434598295322
420.0	460.0	-0.354644775390625	0.581634521484375	0.681228033256284
420.0	480.0	-0.367034912109375	0.534088134765625	0.6480468828754298
420.0	500.0	-0.374908447265625	0.4703369140625	0.6014758154414501
420.0	520.0	-0.39111328125	0.44482421875	0.5923159497740116
420.0	540.0	-0.463836669921875	0.4033203125	0.6146639169817211
420.0	560.0	-0.475555419921875	0.3604736328125	0.5967362879615349
420.0	580.0	-0.472137451171875	0.28955078125	0.5538532546817433
420.0	600.0	-0.493316650390625	-0.01025390625	0.49342320592571437
420.0	620.0	-0.40960693359375	-0.0748291015625	0.4163859201374677
420.0	640.0	-0.39068603515625	-0.1197509765625	0.408626815632287
420.0	660.0	-0.349151611328125	-0.1724853515625	0.3894329777980613
420.0	680.0	-0.28741455078125	-0.289794921875	0.40815220291617327
420.0	700.0	-0.356964111328125	-1.018798828125	1.0795250941803767
420.0	720.0	-0.156494140625	-1.107666015625	1.1186663569717827
420.0	740.0	-0.35699462890625	-0.6822509765625	0.770007506514317
420.0	760.0	-2.161468505859375	0.44873046875	2.207556371965743
420.0	780.0	-2.831756591796875	0.63037109375	2.9010710282619114
420.0	800.0	-3.028564453125	0.6995849609375	3.108314939690355
440.0	0.0	-0.251312255859375	0.2810819149017334	0.3770476002177355
440.0	20.0	-0.280975341796875	0.3063373565673828	0.41567982718260765
440.0	40.0	-0.275970458984375	0.32241058349609375	0.42439165706024223
440.0	60.0	-0.212921142578125	0.5663795471191406	0.6050795025049659
440.0	80.0	-0.256256103515625	0.6176376342773438	0.6686878478518393
440.0	100.0	-0.23358154296875	0.6879043579101562	0.7264796919718034
440.0	120.0	-0.20989990234375	0.726593017578125	0.756303763177998
440.0	140.0	-0.229461669921875	0.7736663818359375	0.8069772787051976
440.0	160.0	-0.239776611328125	0.790252685546875	0.825828148196734
440.0	180.0	-0.259613037109375	0.84051513671875	0.8796957565490996
440.0	200.0	-0.268829345703125	0.889007568359375	0.9287645954230916
440.0	220.0	-0.1851806640625	0.85052490234375	0.870450738324389
440.0	240.0	0.177734375	0.72381591796875	0.7453180469850337
440.0	260.0	0.7672119140625	0.8790283203125	1.1667497199446246
440.0	280.0	2.50653076171875	0.79791259765625	2.630467823969896
440.0	300.0	2.929107666015625	0.40142822265625	2.9564871616593327
440.0	320.0	3.219024658203125	0.34967041015625	3.237960646125673
440.0	340.0	3.83087158203125	-0.12359619140625	3.8328648680255792
440.0	360.0	3.082672119140625	-0.049774169921875	3.083073930692932
440.0	380.0	-0.5980224609375	0.317291259765625	0.6769819844792039
440.0	400.0	-0.4569091796875	0.64666748046875	0.7917984773782438
440.0	420.0	-0.489410400390625	0.584503173828125	0.7623427708227206
440.0	440.0	-0.494842529296875	0.589141845703125	0.7693875766864274
440.0	460.0	-0.438934326171875	0.54156494140625	0.6971053926432594
440.0	480.0	-0.44287109375	0.493438720703125	0.6630358789450672
440.0	500.0	-0.44329833984375	0.441131591796875	0.6253882789031704
440.0	520.0	-0.44671630859375	0.3997802734375	0.5994828833197732
440.0	540.0	-0.511749267578125	0.3406982421875	0.6147866337977752
440.0	560.0	-0.523040771484375	0.2779541015625	0.5923091517192578
440.0	580.0	-0.507110595703125	0.188720703125	0.5410884031859976
440.0	600.0	-0.476959228515625	-0.0738525390625	0.48264303910053263
440.0	620.0	-0.372344970703125	-0.1612548828125	0.40576337247068534
440.0	640.0	-0.35308837890625	-0.2310791015625	0.42198217319879255
440.0	660.0	-0.324554443359375	-0.3092041015625	0.4482663974997307
440.0	680.0	-0.340850830078125	-0.487548828125	0.5948807848392883
440.0	700.0	-0.2728271484375	-0.900390625	0.9408176924954315
440.0	720.0	-0.089752197265625	-1.0452880859375	1.049134233316638
440.0	740.0	-0.97845458984375	-0.046630859375	0.9795651185257426
440.0	760.0	-1.830047607421875	0.43994140625	1.8821856142165567
440.0	780.0	-2.443756103515625	0.566162109375	2.508482295644484
440.0	800.0	-2.594268798828125	0.6162109375	2.666448296905033
460.0	0.0	-0.2298583984375	0.24423426389694214	0.3353882213100718
460.0	20.0	-0.2618408203125	0.2578544616699219	0.3674908687096975
460.0	40.0	-0.27801513671875	0.2641258239746094	0.3834773358818114
460.0	60.0	-0.258514404296875	0.39772796630859375	0.47435981323562604
460.0	80.0	-0.24981689453125	0.5077285766601562	0.5658593361875245
460.0	100.0	-0.263458251953125	0.633453369140625	0.6860564272695105
460.0	120.0	-0.242034912109375	0.678802490234375	0.7206620008215929
460.0	140.0	-0.229248046875	0.7135009765625	0.7494253201965112
460.0	160.0	-0.22625732421875	0.732513427734375	0.7666604845521856
460.0	180.0	-0.23541259765625	0.7812347412109375	0.8159330928514813
460.0	200.0	-0.2152099609375	0.8305816650390625	0.8580100404924069
460.0	220.0	-0.118804931640625	0.7935333251953125	0.8023775607391218
460.0	240.0	0.237762451171875	0.691253662109375	0.7310011002501161
460.0	260.0	0.812957763671875	0.85760498046875	1.1816880417602529
460.0	280.0	1.918426513671875	0.933563232421875	2.133518361132429
460.0	300.0	2.19036865234375	0.551849365234375	2.2588166271478873
460.0	320.0	2.415283203125	0.522552490234375	2.4711645142215657
460.0	340.0	3.086090087890625	0.088531494140625	3.0873596900963025
460.0	360.0	2.459625244140625	-0.004547119140625	2.4596294472758102
460.0	380.0	-0.626556396484375	0.34613037109375	0.7158066441218484
460.0	400.0	-0.494720458984375	0.58807373046875	0.7684914085434805
460.0	420.0	-0.49749755859375	0.5274658203125	0.725068281201626
460.0	440.0	-0.50714111328125	0.53289794921875	0.7356441619843762
460.0	460.0	-0.49713134765625	0.520263671875	0.7195928467511172
460.0	480.0	-0.531036376953125	0.47076416015625	0.709660854306563
460.0	500.0	-0.540191650390625	0.422760009765625	0.6859541129031727
460.0	520.0	-0.5162353515625	0.340087890625	0.6181898669119544
460.0	540.0	-0.55810546875	0.272705078125	0.6211680721703423
460.0	560.0	-0.54412841796875	0.1920166015625	0.5770148269470955
460.0	580.0	-0.521209716796875	0.0882568359375	0.5286292065079051
460.0	600.0	-0.50018310546875	-0.07958984375	0.5064757469262592
460.0	620.0	-0.41796875	-0.2015380859375	0.4640209866589157
460.0	640.0	-0.382171630859375	-0.302001953125	0.4870937642025702
460.0	660.0	-0.38836669921875	-0.476318359375	0.6145794273645667
460.0	680.0	-0.471435546875	-0.7537841796875	0.8890680876088668
460.0	700.0	-0.38189697265625	-0.88037109375	0.9596345973518149
460.0	720.0	-0.295867919921875	-0.9158935546875	0.9624961452166972
460.0	740.0	1.266571044921875	-0.1268310546875	1.2729054671371451
460.0	760.0	1.80560302734375	0.067138671875	1.8068508221804183
460.0	780.0	1.943450927734375	0.0703125	1.9447224367934497
460.0	800.0	2.019439697265625	0.120849609375	2.023052475586921
480.0	0.0	-0.23065185546875	0.21048974990844727	0.3122598489202507
480.0	20.0	-0.2335205078125	0.2160625457763672	0.31814281581763343
480.0	40.0	-0.233489990234375	0.223236083984375	0.3230354852525144
480.0	60.0	-0.236236572265625	0.2664031982421875	0.35605952045897904
480.0	80.0	-0.200439453125	0.3779449462890625	0.42780644781780863
480.0	100.0	-0.200714111328125	0.550048828125	0.585525292201733
480.0	120.0	-0.24981689453125	0.621337890625	0.6696784714469789
480.0	140.0	-0.2840576171875	0.6449127197265625	0.7046993301737643
480.0	160.0	-0.273834228515625	0.6631622314453125	0.7174742712615372
480.0	180.0	-0.254638671875	0.7297515869140625	0.77290247238436
480.0	200.0	-0.230987548828125	0.770843505859375	0.8047079956351855
480.0	220.0	-0.1602783203125	0.736541748046875	0.753779070138023
480.0	240.0	0.232330322265625	0.6430206298828125	0.683705279414265
480.0	260.0	0.674346923828125	0.69366455078125	0.9674266290975292
480.0	280.0	1.60009765625	0.94036865234375	1.8559649004891077
480.0	300.0	1.461273193359375	0.728607177734375	1.6328465222049366
480.0	320.0	1.5140380859375	0.751678466796875	1.6903644113372092
480.0	340.0	1.7996826171875	0.68701171875	1.9263547503787246
480.0	360.0	0.637420654296875	0.48675537109375	0.8020198761956405
480.0	380.0	-0.75115966796875	0.38995361328125	0.8463478406033925
480.0	400.0	-0.614288330078125	0.586181640625	0.8490930857544349
480.0	420.0	-0.566864013671875	0.50390625	0.7584565371761589
480.0	440.0	-0.5418701171875	0.498077392578125	0.7360056473276674
480.0	460.0	-0.533294677734375	0.472076416015625	0.7122214233354458
480.0	480.0	-0.578857421875	0.42510986328125	0.7181882139932225
480.0	500.0	-0.593170166015625	0.38775634765625	0.7086648227467754
480.0	520.0	-0.579345703125	0.3037109375	0.6541267287663222
480.0	540.0	-0.607208251953125	0.24853515625	0.6561033341876733
480.0	560.0	-0.614501953125	0.1556396484375	0.6339056322199609
480.0	580.0	-0.576629638671875	0.02880859375	0.5773488332617549
480.0	600.0	-0.50347900390625	-0.1182861328125	0.5171873128665919
480.0	620.0	-0.43646240234375	-0.240966796875	0.4985623590443577
480.0	640.0	-0.62158203125	-0.53076171875	0.8173568520929705
480.0	660.0	-0.668975830078125	-0.773681640625	1.0227961391542832
480.0	680.0	-0.69464111328125	-0.91162109375	1.1461148698235097
480.0	700.0	-0.717926025390625	-0.866455078125	1.1252387214905912
480.0	720.0	-0.75286865234375	-0.7626953125	1.0716880830686544
480.0	740.0	1.42034912109375	-0.0467529296875	1.4211183843108048
480.0	760.0	1.9539794921875	0.12451171875	1.9579425486963093
480.0	780.0	2.05694580078125	0.1368408203125	2.0614925266552424
480.0	800.0	2.1253662109375	0.191162109375	2.1339457543844746
500.0	0.0	-0.167694091796875	0.22685039043426514	0.28210354138818833
500.0	20.0	-0.174591064453125	0.22815513610839844	0.28729219606441986
500.0	40.0	-0.168548583984375	0.23317718505859375	0.2877155275528027
500.0	60.0	-0.1951904296875	0.21332168579101562	0.28914606251912145
500.0	80.0	-0.180145263671875	0.2841796875	0.33646754793145656
500.0	100.0	-0.16241455078125	0.43737030029296875	0.4665525328233005
500.0	120.0	-0.230072021484375	0.5219039916992188	0.5703655947035068
500.0	140.0	-0.318634033203125	0.54156494140625	0.6283472231781129
500.0	160.0	-0.384185791015625	0.547576904296875	0.6689089535487251
500.0	180.0	-0.361846923828125	0.6324310302734375	0.7286303619371063
500.0	200.0	-0.34552001953125	0.63897705078125	0.7264129371934255
500.0	220.0	-0.310546875	0.62408447265625	0.6970801894924968
500.0	240.0	0.0364990234375	0.591949462890625	0.5930736424158392
500.0	260.0	0.5736083984375	0.725433349609375	0.9248135701229256
500.0	280.0	1.514068603515625	1.103118896484375	1.8733059109319705
500.0	300.0	1.410797119140625	1.069305419921875	1.77024365341322
500.0	320.0	1.3902587890625	1.122283935546875	1.7867122690998993
500.0	340.0	1.532958984375	1.250640869140625	1.9783998158463445
500.0	360.0	0.37335205078125	1.05224609375	1.1165185155807757
500.0	380.0	-0.76702880859375	0.541656494140625	0.9390021037556096
500.0	400.0	-0.6441650390625	0.57830810546875	0.8656724914199636
500.0	420.0	-0.577178955078125	0.46820068359375	0.7432007981042075
500.0	440.0	-0.5709228515625	0.45098876953125	0.7275601505577166
500.0	460.0	-0.578948974609375	0.4158935546875	0.7128459609423703
500.0	480.0	-0.625946044921875	0.36260986328125	0.7233908791947717
500.0	500.0	-0.637847900390625	0.317291259765625	0.7124069676500827
500.0	520.0	-0.6024169921875	0.216552734375	0.6401572613362467
500.0	540.0	-0.608245849609375	0.13427734375	0.6228911771823278
500.0	560.0	-0.6400146484375	0.0330810546875	0.640869024367549
500.0	580.0	-0.6087646484375	-0.07958984375	0.6139453887890863
500.0	600.0	-0.930419921875	-0.3714599609375	1.0018301919994077
500.0	620.0	-0.90087890625	-0.5435791015625	1.0521696837400758
500.0	640.0	-0.845489501953125	-0.70703125	1.1021550192189418
500.0	660.0	-0.79766845703125	-0.87890625	1.18690823724148
500.0	680.0	-0.77789306640625	-0.9156494140625	1.201470545721333
500.0	700.0	-0.801544189453125	-0.8250732421875	1.1503125412773088
500.0	720.0	-0.891448974609375	-0.721435546875	1.1468001232241547
500.0	740.0	1.656707763671875	0.0711669921875	1.6582356150401791
500.0	760.0	2.069793701171875	0.197509765625	2.079196015994647
500.0	780.0	2.144256591796875	0.21728515625	2.155237613487417
500.0	800.0	2.170196533203125	0.2366943359375	2.1830660093986523
520.0	0.0	-0.03753662109375	0.18544340133666992	0.189204262696296
520.0	20.0	-0.109619140625	0.2056407928466797	0.23303324156431965
520.0	40.0	-0.12005615234375	0.20880889892578125	0.24086227597152451
520.0	60.0	-0.13958740234375	0.17009735107421875	0.22004034115484816
520.0	80.0	-0.1177978515625	0.23148345947265625	0.2597324119977514
520.0	100.0	-0.09967041015625	0.2796478271484375	0.2968789279985319
520.0	120.0	-0.10150146484375	0.31982421875	0.335544450504661
520.0	140.0	-0.124755859375	0.3848876953125	0.4046017331294598
520.0	160.0	-0.29364013671875	0.4104766845703125	0.5046936085072229
520.0	180.0	-0.3489990234375	0.56744384765625	0.6661777830303696
520.0	200.0	-0.38836669921875	0.563629150390625	0.684475355460023
520.0	220.0	-0.39971923828125	0.5626983642578125	0.6902209201339529
520.0	240.0	-0.3221435546875	0.5547027587890625	0.6414605369271715
520.0	260.0	-0.02508544921875	0.738800048828125	0.739225805766375
520.0	280.0	-0.02239990234375	1.114410400390625	1.1146354992210694
520.0	300.0	-0.094970703125	1.123138427734375	1.1271465575983013
520.0	320.0	-0.10040283203125	1.170623779296875	1.1749215979524736
520.0	340.0	-0.4488525390625	1.196319580078125	1.277751595381964
520.0	360.0	-0.7691650390625	0.997589111328125	1.2596820600280276
520.0	380.0	-0.75421142578125	0.59661865234375	0.961659342544676
520.0	400.0	-0.69915771484375	0.540924072265625	0.8839798426332818
520.0	420.0	-0.6513671875	0.426971435546875	0.7788349117268816
520.0	440.0	-0.63470458984375	0.38922119140625	0.7445421762455258
520.0	460.0	-0.6622314453125	0.324859619140625	0.7376206744044493
520.0	480.0	-0.658935546875	0.268798828125	0.7116522078493318
520.0	500.0	-0.66253662109375	0.233551025390625	0.7024961606666158
520.0	520.0	-0.6427001953125	0.10693359375	0.6515353670577029
520.0	540.0	-0.7188720703125	0.0201416015625	0.7191541820700776
520.0	560.0	-0.822265625	-0.0919189453125	0.8273873642762518
520.0	580.0	-0.85687255859375	-0.272705078125	0.8992211303712574
520.0	600.0	-0.852783203125	-0.509033203125	0.9931535598364598
520.0	620.0	-0.79534912109375	-0.7154541015625	1.069791940457211
520.0	640.0	-0.75994873046875	-0.8829345703125	1.1649444314618547
520.0	660.0	-0.71881103515625	-1.0682373046875	1.2875636851777137
520.0	680.0	-0.67578125	-1.16552734375	1.3472691961447398
520.0	700.0	-0.6943359375	-1.1739501953125	1.363914020449332
520.0	720.0	0.219970703125	-2.35791015625	2.3681485205071504
520.0	740.0	1.82672119140625	0.12158203125	1.830762819552425
520.0	760.0	2.13446044921875	0.23828125	2.147719572798244
520.0	780.0	2.156982421875	0.2518310546875	2.1716334977115173
520.0	800.0	2.16070556640625	0.2535400390625	2.1755300724436717
540.0	0.0	-0.00579833984375	0.17024916410446167	0.1703478753117031
540.0	20.0	-0.0687255859375	0.18419837951660156	0.196601752736324
540.0	40.0	-0.07806396484375	0.18646240234375	0.2021440330430971
540.0	60.0	-0.1005859375	0.16276931762695312	0.1913410086298749
540.0	80.0	-0.08258056640625	0.19351959228515625	0.21040290527031744
540.0	100.0	-0.04681396484375	0.26740264892578125	0.27146956359215757
540.0	120.0	-0.04901123046875	0.2863616943359375	0.2905255938725706
540.0	140.0	-0.041259765625	0.3687591552734375	0.37106021459785893
540.0	160.0	-0.08349609375	0.467437744140625	0.4748364374379721
540.0	180.0	-0.13824462890625	0.55999755859375	0.5768091911996438
540.0	200.0	-0.17535400390625	0.5560302734375	0.5830254639935842
540.0	220.0	-0.20123291015625	0.58123779296875	0.6150870313257604
540.0	240.0	-0.20526123046875	0.5587615966796875	0.595270270261819
540.0	260.0	-0.18560791015625	0.67242431640625	0.6975706111978796
540.0	280.0	-0.1385498046875	1.160797119140625	1.1690363553731418
540.0	300.0	-0.137451171875	1.239288330078125	1.2468874807766892
540.0	320.0	-0.1336669921875	1.26202392578125	1.2690828397093592
540.0	340.0	-0.23162841796875	1.27471923828125	1.295592860606694
540.0	360.0	-0.36090087890625	1.070404052734375	1.1296080207335102
540.0	380.0	-0.61126708984375	0.54425048828125	0.8184473404687843
540.0	400.0	-0.709228515625	0.472930908203125	0.8524486678442718
540.0	420.0	-0.6717529296875	0.329833984375	0.748359843786682
540.0	440.0	-0.64300537109375	0.2554931640625	0.6919050976384541
540.0	460.0	-0.59686279296875	0.15069580078125	0.6155927371270384
540.0	480.0	-0.57965087890625	0.103302001953125	0.5887838695347484
540.0	500.0	-0.519775390625	0.028167724609375	0.5205380652834535
540.0	520.0	-0.508544921875	-1.607421875	1.685948700819027
540.0	540.0	-0.428466796875	-2.028564453125	2.0733204133723886
540.0	560.0	-0.388671875	-2.14013671875	2.175143903597652
540.0	580.0	-0.368896484375	-2.14990234375	2.181321779070199
540.0	600.0	-0.3531494140625	-2.1480712890625	2.176907157309957
540.0	620.0	-0.33941650390625	-2.1787109375	2.2049909098012335
540.0	640.0	-0.3221435546875	-2.1920166015625	2.2155616108229332
540.0	660.0	-0.319091796875	-2.2437744140625	2.2663501927183343
540.0	680.0	-0.31024169921875	-2.3287353515625	2.349310164612382
540.0	700.0	-0.32171630859375	-2.304443359375	2.3267919072797905
540.0	720.0	-0.3155517578125	-2.3070068359375	2.328487374438804
540.0	740.0	-0.333251953125	-2.103515625	2.1297499498487533
540.0	760.0	0.85791015625	-1.26953125	1.5322269515066826
540.0	780.0	2.05657958984375	-0.115478515625	2.059819141801736
540.0	800.0	2.154296875	0.2449951171875	2.1681830257338706
560.0	0.0	-0.04498291015625	0.18383949995040894	0.1892628435487052
560.0	20.0	-0.03289794921875	0.183197021484375	0.1861274395234244
560.0	40.0	-0.04400634765625	0.18569564819335938	0.19083876019298238
560.0	60.0	-0.0677490234375	0.15418243408203125	0.16841066817810219
560.0	80.0	-0.0443115234375	0.18642425537109375	0.1916181465832996
560.0	100.0	-0.0155029296875	0.2620697021484375	0.26252784540514235
560.0	120.0	-0.021240234375	0.262481689453125	0.2633396758076376
560.0	140.0	-0.02777099609375	0.3124237060546875	0.31365554407500096
560.0	160.0	-0.08160400390625	0.416290283203125	0.42421316969522443
560.0	180.0	-0.13604736328125	0.4742431640625	0.49337152706230597
560.0	200.0	-0.17413330078125	0.4815673828125	0.5120835387218127
560.0	220.0	-0.2015380859375	0.5459442138671875	0.5819559130539121
560.0	240.0	-0.2113037109375	0.514862060546875	0.5565358925051758
560.0	260.0	-0.23846435546875	0.475738525390625	0.5321582409114536
560.0	280.0	-0.18511962890625	1.0511474609375	1.0673238785119261
560.0	300.0	-0.18145751953125	1.138397216796875	1.1527684306075117
560.0	320.0	-0.18310546875	1.12457275390625	1.1393820656454288
560.0	340.0	-0.17022705078125	1.140899658203125	1.153529054209598
560.0	360.0	-0.19818115234375	0.870849609375	0.8931152284520104
560.0	380.0	-0.30633544921875	0.0513916015625	0.31061632951152474
560.0	400.0	-0.329833984375	-0.082916259765625	0.34009640307155314
560.0	420.0	-0.3681640625	-0.308990478515625	0.48064528784730515
560.0	440.0	-0.39849853515625	-0.51190185546875	0.6487253595736997
560.0	460.0	-0.41998291015625	-0.68524169921875	0.803705064791502
560.0	480.0	-0.44476318359375	-0.800689697265625	0.915924822672563
560.0	500.0	-0.42425537109375	-0.870635986328125	0.9685038154759343
560.0	520.0	-0.4296875	-1.9515380859375	1.998282324527956
560.0	540.0	-0.405029296875	-2.1246337890625	2.162895621372685
560.0	560.0	-0.38543701171875	-2.1776123046875	2.211460386154155
560.0	580.0	-0.37115478515625	-2.1822509765625	2.213588760192906
560.0	600.0	-0.3521728515625	-2.182373046875	2.210605761573993
560.0	620.0	-0.34112548828125	-2.208740234375	2.2349272967374243
560.0	640.0	-0.32818603515625	-2.223388671875	2.2474793124506522
560.0	660.0	-0.3275146484375	-2.277099609375	2.300532215805055
560.0	680.0	-0.32257080078125	-2.347900390625	2.3699553088220218
560.0	700.0	-0.3272705078125	-2.3232421875	2.3461799264045453
560.0	720.0	-0.31915283203125	-2.327880859375	2.3496569591406433
560.0	740.0	-0.28607177734375	-2.308349609375	2.326008379368898
560.0	760.0	-0.135986328125	-0.3358154296875	0.3623041322606194
560.0	780.0	2.0081787109375	0.0341796875	2.008469563150061
560.0	800.0	2.13092041015625	0.2630615234375	2.1470964485867277
580.0	0.0	0.3050537109375	0.1924753189086914	0.36070003457962446
580.0	20.0	0.18084716796875	0.20307350158691406	0.27192746313877103
580.0	40.0	0.12823486328125	0.19616317749023438	0.234359067167938
580.0	60.0	-0.0430908203125	0.16496658325195312	0.1705015905645098
580.0	80.0	-0.010986328125	0.20520782470703125	0.20550170492397826
580.0	100.0	0.021240234375	0.26769256591796875	0.2685339036398402
580.0	120.0	0.0030517578125	0.24771881103515625	0.24773760830043065
580.0	140.0	-0.01336669921875	0.2902374267578125	0.2905450611161737
580.0	160.0	-0.07073974609375	0.368621826171875	0.3753480550205319
580.0	180.0	-0.124755859375	0.4305419921875	0.44825264247428154
580.0	200.0	-0.16351318359375	0.45379638671875	0.4823564261082843
580.0	220.0	-0.19183349609375	0.5482330322265625	0.5808266073863024
580.0	240.0	-0.20635986328125	0.520050048828125	0.5594966009365843
580.0	260.0	-0.23394775390625	0.470916748046875	0.525827096248209
580.0	280.0	-0.26190185546875	0.455810546875	0.5256955740164269
580.0	300.0	-0.30682373046875	0.098724365234375	0.32231553153655257
580.0	320.0	-0.33294677734375	-0.009002685546875	0.33306846877278035
580.0	340.0	-0.3385009765625	0.04864501953125	0.3419784336167441
580.0	360.0	-0.3536376953125	0.005157470703125	0.3536753017246047
580.0	380.0	-0.35986328125	-0.11529541015625	0.37788174445865275
580.0	400.0	-0.3675537109375	-0.228057861328125	0.43255764764651383
580.0	420.0	-0.39453125	-0.381072998046875	0.5485175813654437
580.0	440.0	-0.39251708984375	-0.485687255859375	0.6244691956562922
580.0	460.0	-0.4022216796875	-0.618927001953125	0.7381415266446655
580.0	480.0	-0.3927001953125	-0.6878662109375	0.792069042159829
580.0	500.0	-0.30157470703125	-0.81329345703125	0.8674062203897468
580.0	520.0	-0.2958984375	-2.06494140625	2.0860342510516623
580.0	540.0	-0.33941650390625	-2.1944580078125	2.2205516231730233
580.0	560.0	-0.35540771484375	-2.211669921875	2.2400443047174368
580.0	580.0	-0.3486328125	-2.218017578125	2.245249833498079
580.0	600.0	-0.34124755859375	-2.2056884765625	2.231930006045619
580.0	620.0	-0.34027099609375	-2.2340087890625	2.259774241023012
580.0	640.0	-0.332763671875	-2.25390625	2.278338220086911
580.0	660.0	-0.33251953125	-2.29931640625	2.3232359274755403
580.0	680.0	-0.3289794921875	-2.368896484375	2.391630836890213
580.0	700.0	-0.33062744140625	-2.3116455078125	2.3351701134608063
580.0	720.0	-0.31982421875	-2.2904052734375	2.3126270446160047
580.0	740.0	-0.2862548828125	-2.239990234375	2.2582068346432234
580.0	760.0	-0.095947265625	0.3369140625	0.3503098104409413
580.0	780.0	2.0330810546875	0.28515625	2.052981408060799
580.0	800.0	2.14398193359375	0.30224609375	2.1651815703916215
600.0	0.0	0.33258056640625	0.10063719749450684	0.3474732776353463
600.0	20.0	0.19635009765625	0.1202545166015625	0.2302487993729704
600.0	40.0	0.1356201171875	0.10635757446289062	0.17235065950433887
600.0	60.0	-0.0364990234375	0.17685699462890625	0.18058398395500125
600.0	80.0	-0.00543212890625	0.20673370361328125	0.20680505853126063
600.0	100.0	0.02642822265625	0.2816314697265625	0.282868760546498
600.0	120.0	0.00933837890625	0.26348114013671875	0.26364657503624417
600.0	140.0	-0.00433349609375	0.283355712890625	0.28338884808006976
600.0	160.0	-0.05169677734375	0.34539794921875	0.34924532940648967
600.0	180.0	-0.10198974609375	0.387847900390625	0.4010335424196881
600.0	200.0	-0.13818359375	0.34600830078125	0.37258079632637137
600.0	220.0	-0.1732177734375	0.5298309326171875	0.5574273174079682
600.0	240.0	-0.19268798828125	0.5034332275390625	0.539048861809644
600.0	260.0	-0.22412109375	0.441497802734375	0.4951268266646207
600.0	280.0	-0.254638671875	0.425872802734375	0.4961940117767402
600.0	300.0	-0.30487060546875	0.07464599609375	0.31387594812554587
600.0	320.0	-0.33819580078125	-0.0596923828125	0.34342332511334317
600.0	340.0	-0.351318359375	-0.058746337890625	0.3561961844959897
600.0	360.0	-0.364013671875	-0.1092529296875	0.38005546431701515
600.0	380.0	-0.3612060546875	-0.1265869140625	0.3827454255177663
600.0	400.0	-0.357177734375	-0.188018798828125	0.4036421715406221
600.0	420.0	-0.36785888671875	-0.2696533203125	0.45610642803353896
600.0	440.0	-0.36322021484375	-0.39349365234375	0.5355055358312965
600.0	460.0	-0.36517333984375	-0.549041748046875	0.6593924546360893
600.0	480.0	-0.3388671875	-0.624908447265625	0.7108737850196015
600.0	500.0	-0.206298828125	-0.72906494140625	0.7576905009787618
600.0	520.0	-0.224609375	-1.9969482421875	2.009540159666792
600.0	540.0	-0.26605224609375	-2.2413330078125	2.2570683307249158
600.0	560.0	-0.32220458984375	-2.23193359375	2.2550705897213437
600.0	580.0	-0.33856201171875	-2.23681640625	2.2622934979900844
600.0	600.0	-0.3509521484375	-2.2308349609375	2.2582719130861797
600.0	620.0	-0.3551025390625	-2.2672119140625	2.2948524302263054
600.0	640.0	-0.34619140625	-2.29052734375	2.3165413879807506
600.0	660.0	-0.33917236328125	-2.3232421875	2.347869705455048
600.0	680.0	-0.3306884765625	-2.3748779296875	2.397790660055213
600.0	700.0	-0.33087158203125	-2.3084716796875	2.33206292790634
600.0	720.0	-0.324462890625	-2.28125	2.304208699291957
600.0	740.0	-0.30609130859375	-2.216796875	2.237829366642238
600.0	760.0	-0.17413330078125	0.31396484375	0.35902134971605126
600.0	780.0	2.06378173828125	0.2646484375	2.080681104526681
600.0	800.0	2.188232421875	0.2762451171875	2.205600257733677
620.0	0.0	0.3089599609375	0.0260125994682312	0.31005308060652476
620.0	20.0	0.1641845703125	0.05228614807128906	0.17230906653114056
620.0	40.0	0.10760498046875	0.045467376708984375	0.11681658343949614
620.0	60.0	-0.0682373046875	0.18019485473632812	0.19268242116098994
620.0	80.0	-0.05914306640625	0.2062835693359375	0.2145945322740275
620.0	100.0	-0.0157470703125	0.31880950927734375	0.3191981726593803
620.0	120.0	-0.0467529296875	0.3003387451171875	0.30395591498263563
620.0	140.0	-0.04852294921875	0.34930419921875	0.3526583335081387
620.0	160.0	-0.08526611328125	0.37725830078125	0.38677401099666336
620.0	180.0	-0.127685546875	0.3961029052734375	0.41617437504827903
620.0	200.0	-0.16046142578125	0.329132080078125	0.36616361820954424
620.0	220.0	-0.192138671875	0.3171539306640625	0.3708151628042654
620.0	240.0	-0.22796630859375	0.2430419921875	0.3332237203746601
620.0	260.0	-0.254150390625	0.184539794921875	0.31408176795963144
620.0	280.0	-0.287841796875	0.18463134765625	0.3419673004332312
620.0	300.0	-0.2958984375	0.145263671875	0.32963224915282346
620.0	320.0	-0.32373046875	-0.013275146484375	0.32400253997658157
620.0	340.0	-0.336669921875	-0.044586181640625	0.33960942844480835
620.0	360.0	-0.351318359375	-0.10626220703125	0.36703711839144265
620.0	380.0	-0.350830078125	-0.12353515625	0.37194445626585904
620.0	400.0	-0.33551025390625	-0.15545654296875	0.36977542810201863
620.0	420.0	-0.3380126953125	-0.216339111328125	0.4013168240712864
620.0	440.0	-0.32415771484375	-0.32293701171875	0.4575658833769821
620.0	460.0	-0.3310546875	-0.49298095703125	0.5938244101678288
620.0	480.0	-0.28985595703125	-0.545166015625	0.617432150457797
620.0	500.0	-0.130615234375	-0.62786865234375	0.6413106766979582
620.0	520.0	-0.1961669921875	-1.865234375	1.8755214641548443
620.0	540.0	-0.1961669921875	-2.2640380859375	2.272520614515835
620.0	560.0	-0.28253173828125	-2.240478515625	2.2582223455881016
620.0	580.0	-0.31829833984375	-2.2315673828125	2.2541532372888757
620.0	600.0	-0.343017578125	-2.23779296875	2.263929864171962
620.0	620.0	-0.3648681640625	-2.2779541015625	2.306990174658695
620.0	640.0	-0.3709716796875	-2.310546875	2.340138211452997
620.0	660.0	-0.37335205078125	-2.3463134765625	2.3758322087473625
620.0	680.0	-0.36468505859375	-2.3572998046875	2.3853422314505
620.0	700.0	-0.37542724609375	-2.2144775390625	2.246075775240418
620.0	720.0	-0.38397216796875	-2.1600341796875	2.1938965981086875
620.0	740.0	-0.40362548828125	-1.9931640625	2.0336215269395095
620.0	760.0	-0.27203369140625	0.3446044921875	0.43903825037907074
620.0	780.0	2.09014892578125	0.2537841796875	2.105499689338417
620.0	800.0	2.1949462890625	0.2698974609375	2.211477752836268
