# Supplementary material for: Real-time emotion detection by quantitative facial motion analysis
Source: PLoS One. 2023 Mar 10;18(3):e0282730. doi: 10.1371/journal.pone.0282730 (PMC10004542; doi:10.1371/journal.pone.0282730)
Supplement: S1 Dataset — Data from each participant is organized into folders by Study ID and subsequently by emotions. The data files (.csv) contain the pixel displacement results after DISC-processing of videos. (ZIP) [file pone.0282730.s004.zip › S1_Dataset/1/neutral/result/100028_cropped_result.csv]

pos_x	pos_y	disp_x	disp_y	disp_xy_indi
0.0	0.0	-0.42988061904907227	-1.1013145446777344	1.1822398542397135
0.0	20.0	-0.3099801540374756	-1.1706562042236328	1.211001091817997
0.0	40.0	-0.3583564758300781	-0.9853591918945312	1.0484999288604635
0.0	60.0	-0.2243671417236328	-1.0148544311523438	1.0393604431162367
0.0	80.0	-0.19155752658843994	-0.9557571411132812	0.9747645863395498
0.0	100.0	-0.24402642250061035	-0.8048324584960938	0.8410137817701401
0.0	120.0	-0.23658967018127441	-0.7985687255859375	0.8328785514830074
0.0	140.0	-0.2751431465148926	-0.660430908203125	0.7154528185590718
0.0	160.0	-0.33184361457824707	-0.54815673828125	0.6407776480648298
0.0	180.0	-0.3134939670562744	-0.58087158203125	0.6600683769066411
0.0	200.0	-0.3097419738769531	-0.634124755859375	0.7057296198792445
0.0	220.0	-0.3481869697570801	-0.67144775390625	0.7563572252146242
0.0	240.0	-0.3764228820800781	-0.71734619140625	0.8101109457836776
0.0	260.0	-0.329939603805542	-0.8450927734375	0.9072165881836838
0.0	280.0	-0.18762731552124023	-1.093475341796875	1.1094558723299903
0.0	300.0	-0.13114392757415771	-1.04766845703125	1.0558446503145318
0.0	320.0	-0.06510460376739502	-1.0731201171875	1.075093203096468
0.0	340.0	-0.04556536674499512	-0.915557861328125	0.9166910057845752
0.0	360.0	-0.004918098449707031	-1.005950927734375	1.0059629499648637
0.0	380.0	0.032419562339782715	-1.079376220703125	1.0798629791976686
0.0	400.0	0.0595930814743042	-1.02685546875	1.0285832436226954
0.0	420.0	0.12099957466125488	-1.14227294921875	1.1486637399975268
0.0	440.0	0.2747999429702759	-1.131683349609375	1.1645695395465063
0.0	460.0	0.41907453536987305	-1.0628662109375	1.1425007871105004
0.0	480.0	0.5695787668228149	-1.08917236328125	1.2291120406826475
0.0	500.0	0.6873041391372681	-1.12469482421875	1.3180764117833481
0.0	520.0	0.8483193516731262	-1.21844482421875	1.4846728636600637
0.0	540.0	1.1020468473434448	-1.3123779296875	1.7137219973118378
0.0	560.0	1.392477035522461	-1.12579345703125	1.7906432370385212
0.0	580.0	1.8785197734832764	-0.81072998046875	2.0460008896866393
0.0	600.0	1.4594873189926147	-1.5050048828125	2.096459618401871
0.0	620.0	1.569035530090332	-1.7158203125	2.325061685089978
0.0	640.0	1.2585803270339966	-1.6549072265625	2.0791205756583206
0.0	660.0	1.198615550994873	-1.79132080078125	2.1553443925271716
0.0	680.0	1.1852537393569946	-1.75164794921875	2.1149697313819864
0.0	700.0	1.054002285003662	-1.68890380859375	1.9908081001129705
0.0	720.0	1.2583725452423096	-0.038330078125	1.2589561777554759
0.0	740.0	1.4155324697494507	0.496337890625	1.5000278246036152
0.0	760.0	1.6237542629241943	0.46197509765625	1.6881939749978363
0.0	780.0	1.7324625253677368	0.4410400390625	1.787719977474047
0.0	800.0	1.6345651149749756	0.85870361328125	1.8463951393337856
20.0	0.0	-0.35070228576660156	-0.8639662265777588	0.9324321604861827
20.0	20.0	-0.3628978729248047	-0.8310279846191406	0.9068088979457019
20.0	40.0	-0.32187843322753906	-0.7697563171386719	0.8343443614910494
20.0	60.0	-0.2737407684326172	-0.684417724609375	0.737130673667535
20.0	80.0	-0.2767353057861328	-0.6126632690429688	0.6722638698479649
20.0	100.0	-0.321685791015625	-0.49285125732421875	0.5885440595124648
20.0	120.0	-0.31891441345214844	-0.44646453857421875	0.5486683764459347
20.0	140.0	-0.3540840148925781	-0.343597412109375	0.4933909922269631
20.0	160.0	-0.3789558410644531	-0.313018798828125	0.49151632515784177
20.0	180.0	-0.3436775207519531	-0.3768463134765625	0.5100268446376963
20.0	200.0	-0.3667888641357422	-0.4387664794921875	0.5718829376541638
20.0	220.0	-0.34075927734375	-0.552886962890625	0.6494619918288168
20.0	240.0	-0.3171367645263672	-0.6638641357421875	0.7357250288925707
20.0	260.0	-0.27231407165527344	-0.838592529296875	0.8816985787750843
20.0	280.0	-0.18132972717285156	-1.044921875	1.0605386342845302
20.0	300.0	-0.1370525360107422	-0.971771240234375	0.9813881703860258
20.0	320.0	-0.064361572265625	-1.016571044921875	1.0186064506756551
20.0	340.0	-0.04352378845214844	-0.88421630859375	0.8852868464765447
20.0	360.0	-0.000396728515625	-0.9796142578125	0.9796143381469313
20.0	380.0	0.02674102783203125	-1.011444091796875	1.0117975258915781
20.0	400.0	0.04497718811035156	-0.9385986328125	0.9396756573242749
20.0	420.0	0.08370018005371094	-0.993072509765625	0.9965935629900592
20.0	440.0	0.1942157745361328	-0.902557373046875	0.9232169727209015
20.0	460.0	0.29625511169433594	-0.84716796875	0.8974746004656758
20.0	480.0	0.40325355529785156	-0.869110107421875	0.9581053223332081
20.0	500.0	0.4781684875488281	-1.12353515625	1.221055424546505
20.0	520.0	0.38953590393066406	-1.6947021484375	1.738894359174748
20.0	540.0	0.2460613250732422	-1.92401123046875	1.9396817756185352
20.0	560.0	0.23887252807617188	-1.93682861328125	1.951503308194601
20.0	580.0	0.12407493591308594	-1.9700927734375	1.9739959791429407
20.0	600.0	0.17902565002441406	-2.01776123046875	2.025687677444237
20.0	620.0	0.17951393127441406	-1.97991943359375	1.9880407981336277
20.0	640.0	0.33216285705566406	-2.01971435546875	2.0468459251477453
20.0	660.0	0.4561920166015625	-2.1441650390625	2.192157583466319
20.0	680.0	0.4933910369873047	-2.23602294921875	2.2898107661578333
20.0	700.0	0.4971275329589844	-2.30511474609375	2.358111485211151
20.0	720.0	0.44846534729003906	-2.21014404296875	2.255184661705162
20.0	740.0	0.5195846557617188	-2.19232177734375	2.253051927923252
20.0	760.0	0.576934814453125	-1.4866943359375	1.5947143407634816
20.0	780.0	1.7045021057128906	0.35760498046875	1.741610964146624
20.0	800.0	1.665018081665039	0.5999755859375	1.7698180460128021
40.0	0.0	-0.4038276672363281	-0.6746792793273926	0.7863007788240225
40.0	20.0	-0.388946533203125	-0.5104732513427734	0.6417650239980299
40.0	40.0	-0.4218864440917969	-0.3790168762207031	0.5671348729962924
40.0	60.0	-0.3656158447265625	-0.3599357604980469	0.5130581814964315
40.0	80.0	-0.3958930969238281	-0.25759124755859375	0.47231831957984893
40.0	100.0	-0.4206657409667969	-0.1629638671875	0.4511284602326142
40.0	120.0	-0.3774452209472656	-0.226104736328125	0.4399866436676699
40.0	140.0	-0.3907585144042969	-0.1819915771484375	0.4310604954440023
40.0	160.0	-0.3911781311035156	-0.1936492919921875	0.43648640132622085
40.0	180.0	-0.3482666015625	-0.296051025390625	0.45709499603335585
40.0	200.0	-0.3542594909667969	-0.3770599365234375	0.5173721896962695
40.0	220.0	-0.35051727294921875	-0.4135284423828125	0.5420960535692103
40.0	240.0	-0.33359527587890625	-0.5083160400390625	0.6080057603754403
40.0	260.0	-0.31288909912109375	-0.6153564453125	0.6903355293887498
40.0	280.0	-0.25307464599609375	-0.64434814453125	0.6922653449414559
40.0	300.0	-0.20537185668945312	-0.604217529296875	0.638166453387902
40.0	320.0	-0.1302032470703125	-0.7127685546875	0.7245632464450295
40.0	340.0	-0.08951568603515625	-0.628082275390625	0.6344291943993511
40.0	360.0	-0.042144775390625	-0.71563720703125	0.7168771123283365
40.0	380.0	0.00614166259765625	-0.74273681640625	0.7427622085598828
40.0	400.0	0.040447235107421875	-0.730224609375	0.7313439402666206
40.0	420.0	0.08707427978515625	-0.774505615234375	0.7793849358498542
40.0	440.0	0.20087051391601562	-0.692962646484375	0.7214888722520348
40.0	460.0	0.30220794677734375	-0.68109130859375	0.7451275150853877
40.0	480.0	0.4078102111816406	-0.732879638671875	0.8387024103481714
40.0	500.0	0.4839973449707031	-1.00811767578125	1.1182820208521995
40.0	520.0	0.3953514099121094	-1.64886474609375	1.6955995070270278
40.0	540.0	0.25000762939453125	-1.90093994140625	1.9173096973595765
40.0	560.0	0.23849868774414062	-1.91778564453125	1.9325587707559682
40.0	580.0	0.041820526123046875	-1.99261474609375	1.9930535574227473
40.0	600.0	0.042484283447265625	-1.97430419921875	1.9747612476937098
40.0	620.0	-0.23504257202148438	-2.00152587890625	2.015279349021845
40.0	640.0	-0.3059349060058594	-2.093505859375	2.1157417020870652
40.0	660.0	-0.211700439453125	-2.1826171875	2.192859973467311
40.0	680.0	-0.13933944702148438	-2.2938232421875	2.2980514676342274
40.0	700.0	-0.010211944580078125	-2.4505615234375	2.4505828008790944
40.0	720.0	0.129058837890625	-2.51324462890625	2.5165561285939546
40.0	740.0	0.33174896240234375	-2.36627197265625	2.3894142425777773
40.0	760.0	0.5671005249023438	-1.53460693359375	1.6360383387862663
40.0	780.0	1.7158279418945312	0.30975341796875	1.7435632211449477
40.0	800.0	1.6917495727539062	0.49041748046875	1.7613988537700203
60.0	0.0	-0.6215057373046875	-0.01924872398376465	0.6218037430553521
60.0	20.0	-0.6023330688476562	0.02046966552734375	0.6026807886719443
60.0	40.0	-0.5616836547851562	0.02033233642578125	0.5620515385241301
60.0	60.0	-0.4825401306152344	0.042842864990234375	0.4844383229418776
60.0	80.0	-0.4570960998535156	0.07503509521484375	0.46321389229512083
60.0	100.0	-0.4514198303222656	0.1009368896484375	0.4625668804617165
60.0	120.0	-0.42641448974609375	0.0766143798828125	0.4332425190009048
60.0	140.0	-0.39575958251953125	0.0130157470703125	0.3959735557178434
60.0	160.0	-0.3907127380371094	-0.0804443359375	0.39890817846827886
60.0	180.0	-0.36444854736328125	-0.185791015625	0.40907339825778805
60.0	200.0	-0.4305534362792969	-0.1734466552734375	0.464176694500546
60.0	220.0	-0.3896751403808594	-0.22528076171875	0.4501090274938092
60.0	240.0	-0.3783073425292969	-0.26409912109375	0.46137272478341196
60.0	260.0	-0.3805885314941406	-0.221435546875	0.44031957908398395
60.0	280.0	-0.3467254638671875	-0.01348876953125	0.3469877435838095
60.0	300.0	-0.27587890625	-0.0372314453125	0.2783798689448538
60.0	320.0	-0.2134552001953125	-0.009613037109375	0.213671553962822
60.0	340.0	-0.16660690307617188	-0.044158935546875	0.17235971612086737
60.0	360.0	-0.06457901000976562	-0.3037109375	0.31050085682807754
60.0	380.0	-0.0017852783203125	-0.25421142578125	0.2542176945383955
60.0	400.0	0.047283172607421875	-0.280364990234375	0.2843241568367775
60.0	420.0	0.09181594848632812	-0.333160400390625	0.3455807008281649
60.0	440.0	0.17219924926757812	-0.28875732421875	0.3362043630565936
60.0	460.0	0.2433929443359375	-0.31927490234375	0.40146804184035356
60.0	480.0	0.2959709167480469	-0.38104248046875	0.48248539406126795
60.0	500.0	0.3604393005371094	-0.844482421875	0.9181868275179873
60.0	520.0	0.2664375305175781	-1.694580078125	1.715398087572222
60.0	540.0	0.18613433837890625	-1.9405517578125	1.94945815976464
60.0	560.0	0.19395828247070312	-1.94610595703125	1.9557474814841262
60.0	580.0	0.02648162841796875	-1.99652099609375	1.9966966130303438
60.0	600.0	0.0353546142578125	-1.973388671875	1.973705347571895
60.0	620.0	-0.2596282958984375	-2.01934814453125	2.0359699852534487
60.0	640.0	-0.3552131652832031	-2.1221923828125	2.151714874805189
60.0	660.0	-0.25909423828125	-2.189208984375	2.2044876505843165
60.0	680.0	-0.19000244140625	-2.2921142578125	2.2999758039178766
60.0	700.0	-0.0842437744140625	-2.4200439453125	2.4215097998503365
60.0	720.0	0.11177444458007812	-2.55987548828125	2.56231458684611
60.0	740.0	0.2915763854980469	-2.80120849609375	2.8163426331268564
60.0	760.0	0.4006919860839844	-2.6329345703125	2.663249616400723
60.0	780.0	1.5744667053222656	-1.61346435546875	2.254376328951433
60.0	800.0	1.5248985290527344	-1.72637939453125	2.303410805255823
80.0	0.0	-0.7456130981445312	0.27632302045822144	0.795168726598224
80.0	20.0	-0.6177215576171875	0.21358871459960938	0.6536054327721869
80.0	40.0	-0.5301132202148438	0.18487167358398438	0.561424582593508
80.0	60.0	-0.43682098388671875	0.14941024780273438	0.46166653995306556
80.0	80.0	-0.39720916748046875	0.14818572998046875	0.4239506260171949
80.0	100.0	-0.3722381591796875	0.15026092529296875	0.4014219635488092
80.0	120.0	-0.37357330322265625	0.13220977783203125	0.39627823336020074
80.0	140.0	-0.33464813232421875	0.0314483642578125	0.33612255515299755
80.0	160.0	-0.336883544921875	-0.0466766357421875	0.34010179529567003
80.0	180.0	-0.40288543701171875	-0.05950927734375	0.40725671197182123
80.0	200.0	-0.510650634765625	0.0687255859375	0.515254574893798
80.0	220.0	-0.42232513427734375	-0.0012664794921875	0.4223270332487379
80.0	240.0	-0.43605804443359375	0.1022491455078125	0.4478855946247075
80.0	260.0	-0.38556671142578125	0.22100830078125	0.4444168740877276
80.0	280.0	-0.2831878662109375	0.224029541015625	0.3610880817982995
80.0	300.0	-0.24609375	0.1790771484375	0.30435301687607585
80.0	320.0	-0.197479248046875	0.180145263671875	0.267302019132981
80.0	340.0	-0.15114593505859375	0.056182861328125	0.16125013981932532
80.0	360.0	-0.0437469482421875	-0.0955810546875	0.10511676124995241
80.0	380.0	0.007568359375	0.000518798828125	0.007586119947193971
80.0	400.0	0.05063629150390625	0.0244140625	0.05621459298992099
80.0	420.0	0.0730438232421875	0.027374267578125	0.07800481164181294
80.0	440.0	0.0918426513671875	-0.032623291015625	0.09746461782023724
80.0	460.0	0.1146392822265625	-0.11541748046875	0.16267562763725774
80.0	480.0	0.11118316650390625	-0.189239501953125	0.21948413522007038
80.0	500.0	0.203155517578125	-0.79913330078125	0.8245521188742235
80.0	520.0	0.15839385986328125	-1.7491455078125	1.7563025429415735
80.0	540.0	0.1412811279296875	-1.946044921875	1.951166624116085
80.0	560.0	0.1678924560546875	-1.94610595703125	1.9533346545824124
80.0	580.0	0.00052642822265625	-2.00396728515625	2.0039673543007592
80.0	600.0	0.01064300537109375	-1.9866943359375	1.9867228437830662
80.0	620.0	-0.3012542724609375	-2.04656982421875	2.0686232576471566
80.0	640.0	-0.38089752197265625	-2.1385498046875	2.1722058349460935
80.0	660.0	-0.27716064453125	-2.19757080078125	2.2149797848565846
80.0	680.0	-0.20484161376953125	-2.2977294921875	2.306842193562432
80.0	700.0	-0.08856201171875	-2.41290283203125	2.414527553527625
80.0	720.0	0.103179931640625	-2.549560546875	2.55164752277326
80.0	740.0	0.28812408447265625	-2.6815185546875	2.696953326846155
80.0	760.0	1.5688323974609375	-0.1558837890625	1.5765579110884302
80.0	780.0	2.0932769775390625	0.3470458984375	2.1218504566338705
80.0	800.0	2.092193603515625	0.38970947265625	2.1281793974356833
100.0	0.0	-0.6182403564453125	0.32778874039649963	0.6997618142399247
100.0	20.0	-0.49227142333984375	0.256195068359375	0.554947805913944
100.0	40.0	-0.455841064453125	0.25121307373046875	0.5204796676671126
100.0	60.0	-0.35701751708984375	0.20020675659179688	0.409321698537964
100.0	80.0	-0.31549072265625	0.1847076416015625	0.3655835184307057
100.0	100.0	-0.34572601318359375	0.2245635986328125	0.4122563353336627
100.0	120.0	-0.37120819091796875	0.25347137451171875	0.449492223182394
100.0	140.0	-0.31850433349609375	0.12176513671875	0.34098644984211146
100.0	160.0	-0.3665618896484375	0.073486328125	0.37385539900331577
100.0	180.0	-0.44766998291015625	0.1196746826171875	0.46339016310049586
100.0	200.0	-0.48696136474609375	0.1990203857421875	0.5260612936686629
100.0	220.0	-0.38720703125	0.1453857421875	0.4136016188083029
100.0	240.0	-0.35475921630859375	0.353179931640625	0.5005898177845451
100.0	260.0	-0.15776824951171875	0.423187255859375	0.4516395399826947
100.0	280.0	-0.0283355712890625	0.290008544921875	0.2913895343487489
100.0	300.0	0.00484466552734375	0.23443603515625	0.23448608778316532
100.0	320.0	0.02548980712890625	0.203216552734375	0.20480892942621387
100.0	340.0	-0.042236328125	0.000396728515625	0.04223819133198977
100.0	360.0	-0.01731109619140625	-0.093170166015625	0.09476472912812679
100.0	380.0	-0.00051116943359375	0.049285888671875	0.049288539401835564
100.0	400.0	0.13399505615234375	0.0692138671875	0.150815232931951
100.0	420.0	0.1891021728515625	0.07806396484375	0.20458155924791574
100.0	440.0	0.277130126953125	0.05511474609375	0.2825575030007763
100.0	460.0	0.36065673828125	0.004638671875	0.3606865677349712
100.0	480.0	0.3716278076171875	-0.01165771484375	0.3718106100015645
100.0	500.0	0.35909271240234375	-0.0654296875	0.3650049590167509
100.0	520.0	0.31366729736328125	-0.08258056640625	0.32435585917809806
100.0	540.0	0.3309478759765625	-0.15472412109375	0.3653300566085846
100.0	560.0	0.36676788330078125	-0.327880859375	0.491959894875003
100.0	580.0	-0.01876068115234375	-1.41485595703125	1.4149803328329742
100.0	600.0	-0.1613922119140625	-1.88751220703125	1.8943995823897593
100.0	620.0	-0.48920440673828125	-2.1156005859375	2.1714250599067992
100.0	640.0	-0.6715621948242188	-2.24725341796875	2.3454517061942144
100.0	660.0	-0.7430419921875	-2.28814697265625	2.4057697251877475
100.0	680.0	-0.7176513671875	-2.24658203125	2.358421995309886
100.0	700.0	-0.6766815185546875	-2.287109375	2.3851136599261613
100.0	720.0	-0.44944000244140625	-2.42340087890625	2.4647247586045213
100.0	740.0	-0.18065643310546875	-1.35791015625	1.369874716632616
100.0	760.0	2.0384902954101562	0.330078125	2.0650409809698456
100.0	780.0	2.0987091064453125	0.395263671875	2.135606069428674
100.0	800.0	2.0982589721679688	0.40936279296875	2.137818657077947
120.0	0.0	-0.4899749755859375	0.3438880741596222	0.5986104611929647
120.0	20.0	-0.41834259033203125	0.3088836669921875	0.5200188867918687
120.0	40.0	-0.40918731689453125	0.31920623779296875	0.5189671305133754
120.0	60.0	-0.33493804931640625	0.2881965637207031	0.44186056196531126
120.0	80.0	-0.31017303466796875	0.2733917236328125	0.4134614201906353
120.0	100.0	-0.32418060302734375	0.2960357666015625	0.43901052206814706
120.0	120.0	-0.3454132080078125	0.33235931396484375	0.4793464278008442
120.0	140.0	-0.294525146484375	0.2153472900390625	0.3648554744536673
120.0	160.0	-0.35785675048828125	0.267974853515625	0.4470704373885089
120.0	180.0	-0.395721435546875	0.292449951171875	0.4920593749657775
120.0	200.0	-0.4212493896484375	0.3626556396484375	0.5558508444250116
120.0	220.0	-0.31610107421875	0.3175048828125	0.4480281684582199
120.0	240.0	-0.1991424560546875	0.449188232421875	0.4913530156107537
120.0	260.0	0.26273345947265625	0.493408203125	0.5589995757042318
120.0	280.0	0.9591445922851562	0.151458740234375	0.9710294016677572
120.0	300.0	1.0267257690429688	0.084381103515625	1.0301873496832459
120.0	320.0	1.1251449584960938	0.001953125	1.1251466536973935
120.0	340.0	1.2273788452148438	-0.408203125	1.2934792696215462
120.0	360.0	0.9634475708007812	-0.540679931640625	1.1047922927685716
120.0	380.0	-0.00556182861328125	0.044677734375	0.04502259306622144
120.0	400.0	0.10340118408203125	0.10369873046875	0.14644190510368463
120.0	420.0	0.16387176513671875	0.113494873046875	0.199336503473273
120.0	440.0	0.2259063720703125	0.103363037109375	0.24843028475297552
120.0	460.0	0.307861328125	0.05914306640625	0.31349082866779854
120.0	480.0	0.29099273681640625	0.03289794921875	0.2928464579650943
120.0	500.0	0.212982177734375	-0.011993408203125	0.21331959561372624
120.0	520.0	0.19060516357421875	-0.01123046875	0.1909357269069867
120.0	540.0	0.14727783203125	-0.00701904296875	0.14744499575103337
120.0	560.0	0.1519927978515625	-0.0623779296875	0.16429490774471567
120.0	580.0	0.14178466796875	-0.0947265625	0.1705169015495974
120.0	600.0	0.0909423828125	-0.1180419921875	0.1490115059692006
120.0	620.0	-0.9049224853515625	-0.3614501953125	0.9744387862694573
120.0	640.0	-1.0566253662109375	-1.82501220703125	2.108821168409847
120.0	660.0	-1.0699462890625	-2.7115478515625	2.9150088872577773
120.0	680.0	-1.0611419677734375	-2.85736083984375	3.0480376055492924
120.0	700.0	-0.9876022338867188	-2.960693359375	3.1210676603728507
120.0	720.0	-0.6505203247070312	-2.8798828125	2.9524399581684726
120.0	740.0	1.8715896606445312	0.349853515625	1.9040077048758715
120.0	760.0	2.1142196655273438	0.40960693359375	2.1535325941695493
120.0	780.0	2.108367919921875	0.41204833984375	2.1482549011054726
120.0	800.0	2.1010055541992188	0.4263916015625	2.1438363129350617
140.0	0.0	-0.46258544921875	0.3905027210712433	0.6053739943150498
140.0	20.0	-0.40521240234375	0.38416099548339844	0.5583697354477486
140.0	40.0	-0.4051513671875	0.4061927795410156	0.5737074206293279
140.0	60.0	-0.368560791015625	0.42632293701171875	0.5635497345366788
140.0	80.0	-0.365447998046875	0.45697784423828125	0.5851333090853191
140.0	100.0	-0.368896484375	0.45935821533203125	0.5891473382586595
140.0	120.0	-0.3309783935546875	0.4160919189453125	0.5316758241745002
140.0	140.0	-0.28375244140625	0.3516082763671875	0.4518227838587955
140.0	160.0	-0.344451904296875	0.4159393310546875	0.5400487399225782
140.0	180.0	-0.3298187255859375	0.407470703125	0.5242258727421929
140.0	200.0	-0.31634521484375	0.473388671875	0.5693602810296085
140.0	220.0	-0.338653564453125	0.4372406005859375	0.5530511545214947
140.0	240.0	-0.0897216796875	0.44244384765625	0.45144937494121457
140.0	260.0	0.4287567138671875	0.502349853515625	0.6604450734265184
140.0	280.0	1.2215423583984375	0.166046142578125	1.232776157632314
140.0	300.0	1.259307861328125	-0.025299072265625	1.2595619606277086
140.0	320.0	1.418487548828125	-0.12933349609375	1.42437146818948
140.0	340.0	1.571563720703125	-0.652191162109375	1.7015186863986616
140.0	360.0	1.13470458984375	-0.675079345703125	1.320335801683584
140.0	380.0	-0.0167999267578125	0.014801025390625	0.022389906022174152
140.0	400.0	0.055755615234375	0.123443603515625	0.13545114203684847
140.0	420.0	0.0974578857421875	0.155853271484375	0.18381589084113367
140.0	440.0	0.13885498046875	0.161590576171875	0.2130544998551673
140.0	460.0	0.1877593994140625	0.114990234375	0.220173445424163
140.0	480.0	0.1551361083984375	0.078216552734375	0.17373842767407852
140.0	500.0	0.1076202392578125	0.0343017578125	0.11295453283041018
140.0	520.0	0.1327972412109375	0.05810546875	0.14495293295374587
140.0	540.0	0.129913330078125	0.064208984375	0.14491468871876603
140.0	560.0	0.1657562255859375	-0.00140380859375	0.16576216998779936
140.0	580.0	0.1636810302734375	-0.05316162109375	0.17209775602456126
140.0	600.0	0.143646240234375	-0.09063720703125	0.16985095122458824
140.0	620.0	0.146942138671875	-0.10382080078125	0.17991873385593993
140.0	640.0	0.182952880859375	-0.12969970703125	0.22426272677093878
140.0	660.0	0.58740234375	-0.2530517578125	0.6395910455713004
140.0	680.0	0.7088775634765625	-0.4097900390625	0.818801121222555
140.0	700.0	0.8338623046875	-0.4136962890625	0.9308442204594884
140.0	720.0	0.9281158447265625	-0.51971435546875	1.0637208433197118
140.0	740.0	1.7659912109375	0.32696533203125	1.7960042554122202
140.0	760.0	2.067657470703125	0.4307861328125	2.1120568430745403
140.0	780.0	2.0761260986328125	0.4337158203125	2.120945305804383
140.0	800.0	2.073944091796875	0.44049072265625	2.120206634421605
160.0	0.0	-0.40087890625	0.436999648809433	0.5930198905060133
160.0	20.0	-0.388824462890625	0.48902130126953125	0.624760991129831
160.0	40.0	-0.38177490234375	0.5020828247070312	0.6307449872376089
160.0	60.0	-0.366668701171875	0.5409317016601562	0.6534929550347288
160.0	80.0	-0.3734130859375	0.593475341796875	0.7011778048899469
160.0	100.0	-0.326904296875	0.5435943603515625	0.6343195156396834
160.0	120.0	-0.260833740234375	0.46982574462890625	0.5373736785150159
160.0	140.0	-0.26055908203125	0.4797821044921875	0.5459687747663963
160.0	160.0	-0.21453857421875	0.4940643310546875	0.5386337930805399
160.0	180.0	-0.135009765625	0.480133056640625	0.4987538359683934
160.0	200.0	-0.2806854248046875	0.545166015625	0.6131804728546284
160.0	220.0	-0.4235687255859375	0.4995574951171875	0.6549566063658371
160.0	240.0	0.013702392578125	0.442138671875	0.4423509474724271
160.0	260.0	0.8232574462890625	0.45703125	0.9416105279503576
160.0	280.0	1.8250885009765625	0.117034912109375	1.8288371187859582
160.0	300.0	1.92230224609375	-0.110748291015625	1.9254898361975215
160.0	320.0	2.17852783203125	-0.2427978515625	2.1920160381845166
160.0	340.0	2.3344879150390625	-0.66143798828125	2.4263829124449785
160.0	360.0	1.489837646484375	-0.600830078125	1.6064286463026596
160.0	380.0	0.044708251953125	0.04876708984375	0.0661593292327884
160.0	400.0	0.078125	0.158935546875	0.17709890932881356
160.0	420.0	0.09979248046875	0.19854736328125	0.22221519890422103
160.0	440.0	0.1098175048828125	0.218109130859375	0.2441955719150503
160.0	460.0	0.109649658203125	0.154632568359375	0.18956338977101808
160.0	480.0	0.05859375	0.147003173828125	0.15825031012482862
160.0	500.0	0.0564117431640625	0.15704345703125	0.16686800820748782
160.0	520.0	0.0971527099609375	0.1888427734375	0.2123681758934728
160.0	540.0	0.1416778564453125	0.20458984375	0.2488566237265707
160.0	560.0	0.2118988037109375	0.092529296875	0.23122018466022448
160.0	580.0	0.171905517578125	-0.0501708984375	0.17907715103783894
160.0	600.0	0.1302490234375	-0.05084228515625	0.13982040647320357
160.0	620.0	0.1239166259765625	-0.05865478515625	0.13709746173850604
160.0	640.0	0.1275634765625	-0.05865478515625	0.14040236598589545
160.0	660.0	0.1562957763671875	-0.04339599609375	0.1622084528845234
160.0	680.0	0.35491943359375	-0.17193603515625	0.3943726721360895
160.0	700.0	0.7296142578125	-0.43548583984375	0.8496969353291216
160.0	720.0	1.0675811767578125	-0.55120849609375	1.2014825737951962
160.0	740.0	1.735321044921875	0.28607177734375	1.758742786976356
160.0	760.0	1.9230194091796875	0.4188232421875	1.9680997322997236
160.0	780.0	1.9744415283203125	0.4263916015625	2.019957709121378
160.0	800.0	1.967315673828125	0.4351806640625	2.0148729912487506
180.0	0.0	-0.4451446533203125	0.6264212131500244	0.7684772596921847
180.0	20.0	-0.42498779296875	0.6646595001220703	0.7889149987641061
180.0	40.0	-0.4123382568359375	0.6614303588867188	0.7794311757349157
180.0	60.0	-0.418975830078125	0.7218246459960938	0.8346086302914917
180.0	80.0	-0.3419036865234375	0.7037582397460938	0.7824153569996165
180.0	100.0	-0.2814788818359375	0.624542236328125	0.685042601505443
180.0	120.0	-0.2448883056640625	0.6126480102539062	0.6597786497902806
180.0	140.0	-0.1099090576171875	0.6233367919921875	0.6329524130591572
180.0	160.0	-0.0444183349609375	0.59686279296875	0.5985133098863875
180.0	180.0	-0.161956787109375	0.54876708984375	0.5721672131347355
180.0	200.0	-0.3365325927734375	0.55767822265625	0.6513518143245217
180.0	220.0	-0.41326904296875	0.52313232421875	0.6666773811363469
180.0	240.0	0.0735626220703125	0.43695068359375	0.4430997170602855
180.0	260.0	1.035797119140625	0.471954345703125	1.1382515435737757
180.0	280.0	2.14398193359375	0.243194580078125	2.1577307837994457
180.0	300.0	2.265167236328125	-0.016571044921875	2.2652278490395172
180.0	320.0	2.4297332763671875	-0.089996337890625	2.431399419083535
180.0	340.0	2.64984130859375	-0.4737548828125	2.6918585865008815
180.0	360.0	1.52606201171875	-0.61358642578125	1.644795903908472
180.0	380.0	0.093536376953125	0.09002685546875	0.12982252700940733
180.0	400.0	0.0823974609375	0.224853515625	0.23947535375873016
180.0	420.0	0.08807373046875	0.26812744140625	0.2822220877850351
180.0	440.0	0.03021240234375	0.2913818359375	0.2929439597767614
180.0	460.0	0.00543212890625	0.252655029296875	0.2527134184277892
180.0	480.0	-0.01776123046875	0.2835693359375	0.2841250245786154
180.0	500.0	-0.0196685791015625	0.31036376953125	0.3109863701860924
180.0	520.0	-0.0023193359375	0.36077880859375	0.36078626366522976
180.0	540.0	-0.0142974853515625	0.38507080078125	0.38533613858771576
180.0	560.0	0.126800537109375	0.18231201171875	0.22207216355987444
180.0	580.0	0.127197265625	-0.0147705078125	0.1280519905488233
180.0	600.0	0.0960693359375	-0.01763916015625	0.09767526441474354
180.0	620.0	0.096343994140625	-0.01904296875	0.09820794196897856
180.0	640.0	0.09967041015625	-0.01953125	0.10156603953722722
180.0	660.0	0.1043548583984375	-0.00323486328125	0.10440498461187724
180.0	680.0	0.21240234375	0.00482177734375	0.21245706664464203
180.0	700.0	0.41094970703125	-0.23907470703125	0.4754328314821645
180.0	720.0	0.8798370361328125	-0.5521240234375	1.0387271766001818
180.0	740.0	1.24658203125	0.010009765625	1.2466222186545703
180.0	760.0	1.691375732421875	0.3709716796875	1.7315807389076026
180.0	780.0	1.78741455078125	0.3909912109375	1.8296789071787734
180.0	800.0	1.8011932373046875	0.407470703125	1.8467077332424107
200.0	0.0	-0.3991241455078125	0.7566823959350586	0.8554930343640224
200.0	20.0	-0.378692626953125	0.7657432556152344	0.8542662578077616
200.0	40.0	-0.3790740966796875	0.7660751342773438	0.8547328717977163
200.0	60.0	-0.3448028564453125	0.785797119140625	0.8581177787824655
200.0	80.0	-0.32012939453125	0.7794647216796875	0.8426435080068779
200.0	100.0	-0.259490966796875	0.7234344482421875	0.7685655227452343
200.0	120.0	-0.1511688232421875	0.7204360961914062	0.7361251128822741
200.0	140.0	0.0438385009765625	0.72564697265625	0.7269699739968993
200.0	160.0	-0.034454345703125	0.6717987060546875	0.6726816508531973
200.0	180.0	-0.2100372314453125	0.6051788330078125	0.6405911789229615
200.0	200.0	-0.317596435546875	0.5984954833984375	0.6775428691384846
200.0	220.0	-0.3453826904296875	0.568939208984375	0.6655681981346583
200.0	240.0	0.041259765625	0.4297332763671875	0.43170945910033925
200.0	260.0	0.752960205078125	0.466339111328125	0.8856755823582343
200.0	280.0	1.365631103515625	0.4710693359375	1.4445949709693375
200.0	300.0	1.4281463623046875	0.1361083984375	1.4346175547125208
200.0	320.0	1.44537353515625	0.099517822265625	1.448795518035091
200.0	340.0	1.3415985107421875	-0.08599853515625	1.3443520045265958
200.0	360.0	0.85784912109375	-0.329437255859375	0.918930911499594
200.0	380.0	0.12823486328125	0.176055908203125	0.2178069396828027
200.0	400.0	0.106353759765625	0.30010986328125	0.31839763230114454
200.0	420.0	0.1757659912109375	0.35369873046875	0.3949638915161344
200.0	440.0	0.121002197265625	0.399444580078125	0.41736974530612403
200.0	460.0	0.0866546630859375	0.384918212890625	0.3945517218939107
200.0	480.0	0.0343780517578125	0.491546630859375	0.49274733967000317
200.0	500.0	-0.0037994384765625	0.508514404296875	0.508528598124179
200.0	520.0	-0.01849365234375	0.528076171875	0.528399903935614
200.0	540.0	-0.046173095703125	0.53118896484375	0.533191964623047
200.0	560.0	0.023773193359375	0.39898681640625	0.3996944387760441
200.0	580.0	0.09332275390625	0.0020751953125	0.093345823860693
200.0	600.0	0.0178070068359375	0.00634765625	0.018904555861571807
200.0	620.0	-0.009429931640625	0.01141357421875	0.014805177715710648
200.0	640.0	-0.009735107421875	0.006103515625	0.011490222778521957
200.0	660.0	-0.0435943603515625	-0.005859375	0.04398636754555336
200.0	680.0	0.024505615234375	-0.00244140625	0.024626929213622455
200.0	700.0	0.1461639404296875	-0.24652099609375	0.28659465974959814
200.0	720.0	0.55084228515625	-0.51519775390625	0.754225396513671
200.0	740.0	0.8795318603515625	-0.26470947265625	0.9185028025474012
200.0	760.0	1.49346923828125	0.29571533203125	1.5224644243103775
200.0	780.0	1.6367340087890625	0.3355712890625	1.67078014878373
200.0	800.0	1.7189483642578125	0.3638916015625	1.7570431345508655
220.0	0.0	-0.222137451171875	0.7948419451713562	0.8252991972714637
220.0	20.0	-0.248138427734375	0.8098163604736328	0.8469800570315976
220.0	40.0	-0.23394775390625	0.8091850280761719	0.8423253297986558
220.0	60.0	-0.20538330078125	0.7903861999511719	0.8166349522969583
220.0	80.0	-0.184844970703125	0.7856979370117188	0.8071486303145846
220.0	100.0	0.0139923095703125	0.7739105224609375	0.7740370026703327
220.0	120.0	0.15948486328125	0.79644775390625	0.8122588542565415
220.0	140.0	-0.0087127685546875	0.771331787109375	0.771380994153492
220.0	160.0	-0.1252899169921875	0.7102813720703125	0.7212469693593138
220.0	180.0	-0.215484619140625	0.669647216796875	0.703463585447023
220.0	200.0	-0.2710418701171875	0.656890869140625	0.7106119259602586
220.0	220.0	-0.230010986328125	0.6512451171875	0.6906701502831851
220.0	240.0	0.0529937744140625	0.492279052734375	0.49512322293314226
220.0	260.0	0.7664031982421875	0.511260986328125	0.9212826159312141
220.0	280.0	1.2415924072265625	0.673248291015625	1.412379186705224
220.0	300.0	1.147186279296875	0.333251953125	1.1946100718094732
220.0	320.0	1.115325927734375	0.321746826171875	1.1608070232507293
220.0	340.0	0.8369140625	0.33062744140625	0.899855351165451
220.0	360.0	0.2621002197265625	0.11236572265625	0.28517114301551205
220.0	380.0	0.042724609375	0.384796142578125	0.38716077227587387
220.0	400.0	0.08953857421875	0.397796630859375	0.40774908435972784
220.0	420.0	0.1248931884765625	0.47613525390625	0.4922429161909913
220.0	440.0	0.04925537109375	0.582000732421875	0.5840812821184924
220.0	460.0	0.042694091796875	0.582000732421875	0.5835645962650227
220.0	480.0	-0.0443115234375	0.74676513671875	0.7480786593186077
220.0	500.0	-0.0709686279296875	0.74542236328125	0.7487930594163025
220.0	520.0	-0.075042724609375	0.73089599609375	0.7347382987313739
220.0	540.0	-0.142974853515625	0.7091064453125	0.7233766373899173
220.0	560.0	-0.1532135009765625	0.5924072265625	0.6118992555682417
220.0	580.0	-0.0375213623046875	0.00823974609375	0.03841544018866753
220.0	600.0	-0.0991668701171875	0.0435791015625	0.10831992532232389
220.0	620.0	-0.107818603515625	0.05108642578125	0.11930915372746011
220.0	640.0	-0.109954833984375	0.04217529296875	0.11776595795700624
220.0	660.0	-0.1662139892578125	0.02301025390625	0.16779917166013159
220.0	680.0	-0.1917877197265625	0.0003662109375	0.19178806935877224
220.0	700.0	-0.07427978515625	-0.30035400390625	0.30940267313870173
220.0	720.0	0.0735321044921875	-0.44683837890625	0.45284821657440083
220.0	740.0	0.3587188720703125	-0.5572509765625	0.662727606229933
220.0	760.0	0.9472503662109375	0.0767822265625	0.9503571784348505
220.0	780.0	1.161163330078125	0.1593017578125	1.1720398155183436
220.0	800.0	1.388641357421875	0.2528076171875	1.4114660856182444
240.0	0.0	-0.1319122314453125	0.8099844455718994	0.8206556152694618
240.0	20.0	-0.1605224609375	0.8425674438476562	0.8577221915616994
240.0	40.0	-0.1423187255859375	0.838836669921875	0.8508240584621629
240.0	60.0	-0.0760040283203125	0.8130950927734375	0.8166396036276711
240.0	80.0	-0.0394287109375	0.810150146484375	0.8111090451319398
240.0	100.0	0.267913818359375	0.8161163330078125	0.858966636761882
240.0	120.0	0.1234130859375	0.8308944702148438	0.8400097680469094
240.0	140.0	-0.084320068359375	0.8115386962890625	0.8159074270422355
240.0	160.0	-0.1654510498046875	0.7758026123046875	0.7932488532234071
240.0	180.0	-0.218994140625	0.740081787109375	0.7718027502147738
240.0	200.0	-0.21588134765625	0.69073486328125	0.723684605071882
240.0	220.0	-0.1667633056640625	0.6790313720703125	0.6992092707993056
240.0	240.0	0.0771942138671875	0.662322998046875	0.666806343998296
240.0	260.0	0.6577301025390625	0.763580322265625	1.0078014667271136
240.0	280.0	1.0206451416015625	1.12738037109375	1.5207573791378937
240.0	300.0	0.8534698486328125	0.67529296875	1.0883158439389296
240.0	320.0	0.77618408203125	0.651611328125	1.013439219755936
240.0	340.0	0.518890380859375	0.650909423828125	0.8324243541467591
240.0	360.0	0.1147918701171875	0.39239501953125	0.40884107523331276
240.0	380.0	-0.0169677734375	0.744415283203125	0.7446086349229474
240.0	400.0	-0.039154052734375	0.769012451171875	0.7700085648243802
240.0	420.0	-0.0341949462890625	0.877105712890625	0.877772023897483
240.0	440.0	-0.0941162109375	0.98876953125	0.9932386657241937
240.0	460.0	-0.0353240966796875	0.932769775390625	0.9334383995146722
240.0	480.0	-0.0444488525390625	0.90301513671875	0.9041084213938183
240.0	500.0	-0.0580596923828125	0.85540771484375	0.8573758140359414
240.0	520.0	-0.0613250732421875	0.7852783203125	0.7876692230631974
240.0	540.0	-0.1625518798828125	0.721923828125	0.7399980589623806
240.0	560.0	-0.3334503173828125	0.5819091796875	0.6706768279635711
240.0	580.0	-0.2295074462890625	0.0947265625	0.24828771525227203
240.0	600.0	-0.2010955810546875	0.14837646484375	0.2499099998784582
240.0	620.0	-0.1801910400390625	0.1546630859375	0.23746469434859055
240.0	640.0	-0.15594482421875	0.1451416015625	0.2130372566119465
240.0	660.0	-0.2143402099609375	0.11334228515625	0.24246277902090346
240.0	680.0	-0.268585205078125	-0.01953125	0.2692944153030674
240.0	700.0	-0.2097625732421875	-0.3790283203125	0.4332006518140285
240.0	720.0	-0.07489013671875	-0.58984375	0.5945789955857973
240.0	740.0	0.06341552734375	-0.7022705078125	0.705127928287848
240.0	760.0	0.25390625	-0.8468017578125	0.8840484154294959
240.0	780.0	0.4419097900390625	-0.5826416015625	0.7312697849656331
240.0	800.0	0.6486358642578125	-0.396484375	0.7602159851125336
260.0	0.0	-0.066497802734375	0.8641896843910217	0.8667443500688964
260.0	20.0	-0.0885009765625	0.8882770538330078	0.8926749392801192
260.0	40.0	-0.063873291015625	0.8790664672851562	0.8813839408625344
260.0	60.0	-0.002044677734375	0.8609199523925781	0.8609223804354702
260.0	80.0	0.04669189453125	0.852508544921875	0.8537862450167079
260.0	100.0	0.172576904296875	0.8360977172851562	0.853722543187271
260.0	120.0	-0.022979736328125	0.8277435302734375	0.8280624494512737
260.0	140.0	-0.1612548828125	0.8270263671875	0.8426005870246155
260.0	160.0	-0.204925537109375	0.8153076171875	0.8406669890054711
260.0	180.0	-0.251556396484375	0.793304443359375	0.8322334771360329
260.0	200.0	-0.199066162109375	0.76470947265625	0.7901948585425976
260.0	220.0	-0.137237548828125	0.743927001953125	0.7564796950634676
260.0	240.0	-0.063079833984375	0.7908935546875	0.7934051173906845
260.0	260.0	0.131622314453125	0.72222900390625	0.7341247630651151
260.0	280.0	0.122711181640625	0.7032470703125	0.7138728710371005
260.0	300.0	0.15777587890625	0.561676025390625	0.5834151056179894
260.0	320.0	0.1768798828125	0.579071044921875	0.6054830864777941
260.0	340.0	0.099212646484375	0.62701416015625	0.6348148598283448
260.0	360.0	0.071044921875	0.637359619140625	0.6413069974944196
260.0	380.0	-0.067901611328125	1.063232421875	1.0653984286393208
260.0	400.0	-0.12469482421875	1.106781005859375	1.1137831899063815
260.0	420.0	-0.09576416015625	1.201812744140625	1.2056220993119076
260.0	440.0	-0.129730224609375	1.23974609375	1.2465152659095606
260.0	460.0	-0.059417724609375	1.213134765625	1.2145889945021646
260.0	480.0	-0.009521484375	1.111297607421875	1.1113383962260492
260.0	500.0	-0.009857177734375	1.020843505859375	1.020891094783448
260.0	520.0	-0.02252197265625	0.8809814453125	0.881269281342105
260.0	540.0	-0.125518798828125	0.78826904296875	0.7981998828377039
260.0	560.0	-0.279876708984375	0.65899658203125	0.7159661076900181
260.0	580.0	-0.20440673828125	0.23577880859375	0.31204769064466353
260.0	600.0	-0.207611083984375	0.18170166015625	0.27589464564703786
260.0	620.0	-0.1690673828125	0.19732666015625	0.2598491692106954
260.0	640.0	-0.13934326171875	0.1903076171875	0.235867619112934
260.0	660.0	-0.22369384765625	0.14056396484375	0.26419153221072883
260.0	680.0	-0.267791748046875	-0.0294189453125	0.26940284828728306
260.0	700.0	-0.20733642578125	-0.3843994140625	0.4367508477236617
260.0	720.0	-0.135528564453125	-0.649169921875	0.6631663284952867
260.0	740.0	-0.069580078125	-0.7489013671875	0.7521267479934401
260.0	760.0	0.0999755859375	-1.09490966796875	1.0994645509496814
260.0	780.0	0.221893310546875	-0.7535400390625	0.7855311780800085
260.0	800.0	0.37548828125	-0.58502197265625	0.6951562111113511
280.0	0.0	0.03192138671875	0.867965579032898	0.8685523710841861
280.0	20.0	0.04681396484375	0.8732833862304688	0.8745372604815337
280.0	40.0	0.078887939453125	0.8549232482910156	0.8585552209727814
280.0	60.0	0.1712646484375	0.813140869140625	0.830981138697619
280.0	80.0	0.263824462890625	0.8340606689453125	0.8747917161822173
280.0	100.0	0.16375732421875	0.813385009765625	0.829705752268062
280.0	120.0	-0.06884765625	0.815216064453125	0.8181181036461421
280.0	140.0	-0.175750732421875	0.839691162109375	0.8578866869647869
280.0	160.0	-0.208953857421875	0.844970703125	0.8704235771571437
280.0	180.0	-0.246124267578125	0.833953857421875	0.8695149172956687
280.0	200.0	-0.200927734375	0.81927490234375	0.8435539817056356
280.0	220.0	-0.125213623046875	0.77105712890625	0.7811578249199546
280.0	240.0	-0.08447265625	0.8199615478515625	0.8243012614384748
280.0	260.0	-0.03204345703125	0.8563232421875	0.8569225625743702
280.0	280.0	-0.002288818359375	0.866790771484375	0.8667937933672346
280.0	300.0	0.055816650390625	0.869110107421875	0.8709006127473401
280.0	320.0	0.0345458984375	0.889892578125	0.890562866787524
280.0	340.0	-0.01776123046875	0.920562744140625	0.920734069754933
280.0	360.0	-0.06573486328125	0.977264404296875	0.9794727092453013
280.0	380.0	-0.151275634765625	1.127532958984375	1.1376356584029015
280.0	400.0	-0.177032470703125	1.224700927734375	1.2374299406740938
280.0	420.0	-0.17138671875	1.306243896484375	1.3174393817047425
280.0	440.0	-0.16937255859375	1.3350830078125	1.3457836755416024
280.0	460.0	-0.1690673828125	1.356201171875	1.3666987226620912
280.0	480.0	-0.146148681640625	1.27545166015625	1.2837976376908578
280.0	500.0	-0.167083740234375	1.161865234375	1.173817617477256
280.0	520.0	-0.156341552734375	1.0692138671875	1.080583626980089
280.0	540.0	-0.1514892578125	1.0311279296875	1.042196623777976
280.0	560.0	-0.112213134765625	0.977783203125	0.9842010871398758
280.0	580.0	-0.224090576171875	0.33746337890625	0.405090259611196
280.0	600.0	-0.23504638671875	0.1839599609375	0.29847624886691854
280.0	620.0	-0.15899658203125	0.2069091796875	0.2609431388953811
280.0	640.0	-0.141632080078125	0.1976318359375	0.24314191058573864
280.0	660.0	-0.200439453125	0.14862060546875	0.2495276712890715
280.0	680.0	-0.20947265625	-0.04608154296875	0.21448147313651922
280.0	700.0	-0.177398681640625	-0.45501708984375	0.48837572042199956
280.0	720.0	-0.140625	-0.73236083984375	0.7457397604805868
280.0	740.0	-0.11737060546875	-0.8492431640625	0.8573154674534849
280.0	760.0	-0.016693115234375	-1.2218017578125	1.2219157890337382
280.0	780.0	0.056060791015625	-0.87860107421875	0.880387789503943
280.0	800.0	0.119720458984375	-0.73345947265625	0.7431660556891803
300.0	0.0	0.13555908203125	0.867429256439209	0.8779577322672397
300.0	20.0	0.141998291015625	0.8784027099609375	0.8898060662403224
300.0	40.0	0.15960693359375	0.8644332885742188	0.8790445288188979
300.0	60.0	0.225341796875	0.8317451477050781	0.8617301875586093
300.0	80.0	0.196929931640625	0.8451385498046875	0.8677790999683914
300.0	100.0	0.072845458984375	0.8193130493164062	0.822545034435679
300.0	120.0	-0.127655029296875	0.8376846313476562	0.8473555027854865
300.0	140.0	-0.1483154296875	0.8594818115234375	0.8721848720443376
300.0	160.0	-0.19140625	0.8625335693359375	0.8835159935000922
300.0	180.0	-0.21844482421875	0.876068115234375	0.9028917342396433
300.0	200.0	-0.198822021484375	0.832611083984375	0.8560206851477185
300.0	220.0	-0.16827392578125	0.7998809814453125	0.8173895635348851
300.0	240.0	-0.1688232421875	0.872314453125	0.8885008678856015
300.0	260.0	-0.212158203125	0.891510009765625	0.9164066786452036
300.0	280.0	-0.219024658203125	0.894866943359375	0.9212809816870999
300.0	300.0	-0.1910400390625	0.9132080078125	0.9329765067020052
300.0	320.0	-0.17852783203125	0.920684814453125	0.9378340548169295
300.0	340.0	-0.177764892578125	0.95770263671875	0.9740609310568608
300.0	360.0	-0.17626953125	1.02410888671875	1.0391679168947683
300.0	380.0	-0.186553955078125	1.127166748046875	1.1425004402878183
300.0	400.0	-0.225494384765625	1.233306884765625	1.253751805410911
300.0	420.0	-0.221832275390625	1.3092041015625	1.3278648040945489
300.0	440.0	-0.22601318359375	1.33941650390625	1.358351401550653
300.0	460.0	-0.2354736328125	1.35418701171875	1.3745072915258303
300.0	480.0	-0.21337890625	1.23846435546875	1.2567117877218597
300.0	500.0	-0.189117431640625	1.104888916015625	1.1209571444459994
300.0	520.0	-0.16754150390625	1.01702880859375	1.0307365099969976
300.0	540.0	-0.1318359375	0.9921875	1.0009079625883461
300.0	560.0	-0.101104736328125	0.95849609375	0.9638137420902383
300.0	580.0	-0.15087890625	0.429931640625	0.455637641072048
300.0	600.0	-0.153717041015625	0.17401123046875	0.23218276643163627
300.0	620.0	-0.148681640625	0.183837890625	0.23643730731081994
300.0	640.0	-0.154296875	0.17327880859375	0.23201954905230524
300.0	660.0	-0.19830322265625	0.123291015625	0.2335055516464186
300.0	680.0	-0.1661376953125	-0.08184814453125	0.18520489347465274
300.0	700.0	-0.164459228515625	-0.5465087890625	0.5707177011154593
300.0	720.0	-0.183990478515625	-0.7945556640625	0.8155802838949756
300.0	740.0	-0.1619873046875	-0.93707275390625	0.9509706793552387
300.0	760.0	-0.06732177734375	-1.29583740234375	1.2975849856628734
300.0	780.0	-0.038970947265625	-1.08502197265625	1.0857216106708203
300.0	800.0	0.037994384765625	-0.96087646484375	0.9616273467223885
320.0	0.0	0.1585693359375	0.8997363448143005	0.91360260752663
320.0	20.0	0.176727294921875	0.8976593017578125	0.914890572037294
320.0	40.0	0.207275390625	0.8554420471191406	0.8801955371041893
320.0	60.0	0.260772705078125	0.7850189208984375	0.8271983497821487
320.0	80.0	0.148193359375	0.8196334838867188	0.8329227573257486
320.0	100.0	0.003082275390625	0.7920303344726562	0.7920363319611363
320.0	120.0	-0.162353515625	0.8365402221679688	0.8521491696531961
320.0	140.0	-0.19854736328125	0.854095458984375	0.876869493438828
320.0	160.0	-0.187896728515625	0.8680419921875	0.888145303870779
320.0	180.0	-0.198883056640625	0.890960693359375	0.9128885076120393
320.0	200.0	-0.215087890625	0.859710693359375	0.8862083710787036
320.0	220.0	-0.19580078125	0.847137451171875	0.8694709926823846
320.0	240.0	-0.2222900390625	0.860626220703125	0.8888702679402387
320.0	260.0	-0.31219482421875	0.900665283203125	0.9532384594823803
320.0	280.0	-0.32623291015625	0.9027099609375	0.9598506056906974
320.0	300.0	-0.287445068359375	0.91595458984375	0.9599986864469962
320.0	320.0	-0.27227783203125	0.92218017578125	0.961536007864279
320.0	340.0	-0.255401611328125	0.95916748046875	0.9925886553138579
320.0	360.0	-0.237701416015625	1.01214599609375	1.0396833559235439
320.0	380.0	-0.2259521484375	1.10992431640625	1.132689878798872
320.0	400.0	-0.25762939453125	1.213348388671875	1.2403980075843293
320.0	420.0	-0.25384521484375	1.289215087890625	1.3139683922925625
320.0	440.0	-0.251739501953125	1.30462646484375	1.3286922102632754
320.0	460.0	-0.270782470703125	1.315155029296875	1.3427419325860621
320.0	480.0	-0.249481201171875	1.194061279296875	1.219845567461001
320.0	500.0	-0.277435302734375	1.005767822265625	1.0433308485366721
320.0	520.0	-0.22149658203125	0.92333984375	0.9495352562742474
320.0	540.0	-0.174835205078125	0.8974609375	0.9143322608729766
320.0	560.0	-0.131988525390625	0.86773681640625	0.877717581789066
320.0	580.0	-0.0152587890625	0.4783935546875	0.47863683916952726
320.0	600.0	-0.083282470703125	0.13458251953125	0.15826694060920038
320.0	620.0	-0.141021728515625	0.13092041015625	0.1924247429750534
320.0	640.0	-0.157623291015625	0.11517333984375	0.19521782726318912
320.0	660.0	-0.16241455078125	0.06195068359375	0.17382857504797122
320.0	680.0	-0.119903564453125	-0.1744384765625	0.21167344395084273
320.0	700.0	-0.135772705078125	-0.6553955078125	0.669311212445329
320.0	720.0	-0.207672119140625	-0.87384033203125	0.8981785095140293
320.0	740.0	-0.174163818359375	-1.0357666015625	1.0503073305170483
320.0	760.0	-0.1109619140625	-1.3646240234375	1.3691279237949843
320.0	780.0	-0.064422607421875	-1.28466796875	1.2862822638438594
320.0	800.0	0.080718994140625	-1.15899658203125	1.1618040425025187
340.0	0.0	0.193939208984375	0.8584349155426025	0.8800698387083381
340.0	20.0	0.21630859375	0.84136962890625	0.8687302574308917
340.0	40.0	0.228973388671875	0.7977218627929688	0.8299331196534848
340.0	60.0	0.257110595703125	0.7619743347167969	0.8041832783575651
340.0	80.0	0.088226318359375	0.7948150634765625	0.7996967352568733
340.0	100.0	-0.042694091796875	0.7811737060546875	0.7823395327513338
340.0	120.0	-0.13134765625	0.8398590087890625	0.8500678569658511
340.0	140.0	-0.15521240234375	0.8626708984375	0.8765226573524962
340.0	160.0	-0.16375732421875	0.8821258544921875	0.8971970153755845
340.0	180.0	-0.1746826171875	0.9017791748046875	0.9185421584548517
340.0	200.0	-0.23150634765625	0.8668212890625	0.8972036202429806
340.0	220.0	-0.248443603515625	0.848724365234375	0.8843400207331578
340.0	240.0	-0.30072021484375	0.842803955078125	0.8948470005039975
340.0	260.0	-0.381500244140625	0.904388427734375	0.9815604232543258
340.0	280.0	-0.397308349609375	0.9075927734375	0.9907464696204062
340.0	300.0	-0.37078857421875	0.89508056640625	0.9688412600262784
340.0	320.0	-0.3409423828125	0.90008544921875	0.9624944281881243
340.0	340.0	-0.3194580078125	0.9320068359375	0.9852360940352122
340.0	360.0	-0.285888671875	0.955352783203125	0.9972117493694148
340.0	380.0	-0.26202392578125	1.0423583984375	1.0747872200928925
340.0	400.0	-0.2740478515625	1.137359619140625	1.169909880374437
340.0	420.0	-0.24993896484375	1.191680908203125	1.2176094912257338
340.0	440.0	-0.247467041015625	1.18365478515625	1.2092471156931974
340.0	460.0	-0.292999267578125	1.184051513671875	1.2197649600763156
340.0	480.0	-0.29010009765625	1.091461181640625	1.129356266945252
340.0	500.0	-0.29864501953125	0.901092529296875	0.9492926809185143
340.0	520.0	-0.247161865234375	0.8123779296875	0.8491447981760731
340.0	540.0	-0.183502197265625	0.77490234375	0.7963332837138954
340.0	560.0	-0.135009765625	0.7476806640625	0.7597723423678032
340.0	580.0	-0.1083984375	0.425537109375	0.43912646550586326
340.0	600.0	-0.14007568359375	0.087646484375	0.16523650733888526
340.0	620.0	-0.22021484375	0.061767578125	0.22871338202052124
340.0	640.0	-0.24615478515625	0.037841796875	0.24904654152597333
340.0	660.0	-0.20697021484375	-0.0125732421875	0.20735176934758373
340.0	680.0	-0.118804931640625	-0.24127197265625	0.2689363801562961
340.0	700.0	-0.180908203125	-0.797119140625	0.8173901775215155
340.0	720.0	-0.234222412109375	-1.02276611328125	1.0492428988612543
340.0	740.0	-0.190093994140625	-1.2327880859375	1.247358084688507
340.0	760.0	-0.146636962890625	-1.4127197265625	1.4203096228303924
340.0	780.0	-0.10784912109375	-1.4423828125	1.446409212745862
340.0	800.0	-0.05572509765625	-1.32623291015625	1.3274031107731799
360.0	0.0	0.218048095703125	0.7875312566757202	0.8171599918504321
360.0	20.0	0.23565673828125	0.7465133666992188	0.7828258458673677
360.0	40.0	0.228607177734375	0.7441215515136719	0.7784459680278333
360.0	60.0	0.203521728515625	0.7354774475097656	0.7631174023526576
360.0	80.0	0.010498046875	0.7562255859375	0.7562984502263012
360.0	100.0	-0.030517578125	0.7686767578125	0.7692823152625778
360.0	120.0	-0.0877685546875	0.8209304809570312	0.8256089714606275
360.0	140.0	-0.108795166015625	0.8549652099609375	0.8618595583921532
360.0	160.0	-0.123382568359375	0.8784027099609375	0.8870256924360617
360.0	180.0	-0.183807373046875	0.8984375	0.9170469408883294
360.0	200.0	-0.2357177734375	0.882904052734375	0.913828449463638
360.0	220.0	-0.257354736328125	0.8408355712890625	0.8793383411722264
360.0	240.0	-0.2923583984375	0.8060455322265625	0.8574280338077024
360.0	260.0	-0.26031494140625	0.918182373046875	0.9543703363439845
360.0	280.0	-0.2392578125	0.967010498046875	0.9961694655906446
360.0	300.0	-0.182464599609375	0.78472900390625	0.8056630435127982
360.0	320.0	-0.196807861328125	0.78814697265625	0.812347822541405
360.0	340.0	-0.229217529296875	0.811492919921875	0.8432445877800191
360.0	360.0	-0.319488525390625	0.718170166015625	0.7860288195805459
360.0	380.0	-0.343841552734375	0.909759521484375	0.9725684553378569
360.0	400.0	-0.328582763671875	0.9490966796875	1.0043660388404638
360.0	420.0	-0.3111572265625	0.85626220703125	0.911045436206172
360.0	440.0	-0.287109375	0.8052978515625	0.8549481989828792
360.0	460.0	-0.29425048828125	0.76776123046875	0.8222169159441096
360.0	480.0	-0.2623291015625	0.88330078125	0.9214319441409923
360.0	500.0	-0.289642333984375	0.76177978515625	0.8149853512233325
360.0	520.0	-0.256317138671875	0.68853759765625	0.7346989172192764
360.0	540.0	-0.2286376953125	0.67144775390625	0.7093076074197707
360.0	560.0	-0.204803466796875	0.6422119140625	0.6740775938835518
360.0	580.0	-0.19903564453125	0.3822021484375	0.43092188394674374
360.0	600.0	-0.2252197265625	0.0146484375	0.22569559577909062
360.0	620.0	-0.328460693359375	-0.0146484375	0.3287871709834688
360.0	640.0	-0.35626220703125	-0.0408935546875	0.3586015099992704
360.0	660.0	-0.325897216796875	-0.08770751953125	0.3374931182976535
360.0	680.0	-0.185394287109375	-0.2740478515625	0.33086744572232457
360.0	700.0	-0.239898681640625	-0.89495849609375	0.9265538771076923
360.0	720.0	-0.27667236328125	-1.11590576171875	1.1496926831291636
360.0	740.0	-0.2720947265625	-1.37432861328125	1.401004881328643
360.0	760.0	-0.4732666015625	-0.87408447265625	0.993984376885911
360.0	780.0	-0.95947265625	-0.56884765625	1.1154261222118427
360.0	800.0	-2.476593017578125	0.1551513671875	2.4814481500641663
380.0	0.0	0.180084228515625	0.6579047441482544	0.6821062833113678
380.0	20.0	0.175811767578125	0.6486415863037109	0.6720458950856996
380.0	40.0	0.129119873046875	0.65362548828125	0.666256872794978
380.0	60.0	0.06134033203125	0.7173004150390625	0.7199184132586938
380.0	80.0	-0.055084228515625	0.7313003540039062	0.7333719929186008
380.0	100.0	-0.0657958984375	0.756744384765625	0.7595993444741129
380.0	120.0	-0.086639404296875	0.804901123046875	0.8095506187132698
380.0	140.0	-0.096588134765625	0.839508056640625	0.8450461791772219
380.0	160.0	-0.094573974609375	0.856048583984375	0.8612568808520883
380.0	180.0	-0.12921142578125	0.876617431640625	0.8860889989208924
380.0	200.0	-0.176239013671875	0.8687896728515625	0.8864850171286373
380.0	220.0	-0.20709228515625	0.8484344482421875	0.8733431327578312
380.0	240.0	-0.207733154296875	0.8532867431640625	0.8782091604245893
380.0	260.0	-0.069854736328125	1.069793701171875	1.0720719412681645
380.0	280.0	0.731048583984375	0.64154052734375	0.9726285418236793
380.0	300.0	1.016082763671875	0.365478515625	1.0798142099521235
380.0	320.0	0.919189453125	0.420562744140625	1.010832465097619
380.0	340.0	0.95703125	0.3907470703125	1.033727278557727
380.0	360.0	0.411834716796875	0.39495849609375	0.57061374641328
380.0	380.0	-0.33917236328125	0.806060791015625	0.8745123731694843
380.0	400.0	-0.3509521484375	0.830291748046875	0.9014165504180808
380.0	420.0	-0.3497314453125	0.69683837890625	0.7796767343951342
380.0	440.0	-0.3328857421875	0.66204833984375	0.7410269371902672
380.0	460.0	-0.32147216796875	0.60498046875	0.6850881128347637
380.0	480.0	-0.3074951171875	0.572906494140625	0.6502115795052071
380.0	500.0	-0.286346435546875	0.53472900390625	0.6065718331483675
380.0	520.0	-0.253143310546875	0.4759521484375	0.5390843934644219
380.0	540.0	-0.2154541015625	0.449462890625	0.49843491042370297
380.0	560.0	-0.216583251953125	0.42425537109375	0.4763411854212129
380.0	580.0	-0.24603271484375	0.3382568359375	0.41826998915991426
380.0	600.0	-0.3028564453125	-0.02264404296875	0.3037017931282163
380.0	620.0	-0.346923828125	-0.06121826171875	0.35228371817154697
380.0	640.0	-0.360198974609375	-0.09039306640625	0.3713680219997003
380.0	660.0	-0.3087158203125	-0.1358642578125	0.3372900150644268
380.0	680.0	-0.177764892578125	-0.30987548828125	0.3572438596685119
380.0	700.0	-0.27105712890625	-0.958251953125	0.9958507783793598
380.0	720.0	-0.24261474609375	-1.207763671875	1.2318908239463096
380.0	740.0	-0.107635498046875	-1.3431396484375	1.3474455520148523
380.0	760.0	-0.72381591796875	-0.23858642578125	0.7621239831366129
380.0	780.0	-2.1312255859375	0.34100341796875	2.1583340402312636
380.0	800.0	-3.068267822265625	0.68524169921875	3.1438548973352507
400.0	0.0	0.09814453125	0.5371994972229004	0.5460912458837068
400.0	20.0	0.04473876953125	0.5448379516601562	0.546671703189771
400.0	40.0	0.0194091796875	0.5623435974121094	0.5626784497441982
400.0	60.0	-0.056915283203125	0.6700515747070312	0.6724644691204615
400.0	80.0	-0.117156982421875	0.6864471435546875	0.6963730605247371
400.0	100.0	-0.10400390625	0.7218704223632812	0.7293241523480495
400.0	120.0	-0.10369873046875	0.7578811645507812	0.7649426686240471
400.0	140.0	-0.112213134765625	0.805908203125	0.8136828740228558
400.0	160.0	-0.12579345703125	0.82244873046875	0.8320131658102121
400.0	180.0	-0.151275634765625	0.8491363525390625	0.8625061523705705
400.0	200.0	-0.195770263671875	0.8609466552734375	0.8829241979720992
400.0	220.0	-0.223602294921875	0.851806640625	0.880665963522593
400.0	240.0	-0.179962158203125	0.8387298583984375	0.8578194179162592
400.0	260.0	0.13043212890625	1.046539306640625	1.0546359848757565
400.0	280.0	0.95562744140625	0.78076171875	1.2340229609833482
400.0	300.0	1.56793212890625	0.34228515625	1.6048583392454214
400.0	320.0	1.578948974609375	0.335357666015625	1.6141699503383913
400.0	340.0	1.767303466796875	0.014617919921875	1.767363920457554
400.0	360.0	0.9815673828125	0.093719482421875	0.986031372922183
400.0	380.0	-0.37799072265625	0.610565185546875	0.7180994584429681
400.0	400.0	-0.35504150390625	0.7503662109375	0.8301228342918369
400.0	420.0	-0.382904052734375	0.632049560546875	0.7389872533324962
400.0	440.0	-0.358612060546875	0.61083984375	0.7083275546540597
400.0	460.0	-0.337738037109375	0.557769775390625	0.6520537585581436
400.0	480.0	-0.32049560546875	0.506744384765625	0.5995892799377525
400.0	500.0	-0.312042236328125	0.46160888671875	0.5571832028609451
400.0	520.0	-0.312103271484375	0.40631103515625	0.5123447173153959
400.0	540.0	-0.294830322265625	0.37982177734375	0.4808216940528136
400.0	560.0	-0.31219482421875	0.34686279296875	0.46666841056049435
400.0	580.0	-0.3369140625	0.2857666015625	0.4417846037141115
400.0	600.0	-0.3724365234375	-0.04595947265625	0.37526155827242963
400.0	620.0	-0.334228515625	-0.091064453125	0.34641223315559483
400.0	640.0	-0.321441650390625	-0.12347412109375	0.34434080964318303
400.0	660.0	-0.27581787109375	-0.17529296875	0.32680747070389465
400.0	680.0	-0.174896240234375	-0.33251953125	0.3757099060589698
400.0	700.0	-0.280731201171875	-1.0123291015625	1.0505333013197355
400.0	720.0	-0.10662841796875	-1.17779541015625	1.1826122135779114
400.0	740.0	0.039276123046875	-1.074951171875	1.0756684599620039
400.0	760.0	-1.407196044921875	0.2197265625	1.4242473349498794
400.0	780.0	-2.509063720703125	0.561767578125	2.571183300813273
400.0	800.0	-2.892974853515625	0.68914794921875	2.973924746691846
420.0	0.0	-0.12286376953125	0.43587902188301086	0.45286424851286106
420.0	20.0	-0.127166748046875	0.46445274353027344	0.48154722798663824
420.0	40.0	-0.127777099609375	0.46596527099609375	0.48316728051374425
420.0	60.0	-0.124755859375	0.6327285766601562	0.6449104404262518
420.0	80.0	-0.144378662109375	0.6524887084960938	0.6682714364593129
420.0	100.0	-0.11199951171875	0.6993484497070312	0.7082599414994939
420.0	120.0	-0.098907470703125	0.7356185913085938	0.7422381017165108
420.0	140.0	-0.10650634765625	0.7830963134765625	0.7903059143595325
420.0	160.0	-0.125152587890625	0.80078125	0.8105021780398145
420.0	180.0	-0.17401123046875	0.834228515625	0.8521837387624451
420.0	200.0	-0.205535888671875	0.8582611083984375	0.8825288276999522
420.0	220.0	-0.190032958984375	0.83642578125	0.8577415770732056
420.0	240.0	0.035430908203125	0.7399139404296875	0.7407617623084263
420.0	260.0	0.395538330078125	0.85052490234375	0.9379995629358455
420.0	280.0	1.091522216796875	0.714385986328125	1.304518335334223
420.0	300.0	1.458251953125	0.3619384765625	1.5024973276546154
420.0	320.0	1.605926513671875	0.3228759765625	1.638062533469187
420.0	340.0	1.912567138671875	-0.01373291015625	1.9126164416183613
420.0	360.0	1.073028564453125	0.081939697265625	1.0761525979712712
420.0	380.0	-0.53076171875	0.3701171875	0.6470662520742093
420.0	400.0	-0.34832763671875	0.683868408203125	0.7674686588000487
420.0	420.0	-0.396636962890625	0.60650634765625	0.7246867116750679
420.0	440.0	-0.3531494140625	0.586639404296875	0.6847337433824037
420.0	460.0	-0.27984619140625	0.54083251953125	0.6089447471052718
420.0	480.0	-0.2794189453125	0.48455810546875	0.5593491794711191
420.0	500.0	-0.301666259765625	0.419647216796875	0.5168232955724277
420.0	520.0	-0.361907958984375	0.37408447265625	0.5204964586418823
420.0	540.0	-0.4361572265625	0.3487548828125	0.5584470382840727
420.0	560.0	-0.48089599609375	0.29547119140625	0.5644149041352725
420.0	580.0	-0.435394287109375	0.2325439453125	0.49360396245267707
420.0	600.0	-0.40521240234375	-0.0665283203125	0.4106374415671271
420.0	620.0	-0.318084716796875	-0.12286376953125	0.3409888457459808
420.0	640.0	-0.292999267578125	-0.1585693359375	0.33315582705541474
420.0	660.0	-0.266937255859375	-0.210205078125	0.33976708703944647
420.0	680.0	-0.21868896484375	-0.34100341796875	0.4051026961287729
420.0	700.0	-0.291107177734375	-1.027587890625	1.0680263395102247
420.0	720.0	-0.08587646484375	-1.11029052734375	1.1136066730777623
420.0	740.0	-0.302398681640625	-0.6558837890625	0.7222385391357692
420.0	760.0	-2.0296630859375	0.42108154296875	2.0728825119254295
420.0	780.0	-2.68280029296875	0.59521484375	2.748035320401386
420.0	800.0	-2.9036865234375	0.667724609375	2.9794716948408073
440.0	0.0	-0.24554443359375	0.3599713146686554	0.43574237371772284
440.0	20.0	-0.27166748046875	0.3700275421142578	0.45904640491714727
440.0	40.0	-0.270538330078125	0.3715248107910156	0.4595885911059591
440.0	60.0	-0.218841552734375	0.5446701049804688	0.5869899049069133
440.0	80.0	-0.20806884765625	0.5993881225585938	0.6344751900817837
440.0	100.0	-0.161956787109375	0.660430908203125	0.6799992539707642
440.0	120.0	-0.1231689453125	0.7003097534179688	0.7110586050542739
440.0	140.0	-0.121368408203125	0.7372589111328125	0.7471820344163133
440.0	160.0	-0.14935302734375	0.75335693359375	0.768018877483178
440.0	180.0	-0.1605224609375	0.7877655029296875	0.8039539464866721
440.0	200.0	-0.158050537109375	0.8159332275390625	0.8310998761177103
440.0	220.0	-0.101593017578125	0.791412353515625	0.7979064196494284
440.0	240.0	0.134246826171875	0.683349609375	0.6964114437386757
440.0	260.0	0.47052001953125	0.835601806640625	0.9589679181499058
440.0	280.0	1.4788818359375	0.783447265625	1.6735833121422907
440.0	300.0	1.663421630859375	0.441162109375	1.7209286820664773
440.0	320.0	1.8175048828125	0.416259765625	1.8645632709901425
440.0	340.0	2.339080810546875	0.01336669921875	2.339119002299077
440.0	360.0	1.55126953125	0.03509521484375	1.551666469538323
440.0	380.0	-0.6226806640625	0.3292236328125	0.7043574446256502
440.0	400.0	-0.414093017578125	0.60675048828125	0.7345877634677103
440.0	420.0	-0.448394775390625	0.534423828125	0.6976150103498265
440.0	440.0	-0.431915283203125	0.534515380859375	0.687209941895254
440.0	460.0	-0.368316650390625	0.49951171875	0.620619941770766
440.0	480.0	-0.362457275390625	0.4464111328125	0.575028847956809
440.0	500.0	-0.360687255859375	0.392578125	0.5331161981856131
440.0	520.0	-0.3927001953125	0.3477783203125	0.5245600094153762
440.0	540.0	-0.441741943359375	0.287109375	0.5268469775331428
440.0	560.0	-0.50225830078125	0.2227783203125	0.5494484331626831
440.0	580.0	-0.454803466796875	0.14166259765625	0.47635541876331455
440.0	600.0	-0.394927978515625	-0.0850830078125	0.4039891414789015
440.0	620.0	-0.288360595703125	-0.1661376953125	0.3327965849554502
440.0	640.0	-0.257080078125	-0.21331787109375	0.33405790021600423
440.0	660.0	-0.232696533203125	-0.2724609375	0.3583052316505188
440.0	680.0	-0.25494384765625	-0.45269775390625	0.5195494411983684
440.0	700.0	-0.17779541015625	-0.876953125	0.8947949437272736
440.0	720.0	0.016204833984375	-1.0267333984375	1.0268612701389994
440.0	740.0	-0.87603759765625	-0.044921875	0.877188604212828
440.0	760.0	-1.641387939453125	0.40399169921875	1.690373822803651
440.0	780.0	-2.263519287109375	0.52813720703125	2.324316775434644
440.0	800.0	-2.41778564453125	0.5772705078125	2.485745091937525
460.0	0.0	-0.22662353515625	0.3019323945045471	0.3775200624310787
460.0	20.0	-0.230010986328125	0.3024005889892578	0.3799357446367569
460.0	40.0	-0.24737548828125	0.30438232421875	0.3922285449826352
460.0	60.0	-0.2423095703125	0.3848075866699219	0.4547425718181198
460.0	80.0	-0.21014404296875	0.49672698974609375	0.5393498133284814
460.0	100.0	-0.232757568359375	0.610687255859375	0.6535403660812565
460.0	120.0	-0.215484619140625	0.65557861328125	0.6900847334044906
460.0	140.0	-0.184234619140625	0.68963623046875	0.7138210737047751
460.0	160.0	-0.183746337890625	0.7088775634765625	0.7323046611135857
460.0	180.0	-0.194366455078125	0.73468017578125	0.7599561036965261
460.0	200.0	-0.165985107421875	0.7673492431640625	0.7850961195104144
460.0	220.0	-0.056915283203125	0.73248291015625	0.7346907942345956
460.0	240.0	0.1744384765625	0.6501617431640625	0.6731560549973373
460.0	260.0	0.522247314453125	0.826995849609375	0.9780922209713322
460.0	280.0	1.152618408203125	0.87554931640625	1.4474514846405586
460.0	300.0	1.222564697265625	0.5384521484375	1.3358874036224568
460.0	320.0	1.291015625	0.52996826171875	1.395559995995634
460.0	340.0	1.592193603515625	0.178924560546875	1.6022154878301993
460.0	360.0	1.094207763671875	0.078155517578125	1.096995403366719
460.0	380.0	-0.624908447265625	0.356353759765625	0.7193737342737996
460.0	400.0	-0.433990478515625	0.545745849609375	0.697270584355944
460.0	420.0	-0.437713623046875	0.468536376953125	0.6411860512590575
460.0	440.0	-0.435272216796875	0.468841552734375	0.6397454996212522
460.0	460.0	-0.42413330078125	0.459381103515625	0.6252359995224457
460.0	480.0	-0.44781494140625	0.407257080078125	0.6053069890728534
460.0	500.0	-0.45037841796875	0.36358642578125	0.5788227780455936
460.0	520.0	-0.453094482421875	0.29864501953125	0.5426633004837967
460.0	540.0	-0.472503662109375	0.23138427734375	0.5261163317258455
460.0	560.0	-0.488800048828125	0.15838623046875	0.5138206746876554
460.0	580.0	-0.441375732421875	0.06390380859375	0.44597784017116054
460.0	600.0	-0.408599853515625	-0.0975341796875	0.42007946450678085
460.0	620.0	-0.332855224609375	-0.2034912109375	0.3901298161875962
460.0	640.0	-0.296630859375	-0.28125	0.4087681852022623
460.0	660.0	-0.305633544921875	-0.41607666015625	0.5162670344969659
460.0	680.0	-0.382965087890625	-0.6829833984375	0.7830252748694074
460.0	700.0	-0.29010009765625	-0.83349609375	0.8825382739330202
460.0	720.0	-0.2310791015625	-0.8641357421875	0.894498816156217
460.0	740.0	1.230560302734375	-0.1136474609375	1.2357970723558367
460.0	760.0	1.727447509765625	0.0645751953125	1.7286540587535455
460.0	780.0	1.853424072265625	0.0679931640625	1.8546708230877313
460.0	800.0	1.926422119140625	0.11541748046875	1.9298765183068087
480.0	0.0	-0.222503662109375	0.2599084973335266	0.3421407702076073
480.0	20.0	-0.205535888671875	0.25807952880859375	0.32992430150294044
480.0	40.0	-0.1890869140625	0.2655792236328125	0.3260156209372285
480.0	60.0	-0.1793212890625	0.2913322448730469	0.3420973569231508
480.0	80.0	-0.13787841796875	0.39199066162109375	0.4155323536617915
480.0	100.0	-0.13616943359375	0.5508041381835938	0.5673863879979975
480.0	120.0	-0.201690673828125	0.6063919067382812	0.6390542015094898
480.0	140.0	-0.2462158203125	0.6309967041015625	0.677332319293264
480.0	160.0	-0.26763916015625	0.6474151611328125	0.7005548593177899
480.0	180.0	-0.23974609375	0.688079833984375	0.7286508405295014
480.0	200.0	-0.199462890625	0.713592529296875	0.7409451684198988
480.0	220.0	-0.118927001953125	0.67877197265625	0.6891117635458095
480.0	240.0	0.16973876953125	0.6035003662109375	0.6269162160119313
480.0	260.0	0.439697265625	0.703765869140625	0.8298313587502952
480.0	280.0	1.008209228515625	0.8992919921875	1.351004047246578
480.0	300.0	0.834320068359375	0.675262451171875	1.0733449373010715
480.0	320.0	0.827056884765625	0.692169189453125	1.0784810046850228
480.0	340.0	0.8983154296875	0.602325439453125	1.0815574632108262
480.0	360.0	0.1727294921875	0.41339111328125	0.44802643896455807
480.0	380.0	-0.704315185546875	0.3758544921875	0.7983273012301737
480.0	400.0	-0.52655029296875	0.523651123046875	0.7426073725015998
480.0	420.0	-0.491729736328125	0.4400634765625	0.6598893823919288
480.0	440.0	-0.466705322265625	0.438446044921875	0.6403505228690735
480.0	460.0	-0.470458984375	0.4085693359375	0.623105575522773
480.0	480.0	-0.51605224609375	0.370697021484375	0.6353945250281839
480.0	500.0	-0.536468505859375	0.33148193359375	0.6306177368882369
480.0	520.0	-0.549774169921875	0.263671875	0.6097331347231363
480.0	540.0	-0.563995361328125	0.1923828125	0.5959042827040703
480.0	560.0	-0.5765380859375	0.11712646484375	0.5883151989395399
480.0	580.0	-0.493988037109375	-0.0057373046875	0.4940213532553532
480.0	600.0	-0.40869140625	-0.1417236328125	0.4325670510339118
480.0	620.0	-0.332794189453125	-0.25750732421875	0.42078735076052715
480.0	640.0	-0.52813720703125	-0.5506591796875	0.762990459720749
480.0	660.0	-0.583404541015625	-0.73272705078125	0.9366161377129056
480.0	680.0	-0.609954833984375	-0.845947265625	1.04291498968963
480.0	700.0	-0.617523193359375	-0.82769775390625	1.0326753924434393
480.0	720.0	-0.6624755859375	-0.7071533203125	0.9689890197480192
480.0	740.0	1.374267578125	-0.03924560546875	1.3748278415256805
480.0	760.0	1.86224365234375	0.116455078125	1.86588134829514
480.0	780.0	1.95721435546875	0.12890625	1.9614547801420295
480.0	800.0	2.022186279296875	0.1787109375	2.03006771989475
500.0	0.0	-0.167083740234375	0.28603696823120117	0.3312614125514852
500.0	20.0	-0.14886474609375	0.27947235107421875	0.31664729217933957
500.0	40.0	-0.11553955078125	0.2801551818847656	0.30304506881257637
500.0	60.0	-0.1234130859375	0.26019287109375	0.2879776379315338
500.0	80.0	-0.112030029296875	0.31587982177734375	0.33515785724095015
500.0	100.0	-0.094970703125	0.4619140625	0.47157611855066495
500.0	120.0	-0.178253173828125	0.5382156372070312	0.5669658421051222
500.0	140.0	-0.292022705078125	0.5521697998046875	0.6246348918348176
500.0	160.0	-0.39801025390625	0.5550384521484375	0.682993298340365
500.0	180.0	-0.35968017578125	0.5979156494140625	0.6977628197778032
500.0	200.0	-0.30511474609375	0.596588134765625	0.6700838834257851
500.0	220.0	-0.265625	0.58056640625	0.6384465464633982
500.0	240.0	0.0458984375	0.563751220703125	0.5656165710171556
500.0	260.0	0.411865234375	0.74176025390625	0.8484345853168871
500.0	280.0	0.98162841796875	1.049774169921875	1.4372265509650846
500.0	300.0	0.8406982421875	0.977569580078125	1.289347051150804
500.0	320.0	0.7994384765625	1.0201416015625	1.2960674230328735
500.0	340.0	0.80877685546875	1.093994140625	1.3604937271681012
500.0	360.0	0.039825439453125	0.87603759765625	0.8769423801681433
500.0	380.0	-0.70166015625	0.483245849609375	0.8519703786126963
500.0	400.0	-0.555145263671875	0.4959716796875	0.7444287547034677
500.0	420.0	-0.50244140625	0.3955078125	0.639432401793194
500.0	440.0	-0.4901123046875	0.38470458984375	0.6230631530213777
500.0	460.0	-0.517486572265625	0.33660888671875	0.6173312685206074
500.0	480.0	-0.5662841796875	0.29156494140625	0.6369363290169393
500.0	500.0	-0.59088134765625	0.24127197265625	0.6382420636384791
500.0	520.0	-0.575103759765625	0.16534423828125	0.5984004107864269
500.0	540.0	-0.5684814453125	0.05908203125	0.5715433842511126
500.0	560.0	-0.615142822265625	0.01678466796875	0.6153717712600567
500.0	580.0	-0.514190673828125	-0.1068115234375	0.52516735484116
500.0	600.0	-0.8170166015625	-0.3739013671875	0.8985089646817213
500.0	620.0	-0.798095703125	-0.56756591796875	0.9793302928972931
500.0	640.0	-0.740325927734375	-0.73602294921875	1.0439407363698523
500.0	660.0	-0.70489501953125	-0.86297607421875	1.1142731681387499
500.0	680.0	-0.690673828125	-0.88690185546875	1.1241108655692078
500.0	700.0	-0.684326171875	-0.8189697265625	1.0672458585250861
500.0	720.0	-0.727325439453125	-0.7286376953125	1.029521823909524
500.0	740.0	1.59149169921875	0.06439208984375	1.5927938253008862
500.0	760.0	1.97265625	0.182861328125	1.9811135621129097
500.0	780.0	2.04095458984375	0.2025146484375	2.050977284280846
500.0	800.0	2.06683349609375	0.2197265625	2.07848032534426
520.0	0.0	-0.017333984375	0.22779631614685059	0.22845487227106503
520.0	20.0	-0.0693359375	0.24445724487304688	0.25410001338041033
520.0	40.0	-0.0584716796875	0.24713516235351562	0.25395811819466635
520.0	60.0	-0.0697021484375	0.22249603271484375	0.23315847415577265
520.0	80.0	-0.041748046875	0.27901458740234375	0.28212061144336353
520.0	100.0	-0.026123046875	0.3366546630859375	0.33766666367223686
520.0	120.0	-0.0379638671875	0.36417388916015625	0.36614734296163326
520.0	140.0	-0.059814453125	0.418121337890625	0.4223780557771545
520.0	160.0	-0.27490234375	0.4346923828125	0.5143236007363965
520.0	180.0	-0.3310546875	0.53106689453125	0.6258028863650187
520.0	200.0	-0.346435546875	0.5356292724609375	0.6378999182125779
520.0	220.0	-0.3753662109375	0.529876708984375	0.6493605462589237
520.0	240.0	-0.2911376953125	0.5302886962890625	0.6049522783193958
520.0	260.0	-0.0804443359375	0.747955322265625	0.752268871674151
520.0	280.0	-0.1131591796875	1.080841064453125	1.0867485479887757
520.0	300.0	-0.173095703125	1.07275390625	1.0866292218668574
520.0	320.0	-0.1783447265625	1.10931396484375	1.1235587719785796
520.0	340.0	-0.4505615234375	1.1190185546875	1.206320111801682
520.0	360.0	-0.670654296875	0.90997314453125	1.1304106818696433
520.0	380.0	-0.6900634765625	0.545989990234375	0.8799390155696342
520.0	400.0	-0.68310546875	0.48028564453125	0.8350493289494672
520.0	420.0	-0.6348876953125	0.367218017578125	0.7334381078817939
520.0	440.0	-0.5999755859375	0.33624267578125	0.6877716486869615
520.0	460.0	-0.654541015625	0.224578857421875	0.6919968239351402
520.0	480.0	-0.666748046875	0.187774658203125	0.6926848347372184
520.0	500.0	-0.6558837890625	0.152069091796875	0.6732819271560082
520.0	520.0	-0.6712646484375	0.060546875	0.6739897271577558
520.0	540.0	-0.681884765625	-0.0467529296875	0.6834856765330386
520.0	560.0	-0.7996826171875	-0.14501953125	0.8127256318560523
520.0	580.0	-0.802490234375	-0.3348388671875	0.8695445033157594
520.0	600.0	-0.7850341796875	-0.55767822265625	0.9629556912457914
520.0	620.0	-0.7259521484375	-0.75262451171875	1.045681680752278
520.0	640.0	-0.684814453125	-0.90679931640625	1.1363343854005894
520.0	660.0	-0.6041259765625	-1.10528564453125	1.2596128578116592
520.0	680.0	-0.5474853515625	-1.21881103515625	1.3361289419790905
520.0	700.0	-0.5467529296875	-1.22210693359375	1.3388368546091727
520.0	720.0	0.1986083984375	-2.1326904296875	2.1419182441938727
520.0	740.0	1.739013671875	0.10723876953125	1.7423170505561687
520.0	760.0	2.0291748046875	0.21551513671875	2.0405874551543866
520.0	780.0	2.0509033203125	0.22967529296875	2.063723617510135
520.0	800.0	2.0576171875	0.23040771484375	2.070477289263258
540.0	0.0	0.0164794921875	0.21307998895645142	0.21371629642224135
540.0	20.0	-0.0367431640625	0.22847366333007812	0.23140932336617226
540.0	40.0	-0.023681640625	0.23072052001953125	0.2319327024392519
540.0	60.0	-0.031982421875	0.23037338256835938	0.23258282547294445
540.0	80.0	-0.0101318359375	0.2594757080078125	0.25967344328140296
540.0	100.0	0.0087890625	0.312225341796875	0.3123490222168213
540.0	120.0	-0.0020751953125	0.31485748291015625	0.3148643215420006
540.0	140.0	0.00244140625	0.386688232421875	0.386695939412391
540.0	160.0	-0.0653076171875	0.453826904296875	0.4585018472442548
540.0	180.0	-0.0982666015625	0.544219970703125	0.553020525382877
540.0	200.0	-0.132568359375	0.549041748046875	0.5648196269657663
540.0	220.0	-0.1612548828125	0.571197509765625	0.5935231523650315
540.0	240.0	-0.1558837890625	0.553924560546875	0.5754408522772176
540.0	260.0	-0.154296875	0.65216064453125	0.6701649288870473
540.0	280.0	-0.119384765625	1.08648681640625	1.093026223147425
540.0	300.0	-0.1307373046875	1.132293701171875	1.1398163310597262
540.0	320.0	-0.1253662109375	1.15191650390625	1.158718394959027
540.0	340.0	-0.18115234375	1.164825439453125	1.1788275853759462
540.0	360.0	-0.3023681640625	0.96575927734375	1.0119869013055698
540.0	380.0	-0.5802001953125	0.464324951171875	0.7431217443470668
540.0	400.0	-0.697021484375	0.3995361328125	0.803410275701709
540.0	420.0	-0.675048828125	0.271026611328125	0.7274244595839092
540.0	440.0	-0.6163330078125	0.212310791015625	0.6518759456375757
540.0	460.0	-0.5955810546875	0.034759521484375	0.5965945164318036
540.0	480.0	-0.591796875	0.02593994140625	0.5923651085436459
540.0	500.0	-0.521484375	-0.04150390625	0.5231333745835276
540.0	520.0	-0.52880859375	-1.40496826171875	1.5011909756126496
540.0	540.0	-0.4552001953125	-1.7972412109375	1.8539911510319107
540.0	560.0	-0.4022216796875	-1.93170166015625	1.9731329360844003
540.0	580.0	-0.3856201171875	-1.94793701171875	1.9857395288414528
540.0	600.0	-0.3851318359375	-1.9449462890625	1.9827109215391383
540.0	620.0	-0.372802734375	-1.976806640625	2.011652647247177
540.0	640.0	-0.363525390625	-2.017822265625	2.050306661278031
540.0	660.0	-0.366943359375	-2.05810546875	2.0905610609327026
540.0	680.0	-0.36328125	-2.1435546875	2.1741205037680835
540.0	700.0	-0.38916015625	-2.12396240234375	2.1593197803434205
540.0	720.0	-0.3880615234375	-2.11431884765625	2.1496362333025294
540.0	740.0	-0.4422607421875	-1.9293212890625	1.9793623216859577
540.0	760.0	0.7867431640625	-1.187744140625	1.4246757349615011
540.0	780.0	1.951416015625	-0.0848388671875	1.9532593528314177
540.0	800.0	2.0477294921875	0.2257080078125	2.0601311069844956
560.0	0.0	-0.0120849609375	0.2319604754447937	0.23227507065855268
560.0	20.0	-0.001220703125	0.23223876953125	0.23224197766447915
560.0	40.0	0.0023193359375	0.232025146484375	0.23203673829867255
560.0	60.0	-0.0101318359375	0.21409988403320312	0.21433948409589737
560.0	80.0	0.0106201171875	0.23799896240234375	0.23823579284748223
560.0	100.0	0.017822265625	0.274658203125	0.2752358292371504
560.0	120.0	0.0103759765625	0.28070831298828125	0.2809000140091709
560.0	140.0	0.0009765625	0.32952880859375	0.3295302556178002
560.0	160.0	-0.060302734375	0.4007415771484375	0.40525329292742196
560.0	180.0	-0.0904541015625	0.4757843017578125	0.4843063558210322
560.0	200.0	-0.1265869140625	0.4954986572265625	0.511412911574584
560.0	220.0	-0.1546630859375	0.5557861328125	0.5769045809996524
560.0	240.0	-0.1605224609375	0.532958984375	0.55660824597868
560.0	260.0	-0.195068359375	0.51165771484375	0.5475813017154461
560.0	280.0	-0.156494140625	0.9996337890625	1.011809333958433
560.0	300.0	-0.1688232421875	1.046844482421875	1.0603700568574268
560.0	320.0	-0.1759033203125	1.038482666015625	1.0532750000412439
560.0	340.0	-0.160888671875	1.0357666015625	1.0481877778575899
560.0	360.0	-0.206787109375	0.80096435546875	0.8272271800026509
560.0	380.0	-0.318603515625	0.03887939453125	0.32096698815879215
560.0	400.0	-0.33642578125	-0.111541748046875	0.354434574847073
560.0	420.0	-0.383544921875	-0.34161376953125	0.513621139196441
560.0	440.0	-0.399658203125	-0.547149658203125	0.6775687624122737
560.0	460.0	-0.390380859375	-0.7373046875	0.8342753847356617
560.0	480.0	-0.447509765625	-0.709075927734375	0.8384829524934344
560.0	500.0	-0.427978515625	-0.7381591796875	0.8532552867656322
560.0	520.0	-0.4586181640625	-1.751220703125	1.8102774846585474
560.0	540.0	-0.4285888671875	-1.91046142578125	1.957945677610896
560.0	560.0	-0.3973388671875	-1.98065185546875	2.0201138452942815
560.0	580.0	-0.3856201171875	-1.9874267578125	2.02449203318976
560.0	600.0	-0.3839111328125	-1.97857666015625	2.015478443946359
560.0	620.0	-0.3765869140625	-2.009765625	2.044743399860911
560.0	640.0	-0.3851318359375	-2.04296875	2.0789535455438037
560.0	660.0	-0.390380859375	-2.09515380859375	2.1312124945746866
560.0	680.0	-0.3922119140625	-2.16705322265625	2.2022601697704585
560.0	700.0	-0.410400390625	-2.1505126953125	2.1893225740683775
560.0	720.0	-0.4073486328125	-2.14306640625	2.1814368040930048
560.0	740.0	-0.4061279296875	-2.12677001953125	2.1651999009904856
560.0	760.0	-0.2816162109375	-0.24639892578125	0.37419262538022907
560.0	780.0	1.8753662109375	0.06524658203125	1.8765008770562397
560.0	800.0	2.0028076171875	0.254150390625	2.0188686862991143
580.0	0.0	0.290771484375	0.22878211736679077	0.36998555830258145
580.0	20.0	0.202392578125	0.23984909057617188	0.31383170956788436
580.0	40.0	0.160888671875	0.232635498046875	0.2828505607016168
580.0	60.0	0.01513671875	0.216217041015625	0.2167462319858619
580.0	80.0	0.044189453125	0.245147705078125	0.24909858504728188
580.0	100.0	0.0494384765625	0.27581787109375	0.28021359884828817
580.0	120.0	0.0283203125	0.26122283935546875	0.2627535192933307
580.0	140.0	0.0159912109375	0.2939605712890625	0.29439520427452553
580.0	160.0	-0.0477294921875	0.32861328125	0.3320614296156183
580.0	180.0	-0.0843505859375	0.4192962646484375	0.4276965967787587
580.0	200.0	-0.1158447265625	0.4571075439453125	0.4715583817557018
580.0	220.0	-0.1456298828125	0.5532379150390625	0.5720841314044215
580.0	240.0	-0.157470703125	0.5389251708984375	0.5614600272241934
580.0	260.0	-0.18994140625	0.51190185546875	0.5460048053273676
580.0	280.0	-0.228515625	0.480560302734375	0.5321255448043204
580.0	300.0	-0.28515625	0.111419677734375	0.306150994609677
580.0	320.0	-0.3084716796875	0.012359619140625	0.3087191885104146
580.0	340.0	-0.3170166015625	0.05877685546875	0.32241936108898794
580.0	360.0	-0.34326171875	0.036376953125	0.34518384996674245
580.0	380.0	-0.3643798828125	-0.11590576171875	0.3823700362189157
580.0	400.0	-0.3751220703125	-0.211639404296875	0.43070617024448615
580.0	420.0	-0.4033203125	-0.356597900390625	0.5383580008118202
580.0	440.0	-0.3907470703125	-0.44464111328125	0.5919366457466468
580.0	460.0	-0.3798828125	-0.53656005859375	0.6574250129946674
580.0	480.0	-0.385986328125	-0.587677001953125	0.7031000669350227
580.0	500.0	-0.2882080078125	-0.724029541015625	0.7792834093130346
580.0	520.0	-0.321533203125	-1.87841796875	1.9057380895691565
580.0	540.0	-0.35986328125	-1.98193359375	2.0143391847518646
580.0	560.0	-0.3668212890625	-2.01312255859375	2.0462698487805855
580.0	580.0	-0.3636474609375	-2.02154541015625	2.0539925319168257
580.0	600.0	-0.373779296875	-2.00115966796875	2.0357679090400183
580.0	620.0	-0.3763427734375	-2.03558349609375	2.070080687482467
580.0	640.0	-0.389892578125	-2.07806396484375	2.114324020688193
580.0	660.0	-0.396240234375	-2.1219482421875	2.1586270325973813
580.0	680.0	-0.39990234375	-2.19189453125	2.2280761927412627
580.0	700.0	-0.4150390625	-2.14471435546875	2.1845038544151425
580.0	720.0	-0.408447265625	-2.10833740234375	2.1475371407540615
580.0	740.0	-0.4066162109375	-2.06231689453125	2.1020199134323607
580.0	760.0	-0.232421875	0.310546875	0.3878908216892754
580.0	780.0	1.905517578125	0.25665283203125	1.9227240875208866
580.0	800.0	2.0205078125	0.26934814453125	2.038381770752467
600.0	0.0	0.3475341796875	0.1178937554359436	0.36698629895658724
600.0	20.0	0.218505859375	0.1373291015625	0.2580776873679139
600.0	40.0	0.16943359375	0.12404632568359375	0.2099886511377228
600.0	60.0	0.0235595703125	0.22671127319335938	0.22793212749909492
600.0	80.0	0.036865234375	0.23772430419921875	0.24056577128204748
600.0	100.0	0.042724609375	0.2759552001953125	0.27924302097112713
600.0	120.0	0.0220947265625	0.26178741455078125	0.262718151940543
600.0	140.0	0.016357421875	0.2841796875	0.28465006593709824
600.0	160.0	-0.0283203125	0.29693603515625	0.2982835045295187
600.0	180.0	-0.06103515625	0.359649658203125	0.3647919502183218
600.0	200.0	-0.0902099609375	0.311859130859375	0.324644350871396
600.0	220.0	-0.1275634765625	0.525604248046875	0.5408625205332982
600.0	240.0	-0.14501953125	0.5350189208984375	0.554324733494094
600.0	260.0	-0.18115234375	0.506683349609375	0.5380931038561025
600.0	280.0	-0.220703125	0.4730224609375	0.5219771239586408
600.0	300.0	-0.2886962890625	0.053863525390625	0.2936781004534813
600.0	320.0	-0.3187255859375	-0.06817626953125	0.32593558084136864
600.0	340.0	-0.3304443359375	-0.040191650390625	0.33287959972683456
600.0	360.0	-0.35400390625	-0.075714111328125	0.36201021020748364
600.0	380.0	-0.3619384765625	-0.104217529296875	0.37664406835781755
600.0	400.0	-0.35595703125	-0.13763427734375	0.38163936169668056
600.0	420.0	-0.3717041015625	-0.234466552734375	0.4394752592234593
600.0	440.0	-0.3575439453125	-0.36065673828125	0.5078493435038565
600.0	460.0	-0.3382568359375	-0.47845458984375	0.5859492141824237
600.0	480.0	-0.3197021484375	-0.541290283203125	0.628653031811406
600.0	500.0	-0.17822265625	-0.662322998046875	0.6858826932811517
600.0	520.0	-0.2349853515625	-1.8428955078125	1.8578164516884987
600.0	540.0	-0.28955078125	-2.02838134765625	2.048943763611454
600.0	560.0	-0.33544921875	-2.0322265625	2.0597259477150236
600.0	580.0	-0.3516845703125	-2.0369873046875	2.067123440062043
600.0	600.0	-0.3836669921875	-2.0255126953125	2.0615290538254154
600.0	620.0	-0.3919677734375	-2.06988525390625	2.1066712367505502
600.0	640.0	-0.4072265625	-2.122314453125	2.161030335545717
600.0	660.0	-0.4049072265625	-2.1546630859375	2.192378360599339
600.0	680.0	-0.4019775390625	-2.2010498046875	2.2374552922071147
600.0	700.0	-0.415283203125	-2.14337158203125	2.1832319797623208
600.0	720.0	-0.4124755859375	-2.10345458984375	2.1435151785161732
600.0	740.0	-0.4259033203125	-2.04229736328125	2.086233965383259
600.0	760.0	-0.314453125	0.27703857421875	0.4190836902426811
600.0	780.0	1.93505859375	0.22747802734375	1.9483834361259416
600.0	800.0	2.061279296875	0.235107421875	2.074644027187846
620.0	0.0	0.3199462890625	0.03668779134750366	0.32204288832207234
620.0	20.0	0.1920166015625	0.06336212158203125	0.20220072632655894
620.0	40.0	0.1397705078125	0.04863739013671875	0.14799118410728224
620.0	60.0	-0.0130615234375	0.2159881591796875	0.21638273567994834
620.0	80.0	-0.02880859375	0.20905303955078125	0.21102869098601984
620.0	100.0	-0.0107421875	0.27536773681640625	0.275577185325046
620.0	120.0	-0.0328369140625	0.27233123779296875	0.2743037841572706
620.0	140.0	-0.03759765625	0.3022003173828125	0.30453015545552425
620.0	160.0	-0.0570068359375	0.3119659423828125	0.317131721135558
620.0	180.0	-0.0899658203125	0.3447113037109375	0.35625795672601507
620.0	200.0	-0.1104736328125	0.2543182373046875	0.27727637723497905
620.0	220.0	-0.142822265625	0.2584075927734375	0.2952502050146973
620.0	240.0	-0.190673828125	0.233184814453125	0.30121697565605493
620.0	260.0	-0.2308349609375	0.17474365234375	0.2895170517006736
620.0	280.0	-0.2745361328125	0.139862060546875	0.3081095327964722
620.0	300.0	-0.2879638671875	0.058563232421875	0.2938585390919901
620.0	320.0	-0.3154296875	-0.111968994140625	0.3347132256203973
620.0	340.0	-0.3231201171875	-0.0606689453125	0.3287663776248947
620.0	360.0	-0.345703125	-0.08807373046875	0.35674589364623055
620.0	380.0	-0.351318359375	-0.102569580078125	0.36598512045074255
620.0	400.0	-0.331787109375	-0.100006103515625	0.34653124922262946
620.0	420.0	-0.33642578125	-0.170318603515625	0.3770818651078112
620.0	440.0	-0.3192138671875	-0.2930908203125	0.433358652799564
620.0	460.0	-0.294921875	-0.40386962890625	0.5000895814815459
620.0	480.0	-0.264404296875	-0.453887939453125	0.5252845836182201
620.0	500.0	-0.1058349609375	-0.569793701171875	0.5795393867993669
620.0	520.0	-0.2109375	-1.758056640625	1.770665914437817
620.0	540.0	-0.2247314453125	-2.05462646484375	2.0668802898447143
620.0	560.0	-0.299560546875	-2.0479736328125	2.0697662964545724
620.0	580.0	-0.3358154296875	-2.03631591796875	2.0638203702331057
620.0	600.0	-0.3736572265625	-2.03662109375	2.070614691938079
620.0	620.0	-0.406494140625	-2.07879638671875	2.118167109507035
620.0	640.0	-0.4735107421875	-2.146240234375	2.197853399710047
620.0	660.0	-0.4903564453125	-2.193359375	2.247504124881621
620.0	680.0	-0.495361328125	-2.20050048828125	2.2555676102320197
620.0	700.0	-0.5216064453125	-2.07244873046875	2.137081426668875
620.0	720.0	-0.5394287109375	-1.998291015625	2.069818909303731
620.0	740.0	-0.5576171875	-1.848388671875	1.930667659156085
620.0	760.0	-0.404296875	0.30426025390625	0.5059943332112142
620.0	780.0	1.964111328125	0.2132568359375	1.9756547743325565
620.0	800.0	2.0701904296875	0.22711181640625	2.0826109075679646
