# Supplementary material for: Real-time emotion detection by quantitative facial motion analysis
Source: PLoS One. 2023 Mar 10;18(3):e0282730. doi: 10.1371/journal.pone.0282730 (PMC10004542; doi:10.1371/journal.pone.0282730)
Supplement: S1 Dataset — Data from each participant is organized into folders by Study ID and subsequently by emotions. The data files (.csv) contain the pixel displacement results after DISC-processing of videos. (ZIP) [file pone.0282730.s004.zip › S1_Dataset/1/neutral/result/100029_cropped_result.csv]

pos_x	pos_y	disp_x	disp_y	disp_xy_indi
0.0	0.0	-0.2875196933746338	-1.0718519687652588	1.1097451135392329
0.0	20.0	-0.18781507015228271	-1.0988197326660156	1.1147552670754783
0.0	40.0	-0.21901404857635498	-0.9350929260253906	0.9603988409908316
0.0	60.0	-0.10537755489349365	-0.944091796875	0.9499546041795879
0.0	80.0	-0.08729612827301025	-0.8776321411132812	0.8819630316099084
0.0	100.0	-0.11733138561248779	-0.7646331787109375	0.7735829315822181
0.0	120.0	-0.10047757625579834	-0.7733154296875	0.7798156815062149
0.0	140.0	-0.1300410032272339	-0.6712493896484375	0.6837297752941182
0.0	160.0	-0.17072880268096924	-0.5880889892578125	0.6123699726073715
0.0	180.0	-0.16493654251098633	-0.602935791015625	0.6250884986488839
0.0	200.0	-0.17723143100738525	-0.6386260986328125	0.662762607569175
0.0	220.0	-0.22706079483032227	-0.64404296875	0.6828967346131414
0.0	240.0	-0.22909796237945557	-0.7136688232421875	0.7495392355536213
0.0	260.0	-0.1589735746383667	-0.845367431640625	0.8601852660398033
0.0	280.0	-0.059268951416015625	-1.05120849609375	1.0528780132862674
0.0	300.0	-0.006875276565551758	-1.05523681640625	1.055259213713413
0.0	320.0	0.029118895530700684	-1.051025390625	1.0514286860340847
0.0	340.0	0.028084516525268555	-0.849334716796875	0.8497989181123297
0.0	360.0	0.06289172172546387	-0.9315185546875	0.9336392163939357
0.0	380.0	0.10078763961791992	-1.016510009765625	1.021494370152603
0.0	400.0	0.13915014266967773	-0.9964599609375	1.0061288267197972
0.0	420.0	0.20722222328186035	-1.119598388671875	1.1386138949347737
0.0	440.0	0.3647571802139282	-1.05413818359375	1.1154618373695924
0.0	460.0	0.5092121362686157	-0.97894287109375	1.103460984624523
0.0	480.0	0.6549979448318481	-1.0155029296875	1.2084157016266548
0.0	500.0	0.7659516930580139	-1.01806640625	1.274025589865929
0.0	520.0	0.9350389838218689	-1.145263671875	1.4784880044772906
0.0	540.0	1.1802771091461182	-1.2769775390625	1.7388863360336226
0.0	560.0	1.4562902450561523	-1.12353515625	1.8393239315507806
0.0	580.0	1.9703091382980347	-0.79296875	2.123892073278985
0.0	600.0	1.526360034942627	-1.4891357421875	2.132439967485691
0.0	620.0	1.6085313558578491	-1.6036376953125	2.2713491542704474
0.0	640.0	1.3013765811920166	-1.534912109375	2.0123459418253695
0.0	660.0	1.2456257343292236	-1.6702880859375	2.0836136302222577
0.0	680.0	1.22764253616333	-1.6561279296875	2.061520292427057
0.0	700.0	1.1158502101898193	-1.578125	1.9327700864835589
0.0	720.0	1.3258721828460693	-0.0548095703125	1.3270045720504664
0.0	740.0	1.457021951675415	0.472900390625	1.5318445571001365
0.0	760.0	1.6298805475234985	0.4447021484375	1.689458670705036
0.0	780.0	1.7377307415008545	0.4288330078125	1.789861971925943
0.0	800.0	1.6173279285430908	0.9140625	1.8577566800718912
20.0	0.0	-0.1719989776611328	-0.8570948839187622	0.8741826401594757
20.0	20.0	-0.1905364990234375	-0.8176746368408203	0.8395808294576977
20.0	40.0	-0.15408706665039062	-0.7516937255859375	0.7673241044006037
20.0	60.0	-0.12777137756347656	-0.6416282653808594	0.6542265325253318
20.0	80.0	-0.1558666229248047	-0.5371246337890625	0.5592828232343791
20.0	100.0	-0.1972179412841797	-0.43206024169921875	0.4749431216699085
20.0	120.0	-0.1938629150390625	-0.39246368408203125	0.4377334498878092
20.0	140.0	-0.2226734161376953	-0.3192901611328125	0.3892681045894315
20.0	160.0	-0.2294750213623047	-0.3353729248046875	0.4063665637343712
20.0	180.0	-0.1977672576904297	-0.3943328857421875	0.4411465890065953
20.0	200.0	-0.22871780395507812	-0.4501190185546875	0.5048950036499358
20.0	220.0	-0.22229385375976562	-0.533203125	0.5776851477484372
20.0	240.0	-0.19908523559570312	-0.641082763671875	0.671283875055379
20.0	260.0	-0.14730262756347656	-0.80340576171875	0.8167979444452521
20.0	280.0	-0.07650566101074219	-0.987548828125	0.990507851608331
20.0	300.0	-0.029705047607421875	-0.9869384765625	0.9873854092363669
20.0	320.0	0.021383285522460938	-0.994415283203125	0.9946451630444328
20.0	340.0	0.029031753540039062	-0.82122802734375	0.8217410270934004
20.0	360.0	0.06486129760742188	-0.89794921875	0.900288724455135
20.0	380.0	0.09444999694824219	-0.949615478515625	0.9543009792303382
20.0	400.0	0.12160301208496094	-0.89031982421875	0.8985859346467877
20.0	420.0	0.16753196716308594	-0.965545654296875	0.979972127436854
20.0	440.0	0.2785778045654297	-0.833953857421875	0.8792523127665458
20.0	460.0	0.3824310302734375	-0.77886962890625	0.8676931437717844
20.0	480.0	0.487884521484375	-0.813690185546875	0.9487481353654116
20.0	500.0	0.5577449798583984	-1.021270751953125	1.163646600713527
20.0	520.0	0.4602985382080078	-1.6236572265625	1.6876425965366773
20.0	540.0	0.31438255310058594	-1.853515625	1.879988447255244
20.0	560.0	0.30266571044921875	-1.8709716796875	1.8952945835606652
20.0	580.0	0.1844501495361328	-1.9114990234375	1.920377664488529
20.0	600.0	0.23857879638671875	-1.977783203125	1.9921210406621181
20.0	620.0	0.2358417510986328	-1.9398193359375	1.9541034741380183
20.0	640.0	0.3918037414550781	-1.9765625	2.0150209647109003
20.0	660.0	0.5169506072998047	-2.103271484375	2.165869079001003
20.0	680.0	0.5537147521972656	-2.1865234375	2.2555453375043686
20.0	700.0	0.5626487731933594	-2.2545166015625	2.323664938991187
20.0	720.0	0.5157356262207031	-2.1571044921875	2.2179005898301107
20.0	740.0	0.5835037231445312	-2.1268310546875	2.2054221659597677
20.0	760.0	0.6453151702880859	-1.464599609375	1.6004635843359085
20.0	780.0	1.7170581817626953	0.3277587890625	1.748060245920011
20.0	800.0	1.6710186004638672	0.5950927734375	1.773820332529131
40.0	0.0	-0.232330322265625	-0.6665738821029663	0.7059023437741714
40.0	20.0	-0.23579788208007812	-0.48300743103027344	0.5374912274855421
40.0	40.0	-0.2590522766113281	-0.3715171813964844	0.4529162153095209
40.0	60.0	-0.2242279052734375	-0.32324981689453125	0.39340640262413323
40.0	80.0	-0.2782554626464844	-0.187255859375	0.3353965702908705
40.0	100.0	-0.29553985595703125	-0.12728118896484375	0.3217830131057372
40.0	120.0	-0.24711990356445312	-0.194854736328125	0.31470083413808697
40.0	140.0	-0.2589988708496094	-0.1700592041015625	0.30983955202819013
40.0	160.0	-0.24094009399414062	-0.226226806640625	0.3305006761516836
40.0	180.0	-0.20493698120117188	-0.317291259765625	0.3777206769393314
40.0	200.0	-0.22101593017578125	-0.3909149169921875	0.4490684955755354
40.0	220.0	-0.24151611328125	-0.3932647705078125	0.46150537667186936
40.0	240.0	-0.22412490844726562	-0.486602783203125	0.5357371026982569
40.0	260.0	-0.19556045532226562	-0.58587646484375	0.6176529152717258
40.0	280.0	-0.14931869506835938	-0.606597900390625	0.6247055990266394
40.0	300.0	-0.1027679443359375	-0.615936279296875	0.6244507590972345
40.0	320.0	-0.03749847412109375	-0.7156982421875	0.7166799211863604
40.0	340.0	-0.010601043701171875	-0.597564697265625	0.597658723307635
40.0	360.0	0.031463623046875	-0.67779541015625	0.6785252962153401
40.0	380.0	0.07826614379882812	-0.720977783203125	0.7252134535001616
40.0	400.0	0.11855316162109375	-0.7127685546875	0.7225606304537113
40.0	420.0	0.17126846313476562	-0.775482177734375	0.7941696886989539
40.0	440.0	0.2845497131347656	-0.6600341796875	0.7187584139339368
40.0	460.0	0.3869781494140625	-0.65338134765625	0.7593808488426804
40.0	480.0	0.491485595703125	-0.70367431640625	0.8583214050421083
40.0	500.0	0.5621910095214844	-0.92791748046875	1.0849375934800392
40.0	520.0	0.466217041015625	-1.5819091796875	1.6491800938990697
40.0	540.0	0.3189125061035156	-1.8349609375	1.8624679403147062
40.0	560.0	0.3024711608886719	-1.85791015625	1.882370567095183
40.0	580.0	0.10977935791015625	-1.9329833984375	1.9360982222134684
40.0	600.0	0.10784530639648438	-1.9462890625	1.9492746663615368
40.0	620.0	-0.17469024658203125	-1.9736328125	1.9813488236117212
40.0	640.0	-0.24877166748046875	-2.081787109375	2.096598414408666
40.0	660.0	-0.1532440185546875	-2.1695556640625	2.174961036131099
40.0	680.0	-0.08060455322265625	-2.2755126953125	2.276939858786038
40.0	700.0	0.0528717041015625	-2.4302978515625	2.4308729017379553
40.0	720.0	0.18755340576171875	-2.484130859375	2.491200996810975
40.0	740.0	0.3924751281738281	-2.3092041015625	2.3423194293068006
40.0	760.0	0.63494873046875	-1.5185546875	1.6459551115544129
40.0	780.0	1.7334213256835938	0.2674560546875	1.7539333606279546
40.0	800.0	1.7077789306640625	0.4622802734375	1.7692404944578728
60.0	0.0	-0.45749664306640625	-0.045078396797180176	0.4597121276133954
60.0	20.0	-0.4451942443847656	0.004608154296875	0.44521809298291803
60.0	40.0	-0.40132904052734375	0.00997161865234375	0.4014529012837572
60.0	60.0	-0.3327751159667969	0.048168182373046875	0.33624314357297785
60.0	80.0	-0.3336334228515625	0.10851287841796875	0.35083657965811144
60.0	100.0	-0.32515716552734375	0.12590789794921875	0.34868321017761567
60.0	120.0	-0.2953910827636719	0.08683013916015625	0.3078885591295437
60.0	140.0	-0.26198577880859375	0.011627197265625	0.2622436653461798
60.0	160.0	-0.22739410400390625	-0.1299591064453125	0.2619111450164032
60.0	180.0	-0.21699142456054688	-0.21875	0.30811822541488115
60.0	200.0	-0.2975196838378906	-0.193939208984375	0.35514839018709277
60.0	220.0	-0.2886772155761719	-0.2024993896484375	0.3526195366124817
60.0	240.0	-0.2814483642578125	-0.23602294921875	0.36731459854097137
60.0	260.0	-0.2924232482910156	-0.151763916015625	0.3294596217223996
60.0	280.0	-0.2765388488769531	0.106781005859375	0.29643872579426966
60.0	300.0	-0.21303176879882812	0.068115234375	0.2236564769272702
60.0	320.0	-0.14760589599609375	0.086639404296875	0.17115457022740294
60.0	340.0	-0.09824371337890625	0.037200927734375	0.10505111252516498
60.0	360.0	0.0113067626953125	-0.30645751953125	0.3066660303325013
60.0	380.0	0.07068252563476562	-0.28759765625	0.29615609281357436
60.0	400.0	0.11794281005859375	-0.296142578125	0.31876469852077294
60.0	420.0	0.16599655151367188	-0.372344970703125	0.40767098538201385
60.0	440.0	0.24094009399414062	-0.322998046875	0.40296385343969754
60.0	460.0	0.3101806640625	-0.364105224609375	0.47831439341305304
60.0	480.0	0.365966796875	-0.431976318359375	0.5661583135822238
60.0	500.0	0.426422119140625	-0.815826416015625	0.920547969831709
60.0	520.0	0.32912445068359375	-1.6458740234375	1.6784588779782845
60.0	540.0	0.2524375915527344	-1.8814697265625	1.8983290203755812
60.0	560.0	0.257110595703125	-1.891357421875	1.9087531940260014
60.0	580.0	0.09404373168945312	-1.9412841796875	1.9435607759406568
60.0	600.0	0.10048294067382812	-1.947998046875	1.9505879144491987
60.0	620.0	-0.19936370849609375	-1.9935302734375	2.003474192341171
60.0	640.0	-0.30138397216796875	-2.1126708984375	2.134059657972208
60.0	660.0	-0.20392990112304688	-2.1773681640625	2.1868972372850437
60.0	680.0	-0.13430023193359375	-2.275634765625	2.2795942925921193
60.0	700.0	-0.023998260498046875	-2.40234375	2.4024636125591985
60.0	720.0	0.16901397705078125	-2.5333251953125	2.5389569255195408
60.0	740.0	0.35211944580078125	-2.7489013671875	2.7713619089964334
60.0	760.0	0.47386932373046875	-2.583984375	2.627075824222992
60.0	780.0	1.61370849609375	-1.5687255859375	2.250545505947415
60.0	800.0	1.5462455749511719	-1.53857421875	2.181303739660814
80.0	0.0	-0.5868301391601562	0.2598724961280823	0.6417969511228364
80.0	20.0	-0.4574127197265625	0.2082958221435547	0.5026067505417234
80.0	40.0	-0.36949920654296875	0.18440628051757812	0.41295924729955036
80.0	60.0	-0.270843505859375	0.14554214477539062	0.3074714955439253
80.0	80.0	-0.2515869140625	0.1648406982421875	0.3007797053068303
80.0	100.0	-0.22504425048828125	0.1530914306640625	0.2721799052476169
80.0	120.0	-0.23602294921875	0.13253021240234375	0.27068633093920164
80.0	140.0	-0.1972198486328125	0.0261383056640625	0.1989444136379241
80.0	160.0	-0.1899566650390625	-0.0768890380859375	0.20492793555429026
80.0	180.0	-0.251190185546875	-0.0952606201171875	0.2686467849429518
80.0	200.0	-0.3868408203125	0.064422607421875	0.3921684492754114
80.0	220.0	-0.3283843994140625	0.02801513671875	0.32957724688440615
80.0	240.0	-0.34880828857421875	0.1240692138671875	0.3702166825086322
80.0	260.0	-0.3282623291015625	0.3023681640625	0.44629884981445944
80.0	280.0	-0.2366790771484375	0.3310546875	0.40695723568399506
80.0	300.0	-0.21413421630859375	0.281463623046875	0.3536597710975465
80.0	320.0	-0.150054931640625	0.27569580078125	0.31388637606319797
80.0	340.0	-0.07898712158203125	0.135101318359375	0.15649706578161707
80.0	360.0	0.03399658203125	-0.120208740234375	0.1249236119336251
80.0	380.0	0.07813262939453125	-0.06988525390625	0.10482679280434082
80.0	400.0	0.11188507080078125	-0.04608154296875	0.12100321347169499
80.0	420.0	0.136199951171875	-0.053009033203125	0.1461519219865108
80.0	440.0	0.149810791015625	-0.113037109375	0.18767168459994965
80.0	460.0	0.16473388671875	-0.200653076171875	0.2596130012358823
80.0	480.0	0.1675567626953125	-0.29681396484375	0.34084277673320307
80.0	500.0	0.26140594482421875	-0.794097900390625	0.8360170712337407
80.0	520.0	0.21607208251953125	-1.7080078125	1.7216206993427334
80.0	540.0	0.20792388916015625	-1.8873291015625	1.8987478719641
80.0	560.0	0.23166656494140625	-1.8887939453125	1.902948229763729
80.0	580.0	0.06751251220703125	-1.9498291015625	1.950997556278462
80.0	600.0	0.07524871826171875	-1.9632568359375	1.964698392490653
80.0	620.0	-0.24178314208984375	-2.0238037109375	2.0381954146261916
80.0	640.0	-0.32717132568359375	-2.1317138671875	2.156674543807908
80.0	660.0	-0.2224884033203125	-2.1873779296875	2.1986639799878462
80.0	680.0	-0.150299072265625	-2.281494140625	2.2864394426334838
80.0	700.0	-0.0301361083984375	-2.39453125	2.3947208798221067
80.0	720.0	0.15859222412109375	-2.5211181640625	2.526101401511338
80.0	740.0	0.3472747802734375	-2.6246337890625	2.647508696813391
80.0	760.0	1.5738906860351562	-0.1656494140625	1.5825838429503394
80.0	780.0	2.074188232421875	0.3609619140625	2.1053622792576685
80.0	800.0	2.0741195678710938	0.4088134765625	2.1140247019476597
100.0	0.0	-0.471771240234375	0.32907241582870483	0.5752014933669943
100.0	20.0	-0.3447265625	0.2652168273925781	0.4349440980462328
100.0	40.0	-0.30350494384765625	0.25759124755859375	0.398081024112883
100.0	60.0	-0.18460845947265625	0.18427276611328125	0.2608385240717088
100.0	80.0	-0.15627288818359375	0.1747589111328125	0.2344395286669214
100.0	100.0	-0.182830810546875	0.201385498046875	0.27199857372570024
100.0	120.0	-0.214813232421875	0.22092437744140625	0.30814331953071356
100.0	140.0	-0.18383026123046875	0.1181182861328125	0.2185074242743604
100.0	160.0	-0.23494720458984375	0.0637969970703125	0.2434548126034303
100.0	180.0	-0.31667327880859375	0.1063079833984375	0.3340409448639909
100.0	200.0	-0.3875885009765625	0.219451904296875	0.44540317060926227
100.0	220.0	-0.310333251953125	0.1846160888671875	0.3610953164144047
100.0	240.0	-0.27710723876953125	0.3438262939453125	0.4415936392053699
100.0	260.0	-0.12657928466796875	0.462921142578125	0.4799148878216755
100.0	280.0	0.0105743408203125	0.365234375	0.36538741818161274
100.0	300.0	0.0361328125	0.308837890625	0.3109444047170806
100.0	320.0	0.0774383544921875	0.28057861328125	0.2910688182840734
100.0	340.0	0.0670166015625	0.076446533203125	0.10166266435502942
100.0	360.0	0.0877227783203125	-0.132049560546875	0.15853192825692083
100.0	380.0	0.12188720703125	-0.0606689453125	0.13615143099949378
100.0	400.0	0.21443939208984375	-0.0394287109375	0.21803411688553392
100.0	420.0	0.26782989501953125	-0.03082275390625	0.269597653596129
100.0	440.0	0.3444671630859375	-0.0498046875	0.34804903870208653
100.0	460.0	0.41742706298828125	-0.080596923828125	0.42513670395012837
100.0	480.0	0.452667236328125	-0.1099853515625	0.4658373153830308
100.0	500.0	0.4144287109375	-0.145660400390625	0.4392813548186118
100.0	520.0	0.36925506591796875	-0.14453125	0.39653320911702455
100.0	540.0	0.375732421875	-0.1893310546875	0.4207387563763696
100.0	560.0	0.406097412109375	-0.383544921875	0.5585891291620626
100.0	580.0	0.05108642578125	-1.3431396484375	1.3441108354982911
100.0	600.0	-0.10399627685546875	-1.884765625	1.8876325613798466
100.0	620.0	-0.43392181396484375	-2.1046142578125	2.1488809447761876
100.0	640.0	-0.625732421875	-2.2618408203125	2.346798875109982
100.0	660.0	-0.698760986328125	-2.3040771484375	2.4077039730760372
100.0	680.0	-0.671539306640625	-2.2547607421875	2.3526391658886614
100.0	700.0	-0.6346435546875	-2.291748046875	2.377999485252628
100.0	720.0	-0.4127197265625	-2.4056396484375	2.4407866950695065
100.0	740.0	-0.14007568359375	-1.287353515625	1.2949518413154613
100.0	760.0	2.0045242309570312	0.3671875	2.0378773399422565
100.0	780.0	2.0732192993164062	0.429931640625	2.1173283823414155
100.0	800.0	2.0747528076171875	0.4449462890625	2.12192752300023
120.0	0.0	-0.3235931396484375	0.3365280032157898	0.46686573763335837
120.0	20.0	-0.26207733154296875	0.31060218811035156	0.4063966621019683
120.0	40.0	-0.25507354736328125	0.3243408203125	0.4126251110699317
120.0	60.0	-0.1707916259765625	0.2757987976074219	0.3243990694583104
120.0	80.0	-0.16997528076171875	0.27558135986328125	0.3237849316662535
120.0	100.0	-0.1965484619140625	0.31101226806640625	0.36791293639744965
120.0	120.0	-0.21082305908203125	0.31969451904296875	0.38295032020723097
120.0	140.0	-0.183319091796875	0.232421875	0.2960165829742427
120.0	160.0	-0.24906158447265625	0.29254150390625	0.3842033372678595
120.0	180.0	-0.256256103515625	0.276397705078125	0.3769123000930918
120.0	200.0	-0.3028564453125	0.3750762939453125	0.482083242549535
120.0	220.0	-0.20160675048828125	0.3412322998046875	0.39633920355226054
120.0	240.0	-0.1348419189453125	0.4273834228515625	0.44815056982354906
120.0	260.0	0.019378662109375	0.500732421875	0.5011072648265562
120.0	280.0	0.40149688720703125	0.28302001953125	0.49122304698823394
120.0	300.0	0.42984771728515625	0.220001220703125	0.48287637876181594
120.0	320.0	0.48204803466796875	0.16314697265625	0.5089078918764676
120.0	340.0	0.5274810791015625	-0.1102294921875	0.5388755234356659
120.0	360.0	0.532318115234375	-0.355621337890625	0.6401789685469177
120.0	380.0	0.08324432373046875	-0.064208984375	0.10513044805294076
120.0	400.0	0.17291259765625	-0.02044677734375	0.1741173085364493
120.0	420.0	0.22560882568359375	-0.0059814453125	0.22568810317417404
120.0	440.0	0.28519439697265625	-0.0054931640625	0.2852472943184818
120.0	460.0	0.3734588623046875	-0.03204345703125	0.3748310352311093
120.0	480.0	0.39051055908203125	-0.064605712890625	0.395818638889917
120.0	500.0	0.3281097412109375	-0.087921142578125	0.339685339085677
120.0	520.0	0.32717132568359375	-0.082275390625	0.3373578459915472
120.0	540.0	0.26291656494140625	-0.061279296875	0.2699634648356756
120.0	560.0	0.23746490478515625	-0.1192626953125	0.2657313897487941
120.0	580.0	0.23876190185546875	-0.1287841796875	0.27127958035101496
120.0	600.0	0.17226409912109375	-0.1287841796875	0.21508204198348196
120.0	620.0	-0.8463363647460938	-0.353759765625	0.9172955979762947
120.0	640.0	-1.0220947265625	-1.8349609375	2.100418832570721
120.0	660.0	-1.0351104736328125	-2.7095947265625	2.9005787827327936
120.0	680.0	-1.0267410278320312	-2.85302734375	3.0321547062145027
120.0	700.0	-0.9545059204101562	-2.94189453125	3.0928667907132206
120.0	720.0	-0.6423263549804688	-2.841552734375	2.9132464860592444
120.0	740.0	1.845855712890625	0.3546142578125	1.8796102214700972
120.0	760.0	2.0810394287109375	0.438720703125	2.126781831594402
120.0	780.0	2.084716796875	0.439697265625	2.130581565810345
120.0	800.0	2.079376220703125	0.453857421875	2.128330807608778
140.0	0.0	-0.30511474609375	0.38638490438461304	0.492329465520966
140.0	20.0	-0.2571563720703125	0.3858222961425781	0.4636682476697065
140.0	40.0	-0.260894775390625	0.4135780334472656	0.48899169070264603
140.0	60.0	-0.1969451904296875	0.40100860595703125	0.4467609093071902
140.0	80.0	-0.2070465087890625	0.43531036376953125	0.48204083811115106
140.0	100.0	-0.2201690673828125	0.454925537109375	0.505402475801683
140.0	120.0	-0.17828369140625	0.3929595947265625	0.4315116657856462
140.0	140.0	-0.1957244873046875	0.409912109375	0.45424223971681094
140.0	160.0	-0.226318359375	0.4564361572265625	0.5094643907222005
140.0	180.0	-0.202301025390625	0.41876220703125	0.46506718967454774
140.0	200.0	-0.2127532958984375	0.4991455078125	0.5425958006518725
140.0	220.0	-0.2321624755859375	0.4653778076171875	0.5200729938121869
140.0	240.0	-0.1121063232421875	0.45556640625	0.4691573064702519
140.0	260.0	0.0507049560546875	0.51177978515625	0.5142854665096859
140.0	280.0	0.4627227783203125	0.29010009765625	0.5461414068138717
140.0	300.0	0.491607666015625	0.14617919921875	0.5128805470765735
140.0	320.0	0.5632781982421875	0.077117919921875	0.5685327626338185
140.0	340.0	0.6131134033203125	-0.29010009765625	0.6782817349679866
140.0	360.0	0.568817138671875	-0.442108154296875	0.7204252614550996
140.0	380.0	0.045013427734375	-0.095306396484375	0.105401697743607
140.0	400.0	0.13214111328125	-0.021728515625	0.13391565334371489
140.0	420.0	0.18505859375	0.015167236328125	0.1856791000047144
140.0	440.0	0.229705810546875	0.037506103515625	0.23274764703412493
140.0	460.0	0.29315185546875	0.02099609375	0.2939027837866285
140.0	480.0	0.275665283203125	-0.005523681640625	0.27572061842075957
140.0	500.0	0.22637939453125	-0.016326904296875	0.22696739429322146
140.0	520.0	0.269744873046875	0.002685546875	0.2697582412032903
140.0	540.0	0.220733642578125	0.0269775390625	0.22237609714102852
140.0	560.0	0.2188720703125	-0.0333251953125	0.2213945613728942
140.0	580.0	0.232391357421875	-0.0771484375	0.24486246019566385
140.0	600.0	0.214447021484375	-0.1116943359375	0.24179154183725926
140.0	620.0	0.2032012939453125	-0.1279296875	0.24011824338208237
140.0	640.0	0.2324371337890625	-0.1456298828125	0.27429014552487485
140.0	660.0	0.5833892822265625	-0.2784423828125	0.6464311372165844
140.0	680.0	0.70391845703125	-0.39599609375	0.807659643918473
140.0	700.0	0.8557586669921875	-0.329345703125	0.9169468295921778
140.0	720.0	0.988372802734375	-0.3809814453125	1.0592580699987162
140.0	740.0	1.738494873046875	0.326171875	1.7688280062378268
140.0	760.0	2.040557861328125	0.452880859375	2.090209907692586
140.0	780.0	2.057403564453125	0.4542236328125	2.1069476822241717
140.0	800.0	2.0588531494140625	0.4615478515625	2.1099532483290155
160.0	0.0	-0.240814208984375	0.432047963142395	0.4946280680514022
160.0	20.0	-0.24395751953125	0.48511314392089844	0.5430009518782252
160.0	40.0	-0.2402496337890625	0.5020751953125	0.5565962524881601
160.0	60.0	-0.2108306884765625	0.5208778381347656	0.5619281995624071
160.0	80.0	-0.23089599609375	0.5696258544921875	0.6146434536526683
160.0	100.0	-0.19976806640625	0.5452041625976562	0.5806503761038164
160.0	120.0	-0.1502227783203125	0.47974395751953125	0.5027137832830681
160.0	140.0	-0.1650543212890625	0.518280029296875	0.5439274930945877
160.0	160.0	-0.07684326171875	0.5301055908203125	0.5356461745317789
160.0	180.0	0.0061798095703125	0.4923553466796875	0.4923941281640152
160.0	200.0	-0.1648712158203125	0.560089111328125	0.583851291369983
160.0	220.0	-0.2880096435546875	0.5203094482421875	0.5947028474041366
160.0	240.0	-0.0731353759765625	0.4795379638671875	0.4850829228174511
160.0	260.0	0.1809844970703125	0.49871826171875	0.5305424514132357
160.0	280.0	0.5755462646484375	0.256866455078125	0.6302649272291547
160.0	300.0	0.6280364990234375	0.069854736328125	0.6319094304511431
160.0	320.0	0.72174072265625	-0.040985107421875	0.7229034857923626
160.0	340.0	0.7518310546875	-0.474395751953125	0.8889888999665235
160.0	360.0	0.632171630859375	-0.44287109375	0.7718651284665755
160.0	380.0	0.1530609130859375	-0.067718505859375	0.16737215763240648
160.0	400.0	0.20208740234375	0.008087158203125	0.20224915404976868
160.0	420.0	0.21856689453125	0.05938720703125	0.22649134143275126
160.0	440.0	0.224517822265625	0.0908203125	0.24219120891868975
160.0	460.0	0.2103271484375	0.066741943359375	0.22066263021462465
160.0	480.0	0.17340087890625	0.068389892578125	0.18640022052644534
160.0	500.0	0.1494598388671875	0.095550537109375	0.17739263957700077
160.0	520.0	0.1881866455078125	0.1240234375	0.22537973865633862
160.0	540.0	0.2197723388671875	0.1422119140625	0.2617711012172157
160.0	560.0	0.2397003173828125	0.0450439453125	0.24389587770755072
160.0	580.0	0.2239227294921875	-0.0543212890625	0.2304174282224395
160.0	600.0	0.193817138671875	-0.05810546875	0.2023396370996302
160.0	620.0	0.171478271484375	-0.0594482421875	0.18149074656977052
160.0	640.0	0.171661376953125	-0.0570068359375	0.1808795391442822
160.0	660.0	0.16717529296875	-0.038330078125	0.1715131874470765
160.0	680.0	0.28546142578125	-0.1431884765625	0.3193605570970744
160.0	700.0	0.663543701171875	-0.3756103515625	0.7624784453122432
160.0	720.0	1.03436279296875	-0.48486328125	1.1423654358315598
160.0	740.0	1.6851959228515625	0.267822265625	1.70634523598246
160.0	760.0	1.9164886474609375	0.4366455078125	1.9656011892903122
160.0	780.0	1.972808837890625	0.4442138671875	2.0222019361728027
160.0	800.0	1.97503662109375	0.4532470703125	2.0263767076751256
180.0	0.0	-0.3018341064453125	0.6205894351005554	0.6900978733281727
180.0	20.0	-0.3014984130859375	0.6638908386230469	0.7291449366901968
180.0	40.0	-0.291839599609375	0.6662826538085938	0.7273946155054921
180.0	60.0	-0.287628173828125	0.7143325805664062	0.77006558294626
180.0	80.0	-0.2256317138671875	0.691436767578125	0.7273200628757125
180.0	100.0	-0.1530914306640625	0.6171875	0.6358910254902325
180.0	120.0	-0.11383056640625	0.6046142578125	0.615236376199041
180.0	140.0	-0.008636474609375	0.643798828125	0.6438567540911578
180.0	160.0	0.107635498046875	0.619964599609375	0.6292388300229186
180.0	180.0	-0.0008544921875	0.556121826171875	0.5561224826435627
180.0	200.0	-0.215301513671875	0.5707855224609375	0.6100416825434193
180.0	220.0	-0.301177978515625	0.5392608642578125	0.6176653256115654
180.0	240.0	-0.0491790771484375	0.49029541015625	0.4927556908341672
180.0	260.0	0.2109375	0.5062255859375	0.5484149640226962
180.0	280.0	0.569610595703125	0.304046630859375	0.64567839089922
180.0	300.0	0.627716064453125	0.08404541015625	0.6333175258437524
180.0	320.0	0.6777191162109375	-0.008636474609375	0.6777741431859234
180.0	340.0	0.71575927734375	-0.39544677734375	0.8177343681264746
180.0	360.0	0.676300048828125	-0.425537109375	0.7990391651853838
180.0	380.0	0.191864013671875	-0.00299072265625	0.19188732153086102
180.0	400.0	0.190155029296875	0.08544921875	0.20847183059560048
180.0	420.0	0.1873779296875	0.148345947265625	0.23899164965351674
180.0	440.0	0.118896484375	0.178955078125	0.21485179539268334
180.0	460.0	0.0627593994140625	0.18121337890625	0.19177338425713295
180.0	480.0	0.0453643798828125	0.233673095703125	0.23803580112586833
180.0	500.0	0.042144775390625	0.2645263671875	0.26786261596225464
180.0	520.0	0.0598297119140625	0.302978515625	0.3088293628495323
180.0	540.0	0.057891845703125	0.32470703125	0.32982741235698243
180.0	560.0	0.1750335693359375	0.12890625	0.21737886669025797
180.0	580.0	0.1798553466796875	-0.01611328125	0.18057570036389775
180.0	600.0	0.170928955078125	-0.0189208984375	0.17197298648852344
180.0	620.0	0.1549835205078125	-0.0172119140625	0.15593633833936985
180.0	640.0	0.14666748046875	-0.0186767578125	0.14785185527898506
180.0	660.0	0.145660400390625	0.00244140625	0.14568085909423628
180.0	680.0	0.1534423828125	-0.017578125	0.1544459624648486
180.0	700.0	0.3453369140625	-0.2413330078125	0.42130654501685433
180.0	720.0	0.818206787109375	-0.54345703125	0.9822463495920509
180.0	740.0	1.1766204833984375	-0.032958984375	1.1770820092940866
180.0	760.0	1.6982574462890625	0.3856201171875	1.7414882223707255
180.0	780.0	1.808807373046875	0.4073486328125	1.854108147180997
180.0	800.0	1.85760498046875	0.4293212890625	1.9065710143355772
200.0	0.0	-0.3019561767578125	0.7891184091567993	0.8449173902532443
200.0	20.0	-0.2755279541015625	0.7813262939453125	0.8284844181405644
200.0	40.0	-0.2722015380859375	0.78173828125	0.8277731680285694
200.0	60.0	-0.21527099609375	0.786346435546875	0.8152805151949057
200.0	80.0	-0.180206298828125	0.7523269653320312	0.7736085398333157
200.0	100.0	-0.116058349609375	0.7107467651367188	0.7201600548949948
200.0	120.0	-0.011688232421875	0.7147064208984375	0.7148019885608897
200.0	140.0	0.092254638671875	0.7244110107421875	0.7302617550173335
200.0	160.0	0.030792236328125	0.6720123291015625	0.672717423798874
200.0	180.0	-0.0756988525390625	0.613616943359375	0.6182686062331106
200.0	200.0	-0.1865081787109375	0.609619140625	0.63751140957824
200.0	220.0	-0.2470245361328125	0.5767364501953125	0.6274121886252461
200.0	240.0	-0.060821533203125	0.5067596435546875	0.5103965078611459
200.0	260.0	0.1327362060546875	0.50396728515625	0.5211544156059252
200.0	280.0	0.2322235107421875	0.411224365234375	0.4722639489775199
200.0	300.0	0.280242919921875	0.14825439453125	0.3170417317391608
200.0	320.0	0.25384521484375	0.087249755859375	0.2684211485643226
200.0	340.0	0.2725067138671875	-0.121673583984375	0.298436542907024
200.0	360.0	0.39129638671875	-0.223541259765625	0.45064793029232053
200.0	380.0	0.2164154052734375	0.090240478515625	0.23447595101074903
200.0	400.0	0.1801605224609375	0.197906494140625	0.26762808947573347
200.0	420.0	0.25848388671875	0.256256103515625	0.36397954651634246
200.0	440.0	0.2001190185546875	0.296295166015625	0.35754502792168447
200.0	460.0	0.1387786865234375	0.32586669921875	0.35418728025282586
200.0	480.0	0.0906829833984375	0.4366455078125	0.4459626699297569
200.0	500.0	0.0436553955078125	0.442718505859375	0.4448656752181505
200.0	520.0	0.030487060546875	0.4571533203125	0.4581687670864657
200.0	540.0	0.0093994140625	0.461669921875	0.46176559610779466
200.0	560.0	0.08380126953125	0.3170166015625	0.32790574627671
200.0	580.0	0.137908935546875	-0.0018310546875	0.1379210907183551
200.0	600.0	0.0983734130859375	0.00537109375	0.0985199322484937
200.0	620.0	0.0767974853515625	0.0108642578125	0.07756214188726304
200.0	640.0	0.048187255859375	0.002197265625	0.048237325832633765
200.0	660.0	0.0353851318359375	0.00390625	0.03560008910254548
200.0	680.0	0.0446014404296875	-0.0145263671875	0.046907396347154455
200.0	700.0	0.1781158447265625	-0.2568359375	0.3125539200428637
200.0	720.0	0.5349273681640625	-0.498291015625	0.7310548717186176
200.0	740.0	0.847991943359375	-0.28955078125	0.8960636087493425
200.0	760.0	1.496368408203125	0.303466796875	1.5268302164530039
200.0	780.0	1.65313720703125	0.3448486328125	1.6887223587149347
200.0	800.0	1.768829345703125	0.3809814453125	1.8093933004996308
220.0	0.0	-0.132110595703125	0.8211538791656494	0.8317132334920664
220.0	20.0	-0.144195556640625	0.8211555480957031	0.8337198526623042
220.0	40.0	-0.134918212890625	0.8246726989746094	0.835636275303835
220.0	60.0	-0.10845947265625	0.8185462951660156	0.8257006082950901
220.0	80.0	-0.077056884765625	0.7828445434570312	0.7866278298599856
220.0	100.0	0.058807373046875	0.7875289916992188	0.7897216091075782
220.0	120.0	0.1794586181640625	0.780609130859375	0.8009719163705952
220.0	140.0	0.033233642578125	0.7508697509765625	0.7516048549142132
220.0	160.0	-0.07293701171875	0.7036285400390625	0.7073987065551955
220.0	180.0	-0.1231536865234375	0.663421630859375	0.674755578558952
220.0	200.0	-0.163482666015625	0.6545562744140625	0.6746632481930477
220.0	220.0	-0.1624603271484375	0.641754150390625	0.6619982986690904
220.0	240.0	-0.013153076171875	0.58905029296875	0.58919712410988
220.0	260.0	0.268798828125	0.608367919921875	0.6651047556524027
220.0	280.0	0.184478759765625	0.530181884765625	0.5613601729177923
220.0	300.0	0.140533447265625	0.262603759765625	0.29784288550073224
220.0	320.0	0.113189697265625	0.226806640625	0.2534820699747454
220.0	340.0	0.0691986083984375	0.149810791015625	0.1650203639221765
220.0	360.0	0.0997161865234375	0.043121337890625	0.10864054324355356
220.0	380.0	0.15203857421875	0.298065185546875	0.3346021262418447
220.0	400.0	0.147308349609375	0.3343505859375	0.36536292119122793
220.0	420.0	0.194580078125	0.412506103515625	0.4560950473758454
220.0	440.0	0.118255615234375	0.501190185546875	0.5149524178241826
220.0	460.0	0.09130859375	0.529632568359375	0.5374457337811424
220.0	480.0	0.00921630859375	0.685302734375	0.6853647044354904
220.0	500.0	-0.0269927978515625	0.6768798828125	0.6774178820286035
220.0	520.0	-0.0356292724609375	0.661376953125	0.6623359564307257
220.0	540.0	-0.0963134765625	0.640380859375	0.6475831458750442
220.0	560.0	-0.1116180419921875	0.5364990234375	0.5479870340140913
220.0	580.0	0.0199432373046875	0.0162353515625	0.025716130240552335
220.0	600.0	0.001708984375	0.0408935546875	0.0409292492305142
220.0	620.0	-0.00177001953125	0.0487060546875	0.04873820608478268
220.0	640.0	-0.0177459716796875	0.033203125	0.03764793514420008
220.0	660.0	-0.051605224609375	0.0238037109375	0.056830589134550594
220.0	680.0	-0.14056396484375	-0.0233154296875	0.1424845166118331
220.0	700.0	-0.022369384765625	-0.3446044921875	0.3453297632851784
220.0	720.0	0.09197998046875	-0.481689453125	0.49039274674376376
220.0	740.0	0.3610382080078125	-0.6153564453125	0.7134508689665521
220.0	760.0	0.947967529296875	0.0478515625	0.9491744879814843
220.0	780.0	1.16595458984375	0.135009765625	1.1737451777927885
220.0	800.0	1.4584808349609375	0.25439453125	1.480500902896807
240.0	0.0	-0.0091094970703125	0.7952994108200073	0.7953515799868162
240.0	20.0	-0.035430908203125	0.8284225463867188	0.8291798747062988
240.0	40.0	-0.022705078125	0.8304519653320312	0.8307622928952033
240.0	60.0	0.004669189453125	0.8460273742675781	0.8460402586994556
240.0	80.0	0.0489654541015625	0.822052001953125	0.8235090221791822
240.0	100.0	0.2943572998046875	0.818634033203125	0.8699470675085478
240.0	120.0	0.1367950439453125	0.803680419921875	0.8152392908918223
240.0	140.0	-0.0379486083984375	0.7845611572265625	0.7854783932789373
240.0	160.0	-0.1177825927734375	0.75244140625	0.7616041025361608
240.0	180.0	-0.151031494140625	0.7166290283203125	0.7323712695441192
240.0	200.0	-0.1253509521484375	0.6926727294921875	0.703923555073047
240.0	220.0	-0.1061553955078125	0.6741485595703125	0.6824553086951168
240.0	240.0	0.021942138671875	0.6942901611328125	0.6946368009941041
240.0	260.0	0.2650146484375	0.780975341796875	0.8247152529092677
240.0	280.0	0.236785888671875	0.817596435546875	0.8511941544049072
240.0	300.0	0.20391845703125	0.5135498046875	0.5525541955433649
240.0	320.0	0.1953125	0.498138427734375	0.535059684373552
240.0	340.0	0.1334228515625	0.4647216796875	0.48349549831476224
240.0	360.0	0.144744873046875	0.327728271484375	0.3582693096031143
240.0	380.0	0.052947998046875	0.675201416015625	0.6772742743428817
240.0	400.0	-0.0009613037109375	0.724212646484375	0.7242132844906444
240.0	420.0	0.0147705078125	0.840240478515625	0.8403702931667716
240.0	440.0	-0.0436248779296875	0.942535400390625	0.9435444403757016
240.0	460.0	0.0063934326171875	0.886627197265625	0.8866502483571118
240.0	480.0	0.00469970703125	0.84405517578125	0.8440682596859667
240.0	500.0	-0.01678466796875	0.7886962890625	0.7888748705972195
240.0	520.0	-0.019927978515625	0.7110595703125	0.7113387637832739
240.0	540.0	-0.11077880859375	0.66015625	0.6693864495547495
240.0	560.0	-0.26361083984375	0.547607421875	0.6077537028893459
240.0	580.0	-0.159149169921875	0.1209716796875	0.19990649207376168
240.0	600.0	-0.0832061767578125	0.1551513671875	0.17605457844317138
240.0	620.0	-0.0608978271484375	0.154541015625	0.166106805585465
240.0	640.0	-0.0576324462890625	0.1387939453125	0.15028392502417187
240.0	660.0	-0.1187744140625	0.1048583984375	0.15843814300466824
240.0	680.0	-0.2278594970703125	-0.0548095703125	0.23435878349867034
240.0	700.0	-0.1651611328125	-0.43359375	0.4639846331840859
240.0	720.0	-0.0466461181640625	-0.6341552734375	0.6358685172017609
240.0	740.0	0.0799102783203125	-0.755126953125	0.7593433794516653
240.0	760.0	0.256134033203125	-0.94677734375	0.980811899195358
240.0	780.0	0.4002532958984375	-0.702392578125	0.8084293628280992
240.0	800.0	0.6156005859375	-0.5032958984375	0.7951546030745239
260.0	0.0	0.084197998046875	0.8267130255699158	0.8309896085523969
260.0	20.0	0.078338623046875	0.844085693359375	0.8477131576157452
260.0	40.0	0.082366943359375	0.8534278869628906	0.8573934170521202
260.0	60.0	0.102294921875	0.8810806274414062	0.8869990547311505
260.0	80.0	0.1810302734375	0.8643951416015625	0.8831483005278566
260.0	100.0	0.245697021484375	0.8388519287109375	0.8740935788966495
260.0	120.0	0.040374755859375	0.8113174438476562	0.8123214361336275
260.0	140.0	-0.09100341796875	0.802001953125	0.8071485333557323
260.0	160.0	-0.128997802734375	0.79296875	0.8033927256248088
260.0	180.0	-0.18096923828125	0.771209716796875	0.7921579971735512
260.0	200.0	-0.1165771484375	0.7458038330078125	0.7548599796432209
260.0	220.0	-0.082061767578125	0.7124481201171875	0.7171586000018132
260.0	240.0	0.000701904296875	0.777496337890625	0.7774966547214045
260.0	260.0	0.082794189453125	0.79058837890625	0.7949118584275946
260.0	280.0	0.0712890625	0.8017578125	0.8049209404263962
260.0	300.0	0.086151123046875	0.61260986328125	0.6186379074965497
260.0	320.0	0.101531982421875	0.62115478515625	0.6293981335982997
260.0	340.0	0.070648193359375	0.6383056640625	0.6422034630856585
260.0	360.0	0.10357666015625	0.600799560546875	0.6096623954964268
260.0	380.0	-0.0211181640625	1.042999267578125	1.043213041052438
260.0	400.0	-0.082489013671875	1.099853515625	1.1029425158226656
260.0	420.0	-0.049774169921875	1.184814453125	1.1858595010899498
260.0	440.0	-0.078887939453125	1.212005615234375	1.2145702607716096
260.0	460.0	-0.01470947265625	1.177520751953125	1.1776126230072765
260.0	480.0	0.041107177734375	1.05426025390625	1.0550613645792155
260.0	500.0	0.02972412109375	0.9560546875	0.9565166432768007
260.0	520.0	0.015716552734375	0.807373046875	0.8075260038228326
260.0	540.0	-0.09027099609375	0.7169189453125	0.7225798411827894
260.0	560.0	-0.2474365234375	0.634033203125	0.6806048308642718
260.0	580.0	-0.178375244140625	0.24951171875	0.306714566846452
260.0	600.0	-0.1123046875	0.185546875	0.21688703432141415
260.0	620.0	-0.062103271484375	0.1953125	0.2049482592883189
260.0	640.0	-0.016510009765625	0.184326171875	0.18506409176432115
260.0	660.0	-0.10797119140625	0.1300048828125	0.16899422395092956
260.0	680.0	-0.2056884765625	-0.06640625	0.2161424054406368
260.0	700.0	-0.152130126953125	-0.4302978515625	0.4563987473537556
260.0	720.0	-0.098480224609375	-0.68212890625	0.6892011312969054
260.0	740.0	-0.040924072265625	-0.788330078125	0.789391595956893
260.0	760.0	0.10858154296875	-1.16455078125	1.169601844040723
260.0	780.0	0.192962646484375	-0.8193359375	0.8417517219568118
260.0	800.0	0.333221435546875	-0.6461181640625	0.7269836360190068
280.0	0.0	0.184844970703125	0.8122668862342834	0.8330337074014337
280.0	20.0	0.192596435546875	0.8250102996826172	0.8471926472578497
280.0	40.0	0.20574951171875	0.8251152038574219	0.8503810682330475
280.0	60.0	0.2232666015625	0.8423233032226562	0.8714106509133309
280.0	80.0	0.30242919921875	0.8473434448242188	0.8996968011650749
280.0	100.0	0.21807861328125	0.821685791015625	0.8501328253441613
280.0	120.0	0.000885009765625	0.8110122680664062	0.8110127509456936
280.0	140.0	-0.086090087890625	0.8243255615234375	0.8288088649465244
280.0	160.0	-0.1217041015625	0.826385498046875	0.8352992755409985
280.0	180.0	-0.17913818359375	0.811798095703125	0.8313282366240715
280.0	200.0	-0.120269775390625	0.799224853515625	0.8082234748815352
280.0	220.0	-0.066680908203125	0.7403106689453125	0.7433076281547565
280.0	240.0	-0.02215576171875	0.810455322265625	0.810758106444836
280.0	260.0	0.05291748046875	0.851531982421875	0.8531746461460801
280.0	280.0	0.0677490234375	0.888824462890625	0.8914027462429892
280.0	300.0	0.094940185546875	0.88763427734375	0.8926971766210736
280.0	320.0	0.056610107421875	0.90191650390625	0.9036913656115062
280.0	340.0	0.004974365234375	0.930938720703125	0.9309520105858604
280.0	360.0	-0.034210205078125	0.979156494140625	0.9797539375523057
280.0	380.0	-0.103118896484375	1.125	1.12971611779781
280.0	400.0	-0.1298828125	1.225311279296875	1.232175830048234
280.0	420.0	-0.119476318359375	1.28936767578125	1.2948913444757646
280.0	440.0	-0.125885009765625	1.311676025390625	1.3177029374135276
280.0	460.0	-0.13031005859375	1.316497802734375	1.322931281652658
280.0	480.0	-0.11102294921875	1.21728515625	1.2223376157509904
280.0	500.0	-0.121551513671875	1.099884033203125	1.1065801629213752
280.0	520.0	-0.09521484375	1.0025634765625	1.0070746700257251
280.0	540.0	-0.09246826171875	0.970947265625	0.9753404390518993
280.0	560.0	-0.054931640625	0.9326171875	0.9342335380204269
280.0	580.0	-0.226715087890625	0.3751220703125	0.43831073305680074
280.0	600.0	-0.18511962890625	0.179443359375	0.25781620629854346
280.0	620.0	-0.102935791015625	0.1968994140625	0.22218270934113718
280.0	640.0	-0.035125732421875	0.189208984375	0.19244182717484304
280.0	660.0	-0.11480712890625	0.131103515625	0.17426648747516238
280.0	680.0	-0.15966796875	-0.0784912109375	0.17791776313562987
280.0	700.0	-0.149566650390625	-0.4884033203125	0.510791529101008
280.0	720.0	-0.134552001953125	-0.7568359375	0.7687033742095176
280.0	740.0	-0.11334228515625	-0.8804931640625	0.8877582359883986
280.0	760.0	-0.011474609375	-1.28857421875	1.2886253077941165
280.0	780.0	0.05096435546875	-0.9241943359375	0.9255984745597314
280.0	800.0	0.12432861328125	-0.771240234375	0.7811972242649378
300.0	0.0	0.244354248046875	0.8362340927124023	0.8712040268232742
300.0	20.0	0.25250244140625	0.8493118286132812	0.8860519539725379
300.0	40.0	0.2579345703125	0.8508720397949219	0.8891082446288895
300.0	60.0	0.2816162109375	0.8466224670410156	0.8922316358218925
300.0	80.0	0.2342529296875	0.8497085571289062	0.8814074353698547
300.0	100.0	0.103485107421875	0.81939697265625	0.8259059064181248
300.0	120.0	-0.06573486328125	0.8322677612304688	0.8348596879920489
300.0	140.0	-0.09466552734375	0.84716796875	0.8524406896337546
300.0	160.0	-0.12591552734375	0.8435821533203125	0.8529276460678185
300.0	180.0	-0.169891357421875	0.8607025146484375	0.8773094619624201
300.0	200.0	-0.134002685546875	0.841278076171875	0.8518835138569274
300.0	220.0	-0.104705810546875	0.77716064453125	0.7841823602775735
300.0	240.0	-0.103515625	0.86895751953125	0.875101511465409
300.0	260.0	-0.12646484375	0.89337158203125	0.9022783053391733
300.0	280.0	-0.1468505859375	0.912078857421875	0.9238251656813534
300.0	300.0	-0.139617919921875	0.927978515625	0.9384227666808225
300.0	320.0	-0.13739013671875	0.935516357421875	0.9455511116124238
300.0	340.0	-0.133880615234375	0.96844482421875	0.9776550499494289
300.0	360.0	-0.134613037109375	1.027679443359375	1.0364582519635053
300.0	380.0	-0.136627197265625	1.1273193359375	1.1355685255462244
300.0	400.0	-0.17156982421875	1.230224609375	1.2421307475842969
300.0	420.0	-0.1654052734375	1.290557861328125	1.3011143293026781
300.0	440.0	-0.1781005859375	1.31640625	1.3283995008092797
300.0	460.0	-0.1844482421875	1.315093994140625	1.3279658758683526
300.0	480.0	-0.14996337890625	1.190826416015625	1.2002318809686725
300.0	500.0	-0.097930908203125	1.052490234375	1.0570364971164579
300.0	520.0	-0.048492431640625	0.9580078125	0.9592343221223143
300.0	540.0	-0.01141357421875	0.932373046875	0.9324429034613422
300.0	560.0	-0.002685546875	0.9090576171875	0.9090615840132247
300.0	580.0	-0.146514892578125	0.437255859375	0.4611499759351065
300.0	600.0	-0.107940673828125	0.17138671875	0.20254529476233524
300.0	620.0	-0.102508544921875	0.1827392578125	0.20952717753996355
300.0	640.0	-0.063690185546875	0.1749267578125	0.18616071103696502
300.0	660.0	-0.115081787109375	0.1177978515625	0.16468197095319298
300.0	680.0	-0.1256103515625	-0.1026611328125	0.16222598007101272
300.0	700.0	-0.14483642578125	-0.57470703125	0.5926767770052037
300.0	720.0	-0.17041015625	-0.822265625	0.8397382803051139
300.0	740.0	-0.15045166015625	-0.9617919921875	0.9734883349479704
300.0	760.0	-0.052215576171875	-1.32470703125	1.3257357146272213
300.0	780.0	-0.001800537109375	-1.1026611328125	1.1026626028614683
300.0	800.0	0.072021484375	-0.9713134765625	0.9739799607607482
320.0	0.0	0.240325927734375	0.8872187733650208	0.9191918751559547
320.0	20.0	0.2584228515625	0.8898887634277344	0.9266522440941025
320.0	40.0	0.285919189453125	0.8516349792480469	0.898349553779793
320.0	60.0	0.31195068359375	0.7954826354980469	0.854462317702499
320.0	80.0	0.205474853515625	0.8266677856445312	0.8518213094597366
320.0	100.0	0.05194091796875	0.8036651611328125	0.8053418840331514
320.0	120.0	-0.0968017578125	0.84539794921875	0.8509220133824592
320.0	140.0	-0.13385009765625	0.8618621826171875	0.8721939408573359
320.0	160.0	-0.1275634765625	0.8665008544921875	0.8758402659094879
320.0	180.0	-0.159576416015625	0.8867034912109375	0.9009482304073064
320.0	200.0	-0.1524658203125	0.8582000732421875	0.871638223161685
320.0	220.0	-0.136444091796875	0.81982421875	0.8311009203672691
320.0	240.0	-0.160858154296875	0.8615570068359375	0.876444990762054
320.0	260.0	-0.221588134765625	0.899169921875	0.9260711904997382
320.0	280.0	-0.256500244140625	0.914398193359375	0.9496928088930068
320.0	300.0	-0.24212646484375	0.929473876953125	0.9604930571930256
320.0	320.0	-0.22882080078125	0.9356689453125	0.9632420952659714
320.0	340.0	-0.207427978515625	0.969940185546875	0.9918721338004133
320.0	360.0	-0.18365478515625	1.01739501953125	1.0338383364326267
320.0	380.0	-0.169219970703125	1.1075439453125	1.1203967999254303
320.0	400.0	-0.192474365234375	1.20843505859375	1.2236673045034976
320.0	420.0	-0.18096923828125	1.265167236328125	1.2780446005841273
320.0	440.0	-0.1904296875	1.277374267578125	1.2914907995615372
320.0	460.0	-0.203094482421875	1.27239990234375	1.288506453330597
320.0	480.0	-0.178802490234375	1.1446533203125	1.1585342266055174
320.0	500.0	-0.204254150390625	0.951934814453125	0.9736013809150548
320.0	520.0	-0.134185791015625	0.8634033203125	0.8737683446069321
320.0	540.0	-0.08380126953125	0.8360595703125	0.8402489261440156
320.0	560.0	-0.056396484375	0.8153076171875	0.8172558192474487
320.0	580.0	-0.010009765625	0.4443359375	0.4444486705592349
320.0	600.0	-0.068023681640625	0.1279296875	0.14489039377333737
320.0	620.0	-0.138153076171875	0.1279296875	0.1882877515920766
320.0	640.0	-0.1060791015625	0.1156005859375	0.1568957337131909
320.0	660.0	-0.102752685546875	0.060546875	0.11926457336258994
320.0	680.0	-0.0947265625	-0.1890869140625	0.21148754741768053
320.0	700.0	-0.12158203125	-0.672119140625	0.683027327064858
320.0	720.0	-0.192047119140625	-0.8966064453125	0.9169434081480331
320.0	740.0	-0.16485595703125	-1.052001953125	1.0648406434521103
320.0	760.0	-0.1002197265625	-1.3787841796875	1.382421718488535
320.0	780.0	-0.040283203125	-1.29248046875	1.2931080769039491
320.0	800.0	0.102783203125	-1.1429443359375	1.1475565963804346
340.0	0.0	0.265625	0.856838047504425	0.8970663745098215
340.0	20.0	0.285186767578125	0.8477077484130859	0.8943936041370395
340.0	40.0	0.2962646484375	0.8025665283203125	0.8555032286870193
340.0	60.0	0.31683349609375	0.7697601318359375	0.8324146351494958
340.0	80.0	0.16534423828125	0.8021240234375	0.8189881965623008
340.0	100.0	0.028778076171875	0.7890701293945312	0.7895947357796002
340.0	120.0	-0.051422119140625	0.8443832397460938	0.8459475692387927
340.0	140.0	-0.06298828125	0.8651885986328125	0.8674784347631006
340.0	160.0	-0.086822509765625	0.8697509765625	0.8740737437043996
340.0	180.0	-0.11810302734375	0.8878021240234375	0.895623211226845
340.0	200.0	-0.15277099609375	0.8486328125	0.8622741024170544
340.0	220.0	-0.169830322265625	0.808074951171875	0.8257284451151445
340.0	240.0	-0.234619140625	0.8258819580078125	0.858561092590639
340.0	260.0	-0.296112060546875	0.888397216796875	0.9364464572060432
340.0	280.0	-0.321990966796875	0.907745361328125	0.9631613695074749
340.0	300.0	-0.322723388671875	0.89996337890625	0.9560776479806504
340.0	320.0	-0.294464111328125	0.9052734375	0.9519606659433617
340.0	340.0	-0.265045166015625	0.93988037109375	0.9765367642826231
340.0	360.0	-0.232421875	0.955474853515625	0.9833372380212297
340.0	380.0	-0.199005126953125	1.037689208984375	1.0565992310219836
340.0	400.0	-0.20513916015625	1.131195068359375	1.1496453182221822
340.0	420.0	-0.16961669921875	1.160980224609375	1.1733051208393743
340.0	440.0	-0.182586669921875	1.158905029296875	1.1732002211740118
340.0	460.0	-0.23394775390625	1.14288330078125	1.1665820977378423
340.0	480.0	-0.23394775390625	1.0469970703125	1.072816115091835
340.0	500.0	-0.239288330078125	0.86065673828125	0.8933022590705219
340.0	520.0	-0.183929443359375	0.77490234375	0.796431844217528
340.0	540.0	-0.110504150390625	0.7335205078125	0.7417974808767294
340.0	560.0	-0.071868896484375	0.7115478515625	0.7151681503989753
340.0	580.0	-0.083160400390625	0.4110107421875	0.4193393403756064
340.0	600.0	-0.149658203125	0.08447265625	0.17185228371055888
340.0	620.0	-0.2320556640625	0.0662841796875	0.2413367433697833
340.0	640.0	-0.206756591796875	0.048828125	0.21244404920466758
340.0	660.0	-0.16107177734375	0.0	0.16107177734375
340.0	680.0	-0.07672119140625	-0.2318115234375	0.24417764764451527
340.0	700.0	-0.17987060546875	-0.795654296875	0.8157323058745102
340.0	720.0	-0.231903076171875	-1.034423828125	1.0600998504531345
340.0	740.0	-0.2032470703125	-1.2337646484375	1.2503937697080558
340.0	760.0	-0.17138671875	-1.408935546875	1.419321240104525
340.0	780.0	-0.110504150390625	-1.4608154296875	1.4649890398452232
340.0	800.0	-0.072418212890625	-1.314453125	1.3164465106416354
360.0	0.0	0.286834716796875	0.782784640789032	0.8336821628265518
360.0	20.0	0.3021240234375	0.7470970153808594	0.8058739826604722
360.0	40.0	0.296051025390625	0.74359130859375	0.8003588219361402
360.0	60.0	0.262908935546875	0.7336921691894531	0.7793749466850445
360.0	80.0	0.0777587890625	0.7608261108398438	0.7647893829101896
360.0	100.0	0.0269775390625	0.7699050903320312	0.7703775929588308
360.0	120.0	-0.03875732421875	0.822052001953125	0.8229651414827592
360.0	140.0	-0.040435791015625	0.85675048828125	0.8577041753222492
360.0	160.0	-0.07403564453125	0.8708038330078125	0.8739454171984975
360.0	180.0	-0.135833740234375	0.89031982421875	0.9006221151975814
360.0	200.0	-0.163482666015625	0.8704681396484375	0.8856869448233885
360.0	220.0	-0.1905517578125	0.8215484619140625	0.8433574851027265
360.0	240.0	-0.2369384765625	0.798614501953125	0.8330215869985581
360.0	260.0	-0.279571533203125	0.884490966796875	0.9276230444112612
360.0	280.0	-0.29229736328125	0.9090576171875	0.9548944967627504
360.0	300.0	-0.2454833984375	0.774566650390625	0.8125365190597756
360.0	320.0	-0.241668701171875	0.7750244140625	0.8118291713895371
360.0	340.0	-0.235870361328125	0.793548583984375	0.8278612096823156
360.0	360.0	-0.279388427734375	0.72772216796875	0.77951103090657
360.0	380.0	-0.279296875	0.88226318359375	0.9254161601732188
360.0	400.0	-0.2650146484375	0.9249267578125	0.9621446207322446
360.0	420.0	-0.245452880859375	0.8427734375	0.8777893731856936
360.0	440.0	-0.2366943359375	0.800689697265625	0.8349420338994872
360.0	460.0	-0.2449951171875	0.754150390625	0.7929472990845967
360.0	480.0	-0.21368408203125	0.84613037109375	0.8726955321306423
360.0	500.0	-0.22906494140625	0.731903076171875	0.7669112466845835
360.0	520.0	-0.1964111328125	0.665283203125	0.693670724085246
360.0	540.0	-0.153228759765625	0.638916015625	0.6570332775753728
360.0	560.0	-0.13458251953125	0.6160888671875	0.6306171158759936
360.0	580.0	-0.150787353515625	0.3692626953125	0.3988630894551391
360.0	600.0	-0.198638916015625	0.020751953125	0.19971996023023017
360.0	620.0	-0.31219482421875	-0.00048828125	0.3121952060611362
360.0	640.0	-0.3443603515625	-0.026123046875	0.3453497724138269
360.0	660.0	-0.30267333984375	-0.0728759765625	0.31132307754502914
360.0	680.0	-0.154815673828125	-0.2591552734375	0.30187637968764924
360.0	700.0	-0.232208251953125	-0.904296875	0.9336345700593416
360.0	720.0	-0.262420654296875	-1.1253662109375	1.1555577478090076
360.0	740.0	-0.25634765625	-1.3507080078125	1.3748186219402474
360.0	760.0	-0.438323974609375	-0.8731689453125	0.9770117265291669
360.0	780.0	-0.869659423828125	-0.5904541015625	1.0511629557328614
360.0	800.0	-2.22833251953125	0.08154296875	2.2298240005330134
380.0	0.0	0.265838623046875	0.65352863073349	0.7055280608819531
380.0	20.0	0.24725341796875	0.6501998901367188	0.6956250066170929
380.0	40.0	0.218536376953125	0.6540565490722656	0.6895999691387169
380.0	60.0	0.1317138671875	0.7127151489257812	0.7247837100251253
380.0	80.0	0.022430419921875	0.7327117919921875	0.7330550414957081
380.0	100.0	0.000946044921875	0.756866455078125	0.7568670463321293
380.0	120.0	-0.040191650390625	0.80633544921875	0.8073365007405063
380.0	140.0	-0.03875732421875	0.8440399169921875	0.8449292938801306
380.0	160.0	-0.049530029296875	0.8549957275390625	0.8564291668971813
380.0	180.0	-0.093353271484375	0.8761444091796875	0.8811037731355252
380.0	200.0	-0.112548828125	0.8612518310546875	0.8685746687575933
380.0	220.0	-0.150299072265625	0.8254547119140625	0.8390263956187763
380.0	240.0	-0.19720458984375	0.81805419921875	0.841488159818587
380.0	260.0	-0.2373046875	0.894622802734375	0.9255611670126298
380.0	280.0	-0.0306396484375	0.782684326171875	0.7832838198836329
380.0	300.0	0.15704345703125	0.551910400390625	0.5738185579568389
380.0	320.0	0.143798828125	0.562652587890625	0.5807374945964319
380.0	340.0	0.18511962890625	0.53900146484375	0.5699051290435067
380.0	360.0	0.083892822265625	0.51861572265625	0.525357281679769
380.0	380.0	-0.272613525390625	0.729217529296875	0.7785090489260506
380.0	400.0	-0.272216796875	0.77001953125	0.8167203089230454
380.0	420.0	-0.28564453125	0.661712646484375	0.7207332549219494
380.0	440.0	-0.284210205078125	0.633941650390625	0.694735530090796
380.0	460.0	-0.2855224609375	0.586181640625	0.6520214655251949
380.0	480.0	-0.270904541015625	0.55462646484375	0.6172518010082773
380.0	500.0	-0.250030517578125	0.51409912109375	0.5716757525291337
380.0	520.0	-0.215484619140625	0.4677734375	0.5150200092392009
380.0	540.0	-0.170867919921875	0.4305419921875	0.46320864963341263
380.0	560.0	-0.160186767578125	0.408935546875	0.43919025718369886
380.0	580.0	-0.191925048828125	0.3330078125	0.38435586056896975
380.0	600.0	-0.266754150390625	-0.015380859375	0.2671972072940466
380.0	620.0	-0.311737060546875	-0.047119140625	0.31527798580244154
380.0	640.0	-0.372955322265625	-0.07763671875	0.38095030188270335
380.0	660.0	-0.31182861328125	-0.123779296875	0.33549724051887037
380.0	680.0	-0.14984130859375	-0.300537109375	0.3358198503253912
380.0	700.0	-0.27264404296875	-0.9627685546875	1.000628834314404
380.0	720.0	-0.23809814453125	-1.2086181640625	1.23184763381314
380.0	740.0	-0.111175537109375	-1.3231201171875	1.3277826797175138
380.0	760.0	-0.662200927734375	-0.268310546875	0.7144932597699075
380.0	780.0	-1.900115966796875	0.262939453125	1.91822257396948
380.0	800.0	-2.912017822265625	0.6416015625	2.981861895225041
400.0	0.0	0.222808837890625	0.5476703643798828	0.5912584936067848
400.0	20.0	0.15380859375	0.5535068511962891	0.5744796931420496
400.0	40.0	0.137603759765625	0.5687675476074219	0.5851763135269547
400.0	60.0	0.03497314453125	0.6741600036621094	0.6750665384805404
400.0	80.0	-0.0260009765625	0.6901779174804688	0.6906675094138137
400.0	100.0	-0.0211181640625	0.7277069091796875	0.7280132708414213
400.0	120.0	-0.04254150390625	0.7672348022460938	0.7684133141299727
400.0	140.0	-0.04632568359375	0.8141632080078125	0.8154801029050315
400.0	160.0	-0.06634521484375	0.8277435302734375	0.8303981210492931
400.0	180.0	-0.1058349609375	0.850799560546875	0.8573569450254648
400.0	200.0	-0.130126953125	0.851898193359375	0.8617792964434473
400.0	220.0	-0.16876220703125	0.82257080078125	0.8397043556037835
400.0	240.0	-0.1920166015625	0.8090667724609375	0.8315403884213745
400.0	260.0	-0.16973876953125	0.880340576171875	0.8965549508739615
400.0	280.0	0.011077880859375	0.793548583984375	0.7936259034255001
400.0	300.0	0.31878662109375	0.500946044921875	0.5937776096412186
400.0	320.0	0.3360595703125	0.490142822265625	0.594286144056156
400.0	340.0	0.4056396484375	0.28033447265625	0.49308309740241185
400.0	360.0	0.301513671875	0.30230712890625	0.42696615148637396
400.0	380.0	-0.29376220703125	0.581268310546875	0.6512826445759854
400.0	400.0	-0.279296875	0.709503173828125	0.7624968839654023
400.0	420.0	-0.32391357421875	0.601837158203125	0.6834676060774051
400.0	440.0	-0.31365966796875	0.57696533203125	0.6567125563564299
400.0	460.0	-0.311431884765625	0.53009033203125	0.614805317935418
400.0	480.0	-0.296905517578125	0.4876708984375	0.5709428969268054
400.0	500.0	-0.27142333984375	0.449005126953125	0.5246677362313483
400.0	520.0	-0.25531005859375	0.40478515625	0.47857522787904616
400.0	540.0	-0.226898193359375	0.364990234375	0.42976814835311583
400.0	560.0	-0.23016357421875	0.34033203125	0.4108541862898576
400.0	580.0	-0.256439208984375	0.28857421875	0.38605200120152827
400.0	600.0	-0.323089599609375	-0.035400390625	0.32502319460639856
400.0	620.0	-0.283660888671875	-0.076416015625	0.2937735645120543
400.0	640.0	-0.29998779296875	-0.111328125	0.31997910454633943
400.0	660.0	-0.247344970703125	-0.162841796875	0.296136767966439
400.0	680.0	-0.125732421875	-0.333251953125	0.3561818442483841
400.0	700.0	-0.28253173828125	-1.026123046875	1.064308550404561
400.0	720.0	-0.095306396484375	-1.1796875	1.1835311178279542
400.0	740.0	0.046966552734375	-1.0775146484375	1.0785377483765415
400.0	760.0	-1.278717041015625	0.17626953125	1.2908091333078064
400.0	780.0	-2.35772705078125	0.5177001953125	2.4138952624776935
400.0	800.0	-2.7608642578125	0.65283203125	2.8369986096388145
420.0	0.0	-0.03839111328125	0.46088793873786926	0.46248412908230235
420.0	20.0	-0.0379638671875	0.4814414978027344	0.4829359906016225
420.0	40.0	-0.02630615234375	0.48499298095703125	0.485705883461092
420.0	60.0	-0.02911376953125	0.641998291015625	0.6426580873554008
420.0	80.0	-0.06878662109375	0.661346435546875	0.6649140598995121
420.0	100.0	-0.038909912109375	0.7061996459960938	0.7072707552736557
420.0	120.0	-0.047149658203125	0.7460861206054688	0.7475744709584388
420.0	140.0	-0.06207275390625	0.7901611328125	0.7925955100712084
420.0	160.0	-0.0811767578125	0.80609130859375	0.8101684169352281
420.0	180.0	-0.1365966796875	0.83740234375	0.8484699984204761
420.0	200.0	-0.152923583984375	0.853179931640625	0.8667765676879641
420.0	220.0	-0.152008056640625	0.8217620849609375	0.8357029218346712
420.0	240.0	-0.06195068359375	0.7693634033203125	0.7718535700288927
420.0	260.0	-0.016815185546875	0.81396484375	0.8141385123711675
420.0	280.0	0.107177734375	0.7579345703125	0.7654749372909292
420.0	300.0	0.183929443359375	0.438262939453125	0.47529406080087205
420.0	320.0	0.188873291015625	0.416229248046875	0.457077572178662
420.0	340.0	0.245635986328125	0.152130126953125	0.2889301183784147
420.0	360.0	-0.02783203125	0.146209716796875	0.14883515461517607
420.0	380.0	-0.4608154296875	0.36798095703125	0.58971251044531
420.0	400.0	-0.289459228515625	0.6326904296875	0.6957613274615184
420.0	420.0	-0.34747314453125	0.56591796875	0.6640788609228282
420.0	440.0	-0.310455322265625	0.5400390625	0.6229162834193147
420.0	460.0	-0.25823974609375	0.502105712890625	0.5646219207398586
420.0	480.0	-0.266143798828125	0.4495849609375	0.5224549346650282
420.0	500.0	-0.267303466796875	0.39190673828125	0.474385955601424
420.0	520.0	-0.306854248046875	0.351318359375	0.46645912916176774
420.0	540.0	-0.3671875	0.3101806640625	0.4806648567500057
420.0	560.0	-0.386505126953125	0.275146484375	0.4744384059337665
420.0	580.0	-0.35595703125	0.2249755859375	0.42109312789955966
420.0	600.0	-0.337921142578125	-0.058349609375	0.3429218212880606
420.0	620.0	-0.241851806640625	-0.1075439453125	0.2646847115885469
420.0	640.0	-0.244293212890625	-0.1473388671875	0.285285673752679
420.0	660.0	-0.209320068359375	-0.2000732421875	0.2895586179988284
420.0	680.0	-0.149749755859375	-0.3419189453125	0.3732741010886702
420.0	700.0	-0.275634765625	-1.0458984375	1.0816090169678183
420.0	720.0	-0.056915283203125	-1.0977783203125	1.099252741643261
420.0	740.0	-0.247100830078125	-0.6854248046875	0.7286055058165536
420.0	760.0	-1.86962890625	0.3753662109375	1.9069378698319321
420.0	780.0	-2.558502197265625	0.559326171875	2.6189271200163957
420.0	800.0	-2.797088623046875	0.6357421875	2.8684269023535442
440.0	0.0	-0.142303466796875	0.3706361949443817	0.39701569951987925
440.0	20.0	-0.144561767578125	0.3832378387451172	0.40959656455021726
440.0	40.0	-0.139007568359375	0.3894615173339844	0.4135255464240096
440.0	60.0	-0.07098388671875	0.5728950500488281	0.5772758877210702
440.0	80.0	-0.084381103515625	0.6143264770507812	0.6200945016980385
440.0	100.0	-0.066680908203125	0.6703643798828125	0.6736725802156871
440.0	120.0	-0.055938720703125	0.7121047973632812	0.7142985250591675
440.0	140.0	-0.069244384765625	0.7477569580078125	0.7509562258019221
440.0	160.0	-0.089508056640625	0.75994873046875	0.7652017806726839
440.0	180.0	-0.10888671875	0.791168212890625	0.7986259816764585
440.0	200.0	-0.10986328125	0.8167266845703125	0.8240827736679316
440.0	220.0	-0.06134033203125	0.77215576171875	0.7745883788756238
440.0	240.0	0.0301513671875	0.7334747314453125	0.7340941946453798
440.0	260.0	-0.020751953125	0.8453369140625	0.8455915928125188
440.0	280.0	0.145965576171875	0.801971435546875	0.815146694074326
440.0	300.0	0.116790771484375	0.473907470703125	0.4880864422334929
440.0	320.0	0.099578857421875	0.45526123046875	0.46602439508395527
440.0	340.0	0.163177490234375	0.10986328125	0.19671510843401468
440.0	360.0	-0.07440185546875	0.07476806640625	0.10547938116675777
440.0	380.0	-0.55035400390625	0.312103271484375	0.6326910633847218
440.0	400.0	-0.32147216796875	0.5684814453125	0.6530815480804194
440.0	420.0	-0.359222412109375	0.50152587890625	0.6169027059223878
440.0	440.0	-0.35491943359375	0.49810791015625	0.6116202208092332
440.0	460.0	-0.316070556640625	0.466949462890625	0.5638638112780051
440.0	480.0	-0.3316650390625	0.4161376953125	0.5321393422744918
440.0	500.0	-0.319427490234375	0.371429443359375	0.4898915726073341
440.0	520.0	-0.336944580078125	0.327392578125	0.46980586443270184
440.0	540.0	-0.373779296875	0.261962890625	0.4564378586806479
440.0	560.0	-0.381500244140625	0.2132568359375	0.43705939453743614
440.0	580.0	-0.365020751953125	0.1451416015625	0.3928183216966239
440.0	600.0	-0.321044921875	-0.099365234375	0.3360703671318308
440.0	620.0	-0.2178955078125	-0.171630859375	0.2773726810893032
440.0	640.0	-0.212921142578125	-0.2247314453125	0.3095797723834996
440.0	660.0	-0.178466796875	-0.296142578125	0.3457612242073195
440.0	680.0	-0.19976806640625	-0.487548828125	0.5268881666556506
440.0	700.0	-0.151031494140625	-0.8936767578125	0.9063490826809566
440.0	720.0	0.05780029296875	-1.016845703125	1.0184871417111996
440.0	740.0	-0.800445556640625	-0.0767822265625	0.8041197668641252
440.0	760.0	-1.57452392578125	0.3814697265625	1.6200755368627933
440.0	780.0	-2.186553955078125	0.505859375	2.2443065534242823
440.0	800.0	-2.364288330078125	0.5579833984375	2.42923954781645
460.0	0.0	-0.124603271484375	0.3249847888946533	0.34805328367580624
460.0	20.0	-0.128509521484375	0.33057594299316406	0.3546761215502993
460.0	40.0	-0.1453857421875	0.3315849304199219	0.3620574265403137
460.0	60.0	-0.123504638671875	0.4196929931640625	0.4374878332988018
460.0	80.0	-0.101654052734375	0.513916015625	0.5238732838704397
460.0	100.0	-0.11456298828125	0.6194686889648438	0.6299731223566226
460.0	120.0	-0.10491943359375	0.6668930053710938	0.675095821464274
460.0	140.0	-0.0947265625	0.696502685546875	0.7029147264192688
460.0	160.0	-0.10040283203125	0.710601806640625	0.7176598471983894
460.0	180.0	-0.10186767578125	0.7339935302734375	0.7410286943515328
460.0	200.0	-0.08392333984375	0.7625274658203125	0.767131842059028
460.0	220.0	0.00115966796875	0.7245635986328125	0.7245645266596544
460.0	240.0	0.074951171875	0.7154693603515625	0.7193845173252686
460.0	260.0	0.029052734375	0.86370849609375	0.8641969842571725
460.0	280.0	0.072357177734375	0.855010986328125	0.8580672164297369
460.0	300.0	-0.02880859375	0.524810791015625	0.5256008955855179
460.0	320.0	-0.080810546875	0.50970458984375	0.5160708414491386
460.0	340.0	-0.1109619140625	0.1688232421875	0.20202433881865056
460.0	360.0	-0.261199951171875	0.08795166015625	0.2756100669722178
460.0	380.0	-0.541351318359375	0.33966064453125	0.6390857558519182
460.0	400.0	-0.332275390625	0.519317626953125	0.6165206670333294
460.0	420.0	-0.347259521484375	0.45538330078125	0.5726806491335145
460.0	440.0	-0.348876953125	0.44854736328125	0.5682515864723522
460.0	460.0	-0.361297607421875	0.42901611328125	0.5608839332551091
460.0	480.0	-0.412628173828125	0.380523681640625	0.5613023090332598
460.0	500.0	-0.420440673828125	0.3397216796875	0.5405378616329704
460.0	520.0	-0.405242919921875	0.2701416015625	0.4870300904888318
460.0	540.0	-0.41156005859375	0.2021484375	0.4585255419421936
460.0	560.0	-0.39349365234375	0.135009765625	0.41601068646002526
460.0	580.0	-0.370269775390625	0.05126953125	0.37380244970093307
460.0	600.0	-0.336822509765625	-0.099365234375	0.35117353671256785
460.0	620.0	-0.27166748046875	-0.2044677734375	0.340015132484905
460.0	640.0	-0.24676513671875	-0.279541015625	0.37287559871420906
460.0	660.0	-0.25482177734375	-0.4388427734375	0.5074614448477289
460.0	680.0	-0.330535888671875	-0.7322998046875	0.8034407119666371
460.0	700.0	-0.26373291015625	-0.8653564453125	0.9046528756066442
460.0	720.0	-0.174285888671875	-0.8712158203125	0.8884776736378509
460.0	740.0	1.209991455078125	-0.1270751953125	1.2166459742364613
460.0	760.0	1.7037353515625	0.05078125	1.7044919722648617
460.0	780.0	1.84033203125	0.05419921875	1.8411299629732447
460.0	800.0	1.913543701171875	0.0997314453125	1.9161408762089176
480.0	0.0	-0.119384765625	0.2896501421928406	0.3132888876670683
480.0	20.0	-0.103668212890625	0.2870006561279297	0.3051499221395904
480.0	40.0	-0.0946044921875	0.29369354248046875	0.3085545443463467
480.0	60.0	-0.0875244140625	0.3223915100097656	0.3340610854070865
480.0	80.0	-0.056427001953125	0.41017913818359375	0.4140421861965924
480.0	100.0	-0.046783447265625	0.5552291870117188	0.5571966807580153
480.0	120.0	-0.1102294921875	0.6171722412109375	0.6269386862120137
480.0	140.0	-0.15972900390625	0.631072998046875	0.650973489132049
480.0	160.0	-0.174896240234375	0.643096923828125	0.6664550609645915
480.0	180.0	-0.15887451171875	0.6867523193359375	0.7048899620417081
480.0	200.0	-0.126739501953125	0.714508056640625	0.7256615356760263
480.0	220.0	-0.0552978515625	0.6836395263671875	0.6858723309763857
480.0	240.0	0.07220458984375	0.6803131103515625	0.6841340737828525
480.0	260.0	0.06640625	0.82891845703125	0.8315741689387247
480.0	280.0	0.130096435546875	0.9208984375	0.9300424800684879
480.0	300.0	-0.11492919921875	0.63055419921875	0.6409425239328892
480.0	320.0	-0.1810302734375	0.623809814453125	0.6495464914145086
480.0	340.0	-0.255340576171875	0.42523193359375	0.49600504754252706
480.0	360.0	-0.610870361328125	0.24993896484375	0.660024305989044
480.0	380.0	-0.60137939453125	0.34320068359375	0.6924188655618723
480.0	400.0	-0.40753173828125	0.49200439453125	0.6388665290532907
480.0	420.0	-0.38751220703125	0.433929443359375	0.5817735576772181
480.0	440.0	-0.372589111328125	0.4249267578125	0.56514192499347
480.0	460.0	-0.391326904296875	0.38433837890625	0.5485004425949533
480.0	480.0	-0.4608154296875	0.342132568359375	0.5739386331048448
480.0	500.0	-0.489227294921875	0.308380126953125	0.5783093020142428
480.0	520.0	-0.480804443359375	0.2352294921875	0.5352623905608422
480.0	540.0	-0.4854736328125	0.173828125	0.5156557623038666
480.0	560.0	-0.465850830078125	0.09716796875	0.4758766752379014
480.0	580.0	-0.423919677734375	-0.0111083984375	0.424065195089461
480.0	600.0	-0.355682373046875	-0.1463623046875	0.3846191294380623
480.0	620.0	-0.30194091796875	-0.2613525390625	0.3993412921527487
480.0	640.0	-0.489349365234375	-0.52783203125	0.719770417889473
480.0	660.0	-0.519622802734375	-0.7359619140625	0.9009149771604786
480.0	680.0	-0.546630859375	-0.8563232421875	1.0159206620261065
480.0	700.0	-0.5648193359375	-0.8194580078125	0.9952548964043884
480.0	720.0	-0.595611572265625	-0.6766357421875	0.9014372261130327
480.0	740.0	1.35260009765625	-0.0537109375	1.3536660921315957
480.0	760.0	1.837249755859375	0.1005859375	1.8400011402790182
480.0	780.0	1.94415283203125	0.1126708984375	1.9474149443941944
480.0	800.0	2.009368896484375	0.1602783203125	2.015751101232747
500.0	0.0	-0.07025146484375	0.30142641067504883	0.30950468391469593
500.0	20.0	-0.055572509765625	0.29506683349609375	0.30025445886957614
500.0	40.0	-0.035430908203125	0.2991905212402344	0.30128112661781753
500.0	60.0	-0.046905517578125	0.28035736083984375	0.28425407183777357
500.0	80.0	-0.035736083984375	0.3324737548828125	0.33438879374825764
500.0	100.0	-0.0184326171875	0.46221160888671875	0.4625790016483995
500.0	120.0	-0.098663330078125	0.5429306030273438	0.5518225189367866
500.0	140.0	-0.191131591796875	0.5492706298828125	0.5815750254564486
500.0	160.0	-0.29632568359375	0.5458221435546875	0.6210722366616762
500.0	180.0	-0.27392578125	0.6029205322265625	0.6622299463281499
500.0	200.0	-0.242218017578125	0.6054534912109375	0.6521069682644018
500.0	220.0	-0.2088623046875	0.592254638671875	0.628003996283246
500.0	240.0	-0.00762939453125	0.6322021484375	0.632248182401424
500.0	260.0	0.130401611328125	0.900115966796875	0.9095126903565691
500.0	280.0	0.14703369140625	1.059661865234375	1.0698140843345367
500.0	300.0	-0.053497314453125	0.913787841796875	0.915352490830438
500.0	320.0	-0.10565185546875	0.9281005859375	0.9340947554619502
500.0	340.0	-0.202362060546875	0.876312255859375	0.8993739896828926
500.0	360.0	-0.619964599609375	0.610321044921875	0.8699700469805509
500.0	380.0	-0.583740234375	0.40765380859375	0.7119931803670382
500.0	400.0	-0.416259765625	0.459991455078125	0.6203743476507315
500.0	420.0	-0.376373291015625	0.39190673828125	0.5433670450995169
500.0	440.0	-0.3836669921875	0.3787841796875	0.5391454494621424
500.0	460.0	-0.428253173828125	0.32464599609375	0.5373972494101225
500.0	480.0	-0.50396728515625	0.279571533203125	0.576318719707513
500.0	500.0	-0.543548583984375	0.23553466796875	0.5923863966758255
500.0	520.0	-0.520263671875	0.150146484375	0.5414963111998361
500.0	540.0	-0.501190185546875	0.065673828125	0.5054746816499349
500.0	560.0	-0.5076904296875	0.00244140625	0.5076962998296874
500.0	580.0	-0.479827880859375	-0.1029052734375	0.49073851545527297
500.0	600.0	-0.77642822265625	-0.361083984375	0.8562840817796793
500.0	620.0	-0.78021240234375	-0.53515625	0.9461097212718343
500.0	640.0	-0.722991943359375	-0.6929931640625	1.001477346523585
500.0	660.0	-0.670013427734375	-0.8345947265625	1.0702646172560788
500.0	680.0	-0.644195556640625	-0.8858642578125	1.0953279867077332
500.0	700.0	-0.62957763671875	-0.81201171875	1.0274877284151356
500.0	720.0	-0.66485595703125	-0.7010498046875	0.9661802483244631
500.0	740.0	1.56756591796875	0.0511474609375	1.5684001306865423
500.0	760.0	1.944915771484375	0.1678466796875	1.952144939816401
500.0	780.0	2.025787353515625	0.1875	2.034446030658921
500.0	800.0	2.054107666015625	0.2041015625	2.064222795969248
520.0	0.0	0.0367431640625	0.25787127017974854	0.2604758186270669
520.0	20.0	-0.0018310546875	0.2683753967285156	0.26838164305789763
520.0	40.0	0.0069580078125	0.27077484130859375	0.2708642253203862
520.0	60.0	0.0018310546875	0.2331085205078125	0.2331157118141329
520.0	80.0	0.0205078125	0.28820037841796875	0.2889291063458224
520.0	100.0	0.03857421875	0.34397125244140625	0.34612742286372294
520.0	120.0	0.027587890625	0.37946319580078125	0.3804647272435107
520.0	140.0	0.0008544921875	0.432525634765625	0.4325264788267943
520.0	160.0	-0.203125	0.429412841796875	0.475031740334336
520.0	180.0	-0.25927734375	0.5355224609375	0.5949865940931879
520.0	200.0	-0.2750244140625	0.5370025634765625	0.6033325629458607
520.0	220.0	-0.3135986328125	0.5316162109375	0.6172194895119675
520.0	240.0	-0.2425537109375	0.5643310546875	0.6142490064902494
520.0	260.0	-0.1158447265625	0.827178955078125	0.8352514737469663
520.0	280.0	-0.174072265625	1.09344482421875	1.1072139527980098
520.0	300.0	-0.2601318359375	1.07293701171875	1.1040210157348345
520.0	320.0	-0.2567138671875	1.08270263671875	1.1127205440559165
520.0	340.0	-0.442138671875	1.04010009765625	1.1301746848659855
520.0	360.0	-0.5467529296875	0.780059814453125	0.9525922948704278
520.0	380.0	-0.5350341796875	0.45001220703125	0.6991227073347086
520.0	400.0	-0.5162353515625	0.43017578125	0.6719748068022385
520.0	420.0	-0.492919921875	0.36016845703125	0.6104845344654748
520.0	440.0	-0.4857177734375	0.331451416015625	0.5880321390977244
520.0	460.0	-0.543212890625	0.22186279296875	0.5867736731015313
520.0	480.0	-0.5802001953125	0.181915283203125	0.6080505216703102
520.0	500.0	-0.5980224609375	0.135772705078125	0.6132414624191479
520.0	520.0	-0.582275390625	0.031005859375	0.5831003291399162
520.0	540.0	-0.6048583984375	-0.0653076171875	0.6083738710884011
520.0	560.0	-0.73046875	-0.1671142578125	0.7493408903101346
520.0	580.0	-0.75146484375	-0.3377685546875	0.8238853123632528
520.0	600.0	-0.741455078125	-0.5277099609375	0.9100733133929417
520.0	620.0	-0.6953125	-0.7117919921875	0.9950413623556058
520.0	640.0	-0.660888671875	-0.853515625	1.0794733710156272
520.0	660.0	-0.5904541015625	-1.03125	1.1883234444173771
520.0	680.0	-0.5321044921875	-1.1580810546875	1.2744751546547424
520.0	700.0	-0.5189208984375	-1.1656494140625	1.2759378728368524
520.0	720.0	0.25048828125	-2.078857421875	2.0938941137336315
520.0	740.0	1.7132568359375	0.0892333984375	1.7155790816174228
520.0	760.0	2.0008544921875	0.1943359375	2.0102699210580908
520.0	780.0	2.035400390625	0.2088623046875	2.0460885153081176
520.0	800.0	2.0445556640625	0.2103271484375	2.055345560439874
540.0	0.0	0.0941162109375	0.23440366983413696	0.2525924416781767
540.0	20.0	0.046630859375	0.2458477020263672	0.25023095259718864
540.0	40.0	0.0509033203125	0.24779891967773438	0.25297322508971026
540.0	60.0	0.0340576171875	0.22365188598632812	0.22623016464152568
540.0	80.0	0.0465087890625	0.25226593017578125	0.2565173814530163
540.0	100.0	0.072021484375	0.31206512451171875	0.32026822531761234
540.0	120.0	0.06689453125	0.331939697265625	0.3386131139397173
540.0	140.0	0.084716796875	0.4214935302734375	0.42992293697257555
540.0	160.0	0.031494140625	0.478546142578125	0.4795813710624198
540.0	180.0	0.0050048828125	0.5768280029296875	0.5768497151042188
540.0	200.0	-0.0225830078125	0.5603179931640625	0.5607729002949963
540.0	220.0	-0.046630859375	0.59454345703125	0.59636931455661
540.0	240.0	-0.0545654296875	0.587127685546875	0.5896577865615035
540.0	260.0	-0.06689453125	0.656951904296875	0.6603489099487085
540.0	280.0	-0.044921875	1.02923583984375	1.0302157001678751
540.0	300.0	-0.0635986328125	1.0679931640625	1.0698851268149536
540.0	320.0	-0.0609130859375	1.07177734375	1.0735069066448688
540.0	340.0	-0.091064453125	1.066162109375	1.0700441010023394
540.0	360.0	-0.177490234375	0.850341796875	0.8686679197547796
540.0	380.0	-0.46484375	0.3717041015625	0.5951837120019733
540.0	400.0	-0.57568359375	0.348724365234375	0.6730678145781692
540.0	420.0	-0.5650634765625	0.275726318359375	0.6287461611659465
540.0	440.0	-0.536865234375	0.210418701171875	0.5766283982630256
540.0	460.0	-0.5111083984375	0.0537109375	0.5139228149834129
540.0	480.0	-0.52001953125	0.024505615234375	0.5205966174107213
540.0	500.0	-0.4781494140625	-0.05194091796875	0.4809622865960994
540.0	520.0	-0.471923828125	-1.3497314453125	1.4298556129964748
540.0	540.0	-0.433837890625	-1.7198486328125	1.7737233817957565
540.0	560.0	-0.392822265625	-1.8634033203125	1.9043584921233732
540.0	580.0	-0.382568359375	-1.874755859375	1.9133917742730508
540.0	600.0	-0.380126953125	-1.86767578125	1.9059667689547721
540.0	620.0	-0.369873046875	-1.9034423828125	1.939045893085443
540.0	640.0	-0.36279296875	-1.9515380859375	1.984973460537707
540.0	660.0	-0.3702392578125	-2.005859375	2.039742371060851
540.0	680.0	-0.3699951171875	-2.097412109375	2.129796690601119
540.0	700.0	-0.4014892578125	-2.0771484375	2.1155943031563313
540.0	720.0	-0.4024658203125	-2.076171875	2.1148211250743714
540.0	740.0	-0.463623046875	-1.897705078125	1.9535175691902724
540.0	760.0	0.76904296875	-1.169921875	1.4000515281186365
540.0	780.0	1.94140625	-0.1337890625	1.9460107247350131
540.0	800.0	2.0384521484375	0.19970703125	2.048211429467219
560.0	0.0	0.0780029296875	0.24275684356689453	0.2549810623132525
560.0	20.0	0.0836181640625	0.2420978546142578	0.2561315454410282
560.0	40.0	0.0750732421875	0.24185562133789062	0.25323928065227197
560.0	60.0	0.056884765625	0.21100997924804688	0.21854310307688127
560.0	80.0	0.0706787109375	0.23111724853515625	0.24168297985221854
560.0	100.0	0.08544921875	0.28273773193359375	0.2953678960955948
560.0	120.0	0.0850830078125	0.30072784423828125	0.3125321655744027
560.0	140.0	0.0880126953125	0.36700439453125	0.3774102014273334
560.0	160.0	0.030029296875	0.4332122802734375	0.43425181456214806
560.0	180.0	0.00341796875	0.4952392578125	0.4952510524865665
560.0	200.0	-0.0244140625	0.49066162109375	0.49126863614737365
560.0	220.0	-0.0494384765625	0.5651397705078125	0.5672980902263323
560.0	240.0	-0.06396484375	0.54803466796875	0.5517549261507141
560.0	260.0	-0.0948486328125	0.51849365234375	0.5270976481328312
560.0	280.0	-0.0618896484375	0.9427490234375	0.9447783072107855
560.0	300.0	-0.0811767578125	0.977020263671875	0.9803867918502418
560.0	320.0	-0.077880859375	0.96002197265625	0.9631757971625876
560.0	340.0	-0.056884765625	0.957366943359375	0.9590554419831441
560.0	360.0	-0.110595703125	0.70806884765625	0.7166539629214108
560.0	380.0	-0.2373046875	-0.019622802734375	0.2381146133621892
560.0	400.0	-0.2431640625	-0.149383544921875	0.28538431068460957
560.0	420.0	-0.2901611328125	-0.371185302734375	0.47113905798717526
560.0	440.0	-0.309326171875	-0.563934326171875	0.6431987288869349
560.0	460.0	-0.2755126953125	-0.734161376953125	0.7841557069154487
560.0	480.0	-0.3804931640625	-0.7017822265625	0.7982940194047007
560.0	500.0	-0.3909912109375	-0.743377685546875	0.8399312533769661
560.0	520.0	-0.4166259765625	-1.7061767578125	1.7563075850335075
560.0	540.0	-0.404541015625	-1.8489990234375	1.8927363318739712
560.0	560.0	-0.3856201171875	-1.9149169921875	1.9533586362335318
560.0	580.0	-0.378173828125	-1.9180908203125	1.9550160713523037
560.0	600.0	-0.3798828125	-1.90380859375	1.941339257540851
560.0	620.0	-0.3797607421875	-1.93359375	1.9705336869350556
560.0	640.0	-0.3953857421875	-1.9649658203125	2.0043504085168182
560.0	660.0	-0.4056396484375	-2.0335693359375	2.0736315411494357
560.0	680.0	-0.41259765625	-2.1138916015625	2.1537814487778153
560.0	700.0	-0.4376220703125	-2.0950927734375	2.140309978889655
560.0	720.0	-0.4334716796875	-2.1048583984375	2.1490292167776546
560.0	740.0	-0.444091796875	-2.0810546875	2.1279112144113035
560.0	760.0	-0.3211669921875	-0.33251953125	0.46229587444999487
560.0	780.0	1.859619140625	0.008056640625	1.8596365928957796
560.0	800.0	1.9818115234375	0.2066650390625	1.9925579923305543
580.0	0.0	0.3721923828125	0.25225281715393066	0.4496205662397361
580.0	20.0	0.2843017578125	0.26178932189941406	0.3864726879817414
580.0	40.0	0.234130859375	0.2537651062011719	0.3452737876482489
580.0	60.0	0.0821533203125	0.21435928344726562	0.22956278103907304
580.0	80.0	0.099609375	0.23456573486328125	0.2548393838476341
580.0	100.0	0.116943359375	0.28533172607421875	0.3083665727772766
580.0	120.0	0.103759765625	0.2658538818359375	0.28538460969329016
580.0	140.0	0.1029052734375	0.3170166015625	0.33330019647081444
580.0	160.0	0.0479736328125	0.343536376953125	0.3468698772382926
580.0	180.0	0.0157470703125	0.4160003662109375	0.41629830039415355
580.0	200.0	-0.0107421875	0.4510498046875	0.45117770434820587
580.0	220.0	-0.03857421875	0.5693359375	0.5706412008269091
580.0	240.0	-0.060546875	0.5524749755859375	0.5557828017498813
580.0	260.0	-0.090087890625	0.51837158203125	0.526141544733775
580.0	280.0	-0.1263427734375	0.467010498046875	0.4837988235680919
580.0	300.0	-0.193603515625	0.08770751953125	0.21254394897216958
580.0	320.0	-0.200439453125	0.024810791015625	0.20196918012377554
580.0	340.0	-0.20556640625	0.042266845703125	0.2098667044202863
580.0	360.0	-0.2440185546875	0.00457763671875	0.24406148772328926
580.0	380.0	-0.275146484375	-0.1473388671875	0.3121126874191722
580.0	400.0	-0.2764892578125	-0.250030517578125	0.37277549464267656
580.0	420.0	-0.3052978515625	-0.405517578125	0.5075936212533051
580.0	440.0	-0.2864990234375	-0.4681396484375	0.5488500896144841
580.0	460.0	-0.2603759765625	-0.554595947265625	0.6126763533010977
580.0	480.0	-0.29052734375	-0.63018798828125	0.693933021292689
580.0	500.0	-0.2210693359375	-0.778961181640625	0.8097235168838842
580.0	520.0	-0.281982421875	-1.8299560546875	1.8515542790677055
580.0	540.0	-0.33837890625	-1.919677734375	1.949272399653286
580.0	560.0	-0.3570556640625	-1.947998046875	1.9804507410859598
580.0	580.0	-0.3572998046875	-1.9521484375	1.9845772024447468
580.0	600.0	-0.369384765625	-1.927734375	1.9628053713072209
580.0	620.0	-0.37841796875	-1.9619140625	1.9980758113014956
580.0	640.0	-0.401123046875	-2.0040283203125	2.043778169799458
580.0	660.0	-0.411865234375	-2.066650390625	2.1072913439667613
580.0	680.0	-0.4210205078125	-2.1448974609375	2.1858278491077083
580.0	700.0	-0.4425048828125	-2.0943603515625	2.1405970787399253
580.0	720.0	-0.43408203125	-2.0743408203125	2.119272764103022
580.0	740.0	-0.4434814453125	-2.0238037109375	2.0718246192042558
580.0	760.0	-0.26513671875	0.273681640625	0.3810500230215296
580.0	780.0	1.89208984375	0.22314453125	1.9052027342644355
580.0	800.0	2.0029296875	0.23779296875	2.0169959913335935
600.0	0.0	0.4365234375	0.1268380880355835	0.4545773994198775
600.0	20.0	0.3052978515625	0.1459789276123047	0.338403051811766
600.0	40.0	0.25	0.13210296630859375	0.2827564211605626
600.0	60.0	0.088623046875	0.21940994262695312	0.23663213509785883
600.0	80.0	0.0980224609375	0.2237091064453125	0.24424202577526224
600.0	100.0	0.11572265625	0.28415679931640625	0.30681724163954677
600.0	120.0	0.1038818359375	0.26493072509765625	0.2845693675336746
600.0	140.0	0.1092529296875	0.2906951904296875	0.3105477360797436
600.0	160.0	0.068359375	0.305145263671875	0.31270854815909455
600.0	180.0	0.0384521484375	0.3613433837890625	0.36338355593998645
600.0	200.0	0.015625	0.2835540771484375	0.28398425183890397
600.0	220.0	-0.017333984375	0.5233612060546875	0.5236481824825995
600.0	240.0	-0.046142578125	0.5255279541015625	0.527549777801295
600.0	260.0	-0.0791015625	0.487091064453125	0.49347214942691525
600.0	280.0	-0.1180419921875	0.432830810546875	0.44863840949951955
600.0	300.0	-0.1990966796875	-0.001312255859375	0.19910100421149923
600.0	320.0	-0.2105712890625	-0.057403564453125	0.21825543977039155
600.0	340.0	-0.21923828125	-0.0584716796875	0.22690165554912045
600.0	360.0	-0.25146484375	-0.081878662109375	0.2644592273887094
600.0	380.0	-0.267578125	-0.12200927734375	0.2940821598405108
600.0	400.0	-0.2509765625	-0.157684326171875	0.29640104865636807
600.0	420.0	-0.27001953125	-0.271087646484375	0.38262130015579005
600.0	440.0	-0.2554931640625	-0.3880615234375	0.4646165116042486
600.0	460.0	-0.2220458984375	-0.494384765625	0.5419600331159141
600.0	480.0	-0.2279052734375	-0.5826416015625	0.6256293227878124
600.0	500.0	-0.106201171875	-0.703125	0.7111001719396666
600.0	520.0	-0.1802978515625	-1.8162841796875	1.8252110937261883
600.0	540.0	-0.2623291015625	-1.971923828125	1.989296393565761
600.0	560.0	-0.3236083984375	-1.9725341796875	1.9989030705801425
600.0	580.0	-0.345703125	-1.973876953125	2.0039213748829567
600.0	600.0	-0.3807373046875	-1.9578857421875	1.9945619756331965
600.0	620.0	-0.396728515625	-2.005126953125	2.043997948447689
600.0	640.0	-0.421142578125	-2.0589599609375	2.101589206256428
600.0	660.0	-0.4215087890625	-2.10595703125	2.147725465865749
600.0	680.0	-0.4229736328125	-2.1572265625	2.198302330438234
600.0	700.0	-0.4423828125	-2.0955810546875	2.14176621262933
600.0	720.0	-0.4383544921875	-2.0694580078125	2.115374932942206
600.0	740.0	-0.4637451171875	-2.0064697265625	2.059364051673973
600.0	760.0	-0.354248046875	0.244384765625	0.43036681143454636
600.0	780.0	1.9188232421875	0.1942138671875	1.9286268848501706
600.0	800.0	2.0413818359375	0.203369140625	2.051486974722021
620.0	0.0	0.40234375	0.03950005769729614	0.4042780574334356
620.0	20.0	0.275390625	0.06690788269042969	0.2834019426609615
620.0	40.0	0.2215576171875	0.053936004638671875	0.22802822266155046
620.0	60.0	0.068603515625	0.21779251098632812	0.22834189321681528
620.0	80.0	0.0576171875	0.202239990234375	0.2102873128493734
620.0	100.0	0.0792236328125	0.29644012451171875	0.3068438225164931
620.0	120.0	0.0628662109375	0.2663726806640625	0.273690638279421
620.0	140.0	0.0631103515625	0.27630615234375	0.2834219580366876
620.0	160.0	0.0377197265625	0.305908203125	0.3082249284388205
620.0	180.0	0.0008544921875	0.365203857421875	0.3652048570771146
620.0	200.0	-0.01318359375	0.310272216796875	0.3105521786434802
620.0	220.0	-0.041748046875	0.3241729736328125	0.3268501434171589
620.0	240.0	-0.10009765625	0.2498016357421875	0.26911038256859526
620.0	260.0	-0.1319580078125	0.192626953125	0.23349102530089835
620.0	280.0	-0.181640625	0.108062744140625	0.21135485166324622
620.0	300.0	-0.2021484375	0.010162353515625	0.20240371590627465
620.0	320.0	-0.2076416015625	-0.08056640625	0.22272400076210924
620.0	340.0	-0.2147216796875	-0.075927734375	0.2277507861131151
620.0	360.0	-0.2491455078125	-0.113311767578125	0.27370246753514577
620.0	380.0	-0.2587890625	-0.126739501953125	0.2881573879409568
620.0	400.0	-0.226318359375	-0.12432861328125	0.2582200686829555
620.0	420.0	-0.2318115234375	-0.20574951171875	0.3099507121639159
620.0	440.0	-0.2086181640625	-0.309539794921875	0.37327794338412845
620.0	460.0	-0.1702880859375	-0.408843994140625	0.44288987768644794
620.0	480.0	-0.1673583984375	-0.49285888671875	0.5204985261700658
620.0	500.0	-0.0291748046875	-0.608734130859375	0.6094328603723895
620.0	520.0	-0.15625	-1.7374267578125	1.7444385346760876
620.0	540.0	-0.205810546875	-1.999755859375	2.010318750424825
620.0	560.0	-0.2913818359375	-1.9837646484375	2.005050013018295
620.0	580.0	-0.3341064453125	-1.969970703125	1.99810202141186
620.0	600.0	-0.383056640625	-1.9666748046875	2.0036322460270815
620.0	620.0	-0.4283447265625	-2.0135498046875	2.058606815477636
620.0	640.0	-0.5159912109375	-2.07177734375	2.135066343662546
620.0	660.0	-0.547119140625	-2.14013671875	2.2089645830072184
620.0	680.0	-0.560791015625	-2.1363525390625	2.2087301180462293
620.0	700.0	-0.5982666015625	-2.005615234375	2.0929441929736754
620.0	720.0	-0.6190185546875	-1.9412841796875	2.0375888293157605
620.0	740.0	-0.6376953125	-1.7896728515625	1.8998905829558508
620.0	760.0	-0.4569091796875	0.271484375	0.5314788465704395
620.0	780.0	1.947021484375	0.17822265625	1.955161368229905
620.0	800.0	2.0528564453125	0.192138671875	2.061828522038378
