# Supplementary material for: Real-time emotion detection by quantitative facial motion analysis
Source: PLoS One. 2023 Mar 10;18(3):e0282730. doi: 10.1371/journal.pone.0282730 (PMC10004542; doi:10.1371/journal.pone.0282730)
Supplement: S1 Dataset — Data from each participant is organized into folders by Study ID and subsequently by emotions. The data files (.csv) contain the pixel displacement results after DISC-processing of videos. (ZIP) [file pone.0282730.s004.zip › S1_Dataset/1/neutral/result/100030_cropped_result.csv]

pos_x	pos_y	disp_x	disp_y	disp_xy_indi
0.0	0.0	-0.3369452953338623	-0.9347882270812988	0.9936604860501507
0.0	20.0	-0.19529974460601807	-1.0298347473144531	1.0481896760698415
0.0	40.0	-0.24293804168701172	-0.8303298950195312	0.8651396573165896
0.0	60.0	-0.11776220798492432	-0.8340034484863281	0.8422764924397285
0.0	80.0	-0.08579206466674805	-0.7841720581054688	0.7888511235164403
0.0	100.0	-0.12251543998718262	-0.6493148803710938	0.6607721596031273
0.0	120.0	-0.09105932712554932	-0.6918716430664062	0.6978382130092665
0.0	140.0	-0.08800113201141357	-0.6647186279296875	0.6705184960551175
0.0	160.0	-0.133192777633667	-0.5734710693359375	0.5887354103322435
0.0	180.0	-0.1319420337677002	-0.589202880859375	0.6037952758077392
0.0	200.0	-0.13425326347351074	-0.6369171142578125	0.6509127047368082
0.0	220.0	-0.21368801593780518	-0.598663330078125	0.6356574163302633
0.0	240.0	-0.20573115348815918	-0.6810455322265625	0.711441019678603
0.0	260.0	-0.15536463260650635	-0.79962158203125	0.8145752534389402
0.0	280.0	-0.0630882978439331	-0.987762451171875	0.9897751225757877
0.0	300.0	0.013447403907775879	-1.05615234375	1.0562379494604788
0.0	320.0	0.03894448280334473	-1.02227783203125	1.0230193735229713
0.0	340.0	0.05079817771911621	-0.842041015625	0.8435718860028257
0.0	360.0	0.09533381462097168	-0.941497802734375	0.9463121307284621
0.0	380.0	0.11771643161773682	-1.009368896484375	1.016209981973656
0.0	400.0	0.15970849990844727	-0.985870361328125	0.9987227714877909
0.0	420.0	0.23351192474365234	-1.144073486328125	1.1676608930320804
0.0	440.0	0.3798363208770752	-1.13128662109375	1.193350346596986
0.0	460.0	0.5406055450439453	-1.02691650390625	1.1605222364639536
0.0	480.0	0.6901795864105225	-1.037109375	1.245770330843808
0.0	500.0	0.8050325512886047	-1.01361083984375	1.2944050151644932
0.0	520.0	0.991881787776947	-1.14251708984375	1.513001910609707
0.0	540.0	1.2355835437774658	-1.246337890625	1.7549999519262829
0.0	560.0	1.5116509199142456	-1.08843994140625	1.862737235824212
0.0	580.0	2.018000602722168	-0.7530517578125	2.153929753388334
0.0	600.0	1.5990092754364014	-1.3978271484375	2.1238529609745957
0.0	620.0	1.7025246620178223	-1.529296875	2.288523357246691
0.0	640.0	1.4213802814483643	-1.496337890625	2.0638190297141623
0.0	660.0	1.377814769744873	-1.6298828125	2.134219183263525
0.0	680.0	1.361729383468628	-1.61578369140625	2.1130697696044627
0.0	700.0	1.2511701583862305	-1.58917236328125	2.0225962438047635
0.0	720.0	1.4240481853485107	-0.04241943359375	1.424679838609644
0.0	740.0	1.4888052940368652	0.4705810546875	1.561405691222815
0.0	760.0	1.6352269649505615	0.45843505859375	1.6982726311900807
0.0	780.0	1.7219475507736206	0.45025634765625	1.779841045211627
0.0	800.0	1.619428277015686	0.90533447265625	1.855310877394342
20.0	0.0	-0.21573638916015625	-0.7354958057403564	0.7664830525651031
20.0	20.0	-0.1934947967529297	-0.7411613464355469	0.7660028575799246
20.0	40.0	-0.17708778381347656	-0.6557235717773438	0.6792153456455514
20.0	60.0	-0.14728355407714844	-0.5442237854003906	0.5638013603186203
20.0	80.0	-0.15087318420410156	-0.47379302978515625	0.49723490704583756
20.0	100.0	-0.1962261199951172	-0.347808837890625	0.39934405953158386
20.0	120.0	-0.1761760711669922	-0.342193603515625	0.38488241105413723
20.0	140.0	-0.1780681610107422	-0.3214263916015625	0.36745502470880514
20.0	160.0	-0.18989181518554688	-0.3235626220703125	0.37516885781668735
20.0	180.0	-0.16469383239746094	-0.37286376953125	0.4076167919244938
20.0	200.0	-0.20661544799804688	-0.4160614013671875	0.46453959256349886
20.0	220.0	-0.2160930633544922	-0.4758758544921875	0.522641407581334
20.0	240.0	-0.181640625	-0.5950927734375	0.62219669369736
20.0	260.0	-0.1331787109375	-0.76434326171875	0.7758590018694322
20.0	280.0	-0.06237983703613281	-0.951324462890625	0.9533674411069378
20.0	300.0	0.003894805908203125	-1.00750732421875	1.00751485243022
20.0	320.0	0.03896331787109375	-0.966796875	0.9675816955943769
20.0	340.0	0.05537223815917969	-0.822357177734375	0.8242192745441005
20.0	360.0	0.09807968139648438	-0.912750244140625	0.9180047015574628
20.0	380.0	0.11239051818847656	-0.93524169921875	0.9419706282768318
20.0	400.0	0.13867568969726562	-0.87493896484375	0.8858606770338466
20.0	420.0	0.1887073516845703	-0.96588134765625	0.9841428973122032
20.0	440.0	0.2956562042236328	-0.88800048828125	0.9359259897468736
20.0	460.0	0.4089488983154297	-0.8094482421875	0.9068878972694681
20.0	480.0	0.5243663787841797	-0.836273193359375	0.9870729218911439
20.0	500.0	0.5999279022216797	-1.055755615234375	1.214303671641908
20.0	520.0	0.49745750427246094	-1.616943359375	1.6917357346772266
20.0	540.0	0.3643779754638672	-1.82830810546875	1.8642644226412401
20.0	560.0	0.3549041748046875	-1.84393310546875	1.8777769491442333
20.0	580.0	0.24542999267578125	-1.8885498046875	1.904430688182174
20.0	600.0	0.31873321533203125	-1.9237060546875	1.9499322673870603
20.0	620.0	0.3350391387939453	-1.89581298828125	1.9251904090400178
20.0	640.0	0.5047779083251953	-1.94036865234375	2.0049516811463213
20.0	660.0	0.6589393615722656	-2.06976318359375	2.172123550443068
20.0	680.0	0.7184944152832031	-2.17425537109375	2.289895334621906
20.0	700.0	0.7341518402099609	-2.24755859375	2.3644235146908748
20.0	720.0	0.7007083892822266	-2.154052734375	2.265156822226423
20.0	740.0	0.7676734924316406	-2.1756591796875	2.307122765944777
20.0	760.0	0.8202228546142578	-1.51922607421875	1.7265032278619339
20.0	780.0	1.701822280883789	0.33673095703125	1.7348160747282935
20.0	800.0	1.6735000610351562	0.5611572265625	1.7650778700125354
40.0	0.0	-0.28917694091796875	-0.5429277420043945	0.6151372498854746
40.0	20.0	-0.24823379516601562	-0.40692901611328125	0.47666680314182414
40.0	40.0	-0.273284912109375	-0.2924842834472656	0.4002895192860903
40.0	60.0	-0.226348876953125	-0.25540924072265625	0.3412736355836247
40.0	80.0	-0.2558403015136719	-0.1520538330078125	0.2976148988390438
40.0	100.0	-0.2747688293457031	-0.0884246826171875	0.2886465556280873
40.0	120.0	-0.22184371948242188	-0.17002105712890625	0.279502765175993
40.0	140.0	-0.21672439575195312	-0.1765289306640625	0.27952088844207434
40.0	160.0	-0.20699310302734375	-0.2098541259765625	0.29476244484376823
40.0	180.0	-0.17220306396484375	-0.292449951171875	0.33938307143891566
40.0	200.0	-0.20058822631835938	-0.349090576171875	0.40261627750198703
40.0	220.0	-0.22310256958007812	-0.35302734375	0.4176159264065659
40.0	240.0	-0.19933319091796875	-0.457122802734375	0.4986932702386004
40.0	260.0	-0.17523574829101562	-0.56585693359375	0.592369510335596
40.0	280.0	-0.12610626220703125	-0.598480224609375	0.6116219163963277
40.0	300.0	-0.0754852294921875	-0.6072998046875	0.6119730979748733
40.0	320.0	-0.022396087646484375	-0.671356201171875	0.6717296581168648
40.0	340.0	0.012813568115234375	-0.57855224609375	0.5786941238581629
40.0	360.0	0.061351776123046875	-0.67596435546875	0.6787428454854866
40.0	380.0	0.094879150390625	-0.70416259765625	0.71052587364349
40.0	400.0	0.13594818115234375	-0.720733642578125	0.7334431753739092
40.0	420.0	0.19202804565429688	-0.788360595703125	0.8114106230357074
40.0	440.0	0.30190277099609375	-0.709136962890625	0.7707272638702095
40.0	460.0	0.41367340087890625	-0.678009033203125	0.7942429928553079
40.0	480.0	0.5284538269042969	-0.717071533203125	0.8907609280273113
40.0	500.0	0.60498046875	-0.95538330078125	1.1308220987320003
40.0	520.0	0.5035171508789062	-1.57891845703125	1.6572606962041774
40.0	540.0	0.3661155700683594	-1.81304931640625	1.8496454888349958
40.0	560.0	0.34955596923828125	-1.8380126953125	1.8709569860795932
40.0	580.0	0.17030715942382812	-1.91522216796875	1.9227793636374226
40.0	600.0	0.18502044677734375	-1.9044189453125	1.9133855034965805
40.0	620.0	-0.07285308837890625	-1.93853759765625	1.939906077626752
40.0	640.0	-0.12891387939453125	-2.0533447265625	2.0573875071076366
40.0	660.0	-0.004451751708984375	-2.15087890625	2.150883513220666
40.0	680.0	0.09178924560546875	-2.26983642578125	2.2716915867723375
40.0	700.0	0.23004150390625	-2.42974853515625	2.4406140697810854
40.0	720.0	0.3746757507324219	-2.48895263671875	2.516995658720158
40.0	740.0	0.5782089233398438	-2.3443603515625	2.414611980631271
40.0	760.0	0.8100776672363281	-1.5733642578125	1.7696612429267162
40.0	780.0	1.715087890625	0.27783203125	1.7374455704156642
40.0	800.0	1.7014617919921875	0.44232177734375	1.7580161501879896
60.0	0.0	-0.4597053527832031	0.026988744735717773	0.46049690956611095
60.0	20.0	-0.4285850524902344	0.060394287109375	0.4328193816518694
60.0	40.0	-0.38671112060546875	0.058319091796875	0.39108388776316233
60.0	60.0	-0.3191337585449219	0.08231353759765625	0.32957832804183174
60.0	80.0	-0.30394744873046875	0.1195220947265625	0.3266030966135905
60.0	100.0	-0.30001068115234375	0.13669586181640625	0.3296849517997801
60.0	120.0	-0.269775390625	0.09801483154296875	0.28702903788513784
60.0	140.0	-0.23498153686523438	0.018829345703125	0.23573473848195411
60.0	160.0	-0.21978759765625	-0.092254638671875	0.23836423062192835
60.0	180.0	-0.20497512817382812	-0.174285888671875	0.2690545932706269
60.0	200.0	-0.29697418212890625	-0.1444091796875	0.33022367575500916
60.0	220.0	-0.26058197021484375	-0.193115234375	0.32434003291108066
60.0	240.0	-0.24948501586914062	-0.2392120361328125	0.34563734082710357
60.0	260.0	-0.23940658569335938	-0.23358154296875	0.3344784753747449
60.0	280.0	-0.20315933227539062	-0.06939697265625	0.21468501136417253
60.0	300.0	-0.14379119873046875	-0.107574462890625	0.17957776560184618
60.0	320.0	-0.090606689453125	-0.0875244140625	0.12597656619641204
60.0	340.0	-0.04518890380859375	-0.11260986328125	0.12133844541465065
60.0	360.0	0.03887939453125	-0.3203125	0.32266345466347224
60.0	380.0	0.0897216796875	-0.30206298828125	0.3151063767925761
60.0	400.0	0.13599014282226562	-0.352325439453125	0.37765928325761816
60.0	420.0	0.18261337280273438	-0.415313720703125	0.4536883627895516
60.0	440.0	0.2507362365722656	-0.3800048828125	0.45527175542939735
60.0	460.0	0.3273353576660156	-0.40155029296875	0.5180647393537099
60.0	480.0	0.4000358581542969	-0.45635986328125	0.6068714959720269
60.0	500.0	0.4642524719238281	-0.855926513671875	0.9737250918477326
60.0	520.0	0.36396026611328125	-1.65228271484375	1.691893981631439
60.0	540.0	0.2993316650390625	-1.86419677734375	1.8880754938174162
60.0	560.0	0.3031959533691406	-1.8756103515625	1.899958414552231
60.0	580.0	0.15378570556640625	-1.92755126953125	1.9336762758817958
60.0	600.0	0.17779159545898438	-1.910400390625	1.918655650166544
60.0	620.0	-0.09920501708984375	-1.9613037109375	1.9638110606555317
60.0	640.0	-0.18735122680664062	-2.07965087890625	2.088072858001246
60.0	660.0	-0.06594467163085938	-2.15155029296875	2.1525606525462684
60.0	680.0	0.0289154052734375	-2.2615966796875	2.2617815195627653
60.0	700.0	0.147216796875	-2.388916015625	2.393447830012545
60.0	720.0	0.3500328063964844	-2.52838134765625	2.5524958775147577
60.0	740.0	0.5412216186523438	-2.77783203125	2.8300656590148514
60.0	760.0	0.6568260192871094	-2.61962890625	2.700717687221884
60.0	780.0	1.5399131774902344	-1.59930419921875	2.22015911948824
60.0	800.0	1.5166854858398438	-1.8634033203125	2.4026249805387634
80.0	0.0	-0.56793212890625	0.28226011991500854	0.6342063373527739
80.0	20.0	-0.4263763427734375	0.2309551239013672	0.4849093265066653
80.0	40.0	-0.34577178955078125	0.2098388671875	0.4044632005902181
80.0	60.0	-0.2638397216796875	0.17201614379882812	0.31496182699405667
80.0	80.0	-0.2381744384765625	0.18172454833984375	0.29958450329238673
80.0	100.0	-0.22454833984375	0.18407440185546875	0.2903538226802479
80.0	120.0	-0.241943359375	0.16661834716796875	0.29376565959731604
80.0	140.0	-0.201171875	0.0608367919921875	0.21016954715399735
80.0	160.0	-0.20580291748046875	-0.020721435546875	0.20684346432651896
80.0	180.0	-0.2617950439453125	-0.0336456298828125	0.2639482400860807
80.0	200.0	-0.38489532470703125	0.101593017578125	0.3980773193764752
80.0	220.0	-0.30567169189453125	0.03277587890625	0.3074238791371653
80.0	240.0	-0.30976104736328125	0.0937652587890625	0.3236415149812781
80.0	260.0	-0.2474822998046875	0.15240478515625	0.2906453289752649
80.0	280.0	-0.15312957763671875	0.1251220703125	0.1977478192711264
80.0	300.0	-0.1260986328125	0.089080810546875	0.15438994787508006
80.0	320.0	-0.06708526611328125	0.084014892578125	0.10751248813232649
80.0	340.0	-0.02732086181640625	-0.0135498046875	0.0304963390829221
80.0	360.0	0.0659637451171875	-0.129730224609375	0.1455374413925302
80.0	380.0	0.10338592529296875	-0.0821533203125	0.1320523289724628
80.0	400.0	0.12994384765625	-0.097442626953125	0.16242065475559625
80.0	420.0	0.15526580810546875	-0.1063232421875	0.18818103782237472
80.0	440.0	0.16831207275390625	-0.1732177734375	0.2415229820728481
80.0	460.0	0.18643951416015625	-0.25750732421875	0.31791463392957475
80.0	480.0	0.21366119384765625	-0.328521728515625	0.39188982107640885
80.0	500.0	0.31151580810546875	-0.83428955078125	0.8905510391001648
80.0	520.0	0.25000762939453125	-1.716796875	1.7349049901263294
80.0	540.0	0.25443267822265625	-1.873291015625	1.8904907344308508
80.0	560.0	0.27556610107421875	-1.88360595703125	1.9036565019521925
80.0	580.0	0.12676239013671875	-1.942138671875	1.9462711333073721
80.0	600.0	0.1517181396484375	-1.9356689453125	1.9416056911086732
80.0	620.0	-0.14471435546875	-1.9989013671875	2.00413295976659
80.0	640.0	-0.21515655517578125	-2.10382080078125	2.114794151929442
80.0	660.0	-0.0869598388671875	-2.16497802734375	2.1667237646864543
80.0	680.0	0.01025390625	-2.27044677734375	2.2704699318299735
80.0	700.0	0.13948822021484375	-2.38409423828125	2.388171329822163
80.0	720.0	0.33769989013671875	-2.51806640625	2.5406100924941515
80.0	740.0	0.533355712890625	-2.654541015625	2.707592347475608
80.0	760.0	1.6315460205078125	-0.2572021484375	1.651694694002419
80.0	780.0	2.05169677734375	0.406494140625	2.091577670689087
80.0	800.0	2.0564804077148438	0.45123291015625	2.1054032408360848
100.0	0.0	-0.439483642578125	0.338297963142395	0.5546092173413911
100.0	20.0	-0.31642913818359375	0.2792320251464844	0.42201649654843915
100.0	40.0	-0.278778076171875	0.2773094177246094	0.3932146092312106
100.0	60.0	-0.18445587158203125	0.2141571044921875	0.2826432981083481
100.0	80.0	-0.1588287353515625	0.205810546875	0.25997028364481056
100.0	100.0	-0.21213531494140625	0.26318359375	0.3380340158393156
100.0	120.0	-0.25228118896484375	0.2844696044921875	0.3802219801450947
100.0	140.0	-0.20415496826171875	0.1644287109375	0.26213746784180114
100.0	160.0	-0.25658416748046875	0.1204986572265625	0.2834702125357263
100.0	180.0	-0.31868743896484375	0.14398193359375	0.34970341856402554
100.0	200.0	-0.35994720458984375	0.21826171875	0.42095150310189766
100.0	220.0	-0.26288604736328125	0.158538818359375	0.3069912552908898
100.0	240.0	-0.17383575439453125	0.2298126220703125	0.28815397059341047
100.0	260.0	-0.0135498046875	0.26806640625	0.26840863504525975
100.0	280.0	0.09906005859375	0.156890869140625	0.18554686747099208
100.0	300.0	0.1130218505859375	0.11541748046875	0.16153988209610737
100.0	320.0	0.14337158203125	0.087982177734375	0.1682149640579773
100.0	340.0	0.0981903076171875	-0.05859375	0.11434405996386698
100.0	360.0	0.0966949462890625	-0.160125732421875	0.1870565765256239
100.0	380.0	0.12772369384765625	-0.0982666015625	0.16115106872972623
100.0	400.0	0.23763275146484375	-0.109649658203125	0.2617104738309385
100.0	420.0	0.30069732666015625	-0.10638427734375	0.3189615913029602
100.0	440.0	0.38024139404296875	-0.123931884765625	0.39992828082707577
100.0	460.0	0.4505615234375	-0.1446533203125	0.47321271060671183
100.0	480.0	0.48525238037109375	-0.15045166015625	0.5080409183319631
100.0	500.0	0.45919036865234375	-0.19390869140625	0.4984539851039007
100.0	520.0	0.363861083984375	-0.171630859375	0.40230838958202875
100.0	540.0	0.37444305419921875	-0.2225341796875	0.43557899624204516
100.0	560.0	0.41187286376953125	-0.41156005859375	0.5822550452674548
100.0	580.0	0.09595489501953125	-1.38165283203125	1.3849808266319728
100.0	600.0	-0.03968048095703125	-1.88079833984375	1.8812168763138362
100.0	620.0	-0.34833526611328125	-2.10308837890625	2.13174064724317
100.0	640.0	-0.5198822021484375	-2.2418212890625	2.3013127115202225
100.0	660.0	-0.5785064697265625	-2.28656005859375	2.3586069272076142
100.0	680.0	-0.5373077392578125	-2.2374267578125	2.30103848365074
100.0	700.0	-0.493377685546875	-2.2706298828125	2.3236139105532785
100.0	720.0	-0.2555694580078125	-2.39532470703125	2.4089201315072177
100.0	740.0	0.0369110107421875	-1.2802734375	1.2808054096864505
100.0	760.0	1.98193359375	0.3956298828125	2.021035322355605
100.0	780.0	2.056732177734375	0.4627685546875	2.1081513195535897
100.0	800.0	2.0627288818359375	0.47772216796875	2.117325886520282
120.0	0.0	-0.29399871826171875	0.34795641899108887	0.45553146527614935
120.0	20.0	-0.2411956787109375	0.3280296325683594	0.4071594224278282
120.0	40.0	-0.24019622802734375	0.3497772216796875	0.4243092419032668
120.0	60.0	-0.18073272705078125	0.31845855712890625	0.3661695935435342
120.0	80.0	-0.1908721923828125	0.324981689453125	0.3768889654856305
120.0	100.0	-0.24077606201171875	0.38452911376953125	0.45369125115462844
120.0	120.0	-0.25897979736328125	0.38687896728515625	0.4655597392064258
120.0	140.0	-0.20029449462890625	0.268341064453125	0.33485043146229504
120.0	160.0	-0.277740478515625	0.3288421630859375	0.4304380810629174
120.0	180.0	-0.2879791259765625	0.3110198974609375	0.4238695006895836
120.0	200.0	-0.30291748046875	0.361907958984375	0.4719495425887937
120.0	220.0	-0.2077789306640625	0.3194732666015625	0.3810974312442611
120.0	240.0	-0.0206451416015625	0.29656982421875	0.2972875417989944
120.0	260.0	0.12176513671875	0.2982177734375	0.32211890493132495
120.0	280.0	0.4119873046875	0.08599853515625	0.42086730363939145
120.0	300.0	0.4260406494140625	0.036895751953125	0.4276352785556199
120.0	320.0	0.454925537109375	-0.01239013671875	0.45509423178300407
120.0	340.0	0.4773406982421875	-0.230438232421875	0.5300527531859986
120.0	360.0	0.4762115478515625	-0.358551025390625	0.5961008942417798
120.0	380.0	0.0933074951171875	-0.112152099609375	0.14589167930980554
120.0	400.0	0.208740234375	-0.09375	0.22882645814444172
120.0	420.0	0.2690277099609375	-0.083251953125	0.2816146239561318
120.0	440.0	0.328765869140625	-0.080322265625	0.33843561140477463
120.0	460.0	0.41249847412109375	-0.09295654296875	0.4228426539895564
120.0	480.0	0.41558837890625	-0.10247802734375	0.4280367353045661
120.0	500.0	0.35454559326171875	-0.125244140625	0.37601685130084117
120.0	520.0	0.3412628173828125	-0.1175537109375	0.36094208051047766
120.0	540.0	0.2891387939453125	-0.11529541015625	0.31127845053464237
120.0	560.0	0.20348358154296875	-0.1253662109375	0.2390026250951645
120.0	580.0	0.191986083984375	-0.126708984375	0.2300300483958552
120.0	600.0	0.16133880615234375	-0.12109375	0.20172730766984934
120.0	620.0	-0.7509536743164062	-0.329833984375	0.8201962437234146
120.0	640.0	-0.8856201171875	-1.64019775390625	1.864020295996347
120.0	660.0	-0.9084854125976562	-2.552734375	2.709575342043357
120.0	680.0	-0.894805908203125	-2.6966552734375	2.8412369273106206
120.0	700.0	-0.8254318237304688	-2.78271484375	2.9025574235927865
120.0	720.0	-0.5507049560546875	-2.71588134765625	2.7711527282288726
120.0	740.0	1.8501129150390625	0.35107421875	1.8831279578045832
120.0	760.0	2.0650711059570312	0.467041015625	2.117226011302201
120.0	780.0	2.069854736328125	0.46923828125	2.1223767794834227
120.0	800.0	2.0681838989257812	0.4835205078125	2.1239530882886997
140.0	0.0	-0.2792205810546875	0.4006052017211914	0.4883120524117685
140.0	20.0	-0.2389068603515625	0.4059257507324219	0.4710118926637854
140.0	40.0	-0.242950439453125	0.43708038330078125	0.5000641733786019
140.0	60.0	-0.20855712890625	0.4470863342285156	0.4933378824614122
140.0	80.0	-0.2371826171875	0.49636077880859375	0.5501178206851564
140.0	100.0	-0.2716064453125	0.5402908325195312	0.6047183185913424
140.0	120.0	-0.26531982421875	0.49520111083984375	0.5617995632790076
140.0	140.0	-0.22833251953125	0.4599151611328125	0.5134760899158884
140.0	160.0	-0.2670745849609375	0.503143310546875	0.5696332371624098
140.0	180.0	-0.2552947998046875	0.4556884765625	0.522328845153288
140.0	200.0	-0.236968994140625	0.495849609375	0.5495644996734775
140.0	220.0	-0.2647857666015625	0.4604949951171875	0.5311940725598844
140.0	240.0	-0.00335693359375	0.330596923828125	0.33061396680686667
140.0	260.0	0.13458251953125	0.3206787109375	0.3477747693722418
140.0	280.0	0.4582366943359375	0.097015380859375	0.46839390704749456
140.0	300.0	0.4776611328125	-0.005523681640625	0.47769306972007425
140.0	320.0	0.51812744140625	-0.065032958984375	0.5221928104564926
140.0	340.0	0.552947998046875	-0.339630126953125	0.6489222693653245
140.0	360.0	0.514862060546875	-0.4097900390625	0.6580355746503522
140.0	380.0	0.0452728271484375	-0.130218505859375	0.13786402049215155
140.0	400.0	0.142547607421875	-0.0740966796875	0.16065534016151772
140.0	420.0	0.2023162841796875	-0.04473876953125	0.20720385214432277
140.0	440.0	0.249542236328125	-0.02630615234375	0.25092497158069854
140.0	460.0	0.310760498046875	-0.033355712890625	0.3125455018533839
140.0	480.0	0.2861328125	-0.04351806640625	0.28942323419673643
140.0	500.0	0.2666473388671875	-0.050872802734375	0.2714568941526506
140.0	520.0	0.270599365234375	-0.020751953125	0.2713939203883331
140.0	540.0	0.25067138671875	-0.015380859375	0.25114281784398024
140.0	560.0	0.185272216796875	-0.03656005859375	0.18884499517118977
140.0	580.0	0.1807098388671875	-0.0670166015625	0.19273627252904874
140.0	600.0	0.18792724609375	-0.09979248046875	0.21277967239021384
140.0	620.0	0.1926422119140625	-0.10601806640625	0.21988827211941658
140.0	640.0	0.2352447509765625	-0.12115478515625	0.2646102319039874
140.0	660.0	0.596282958984375	-0.23773193359375	0.6419266620303171
140.0	680.0	0.73626708984375	-0.3565673828125	0.8180644999465143
140.0	700.0	0.8713836669921875	-0.32177734375	0.9288972785252184
140.0	720.0	0.985687255859375	-0.39141845703125	1.060560123174688
140.0	740.0	1.738983154296875	0.32293701171875	1.7687144270532045
140.0	760.0	2.0287322998046875	0.4771728515625	2.084094209612201
140.0	780.0	2.0467376708984375	0.47943115234375	2.10213922548256
140.0	800.0	2.0518341064453125	0.486572265625	2.108737956704834
160.0	0.0	-0.23944091796875	0.46585196256637573	0.5237843107851375
160.0	20.0	-0.2288818359375	0.5084705352783203	0.55761024028289
160.0	40.0	-0.2203521728515625	0.5247459411621094	0.56913388833078
160.0	60.0	-0.1851959228515625	0.53851318359375	0.5694681542853102
160.0	80.0	-0.2100067138671875	0.583709716796875	0.6203384990087129
160.0	100.0	-0.18914794921875	0.5671310424804688	0.5978415894186704
160.0	120.0	-0.198028564453125	0.5347213745117188	0.5702124697856644
160.0	140.0	-0.19354248046875	0.542205810546875	0.5757133251339508
160.0	160.0	-0.1373291015625	0.554840087890625	0.5715827195309878
160.0	180.0	-0.0960693359375	0.5144500732421875	0.523343286157723
160.0	200.0	-0.2395782470703125	0.5522918701171875	0.6020166494930386
160.0	220.0	-0.348663330078125	0.5182647705078125	0.624631483428976
160.0	240.0	0.01068115234375	0.3665313720703125	0.36668696967186637
160.0	260.0	0.20111083984375	0.33978271484375	0.394839034556169
160.0	280.0	0.53045654296875	0.098785400390625	0.5395764072943641
160.0	300.0	0.566558837890625	-0.0460205078125	0.5684248445760406
160.0	320.0	0.6171875	-0.13629150390625	0.6320567887407565
160.0	340.0	0.643341064453125	-0.44940185546875	0.7847609527177274
160.0	360.0	0.540496826171875	-0.412078857421875	0.679665950181402
160.0	380.0	0.1171875	-0.110260009765625	0.1609042569659539
160.0	400.0	0.203033447265625	-0.04327392578125	0.20759386638599045
160.0	420.0	0.226470947265625	-0.000457763671875	0.22647140990193174
160.0	440.0	0.222381591796875	0.030609130859375	0.22447826456492015
160.0	460.0	0.213836669921875	0.02337646484375	0.21511062389353994
160.0	480.0	0.1541748046875	0.027008056640625	0.15652253998684018
160.0	500.0	0.1487274169921875	0.058135986328125	0.15968605910195155
160.0	520.0	0.148651123046875	0.09881591796875	0.17849857710106234
160.0	540.0	0.182769775390625	0.11114501953125	0.21391121093327825
160.0	560.0	0.18017578125	0.04449462890625	0.1855884806515554
160.0	580.0	0.148468017578125	-0.0328369140625	0.1520559606484614
160.0	600.0	0.1556549072265625	-0.04046630859375	0.16082901564989566
160.0	620.0	0.1543426513671875	-0.03924560546875	0.1592541100871873
160.0	640.0	0.1675567626953125	-0.03680419921875	0.17155121044477276
160.0	660.0	0.2006683349609375	-0.01751708984375	0.20143145010794372
160.0	680.0	0.376434326171875	-0.10760498046875	0.39151198416160093
160.0	700.0	0.745147705078125	-0.32122802734375	0.811438566950298
160.0	720.0	1.103240966796875	-0.4207763671875	1.1807596630993173
160.0	740.0	1.7080230712890625	0.2822265625	1.7311830188158295
160.0	760.0	1.9352874755859375	0.4613037109375	1.9895071567814224
160.0	780.0	1.994354248046875	0.4686279296875	2.048672985907172
160.0	800.0	1.9962921142578125	0.4766845703125	2.0524157437083597
180.0	0.0	-0.3165740966796875	0.6778050661087036	0.748090145858896
180.0	20.0	-0.29644775390625	0.704925537109375	0.7647230110732914
180.0	40.0	-0.2818603515625	0.7037734985351562	0.7581176656847864
180.0	60.0	-0.26885986328125	0.7409172058105469	0.7881902891749687
180.0	80.0	-0.213623046875	0.7150344848632812	0.7462634392088737
180.0	100.0	-0.1269073486328125	0.61163330078125	0.6246605236138885
180.0	120.0	-0.1468048095703125	0.6190414428710938	0.6362106255831487
180.0	140.0	-0.041351318359375	0.6401214599609375	0.6414556999766863
180.0	160.0	0.019989013671875	0.6247406005859375	0.6250603000415659
180.0	180.0	-0.110595703125	0.573333740234375	0.5839032344839776
180.0	200.0	-0.2913360595703125	0.5704193115234375	0.6405114289103896
180.0	220.0	-0.358917236328125	0.5416259765625	0.6497540157788183
180.0	240.0	-0.04150390625	0.404022216796875	0.4061484037879133
180.0	260.0	0.1794586181640625	0.368682861328125	0.4100395686643525
180.0	280.0	0.5131988525390625	0.150604248046875	0.5348408191015108
180.0	300.0	0.5681304931640625	-0.019317626953125	0.5684588181864548
180.0	320.0	0.58807373046875	-0.09490966796875	0.5956832694825082
180.0	340.0	0.6317901611328125	-0.36328125	0.7287880860070283
180.0	360.0	0.609619140625	-0.369049072265625	0.7126238238765822
180.0	380.0	0.172088623046875	-0.022491455078125	0.17355218158727004
180.0	400.0	0.1956939697265625	0.060882568359375	0.2049458877786396
180.0	420.0	0.200775146484375	0.12237548828125	0.23513064363858785
180.0	440.0	0.1168975830078125	0.143768310546875	0.18529536429865456
180.0	460.0	0.0582733154296875	0.1712646484375	0.18090704545591454
180.0	480.0	0.0283966064453125	0.222137451171875	0.22394511486243032
180.0	500.0	0.0309600830078125	0.24163818359375	0.24361350231532214
180.0	520.0	0.0377349853515625	0.27532958984375	0.2779034223664945
180.0	540.0	0.011932373046875	0.30859375	0.30882435795382507
180.0	560.0	0.1256561279296875	0.12103271484375	0.17446598679608152
180.0	580.0	0.118072509765625	-0.007568359375	0.11831482420213775
180.0	600.0	0.12432861328125	-0.01190185546875	0.1248969905323488
180.0	620.0	0.127410888671875	-0.0074462890625	0.12762829534613096
180.0	640.0	0.136810302734375	-0.00933837890625	0.13712864126384405
180.0	660.0	0.1517791748046875	0.00653076171875	0.15191961279906877
180.0	680.0	0.195831298828125	0.03033447265625	0.19816679295997897
180.0	700.0	0.397064208984375	-0.18438720703125	0.43778833718267607
180.0	720.0	0.8494873046875	-0.47808837890625	0.974780579859098
180.0	740.0	1.2117767333984375	-0.003662109375	1.2117822670145253
180.0	760.0	1.7271270751953125	0.41064453125	1.7752737436570865
180.0	780.0	1.8413848876953125	0.4322509765625	1.8914383974562623
180.0	800.0	1.88360595703125	0.45135498046875	1.936928682155736
200.0	0.0	-0.3194580078125	0.8472950458526611	0.9055177046761672
200.0	20.0	-0.262725830078125	0.8153667449951172	0.8566491642639782
200.0	40.0	-0.2510833740234375	0.8077163696289062	0.8458419441464778
200.0	60.0	-0.1942901611328125	0.8043594360351562	0.8274918543718777
200.0	80.0	-0.1489105224609375	0.7588882446289062	0.7733600141819669
200.0	100.0	-0.0733489990234375	0.6893310546875	0.6932224596868752
200.0	120.0	-0.0430450439453125	0.7106857299804688	0.7119881197085564
200.0	140.0	0.065338134765625	0.7210235595703125	0.7239779315076496
200.0	160.0	-0.0072021484375	0.6767425537109375	0.6767808766102341
200.0	180.0	-0.1284637451171875	0.62738037109375	0.6403975826338394
200.0	200.0	-0.2545166015625	0.61163330078125	0.6624756562285828
200.0	220.0	-0.3065948486328125	0.58013916015625	0.6561721164107602
200.0	240.0	-0.0928955078125	0.4356231689453125	0.44541791689793814
200.0	260.0	0.098358154296875	0.384185791015625	0.3965766616115847
200.0	280.0	0.18975830078125	0.260284423828125	0.32211208298188126
200.0	300.0	0.2482452392578125	0.061798095703125	0.2558216242750037
200.0	320.0	0.2114410400390625	0.013702392578125	0.21188456521220578
200.0	340.0	0.213714599609375	-0.10040283203125	0.23612424434202192
200.0	360.0	0.3246307373046875	-0.17230224609375	0.3675230327638476
200.0	380.0	0.1925201416015625	0.0765380859375	0.20717645503594712
200.0	400.0	0.1815338134765625	0.18316650390625	0.2578846517119266
200.0	420.0	0.2439727783203125	0.248046875	0.3479223602452104
200.0	440.0	0.176513671875	0.28515625	0.33536720661516334
200.0	460.0	0.1164398193359375	0.341766357421875	0.36105743946414204
200.0	480.0	0.0571136474609375	0.45361328125	0.45719468244139044
200.0	500.0	0.0123748779296875	0.449310302734375	0.44948068450939066
200.0	520.0	-0.00836181640625	0.45208740234375	0.45216472588154366
200.0	540.0	-0.0559539794921875	0.4608154296875	0.4642000733079298
200.0	560.0	0.04034423828125	0.29345703125	0.2962172965114592
200.0	580.0	0.067901611328125	0.00372314453125	0.06800360744957822
200.0	600.0	0.016998291015625	0.00372314453125	0.01740125577803092
200.0	620.0	0.0074615478515625	0.010498046875	0.012879584020101512
200.0	640.0	0.0093536376953125	0.00347900390625	0.009979679669953024
200.0	660.0	-0.000213623046875	-0.003662109375	0.0036683347558012
200.0	680.0	0.0500335693359375	0.0107421875	0.051173749645489354
200.0	700.0	0.176727294921875	-0.21380615234375	0.27739071280495714
200.0	720.0	0.5432586669921875	-0.4501953125	0.7055535406041848
200.0	740.0	0.8780975341796875	-0.26251220703125	0.9164976477726854
200.0	760.0	1.526153564453125	0.32623291015625	1.5606321199956108
200.0	780.0	1.6800384521484375	0.36602783203125	1.7194492067283682
200.0	800.0	1.7904052734375	0.39886474609375	1.8342966305451365
220.0	0.0	-0.1427154541015625	0.8631650805473328	0.8748837963499487
220.0	20.0	-0.1341705322265625	0.8507633209228516	0.861278096752517
220.0	40.0	-0.111297607421875	0.8458786010742188	0.8531692476719441
220.0	60.0	-0.0648345947265625	0.817138671875	0.8197067364289479
220.0	80.0	-0.0446624755859375	0.7989044189453125	0.8001518651704886
220.0	100.0	0.1144561767578125	0.7813949584960938	0.7897330546210711
220.0	120.0	0.1584320068359375	0.782989501953125	0.798857472243244
220.0	140.0	0.02069091796875	0.75396728515625	0.7542511393244796
220.0	160.0	-0.05218505859375	0.7110443115234375	0.7129567260993281
220.0	180.0	-0.118896484375	0.6793975830078125	0.6897227339979393
220.0	200.0	-0.1885833740234375	0.6780242919921875	0.7037617704092564
220.0	220.0	-0.1908721923828125	0.6652374267578125	0.6920787728173559
220.0	240.0	-0.0516357421875	0.5561676025390625	0.5585594435557442
220.0	260.0	0.222198486328125	0.511962890625	0.558102292329655
220.0	280.0	0.1505889892578125	0.3922119140625	0.4201276344377497
220.0	300.0	0.1284942626953125	0.182830810546875	0.22346785189561222
220.0	320.0	0.1031036376953125	0.1551513671875	0.1862855518985751
220.0	340.0	0.0404052734375	0.13824462890625	0.14402834284607288
220.0	360.0	0.040618896484375	0.06719970703125	0.07852194200791396
220.0	380.0	0.125396728515625	0.266357421875	0.2943987359183427
220.0	400.0	0.1577911376953125	0.30224609375	0.3409556339501004
220.0	420.0	0.190185546875	0.393463134765625	0.437016911182777
220.0	440.0	0.098297119140625	0.495330810546875	0.5049900350584855
220.0	460.0	0.070220947265625	0.554168701171875	0.5585999738573254
220.0	480.0	-0.024444580078125	0.70721435546875	0.7076366879100286
220.0	500.0	-0.066558837890625	0.685272216796875	0.6884969789440283
220.0	520.0	-0.07745361328125	0.658447265625	0.662987076660896
220.0	540.0	-0.16656494140625	0.629150390625	0.6508257014971501
220.0	560.0	-0.14935302734375	0.48577880859375	0.5082198123405915
220.0	580.0	-0.0438079833984375	0.01690673828125	0.04695718484692688
220.0	600.0	-0.06658935546875	0.034423828125	0.07496093785781423
220.0	620.0	-0.05780029296875	0.04144287109375	0.071122327238122
220.0	640.0	-0.0543212890625	0.02520751953125	0.059885068976582405
220.0	660.0	-0.07281494140625	0.00799560546875	0.07325261359711015
220.0	680.0	-0.148590087890625	-0.0296630859375	0.15152198812937737
220.0	700.0	-0.0287017822265625	-0.34307861328125	0.3442771081468626
220.0	720.0	0.100128173828125	-0.46636962890625	0.4769971508932821
220.0	740.0	0.3775177001953125	-0.5986328125	0.7077293678818324
220.0	760.0	0.984619140625	0.07110595703125	0.9871833209746017
220.0	780.0	1.20074462890625	0.154052734375	1.2105865969915668
220.0	800.0	1.46661376953125	0.26123046875	1.4896970520149415
240.0	0.0	-0.0088348388671875	0.8290349841117859	0.8290820582180259
240.0	20.0	-0.0182342529296875	0.8565044403076172	0.8566985142082181
240.0	40.0	0.0009765625	0.8547134399414062	0.8547139978324845
240.0	60.0	0.0488739013671875	0.8542137145996094	0.8556107341805107
240.0	80.0	0.08172607421875	0.846588134765625	0.8505237334331998
240.0	100.0	0.238525390625	0.827728271484375	0.8614107344277293
240.0	120.0	0.117523193359375	0.8096237182617188	0.818108957382399
240.0	140.0	-0.039825439453125	0.793670654296875	0.7946692224565289
240.0	160.0	-0.0744476318359375	0.760955810546875	0.7645889062045242
240.0	180.0	-0.105194091796875	0.735870361328125	0.7433511859344509
240.0	200.0	-0.1172027587890625	0.718414306640625	0.727911809667694
240.0	220.0	-0.1259918212890625	0.6849822998046875	0.6964730361453011
240.0	240.0	-0.0012969970703125	0.690093994140625	0.6900952129600388
240.0	260.0	0.225341796875	0.711181640625	0.7460283180824441
240.0	280.0	0.2010650634765625	0.690032958984375	0.7187298826649454
240.0	300.0	0.1766510009765625	0.4395751953125	0.4737424706315067
240.0	320.0	0.16290283203125	0.425994873046875	0.45607999796748905
240.0	340.0	0.105987548828125	0.41796875	0.4311974448940493
240.0	360.0	0.0915985107421875	0.324859619140625	0.3375263831441604
240.0	380.0	0.0179595947265625	0.6455078125	0.645757603936088
240.0	400.0	-0.0084075927734375	0.701324462890625	0.70137485688116
240.0	420.0	0.007232666015625	0.82452392578125	0.8245556473904098
240.0	440.0	-0.0585479736328125	0.933807373046875	0.9356409969497992
240.0	460.0	-0.008148193359375	0.902862548828125	0.9028993161651193
240.0	480.0	-0.021087646484375	0.86285400390625	0.8631116503044649
240.0	500.0	-0.0467987060546875	0.806732177734375	0.8080884391453947
240.0	520.0	-0.05242919921875	0.72662353515625	0.7285125824401975
240.0	540.0	-0.1764068603515625	0.65338134765625	0.6767765996576662
240.0	560.0	-0.285675048828125	0.51483154296875	0.5887798834526664
240.0	580.0	-0.185821533203125	0.10394287109375	0.21291726715598247
240.0	600.0	-0.162567138671875	0.13525390625	0.21147504281083485
240.0	620.0	-0.1226806640625	0.13702392578125	0.18391873632482766
240.0	640.0	-0.12005615234375	0.119140625	0.16913890221050962
240.0	660.0	-0.1576385498046875	0.08258056640625	0.1779591591700242
240.0	680.0	-0.224609375	-0.0693359375	0.2350677425060583
240.0	700.0	-0.1825408935546875	-0.447265625	0.4830814808356706
240.0	720.0	-0.06671142578125	-0.64251708984375	0.6459710713886875
240.0	740.0	0.048919677734375	-0.74835205078125	0.7499492828039358
240.0	760.0	0.216644287109375	-0.94219970703125	0.966785930321135
240.0	780.0	0.36767578125	-0.64886474609375	0.7457955073886571
240.0	800.0	0.592041015625	-0.4554443359375	0.7469552244410851
260.0	0.0	0.0997314453125	0.8499035835266113	0.8557350422154604
260.0	20.0	0.10546875	0.8623542785644531	0.8687799255191045
260.0	40.0	0.121337890625	0.8634834289550781	0.8719670382424693
260.0	60.0	0.172149658203125	0.864532470703125	0.8815054723139853
260.0	80.0	0.2108154296875	0.8879547119140625	0.9126372312177008
260.0	100.0	0.2197265625	0.8630523681640625	0.89058360217425
260.0	120.0	0.070526123046875	0.8391647338867188	0.8421231410139437
260.0	140.0	-0.066650390625	0.83245849609375	0.8351223995853141
260.0	160.0	-0.06744384765625	0.816741943359375	0.8195218573223828
260.0	180.0	-0.111297607421875	0.7860260009765625	0.7938665074362571
260.0	200.0	-0.101593017578125	0.7803955078125	0.7869804888525248
260.0	220.0	-0.080413818359375	0.7404327392578125	0.7447865624109784
260.0	240.0	-0.03778076171875	0.780609130859375	0.7815228730735126
260.0	260.0	0.042724609375	0.7491455078125	0.7503628349817806
260.0	280.0	0.067230224609375	0.729644775390625	0.732735560318907
260.0	300.0	0.067108154296875	0.5545654296875	0.5586110634221405
260.0	320.0	0.075592041015625	0.56329345703125	0.5683429206026276
260.0	340.0	0.0562744140625	0.5947265625	0.5973830377748803
260.0	360.0	0.059112548828125	0.585845947265625	0.5888206580585594
260.0	380.0	-0.062255859375	1.017181396484375	1.019084778308666
260.0	400.0	-0.093994140625	1.080078125	1.0841603454172948
260.0	420.0	-0.070770263671875	1.1776123046875	1.1797369072685622
260.0	440.0	-0.1053466796875	1.21234130859375	1.2169097630654406
260.0	460.0	-0.039093017578125	1.19061279296875	1.19125441732831
260.0	480.0	0.008758544921875	1.072479248046875	1.0725150113636355
260.0	500.0	-0.0052490234375	0.977203369140625	0.9772174665379432
260.0	520.0	-0.017364501953125	0.827392578125	0.827574772612369
260.0	540.0	-0.148162841796875	0.7158203125	0.7309931240968847
260.0	560.0	-0.2545166015625	0.61798095703125	0.6683406045753797
260.0	580.0	-0.161407470703125	0.255859375	0.3025167621375232
260.0	600.0	-0.1678466796875	0.17193603515625	0.24028006173498762
260.0	620.0	-0.099151611328125	0.18414306640625	0.2091404096162675
260.0	640.0	-0.088836669921875	0.16790771484375	0.18996040278662876
260.0	660.0	-0.151580810546875	0.11614990234375	0.19096476622798844
260.0	680.0	-0.224273681640625	-0.08026123046875	0.2382027485000923
260.0	700.0	-0.210906982421875	-0.44024658203125	0.488158589215123
260.0	720.0	-0.1463623046875	-0.69500732421875	0.7102514378381386
260.0	740.0	-0.0831298828125	-0.79107666015625	0.7954324984939872
260.0	760.0	0.057281494140625	-1.16387939453125	1.165288125137046
260.0	780.0	0.15045166015625	-0.78564453125	0.7999206407680727
260.0	800.0	0.3348388671875	-0.61065673828125	0.6964328531794743
280.0	0.0	0.180389404296875	0.8520689606666565	0.8709545630594845
280.0	20.0	0.198699951171875	0.8603496551513672	0.8829967155741758
280.0	40.0	0.22845458984375	0.8492469787597656	0.8794384177151154
280.0	60.0	0.2833251953125	0.8466300964355469	0.8927797525086071
280.0	80.0	0.33929443359375	0.876129150390625	0.9395333952723033
280.0	100.0	0.235443115234375	0.8547286987304688	0.8865633699543127
280.0	120.0	0.033050537109375	0.84661865234375	0.8472635248254026
280.0	140.0	-0.0526123046875	0.8675079345703125	0.8691018761612357
280.0	160.0	-0.063385009765625	0.8582000732421875	0.8605376372802553
280.0	180.0	-0.105255126953125	0.8345794677734375	0.8411905430869469
280.0	200.0	-0.075439453125	0.8208160400390625	0.8242754895501909
280.0	220.0	-0.044158935546875	0.74908447265625	0.7503849403894812
280.0	240.0	-0.023590087890625	0.8163604736328125	0.8167012398402964
280.0	260.0	0.004547119140625	0.8504638671875	0.8504760229918282
280.0	280.0	0.039764404296875	0.879852294921875	0.8807504009243342
280.0	300.0	0.052154541015625	0.876220703125	0.8777715059931143
280.0	320.0	0.011322021484375	0.88824462890625	0.8883167841211234
280.0	340.0	-0.02178955078125	0.920806884765625	0.9210646576408323
280.0	360.0	-0.0594482421875	0.968719482421875	0.9705418739667491
280.0	380.0	-0.12738037109375	1.0966796875	1.1040525784196509
280.0	400.0	-0.133636474609375	1.19500732421875	1.2024563244802196
280.0	420.0	-0.124908447265625	1.2716064453125	1.2777265247143466
280.0	440.0	-0.12371826171875	1.302337646484375	1.3082008843190598
280.0	460.0	-0.119384765625	1.316314697265625	1.321717482861156
280.0	480.0	-0.126190185546875	1.220550537109375	1.2270564683690552
280.0	500.0	-0.171783447265625	1.08905029296875	1.102515348360186
280.0	520.0	-0.169158935546875	0.986083984375	1.0004880657540234
280.0	540.0	-0.155670166015625	0.9393310546875	0.9521428626459705
280.0	560.0	-0.087005615234375	0.88824462890625	0.8924956570556037
280.0	580.0	-0.2059326171875	0.349853515625	0.4059627140721984
280.0	600.0	-0.2071533203125	0.16937255859375	0.2675809442413389
280.0	620.0	-0.12420654296875	0.188232421875	0.22551875744863423
280.0	640.0	-0.10833740234375	0.1739501953125	0.2049284343273243
280.0	660.0	-0.152496337890625	0.1224365234375	0.19556542470874844
280.0	680.0	-0.1961669921875	-0.091552734375	0.21647954174801368
280.0	700.0	-0.197784423828125	-0.5086669921875	0.5457662386499385
280.0	720.0	-0.1749267578125	-0.77899169921875	0.7983905297850848
280.0	740.0	-0.159027099609375	-0.8927001953125	0.9067542429573439
280.0	760.0	-0.07672119140625	-1.286376953125	1.2886627979195926
280.0	780.0	-0.021942138671875	-0.89715576171875	0.8974240459418537
280.0	800.0	0.077362060546875	-0.75225830078125	0.7562257860628345
300.0	0.0	0.230926513671875	0.8780053853988647	0.907865910531977
300.0	20.0	0.245452880859375	0.88995361328125	0.9231817537811929
300.0	40.0	0.2681884765625	0.8759307861328125	0.9160675745031922
300.0	60.0	0.307098388671875	0.8640708923339844	0.9170212251107986
300.0	80.0	0.264892578125	0.87451171875	0.9137498695905726
300.0	100.0	0.134429931640625	0.8520736694335938	0.8626128590873964
300.0	120.0	-0.013763427734375	0.8593292236328125	0.8594394373848407
300.0	140.0	-0.0323486328125	0.8805084228515625	0.8811024439628935
300.0	160.0	-0.07098388671875	0.864715576171875	0.8676241927516534
300.0	180.0	-0.105682373046875	0.863739013671875	0.8701803535541827
300.0	200.0	-0.095550537109375	0.8387603759765625	0.8441853312219033
300.0	220.0	-0.095428466796875	0.7724761962890625	0.7783482935732695
300.0	240.0	-0.098419189453125	0.855926513671875	0.8615663257457898
300.0	260.0	-0.140167236328125	0.87939453125	0.8904951407684781
300.0	280.0	-0.16339111328125	0.895172119140625	0.9099614160974099
300.0	300.0	-0.155242919921875	0.911102294921875	0.9242336046680931
300.0	320.0	-0.152679443359375	0.920806884765625	0.9333789859731703
300.0	340.0	-0.151031494140625	0.96142578125	0.9732163403244535
300.0	360.0	-0.146087646484375	1.026275634765625	1.0366210874610502
300.0	380.0	-0.154510498046875	1.10498046875	1.1157308503064989
300.0	400.0	-0.175506591796875	1.199981689453125	1.2127483740607246
300.0	420.0	-0.1690673828125	1.267822265625	1.279045377281657
300.0	440.0	-0.178314208984375	1.297149658203125	1.3093483848472902
300.0	460.0	-0.18359375	1.308074951171875	1.3208961893057174
300.0	480.0	-0.173797607421875	1.201446533203125	1.2139519679506994
300.0	500.0	-0.162322998046875	1.060882568359375	1.0732290433750429
300.0	520.0	-0.148834228515625	0.97613525390625	0.9874166605321486
300.0	540.0	-0.09576416015625	0.93963623046875	0.9445035838894175
300.0	560.0	-0.06707763671875	0.91131591796875	0.9137812165343507
300.0	580.0	-0.125335693359375	0.43218994140625	0.4499968683031173
300.0	600.0	-0.15264892578125	0.16400146484375	0.22404949232940774
300.0	620.0	-0.12847900390625	0.17340087890625	0.21581176809943006
300.0	640.0	-0.142608642578125	0.160400390625	0.2146287731191417
300.0	660.0	-0.167816162109375	0.10919189453125	0.20021272211436428
300.0	680.0	-0.168975830078125	-0.1146240234375	0.20418496002299466
300.0	700.0	-0.2064208984375	-0.5814208984375	0.6169763759266754
300.0	720.0	-0.227325439453125	-0.82855224609375	0.8591715078664762
300.0	740.0	-0.20184326171875	-0.96954345703125	0.9903308625774374
300.0	760.0	-0.11602783203125	-1.32489013671875	1.3299610265645005
300.0	780.0	-0.080230712890625	-1.10308837890625	1.1060022328046886
300.0	800.0	0.019073486328125	-0.9775390625	0.9777251232294729
320.0	0.0	0.2354736328125	0.9141360521316528	0.9439769878322034
320.0	20.0	0.260467529296875	0.9120826721191406	0.9485452728246608
320.0	40.0	0.30084228515625	0.8634796142578125	0.9143867479228115
320.0	60.0	0.323822021484375	0.8012619018554688	0.8642229671579377
320.0	80.0	0.21221923828125	0.839935302734375	0.8663303745547424
320.0	100.0	0.070709228515625	0.8235244750976562	0.826554508839039
320.0	120.0	-0.0494384765625	0.863189697265625	0.86460431205861
320.0	140.0	-0.072662353515625	0.8826141357421875	0.885600096110179
320.0	160.0	-0.08135986328125	0.8933563232421875	0.8970534809195846
320.0	180.0	-0.105377197265625	0.9014739990234375	0.9076121003043465
320.0	200.0	-0.116943359375	0.8772735595703125	0.8850336985804987
320.0	220.0	-0.123046875	0.8369903564453125	0.8459866371460704
320.0	240.0	-0.14105224609375	0.8350372314453125	0.8468665266899762
320.0	260.0	-0.222259521484375	0.87591552734375	0.9036743362142929
320.0	280.0	-0.267120361328125	0.892486572265625	0.9316037618593609
320.0	300.0	-0.251922607421875	0.909881591796875	0.9441130817974356
320.0	320.0	-0.233978271484375	0.918243408203125	0.9475847129599057
320.0	340.0	-0.21636962890625	0.958251953125	0.9823760084514002
320.0	360.0	-0.188201904296875	1.01251220703125	1.0298548082949668
320.0	380.0	-0.180267333984375	1.084442138671875	1.0993230025015688
320.0	400.0	-0.1988525390625	1.178192138671875	1.1948552414078493
320.0	420.0	-0.19903564453125	1.24755859375	1.2633359144081386
320.0	440.0	-0.212066650390625	1.2662353515625	1.2838707994788678
320.0	460.0	-0.232208251953125	1.269683837890625	1.290743088486548
320.0	480.0	-0.234405517578125	1.1593017578125	1.182762238295686
320.0	500.0	-0.28143310546875	0.960845947265625	1.0012140266848846
320.0	520.0	-0.231048583984375	0.8798828125	0.9097127084382711
320.0	540.0	-0.154937744140625	0.83770751953125	0.8519152497981154
320.0	560.0	-0.10784912109375	0.8121337890625	0.8192635255262544
320.0	580.0	0.00634765625	0.43646240234375	0.43650855822027784
320.0	600.0	-0.089599609375	0.13006591796875	0.15794059964811516
320.0	620.0	-0.156402587890625	0.1236572265625	0.1993812407926436
320.0	640.0	-0.1778564453125	0.10772705078125	0.20793756901826163
320.0	660.0	-0.166168212890625	0.057373046875	0.17579403142025335
320.0	680.0	-0.139892578125	-0.181640625	0.22926676615866037
320.0	700.0	-0.179840087890625	-0.65380859375	0.6780915384178307
320.0	720.0	-0.253173828125	-0.879638671875	0.9153475734962545
320.0	740.0	-0.216064453125	-1.04608154296875	1.0681621798416596
320.0	760.0	-0.157562255859375	-1.37554931640625	1.3845438910837016
320.0	780.0	-0.0870361328125	-1.30859375	1.3114849945592277
320.0	800.0	0.093017578125	-1.17120361328125	1.1748915582313528
340.0	0.0	0.260009765625	0.8551753163337708	0.8938287866738978
340.0	20.0	0.28265380859375	0.8562297821044922	0.9016776670602741
340.0	40.0	0.300506591796875	0.8110504150390625	0.8649317819622593
340.0	60.0	0.29913330078125	0.7788543701171875	0.8343229958996256
340.0	80.0	0.14923095703125	0.82110595703125	0.8345566914288494
340.0	100.0	0.011627197265625	0.8106765747070312	0.8107599524489222
340.0	120.0	-0.070098876953125	0.8623580932617188	0.8652024812516874
340.0	140.0	-0.049652099609375	0.886016845703125	0.8874069989950127
340.0	160.0	-0.072723388671875	0.8930511474609375	0.8960072785648662
340.0	180.0	-0.077117919921875	0.9051055908203125	0.908384997733485
340.0	200.0	-0.13360595703125	0.8641357421875	0.8744033009316569
340.0	220.0	-0.17449951171875	0.821746826171875	0.8400701910635991
340.0	240.0	-0.2193603515625	0.808197021484375	0.8374373943011136
340.0	260.0	-0.305816650390625	0.866943359375	0.9193011541494724
340.0	280.0	-0.353424072265625	0.886627197265625	0.9544717710796455
340.0	300.0	-0.34521484375	0.880615234375	0.9458628226961208
340.0	320.0	-0.30950927734375	0.886260986328125	0.9387515798384316
340.0	340.0	-0.286041259765625	0.927764892578125	0.9708590516593053
340.0	360.0	-0.24432373046875	0.953216552734375	0.9840304272109537
340.0	380.0	-0.216796875	1.025482177734375	1.0481481678945024
340.0	400.0	-0.222259521484375	1.114349365234375	1.1362982894859597
340.0	420.0	-0.195770263671875	1.14520263671875	1.1618154222103152
340.0	440.0	-0.206939697265625	1.145416259765625	1.1639598130691033
340.0	460.0	-0.250946044921875	1.132354736328125	1.159828076202102
340.0	480.0	-0.275115966796875	1.044036865234375	1.0796766975141214
340.0	500.0	-0.2928466796875	0.851776123046875	0.9007117971897328
340.0	520.0	-0.240264892578125	0.770263671875	0.8068663723417501
340.0	540.0	-0.172119140625	0.72698974609375	0.7470870695541073
340.0	560.0	-0.118255615234375	0.70404052734375	0.7139029728730132
340.0	580.0	-0.1043701171875	0.4075927734375	0.4207433782250241
340.0	600.0	-0.172637939453125	0.10308837890625	0.201074792065389
340.0	620.0	-0.2723388671875	0.07086181640625	0.2814069217438758
340.0	640.0	-0.30279541015625	0.04864501953125	0.3066780043251999
340.0	660.0	-0.247772216796875	0.00299072265625	0.24779026582665475
340.0	680.0	-0.151641845703125	-0.219482421875	0.26677290507164675
340.0	700.0	-0.225311279296875	-0.772216796875	0.8044152869968841
340.0	720.0	-0.266754150390625	-0.9998779296875	1.0348495789373378
340.0	740.0	-0.23583984375	-1.20220947265625	1.225123686835106
340.0	760.0	-0.194976806640625	-1.38201904296875	1.3957050513113562
340.0	780.0	-0.1190185546875	-1.44244384765625	1.4473457327125638
340.0	800.0	-0.06195068359375	-1.30511474609375	1.3065842443826905
360.0	0.0	0.267852783203125	0.8142353296279907	0.8571605949202652
360.0	20.0	0.284576416015625	0.7876758575439453	0.8375064137723888
360.0	40.0	0.285736083984375	0.76849365234375	0.8198948733730211
360.0	60.0	0.23089599609375	0.7547721862792969	0.78929969858917
360.0	80.0	0.059234619140625	0.7833938598632812	0.7856301163882564
360.0	100.0	0.01641845703125	0.7931747436523438	0.7933446537913067
360.0	120.0	-0.035614013671875	0.8396072387695312	0.8403622274733777
360.0	140.0	-0.025970458984375	0.8734130859375	0.8737991093075833
360.0	160.0	-0.0526123046875	0.8930511474609375	0.8945995789099319
360.0	180.0	-0.097625732421875	0.9076080322265625	0.9128434278632237
360.0	200.0	-0.164520263671875	0.89239501953125	0.9074336273484929
360.0	220.0	-0.196075439453125	0.8462371826171875	0.8686558278170999
360.0	240.0	-0.228912353515625	0.7743988037109375	0.8075236050921321
360.0	260.0	-0.282958984375	0.860626220703125	0.9059488278044602
360.0	280.0	-0.31207275390625	0.88153076171875	0.9351395016718471
360.0	300.0	-0.271759033203125	0.75823974609375	0.8054691084602883
360.0	320.0	-0.259490966796875	0.7574462890625	0.8006625023464813
360.0	340.0	-0.260986328125	0.78472900390625	0.826990612425477
360.0	360.0	-0.27484130859375	0.733612060546875	0.7834056422373767
360.0	380.0	-0.275238037109375	0.885894775390625	0.9276667128533974
360.0	400.0	-0.275054931640625	0.914764404296875	0.955222032193796
360.0	420.0	-0.260498046875	0.826812744140625	0.8668786225874072
360.0	440.0	-0.266937255859375	0.78973388671875	0.8336276809209474
360.0	460.0	-0.27423095703125	0.76251220703125	0.810325541783019
360.0	480.0	-0.263397216796875	0.845123291015625	0.8852183181754774
360.0	500.0	-0.28399658203125	0.72930908203125	0.782653049402286
360.0	520.0	-0.246673583984375	0.66351318359375	0.707882477420094
360.0	540.0	-0.20819091796875	0.633056640625	0.6664114108897605
360.0	560.0	-0.174041748046875	0.6104736328125	0.6347980674375931
360.0	580.0	-0.1815185546875	0.381103515625	0.4221242415658849
360.0	600.0	-0.249725341796875	0.03082275390625	0.251620326074686
360.0	620.0	-0.374237060546875	-0.00250244140625	0.37424542709264613
360.0	640.0	-0.430633544921875	-0.02935791015625	0.4316331045004808
360.0	660.0	-0.371826171875	-0.07366943359375	0.3790539375039402
360.0	680.0	-0.21038818359375	-0.254150390625	0.32993273382724175
360.0	700.0	-0.2679443359375	-0.8785400390625	0.9184915717615088
360.0	720.0	-0.2882080078125	-1.0875244140625	1.1250658678269616
360.0	740.0	-0.283966064453125	-1.31634521484375	1.3466259504417084
360.0	760.0	-0.453765869140625	-0.85504150390625	0.9679873126230574
360.0	780.0	-0.83734130859375	-0.59100341796875	1.0249026817840994
360.0	800.0	-2.10980224609375	0.0556640625	2.1105364260008015
380.0	0.0	0.275177001953125	0.6792252063751221	0.7328500961173693
380.0	20.0	0.245758056640625	0.6861534118652344	0.7288371059558361
380.0	40.0	0.2073974609375	0.6815223693847656	0.7123808298762304
380.0	60.0	0.0950927734375	0.7332420349121094	0.739382524355348
380.0	80.0	-0.001312255859375	0.7519149780273438	0.7519161231130114
380.0	100.0	-0.0135498046875	0.7780303955078125	0.7781483750166883
380.0	120.0	-0.044647216796875	0.823150634765625	0.8243605652157061
380.0	140.0	-0.03778076171875	0.8625946044921875	0.8634215874386524
380.0	160.0	-0.055419921875	0.878753662109375	0.8804994982458927
380.0	180.0	-0.084564208984375	0.8944091796875	0.8983979553351731
380.0	200.0	-0.14447021484375	0.8872528076171875	0.8989378107531028
380.0	220.0	-0.156463623046875	0.8574981689453125	0.8716558811145132
380.0	240.0	-0.187774658203125	0.8023681640625	0.8240473244688847
380.0	260.0	-0.23980712890625	0.84136962890625	0.8748773122673257
380.0	280.0	-0.037506103515625	0.724090576171875	0.7250612872729054
380.0	300.0	0.12872314453125	0.51080322265625	0.5267727975266221
380.0	320.0	0.119537353515625	0.525482177734375	0.5389069474426738
380.0	340.0	0.1556396484375	0.521484375	0.5442147127144664
380.0	360.0	0.057098388671875	0.51348876953125	0.5166536000296927
380.0	380.0	-0.292327880859375	0.740447998046875	0.7960645876682104
380.0	400.0	-0.292877197265625	0.776580810546875	0.829972775449779
380.0	420.0	-0.305572509765625	0.658233642578125	0.7257038562293368
380.0	440.0	-0.305145263671875	0.63421630859375	0.7038067618513343
380.0	460.0	-0.304412841796875	0.5992431640625	0.67213060332534
380.0	480.0	-0.305267333984375	0.5556640625	0.6339958166675328
380.0	500.0	-0.29180908203125	0.511138916015625	0.5885707534541187
380.0	520.0	-0.255279541015625	0.46148681640625	0.5273876427997949
380.0	540.0	-0.21380615234375	0.42108154296875	0.4722528312344798
380.0	560.0	-0.193511962890625	0.4031982421875	0.44723115084357945
380.0	580.0	-0.2308349609375	0.33380126953125	0.4058424161317929
380.0	600.0	-0.3201904296875	-0.01519775390625	0.32055090545381526
380.0	620.0	-0.39813232421875	-0.0545654296875	0.40185411993011266
380.0	640.0	-0.47216796875	-0.0875244140625	0.4802115302348382
380.0	660.0	-0.3775634765625	-0.1290283203125	0.3990018624976913
380.0	680.0	-0.21282958984375	-0.29754638671875	0.3658282200192363
380.0	700.0	-0.28448486328125	-0.93487548828125	0.9772020343947597
380.0	720.0	-0.261260986328125	-1.16522216796875	1.1941524206327008
380.0	740.0	-0.142242431640625	-1.29296875	1.300769425315494
380.0	760.0	-0.6591796875	-0.27215576171875	0.7131525917006196
380.0	780.0	-1.779388427734375	0.22015380859375	1.7929559046985357
380.0	800.0	-2.7996826171875	0.60595703125	2.864508104492491
400.0	0.0	0.23419189453125	0.5772722959518433	0.6229680145381853
400.0	20.0	0.16107177734375	0.5925407409667969	0.6140428707852207
400.0	40.0	0.13079833984375	0.5991592407226562	0.613269925440039
400.0	60.0	-0.002777099609375	0.6951522827148438	0.6951578298817459
400.0	80.0	-0.052825927734375	0.7148895263671875	0.7168386244828742
400.0	100.0	-0.04388427734375	0.755584716796875	0.7568580408867946
400.0	120.0	-0.06048583984375	0.7904205322265625	0.7927314517457511
400.0	140.0	-0.062225341796875	0.8399810791015625	0.8422827354341078
400.0	160.0	-0.08233642578125	0.8532867431640625	0.8572499944998332
400.0	180.0	-0.113433837890625	0.87890625	0.88619604595578
400.0	200.0	-0.162628173828125	0.8865509033203125	0.9013436786824063
400.0	220.0	-0.167388916015625	0.866668701171875	0.882685497102921
400.0	240.0	-0.1646728515625	0.817291259765625	0.8337158696648442
400.0	260.0	-0.141326904296875	0.78668212890625	0.7992759634935908
400.0	280.0	0.03521728515625	0.68682861328125	0.6877309075471463
400.0	300.0	0.294189453125	0.437713623046875	0.5273904152815145
400.0	320.0	0.31475830078125	0.430755615234375	0.5335008790682961
400.0	340.0	0.39410400390625	0.273651123046875	0.47979464673936645
400.0	360.0	0.269927978515625	0.30316162109375	0.40591634863567905
400.0	380.0	-0.321868896484375	0.58892822265625	0.6711453180683888
400.0	400.0	-0.31854248046875	0.690399169921875	0.7603422424750568
400.0	420.0	-0.33502197265625	0.59521484375	0.6830230101415486
400.0	440.0	-0.328582763671875	0.57904052734375	0.6657736589027651
400.0	460.0	-0.32244873046875	0.545074462890625	0.6333082613359878
400.0	480.0	-0.3201904296875	0.493621826171875	0.5883743863703812
400.0	500.0	-0.307281494140625	0.455596923828125	0.5495365990022368
400.0	520.0	-0.292816162109375	0.40301513671875	0.49815911636433646
400.0	540.0	-0.2738037109375	0.36236572265625	0.4541777064975034
400.0	560.0	-0.27099609375	0.3382568359375	0.43342423776965633
400.0	580.0	-0.3021240234375	0.28338623046875	0.4142302272376444
400.0	600.0	-0.39068603515625	-0.03863525390625	0.39259172292664424
400.0	620.0	-0.379913330078125	-0.08526611328125	0.38936415916869044
400.0	640.0	-0.3807373046875	-0.12255859375	0.39997687943514904
400.0	660.0	-0.33172607421875	-0.16949462890625	0.3725192847956345
400.0	680.0	-0.200225830078125	-0.3343505859375	0.389718741334342
400.0	700.0	-0.295654296875	-1.0035400390625	1.0461854870252285
400.0	720.0	-0.112152099609375	-1.13604736328125	1.141569842394705
400.0	740.0	0.020904541015625	-1.0537109375	1.053918279394661
400.0	760.0	-1.18804931640625	0.1356201171875	1.1957650247432852
400.0	780.0	-2.2279052734375	0.46807861328125	2.2765455180210914
400.0	800.0	-2.679779052734375	0.61566162109375	2.749591788459103
420.0	0.0	-0.013763427734375	0.5087113380432129	0.5088974920322514
420.0	20.0	-0.016937255859375	0.5265560150146484	0.5268283473619777
420.0	40.0	-0.022430419921875	0.5239830017089844	0.5244628774449429
420.0	60.0	-0.0621337890625	0.672149658203125	0.6750153855771297
420.0	80.0	-0.0943603515625	0.6898574829101562	0.696280994049195
420.0	100.0	-0.061798095703125	0.7341461181640625	0.7367425109547393
420.0	120.0	-0.055877685546875	0.7694015502929688	0.7714279365794962
420.0	140.0	-0.065155029296875	0.814971923828125	0.8175722686532315
420.0	160.0	-0.0814208984375	0.8297882080078125	0.8337732502612364
420.0	180.0	-0.143890380859375	0.8675537109375	0.8794054145075997
420.0	200.0	-0.190643310546875	0.8926849365234375	0.9128150238422491
420.0	220.0	-0.162200927734375	0.8690338134765625	0.884041237682671
420.0	240.0	-0.057647705078125	0.78424072265625	0.7863566423533102
420.0	260.0	-0.003814697265625	0.7154541015625	0.7154642711958665
420.0	280.0	0.126007080078125	0.645599365234375	0.6577813653645433
420.0	300.0	0.194732666015625	0.386566162109375	0.4328443240953086
420.0	320.0	0.205169677734375	0.367462158203125	0.4208598749856367
420.0	340.0	0.28668212890625	0.1678466796875	0.3322034781821797
420.0	360.0	0.0257568359375	0.175262451171875	0.17714497279992217
420.0	380.0	-0.458984375	0.38861083984375	0.6014025617988381
420.0	400.0	-0.318939208984375	0.625732421875	0.7023270483280079
420.0	420.0	-0.3538818359375	0.564910888671875	0.6666008295423456
420.0	440.0	-0.332672119140625	0.54119873046875	0.6352690805591761
420.0	460.0	-0.29156494140625	0.511260986328125	0.5885557842706477
420.0	480.0	-0.287139892578125	0.462158203125	0.5440951411522675
420.0	500.0	-0.302734375	0.407470703125	0.5076223751095124
420.0	520.0	-0.331329345703125	0.36505126953125	0.4929924590807026
420.0	540.0	-0.378936767578125	0.3209228515625	0.49657280481069876
420.0	560.0	-0.4093017578125	0.2821044921875	0.49710247782602096
420.0	580.0	-0.39117431640625	0.2215576171875	0.449561034287559
420.0	600.0	-0.410491943359375	-0.07379150390625	0.41707172238321605
420.0	620.0	-0.34368896484375	-0.12420654296875	0.3654440721527938
420.0	640.0	-0.330169677734375	-0.16656494140625	0.3698052133230257
420.0	660.0	-0.296966552734375	-0.21588134765625	0.3671428737001673
420.0	680.0	-0.22625732421875	-0.3509521484375	0.4175641115511792
420.0	700.0	-0.30389404296875	-1.03143310546875	1.0752701243914489
420.0	720.0	-0.079376220703125	-1.076171875	1.0790952177422188
420.0	740.0	-0.2581787109375	-0.68206787109375	0.7292961178833393
420.0	760.0	-1.766632080078125	0.326416015625	1.796534531150922
420.0	780.0	-2.4581298828125	0.51312255859375	2.5111147486551846
420.0	800.0	-2.711456298828125	0.59246826171875	2.7754303993432714
440.0	0.0	-0.100250244140625	0.42379963397979736	0.43549539746323973
440.0	20.0	-0.113006591796875	0.4331836700439453	0.44768133955112227
440.0	40.0	-0.110076904296875	0.4339103698730469	0.44765515069408923
440.0	60.0	-0.091217041015625	0.5961570739746094	0.6030951876956191
440.0	80.0	-0.123504638671875	0.640594482421875	0.6523915133436519
440.0	100.0	-0.11590576171875	0.7013778686523438	0.7108903292596601
440.0	120.0	-0.096466064453125	0.7404251098632812	0.7466826935902068
440.0	140.0	-0.1015625	0.7785186767578125	0.7851154510433388
440.0	160.0	-0.118896484375	0.7891693115234375	0.7980755454511251
440.0	180.0	-0.143310546875	0.828155517578125	0.8404638446362245
440.0	200.0	-0.1387939453125	0.8541259765625	0.865329384162039
440.0	220.0	-0.0625	0.820770263671875	0.8231464485302716
440.0	240.0	0.01593017578125	0.742156982421875	0.7423279309428986
440.0	260.0	-0.012298583984375	0.735504150390625	0.7356069673472756
440.0	280.0	0.182037353515625	0.675567626953125	0.6996636453768691
440.0	300.0	0.16998291015625	0.40509033203125	0.4393089651377219
440.0	320.0	0.16876220703125	0.389739990234375	0.42470924467210414
440.0	340.0	0.268646240234375	0.123626708984375	0.29572684282353007
440.0	360.0	-0.0040283203125	0.10797119140625	0.10804631200658898
440.0	380.0	-0.523712158203125	0.3397216796875	0.624247742726773
440.0	400.0	-0.379547119140625	0.561859130859375	0.6780425492386153
440.0	420.0	-0.393585205078125	0.50787353515625	0.6425300314915221
440.0	440.0	-0.3924560546875	0.504302978515625	0.6390174089965068
440.0	460.0	-0.360443115234375	0.475341796875	0.596547620208324
440.0	480.0	-0.36279296875	0.422821044921875	0.5571322771149279
440.0	500.0	-0.35992431640625	0.377410888671875	0.5215213249988928
440.0	520.0	-0.364990234375	0.33489990234375	0.4953542326244631
440.0	540.0	-0.40362548828125	0.2655029296875	0.4831204202503999
440.0	560.0	-0.429443359375	0.2088623046875	0.47754063830281446
440.0	580.0	-0.40869140625	0.12884521484375	0.42852042533668644
440.0	600.0	-0.412689208984375	-0.112060546875	0.42763296105196713
440.0	620.0	-0.322784423828125	-0.17694091796875	0.3681003568562228
440.0	640.0	-0.304107666015625	-0.23175048828125	0.3823476969305147
440.0	660.0	-0.28131103515625	-0.2945556640625	0.4073069330762506
440.0	680.0	-0.271453857421875	-0.4736328125	0.5459077191118256
440.0	700.0	-0.17437744140625	-0.87957763671875	0.8966963315900939
440.0	720.0	0.02081298828125	-0.99560546875	0.995822991241969
440.0	740.0	-0.748443603515625	-0.1158447265625	0.7573558135485555
440.0	760.0	-1.476898193359375	0.32904052734375	1.5131080404858204
440.0	780.0	-2.080047607421875	0.45196533203125	2.128584203290907
440.0	800.0	-2.27728271484375	0.5072021484375	2.33308177797216
460.0	0.0	-0.09075927734375	0.36961764097213745	0.3805974867780496
460.0	20.0	-0.101806640625	0.37304115295410156	0.3866837129653553
460.0	40.0	-0.116119384765625	0.3736839294433594	0.3913098396955753
460.0	60.0	-0.1292724609375	0.4488067626953125	0.467053401013079
460.0	80.0	-0.120941162109375	0.5406951904296875	0.5540560022652603
460.0	100.0	-0.158721923828125	0.6552352905273438	0.6741853862671259
460.0	120.0	-0.15771484375	0.6982650756835938	0.7158547952332944
460.0	140.0	-0.136627197265625	0.7312469482421875	0.7439012638423008
460.0	160.0	-0.132965087890625	0.74603271484375	0.7577892360115032
460.0	180.0	-0.13177490234375	0.782196044921875	0.7932183038603741
460.0	200.0	-0.10223388671875	0.8123626708984375	0.8187703442741837
460.0	220.0	-0.00628662109375	0.7810516357421875	0.7810769355833798
460.0	240.0	0.055511474609375	0.732391357421875	0.7344920858930775
460.0	260.0	0.024810791015625	0.74554443359375	0.745957155481095
460.0	280.0	0.113250732421875	0.722412109375	0.731235245434551
460.0	300.0	0.04534912109375	0.44775390625	0.45004455706753016
460.0	320.0	0.0146484375	0.434844970703125	0.43509162858758044
460.0	340.0	0.039886474609375	0.178558349609375	0.18295905299270682
460.0	360.0	-0.1474609375	0.116851806640625	0.18814641320938574
460.0	380.0	-0.490264892578125	0.36346435546875	0.6102999283884558
460.0	400.0	-0.355682373046875	0.522003173828125	0.6316623021701485
460.0	420.0	-0.364532470703125	0.475006103515625	0.5987609878524329
460.0	440.0	-0.375732421875	0.47076416015625	0.6023236234248764
460.0	460.0	-0.39923095703125	0.44091796875	0.5948058609485231
460.0	480.0	-0.428497314453125	0.385101318359375	0.5761188886815541
460.0	500.0	-0.43084716796875	0.335357666015625	0.5459798955109426
460.0	520.0	-0.4093017578125	0.26263427734375	0.48631748126535224
460.0	540.0	-0.4263916015625	0.19586181640625	0.46922451876366106
460.0	560.0	-0.43023681640625	0.1229248046875	0.4474530431216725
460.0	580.0	-0.406982421875	0.03546142578125	0.40852442330132427
460.0	600.0	-0.423065185546875	-0.108642578125	0.4367921256197947
460.0	620.0	-0.353271484375	-0.19927978515625	0.4056022367350025
460.0	640.0	-0.323394775390625	-0.27996826171875	0.42774572858156196
460.0	660.0	-0.334228515625	-0.4219970703125	0.538321677075356
460.0	680.0	-0.3807373046875	-0.69091796875	0.7888780227147466
460.0	700.0	-0.28076171875	-0.86627197265625	0.9106339952611064
460.0	720.0	-0.19708251953125	-0.8597412109375	0.8820410814066794
460.0	740.0	1.2095947265625	-0.169189453125	1.2213699167641823
460.0	760.0	1.699920654296875	0.005126953125	1.6999283857131928
460.0	780.0	1.833526611328125	0.00750732421875	1.8335419805298494
460.0	800.0	1.9090576171875	0.05267333984375	1.909784141329043
480.0	0.0	-0.104034423828125	0.3307865262031555	0.34676056185616155
480.0	20.0	-0.09783935546875	0.3313751220703125	0.34551701984946404
480.0	40.0	-0.09326171875	0.334320068359375	0.3470845088620656
480.0	60.0	-0.1036376953125	0.3480186462402344	0.3631222246304569
480.0	80.0	-0.0762939453125	0.4387969970703125	0.4453802540855068
480.0	100.0	-0.07293701171875	0.5879745483398438	0.5924811196771627
480.0	120.0	-0.137176513671875	0.6555557250976562	0.6697542120893932
480.0	140.0	-0.183013916015625	0.6750946044921875	0.6994618062981262
480.0	160.0	-0.194549560546875	0.6858978271484375	0.7129553708304118
480.0	180.0	-0.177276611328125	0.7398223876953125	0.7607655106924711
480.0	200.0	-0.15411376953125	0.76458740234375	0.7799647106003544
480.0	220.0	-0.0726318359375	0.734771728515625	0.7383528131032557
480.0	240.0	0.022125244140625	0.6954803466796875	0.6958321917287102
480.0	260.0	0.022216796875	0.713043212890625	0.7133892412370474
480.0	280.0	0.142059326171875	0.771148681640625	0.7841244425143762
480.0	300.0	-0.0557861328125	0.53790283203125	0.5407878967963439
480.0	320.0	-0.106475830078125	0.532684326171875	0.5432215880651378
480.0	340.0	-0.12640380859375	0.394622802734375	0.4143731160016765
480.0	360.0	-0.528900146484375	0.27581787109375	0.5964988373550126
480.0	380.0	-0.571929931640625	0.3697509765625	0.6810430466390303
480.0	400.0	-0.4334716796875	0.498779296875	0.6608165283058695
480.0	420.0	-0.415435791015625	0.44976806640625	0.6122729865146713
480.0	440.0	-0.405120849609375	0.438720703125	0.5971589052661914
480.0	460.0	-0.42547607421875	0.3878173828125	0.5757014956938504
480.0	480.0	-0.472991943359375	0.33477783203125	0.5794804356511288
480.0	500.0	-0.48876953125	0.2921142578125	0.5694088112206313
480.0	520.0	-0.46551513671875	0.22454833984375	0.516842625410154
480.0	540.0	-0.490509033203125	0.177001953125	0.5214679310024051
480.0	560.0	-0.497283935546875	0.0992431640625	0.5070902465697056
480.0	580.0	-0.465789794921875	-0.0062255859375	0.4658313975824596
480.0	600.0	-0.44219970703125	-0.1417236328125	0.4643556492561447
480.0	620.0	-0.377471923828125	-0.25738525390625	0.45687221649700976
480.0	640.0	-0.522247314453125	-0.5057373046875	0.7269886373294141
480.0	660.0	-0.557891845703125	-0.71905517578125	0.9101009050208904
480.0	680.0	-0.586273193359375	-0.80816650390625	0.9984234348651126
480.0	700.0	-0.57672119140625	-0.8157958984375	0.9990647028718872
480.0	720.0	-0.60565185546875	-0.68316650390625	0.9129789932370996
480.0	740.0	1.3427734375	-0.1063232421875	1.3469762938837595
480.0	760.0	1.833221435546875	0.04803466796875	1.8338506376134927
480.0	780.0	1.93597412109375	0.0596923828125	1.936894157694362
480.0	800.0	2.00433349609375	0.10687255859375	2.007180736093232
500.0	0.0	-0.061981201171875	0.3422597050666809	0.3478266450561829
500.0	20.0	-0.05419921875	0.3389263153076172	0.34323257788430966
500.0	40.0	-0.03631591796875	0.34297943115234375	0.34489670350917867
500.0	60.0	-0.06268310546875	0.3067779541015625	0.3131164078005923
500.0	80.0	-0.048492431640625	0.365020751953125	0.36822773562409106
500.0	100.0	-0.0284423828125	0.4958953857421875	0.496710381148256
500.0	120.0	-0.10711669921875	0.579742431640625	0.5895551494950281
500.0	140.0	-0.20330810546875	0.5860595703125	0.620322501368574
500.0	160.0	-0.297698974609375	0.5821990966796875	0.6538963737918397
500.0	180.0	-0.29541015625	0.653564453125	0.7172263623182222
500.0	200.0	-0.266448974609375	0.6531829833984375	0.7054382084007577
500.0	220.0	-0.216888427734375	0.6424102783203125	0.6780350697247677
500.0	240.0	-0.056488037109375	0.65045166015625	0.6528998855387339
500.0	260.0	0.0570068359375	0.795867919921875	0.7979069653188754
500.0	280.0	0.1536865234375	0.898956298828125	0.9119988896314877
500.0	300.0	-0.015350341796875	0.77032470703125	0.7704776357922805
500.0	320.0	-0.054931640625	0.78399658203125	0.7859186508656202
500.0	340.0	-0.1005859375	0.741363525390625	0.7481560048561863
500.0	360.0	-0.570831298828125	0.568389892578125	0.8055528795223666
500.0	380.0	-0.576385498046875	0.442230224609375	0.7264900645685407
500.0	400.0	-0.4521484375	0.474456787109375	0.6553986972582736
500.0	420.0	-0.4061279296875	0.4097900390625	0.5769469398368452
500.0	440.0	-0.3992919921875	0.3927001953125	0.5600424434125848
500.0	460.0	-0.440582275390625	0.32794189453125	0.5492345833768355
500.0	480.0	-0.5003662109375	0.268463134765625	0.5678369482308604
500.0	500.0	-0.5194091796875	0.213897705078125	0.5617278025710765
500.0	520.0	-0.499298095703125	0.13140869140625	0.5163011064774798
500.0	540.0	-0.508453369140625	0.06890869140625	0.5131015848170559
500.0	560.0	-0.5364990234375	0.00799560546875	0.5365586005798464
500.0	580.0	-0.50067138671875	-0.07952880859375	0.5069483887687359
500.0	600.0	-0.816436767578125	-0.29547119140625	0.8682581530883808
500.0	620.0	-0.80364990234375	-0.46441650390625	0.9281895574922306
500.0	640.0	-0.730072021484375	-0.64141845703125	0.9718141764630887
500.0	660.0	-0.678619384765625	-0.801025390625	1.049840914522581
500.0	680.0	-0.648651123046875	-0.849609375	1.068917381988834
500.0	700.0	-0.620635986328125	-0.8358154296875	1.0410458491484345
500.0	720.0	-0.682373046875	-0.7237548828125	0.9947130769706441
500.0	740.0	1.551513671875	-0.0093994140625	1.551542143481692
500.0	760.0	1.937530517578125	0.10736083984375	1.9405027329221962
500.0	780.0	2.013946533203125	0.126220703125	2.0178979915987467
500.0	800.0	2.04754638671875	0.14385986328125	2.052593935981569
520.0	0.0	0.0264892578125	0.30821430683135986	0.3093505127117017
520.0	20.0	-0.0068359375	0.31916236877441406	0.3192355676975844
520.0	40.0	-0.0009765625	0.322265625	0.32226710463675473
520.0	60.0	-0.02587890625	0.2722320556640625	0.2734593386954951
520.0	80.0	-0.0086669921875	0.3118743896484375	0.3119947943029877
520.0	100.0	0.010009765625	0.35898590087890625	0.35912542716675927
520.0	120.0	-0.0040283203125	0.3856201171875	0.3856411572229309
520.0	140.0	-0.025146484375	0.429290771484375	0.43002664121897377
520.0	160.0	-0.2076416015625	0.446533203125	0.4924499326759143
520.0	180.0	-0.272216796875	0.5885772705078125	0.6484791344826074
520.0	200.0	-0.2884521484375	0.5940399169921875	0.6603696426383443
520.0	220.0	-0.2969970703125	0.5915985107421875	0.6619637888031205
520.0	240.0	-0.2401123046875	0.609954833984375	0.6555141633582369
520.0	260.0	-0.1629638671875	0.7642822265625	0.7814630790050402
520.0	280.0	-0.215087890625	0.927581787109375	0.9521926131148749
520.0	300.0	-0.2894287109375	0.894683837890625	0.9403340621809044
520.0	320.0	-0.2894287109375	0.903900146484375	0.9491071875870594
520.0	340.0	-0.447265625	0.868499755859375	0.976902433835864
520.0	360.0	-0.601318359375	0.693878173828125	0.918177918181708
520.0	380.0	-0.56005859375	0.49432373046875	0.7470084195896114
520.0	400.0	-0.5445556640625	0.4517822265625	0.7075648744110468
520.0	420.0	-0.5185546875	0.385498046875	0.6461483638241781
520.0	440.0	-0.4918212890625	0.35528564453125	0.6067256955042245
520.0	460.0	-0.5264892578125	0.24041748046875	0.5787845052408529
520.0	480.0	-0.5557861328125	0.183197021484375	0.5852002854642335
520.0	500.0	-0.559326171875	0.1290283203125	0.5740157436752124
520.0	520.0	-0.574951171875	0.01953125	0.5752828172012426
520.0	540.0	-0.643310546875	-0.0550537109375	0.6456619632660742
520.0	560.0	-0.7601318359375	-0.1337890625	0.771815989242477
520.0	580.0	-0.7548828125	-0.2864990234375	0.807421668670436
520.0	600.0	-0.75390625	-0.46142578125	0.883905190272823
520.0	620.0	-0.6871337890625	-0.6854248046875	0.9705462415322033
520.0	640.0	-0.624755859375	-0.8714599609375	1.0722697176273253
520.0	660.0	-0.5556640625	-1.082275390625	1.2165864422664343
520.0	680.0	-0.50634765625	-1.18426513671875	1.2879719962162794
520.0	700.0	-0.4998779296875	-1.226806640625	1.3247386451939338
520.0	720.0	0.2440185546875	-2.13623046875	2.150122245512478
520.0	740.0	1.698974609375	0.0230712890625	1.6991312508690843
520.0	760.0	1.990966796875	0.12884521484375	1.995131543444399
520.0	780.0	2.0223388671875	0.14178466796875	2.02730298322876
520.0	800.0	2.03466796875	0.1429443359375	2.0396830210191643
540.0	0.0	0.063720703125	0.2952958345413208	0.30209263133052333
540.0	20.0	0.0411376953125	0.3046760559082031	0.30744074066298144
540.0	40.0	0.044189453125	0.30619049072265625	0.30936277147786806
540.0	60.0	0.0152587890625	0.26958465576171875	0.2700161426022864
540.0	80.0	0.0274658203125	0.289825439453125	0.29112395408079283
540.0	100.0	0.0545654296875	0.34674072265625	0.3510078558453642
540.0	120.0	0.0474853515625	0.36774444580078125	0.3707975674547204
540.0	140.0	0.055908203125	0.435546875	0.43912049314388857
540.0	160.0	0.005859375	0.4955902099609375	0.4956248465165127
540.0	180.0	-0.025390625	0.61590576171875	0.6164289019475354
540.0	200.0	-0.054931640625	0.6070709228515625	0.6095511385549222
540.0	220.0	-0.0665283203125	0.62506103515625	0.6285915327732353
540.0	240.0	-0.0654296875	0.617645263671875	0.6211012121568011
540.0	260.0	-0.06640625	0.65667724609375	0.6600263597587099
540.0	280.0	-0.058837890625	0.87799072265625	0.8799600027521953
540.0	300.0	-0.07666015625	0.8861083984375	0.8894182780546764
540.0	320.0	-0.076904296875	0.8929443359375	0.8962498858915972
540.0	340.0	-0.116943359375	0.885284423828125	0.8929749494664482
540.0	360.0	-0.2159423828125	0.745361328125	0.7760119987210277
540.0	380.0	-0.5029296875	0.40692138671875	0.6469337566845296
540.0	400.0	-0.5968017578125	0.366241455078125	0.700217924324872
540.0	420.0	-0.6077880859375	0.274810791015625	0.667028731214933
540.0	440.0	-0.5673828125	0.2078857421875	0.6042679353773935
540.0	460.0	-0.5367431640625	0.0633544921875	0.5404692552293422
540.0	480.0	-0.5455322265625	0.016937255859375	0.5457950905369934
540.0	500.0	-0.49755859375	-0.05914306640625	0.5010613300968372
540.0	520.0	-0.4876708984375	-1.324951171875	1.4118493237721135
540.0	540.0	-0.447509765625	-1.710693359375	1.7682581146822047
540.0	560.0	-0.404296875	-1.86090087890625	1.9043130111010689
540.0	580.0	-0.37646484375	-1.86029052734375	1.8980006914394418
540.0	600.0	-0.381103515625	-1.846435546875	1.885355170355261
540.0	620.0	-0.37060546875	-1.87939453125	1.9155866510183805
540.0	640.0	-0.3538818359375	-1.9091796875	1.941700139817962
540.0	660.0	-0.359375	-1.983154296875	2.015453139082816
540.0	680.0	-0.352294921875	-2.07781982421875	2.107474064821522
540.0	700.0	-0.3807373046875	-2.071044921875	2.105751163742983
540.0	720.0	-0.3817138671875	-2.084228515625	2.11889451878748
540.0	740.0	-0.4534912109375	-1.9036865234375	1.9569559672908114
540.0	760.0	0.7293701171875	-1.2540283203125	1.4507128578708806
540.0	780.0	1.924560546875	-0.25787353515625	1.9417600414885925
540.0	800.0	2.0260009765625	0.1171875	2.0293873132520694
560.0	0.0	0.05859375	0.30210959911346436	0.3077392360677472
560.0	20.0	0.07666015625	0.30172157287597656	0.31130802606908103
560.0	40.0	0.0736083984375	0.3025321960449219	0.31135819559519673
560.0	60.0	0.0445556640625	0.2683525085449219	0.2720262414591701
560.0	80.0	0.056884765625	0.28072357177734375	0.28642904935016744
560.0	100.0	0.076904296875	0.33237457275390625	0.3411555766672734
560.0	120.0	0.07421875	0.351043701171875	0.3588037109395765
560.0	140.0	0.06689453125	0.37835693359375	0.38422499594589443
560.0	160.0	0.0133056640625	0.4423370361328125	0.4425371105691648
560.0	180.0	-0.021728515625	0.54791259765625	0.5483432711921298
560.0	200.0	-0.0491943359375	0.5575103759765625	0.5596766048441365
560.0	220.0	-0.0615234375	0.604339599609375	0.6074631552759691
560.0	240.0	-0.062744140625	0.5922393798828125	0.5955537845289441
560.0	260.0	-0.0721435546875	0.5601806640625	0.5648071076681417
560.0	280.0	-0.05859375	0.8150634765625	0.8171668730224027
560.0	300.0	-0.0787353515625	0.80902099609375	0.8128432983707216
560.0	320.0	-0.0860595703125	0.799591064453125	0.804209002682545
560.0	340.0	-0.0714111328125	0.794097900390625	0.7973023424613548
560.0	360.0	-0.10595703125	0.621429443359375	0.6303978470341219
560.0	380.0	-0.197021484375	0.068603515625	0.20862384250472904
560.0	400.0	-0.2003173828125	-0.048309326171875	0.20606029421514052
560.0	420.0	-0.26953125	-0.30987548828125	0.4106944277246839
560.0	440.0	-0.313720703125	-0.54071044921875	0.6251307618919315
560.0	460.0	-0.3121337890625	-0.711456298828125	0.7769154184444582
560.0	480.0	-0.4122314453125	-0.730987548828125	0.8392124647824192
560.0	500.0	-0.4208984375	-0.770904541015625	0.8783218692759807
560.0	520.0	-0.42333984375	-1.66241455078125	1.7154704200176405
560.0	540.0	-0.417724609375	-1.8243408203125	1.8715537069333548
560.0	560.0	-0.39501953125	-1.908203125	1.948660975215734
560.0	580.0	-0.3741455078125	-1.90423583984375	1.9406439639361222
560.0	600.0	-0.3807373046875	-1.883056640625	1.921161941894179
560.0	620.0	-0.381103515625	-1.91241455078125	1.950017770088669
560.0	640.0	-0.3958740234375	-1.92535400390625	1.9656307595248967
560.0	660.0	-0.401611328125	-2.01409912109375	2.0537494804549414
560.0	680.0	-0.4034423828125	-2.101806640625	2.1401768410168294
560.0	700.0	-0.427734375	-2.0970458984375	2.1402238657930583
560.0	720.0	-0.4219970703125	-2.12127685546875	2.1628446603720115
560.0	740.0	-0.4429931640625	-2.10003662109375	2.1462517916919626
560.0	760.0	-0.3321533203125	-0.40631103515625	0.5247994716883408
560.0	780.0	1.8426513671875	-0.05615234375	1.8435067525524773
560.0	800.0	1.965087890625	0.18115234375	1.9734200235953647
580.0	0.0	0.3795166015625	0.31639230251312256	0.4941021553799423
580.0	20.0	0.297607421875	0.3288135528564453	0.4434958061776487
580.0	40.0	0.24462890625	0.3200874328613281	0.40286383114996377
580.0	60.0	0.0745849609375	0.2784767150878906	0.28829186121739653
580.0	80.0	0.0830078125	0.2802734375	0.29230719577886133
580.0	100.0	0.0955810546875	0.3206024169921875	0.334546929139108
580.0	120.0	0.08642578125	0.31011962890625	0.3219372608096538
580.0	140.0	0.0804443359375	0.328826904296875	0.33852389010805656
580.0	160.0	0.0272216796875	0.369140625	0.3701429735526523
580.0	180.0	-0.0078125	0.4844512939453125	0.48451428396027457
580.0	200.0	-0.0341796875	0.5275421142578125	0.5286482132318244
580.0	220.0	-0.050048828125	0.6139068603515625	0.6159436000019796
580.0	240.0	-0.0574951171875	0.6043853759765625	0.6071139688680661
580.0	260.0	-0.0694580078125	0.56121826171875	0.5655000903058254
580.0	280.0	-0.09814453125	0.539154052734375	0.5480140888646782
580.0	300.0	-0.1563720703125	0.1907958984375	0.24668866863800262
580.0	320.0	-0.1832275390625	0.079864501953125	0.19987663631130245
580.0	340.0	-0.192138671875	0.075164794921875	0.2063177540240695
580.0	360.0	-0.2261962890625	0.02264404296875	0.2273268876917481
580.0	380.0	-0.2532958984375	-0.10675048828125	0.27487174993721275
580.0	400.0	-0.2525634765625	-0.181060791015625	0.3107592633157382
580.0	420.0	-0.296875	-0.370330810546875	0.4746363606649889
580.0	440.0	-0.2967529296875	-0.476776123046875	0.5615850539194603
580.0	460.0	-0.2940673828125	-0.6087646484375	0.6760695399301956
580.0	480.0	-0.309814453125	-0.6956787109375	0.761547020358431
580.0	500.0	-0.2403564453125	-0.821685791015625	0.8561184263641533
580.0	520.0	-0.2830810546875	-1.81121826171875	1.8332066100433082
580.0	540.0	-0.34765625	-1.9056396484375	1.9370924959487765
580.0	560.0	-0.365234375	-1.9481201171875	1.9820615882641688
580.0	580.0	-0.3519287109375	-1.94476318359375	1.9763495788558836
580.0	600.0	-0.3697509765625	-1.9119873046875	1.9474114197968269
580.0	620.0	-0.38037109375	-1.94305419921875	1.9799347943965704
580.0	640.0	-0.400390625	-1.96435546875	2.0047456347865986
580.0	660.0	-0.4080810546875	-2.050048828125	2.090270399946272
580.0	680.0	-0.412353515625	-2.136474609375	2.175904220859079
580.0	700.0	-0.432861328125	-2.10205078125	2.146156195699622
580.0	720.0	-0.4222412109375	-2.09710693359375	2.1391926353512316
580.0	740.0	-0.4427490234375	-2.0484619140625	2.0957630856371767
580.0	760.0	-0.28076171875	0.204833984375	0.3475400752005326
580.0	780.0	1.8758544921875	0.152099609375	1.8820107244731765
580.0	800.0	1.98876953125	0.16912841796875	1.995948062999876
600.0	0.0	0.486328125	0.19859397411346436	0.5253138221293963
600.0	20.0	0.3546142578125	0.221282958984375	0.4179921288502821
600.0	40.0	0.2867431640625	0.19900131225585938	0.3490317527333693
600.0	60.0	0.0965576171875	0.2832984924316406	0.299301535664233
600.0	80.0	0.0999755859375	0.27194976806640625	0.2897443599708519
600.0	100.0	0.1041259765625	0.31034088134765625	0.32734336961474314
600.0	120.0	0.093994140625	0.30142974853515625	0.31574482066029175
600.0	140.0	0.0888671875	0.3043060302734375	0.3170166195563545
600.0	160.0	0.0472412109375	0.3164520263671875	0.31995877391117206
600.0	180.0	0.015625	0.3911590576171875	0.3914710065649386
600.0	200.0	-0.0103759765625	0.3583984375	0.35854860324936
600.0	220.0	-0.0321044921875	0.5582275390625	0.5591499653817321
600.0	240.0	-0.0460205078125	0.5758056640625	0.5776418006912043
600.0	260.0	-0.06103515625	0.52691650390625	0.5304397160726627
600.0	280.0	-0.093994140625	0.48052978515625	0.4896363680264611
600.0	300.0	-0.16064453125	0.11102294921875	0.19527611393552813
600.0	320.0	-0.194091796875	-0.0074462890625	0.19423458197491136
600.0	340.0	-0.2059326171875	-0.026214599609375	0.20759443165550773
600.0	360.0	-0.2314453125	-0.062591552734375	0.23975953610215944
600.0	380.0	-0.2471923828125	-0.107208251953125	0.26943957283102693
600.0	400.0	-0.2330322265625	-0.127349853515625	0.2655597932803975
600.0	420.0	-0.2642822265625	-0.263641357421875	0.373298621240531
600.0	440.0	-0.2620849609375	-0.388427734375	0.4685772418516572
600.0	460.0	-0.2547607421875	-0.529632568359375	0.5877190597784573
600.0	480.0	-0.25146484375	-0.625762939453125	0.6743988612351205
600.0	500.0	-0.1417236328125	-0.741180419921875	0.7546085097407392
600.0	520.0	-0.1956787109375	-1.78564453125	1.7963341977196765
600.0	540.0	-0.2763671875	-1.96160888671875	1.9809816371639173
600.0	560.0	-0.3336181640625	-1.97698974609375	2.0049412798264847
600.0	580.0	-0.34375	-1.97198486328125	2.001721350116037
600.0	600.0	-0.38232421875	-1.94842529296875	1.985581257597673
600.0	620.0	-0.400146484375	-1.99285888671875	2.0326346822121204
600.0	640.0	-0.4210205078125	-2.024658203125	2.067969803328871
600.0	660.0	-0.4176025390625	-2.09320068359375	2.134450979158057
600.0	680.0	-0.41455078125	-2.15399169921875	2.1935205926861645
600.0	700.0	-0.4327392578125	-2.1085205078125	2.1524688144356463
600.0	720.0	-0.42626953125	-2.09844970703125	2.141307284396995
600.0	740.0	-0.4617919921875	-2.03875732421875	2.090402657648544
600.0	760.0	-0.3607177734375	0.16510009765625	0.3967056267811321
600.0	780.0	1.906005859375	0.11383056640625	1.9094019309250214
600.0	800.0	2.03173828125	0.12506103515625	2.035583627859847
620.0	0.0	0.476318359375	0.11585348844528198	0.49020527359732957
620.0	20.0	0.3253173828125	0.1385974884033203	0.3536108925806489
620.0	40.0	0.2625732421875	0.11814117431640625	0.28792715151877396
620.0	60.0	0.06982421875	0.2816505432128906	0.2901765841968718
620.0	80.0	0.052978515625	0.250244140625	0.25579064297775467
620.0	100.0	0.0654296875	0.321807861328125	0.328392057789054
620.0	120.0	0.05322265625	0.297607421875	0.30232900736348456
620.0	140.0	0.056640625	0.30535888671875	0.31056756124634943
620.0	160.0	0.031005859375	0.357818603515625	0.35915945809271727
620.0	180.0	-0.005126953125	0.4462738037109375	0.44630325287518835
620.0	200.0	-0.018310546875	0.4141693115234375	0.4145738712638072
620.0	220.0	-0.03955078125	0.4121246337890625	0.41401808906526566
620.0	240.0	-0.072509765625	0.356689453125	0.36398493386623026
620.0	260.0	-0.0904541015625	0.257110595703125	0.2725578891030213
620.0	280.0	-0.150634765625	0.1370849609375	0.20367405119487997
620.0	300.0	-0.170654296875	0.0576171875	0.18011837590126886
620.0	320.0	-0.203369140625	-0.099884033203125	0.22657411027624935
620.0	340.0	-0.205078125	-0.06402587890625	0.21484029073531205
620.0	360.0	-0.227783203125	-0.085693359375	0.24336914238838478
620.0	380.0	-0.2362060546875	-0.107879638671875	0.2596754064423671
620.0	400.0	-0.208251953125	-0.097015380859375	0.2297408542329091
620.0	420.0	-0.2191162109375	-0.189483642578125	0.28968252398148153
620.0	440.0	-0.2069091796875	-0.30047607421875	0.36482499889243597
620.0	460.0	-0.2017822265625	-0.450164794921875	0.4933197842612577
620.0	480.0	-0.1846923828125	-0.532928466796875	0.5640248460763293
620.0	500.0	-0.06005859375	-0.64788818359375	0.6506659151389722
620.0	520.0	-0.1678466796875	-1.71514892578125	1.7233422020860205
620.0	540.0	-0.21337890625	-1.994873046875	2.006252484305201
620.0	560.0	-0.303466796875	-1.9937744140625	2.016737095155399
620.0	580.0	-0.3309326171875	-1.98089599609375	2.0083489100399907
620.0	600.0	-0.380126953125	-1.9642333984375	2.0006772213501676
620.0	620.0	-0.4359130859375	-2.004638671875	2.0514863936347028
620.0	640.0	-0.5390625	-2.03643798828125	2.106577332789194
620.0	660.0	-0.5758056640625	-2.12646484375	2.2030444603936545
620.0	680.0	-0.588623046875	-2.142822265625	2.2221980904884844
620.0	700.0	-0.6231689453125	-2.0389404296875	2.132045405289517
620.0	720.0	-0.6329345703125	-1.98114013671875	2.079789030554459
620.0	740.0	-0.642578125	-1.8470458984375	1.9556291053426536
620.0	760.0	-0.46142578125	0.1893310546875	0.4987584584458232
620.0	780.0	1.927734375	0.09454345703125	1.9300513687008594
620.0	800.0	2.0374755859375	0.10992431640625	2.0404387073932755
