# Supplementary material for: Real-time emotion detection by quantitative facial motion analysis
Source: PLoS One. 2023 Mar 10;18(3):e0282730. doi: 10.1371/journal.pone.0282730 (PMC10004542; doi:10.1371/journal.pone.0282730)
Supplement: S1 Dataset — Data from each participant is organized into folders by Study ID and subsequently by emotions. The data files (.csv) contain the pixel displacement results after DISC-processing of videos. (ZIP) [file pone.0282730.s004.zip › S1_Dataset/1/neutral/result/100031_cropped_result.csv]

pos_x	pos_y	disp_x	disp_y	disp_xy_indi
0.0	0.0	-0.18275487422943115	-0.9939405918121338	1.0106024164360927
0.0	20.0	-0.09917974472045898	-1.0581207275390625	1.0627587194705157
0.0	40.0	-0.16492509841918945	-0.8366355895996094	0.8527364175835728
0.0	60.0	-0.06480216979980469	-0.8373680114746094	0.8398717210691786
0.0	80.0	-0.03961777687072754	-0.7818527221679688	0.7828558279821654
0.0	100.0	-0.07427978515625	-0.6548995971679688	0.6590986032860534
0.0	120.0	-0.04763972759246826	-0.6970367431640625	0.6986628406934549
0.0	140.0	-0.046689391136169434	-0.658843994140625	0.6604962587780783
0.0	160.0	-0.0847855806350708	-0.5694732666015625	0.5757502896720769
0.0	180.0	-0.090614914894104	-0.5735931396484375	0.5807065977350504
0.0	200.0	-0.06820046901702881	-0.6509857177734375	0.654548476981759
0.0	220.0	-0.13489234447479248	-0.63092041015625	0.6451794390319927
0.0	240.0	-0.1283489465713501	-0.715301513671875	0.7267253315711865
0.0	260.0	-0.08898746967315674	-0.822021484375	0.8268240989067199
0.0	280.0	-0.01994466781616211	-0.99383544921875	0.9940355576628693
0.0	300.0	0.05915701389312744	-1.038421630859375	1.040105300308289
0.0	320.0	0.08756661415100098	-1.040008544921875	1.0436885001878606
0.0	340.0	0.092781662940979	-0.837646484375	0.8427692862010875
0.0	360.0	0.12692463397979736	-0.930694580078125	0.9393094613053267
0.0	380.0	0.14744794368743896	-0.9886474609375	0.9995822618053102
0.0	400.0	0.18578052520751953	-0.966339111328125	0.9840354066947044
0.0	420.0	0.2687656879425049	-1.1065673828125	1.1387389374741315
0.0	440.0	0.4247220754623413	-1.07806396484375	1.1587108153804662
0.0	460.0	0.582207202911377	-0.9365234375	1.1027426608727466
0.0	480.0	0.7424968481063843	-0.990325927734375	1.2377588669005226
0.0	500.0	0.8617266416549683	-1.010498046875	1.3280358081302401
0.0	520.0	1.0154004096984863	-1.111328125	1.505353178968932
0.0	540.0	1.2336534261703491	-1.221435546875	1.7360315582015413
0.0	560.0	1.5226253271102905	-1.0184326171875	1.8318277436781822
0.0	580.0	2.051788330078125	-0.6846923828125	2.1630161836024806
0.0	600.0	1.706377625465393	-1.3240966796875	2.1598510638116637
0.0	620.0	1.8078293800354004	-1.4876708984375	2.3412415017201917
0.0	640.0	1.509405493736267	-1.41357421875	2.067969297749823
0.0	660.0	1.4642308950424194	-1.5460205078125	2.129354720231823
0.0	680.0	1.4529485702514648	-1.520263671875	2.1029173021825263
0.0	700.0	1.330275297164917	-1.450927734375	1.9684571767315078
0.0	720.0	1.5353144407272339	0.1473388671875	1.542368040932408
0.0	740.0	1.511256456375122	0.62939453125	1.6370808021911742
0.0	760.0	1.6176079511642456	0.60498046875	1.7270370150169794
0.0	780.0	1.7259221076965332	0.5872802734375	1.8231031900044683
0.0	800.0	1.6769719123840332	0.8624267578125	1.8857398302830488
20.0	0.0	-0.1187896728515625	-0.7644894123077393	0.7736633944467153
20.0	20.0	-0.13554000854492188	-0.7408885955810547	0.7531845756376222
20.0	40.0	-0.12506484985351562	-0.6535453796386719	0.6654042229471783
20.0	60.0	-0.09096336364746094	-0.55419921875	0.5616147323469806
20.0	80.0	-0.09956741333007812	-0.48197174072265625	0.492148787108604
20.0	100.0	-0.13747787475585938	-0.366790771484375	0.39170861120671163
20.0	120.0	-0.12625885009765625	-0.3536529541015625	0.3755152582422508
20.0	140.0	-0.1330108642578125	-0.317626953125	0.34435268455768014
20.0	160.0	-0.14406585693359375	-0.3214569091796875	0.35226341790394383
20.0	180.0	-0.12500953674316406	-0.3670196533203125	0.3877251735444874
20.0	200.0	-0.12279319763183594	-0.4560546875	0.47229656718567603
20.0	220.0	-0.13143539428710938	-0.5176849365234375	0.5341094984876074
20.0	240.0	-0.09358596801757812	-0.65283203125	0.6595058714187374
20.0	260.0	-0.05381202697753906	-0.80859375	0.8103823707278521
20.0	280.0	0.0024471282958984375	-1.00494384765625	1.0049468271401452
20.0	300.0	0.06079292297363281	-1.014801025390625	1.016620332581216
20.0	320.0	0.09215736389160156	-0.99822998046875	1.0024749740647345
20.0	340.0	0.09799003601074219	-0.8134765625	0.8193571656452411
20.0	360.0	0.13355064392089844	-0.911346435546875	0.9210798554282256
20.0	380.0	0.1437206268310547	-0.912689208984375	0.923935717879353
20.0	400.0	0.16410446166992188	-0.836181640625	0.8521326249230758
20.0	420.0	0.22293663024902344	-0.908477783203125	0.9354317846216548
20.0	440.0	0.33474159240722656	-0.8079833984375	0.874579387956255
20.0	460.0	0.4421863555908203	-0.695648193359375	0.8242907144902542
20.0	480.0	0.5611572265625	-0.753692626953125	0.9396541964184587
20.0	500.0	0.634002685546875	-0.997772216796875	1.18216276455165
20.0	520.0	0.523345947265625	-1.5550537109375	1.640756845001673
20.0	540.0	0.4038524627685547	-1.7626953125	1.8083671022205916
20.0	560.0	0.3960437774658203	-1.7755126953125	1.8191470542221855
20.0	580.0	0.30109596252441406	-1.806640625	1.831559206400081
20.0	600.0	0.39754295349121094	-1.8524169921875	1.89459470938127
20.0	620.0	0.4240589141845703	-1.8426513671875	1.8908172898768827
20.0	640.0	0.5952529907226562	-1.8619384765625	1.9547739034139344
20.0	660.0	0.7525844573974609	-1.9951171875	2.13234048814305
20.0	680.0	0.8191661834716797	-2.09814453125	2.2523862257965086
20.0	700.0	0.8367748260498047	-2.1641845703125	2.3203204442251897
20.0	720.0	0.8069725036621094	-2.07763671875	2.2288514882703514
20.0	740.0	0.8969287872314453	-2.0792236328125	2.2644319739419156
20.0	760.0	0.952972412109375	-1.42333984375	1.7129076825818241
20.0	780.0	1.7042579650878906	0.4847412109375	1.7718547494494779
20.0	800.0	1.7214851379394531	0.5693359375	1.8131890386485965
40.0	0.0	-0.20641326904296875	-0.5476717948913574	0.5852784231086313
40.0	20.0	-0.19726181030273438	-0.4035053253173828	0.4491422596053492
40.0	40.0	-0.21213912963867188	-0.30458831787109375	0.37118331550245587
40.0	60.0	-0.16244125366210938	-0.2804832458496094	0.3241265371635747
40.0	80.0	-0.19314956665039062	-0.18462371826171875	0.26719407261766903
40.0	100.0	-0.2091827392578125	-0.121337890625	0.24182700863370582
40.0	120.0	-0.16857147216796875	-0.19122314453125	0.25491691241127096
40.0	140.0	-0.16745376586914062	-0.1855316162109375	0.24992547752800148
40.0	160.0	-0.16156768798828125	-0.2169036865234375	0.2704650199736303
40.0	180.0	-0.13927841186523438	-0.288970947265625	0.3207844827532879
40.0	200.0	-0.13052749633789062	-0.3858795166015625	0.4073578631042902
40.0	220.0	-0.157928466796875	-0.3778839111328125	0.40955787248915504
40.0	240.0	-0.12879562377929688	-0.4906158447265625	0.5072398050246616
40.0	260.0	-0.10612869262695312	-0.586700439453125	0.596222026642086
40.0	280.0	-0.06983566284179688	-0.61053466796875	0.6145157447911851
40.0	300.0	-0.017002105712890625	-0.61029052734375	0.6105273125456262
40.0	320.0	0.029388427734375	-0.689453125	0.6900791920185423
40.0	340.0	0.05517578125	-0.572662353515625	0.5753142949472075
40.0	360.0	0.09546279907226562	-0.66943359375	0.6762059467704731
40.0	380.0	0.12653732299804688	-0.691558837890625	0.7030400560253618
40.0	400.0	0.1619415283203125	-0.693450927734375	0.7121090139651259
40.0	420.0	0.22670364379882812	-0.74786376953125	0.7814696154612517
40.0	440.0	0.3407020568847656	-0.648651123046875	0.7326842232472883
40.0	460.0	0.4469566345214844	-0.577667236328125	0.7303900800734807
40.0	480.0	0.5647468566894531	-0.646697998046875	0.8585786584923094
40.0	500.0	0.63885498046875	-0.8953857421875	1.0999324130974535
40.0	520.0	0.5291290283203125	-1.5206298828125	1.6100598650713442
40.0	540.0	0.4054412841796875	-1.7515869140625	1.7978985934785827
40.0	560.0	0.38579559326171875	-1.771484375	1.8130072064526666
40.0	580.0	0.22348785400390625	-1.8323974609375	1.845975968353182
40.0	600.0	0.2531242370605469	-1.83740234375	1.8547558470605983
40.0	620.0	0.009731292724609375	-1.8741455078125	1.8741707719713978
40.0	640.0	-0.03728485107421875	-1.9737548828125	1.9741070126884743
40.0	660.0	0.09341812133789062	-2.0716552734375	2.073760477334763
40.0	680.0	0.19131851196289062	-2.1842041015625	2.192567064037527
40.0	700.0	0.32738494873046875	-2.3411865234375	2.3639659985246446
40.0	720.0	0.4759979248046875	-2.4073486328125	2.4539562881849752
40.0	740.0	0.6911811828613281	-2.247314453125	2.3512026026623274
40.0	760.0	0.9413833618164062	-1.4862060546875	1.759264355034383
40.0	780.0	1.7232513427734375	0.418701171875	1.7733882433635206
40.0	800.0	1.7651290893554688	0.418212890625	1.8139963406726554
60.0	0.0	-0.41130828857421875	0.025418460369110107	0.41209295841762306
60.0	20.0	-0.3921318054199219	0.066070556640625	0.39765898867835175
60.0	40.0	-0.3397483825683594	0.05272674560546875	0.34381546381737993
60.0	60.0	-0.266143798828125	0.06982803344726562	0.27515173252185404
60.0	80.0	-0.2524871826171875	0.10681915283203125	0.2741534402441776
60.0	100.0	-0.23627853393554688	0.10878753662109375	0.2601197295916194
60.0	120.0	-0.2153778076171875	0.0780487060546875	0.229083392088552
60.0	140.0	-0.18255615234375	-0.0019378662109375	0.18256643745224901
60.0	160.0	-0.18129348754882812	-0.0961761474609375	0.2052247060371755
60.0	180.0	-0.18416976928710938	-0.161529541015625	0.24496999110092152
60.0	200.0	-0.2248077392578125	-0.1857452392578125	0.2916158664015911
60.0	220.0	-0.19811630249023438	-0.2193603515625	0.29558253187566014
60.0	240.0	-0.17798995971679688	-0.277008056640625	0.3292626447136126
60.0	260.0	-0.165191650390625	-0.273040771484375	0.31912308636568615
60.0	280.0	-0.13015365600585938	-0.1529541015625	0.20083558289427483
60.0	300.0	-0.07041549682617188	-0.183074951171875	0.19614989151121404
60.0	320.0	-0.029514312744140625	-0.164642333984375	0.16726683113092514
60.0	340.0	0.008556365966796875	-0.1751708984375	0.17537974528992423
60.0	360.0	0.06856155395507812	-0.308563232421875	0.3160885241247634
60.0	380.0	0.11574935913085938	-0.288970947265625	0.3112910575374713
60.0	400.0	0.15647506713867188	-0.342987060546875	0.3769941250717809
60.0	420.0	0.20947647094726562	-0.403839111328125	0.4549356215101323
60.0	440.0	0.28112030029296875	-0.36846923828125	0.4634632701696797
60.0	460.0	0.3534126281738281	-0.362091064453125	0.5059747273427099
60.0	480.0	0.4262275695800781	-0.400421142578125	0.5848136733128865
60.0	500.0	0.49205780029296875	-0.798858642578125	0.9382409123732133
60.0	520.0	0.3887939453125	-1.592041015625	1.6388274245154493
60.0	540.0	0.3429145812988281	-1.79541015625	1.8278643383011224
60.0	560.0	0.3407440185546875	-1.8114013671875	1.843171559901449
60.0	580.0	0.20701980590820312	-1.849365234375	1.860916164192565
60.0	600.0	0.2438812255859375	-1.8526611328125	1.8686442479047194
60.0	620.0	-0.01772308349609375	-1.8983154296875	1.8983981611554113
60.0	640.0	-0.10400772094726562	-2.000732421875	2.0034340093844984
60.0	660.0	0.03064727783203125	-2.070068359375	2.070295212795513
60.0	680.0	0.12794113159179688	-2.1722412109375	2.176005701198461
60.0	700.0	0.24372100830078125	-2.2947998046875	2.307705803060897
60.0	720.0	0.4488525390625	-2.4486083984375	2.489407899626237
60.0	740.0	0.6537361145019531	-2.693359375	2.7715619477660067
60.0	760.0	0.788818359375	-2.5606689453125	2.679414087365911
60.0	780.0	1.5860366821289062	-1.57958984375	2.238440624974587
60.0	800.0	1.5709342956542969	-2.052001953125	2.584288408226078
80.0	0.0	-0.5818252563476562	0.3408085107803345	0.6742930149010334
80.0	20.0	-0.447174072265625	0.28446006774902344	0.5299831894035899
80.0	40.0	-0.346771240234375	0.240966796875	0.42227395165920917
80.0	60.0	-0.22985076904296875	0.16844558715820312	0.2849654222229707
80.0	80.0	-0.19135284423828125	0.15932464599609375	0.24899850164179807
80.0	100.0	-0.14876556396484375	0.1235198974609375	0.19336069427507374
80.0	120.0	-0.17082977294921875	0.1214599609375	0.20960757008471964
80.0	140.0	-0.14586639404296875	0.030792236328125	0.14908107434944828
80.0	160.0	-0.1713714599609375	-0.028594970703125	0.1737407541098397
80.0	180.0	-0.233734130859375	-0.035797119140625	0.2364594630530898
80.0	200.0	-0.3244476318359375	0.0651702880859375	0.33092813759659684
80.0	220.0	-0.251129150390625	0.0111846923828125	0.25137809673799205
80.0	240.0	-0.23265838623046875	0.0331268310546875	0.23500491828702602
80.0	260.0	-0.15872955322265625	0.054168701171875	0.16771797534227498
80.0	280.0	-0.07025146484375	0.012359619140625	0.07133041776124648
80.0	300.0	-0.04293060302734375	-0.02783203125	0.05116305932792089
80.0	320.0	-0.00127410888671875	-0.031585693359375	0.0316113805210668
80.0	340.0	0.02191162109375	-0.097137451171875	0.09957812791534329
80.0	360.0	0.0876922607421875	-0.13446044921875	0.16052895376904394
80.0	380.0	0.12442779541015625	-0.080718994140625	0.14831666219850673
80.0	400.0	0.15128326416015625	-0.0977783203125	0.1801311353933169
80.0	420.0	0.181915283203125	-0.1044921875	0.20978986513034495
80.0	440.0	0.195709228515625	-0.166717529296875	0.25709305066655436
80.0	460.0	0.20386505126953125	-0.231353759765625	0.3083594027864549
80.0	480.0	0.22727203369140625	-0.290557861328125	0.36888541320822327
80.0	500.0	0.3272705078125	-0.78466796875	0.8501822195659602
80.0	520.0	0.269134521484375	-1.6624755859375	1.684119492343954
80.0	540.0	0.29764556884765625	-1.809814453125	1.8341268329629736
80.0	560.0	0.313812255859375	-1.819091796875	1.8459612935772696
80.0	580.0	0.18050384521484375	-1.8677978515625	1.876499521033468
80.0	600.0	0.2195587158203125	-1.87646484375	1.8892660848917964
80.0	620.0	-0.06418609619140625	-1.935791015625	1.9368548502969347
80.0	640.0	-0.131622314453125	-2.0274658203125	2.0317337636111272
80.0	660.0	0.009033203125	-2.0858154296875	2.0858349899934914
80.0	680.0	0.10903167724609375	-2.1820068359375	2.184729214049438
80.0	700.0	0.2348480224609375	-2.2899169921875	2.3019281971344934
80.0	720.0	0.434661865234375	-2.4378662109375	2.476312298463138
80.0	740.0	0.6437149047851562	-2.564453125	2.6440099676371926
80.0	760.0	1.6691665649414062	-0.2698974609375	1.6908464332809183
80.0	780.0	2.0470352172851562	0.4521484375	2.09637577507931
80.0	800.0	2.0556106567382812	0.4952392578125	2.114425949182109
100.0	0.0	-0.44911956787109375	0.37966567277908325	0.5880938779918661
100.0	20.0	-0.330413818359375	0.3182086944580078	0.4587265684386417
100.0	40.0	-0.27602386474609375	0.2964286804199219	0.40504214161598795
100.0	60.0	-0.14952850341796875	0.19777297973632812	0.24793734056854677
100.0	80.0	-0.121307373046875	0.183563232421875	0.22002486007881245
100.0	100.0	-0.13967132568359375	0.20017242431640625	0.24408416309732162
100.0	120.0	-0.18206024169921875	0.23987579345703125	0.30114170733098106
100.0	140.0	-0.1594390869140625	0.14764404296875	0.2173006807631952
100.0	160.0	-0.2165679931640625	0.109405517578125	0.24263401026988538
100.0	180.0	-0.29416656494140625	0.14959716796875	0.3300201214982156
100.0	200.0	-0.33036041259765625	0.2115020751953125	0.3922641074883315
100.0	220.0	-0.23436737060546875	0.1573028564453125	0.28226273762290294
100.0	240.0	-0.120361328125	0.1839141845703125	0.2197982634011854
100.0	260.0	0.05060577392578125	0.1776123046875	0.18468100912392865
100.0	280.0	0.13706207275390625	0.05792236328125	0.14879856167208805
100.0	300.0	0.139434814453125	0.015472412109375	0.14029063767072886
100.0	320.0	0.1608734130859375	-0.01348876953125	0.16143791977532995
100.0	340.0	0.11188507080078125	-0.130218505859375	0.17168322089343477
100.0	360.0	0.0617218017578125	-0.1365966796875	0.14989407497923385
100.0	380.0	0.09180450439453125	-0.0577392578125	0.10845224257646242
100.0	400.0	0.19802093505859375	-0.0704345703125	0.21017449754093934
100.0	420.0	0.2530975341796875	-0.06793212890625	0.26205559705065157
100.0	440.0	0.34197235107421875	-0.089752197265625	0.3535541624889126
100.0	460.0	0.45171356201171875	-0.125396728515625	0.4687957781675687
100.0	480.0	0.481536865234375	-0.136749267578125	0.5005777809320968
100.0	500.0	0.445465087890625	-0.16046142578125	0.473483910701466
100.0	520.0	0.3661651611328125	-0.166748046875	0.4023454192159341
100.0	540.0	0.38065338134765625	-0.2294921875	0.4444813391526571
100.0	560.0	0.41130828857421875	-0.4298095703125	0.5949040048462177
100.0	580.0	0.13196563720703125	-1.3560791015625	1.3624850307794265
100.0	600.0	0.01256561279296875	-1.837890625	1.8379335798901313
100.0	620.0	-0.2854156494140625	-2.0462646484375	2.0660738380744035
100.0	640.0	-0.44184112548828125	-2.1639404296875	2.2085881832992027
100.0	660.0	-0.49237060546875	-2.2054443359375	2.259737491844675
100.0	680.0	-0.4469146728515625	-2.1470947265625	2.193113879770614
100.0	700.0	-0.403289794921875	-2.1644287109375	2.201679882139703
100.0	720.0	-0.16237640380859375	-2.2857666015625	2.2915267952464338
100.0	740.0	0.14800262451171875	-1.161865234375	1.1712538579281737
100.0	760.0	1.9760513305664062	0.4234619140625	2.020915350452547
100.0	780.0	2.055389404296875	0.4901123046875	2.113015777154055
100.0	800.0	2.0645675659179688	0.5054931640625	2.125549946050284
120.0	0.0	-0.3092803955078125	0.37497591972351074	0.4860671799432273
120.0	20.0	-0.2516326904296875	0.349884033203125	0.43097314021104427
120.0	40.0	-0.23784637451171875	0.3583335876464844	0.4300858727091248
120.0	60.0	-0.14492034912109375	0.2911376953125	0.32521233866699123
120.0	80.0	-0.14200592041015625	0.2847442626953125	0.31819015787643834
120.0	100.0	-0.16750335693359375	0.3149871826171875	0.3567552379393137
120.0	120.0	-0.1791229248046875	0.32662200927734375	0.37251437440044505
120.0	140.0	-0.1495819091796875	0.2357635498046875	0.27921174576000135
120.0	160.0	-0.22991943359375	0.3019866943359375	0.3795509313649721
120.0	180.0	-0.2587738037109375	0.3083038330078125	0.4025110370341861
120.0	200.0	-0.2927398681640625	0.3689422607421875	0.47097242188292615
120.0	220.0	-0.21239471435546875	0.3319244384765625	0.3940626188109226
120.0	240.0	-0.01322174072265625	0.2551116943359375	0.25545408788017065
120.0	260.0	0.1528167724609375	0.216064453125	0.2646446935980075
120.0	280.0	0.3966217041015625	-0.006591796875	0.39667647768738273
120.0	300.0	0.4108734130859375	-0.054931640625	0.41452918681637074
120.0	320.0	0.441619873046875	-0.101531982421875	0.453141099134093
120.0	340.0	0.46245574951171875	-0.282073974609375	0.5416927610817556
120.0	360.0	0.43316650390625	-0.323455810546875	0.5406078814472641
120.0	380.0	0.07274627685546875	-0.06689453125	0.0988276232006504
120.0	400.0	0.16641998291015625	-0.053863525390625	0.17491966750289462
120.0	420.0	0.22515869140625	-0.051300048828125	0.23092884472396022
120.0	440.0	0.29628753662109375	-0.057647705078125	0.3018436056267723
120.0	460.0	0.402801513671875	-0.085418701171875	0.4117589269539202
120.0	480.0	0.4033966064453125	-0.098968505859375	0.41535958787974486
120.0	500.0	0.34236907958984375	-0.10797119140625	0.35899075870122593
120.0	520.0	0.3102874755859375	-0.10595703125	0.32787987125898294
120.0	540.0	0.22800445556640625	-0.0906982421875	0.24538174930918502
120.0	560.0	0.178192138671875	-0.12353515625	0.21682567448106474
120.0	580.0	0.18029022216796875	-0.127685546875	0.2209256958575515
120.0	600.0	0.15427398681640625	-0.1243896484375	0.19817479064359708
120.0	620.0	-0.6953811645507812	-0.3402099609375	0.774143256466848
120.0	640.0	-0.79351806640625	-1.4857177734375	1.6843480115525997
120.0	660.0	-0.8114852905273438	-2.3890380859375	2.5230955893113047
120.0	680.0	-0.7938690185546875	-2.52587890625	2.6476956523852357
120.0	700.0	-0.7276535034179688	-2.6055908203125	2.7052879964863648
120.0	720.0	-0.46433258056640625	-2.58203125	2.623450041710728
120.0	740.0	1.8657913208007812	0.38330078125	1.9047563470644702
120.0	760.0	2.0633468627929688	0.4925537109375	2.1213225672574856
120.0	780.0	2.0688858032226562	0.493896484375	2.127021909631925
120.0	800.0	2.070037841796875	0.5089111328125	2.1316770880158105
140.0	0.0	-0.2941436767578125	0.423037052154541	0.5152483382527384
140.0	20.0	-0.2468414306640625	0.4170398712158203	0.4846162874646179
140.0	40.0	-0.2420196533203125	0.4406547546386719	0.5027426035049669
140.0	60.0	-0.170135498046875	0.40899658203125	0.44297211177330703
140.0	80.0	-0.1820526123046875	0.43917083740234375	0.4754094846252404
140.0	100.0	-0.214996337890625	0.4811859130859375	0.5270325495249104
140.0	120.0	-0.1870574951171875	0.43060302734375	0.46947787342655345
140.0	140.0	-0.1923065185546875	0.436004638671875	0.47653105042800376
140.0	160.0	-0.2393951416015625	0.484405517578125	0.5403320639038214
140.0	180.0	-0.2216949462890625	0.449615478515625	0.5013010350387727
140.0	200.0	-0.231781005859375	0.4896240234375	0.541714056495038
140.0	220.0	-0.256378173828125	0.4512176513671875	0.5189673755842125
140.0	240.0	0.009613037109375	0.281463623046875	0.28162773581651995
140.0	260.0	0.1582183837890625	0.236297607421875	0.28437583624866164
140.0	280.0	0.4425048828125	0.000457763671875	0.4425051195867497
140.0	300.0	0.4647064208984375	-0.091552734375	0.47363906172926135
140.0	320.0	0.510528564453125	-0.1458740234375	0.5309601169922398
140.0	340.0	0.5392303466796875	-0.366363525390625	0.6519137976120333
140.0	360.0	0.4834747314453125	-0.37933349609375	0.6145256033761524
140.0	380.0	0.0345306396484375	-0.076171875	0.08363324467905014
140.0	400.0	0.101898193359375	-0.02777099609375	0.10561472451293737
140.0	420.0	0.163360595703125	-0.0074462890625	0.16353021570731865
140.0	440.0	0.228912353515625	0.007293701171875	0.22902852151827527
140.0	460.0	0.3138885498046875	-0.026031494140625	0.3149661257749525
140.0	480.0	0.2887420654296875	-0.04193115234375	0.29177080368926
140.0	500.0	0.24713134765625	-0.044952392578125	0.2511864259726074
140.0	520.0	0.2161865234375	-0.02001953125	0.2171114795386519
140.0	540.0	0.1661376953125	-0.0035400390625	0.16617540636421838
140.0	560.0	0.1455841064453125	-0.0408935546875	0.15121843427459378
140.0	580.0	0.1559295654296875	-0.0623779296875	0.16794354851315335
140.0	600.0	0.16229248046875	-0.072998046875	0.17795382565223006
140.0	620.0	0.1725616455078125	-0.091552734375	0.19534437455914427
140.0	640.0	0.2181549072265625	-0.1041259765625	0.24173080594356275
140.0	660.0	0.6001129150390625	-0.2039794921875	0.6338321102861162
140.0	680.0	0.7403717041015625	-0.3226318359375	0.807614735993997
140.0	700.0	0.9109649658203125	-0.224609375	0.9382465242620905
140.0	720.0	1.0269775390625	-0.3153076171875	1.0742912822858277
140.0	740.0	1.742034912109375	0.367431640625	1.7803627848110892
140.0	760.0	2.020233154296875	0.5010986328125	2.0814518580853263
140.0	780.0	2.0408782958984375	0.5020751953125	2.101728745679945
140.0	800.0	2.0487518310546875	0.5096435546875	2.1111893847034295
160.0	0.0	-0.240386962890625	0.46285662055015564	0.5215574207265097
160.0	20.0	-0.230438232421875	0.5049514770507812	0.555047541330906
160.0	40.0	-0.2097320556640625	0.510498046875	0.5519019759307472
160.0	60.0	-0.1616363525390625	0.50616455078125	0.5313462740339079
160.0	80.0	-0.1793060302734375	0.5460433959960938	0.5747295388296705
160.0	100.0	-0.158843994140625	0.5219573974609375	0.5455922829721311
160.0	120.0	-0.1483306884765625	0.48746490478515625	0.5095331456746779
160.0	140.0	-0.156097412109375	0.5189666748046875	0.541934324088333
160.0	160.0	-0.119476318359375	0.541168212890625	0.5541999867303712
160.0	180.0	-0.07525634765625	0.51055908203125	0.5160756670364831
160.0	200.0	-0.18609619140625	0.55059814453125	0.5811971345569134
160.0	220.0	-0.3040618896484375	0.50750732421875	0.5916226135572017
160.0	240.0	0.020599365234375	0.3202362060546875	0.32089805470952837
160.0	260.0	0.209503173828125	0.27288818359375	0.34403421427112996
160.0	280.0	0.50494384765625	0.02325439453125	0.505479036312005
160.0	300.0	0.5464935302734375	-0.108856201171875	0.5572296215783008
160.0	320.0	0.59869384765625	-0.187347412109375	0.6273223860548299
160.0	340.0	0.6227874755859375	-0.435699462890625	0.7600646431125999
160.0	360.0	0.5222320556640625	-0.378662109375	0.6450669058628236
160.0	380.0	0.0929412841796875	-0.03955078125	0.10100666612879955
160.0	400.0	0.150421142578125	0.018218994140625	0.15152046687495632
160.0	420.0	0.2049713134765625	0.042938232421875	0.20942046497852643
160.0	440.0	0.2165985107421875	0.060150146484375	0.22479536244732737
160.0	460.0	0.225555419921875	0.019622802734375	0.22640738027565613
160.0	480.0	0.1782073974609375	0.019317626953125	0.17925135207551618
160.0	500.0	0.155914306640625	0.053802490234375	0.16493628761023713
160.0	520.0	0.1325836181640625	0.09814453125	0.16495685744992886
160.0	540.0	0.1464080810546875	0.1151123046875	0.1862422317536594
160.0	560.0	0.1744232177734375	0.0252685546875	0.17624403182642862
160.0	580.0	0.14263916015625	-0.0465087890625	0.15002998856942054
160.0	600.0	0.138946533203125	-0.0302734375	0.14220625902974005
160.0	620.0	0.13946533203125	-0.030029296875	0.14266161890779766
160.0	640.0	0.1488037109375	-0.027099609375	0.15125122550593978
160.0	660.0	0.172882080078125	-0.003662109375	0.172920862411722
160.0	680.0	0.32745361328125	-0.0576171875	0.332483998331283
160.0	700.0	0.72454833984375	-0.2586669921875	0.7693366685773286
160.0	720.0	1.08807373046875	-0.3985595703125	1.1587727016217921
160.0	740.0	1.6763763427734375	0.3111572265625	1.7050092264420484
160.0	760.0	1.911834716796875	0.4820556640625	1.9716717900311211
160.0	780.0	1.9732666015625	0.488525390625	2.032839919454389
160.0	800.0	1.977752685546875	0.4970703125	2.0392607927277777
180.0	0.0	-0.299102783203125	0.6499068737030029	0.715430932659657
180.0	20.0	-0.2743377685546875	0.6718311309814453	0.7256846972421103
180.0	40.0	-0.2537841796875	0.665496826171875	0.7122446458236777
180.0	60.0	-0.2386016845703125	0.6987648010253906	0.7383786366301809
180.0	80.0	-0.1695709228515625	0.6624526977539062	0.6838112858370786
180.0	100.0	-0.0988006591796875	0.5717391967773438	0.5802131327244696
180.0	120.0	-0.0908203125	0.5785064697265625	0.5855920633667159
180.0	140.0	0.020782470703125	0.616607666015625	0.6169577982956069
180.0	160.0	0.047637939453125	0.6095428466796875	0.6114015498947616
180.0	180.0	-0.0811309814453125	0.559051513671875	0.5649078076014654
180.0	200.0	-0.2344207763671875	0.569793701171875	0.6161314488708873
180.0	220.0	-0.3193359375	0.53155517578125	0.6201018834666119
180.0	240.0	-0.022216796875	0.364654541015625	0.365330699978391
180.0	260.0	0.18438720703125	0.307952880859375	0.35893400360842587
180.0	280.0	0.4993743896484375	0.073638916015625	0.5047746734818475
180.0	300.0	0.5561370849609375	-0.081268310546875	0.5620435886726156
180.0	320.0	0.578369140625	-0.145660400390625	0.5964292205025322
180.0	340.0	0.613372802734375	-0.35699462890625	0.7096980767919085
180.0	360.0	0.568603515625	-0.350616455078125	0.668013365549418
180.0	380.0	0.12567138671875	0.037353515625	0.13110523471380056
180.0	400.0	0.1527099609375	0.104583740234375	0.185089413233021
180.0	420.0	0.1924285888671875	0.151214599609375	0.24473376748712194
180.0	440.0	0.0850982666015625	0.1654052734375	0.18601241748744826
180.0	460.0	0.011932373046875	0.174163818359375	0.17457209728947853
180.0	480.0	-0.019775390625	0.233673095703125	0.2345083830694612
180.0	500.0	-0.0269775390625	0.25677490234375	0.2581881834776934
180.0	520.0	-0.0106964111328125	0.293701171875	0.29389588559874474
180.0	540.0	-0.04193115234375	0.333251953125	0.3358795703797746
180.0	560.0	0.0864105224609375	0.1119384765625	0.14141075251587323
180.0	580.0	0.0950164794921875	-0.0106201171875	0.09560814956982235
180.0	600.0	0.0920562744140625	-0.0035400390625	0.09212431565857737
180.0	620.0	0.1047515869140625	-0.0035400390625	0.10481138696524542
180.0	640.0	0.1196746826171875	-0.00390625	0.11973841676165198
180.0	660.0	0.1263885498046875	0.01171875	0.1269306685686894
180.0	680.0	0.1889801025390625	0.0020751953125	0.18899149608185972
180.0	700.0	0.3836212158203125	-0.13916015625	0.4080818377666166
180.0	720.0	0.84490966796875	-0.4654541015625	0.9646345772822046
180.0	740.0	1.1804046630859375	0.02197265625	1.1806091505056644
180.0	760.0	1.678924560546875	0.4228515625	1.7313552852942138
180.0	780.0	1.790252685546875	0.442626953125	1.8441592387157133
180.0	800.0	1.828399658203125	0.4613037109375	1.885695209688462
200.0	0.0	-0.283935546875	0.7975544929504395	0.8465887809347806
200.0	20.0	-0.2409210205078125	0.7743320465087891	0.8109457789353215
200.0	40.0	-0.2254486083984375	0.7653160095214844	0.7978318553797416
200.0	60.0	-0.1807098388671875	0.7712440490722656	0.7921322043022794
200.0	80.0	-0.1239471435546875	0.7144546508789062	0.7251264321191623
200.0	100.0	-0.0663299560546875	0.66217041015625	0.6654842711565113
200.0	120.0	-0.029541015625	0.6869354248046875	0.6875703232802831
200.0	140.0	0.079833984375	0.701202392578125	0.7057324283455272
200.0	160.0	-0.006072998046875	0.6612396240234375	0.6612675114383999
200.0	180.0	-0.11737060546875	0.6095428466796875	0.6207401557547876
200.0	200.0	-0.210540771484375	0.603546142578125	0.6392146452312949
200.0	220.0	-0.2579193115234375	0.5617828369140625	0.6181604379996638
200.0	240.0	-0.0456695556640625	0.3970947265625	0.399712309265426
200.0	260.0	0.1180419921875	0.323516845703125	0.3443792406247702
200.0	280.0	0.2075347900390625	0.184783935546875	0.27787729650467924
200.0	300.0	0.263763427734375	0.008148193359375	0.26388925492563853
200.0	320.0	0.23699951171875	-0.030364990234375	0.2389368142142596
200.0	340.0	0.2266998291015625	-0.10455322265625	0.24964813014017356
200.0	360.0	0.310028076171875	-0.165985107421875	0.35166527252585705
200.0	380.0	0.1397247314453125	0.135009765625	0.19429523254980327
200.0	400.0	0.12615966796875	0.23394775390625	0.26579656389758793
200.0	420.0	0.188140869140625	0.285491943359375	0.34191027531225554
200.0	440.0	0.1114349365234375	0.319671630859375	0.3385375852904298
200.0	460.0	0.065338134765625	0.345703125	0.3518234251573033
200.0	480.0	0.00390625	0.45928955078125	0.4593061617765485
200.0	500.0	-0.0457916259765625	0.465850830078125	0.46809600392874057
200.0	520.0	-0.05633544921875	0.476806640625	0.4801231668882228
200.0	540.0	-0.1123809814453125	0.485595703125	0.49843020763600876
200.0	560.0	-0.029083251953125	0.3109130859375	0.31227036771257727
200.0	580.0	0.024261474609375	-0.0030517578125	0.0244526558060163
200.0	600.0	-0.0295257568359375	0.010498046875	0.03133654902704839
200.0	620.0	-0.0276031494140625	0.0142822265625	0.031079186816222196
200.0	640.0	-0.0226287841796875	0.0078125	0.02393944505833156
200.0	660.0	-0.0467071533203125	0.0010986328125	0.04672007240302481
200.0	680.0	0.02337646484375	-0.0186767578125	0.029921236454696513
200.0	700.0	0.15576171875	-0.2078857421875	0.2597656536819327
200.0	720.0	0.514678955078125	-0.4647216796875	0.6934411772976004
200.0	740.0	0.8293609619140625	-0.250732421875	0.8664331206309706
200.0	760.0	1.468536376953125	0.332275390625	1.5056580042126457
200.0	780.0	1.6277313232421875	0.371337890625	1.6695511641389094
200.0	800.0	1.739410400390625	0.4039306640625	1.785695529018608
220.0	0.0	-0.12225341796875	0.8097036480903625	0.8188808801870291
220.0	20.0	-0.1290130615234375	0.8137245178222656	0.8238883182499488
220.0	40.0	-0.0948333740234375	0.8020591735839844	0.8076461395678761
220.0	60.0	-0.061798095703125	0.7895050048828125	0.7919199185318818
220.0	80.0	-0.0389862060546875	0.7685546875	0.7695428720615644
220.0	100.0	0.0942840576171875	0.7676849365234375	0.7734530659876884
220.0	120.0	0.1207275390625	0.7527923583984375	0.7624116168784215
220.0	140.0	0.008209228515625	0.7328643798828125	0.7329103565469934
220.0	160.0	-0.0601348876953125	0.6940460205078125	0.6966463114815571
220.0	180.0	-0.1100921630859375	0.661163330078125	0.6702665390819806
220.0	200.0	-0.1643829345703125	0.6594390869140625	0.6796187596939921
220.0	220.0	-0.1509246826171875	0.639556884765625	0.6571234805378741
220.0	240.0	-0.0042572021484375	0.5122833251953125	0.5123010140955208
220.0	260.0	0.23712158203125	0.44488525390625	0.5041324566105929
220.0	280.0	0.1667327880859375	0.316436767578125	0.35767590147814327
220.0	300.0	0.139617919921875	0.13153076171875	0.19181633100866488
220.0	320.0	0.1233978271484375	0.109222412109375	0.16479247267987032
220.0	340.0	0.0402374267578125	0.122344970703125	0.12879185676291355
220.0	360.0	0.0156402587890625	0.068267822265625	0.07003651370449425
220.0	380.0	0.070709228515625	0.300048828125	0.30826789365170787
220.0	400.0	0.0962677001953125	0.329437255859375	0.3432147660708232
220.0	420.0	0.1279144287109375	0.4134521484375	0.4327872226857328
220.0	440.0	0.033599853515625	0.494476318359375	0.49561656507275204
220.0	460.0	0.014373779296875	0.54229736328125	0.542487820833861
220.0	480.0	-0.076873779296875	0.6947021484375	0.6989425248094888
220.0	500.0	-0.1198272705078125	0.68310546875	0.6935356199889878
220.0	520.0	-0.116241455078125	0.67138671875	0.6813752284846958
220.0	540.0	-0.20068359375	0.646240234375	0.6766833419890502
220.0	560.0	-0.1961669921875	0.5025634765625	0.5394919246832868
220.0	580.0	-0.06549072265625	0.0020751953125	0.06552359261840637
220.0	600.0	-0.118865966796875	0.03759765625	0.12467037265545072
220.0	620.0	-0.1103363037109375	0.042236328125	0.11814401097844489
220.0	640.0	-0.10595703125	0.0301513671875	0.11016350309693737
220.0	660.0	-0.1709136962890625	0.0091552734375	0.17115872928631273
220.0	680.0	-0.2381134033203125	-0.0548095703125	0.24434009461941095
220.0	700.0	-0.1317901611328125	-0.349609375	0.3736246266766998
220.0	720.0	0.001861572265625	-0.4935302734375	0.49353378430518174
220.0	740.0	0.2984466552734375	-0.6162109375	0.6846797247900152
220.0	760.0	0.9055328369140625	0.064697265625	0.9078410956268624
220.0	780.0	1.12823486328125	0.1502685546875	1.1381979376413978
220.0	800.0	1.395721435546875	0.2568359375	1.4191557435449196
240.0	0.0	0.005584716796875	0.7742621898651123	0.7742823307530791
240.0	20.0	-0.0023956298828125	0.8023166656494141	0.8023202421859548
240.0	40.0	0.0197906494140625	0.8012351989746094	0.8014795779557407
240.0	60.0	0.0494537353515625	0.8188591003417969	0.8203510822524703
240.0	80.0	0.075714111328125	0.8178482055664062	0.8213454291602276
240.0	100.0	0.221649169921875	0.8355865478515625	0.8644843743397261
240.0	120.0	0.0691070556640625	0.7949447631835938	0.7979429563919815
240.0	140.0	-0.044830322265625	0.7793121337890625	0.7806005122117852
240.0	160.0	-0.082916259765625	0.746429443359375	0.7510206522109143
240.0	180.0	-0.111663818359375	0.7109527587890625	0.7196684191767584
240.0	200.0	-0.1170806884765625	0.7108612060546875	0.7204384372641918
240.0	220.0	-0.1090087890625	0.6805419921875	0.6892171785608684
240.0	240.0	0.0168609619140625	0.6545562744140625	0.6547734023396834
240.0	260.0	0.2315673828125	0.6646728515625	0.7038561304605196
240.0	280.0	0.2022552490234375	0.621734619140625	0.6538051104078881
240.0	300.0	0.17388916015625	0.412109375	0.4472936138407708
240.0	320.0	0.1680145263671875	0.40301513671875	0.43663495221388665
240.0	340.0	0.09100341796875	0.41497802734375	0.4248392463745612
240.0	360.0	0.048065185546875	0.3414306640625	0.34479727438571095
240.0	380.0	-0.0413360595703125	0.664947509765625	0.6662310864589751
240.0	400.0	-0.0668792724609375	0.711639404296875	0.7147751246601377
240.0	420.0	-0.055755615234375	0.824371337890625	0.826254677061342
240.0	440.0	-0.1248626708984375	0.927337646484375	0.935706042072547
240.0	460.0	-0.062835693359375	0.89337158203125	0.895578644196573
240.0	480.0	-0.073974609375	0.852020263671875	0.8552255682214344
240.0	500.0	-0.09674072265625	0.793487548828125	0.7993630323984964
240.0	520.0	-0.0842437744140625	0.7315673828125	0.7364019616504687
240.0	540.0	-0.199066162109375	0.665283203125	0.6944271576322574
240.0	560.0	-0.330230712890625	0.5091552734375	0.6068701806856767
240.0	580.0	-0.2176361083984375	0.100830078125	0.23985866741377107
240.0	600.0	-0.2229156494140625	0.1419677734375	0.26428438366368634
240.0	620.0	-0.1870269775390625	0.14208984375	0.23487999920022223
240.0	640.0	-0.1716766357421875	0.12841796875	0.21439226188841728
240.0	660.0	-0.245361328125	0.0882568359375	0.2607517026386649
240.0	680.0	-0.3315582275390625	-0.0740966796875	0.339736922028732
240.0	700.0	-0.292144775390625	-0.4254150390625	0.5160683338944438
240.0	720.0	-0.1622161865234375	-0.629150390625	0.6497263309992883
240.0	740.0	-0.0292510986328125	-0.74609375	0.7466669341549075
240.0	760.0	0.1671905517578125	-0.9385986328125	0.9533729984190742
240.0	780.0	0.369842529296875	-0.6722412109375	0.7672624988616518
240.0	800.0	0.5911407470703125	-0.4888916015625	0.7671130170484617
260.0	0.0	0.12109375	0.7894482612609863	0.7986815720279622
260.0	20.0	0.118499755859375	0.8095378875732422	0.8181648877550777
260.0	40.0	0.1326904296875	0.8152961730957031	0.8260233652840289
260.0	60.0	0.141265869140625	0.8458251953125	0.8575408484786512
260.0	80.0	0.148040771484375	0.8676986694335938	0.8802369288768326
260.0	100.0	0.175689697265625	0.8653106689453125	0.8829662640870665
260.0	120.0	-0.015838623046875	0.8272018432617188	0.8273534622370333
260.0	140.0	-0.10150146484375	0.8204498291015625	0.8267045841400724
260.0	160.0	-0.09442138671875	0.8108673095703125	0.8163462451678752
260.0	180.0	-0.118499755859375	0.7707672119140625	0.7798232409338085
260.0	200.0	-0.097747802734375	0.7562255859375	0.7625167340891041
260.0	220.0	-0.066253662109375	0.7107391357421875	0.7138204724007675
260.0	240.0	-0.027862548828125	0.7265472412109375	0.7270812989882383
260.0	260.0	0.055877685546875	0.71075439453125	0.7129474911152709
260.0	280.0	0.047271728515625	0.680389404296875	0.6820295871854177
260.0	300.0	0.040252685546875	0.54083251953125	0.5423283994742074
260.0	320.0	0.0572509765625	0.5567626953125	0.559698466327182
260.0	340.0	0.030487060546875	0.590240478515625	0.591027311838584
260.0	360.0	0.029083251953125	0.60137939453125	0.6020822300242233
260.0	380.0	-0.100555419921875	1.008209228515625	1.013211350577823
260.0	400.0	-0.13983154296875	1.064544677734375	1.073689075711216
260.0	420.0	-0.12469482421875	1.159576416015625	1.1662616617923214
260.0	440.0	-0.165863037109375	1.18939208984375	1.200901365834026
260.0	460.0	-0.0908203125	1.170684814453125	1.174202394799868
260.0	480.0	-0.04296875	1.05413818359375	1.0550135655937762
260.0	500.0	-0.0570068359375	0.946685791015625	0.9484006359416282
260.0	520.0	-0.0587158203125	0.8087158203125	0.8108445138117971
260.0	540.0	-0.184783935546875	0.7012939453125	0.7252298260332123
260.0	560.0	-0.309417724609375	0.5780029296875	0.6556117105648557
260.0	580.0	-0.220428466796875	0.226806640625	0.31627513529523454
260.0	600.0	-0.2337646484375	0.1666259765625	0.2870716407528176
260.0	620.0	-0.179046630859375	0.175048828125	0.25039925768665744
260.0	640.0	-0.1624755859375	0.163818359375	0.23072661505351003
260.0	660.0	-0.245025634765625	0.109375	0.2683290001421715
260.0	680.0	-0.319122314453125	-0.087646484375	0.33093950777327313
260.0	700.0	-0.277313232421875	-0.432373046875	0.5136624188513695
260.0	720.0	-0.2060546875	-0.6805419921875	0.7110526966204783
260.0	740.0	-0.127593994140625	-0.78564453125	0.7959381614320236
260.0	760.0	0.02325439453125	-1.1669921875	1.167223857086142
260.0	780.0	0.1474609375	-0.8140869140625	0.8273344134847669
260.0	800.0	0.32745361328125	-0.6483154296875	0.7263186389057038
280.0	0.0	0.190826416015625	0.8031200170516968	0.8254795471957413
280.0	20.0	0.208282470703125	0.8161277770996094	0.842286255471231
280.0	40.0	0.241302490234375	0.8040733337402344	0.8395003381925733
280.0	60.0	0.260528564453125	0.8308067321777344	0.870697972392179
280.0	80.0	0.286468505859375	0.8488082885742188	0.8958458101713692
280.0	100.0	0.1629638671875	0.83099365234375	0.8468221018869964
280.0	120.0	-0.067413330078125	0.8132400512695312	0.8160293732832734
280.0	140.0	-0.0992431640625	0.8398895263671875	0.8457325949225528
280.0	160.0	-0.090118408203125	0.8463287353515625	0.8511131862325011
280.0	180.0	-0.1177978515625	0.825836181640625	0.8341952605592459
280.0	200.0	-0.07952880859375	0.8297882080078125	0.8335906078796462
280.0	220.0	-0.063079833984375	0.7662200927734375	0.7688122631860339
280.0	240.0	-0.0535888671875	0.7943878173828125	0.7961933000802431
280.0	260.0	-0.01239013671875	0.823699951171875	0.8237931324358432
280.0	280.0	-0.0101318359375	0.85382080078125	0.8538809132110867
280.0	300.0	0.0045166015625	0.86181640625	0.8618282414561148
280.0	320.0	-0.03668212890625	0.88140869140625	0.8821716725601502
280.0	340.0	-0.070281982421875	0.918060302734375	0.9207465864774526
280.0	360.0	-0.102020263671875	0.976470947265625	0.9817859466571651
280.0	380.0	-0.175201416015625	1.087158203125	1.1011850411242694
280.0	400.0	-0.184661865234375	1.182830810546875	1.1971586072241287
280.0	420.0	-0.176422119140625	1.25408935546875	1.2664378688360884
280.0	440.0	-0.173553466796875	1.275390625	1.2871449227554388
280.0	460.0	-0.15704345703125	1.290313720703125	1.2998354300568469
280.0	480.0	-0.16058349609375	1.19171142578125	1.202482091989428
280.0	500.0	-0.20867919921875	1.05340576171875	1.0738764859185803
280.0	520.0	-0.206207275390625	0.95947265625	0.9813812809074034
280.0	540.0	-0.199462890625	0.9163818359375	0.9378385329963063
280.0	560.0	-0.14471435546875	0.87060546875	0.8825509202851374
280.0	580.0	-0.269683837890625	0.3316650390625	0.4274705493431642
280.0	600.0	-0.242340087890625	0.1669921875	0.2943044493120534
280.0	620.0	-0.160125732421875	0.186767578125	0.2460129639314154
280.0	640.0	-0.1495361328125	0.1739501953125	0.2293898983516374
280.0	660.0	-0.224365234375	0.1173095703125	0.25318233288097347
280.0	680.0	-0.26275634765625	-0.092041015625	0.27841057234044403
280.0	700.0	-0.2554931640625	-0.5003662109375	0.5618212366319186
280.0	720.0	-0.23248291015625	-0.762451171875	0.7971073284121027
280.0	740.0	-0.18902587890625	-0.8875732421875	0.9074783981690753
280.0	760.0	-0.093902587890625	-1.2991943359375	1.302583440146787
280.0	780.0	-0.041534423828125	-0.916015625	0.9169567784835199
280.0	800.0	0.045745849609375	-0.77685546875	0.7782011964031318
300.0	0.0	0.21185302734375	0.8510465025901794	0.8770187311373048
300.0	20.0	0.226715087890625	0.8693332672119141	0.8984097397950419
300.0	40.0	0.25579833984375	0.8513755798339844	0.8889730977956936
300.0	60.0	0.265777587890625	0.86102294921875	0.9011094524564222
300.0	80.0	0.2452392578125	0.8494720458984375	0.8841634748932479
300.0	100.0	0.067626953125	0.8250579833984375	0.8278249094817498
300.0	120.0	-0.1158447265625	0.829620361328125	0.8376693527893623
300.0	140.0	-0.09478759765625	0.8563079833984375	0.861538188997645
300.0	160.0	-0.10968017578125	0.8622589111328125	0.8692066329632726
300.0	180.0	-0.13104248046875	0.86431884765625	0.8741963178263968
300.0	200.0	-0.109588623046875	0.8518218994140625	0.8588423689028687
300.0	220.0	-0.110443115234375	0.80072021484375	0.8083010232345959
300.0	240.0	-0.1304931640625	0.85235595703125	0.8622871582910768
300.0	260.0	-0.16473388671875	0.866790771484375	0.882305783140938
300.0	280.0	-0.212371826171875	0.879547119140625	0.9048231469962237
300.0	300.0	-0.19586181640625	0.900543212890625	0.9215964026673092
300.0	320.0	-0.201629638671875	0.912261962890625	0.934278545257252
300.0	340.0	-0.199005126953125	0.953216552734375	0.9737683692544316
300.0	360.0	-0.199310302734375	1.025482177734375	1.044671380687202
300.0	380.0	-0.210723876953125	1.090911865234375	1.1110775175600032
300.0	400.0	-0.22607421875	1.18426513671875	1.2056506402896747
300.0	420.0	-0.21868896484375	1.247283935546875	1.2663104197698651
300.0	440.0	-0.2183837890625	1.273681640625	1.292267929258668
300.0	460.0	-0.204803466796875	1.283447265625	1.2996850940332847
300.0	480.0	-0.199432373046875	1.1754150390625	1.1922138170116157
300.0	500.0	-0.179351806640625	1.023681640625	1.039274348715462
300.0	520.0	-0.162261962890625	0.9459228515625	0.9597390195825374
300.0	540.0	-0.127716064453125	0.9154052734375	0.9242717174925233
300.0	560.0	-0.10595703125	0.88818359375	0.8944814076759665
300.0	580.0	-0.187713623046875	0.43359375	0.4724827449933455
300.0	600.0	-0.183868408203125	0.1484375	0.23630760237749654
300.0	620.0	-0.168304443359375	0.16162109375	0.23334044569995865
300.0	640.0	-0.18310546875	0.1478271484375	0.23533057281475325
300.0	660.0	-0.22601318359375	0.0938720703125	0.2447323532819825
300.0	680.0	-0.221832275390625	-0.123046875	0.2536731989238274
300.0	700.0	-0.250762939453125	-0.5887451171875	0.6399241086373405
300.0	720.0	-0.26019287109375	-0.8291015625	0.8689705007121646
300.0	740.0	-0.2314453125	-0.97705078125	1.0040892200494227
300.0	760.0	-0.144073486328125	-1.354248046875	1.3618902092046528
300.0	780.0	-0.11309814453125	-1.1256103515625	1.13127797372753
300.0	800.0	-0.0419921875	-0.9996337890625	1.0005153952071333
320.0	0.0	0.20440673828125	0.9041427969932556	0.9269607931350532
320.0	20.0	0.23974609375	0.8954753875732422	0.9270136780101101
320.0	40.0	0.291748046875	0.8349990844726562	0.884500081359833
320.0	60.0	0.294342041015625	0.7752532958984375	0.8292496065182269
320.0	80.0	0.195892333984375	0.8076858520507812	0.8311018241568493
320.0	100.0	0.020172119140625	0.787628173828125	0.7878864477819444
320.0	120.0	-0.13623046875	0.8294296264648438	0.8405428281018493
320.0	140.0	-0.135589599609375	0.8538818359375	0.864580088404901
320.0	160.0	-0.121917724609375	0.867095947265625	0.8756250986229204
320.0	180.0	-0.129058837890625	0.8802947998046875	0.8897050737187315
320.0	200.0	-0.1337890625	0.865081787109375	0.8753662157251552
320.0	220.0	-0.1248779296875	0.8390655517578125	0.8483074309881286
320.0	240.0	-0.15625	0.84307861328125	0.8574354848454987
320.0	260.0	-0.238677978515625	0.86566162109375	0.8979628164144462
320.0	280.0	-0.30877685546875	0.87786865234375	0.9305893386671702
320.0	300.0	-0.286712646484375	0.894134521484375	0.9389785323233788
320.0	320.0	-0.282135009765625	0.902740478515625	0.9458015306004051
320.0	340.0	-0.26629638671875	0.944732666015625	0.9815465224921601
320.0	360.0	-0.24273681640625	1.003692626953125	1.0326277409788613
320.0	380.0	-0.2386474609375	1.066802978515625	1.0931702546180648
320.0	400.0	-0.251922607421875	1.157928466796875	1.1850161747203276
320.0	420.0	-0.25146484375	1.218719482421875	1.2443921184565798
320.0	440.0	-0.25177001953125	1.232574462890625	1.2580254167960514
320.0	460.0	-0.255340576171875	1.2391357421875	1.2651704222777072
320.0	480.0	-0.2559814453125	1.1280517578125	1.1567312862753163
320.0	500.0	-0.29827880859375	0.9237060546875	0.9706714805341989
320.0	520.0	-0.253387451171875	0.851318359375	0.8882275324601917
320.0	540.0	-0.203460693359375	0.821533203125	0.8463527973481864
320.0	560.0	-0.15576171875	0.7957763671875	0.8108771421134578
320.0	580.0	-0.050048828125	0.4578857421875	0.4606128939741955
320.0	600.0	-0.09478759765625	0.111083984375	0.1460285597205847
320.0	620.0	-0.165863037109375	0.1064453125	0.19708158623364225
320.0	640.0	-0.18682861328125	0.0889892578125	0.2069396500108533
320.0	660.0	-0.18292236328125	0.03564453125	0.186362881487784
320.0	680.0	-0.162994384765625	-0.19775390625	0.2562689542302352
320.0	700.0	-0.2093505859375	-0.6683349609375	0.7003565433718059
320.0	720.0	-0.27630615234375	-0.8831787109375	0.9253916604747591
320.0	740.0	-0.235504150390625	-1.04931640625	1.0754195112962315
320.0	760.0	-0.181640625	-1.4019775390625	1.4136952771676554
320.0	780.0	-0.11358642578125	-1.340087890625	1.3448930926737341
320.0	800.0	0.039459228515625	-1.2158203125	1.2164604650388955
340.0	0.0	0.22442626953125	0.8559473156929016	0.8848801939797257
340.0	20.0	0.25836181640625	0.8476696014404297	0.8861684836321554
340.0	40.0	0.2889404296875	0.7832679748535156	0.8348624391713432
340.0	60.0	0.268463134765625	0.755615234375	0.8018895417373719
340.0	80.0	0.141510009765625	0.7909317016601562	0.8034911571105794
340.0	100.0	0.003143310546875	0.7769241333007812	0.7769304919401505
340.0	120.0	-0.119232177734375	0.8318023681640625	0.8403044043027647
340.0	140.0	-0.082977294921875	0.8575897216796875	0.8615946623576516
340.0	160.0	-0.093292236328125	0.8749847412109375	0.8799441679510547
340.0	180.0	-0.110443115234375	0.8904876708984375	0.8973104110199532
340.0	200.0	-0.153564453125	0.8572540283203125	0.870899827956685
340.0	220.0	-0.190643310546875	0.8319244384765625	0.8534888067167701
340.0	240.0	-0.23846435546875	0.82525634765625	0.8590187938433359
340.0	260.0	-0.315887451171875	0.869171142578125	0.924793683422647
340.0	280.0	-0.375091552734375	0.880157470703125	0.9567501482451972
340.0	300.0	-0.370147705078125	0.8699951171875	0.9454632872326109
340.0	320.0	-0.34747314453125	0.872711181640625	0.939341467588337
340.0	340.0	-0.334014892578125	0.907867431640625	0.9673619911376099
340.0	360.0	-0.29931640625	0.932769775390625	0.9796171522246291
340.0	380.0	-0.271942138671875	1.000701904296875	1.0369941311544755
340.0	400.0	-0.27215576171875	1.09527587890625	1.1285823007430922
340.0	420.0	-0.250457763671875	1.126251220703125	1.153763798842205
340.0	440.0	-0.24530029296875	1.1217041015625	1.1482126654904525
340.0	460.0	-0.271881103515625	1.108306884765625	1.1411675973614737
340.0	480.0	-0.287841796875	1.015655517578125	1.0556557347995215
340.0	500.0	-0.3087158203125	0.814697265625	0.8712273482438849
340.0	520.0	-0.262237548828125	0.7364501953125	0.7817463925028388
340.0	540.0	-0.20819091796875	0.702880859375	0.733065454649453
340.0	560.0	-0.165618896484375	0.6824951171875	0.7023027864514575
340.0	580.0	-0.141998291015625	0.404541015625	0.42873878757847955
340.0	600.0	-0.185333251953125	0.0732421875	0.1992807876070989
340.0	620.0	-0.27874755859375	0.0523681640625	0.28362409282226536
340.0	640.0	-0.302886962890625	0.0306396484375	0.30443275176215917
340.0	660.0	-0.25341796875	-0.015380859375	0.25388429987001854
340.0	680.0	-0.151885986328125	-0.228271484375	0.27418465205338033
340.0	700.0	-0.2447509765625	-0.7916259765625	0.8285980492958146
340.0	720.0	-0.286956787109375	-1.0238037109375	1.063258311134943
340.0	740.0	-0.2569580078125	-1.2283935546875	1.254981331724405
340.0	760.0	-0.22119140625	-1.42333984375	1.4404242253604065
340.0	780.0	-0.164581298828125	-1.4869384765625	1.4960190630489842
340.0	800.0	-0.13702392578125	-1.3707275390625	1.3775592700790928
360.0	0.0	0.2291259765625	0.8096872568130493	0.8414821251703213
360.0	20.0	0.26361083984375	0.7716884613037109	0.8154714931819604
360.0	40.0	0.275390625	0.7413597106933594	0.790856634907511
360.0	60.0	0.215118408203125	0.7362632751464844	0.7670459828962499
360.0	80.0	0.09320068359375	0.7621917724609375	0.7678689116180495
360.0	100.0	0.032745361328125	0.7710342407226562	0.7717292653873329
360.0	120.0	-0.0533447265625	0.8226165771484375	0.8243444018439375
360.0	140.0	-0.047027587890625	0.855743408203125	0.8570346403185292
360.0	160.0	-0.074920654296875	0.8786163330078125	0.8818048338880702
360.0	180.0	-0.133514404296875	0.89617919921875	0.9060702253507227
360.0	200.0	-0.174407958984375	0.87872314453125	0.8958641084963631
360.0	220.0	-0.20672607421875	0.8342437744140625	0.8594756220571456
360.0	240.0	-0.248626708984375	0.789794921875	0.8280043834666205
360.0	260.0	-0.300323486328125	0.86090087890625	0.9117809603966477
360.0	280.0	-0.345367431640625	0.87127685546875	0.9372310396660766
360.0	300.0	-0.30462646484375	0.742279052734375	0.8023562022016416
360.0	320.0	-0.293914794921875	0.734344482421875	0.7909789665581629
360.0	340.0	-0.30426025390625	0.754425048828125	0.8134687802284821
360.0	360.0	-0.337677001953125	0.696380615234375	0.7739326320308877
360.0	380.0	-0.328460693359375	0.8487548828125	0.9100941040245135
360.0	400.0	-0.313934326171875	0.88348388671875	0.9376025486530304
360.0	420.0	-0.297576904296875	0.803253173828125	0.8566024020722026
360.0	440.0	-0.277130126953125	0.779693603515625	0.8274800436434923
360.0	460.0	-0.284759521484375	0.740447998046875	0.7933165968814943
360.0	480.0	-0.27606201171875	0.8193359375	0.8645933222002163
360.0	500.0	-0.297607421875	0.69952392578125	0.7601999081133173
360.0	520.0	-0.26544189453125	0.6373291015625	0.6903968301424933
360.0	540.0	-0.236968994140625	0.6197509765625	0.6635100429791488
360.0	560.0	-0.2113037109375	0.5955810546875	0.6319541525764614
360.0	580.0	-0.20703125	0.38037109375	0.43306362977873564
360.0	600.0	-0.230133056640625	0.018798828125	0.23089958791134818
360.0	620.0	-0.3497314453125	-0.0069580078125	0.3498006542490866
360.0	640.0	-0.379364013671875	-0.03173828125	0.3806893397061949
360.0	660.0	-0.342864990234375	-0.0772705078125	0.35146426974305606
360.0	680.0	-0.205352783203125	-0.248779296875	0.32258472394533666
360.0	700.0	-0.288360595703125	-0.896484375	0.9417197395050195
360.0	720.0	-0.308013916015625	-1.108642578125	1.15063501532455
360.0	740.0	-0.318572998046875	-1.3504638671875	1.3875306885483982
360.0	760.0	-0.479278564453125	-0.8916015625	1.0122555451054291
360.0	780.0	-0.84423828125	-0.640869140625	1.0599299651077803
360.0	800.0	-2.214385986328125	0.05126953125	2.2149794268301854
380.0	0.0	0.27984619140625	0.695963978767395	0.7501198241523327
380.0	20.0	0.29534912109375	0.6824665069580078	0.743634074293476
380.0	40.0	0.256927490234375	0.6710090637207031	0.7185157610195266
380.0	60.0	0.112762451171875	0.721435546875	0.7301949182849192
380.0	80.0	0.011383056640625	0.7400741577148438	0.740161693750642
380.0	100.0	-0.010650634765625	0.7646636962890625	0.7647378664897942
380.0	120.0	-0.056121826171875	0.8127288818359375	0.8146642834586277
380.0	140.0	-0.043426513671875	0.845458984375	0.8465735386545578
380.0	160.0	-0.046356201171875	0.8606719970703125	0.8619194764756667
380.0	180.0	-0.08544921875	0.879638671875	0.8837792496110096
380.0	200.0	-0.12347412109375	0.8671722412109375	0.8759186917212547
380.0	220.0	-0.157257080078125	0.8412322998046875	0.8558046339377823
380.0	240.0	-0.19378662109375	0.794281005859375	0.8175790914547125
380.0	260.0	-0.231689453125	0.805572509765625	0.8382285315947254
380.0	280.0	-0.031402587890625	0.675079345703125	0.6758093263052736
380.0	300.0	0.1192626953125	0.47589111328125	0.4906077274088431
380.0	320.0	0.11053466796875	0.490875244140625	0.5031663920941859
380.0	340.0	0.135772705078125	0.493194580078125	0.5115419056760351
380.0	360.0	0.013427734375	0.480560302734375	0.4807478638689929
380.0	380.0	-0.28314208984375	0.73150634765625	0.7843921083887017
380.0	400.0	-0.297760009765625	0.760101318359375	0.8163424756726095
380.0	420.0	-0.326019287109375	0.6439208984375	0.7217497481896771
380.0	440.0	-0.319610595703125	0.633026123046875	0.7091353928168187
380.0	460.0	-0.320037841796875	0.586151123046875	0.6678303371599065
380.0	480.0	-0.3150634765625	0.55242919921875	0.6359583433001869
380.0	500.0	-0.311614990234375	0.488800048828125	0.5796804204673011
380.0	520.0	-0.27398681640625	0.4365234375	0.5153847951300548
380.0	540.0	-0.241973876953125	0.4090576171875	0.47526781008905006
380.0	560.0	-0.230743408203125	0.3851318359375	0.4489644211758693
380.0	580.0	-0.251190185546875	0.32421875	0.4101393752941017
380.0	600.0	-0.30322265625	-0.01953125	0.30385103091789595
380.0	620.0	-0.365997314453125	-0.05224609375	0.36970757160089845
380.0	640.0	-0.38421630859375	-0.08203125	0.39287567723895844
380.0	660.0	-0.304718017578125	-0.1273193359375	0.3302473066359641
380.0	680.0	-0.171600341796875	-0.28857421875	0.3357406097450488
380.0	700.0	-0.289276123046875	-0.9580078125	1.0007295559620821
380.0	720.0	-0.275909423828125	-1.1942138671875	1.225672374960002
380.0	740.0	-0.179534912109375	-1.334716796875	1.3467374326595296
380.0	760.0	-0.697723388671875	-0.2987060546875	0.758975120940559
380.0	780.0	-1.894866943359375	0.2210693359375	1.9077191576141255
380.0	800.0	-2.98614501953125	0.631591796875	3.052207443073141
400.0	0.0	0.251495361328125	0.6032646894454956	0.6535887103533341
400.0	20.0	0.205322265625	0.6120319366455078	0.6455542767540418
400.0	40.0	0.154296875	0.609893798828125	0.6291088709307532
400.0	60.0	-0.018096923828125	0.6941146850585938	0.694350556034941
400.0	80.0	-0.066650390625	0.707244873046875	0.7103784801227832
400.0	100.0	-0.0614013671875	0.7407684326171875	0.7433088178238025
400.0	120.0	-0.075927734375	0.7787551879882812	0.7824478664204944
400.0	140.0	-0.06866455078125	0.8211669921875	0.8240327964300065
400.0	160.0	-0.081756591796875	0.834564208984375	0.8385592162870529
400.0	180.0	-0.127410888671875	0.8619842529296875	0.871349750014831
400.0	200.0	-0.161712646484375	0.8624725341796875	0.8775020525601708
400.0	220.0	-0.199951171875	0.8467254638671875	0.8700140701708735
400.0	240.0	-0.186676025390625	0.7825927734375	0.8045491827677407
400.0	260.0	-0.135986328125	0.7191162109375	0.7318609200319601
400.0	280.0	0.0458984375	0.611297607421875	0.6130182961418446
400.0	300.0	0.28924560546875	0.389984130859375	0.4855415971934082
400.0	320.0	0.312469482421875	0.381683349609375	0.4932741193434203
400.0	340.0	0.381378173828125	0.248870849609375	0.4553965428698023
400.0	360.0	0.239959716796875	0.274932861328125	0.36492292874428495
400.0	380.0	-0.30242919921875	0.572418212890625	0.6473994369699368
400.0	400.0	-0.308258056640625	0.6767578125	0.7436559461630358
400.0	420.0	-0.350006103515625	0.581756591796875	0.678929307510956
400.0	440.0	-0.3408203125	0.575164794921875	0.6685604136726315
400.0	460.0	-0.34136962890625	0.523773193359375	0.6251972341761183
400.0	480.0	-0.332489013671875	0.480499267578125	0.5843188259465981
400.0	500.0	-0.334320068359375	0.43841552734375	0.5513420741462741
400.0	520.0	-0.321929931640625	0.3818359375	0.4994372473621099
400.0	540.0	-0.302978515625	0.34814453125	0.4615198755954185
400.0	560.0	-0.319000244140625	0.3209228515625	0.4524960026528243
400.0	580.0	-0.331634521484375	0.26904296875	0.42704282557371676
400.0	600.0	-0.38897705078125	-0.0390625	0.39093353007989623
400.0	620.0	-0.373260498046875	-0.075439453125	0.3808077080233543
400.0	640.0	-0.349212646484375	-0.1083984375	0.3656496871557016
400.0	660.0	-0.28485107421875	-0.15625	0.32489105402207646
400.0	680.0	-0.17242431640625	-0.3114013671875	0.35595077802191527
400.0	700.0	-0.2772216796875	-1.0091552734375	1.0465401213500962
400.0	720.0	-0.115478515625	-1.161865234375	1.1675898725238358
400.0	740.0	-0.008941650390625	-1.08984375	1.0898804303802188
400.0	760.0	-1.259429931640625	0.1290283203125	1.2660221404679204
400.0	780.0	-2.329345703125	0.4700927734375	2.3763077705350084
400.0	800.0	-2.767242431640625	0.6165771484375	2.8351010661787064
420.0	0.0	0.047821044921875	0.518772304058075	0.5209717418393667
420.0	20.0	0.051361083984375	0.5365104675292969	0.5389633036826855
420.0	40.0	0.038177490234375	0.5287094116210938	0.5300859955680012
420.0	60.0	-0.041839599609375	0.6599388122558594	0.6612637809657711
420.0	80.0	-0.103912353515625	0.6782379150390625	0.686151912195609
420.0	100.0	-0.094573974609375	0.7199020385742188	0.7260875854996631
420.0	120.0	-0.08843994140625	0.7583999633789062	0.7635392116250922
420.0	140.0	-0.087738037109375	0.8009796142578125	0.8057706284125776
420.0	160.0	-0.10028076171875	0.81365966796875	0.8198160076809364
420.0	180.0	-0.161468505859375	0.8498077392578125	0.8650117178899562
420.0	200.0	-0.18145751953125	0.860015869140625	0.8789505825517944
420.0	220.0	-0.18756103515625	0.8380126953125	0.8587458409877774
420.0	240.0	-0.08441162109375	0.7384185791015625	0.7432276365542695
420.0	260.0	-9.1552734375e-05	0.63165283203125	0.6316528386661472
420.0	280.0	0.130828857421875	0.556915283203125	0.5720758888465151
420.0	300.0	0.203582763671875	0.334991455078125	0.39200155183320123
420.0	320.0	0.228271484375	0.318115234375	0.3915420448945771
420.0	340.0	0.304931640625	0.1483154296875	0.33908814803475795
420.0	360.0	0.0501708984375	0.1575927734375	0.16538621856052318
420.0	380.0	-0.406280517578125	0.3787841796875	0.5554649527603712
420.0	400.0	-0.31158447265625	0.59136962890625	0.6684331840903691
420.0	420.0	-0.36376953125	0.54986572265625	0.6593031054212658
420.0	440.0	-0.3389892578125	0.5379638671875	0.6358607074757802
420.0	460.0	-0.3123779296875	0.49658203125	0.5866631782515626
420.0	480.0	-0.316375732421875	0.44964599609375	0.5497955309645746
420.0	500.0	-0.33758544921875	0.396270751953125	0.5205712673378357
420.0	520.0	-0.368499755859375	0.3546142578125	0.5114130834387494
420.0	540.0	-0.42193603515625	0.3153076171875	0.5267341940863867
420.0	560.0	-0.45196533203125	0.273193359375	0.5281167228603123
420.0	580.0	-0.430816650390625	0.217529296875	0.48261991385844194
420.0	600.0	-0.421051025390625	-0.0596923828125	0.42526126857301594
420.0	620.0	-0.353424072265625	-0.1044921875	0.3685474082195571
420.0	640.0	-0.312286376953125	-0.1451416015625	0.34436734127184127
420.0	660.0	-0.278106689453125	-0.1939697265625	0.3390687032760587
420.0	680.0	-0.21356201171875	-0.3255615234375	0.3893572118149417
420.0	700.0	-0.2869873046875	-1.0504150390625	1.088913893446341
420.0	720.0	-0.078521728515625	-1.0989990234375	1.1018005787644425
420.0	740.0	-0.302520751953125	-0.695556640625	0.7584970966851617
420.0	760.0	-1.844879150390625	0.322021484375	1.8727725211421469
420.0	780.0	-2.53704833984375	0.509521484375	2.587706788209134
420.0	800.0	-2.79132080078125	0.58984375	2.8529611743394163
440.0	0.0	-0.085205078125	0.39892733097076416	0.4079251410905498
440.0	20.0	-0.08770751953125	0.41420745849609375	0.42339157721442433
440.0	40.0	-0.08477783203125	0.4153633117675781	0.42392683515725815
440.0	60.0	-0.0908203125	0.5795669555664062	0.5866397405112531
440.0	80.0	-0.13934326171875	0.629638671875	0.644873167147567
440.0	100.0	-0.148284912109375	0.6878814697265625	0.703682692378078
440.0	120.0	-0.127044677734375	0.7296524047851562	0.7406301249270061
440.0	140.0	-0.11920166015625	0.7651214599609375	0.7743512667238058
440.0	160.0	-0.128326416015625	0.7741546630859375	0.7847184918332922
440.0	180.0	-0.148773193359375	0.8113555908203125	0.8248826327531235
440.0	200.0	-0.145965576171875	0.8257293701171875	0.8385314198652992
440.0	220.0	-0.127410888671875	0.8052825927734375	0.8152996926137449
440.0	240.0	-0.027191162109375	0.6991424560546875	0.6996710178041098
440.0	260.0	-0.009735107421875	0.639404296875	0.6394784024333648
440.0	280.0	0.1820068359375	0.5748291015625	0.6029552092246413
440.0	300.0	0.186553955078125	0.343231201171875	0.39065334455649964
440.0	320.0	0.199615478515625	0.33099365234375	0.38652701995446215
440.0	340.0	0.292083740234375	0.109375	0.31189068907920586
440.0	360.0	0.050384521484375	0.09619140625	0.10858815147870408
440.0	380.0	-0.4722900390625	0.329193115234375	0.5756960900643414
440.0	400.0	-0.361114501953125	0.5406494140625	0.6501580365164904
440.0	420.0	-0.40057373046875	0.507598876953125	0.6466188471006119
440.0	440.0	-0.409332275390625	0.506866455078125	0.6515109476900073
440.0	460.0	-0.37176513671875	0.475372314453125	0.6034800363127447
440.0	480.0	-0.39111328125	0.41748046875	0.572066028145232
440.0	500.0	-0.391021728515625	0.36724853515625	0.5364414961072256
440.0	520.0	-0.39935302734375	0.33154296875	0.5190410201286421
440.0	540.0	-0.4462890625	0.2584228515625	0.5157095088485598
440.0	560.0	-0.483795166015625	0.20263671875	0.5245182574952494
440.0	580.0	-0.476837158203125	0.123046875	0.4924573168209583
440.0	600.0	-0.429473876953125	-0.0914306640625	0.4390983686101073
440.0	620.0	-0.344635009765625	-0.154296875	0.37759874945624233
440.0	640.0	-0.308563232421875	-0.2100830078125	0.3732909569949197
440.0	660.0	-0.2613525390625	-0.272705078125	0.3777210734253226
440.0	680.0	-0.25396728515625	-0.4637451171875	0.5287333124032229
440.0	700.0	-0.126129150390625	-0.9022216796875	0.9109953467918455
440.0	720.0	0.0653076171875	-1.029541015625	1.0316102886831178
440.0	740.0	-0.810882568359375	-0.1190185546875	0.8195705924622954
440.0	760.0	-1.54541015625	0.3199462890625	1.5781819219993347
440.0	780.0	-2.170989990234375	0.4468994140625	2.216510009900081
440.0	800.0	-2.3758544921875	0.50341796875	2.4286033474628788
460.0	0.0	-0.06298828125	0.362551748752594	0.36798273614178306
460.0	20.0	-0.08221435546875	0.36838531494140625	0.3774479308588418
460.0	40.0	-0.097930908203125	0.3691520690917969	0.38192108202643604
460.0	60.0	-0.13104248046875	0.43102264404296875	0.45050266521430754
460.0	80.0	-0.134429931640625	0.5242919921875	0.5412517894592503
460.0	100.0	-0.18768310546875	0.6396713256835938	0.6666365973903624
460.0	120.0	-0.179931640625	0.6820755004882812	0.7054093731049677
460.0	140.0	-0.153594970703125	0.7125244140625	0.728891250914979
460.0	160.0	-0.150848388671875	0.7262420654296875	0.7417430646554638
460.0	180.0	-0.15875244140625	0.758575439453125	0.7750090547819081
460.0	200.0	-0.14044189453125	0.78326416015625	0.7957554086054347
460.0	220.0	-0.09259033203125	0.7630462646484375	0.7686433318383699
460.0	240.0	-0.002716064453125	0.6885223388671875	0.6885276959754456
460.0	260.0	0.017059326171875	0.639373779296875	0.6396013213415115
460.0	280.0	0.10906982421875	0.607086181640625	0.6168061757911499
460.0	300.0	0.06964111328125	0.3736572265625	0.3800915779406739
460.0	320.0	0.05926513671875	0.363800048828125	0.3685957568361826
460.0	340.0	0.086761474609375	0.156036376953125	0.1785354430051662
460.0	360.0	-0.074432373046875	0.10693359375	0.13028803333260966
460.0	380.0	-0.44677734375	0.347320556640625	0.5658988990565887
460.0	400.0	-0.334320068359375	0.50439453125	0.6051311851679142
460.0	420.0	-0.384613037109375	0.475830078125	0.6118344968722678
460.0	440.0	-0.40325927734375	0.471771240234375	0.6206336664056211
460.0	460.0	-0.41693115234375	0.444305419921875	0.6092937649169249
460.0	480.0	-0.466094970703125	0.38470458984375	0.6043526645606809
460.0	500.0	-0.47247314453125	0.330322265625	0.5764925597706189
460.0	520.0	-0.445648193359375	0.2706298828125	0.521385505854912
460.0	540.0	-0.46661376953125	0.1978759765625	0.5068365732824789
460.0	560.0	-0.470367431640625	0.130859375	0.488231191930205
460.0	580.0	-0.4622802734375	0.038330078125	0.4638666253337465
460.0	600.0	-0.4354248046875	-0.099609375	0.4466730214877972
460.0	620.0	-0.373870849609375	-0.195556640625	0.4219263109598302
460.0	640.0	-0.345672607421875	-0.2847900390625	0.44787824000620746
460.0	660.0	-0.336639404296875	-0.4046630859375	0.5263822771007923
460.0	680.0	-0.39715576171875	-0.677734375	0.7855294915679749
460.0	700.0	-0.281280517578125	-0.8538818359375	0.8990177525015919
460.0	720.0	-0.200469970703125	-0.8712158203125	0.8939827821141155
460.0	740.0	1.22332763671875	-0.1771240234375	1.2360839075235022
460.0	760.0	1.7144775390625	-0.01171875	1.7145175884345336
460.0	780.0	1.846435546875	-0.008056640625	1.8464531237542265
460.0	800.0	1.925201416015625	0.0362548828125	1.9255427569275931
480.0	0.0	-0.0887451171875	0.32336288690567017	0.33531962729997233
480.0	20.0	-0.09442138671875	0.3226032257080078	0.3361372331460821
480.0	40.0	-0.086517333984375	0.3253326416015625	0.33664012947243027
480.0	60.0	-0.099029541015625	0.33251953125	0.3469525740738712
480.0	80.0	-0.0738525390625	0.41814422607421875	0.42461605165747734
480.0	100.0	-0.063201904296875	0.5790176391601562	0.5824567856634106
480.0	120.0	-0.1202392578125	0.6422271728515625	0.6533859660784057
480.0	140.0	-0.18280029296875	0.660003662109375	0.684850918892022
480.0	160.0	-0.19891357421875	0.6671142578125	0.6961379482438814
480.0	180.0	-0.2015380859375	0.7206268310546875	0.7482784439760859
480.0	200.0	-0.188018798828125	0.74517822265625	0.7685321413147915
480.0	220.0	-0.143218994140625	0.7243804931640625	0.7384028569549707
480.0	240.0	-0.036773681640625	0.660125732421875	0.6611492163399446
480.0	260.0	-0.001190185546875	0.594451904296875	0.5944530957643479
480.0	280.0	0.110504150390625	0.644073486328125	0.6534843709259001
480.0	300.0	-0.042694091796875	0.4468994140625	0.4489341508103007
480.0	320.0	-0.0726318359375	0.447265625	0.45312462181864777
480.0	340.0	-0.08270263671875	0.35223388671875	0.361812709938762
480.0	360.0	-0.43450927734375	0.25732421875	0.5049891737979001
480.0	380.0	-0.525146484375	0.35284423828125	0.6326751824907452
480.0	400.0	-0.40301513671875	0.479248046875	0.6261788010288555
480.0	420.0	-0.4161376953125	0.4503173828125	0.613152776005376
480.0	440.0	-0.41705322265625	0.44232177734375	0.6079325170119605
480.0	460.0	-0.43988037109375	0.400177001953125	0.5946733336595534
480.0	480.0	-0.509979248046875	0.34405517578125	0.6151851732773823
480.0	500.0	-0.536712646484375	0.288360595703125	0.6092719409676789
480.0	520.0	-0.514373779296875	0.22607421875	0.5618629167435533
480.0	540.0	-0.53338623046875	0.177001953125	0.561988044591455
480.0	560.0	-0.521942138671875	0.1046142578125	0.5323229649930867
480.0	580.0	-0.500732421875	-0.0020751953125	0.5007367219930929
480.0	600.0	-0.441070556640625	-0.121826171875	0.45758589585889536
480.0	620.0	-0.38299560546875	-0.239501953125	0.45171541855361114
480.0	640.0	-0.577239990234375	-0.525390625	0.7805391182789444
480.0	660.0	-0.599945068359375	-0.704345703125	0.9252226513436568
480.0	680.0	-0.613800048828125	-0.8262939453125	1.0293260824449681
480.0	700.0	-0.59857177734375	-0.83349609375	1.0261597882050166
480.0	720.0	-0.614349365234375	-0.6942138671875	0.9270156611186801
480.0	740.0	1.3619384765625	-0.1153564453125	1.3668151021321497
480.0	760.0	1.846771240234375	0.0299072265625	1.8470133881370412
480.0	780.0	1.94732666015625	0.04150390625	1.9477689019976945
480.0	800.0	2.01861572265625	0.0880126953125	2.020533511301207
500.0	0.0	-0.060028076171875	0.3310149908065796	0.3364138731794163
500.0	20.0	-0.05426025390625	0.3259429931640625	0.3304285247170995
500.0	40.0	-0.031097412109375	0.328216552734375	0.32968644880967896
500.0	60.0	-0.05523681640625	0.2952766418457031	0.30039873685881807
500.0	80.0	-0.0396728515625	0.3464202880859375	0.3486846012496739
500.0	100.0	-0.01287841796875	0.4944000244140625	0.4945677282132382
500.0	120.0	-0.0826416015625	0.57958984375	0.585451980342508
500.0	140.0	-0.177276611328125	0.584625244140625	0.6109121647262137
500.0	160.0	-0.27520751953125	0.572113037109375	0.6348641634531409
500.0	180.0	-0.29278564453125	0.6324005126953125	0.696888687023167
500.0	200.0	-0.26776123046875	0.6347198486328125	0.6888870464674158
500.0	220.0	-0.25	0.6248779296875	0.6730322629789275
500.0	240.0	-0.09808349609375	0.6137847900390625	0.6215723133226485
500.0	260.0	0.006103515625	0.66998291015625	0.6700107109624609
500.0	280.0	0.126251220703125	0.764312744140625	0.774669827465096
500.0	300.0	-0.009765625	0.65478515625	0.6548579756534828
500.0	320.0	-0.037689208984375	0.669921875	0.6709812181256518
500.0	340.0	-0.0731201171875	0.659881591796875	0.6639203767997268
500.0	360.0	-0.483856201171875	0.5274658203125	0.7157772104575673
500.0	380.0	-0.540802001953125	0.430267333984375	0.6910837749582387
500.0	400.0	-0.417999267578125	0.476348876953125	0.6337441441704628
500.0	420.0	-0.401123046875	0.41827392578125	0.579528062929434
500.0	440.0	-0.41583251953125	0.405364990234375	0.5807214991778954
500.0	460.0	-0.465972900390625	0.3499755859375	0.5827638069155872
500.0	480.0	-0.544952392578125	0.281890869140625	0.6135434559030679
500.0	500.0	-0.570068359375	0.21954345703125	0.6108823650145226
500.0	520.0	-0.534423828125	0.1314697265625	0.5503572631211457
500.0	540.0	-0.545257568359375	0.069091796875	0.5496175872810065
500.0	560.0	-0.560089111328125	0.0157470703125	0.5603104343591645
500.0	580.0	-0.5321044921875	-0.065673828125	0.5361419982679115
500.0	600.0	-0.801025390625	-0.27490234375	0.846884274871825
500.0	620.0	-0.790252685546875	-0.4710693359375	0.9200030577528779
500.0	640.0	-0.748626708984375	-0.6417236328125	0.9860279764361903
500.0	660.0	-0.694061279296875	-0.7891845703125	1.0509678137024654
500.0	680.0	-0.681732177734375	-0.81103515625	1.0594983656579728
500.0	700.0	-0.707550048828125	-0.7318115234375	1.0179269018120096
500.0	720.0	-0.769134521484375	-0.6123046875	0.983099660499113
500.0	740.0	1.56884765625	-0.0245361328125	1.5690395120373837
500.0	760.0	1.952301025390625	0.0867919921875	1.95422929658962
500.0	780.0	2.02655029296875	0.1053466796875	2.0292865773105846
500.0	800.0	2.0618896484375	0.1217041015625	2.065478349116943
520.0	0.0	0.002197265625	0.3008735775947571	0.3008816007516829
520.0	20.0	-0.0216064453125	0.3070659637451172	0.3078251850803629
520.0	40.0	-0.0064697265625	0.3092460632324219	0.3093137322954553
520.0	60.0	-0.0196533203125	0.2565879821777344	0.2573395531148429
520.0	80.0	0.003662109375	0.30394744873046875	0.30396950938348305
520.0	100.0	0.0284423828125	0.3637847900390625	0.36489497475824134
520.0	120.0	0.0247802734375	0.4043731689453125	0.40513173377867046
520.0	140.0	-0.0023193359375	0.4488677978515625	0.44887378990903687
520.0	160.0	-0.198486328125	0.437591552734375	0.48050305875928245
520.0	180.0	-0.272216796875	0.5653839111328125	0.6275037461790336
520.0	200.0	-0.304443359375	0.573150634765625	0.648989529345254
520.0	220.0	-0.3284912109375	0.57196044921875	0.6595795866563029
520.0	240.0	-0.2957763671875	0.57659912109375	0.6480356516679617
520.0	260.0	-0.2421875	0.661163330078125	0.7041248001570785
520.0	280.0	-0.270263671875	0.79437255859375	0.8390889191153333
520.0	300.0	-0.3031005859375	0.76727294921875	0.8249713593807328
520.0	320.0	-0.2960205078125	0.781890869140625	0.8360511182284563
520.0	340.0	-0.4332275390625	0.775299072265625	0.8881299184568037
520.0	360.0	-0.571533203125	0.6607666015625	0.8736490737216964
520.0	380.0	-0.5731201171875	0.51220703125	0.7686499278520439
520.0	400.0	-0.5401611328125	0.47406005859375	0.7186842064183635
520.0	420.0	-0.512939453125	0.39459228515625	0.6471552781805966
520.0	440.0	-0.503173828125	0.36688232421875	0.6227250927448797
520.0	460.0	-0.5467529296875	0.267425537109375	0.6086502969851424
520.0	480.0	-0.5687255859375	0.2015380859375	0.6033791446373531
520.0	500.0	-0.6104736328125	0.141204833984375	0.6265914629963019
520.0	520.0	-0.607421875	0.0247802734375	0.6079271306498443
520.0	540.0	-0.6436767578125	-0.0203857421875	0.6439994930374923
520.0	560.0	-0.7327880859375	-0.0936279296875	0.7387452660488
520.0	580.0	-0.7325439453125	-0.209716796875	0.7619722873605791
520.0	600.0	-0.728759765625	-0.3870849609375	0.8251821392745912
520.0	620.0	-0.6561279296875	-0.651123046875	0.9243728048183744
520.0	640.0	-0.62060546875	-0.82568359375	1.0329107148395364
520.0	660.0	-0.558837890625	-1.0531005859375	1.1921915249237873
520.0	680.0	-0.5562744140625	-1.1171875	1.248018082359718
520.0	700.0	-0.6142578125	-1.07666015625	1.2395603060253098
520.0	720.0	0.11962890625	-1.98193359375	1.9855406934246806
520.0	740.0	1.713134765625	0.00634765625	1.7131465255292355
520.0	760.0	2.0052490234375	0.1065673828125	2.0080787467319485
520.0	780.0	2.0335693359375	0.1177978515625	2.0369782958829052
520.0	800.0	2.0496826171875	0.119384765625	2.053156485381457
540.0	0.0	0.0523681640625	0.2785928249359131	0.28347202104096486
540.0	20.0	0.021240234375	0.2849235534667969	0.28571415589090365
540.0	40.0	0.0325927734375	0.2864036560058594	0.2882522212470718
540.0	60.0	0.0206298828125	0.2612152099609375	0.2620285823718362
540.0	80.0	0.034912109375	0.28910064697265625	0.29120102929251535
540.0	100.0	0.060546875	0.341033935546875	0.3463669575274982
540.0	120.0	0.0548095703125	0.38188934326171875	0.38580248767304204
540.0	140.0	0.05029296875	0.4449462890625	0.4477796141587715
540.0	160.0	-0.008056640625	0.5019073486328125	0.5019720072571577
540.0	180.0	-0.0498046875	0.5886383056640625	0.5907415355229654
540.0	200.0	-0.0748291015625	0.569580078125	0.5744744205249979
540.0	220.0	-0.0841064453125	0.6023101806640625	0.6081541316760745
540.0	240.0	-0.09423828125	0.584228515625	0.5917802059230648
540.0	260.0	-0.1094970703125	0.605224609375	0.6150499461020559
540.0	280.0	-0.1165771484375	0.770843505859375	0.7796088391388282
540.0	300.0	-0.1427001953125	0.76123046875	0.7744902661076964
540.0	320.0	-0.141845703125	0.77484130859375	0.7877177521157566
540.0	340.0	-0.1749267578125	0.79046630859375	0.8095902393313685
540.0	360.0	-0.2513427734375	0.694366455078125	0.738456473799923
540.0	380.0	-0.4967041015625	0.4637451171875	0.6795399165790472
540.0	400.0	-0.5850830078125	0.418304443359375	0.7192362152763989
540.0	420.0	-0.56982421875	0.299652099609375	0.6438097708751822
540.0	440.0	-0.54931640625	0.241668701171875	0.600126882668587
540.0	460.0	-0.5260009765625	0.102813720703125	0.5359549314163682
540.0	480.0	-0.5244140625	0.049896240234375	0.5267824444087714
540.0	500.0	-0.4959716796875	-0.027252197265625	0.49671982979124624
540.0	520.0	-0.4835205078125	-1.2803955078125	1.368650699741058
540.0	540.0	-0.4339599609375	-1.609130859375	1.666620343776531
540.0	560.0	-0.367431640625	-1.7626953125	1.80058345411754
540.0	580.0	-0.3343505859375	-1.776123046875	1.8073193940079553
540.0	600.0	-0.328125	-1.7703857421875	1.800536501092323
540.0	620.0	-0.3104248046875	-1.815673828125	1.8420192750086424
540.0	640.0	-0.2947998046875	-1.8868408203125	1.9097317104874538
540.0	660.0	-0.2884521484375	-1.9564208984375	1.9775710793246357
540.0	680.0	-0.2801513671875	-2.0389404296875	2.058096903537652
540.0	700.0	-0.306884765625	-2.0255126953125	2.048628794644071
540.0	720.0	-0.297607421875	-2.0228271484375	2.0446026142042544
540.0	740.0	-0.3668212890625	-1.8314208984375	1.8677955898178724
540.0	760.0	0.782958984375	-1.169921875	1.4077435721100087
540.0	780.0	1.9365234375	-0.2186279296875	1.9488255939478676
540.0	800.0	2.039794921875	0.0960693359375	2.0420559837121286
560.0	0.0	0.0631103515625	0.2835134267807007	0.29045271498004294
560.0	20.0	0.0675048828125	0.28177833557128906	0.2897515135436834
560.0	40.0	0.0684814453125	0.282012939453125	0.2902085566813647
560.0	60.0	0.0521240234375	0.2564544677734375	0.2616979324722879
560.0	80.0	0.0638427734375	0.28133392333984375	0.28848687343097784
560.0	100.0	0.0811767578125	0.3174591064453125	0.32767354222458295
560.0	120.0	0.07568359375	0.35120391845703125	0.3592661947671783
560.0	140.0	0.0576171875	0.3819122314453125	0.3862339871411475
560.0	160.0	0.0010986328125	0.4573974609375	0.4573987803505039
560.0	180.0	-0.0477294921875	0.517242431640625	0.5194399267614911
560.0	200.0	-0.070556640625	0.5001983642578125	0.5051501194125135
560.0	220.0	-0.08349609375	0.56939697265625	0.5754863248953975
560.0	240.0	-0.0982666015625	0.5546112060546875	0.5632494250898781
560.0	260.0	-0.1177978515625	0.546295166015625	0.5588512702363484
560.0	280.0	-0.1202392578125	0.738372802734375	0.7480988403527419
560.0	300.0	-0.1470947265625	0.70477294921875	0.7199595603455734
560.0	320.0	-0.152099609375	0.69683837890625	0.7132447108031843
560.0	340.0	-0.1431884765625	0.7056884765625	0.7200688618273892
560.0	360.0	-0.1826171875	0.563201904296875	0.5920687647343309
560.0	380.0	-0.2423095703125	0.14697265625	0.2833988171291635
560.0	400.0	-0.2427978515625	0.028839111328125	0.24450458291320792
560.0	420.0	-0.2955322265625	-0.2327880859375	0.37620418643528375
560.0	440.0	-0.3211669921875	-0.43524169921875	0.5409099496307962
560.0	460.0	-0.303466796875	-0.59857177734375	0.6711037695006848
560.0	480.0	-0.397216796875	-0.61102294921875	0.7287868194414703
560.0	500.0	-0.39794921875	-0.65869140625	0.769569976916549
560.0	520.0	-0.388427734375	-1.5887451171875	1.6355387956935838
560.0	540.0	-0.3883056640625	-1.7596435546875	1.8019785593331237
560.0	560.0	-0.351806640625	-1.8299560546875	1.8634664135624468
560.0	580.0	-0.3271484375	-1.8343505859375	1.863294977261502
560.0	600.0	-0.3272705078125	-1.8175048828125	1.8467349523770678
560.0	620.0	-0.323486328125	-1.8515625	1.8796082293632483
560.0	640.0	-0.33447265625	-1.904052734375	1.9332068624593295
560.0	660.0	-0.330078125	-1.984130859375	2.011399223358628
560.0	680.0	-0.3306884765625	-2.063232421875	2.0895652407157344
560.0	700.0	-0.3511962890625	-2.0504150390625	2.0802741804543325
560.0	720.0	-0.3360595703125	-2.06298828125	2.090181016891468
560.0	740.0	-0.3614501953125	-2.0340576171875	2.0659227075885327
560.0	760.0	-0.2547607421875	-0.393310546875	0.468610949555212
560.0	780.0	1.8546142578125	-0.09228515625	1.8569088818101704
560.0	800.0	1.9835205078125	0.095703125	1.9858279615937338
580.0	0.0	0.364013671875	0.29277682304382324	0.46714475425027985
580.0	20.0	0.2720947265625	0.3024921417236328	0.4068624288720599
580.0	40.0	0.2244873046875	0.2944450378417969	0.3702599495969226
580.0	60.0	0.0751953125	0.2610816955566406	0.2716946572472544
580.0	80.0	0.087158203125	0.2834320068359375	0.296530360791312
580.0	100.0	0.101806640625	0.3192901611328125	0.3351280338491026
580.0	120.0	0.083984375	0.307647705078125	0.31890513586955227
580.0	140.0	0.0693359375	0.334625244140625	0.3417331213756969
580.0	160.0	0.01513671875	0.39019775390625	0.3904912385803285
580.0	180.0	-0.033203125	0.46636962890625	0.4675500810350897
580.0	200.0	-0.0555419921875	0.4532623291015625	0.45665265999305144
580.0	220.0	-0.0697021484375	0.567718505859375	0.5719813732911277
580.0	240.0	-0.0911865234375	0.5550689697265625	0.5625091494455227
580.0	260.0	-0.1119384765625	0.534637451171875	0.5462301957331656
580.0	280.0	-0.1451416015625	0.536529541015625	0.5558147469135419
580.0	300.0	-0.2083740234375	0.19329833984375	0.28422523081155493
580.0	320.0	-0.2215576171875	0.120697021484375	0.25230051274026866
580.0	340.0	-0.2293701171875	0.1429443359375	0.27026604269722887
580.0	360.0	-0.265625	0.09100341796875	0.2807815213061483
580.0	380.0	-0.283203125	-0.01300048828125	0.2835013627926972
580.0	400.0	-0.2847900390625	-0.087310791015625	0.2978733633223931
580.0	420.0	-0.3131103515625	-0.230865478515625	0.38902051543053723
580.0	440.0	-0.306640625	-0.339813232421875	0.457713344604889
580.0	460.0	-0.29150390625	-0.442474365234375	0.5298661069068032
580.0	480.0	-0.31201171875	-0.52410888671875	0.609951996287328
580.0	500.0	-0.238037109375	-0.686279296875	0.7263889720795946
580.0	520.0	-0.260009765625	-1.729248046875	1.7486863314618117
580.0	540.0	-0.3228759765625	-1.8438720703125	1.8719276449477669
580.0	560.0	-0.3233642578125	-1.8734130859375	1.901115733929025
580.0	580.0	-0.3043212890625	-1.8795166015625	1.9039942496041606
580.0	600.0	-0.3154296875	-1.851318359375	1.8779977517332893
580.0	620.0	-0.3194580078125	-1.881103515625	1.908036649347246
580.0	640.0	-0.336181640625	-1.9373779296875	1.9663294072798536
580.0	660.0	-0.333740234375	-2.0118408203125	2.0393347028666855
580.0	680.0	-0.33642578125	-2.0928955078125	2.1197627020285585
580.0	700.0	-0.354248046875	-2.0526123046875	2.08295678113332
580.0	720.0	-0.3358154296875	-2.039794921875	2.0672530870996995
580.0	740.0	-0.3609619140625	-1.98828125	2.020780995680934
580.0	760.0	-0.2060546875	0.140869140625	0.24960498597012978
580.0	780.0	1.882568359375	0.0908203125	1.8847577979365087
580.0	800.0	2.0006103515625	0.1046142578125	2.003343685371207
600.0	0.0	0.4942626953125	0.1747756004333496	0.5242538721692145
600.0	20.0	0.3416748046875	0.19219589233398438	0.3920215978594774
600.0	40.0	0.27392578125	0.17082595825195312	0.3228263335698017
600.0	60.0	0.0882568359375	0.2641258239746094	0.2784810944749484
600.0	80.0	0.08837890625	0.272125244140625	0.28611707318603175
600.0	100.0	0.102294921875	0.322174072265625	0.33802423564239964
600.0	120.0	0.081298828125	0.3257904052734375	0.3357810114088183
600.0	140.0	0.072998046875	0.3274993896484375	0.33553623510384656
600.0	160.0	0.0340576171875	0.3480224609375	0.34968493620040886
600.0	180.0	-0.01318359375	0.403900146484375	0.4041152502371874
600.0	200.0	-0.03076171875	0.2790069580078125	0.2806976415241627
600.0	220.0	-0.05078125	0.516082763671875	0.5185751192554102
600.0	240.0	-0.075927734375	0.5446624755859375	0.5499292983272691
600.0	260.0	-0.0977783203125	0.53729248046875	0.5461170291168331
600.0	280.0	-0.1337890625	0.534027099609375	0.5505310675718766
600.0	300.0	-0.205322265625	0.173309326171875	0.26868821205913074
600.0	320.0	-0.22802734375	0.05426025390625	0.23439420780311826
600.0	340.0	-0.2469482421875	0.017822265625	0.2475905237918128
600.0	360.0	-0.27587890625	-0.0213623046875	0.27670475054696453
600.0	380.0	-0.2838134765625	-0.053009033203125	0.28872140045314054
600.0	400.0	-0.2708740234375	-0.071014404296875	0.28002818106551225
600.0	420.0	-0.2850341796875	-0.1549072265625	0.324408280460613
600.0	440.0	-0.277099609375	-0.28155517578125	0.3950411504197862
600.0	460.0	-0.25830078125	-0.394012451171875	0.4711317281534216
600.0	480.0	-0.2607421875	-0.478546142578125	0.5449705486709243
600.0	500.0	-0.1468505859375	-0.612640380859375	0.6299947070013423
600.0	520.0	-0.1788330078125	-1.703369140625	1.7127310570888872
600.0	540.0	-0.2529296875	-1.901123046875	1.9178744135573975
600.0	560.0	-0.291259765625	-1.9029541015625	1.9251146884602672
600.0	580.0	-0.2935791015625	-1.90771484375	1.9301721720971763
600.0	600.0	-0.324951171875	-1.8857421875	1.9135351739176945
600.0	620.0	-0.3360595703125	-1.9259033203125	1.9550037427046871
600.0	640.0	-0.3558349609375	-1.996826171875	2.0282833332920625
600.0	660.0	-0.3424072265625	-2.053955078125	2.0823002117268534
600.0	680.0	-0.338623046875	-2.11279296875	2.139756924670264
600.0	700.0	-0.354248046875	-2.0631103515625	2.0933026540467328
600.0	720.0	-0.33984375	-2.045166015625	2.0732095422029824
600.0	740.0	-0.3797607421875	-1.9832763671875	2.0193076461874866
600.0	760.0	-0.2840576171875	0.09912109375	0.3008549835193637
600.0	780.0	1.9140625	0.054443359375	1.9148366335764222
600.0	800.0	2.043701171875	0.0633544921875	2.0446829269115505
620.0	0.0	0.4794921875	0.08491450548171997	0.4869530070907666
620.0	20.0	0.31689453125	0.10614204406738281	0.33419796147636727
620.0	40.0	0.2578125	0.08805084228515625	0.27243391122137395
620.0	60.0	0.068603515625	0.2552680969238281	0.26432601775690284
620.0	80.0	0.0457763671875	0.23181915283203125	0.23629556790732553
620.0	100.0	0.0732421875	0.33631134033203125	0.34419432834623015
620.0	120.0	0.0498046875	0.331207275390625	0.3349309871729607
620.0	140.0	0.048095703125	0.347930908203125	0.35123939634121276
620.0	160.0	0.02197265625	0.397735595703125	0.3983420662094331
620.0	180.0	-0.0313720703125	0.453033447265625	0.4541183888999302
620.0	200.0	-0.047119140625	0.329345703125	0.3326992719861875
620.0	220.0	-0.0703125	0.3112335205078125	0.3190770313638024
620.0	240.0	-0.1160888671875	0.3022003173828125	0.323730840222475
620.0	260.0	-0.1409912109375	0.287445068359375	0.3201611920357437
620.0	280.0	-0.1868896484375	0.282318115234375	0.33857238352024843
620.0	300.0	-0.2017822265625	0.20599365234375	0.28835646648278557
620.0	320.0	-0.2296142578125	-0.011383056640625	0.22989624044178908
620.0	340.0	-0.2421875	-0.02545166015625	0.24352119447998616
620.0	360.0	-0.2735595703125	-0.060211181640625	0.28010752382633347
620.0	380.0	-0.2762451171875	-0.06793212890625	0.2844751991082368
620.0	400.0	-0.24853515625	-0.0462646484375	0.2528045521490018
620.0	420.0	-0.246337890625	-0.093780517578125	0.2635851699826746
620.0	440.0	-0.2242431640625	-0.19818115234375	0.2992670475897036
620.0	460.0	-0.2039794921875	-0.314361572265625	0.3747410190389973
620.0	480.0	-0.2030029296875	-0.402740478515625	0.4510100691744062
620.0	500.0	-0.0687255859375	-0.524810791015625	0.5292915760985609
620.0	520.0	-0.1424560546875	-1.6077880859375	1.6140868182349108
620.0	540.0	-0.1868896484375	-1.937744140625	1.9467357538247485
620.0	560.0	-0.2547607421875	-1.9256591796875	1.9424382389344226
620.0	580.0	-0.2799072265625	-1.9150390625	1.9353869552063199
620.0	600.0	-0.3314208984375	-1.89892578125	1.9276303936743275
620.0	620.0	-0.3804931640625	-1.9384765625	1.9754661301222325
620.0	640.0	-0.4705810546875	-2.013916015625	2.0681644632431135
620.0	660.0	-0.4971923828125	-2.0946044921875	2.152804738990238
620.0	680.0	-0.5072021484375	-2.1123046875	2.1723455324174576
620.0	700.0	-0.538818359375	-2.0042724609375	2.075435694516221
620.0	720.0	-0.545166015625	-1.9482421875	2.023080227214735
620.0	740.0	-0.5633544921875	-1.8114013671875	1.8969826559345713
620.0	760.0	-0.3760986328125	0.119384765625	0.39459207273685554
620.0	780.0	1.937744140625	0.0313720703125	1.9379980808355337
620.0	800.0	2.0526123046875	0.0447998046875	2.0531011411653757
