# Supplementary material for: Real-time emotion detection by quantitative facial motion analysis
Source: PLoS One. 2023 Mar 10;18(3):e0282730. doi: 10.1371/journal.pone.0282730 (PMC10004542; doi:10.1371/journal.pone.0282730)
Supplement: S1 Dataset — Data from each participant is organized into folders by Study ID and subsequently by emotions. The data files (.csv) contain the pixel displacement results after DISC-processing of videos. (ZIP) [file pone.0282730.s004.zip › S1_Dataset/1/neutral/result/100032_cropped_result.csv]

pos_x	pos_y	disp_x	disp_y	disp_xy_indi
0.0	0.0	-0.18125498294830322	-0.9228837490081787	0.9405146373273415
0.0	20.0	-0.07084715366363525	-1.0006294250488281	1.0031343705884008
0.0	40.0	-0.11111569404602051	-0.8432960510253906	0.8505850499146732
0.0	60.0	-0.01212775707244873	-0.8427314758300781	0.8428187366488419
0.0	80.0	0.018696188926696777	-0.81378173828125	0.8139964772899423
0.0	100.0	-0.0352475643157959	-0.6774063110351562	0.6783227115617279
0.0	120.0	-0.005575060844421387	-0.7293243408203125	0.7293456487951391
0.0	140.0	-0.012485742568969727	-0.677978515625	0.6780934754269333
0.0	160.0	-0.06307327747344971	-0.580963134765625	0.5843769351094759
0.0	180.0	-0.043692946434020996	-0.605682373046875	0.607256297281288
0.0	200.0	-0.02969181537628174	-0.6475982666015625	0.6482785811714649
0.0	220.0	-0.08590316772460938	-0.6394195556640625	0.6451641050079813
0.0	240.0	-0.07716822624206543	-0.7113037109375	0.7154773961033326
0.0	260.0	-0.07429170608520508	-0.77081298828125	0.7743848658749221
0.0	280.0	-0.0009387731552124023	-0.961578369140625	0.9615788273949156
0.0	300.0	0.06358349323272705	-0.98797607421875	0.990019991636719
0.0	320.0	0.08358597755432129	-0.985015869140625	0.9885559559795147
0.0	340.0	0.10142350196838379	-0.804931640625	0.8112962916412134
0.0	360.0	0.12530183792114258	-0.86737060546875	0.8763745305619295
0.0	380.0	0.14953672885894775	-0.916229248046875	0.9283519097057842
0.0	400.0	0.19998204708099365	-0.90020751953125	0.9221531311963922
0.0	420.0	0.2826974391937256	-1.0565185546875	1.093686106031184
0.0	440.0	0.4377797842025757	-1.051666259765625	1.139145759499579
0.0	460.0	0.6059268116950989	-0.905853271484375	1.0898245044914032
0.0	480.0	0.7617610692977905	-0.9439697265625	1.2129957837371876
0.0	500.0	0.8755568265914917	-0.944580078125	1.287956241718481
0.0	520.0	1.0321781635284424	-1.05169677734375	1.4735867374335918
0.0	540.0	1.2541412115097046	-1.1595458984375	1.7080447502891307
0.0	560.0	1.5234183073043823	-0.9393310546875	1.789733547020472
0.0	580.0	2.032703161239624	-0.6123046875	2.1229223188915873
0.0	600.0	1.6511170864105225	-1.21484375	2.049886087066995
0.0	620.0	1.7669695615768433	-1.367431640625	2.2342897581382415
0.0	640.0	1.4583669900894165	-1.3253173828125	1.9706091553038718
0.0	660.0	1.41685950756073	-1.4559326171875	2.0315586749970276
0.0	680.0	1.4103103876113892	-1.4166259765625	1.998950861546187
0.0	700.0	1.2805070877075195	-1.3736572265625	1.8779330599775308
0.0	720.0	1.4631305932998657	0.09185791015625	1.4660112580428197
0.0	740.0	1.5497466325759888	0.51678466796875	1.6336404188891103
0.0	760.0	1.6603286266326904	0.5191650390625	1.7396044050877668
0.0	780.0	1.7663019895553589	0.498779296875	1.83537557608745
0.0	800.0	1.667028784751892	0.8868408203125	1.8882456433853934
20.0	0.0	-0.13066482543945312	-0.7011096477508545	0.7131816281820852
20.0	20.0	-0.12222480773925781	-0.6878814697265625	0.6986557235291745
20.0	40.0	-0.08710479736328125	-0.6505584716796875	0.6563639011995626
20.0	60.0	-0.05187797546386719	-0.5612869262695312	0.5636792864203259
20.0	80.0	-0.053035736083984375	-0.5125198364257812	0.5152566079458658
20.0	100.0	-0.106658935546875	-0.39276885986328125	0.40699325032522876
20.0	120.0	-0.08947563171386719	-0.39809417724609375	0.4080255661448678
20.0	140.0	-0.10122489929199219	-0.3531646728515625	0.36738503832767216
20.0	160.0	-0.12194252014160156	-0.3471832275390625	0.36797577597299164
20.0	180.0	-0.08681678771972656	-0.40966796875	0.4187660435729275
20.0	200.0	-0.09083747863769531	-0.473663330078125	0.48229492821918885
20.0	220.0	-0.10486221313476562	-0.5247955322265625	0.5351695379863114
20.0	240.0	-0.07700347900390625	-0.634490966796875	0.6391465580956672
20.0	260.0	-0.053707122802734375	-0.75439453125	0.7563038832504135
20.0	280.0	0.0036525726318359375	-0.9349365234375	0.9349436582726415
20.0	300.0	0.057132720947265625	-0.951446533203125	0.9531603502806248
20.0	320.0	0.08759117126464844	-0.945587158203125	0.9496353442465032
20.0	340.0	0.10756492614746094	-0.786102294921875	0.7934273951777486
20.0	360.0	0.13057899475097656	-0.842376708984375	0.852437325384994
20.0	380.0	0.14801025390625	-0.844146728515625	0.857024348851901
20.0	400.0	0.17930221557617188	-0.784637451171875	0.8048634755609305
20.0	420.0	0.240509033203125	-0.895599365234375	0.9273310186015118
20.0	440.0	0.35028839111328125	-0.809661865234375	0.8821872210384474
20.0	460.0	0.4679698944091797	-0.68621826171875	0.8305969689263509
20.0	480.0	0.5838260650634766	-0.73419189453125	0.9380248462822768
20.0	500.0	0.6577281951904297	-0.922210693359375	1.1327307454531457
20.0	520.0	0.5463294982910156	-1.45843505859375	1.5574044885123028
20.0	540.0	0.4084053039550781	-1.66094970703125	1.7104235795807525
20.0	560.0	0.395660400390625	-1.6727294921875	1.7188865891824048
20.0	580.0	0.2840538024902344	-1.69757080078125	1.721172038575533
20.0	600.0	0.37014007568359375	-1.7288818359375	1.7680599758666777
20.0	620.0	0.38931846618652344	-1.701416015625	1.7453897347982419
20.0	640.0	0.5514507293701172	-1.73944091796875	1.8247609744913995
20.0	660.0	0.7065410614013672	-1.8603515625	1.9900020621955048
20.0	680.0	0.7551136016845703	-1.95574951171875	2.096461949103101
20.0	700.0	0.7649669647216797	-2.0172119140625	2.1573869294475654
20.0	720.0	0.7320137023925781	-1.9261474609375	2.0605552896650137
20.0	740.0	0.8111839294433594	-1.959716796875	2.1209689510554317
20.0	760.0	0.8536167144775391	-1.33782958984375	1.5869623520099412
20.0	780.0	1.7387332916259766	0.39764404296875	1.78362390775551
20.0	800.0	1.7117729187011719	0.570556640625	1.8043562301718623
40.0	0.0	-0.20322418212890625	-0.4874701499938965	0.5281356031712261
40.0	20.0	-0.1727752685546875	-0.3725738525390625	0.41068548674130606
40.0	40.0	-0.18243789672851562	-0.29723358154296875	0.3487569184397425
40.0	60.0	-0.12837600708007812	-0.2906913757324219	0.31777645463286347
40.0	80.0	-0.15140151977539062	-0.21535491943359375	0.2632492383931009
40.0	100.0	-0.18673324584960938	-0.13887786865234375	0.23271520686656533
40.0	120.0	-0.13884735107421875	-0.22537994384765625	0.2647162745074432
40.0	140.0	-0.14047622680664062	-0.2161865234375	0.2578181204140304
40.0	160.0	-0.14133453369140625	-0.2406158447265625	0.2790545379441884
40.0	180.0	-0.09929656982421875	-0.3340911865234375	0.3485351197390218
40.0	200.0	-0.08969879150390625	-0.41510009765625	0.4246810147292783
40.0	220.0	-0.12707901000976562	-0.397064208984375	0.4169041386715291
40.0	240.0	-0.10900115966796875	-0.4856719970703125	0.49775349476144076
40.0	260.0	-0.0980224609375	-0.5596923828125	0.568211198610673
40.0	280.0	-0.061496734619140625	-0.5924072265625	0.595590606417101
40.0	300.0	-0.0132904052734375	-0.58544921875	0.585600053455699
40.0	320.0	0.032566070556640625	-0.677276611328125	0.6780591104052862
40.0	340.0	0.06893539428710938	-0.569488525390625	0.5736455954133247
40.0	360.0	0.0990142822265625	-0.642547607421875	0.6501317219521113
40.0	380.0	0.13384246826171875	-0.652984619140625	0.6665603642166373
40.0	400.0	0.17724990844726562	-0.644378662109375	0.668312344810742
40.0	420.0	0.2435760498046875	-0.7379150390625	0.7770765064735046
40.0	440.0	0.3560638427734375	-0.643829345703125	0.7357293568419716
40.0	460.0	0.4716300964355469	-0.586029052734375	0.7522399873129267
40.0	480.0	0.5865478515625	-0.6448974609375	0.8717402808728175
40.0	500.0	0.6603164672851562	-0.844940185546875	1.0723533718508729
40.0	520.0	0.5508804321289062	-1.42657470703125	1.5292431609275967
40.0	540.0	0.41146087646484375	-1.649658203125	1.7001977061503233
40.0	560.0	0.3902244567871094	-1.6683349609375	1.7133641377597244
40.0	580.0	0.21265029907226562	-1.71990966796875	1.7330058902577048
40.0	600.0	0.23638534545898438	-1.69927978515625	1.7156426841823547
40.0	620.0	-0.02130126953125	-1.72833251953125	1.728463780978034
40.0	640.0	-0.085601806640625	-1.8311767578125	1.8331764747707293
40.0	660.0	0.036014556884765625	-1.91973876953125	1.9200765587728432
40.0	680.0	0.12205886840820312	-2.0294189453125	2.0330862310660587
40.0	700.0	0.2535362243652344	-2.18408203125	2.198748493187546
40.0	720.0	0.399169921875	-2.2523193359375	2.2874175433373845
40.0	740.0	0.6126289367675781	-2.1123046875	2.1993511104413153
40.0	760.0	0.8444862365722656	-1.38995361328125	1.6263849639103256
40.0	780.0	1.7592277526855469	0.3262939453125	1.7892316855473571
40.0	800.0	1.7618026733398438	0.3951416015625	1.8055706978882875
60.0	0.0	-0.38373565673828125	0.04570680856704712	0.38644814218953716
60.0	20.0	-0.3431053161621094	0.05621147155761719	0.34767943211149815
60.0	40.0	-0.30405426025390625	0.0449981689453125	0.3073659518993297
60.0	60.0	-0.24402999877929688	0.061183929443359375	0.25158321392007377
60.0	80.0	-0.22011947631835938	0.07137298583984375	0.231401570786292
60.0	100.0	-0.21210479736328125	0.07483673095703125	0.22491994434654675
60.0	120.0	-0.18490219116210938	0.03055572509765625	0.18740990537533703
60.0	140.0	-0.15274429321289062	-0.04669189453125	0.15972148297590677
60.0	160.0	-0.15325546264648438	-0.135711669921875	0.20470684938216385
60.0	180.0	-0.14670181274414062	-0.2096710205078125	0.25589716431255044
60.0	200.0	-0.1826934814453125	-0.2249298095703125	0.28977634029703975
60.0	220.0	-0.17436981201171875	-0.2366180419921875	0.29392674110604283
60.0	240.0	-0.16349411010742188	-0.2759857177734375	0.32077786777572
60.0	260.0	-0.15528488159179688	-0.26611328125	0.3081065934195826
60.0	280.0	-0.11701583862304688	-0.172882080078125	0.20876043710625386
60.0	300.0	-0.060581207275390625	-0.20257568359375	0.2114402758663045
60.0	320.0	-0.020294189453125	-0.18414306640625	0.1852579904648
60.0	340.0	0.025302886962890625	-0.186370849609375	0.18808064672575192
60.0	360.0	0.07400894165039062	-0.28900146484375	0.2983272869283737
60.0	380.0	0.12695693969726562	-0.25811767578125	0.2876504807713862
60.0	400.0	0.17518997192382812	-0.297454833984375	0.3452113910683478
60.0	420.0	0.2323760986328125	-0.382232666015625	0.4473259015362501
60.0	440.0	0.3072013854980469	-0.35406494140625	0.4687586521707422
60.0	460.0	0.38665771484375	-0.357269287109375	0.5264461339584817
60.0	480.0	0.4501800537109375	-0.402984619140625	0.6042008639708298
60.0	500.0	0.5121955871582031	-0.7489013671875	0.9073023626551643
60.0	520.0	0.4043731689453125	-1.49432373046875	1.5480701118505311
60.0	540.0	0.3434104919433594	-1.68988037109375	1.7244206083739344
60.0	560.0	0.3425636291503906	-1.705810546875	1.739867656417198
60.0	580.0	0.195465087890625	-1.73272705078125	1.7437171883918499
60.0	600.0	0.22803115844726562	-1.70782470703125	1.7229809746973925
60.0	620.0	-0.048587799072265625	-1.75091552734375	1.7515895518391655
60.0	640.0	-0.14908599853515625	-1.862548828125	1.8685060267788904
60.0	660.0	-0.022045135498046875	-1.92474365234375	1.9248698956648176
60.0	680.0	0.06325531005859375	-2.02520751953125	2.026195136559292
60.0	700.0	0.17546844482421875	-2.1446533203125	2.151819471855495
60.0	720.0	0.3763313293457031	-2.2945556640625	2.325212025800745
60.0	740.0	0.5740127563476562	-2.54193115234375	2.6059364205032822
60.0	760.0	0.6943511962890625	-2.39947509765625	2.497920000332381
60.0	780.0	1.6075935363769531	-1.5836181640625	2.2565911166513177
60.0	800.0	1.5517234802246094	-2.00677490234375	2.5367284576314315
80.0	0.0	-0.518524169921875	0.31864362955093384	0.6086058473647474
80.0	20.0	-0.394073486328125	0.26025962829589844	0.4722594485529349
80.0	40.0	-0.31646728515625	0.22783279418945312	0.389947848669974
80.0	60.0	-0.22359466552734375	0.16565704345703125	0.2782747392402147
80.0	80.0	-0.187469482421875	0.15047454833984375	0.24039009242813164
80.0	100.0	-0.16190338134765625	0.12825775146484375	0.20654964464414416
80.0	120.0	-0.17369842529296875	0.11248016357421875	0.2069370197594912
80.0	140.0	-0.14263916015625	0.0163726806640625	0.14357574545238377
80.0	160.0	-0.15325927734375	-0.054534912109375	0.1626728702971265
80.0	180.0	-0.20482635498046875	-0.0755767822265625	0.21832472536638228
80.0	200.0	-0.2799530029296875	0.012420654296875	0.2802284005994255
80.0	220.0	-0.22226715087890625	-0.0312652587890625	0.22445534693335673
80.0	240.0	-0.212005615234375	-0.0035552978515625	0.21203542400674275
80.0	260.0	-0.1444549560546875	0.012542724609375	0.14499846298974453
80.0	280.0	-0.0677337646484375	-0.0340576171875	0.07581414222913965
80.0	300.0	-0.0388641357421875	-0.06658935546875	0.07710099421363334
80.0	320.0	0.00400543212890625	-0.065399169921875	0.06552171329421685
80.0	340.0	0.0379486083984375	-0.12451171875	0.1301662974254744
80.0	360.0	0.09362030029296875	-0.12872314453125	0.15916786285226903
80.0	380.0	0.14251708984375	-0.05877685546875	0.15416173207487596
80.0	400.0	0.1674957275390625	-0.0784912109375	0.1849748332565135
80.0	420.0	0.20142364501953125	-0.092041015625	0.2214566172645009
80.0	440.0	0.22165679931640625	-0.16583251953125	0.2768251455653478
80.0	460.0	0.2392730712890625	-0.255767822265625	0.35024103350492947
80.0	480.0	0.25484466552734375	-0.323333740234375	0.41169225292892503
80.0	500.0	0.3510894775390625	-0.75592041015625	0.833474347373358
80.0	520.0	0.2861328125	-1.56121826171875	1.5872222425083626
80.0	540.0	0.29608154296875	-1.70269775390625	1.728248801892871
80.0	560.0	0.3150787353515625	-1.71221923828125	1.7409679288864468
80.0	580.0	0.1680908203125	-1.74908447265625	1.757142855991089
80.0	600.0	0.2025604248046875	-1.732421875	1.7442236894032745
80.0	620.0	-0.0944976806640625	-1.784912109375	1.7874118299497739
80.0	640.0	-0.176116943359375	-1.88525390625	1.8934622966325823
80.0	660.0	-0.0428619384765625	-1.93817138671875	1.9386452666914726
80.0	680.0	0.044952392578125	-2.0330810546875	2.033577953393411
80.0	700.0	0.1676025390625	-2.13818359375	2.144742336897806
80.0	720.0	0.36309814453125	-2.2803955078125	2.30912189687194
80.0	740.0	0.5651092529296875	-2.416015625	2.4812254972071544
80.0	760.0	1.6133956909179688	-0.2138671875	1.6275087801181995
80.0	780.0	2.0463638305664062	0.4111328125	2.0872554028112074
80.0	800.0	2.0503005981445312	0.45751953125	2.1007276511311606
100.0	0.0	-0.38793182373046875	0.3353789448738098	0.5128061393231534
100.0	20.0	-0.2811431884765625	0.27694129943847656	0.3946365109330862
100.0	40.0	-0.24619293212890625	0.2682838439941406	0.3641252267812553
100.0	60.0	-0.1599884033203125	0.20547103881835938	0.2604124363199245
100.0	80.0	-0.13225555419921875	0.1840667724609375	0.22665416021050447
100.0	100.0	-0.158416748046875	0.203338623046875	0.2577643530132633
100.0	120.0	-0.1784820556640625	0.21311187744140625	0.27797934545694303
100.0	140.0	-0.141265869140625	0.1053314208984375	0.17621224138106859
100.0	160.0	-0.1908721923828125	0.067779541015625	0.20254940139459848
100.0	180.0	-0.2606658935546875	0.1010589599609375	0.27957042306197205
100.0	200.0	-0.28208160400390625	0.1475830078125	0.3183563655911422
100.0	220.0	-0.2076263427734375	0.1027374267578125	0.23165421876212366
100.0	240.0	-0.104766845703125	0.12847900390625	0.1657798130151093
100.0	260.0	0.05572509765625	0.118896484375	0.13130750361473337
100.0	280.0	0.1223907470703125	0.004241943359375	0.12246423580741177
100.0	300.0	0.1355438232421875	-0.02972412109375	0.13876473397050593
100.0	320.0	0.1553192138671875	-0.053619384765625	0.1643140183276073
100.0	340.0	0.10758209228515625	-0.15618896484375	0.18965468441199665
100.0	360.0	0.09906005859375	-0.156158447265625	0.18492797479291273
100.0	380.0	0.16947174072265625	-0.081817626953125	0.18818819034096682
100.0	400.0	0.251739501953125	-0.09576416015625	0.269339100789394
100.0	420.0	0.3158416748046875	-0.09381103515625	0.3294790947245624
100.0	440.0	0.39014434814453125	-0.12078857421875	0.4084146080283119
100.0	460.0	0.4678497314453125	-0.1541748046875	0.4925984588017707
100.0	480.0	0.5164260864257812	-0.179931640625	0.5468741153492754
100.0	500.0	0.48003387451171875	-0.19232177734375	0.5171268574725079
100.0	520.0	0.38895416259765625	-0.1639404296875	0.42209217605656485
100.0	540.0	0.38686370849609375	-0.20025634765625	0.4356215487415326
100.0	560.0	0.42044830322265625	-0.38720703125	0.5715820682388918
100.0	580.0	0.13216400146484375	-1.180419921875	1.187795653823746
100.0	600.0	0.00653839111328125	-1.66937255859375	1.6693853629237898
100.0	620.0	-0.31182098388671875	-1.87823486328125	1.903942889804528
100.0	640.0	-0.484130859375	-2.00274658203125	2.060431158965771
100.0	660.0	-0.5438079833984375	-2.042724609375	2.1138710822928917
100.0	680.0	-0.5095977783203125	-1.99212646484375	2.0562727804452052
100.0	700.0	-0.4723663330078125	-2.01519775390625	2.069819301269568
100.0	720.0	-0.23650360107421875	-2.126953125	2.140061576045965
100.0	740.0	0.06783294677734375	-1.04486083984375	1.047060400983384
100.0	760.0	1.9673004150390625	0.41436767578125	2.010465491806617
100.0	780.0	2.050262451171875	0.477294921875	2.1050858797524077
100.0	800.0	2.0556869506835938	0.49365234375	2.1141290111298034
120.0	0.0	-0.2699737548828125	0.33871448040008545	0.4331435415173875
120.0	20.0	-0.21329498291015625	0.30966949462890625	0.37601854427456904
120.0	40.0	-0.210357666015625	0.3264274597167969	0.3883364959782975
120.0	60.0	-0.1547393798828125	0.29241943359375	0.3308374235630046
120.0	80.0	-0.15656280517578125	0.28789520263671875	0.3277126174954925
120.0	100.0	-0.18631744384765625	0.31836700439453125	0.3688790308069463
120.0	120.0	-0.18548583984375	0.31241607666015625	0.36333015528340873
120.0	140.0	-0.14052581787109375	0.206817626953125	0.2500420690741096
120.0	160.0	-0.2052001953125	0.2628631591796875	0.33347287837276046
120.0	180.0	-0.23561859130859375	0.2729949951171875	0.36061390423731493
120.0	200.0	-0.263153076171875	0.2999267578125	0.39900576631251666
120.0	220.0	-0.192169189453125	0.261810302734375	0.3247670426520156
120.0	240.0	0.00689697265625	0.19451904296875	0.19464127596504158
120.0	260.0	0.152130126953125	0.154693603515625	0.21696471255811006
120.0	280.0	0.3821563720703125	-0.055328369140625	0.386140804818274
120.0	300.0	0.3954925537109375	-0.09765625	0.40737096509798204
120.0	320.0	0.4256439208984375	-0.13726806640625	0.4472306669412396
120.0	340.0	0.44681549072265625	-0.306610107421875	0.5418983675219753
120.0	360.0	0.4597320556640625	-0.347198486328125	0.5761079342568074
120.0	380.0	0.1475830078125	-0.09619140625	0.17616336404410815
120.0	400.0	0.21953582763671875	-0.084686279296875	0.23530351785999162
120.0	420.0	0.28814697265625	-0.080657958984375	0.29922296736461723
120.0	440.0	0.3457489013671875	-0.09320068359375	0.3580903101439069
120.0	460.0	0.42093658447265625	-0.121185302734375	0.43803365823453316
120.0	480.0	0.4387054443359375	-0.141510009765625	0.4609637184788621
120.0	500.0	0.35659027099609375	-0.14422607421875	0.38465280689684295
120.0	520.0	0.31854248046875	-0.127197265625	0.34299920735427475
120.0	540.0	0.24021148681640625	-0.089111328125	0.25620770323850517
120.0	560.0	0.17023468017578125	-0.10858154296875	0.20191532336111848
120.0	580.0	0.1556854248046875	-0.12213134765625	0.19787374150439418
120.0	600.0	0.1028594970703125	-0.1156005859375	0.15473710481539632
120.0	620.0	-0.7519683837890625	-0.31842041015625	0.816607621702375
120.0	640.0	-0.8560867309570312	-1.5035400390625	1.7301783549636611
120.0	660.0	-0.870513916015625	-2.369384765625	2.524238230744613
120.0	680.0	-0.8573379516601562	-2.50762939453125	2.650138400852679
120.0	700.0	-0.7891769409179688	-2.59979248046875	2.7169323115562705
120.0	720.0	-0.5093002319335938	-2.5433349609375	2.5938271819407257
120.0	740.0	1.8026123046875	0.405029296875	1.8475551012995086
120.0	760.0	2.051666259765625	0.4818115234375	2.1074811471464776
120.0	780.0	2.0604476928710938	0.48187255859375	2.116044861949647
120.0	800.0	2.0606231689453125	0.4954833984375	2.1193564217755814
140.0	0.0	-0.2621917724609375	0.3865339756011963	0.4670685601068372
140.0	20.0	-0.2177276611328125	0.38394737243652344	0.4413852276903649
140.0	40.0	-0.2186737060546875	0.409271240234375	0.46402708735878273
140.0	60.0	-0.1703948974609375	0.3964271545410156	0.43149612969088114
140.0	80.0	-0.1929473876953125	0.4373931884765625	0.4780601382087184
140.0	100.0	-0.2116546630859375	0.45264434814453125	0.49968450277471016
140.0	120.0	-0.17706298828125	0.39397430419921875	0.4319340854671516
140.0	140.0	-0.1804046630859375	0.401458740234375	0.440130619900186
140.0	160.0	-0.1919097900390625	0.424560546875	0.46591954828665016
140.0	180.0	-0.186553955078125	0.4048919677734375	0.4458025165056131
140.0	200.0	-0.2010650634765625	0.4340972900390625	0.4784011046915465
140.0	220.0	-0.2391815185546875	0.3959808349609375	0.4626106575452921
140.0	240.0	0.02117919921875	0.22259521484375	0.22360051017581048
140.0	260.0	0.15643310546875	0.17755126953125	0.2366342532237369
140.0	280.0	0.4308319091796875	-0.0474853515625	0.4334408755302489
140.0	300.0	0.453460693359375	-0.135589599609375	0.4732981512156959
140.0	320.0	0.4887542724609375	-0.184906005859375	0.5225619292023554
140.0	340.0	0.514678955078125	-0.396026611328125	0.6494085799251104
140.0	360.0	0.4820556640625	-0.41668701171875	0.6371857884399491
140.0	380.0	0.075836181640625	-0.137908935546875	0.15738488157857472
140.0	400.0	0.143768310546875	-0.07830810546875	0.163711595495272
140.0	420.0	0.2199249267578125	-0.05450439453125	0.2265782479247453
140.0	440.0	0.27215576171875	-0.045257568359375	0.2758931063483039
140.0	460.0	0.326141357421875	-0.061676025390625	0.3319218539490406
140.0	480.0	0.3253326416015625	-0.091064453125	0.3378373311438599
140.0	500.0	0.24267578125	-0.083831787109375	0.25674754786608855
140.0	520.0	0.208770751953125	-0.0447998046875	0.21352341644679487
140.0	540.0	0.1689605712890625	-0.00775146484375	0.16913828619668067
140.0	560.0	0.126922607421875	-0.02923583984375	0.13024623835695523
140.0	580.0	0.1308746337890625	-0.03619384765625	0.13578720255453036
140.0	600.0	0.12249755859375	-0.04241943359375	0.1296343326740404
140.0	620.0	0.1327056884765625	-0.0562744140625	0.1441444047894893
140.0	640.0	0.1768798828125	-0.0589599609375	0.18644776731705653
140.0	660.0	0.576995849609375	-0.138427734375	0.5933687286254982
140.0	680.0	0.7097015380859375	-0.244140625	0.7505204313920681
140.0	700.0	0.8524627685546875	-0.2052001953125	0.8768123470436595
140.0	720.0	0.963653564453125	-0.2877197265625	1.0056892329822433
140.0	740.0	1.680450439453125	0.3714599609375	1.7210160318944998
140.0	760.0	2.00225830078125	0.49005126953125	2.0613559978365235
140.0	780.0	2.0276947021484375	0.49224853515625	2.0865891846466362
140.0	800.0	2.0341339111328125	0.49859619140625	2.094349285698374
160.0	0.0	-0.2079315185546875	0.418154239654541	0.4669994481255044
160.0	20.0	-0.2030029296875	0.4668312072753906	0.5090594911676893
160.0	40.0	-0.1910552978515625	0.47963714599609375	0.5162886001612155
160.0	60.0	-0.1619110107421875	0.4945869445800781	0.5204146626956374
160.0	80.0	-0.19769287109375	0.5549774169921875	0.5891369999012203
160.0	100.0	-0.1608428955078125	0.5025863647460938	0.5276964004652966
160.0	120.0	-0.1323089599609375	0.4437255859375	0.4630313774481408
160.0	140.0	-0.1553497314453125	0.4747314453125	0.4995032374556004
160.0	160.0	-0.093048095703125	0.4820556640625	0.49095377722216965
160.0	180.0	-0.065155029296875	0.461700439453125	0.46627510509771525
160.0	200.0	-0.193939208984375	0.498443603515625	0.5348443162894476
160.0	220.0	-0.328643798828125	0.4546966552734375	0.5610310105734195
160.0	240.0	0.025604248046875	0.26092529296875	0.26217853845971817
160.0	260.0	0.20709228515625	0.210906982421875	0.2955824247236947
160.0	280.0	0.49755859375	-0.0267333984375	0.49827625751835264
160.0	300.0	0.5356903076171875	-0.150665283203125	0.5564747372861367
160.0	320.0	0.5722808837890625	-0.2216796875	0.6137159716028971
160.0	340.0	0.5942230224609375	-0.459381103515625	0.7510872111079013
160.0	360.0	0.492340087890625	-0.420135498046875	0.6472345779261519
160.0	380.0	0.087066650390625	-0.1171875	0.14599147840368396
160.0	400.0	0.1689910888671875	-0.05010986328125	0.17626396828218532
160.0	420.0	0.2375946044921875	-0.0230712890625	0.23871212885566673
160.0	440.0	0.2518768310546875	-0.004119873046875	0.2519105225592491
160.0	460.0	0.2253875732421875	-0.012847900390625	0.22575346446167743
160.0	480.0	0.1944427490234375	-0.020294189453125	0.19549894315149335
160.0	500.0	0.109619140625	0.036895751953125	0.1156618022665653
160.0	520.0	0.0864105224609375	0.090087890625	0.12483031053888373
160.0	540.0	0.1233367919921875	0.1065673828125	0.16299868508190501
160.0	560.0	0.1372833251953125	0.037841796875	0.14240334605412433
160.0	580.0	0.1248016357421875	-0.03118896484375	0.12863980648287032
160.0	600.0	0.110137939453125	-0.01763916015625	0.11154149756031638
160.0	620.0	0.108795166015625	-0.01861572265625	0.11037632571517239
160.0	640.0	0.120849609375	-0.01025390625	0.12128384343956897
160.0	660.0	0.1398773193359375	0.0128173828125	0.14046333958286056
160.0	680.0	0.2899017333984375	-0.03546142578125	0.2920625408125079
160.0	700.0	0.6834716796875	-0.252685546875	0.728686161893013
160.0	720.0	1.034088134765625	-0.37249755859375	1.0991327042815866
160.0	740.0	1.6396942138671875	0.32025146484375	1.6706759457549216
160.0	760.0	1.86163330078125	0.47003173828125	1.9200542652668402
160.0	780.0	1.928741455078125	0.47802734375	1.987096812414927
160.0	800.0	1.931182861328125	0.486328125	1.9914774136438254
180.0	0.0	-0.278076171875	0.6155147552490234	0.6754145181249214
180.0	20.0	-0.2518463134765625	0.6358280181884766	0.68388875873582
180.0	40.0	-0.2341461181640625	0.6334877014160156	0.6753747644801708
180.0	60.0	-0.223297119140625	0.6663894653320312	0.7028061773504932
180.0	80.0	-0.1724853515625	0.6539306640625	0.676296170257426
180.0	100.0	-0.0973358154296875	0.563568115234375	0.5719119525540518
180.0	120.0	-0.0898895263671875	0.5557327270507812	0.5629555851626444
180.0	140.0	0.0052642822265625	0.58111572265625	0.5811395665291227
180.0	160.0	0.0550079345703125	0.56451416015625	0.5671878964528493
180.0	180.0	-0.07537841796875	0.5153656005859375	0.5208489302693975
180.0	200.0	-0.2367095947265625	0.5199737548828125	0.5713178957485444
180.0	220.0	-0.320037841796875	0.4804840087890625	0.5773119632261309
180.0	240.0	-0.0144195556640625	0.304351806640625	0.3046931994498095
180.0	260.0	0.1889495849609375	0.24859619140625	0.3122531217435679
180.0	280.0	0.4993896484375	0.030242919921875	0.5003045624136669
180.0	300.0	0.5524139404296875	-0.11199951171875	0.5636533085206656
180.0	320.0	0.5615997314453125	-0.167694091796875	0.5861020105604705
180.0	340.0	0.5923309326171875	-0.36688232421875	0.696748572699865
180.0	360.0	0.525390625	-0.37579345703125	0.6459535828412043
180.0	380.0	0.07537841796875	-0.04376220703125	0.08716098129161672
180.0	400.0	0.136138916015625	0.03192138671875	0.1398312532446069
180.0	420.0	0.174072265625	0.0789794921875	0.19115154680518787
180.0	440.0	0.0898895263671875	0.100189208984375	0.13460313721244413
180.0	460.0	-0.021240234375	0.150726318359375	0.1522155399506785
180.0	480.0	-0.0546722412109375	0.21624755859375	0.22305169929140703
180.0	500.0	-0.0799560546875	0.242218017578125	0.2550735947146771
180.0	520.0	-0.067535400390625	0.28131103515625	0.28930421498243497
180.0	540.0	-0.058074951171875	0.30804443359375	0.3134710082634595
180.0	560.0	0.0697174072265625	0.1162109375	0.13551936712154192
180.0	580.0	0.088897705078125	-0.00335693359375	0.08896106435576262
180.0	600.0	0.08709716796875	0.00665283203125	0.08735088346555332
180.0	620.0	0.0901641845703125	0.0096435546875	0.09067843363358336
180.0	640.0	0.1013336181640625	0.01263427734375	0.10211820177724837
180.0	660.0	0.113037109375	0.0308837890625	0.11718018826880552
180.0	680.0	0.1677093505859375	0.06365966796875	0.17938500383211634
180.0	700.0	0.381744384765625	-0.1080322265625	0.3967363573913246
180.0	720.0	0.856170654296875	-0.395263671875	0.9430066593525449
180.0	740.0	1.1935577392578125	0.0552978515625	1.1948380347685825
180.0	760.0	1.63421630859375	0.40985107421875	1.6848266517099157
180.0	780.0	1.748077392578125	0.43133544921875	1.8005068287000405
180.0	800.0	1.7729339599609375	0.44769287109375	1.8285851725339282
200.0	0.0	-0.26959228515625	0.7680129408836365	0.8139556975539276
200.0	20.0	-0.2251129150390625	0.7457218170166016	0.778958826185265
200.0	40.0	-0.2132110595703125	0.7402725219726562	0.7703650840418795
200.0	60.0	-0.16717529296875	0.7410659790039062	0.7596883333421709
200.0	80.0	-0.13427734375	0.7149810791015625	0.7274808234708255
200.0	100.0	-0.05987548828125	0.648223876953125	0.6509833091171066
200.0	120.0	-0.0025177001953125	0.65325927734375	0.6532641290090494
200.0	140.0	0.1004486083984375	0.6585235595703125	0.6661405267947129
200.0	160.0	0.015167236328125	0.61395263671875	0.6141399557036967
200.0	180.0	-0.11895751953125	0.560882568359375	0.5733586547200946
200.0	200.0	-0.2217254638671875	0.5559844970703125	0.5985657376676748
200.0	220.0	-0.288116455078125	0.51654052734375	0.5914602337227285
200.0	240.0	-0.0615081787109375	0.339630126953125	0.34515486260884753
200.0	260.0	0.1109619140625	0.265106201171875	0.2873914478062914
200.0	280.0	0.2091522216796875	0.133544921875	0.24815095807219645
200.0	300.0	0.2700958251953125	-0.02423095703125	0.27118055621040954
200.0	320.0	0.2310943603515625	-0.053741455078125	0.23726092678781296
200.0	340.0	0.21490478515625	-0.118255615234375	0.2452925951134981
200.0	360.0	0.262359619140625	-0.179901123046875	0.31811473375048294
200.0	380.0	0.105194091796875	0.052581787109375	0.11760374689857887
200.0	400.0	0.103668212890625	0.15606689453125	0.18736054529319734
200.0	420.0	0.138885498046875	0.2236328125	0.2632504822301161
200.0	440.0	0.0773468017578125	0.259368896484375	0.2706561512430205
200.0	460.0	0.005950927734375	0.326568603515625	0.3266228196912231
200.0	480.0	-0.047149658203125	0.445068359375	0.44755886181085236
200.0	500.0	-0.0944671630859375	0.440582275390625	0.45059603448087027
200.0	520.0	-0.103271484375	0.45635986328125	0.46789883981379676
200.0	540.0	-0.109405517578125	0.47210693359375	0.48461791550027417
200.0	560.0	-0.0185089111328125	0.3082275390625	0.3087827644604655
200.0	580.0	0.0459747314453125	0.01171875	0.0474447576980967
200.0	600.0	0.02056884765625	0.02166748046875	0.029875695870886152
200.0	620.0	0.006622314453125	0.02783203125	0.028609037247293814
200.0	640.0	0.009918212890625	0.02337646484375	0.025393504199594817
200.0	660.0	0.0016937255859375	0.0181884765625	0.01826716688556469
200.0	680.0	0.0356597900390625	0.01708984375	0.03954343668713476
200.0	700.0	0.1797027587890625	-0.1678466796875	0.24589751808124904
200.0	720.0	0.52288818359375	-0.39154052734375	0.6532350550105169
200.0	740.0	0.8465118408203125	-0.205322265625	0.8710565592488109
200.0	760.0	1.437286376953125	0.324951171875	1.4735621444234974
200.0	780.0	1.5962677001953125	0.36480712890625	1.6374232232344983
200.0	800.0	1.689056396484375	0.392333984375	1.7340234905560954
220.0	0.0	-0.1115570068359375	0.7899132370948792	0.7977517708610268
220.0	20.0	-0.107452392578125	0.7799911499023438	0.7873577399103561
220.0	40.0	-0.0882415771484375	0.7798805236816406	0.7848568067842654
220.0	60.0	-0.0430450439453125	0.7518959045410156	0.75312703249439
220.0	80.0	-0.0214080810546875	0.7333526611328125	0.7336650676739501
220.0	100.0	0.1343994140625	0.7313156127929688	0.7435628608363242
220.0	120.0	0.2107086181640625	0.7242584228515625	0.7542866728506088
220.0	140.0	0.039581298828125	0.68902587890625	0.6901618223427398
220.0	160.0	-0.0562744140625	0.649749755859375	0.652182148573077
220.0	180.0	-0.1271820068359375	0.6056671142578125	0.6188763334917587
220.0	200.0	-0.1880035400390625	0.602569580078125	0.6312174188841332
220.0	220.0	-0.1927337646484375	0.582733154296875	0.6137786515938338
220.0	240.0	-0.0289306640625	0.4452056884765625	0.44614469443778804
220.0	260.0	0.2112579345703125	0.374664306640625	0.43012005020623567
220.0	280.0	0.1639862060546875	0.263427734375	0.3102992861966588
220.0	300.0	0.1553955078125	0.107025146484375	0.1886853089890855
220.0	320.0	0.123992919921875	0.09124755859375	0.15394921610736556
220.0	340.0	0.0393218994140625	0.10504150390625	0.11216028404215274
220.0	360.0	-0.01104736328125	0.05059814453125	0.051790119380758094
220.0	380.0	0.0360260009765625	0.208648681640625	0.21173602692204785
220.0	400.0	0.0569610595703125	0.2545166015625	0.2608126967352185
220.0	420.0	0.068115234375	0.360687255859375	0.36706264001301936
220.0	440.0	-0.0071868896484375	0.436187744140625	0.4362469478647457
220.0	460.0	-0.04364013671875	0.508148193359375	0.5100186741161817
220.0	480.0	-0.117584228515625	0.651763916015625	0.6622856279700152
220.0	500.0	-0.15325927734375	0.63446044921875	0.6527085626179471
220.0	520.0	-0.152008056640625	0.6279296875	0.6460666697234173
220.0	540.0	-0.19366455078125	0.61370849609375	0.6435402678985641
220.0	560.0	-0.194915771484375	0.505615234375	0.5418846032186514
220.0	580.0	-0.0745849609375	0.01202392578125	0.07554793967568811
220.0	600.0	-0.0807342529296875	0.0341796875	0.08767137864612608
220.0	620.0	-0.0977020263671875	0.04058837890625	0.1057974596032056
220.0	640.0	-0.0936279296875	0.0296630859375	0.09821449936187097
220.0	660.0	-0.11895751953125	0.01123046875	0.11948646317207842
220.0	680.0	-0.2048797607421875	-0.0242919921875	0.20631484979567893
220.0	700.0	-0.0694732666015625	-0.2943115234375	0.3024000787043447
220.0	720.0	0.071990966796875	-0.4176025390625	0.4237624097673077
220.0	740.0	0.351043701171875	-0.54736328125	0.6502601339411908
220.0	760.0	0.9067230224609375	0.0772705078125	0.9100095443665959
220.0	780.0	1.1318206787109375	0.1590576171875	1.142942419522109
220.0	800.0	1.3556976318359375	0.24859619140625	1.3783019028308936
240.0	0.0	-0.003570556640625	0.771542489528656	0.77155075142391
240.0	20.0	-0.009613037109375	0.7948780059814453	0.7949361325763881
240.0	40.0	0.0116424560546875	0.7929840087890625	0.7930694704615462
240.0	60.0	0.06103515625	0.7843399047851562	0.7867111137748404
240.0	80.0	0.09820556640625	0.7814178466796875	0.7875647175836993
240.0	100.0	0.2653961181640625	0.7855300903320312	0.8291517486887441
240.0	120.0	0.1195831298828125	0.7615127563476562	0.7708448631422372
240.0	140.0	-0.05224609375	0.7388153076171875	0.7406603223351533
240.0	160.0	-0.1073455810546875	0.7072601318359375	0.7153600267393728
240.0	180.0	-0.118408203125	0.678955078125	0.6892028008351505
240.0	200.0	-0.1259307861328125	0.6480712890625	0.6601931222022527
240.0	220.0	-0.12066650390625	0.6186981201171875	0.6303552720502136
240.0	240.0	0.0131988525390625	0.58319091796875	0.5833402579194935
240.0	260.0	0.203521728515625	0.56964111328125	0.6049066803386202
240.0	280.0	0.2057647705078125	0.54931640625	0.586589852416105
240.0	300.0	0.18927001953125	0.370880126953125	0.41638348773951867
240.0	320.0	0.17510986328125	0.36016845703125	0.40048068824682354
240.0	340.0	0.1043853759765625	0.369781494140625	0.38423255995118555
240.0	360.0	0.0601348876953125	0.3016357421875	0.30757165942773695
240.0	380.0	-0.03009033203125	0.570556640625	0.5713495499630995
240.0	400.0	-0.079925537109375	0.64190673828125	0.6468634725605514
240.0	420.0	-0.1022796630859375	0.77685546875	0.7835595375003453
240.0	440.0	-0.1654815673828125	0.872772216796875	0.8883217275041762
240.0	460.0	-0.1168212890625	0.83770751953125	0.8458138695111495
240.0	480.0	-0.114776611328125	0.80523681640625	0.8133756825748113
240.0	500.0	-0.1314849853515625	0.74261474609375	0.7541650764181442
240.0	520.0	-0.120147705078125	0.68768310546875	0.6980999388215731
240.0	540.0	-0.181640625	0.6507568359375	0.6756313907522185
240.0	560.0	-0.3043365478515625	0.54510498046875	0.6243077559105307
240.0	580.0	-0.2093658447265625	0.09930419921875	0.23172263791124134
240.0	600.0	-0.1740875244140625	0.1251220703125	0.2143874964542079
240.0	620.0	-0.1584930419921875	0.12799072265625	0.20371958532749476
240.0	640.0	-0.1526336669921875	0.114501953125	0.19080810666457987
240.0	660.0	-0.1925506591796875	0.0767822265625	0.207295119736156
240.0	680.0	-0.296417236328125	-0.05718994140625	0.3018838640776513
240.0	700.0	-0.227508544921875	-0.40509033203125	0.4646055478765371
240.0	720.0	-0.0889129638671875	-0.591064453125	0.5977145664040681
240.0	740.0	0.0148162841796875	-0.7027587890625	0.7029149577875581
240.0	760.0	0.2210235595703125	-0.8651123046875	0.8929001700116589
240.0	780.0	0.4222259521484375	-0.6099853515625	0.7418604206914406
240.0	800.0	0.641937255859375	-0.46417236328125	0.7921738592596738
260.0	0.0	0.100799560546875	0.7855496406555176	0.7919903972526787
260.0	20.0	0.103118896484375	0.7997322082519531	0.8063529696898875
260.0	40.0	0.121124267578125	0.7995567321777344	0.8086792047326767
260.0	60.0	0.164276123046875	0.8053855895996094	0.8219687296594819
260.0	80.0	0.21148681640625	0.8154373168945312	0.8424159847117119
260.0	100.0	0.22393798828125	0.8040695190429688	0.8346712011621369
260.0	120.0	0.059814453125	0.785369873046875	0.7876443399735108
260.0	140.0	-0.08575439453125	0.776153564453125	0.7808765406866265
260.0	160.0	-0.115325927734375	0.7609710693359375	0.7696603393537141
260.0	180.0	-0.1507568359375	0.7406463623046875	0.7558337499589792
260.0	200.0	-0.12615966796875	0.7083892822265625	0.7195357093261249
260.0	220.0	-0.095794677734375	0.67803955078125	0.6847731395914066
260.0	240.0	-0.049652099609375	0.6935577392578125	0.6953327754967596
260.0	260.0	0.016693115234375	0.647857666015625	0.6480726930765107
260.0	280.0	0.0634765625	0.6229248046875	0.6261506099029022
260.0	300.0	0.061798095703125	0.485626220703125	0.4895424709531675
260.0	320.0	0.073394775390625	0.49639892578125	0.5017954628844498
260.0	340.0	0.05706787109375	0.52349853515625	0.5265999033629919
260.0	360.0	0.045684814453125	0.53472900390625	0.5366770070444483
260.0	380.0	-0.09613037109375	0.92352294921875	0.9285126202590464
260.0	400.0	-0.149749755859375	0.998931884765625	1.010094005417984
260.0	420.0	-0.15869140625	1.09844970703125	1.1098534683887966
260.0	440.0	-0.19989013671875	1.128631591796875	1.1461960289406818
260.0	460.0	-0.136138916015625	1.1026611328125	1.1110334730642706
260.0	480.0	-0.082733154296875	0.994384765625	0.9978205434480675
260.0	500.0	-0.085906982421875	0.8936767578125	0.8977962781628659
260.0	520.0	-0.086761474609375	0.76251220703125	0.767432354900457
260.0	540.0	-0.149444580078125	0.69793701171875	0.7137574902175288
260.0	560.0	-0.28466796875	0.60906982421875	0.6723108679815536
260.0	580.0	-0.235931396484375	0.22662353515625	0.3271419424864128
260.0	600.0	-0.218963623046875	0.1522216796875	0.26667678561265473
260.0	620.0	-0.179840087890625	0.1632080078125	0.2428565647180096
260.0	640.0	-0.1571044921875	0.151123046875	0.21799081806873358
260.0	660.0	-0.22100830078125	0.09716796875	0.24142552301945303
260.0	680.0	-0.293426513671875	-0.09613037109375	0.30877203107187856
260.0	700.0	-0.23016357421875	-0.43603515625	0.49305367697960834
260.0	720.0	-0.1614990234375	-0.68017578125	0.6990858516450709
260.0	740.0	-0.11920166015625	-0.773681640625	0.7828105242165551
260.0	760.0	0.038665771484375	-1.10540771484375	1.1060837481495527
260.0	780.0	0.17333984375	-0.76092529296875	0.7804191200315715
260.0	800.0	0.334197998046875	-0.614501953125	0.6995005019962307
280.0	0.0	0.181549072265625	0.787743866443634	0.808393756012548
280.0	20.0	0.1888427734375	0.8042278289794922	0.8261016850150072
280.0	40.0	0.21990966796875	0.7906951904296875	0.8207064921363578
280.0	60.0	0.247528076171875	0.807647705078125	0.8447277454963295
280.0	80.0	0.312103271484375	0.8167953491210938	0.8743929862579519
280.0	100.0	0.189697265625	0.7884445190429688	0.8109437786890655
280.0	120.0	-0.01397705078125	0.7810211181640625	0.7811461738796294
280.0	140.0	-0.1148681640625	0.7964935302734375	0.8047338932109998
280.0	160.0	-0.1385498046875	0.7979583740234375	0.8098972867302819
280.0	180.0	-0.163299560546875	0.7891693115234375	0.8058876774868684
280.0	200.0	-0.125701904296875	0.7828369140625	0.7928648073680398
280.0	220.0	-0.0838623046875	0.727142333984375	0.7319623351100406
280.0	240.0	-0.074005126953125	0.7400970458984375	0.7437878704058988
280.0	260.0	-0.06439208984375	0.776519775390625	0.7791850247580174
280.0	280.0	-0.010101318359375	0.80169677734375	0.8017604127393368
280.0	300.0	0.000518798828125	0.809478759765625	0.8094789260159393
280.0	320.0	-0.036590576171875	0.826080322265625	0.826890300523031
280.0	340.0	-0.059234619140625	0.856842041015625	0.8588870841714625
280.0	360.0	-0.09356689453125	0.90069580078125	0.9055427595079093
280.0	380.0	-0.170318603515625	1.012237548828125	1.0264664056661004
280.0	400.0	-0.187774658203125	1.113037109375	1.1287652232015106
280.0	420.0	-0.181976318359375	1.185516357421875	1.1994016900765412
280.0	440.0	-0.18548583984375	1.20947265625	1.2236131345318961
280.0	460.0	-0.16644287109375	1.216888427734375	1.2282184963970253
280.0	480.0	-0.148529052734375	1.12841796875	1.138151128674943
280.0	500.0	-0.187042236328125	1.003570556640625	1.020851928698085
280.0	520.0	-0.184661865234375	0.91522216796875	0.933665690283871
280.0	540.0	-0.182952880859375	0.8809814453125	0.8997777856780229
280.0	560.0	-0.158782958984375	0.84869384765625	0.8634195243990049
280.0	580.0	-0.3077392578125	0.3123779296875	0.4385013360924195
280.0	600.0	-0.260040283203125	0.14678955078125	0.2986103164777175
280.0	620.0	-0.182647705078125	0.16387939453125	0.24539079062229457
280.0	640.0	-0.160064697265625	0.15386962890625	0.22202830902946422
280.0	660.0	-0.220001220703125	0.099853515625	0.2416014521759694
280.0	680.0	-0.263458251953125	-0.11773681640625	0.28856924378678217
280.0	700.0	-0.24224853515625	-0.51123046875	0.5657216143684928
280.0	720.0	-0.21160888671875	-0.7724609375	0.8009208580763318
280.0	740.0	-0.18975830078125	-0.89788818359375	0.917720765239989
280.0	760.0	-0.095367431640625	-1.28070068359375	1.2842465448562546
280.0	780.0	-0.01153564453125	-0.882080078125	0.8821555051802134
280.0	800.0	0.08148193359375	-0.7431640625	0.7476176357561933
300.0	0.0	0.1871337890625	0.8324596881866455	0.8532339582228871
300.0	20.0	0.19580078125	0.8479518890380859	0.8702645299340706
300.0	40.0	0.222442626953125	0.82830810546875	0.8576567144674127
300.0	60.0	0.236114501953125	0.8205337524414062	0.8538300164131893
300.0	80.0	0.22857666015625	0.8157806396484375	0.8471985254905722
300.0	100.0	0.088134765625	0.78594970703125	0.790875893484105
300.0	120.0	-0.08160400390625	0.7985992431640625	0.8027577247437391
300.0	140.0	-0.10943603515625	0.8173828125	0.8246762443293308
300.0	160.0	-0.15618896484375	0.820709228515625	0.8354391842077283
300.0	180.0	-0.20599365234375	0.8386383056640625	0.8635667852187272
300.0	200.0	-0.181243896484375	0.8236846923828125	0.8433894844486782
300.0	220.0	-0.159271240234375	0.7786102294921875	0.7947334253922336
300.0	240.0	-0.178192138671875	0.80694580078125	0.826386086331897
300.0	260.0	-0.22064208984375	0.82623291015625	0.8551863853195298
300.0	280.0	-0.206787109375	0.83251953125	0.8578168094158496
300.0	300.0	-0.18377685546875	0.847320556640625	0.8670213713120112
300.0	320.0	-0.180999755859375	0.858001708984375	0.8768853084875248
300.0	340.0	-0.17010498046875	0.894195556640625	0.9102315078572654
300.0	360.0	-0.169677734375	0.94921875	0.964264885233407
300.0	380.0	-0.198150634765625	1.0255126953125	1.0444807141853452
300.0	400.0	-0.221527099609375	1.122711181640625	1.1443577470538793
300.0	420.0	-0.217742919921875	1.182464599609375	1.2023454197964343
300.0	440.0	-0.22265625	1.213165283203125	1.2334284778751385
300.0	460.0	-0.209197998046875	1.214080810546875	1.231972409157355
300.0	480.0	-0.20367431640625	1.104339599609375	1.1229644600026076
300.0	500.0	-0.18499755859375	0.966583251953125	0.9841276744619706
300.0	520.0	-0.175750732421875	0.88836669921875	0.9055847349793626
300.0	540.0	-0.1405029296875	0.86376953125	0.8751222065326735
300.0	560.0	-0.110565185546875	0.83502197265625	0.8423101299840516
300.0	580.0	-0.21221923828125	0.3787841796875	0.4341825190840901
300.0	600.0	-0.18719482421875	0.1341552734375	0.2303031471894796
300.0	620.0	-0.16229248046875	0.1414794921875	0.21530280055385362
300.0	640.0	-0.152008056640625	0.133544921875	0.20233807215217633
300.0	660.0	-0.210479736328125	0.08013916015625	0.2252199023072919
300.0	680.0	-0.207763671875	-0.146240234375	0.2540707568789403
300.0	700.0	-0.23406982421875	-0.59930419921875	0.6433927306171742
300.0	720.0	-0.24346923828125	-0.83367919921875	0.8685034698832632
300.0	740.0	-0.216949462890625	-0.9794921875	1.0032307884141445
300.0	760.0	-0.12353515625	-1.32135009765625	1.327112284400191
300.0	780.0	-0.07818603515625	-1.0706787109375	1.073529672691091
300.0	800.0	0.020263671875	-0.94281005859375	0.9430277954458225
320.0	0.0	0.190643310546875	0.8575656414031982	0.8785008259367495
320.0	20.0	0.213623046875	0.8563194274902344	0.8825631807714172
320.0	40.0	0.2479248046875	0.8131752014160156	0.8501297647873015
320.0	60.0	0.24798583984375	0.76068115234375	0.8000829908790872
320.0	80.0	0.168365478515625	0.7864990234375	0.8043181262559838
320.0	100.0	0.03192138671875	0.7630996704101562	0.7637670337937722
320.0	120.0	-0.1038818359375	0.7987060546875	0.8054332980652199
320.0	140.0	-0.110382080078125	0.81451416015625	0.8219595614733214
320.0	160.0	-0.1219482421875	0.8261871337890625	0.8351386434665847
320.0	180.0	-0.1773681640625	0.84149169921875	0.8599812471658677
320.0	200.0	-0.174072265625	0.832611083984375	0.8506129383176914
320.0	220.0	-0.180694580078125	0.8157806396484375	0.8355528608620904
320.0	240.0	-0.231475830078125	0.80291748046875	0.8356180588957149
320.0	260.0	-0.30474853515625	0.82965087890625	0.883850807857182
320.0	280.0	-0.30950927734375	0.8348388671875	0.8903661757550984
320.0	300.0	-0.269989013671875	0.842376708984375	0.8845861107562442
320.0	320.0	-0.25335693359375	0.854278564453125	0.8910564524675864
320.0	340.0	-0.23321533203125	0.88873291015625	0.9188229299975286
320.0	360.0	-0.21429443359375	0.9364013671875	0.9606089863934677
320.0	380.0	-0.226898193359375	1.0084228515625	1.033634092753907
320.0	400.0	-0.246673583984375	1.102081298828125	1.1293498334273502
320.0	420.0	-0.241119384765625	1.15972900390625	1.1845294087573919
320.0	440.0	-0.241973876953125	1.180572509765625	1.205115267491883
320.0	460.0	-0.243377685546875	1.18505859375	1.2097919525450982
320.0	480.0	-0.247528076171875	1.06829833984375	1.0965999687243575
320.0	500.0	-0.2994384765625	0.87847900390625	0.9281103175540008
320.0	520.0	-0.263031005859375	0.8045654296875	0.8464696336500359
320.0	540.0	-0.205169677734375	0.774169921875	0.800895539129524
320.0	560.0	-0.147369384765625	0.7421875	0.75667695929138
320.0	580.0	-0.05780029296875	0.4168701171875	0.4208581334264473
320.0	600.0	-0.095703125	0.10064697265625	0.13888448883742763
320.0	620.0	-0.15484619140625	0.09259033203125	0.1804170517957716
320.0	640.0	-0.156982421875	0.08123779296875	0.17675706431193625
320.0	660.0	-0.192474365234375	0.0274658203125	0.19442415631246576
320.0	680.0	-0.165771484375	-0.2088623046875	0.26665267174972196
320.0	700.0	-0.20330810546875	-0.6719970703125	0.7020785200088915
320.0	720.0	-0.2711181640625	-0.8817138671875	0.9224556371313241
320.0	740.0	-0.227752685546875	-1.04345703125	1.068023343302419
320.0	760.0	-0.16082763671875	-1.36956787109375	1.3789784923140769
320.0	780.0	-0.086639404296875	-1.26202392578125	1.2649943777034092
320.0	800.0	0.0902099609375	-1.12261962890625	1.1262382821845258
340.0	0.0	0.2066650390625	0.8190908432006836	0.844760467698336
340.0	20.0	0.229217529296875	0.8074989318847656	0.8394016921188574
340.0	40.0	0.24224853515625	0.7694435119628906	0.8066769309253463
340.0	60.0	0.2293701171875	0.7442626953125	0.7788052454191835
340.0	80.0	0.09393310546875	0.7673873901367188	0.7731150204489937
340.0	100.0	-0.021514892578125	0.755859375	0.7561655145390055
340.0	120.0	-0.1141357421875	0.803680419921875	0.8117445318636232
340.0	140.0	-0.08587646484375	0.822845458984375	0.8273145813928742
340.0	160.0	-0.116943359375	0.838287353515625	0.8464050072903284
340.0	180.0	-0.161163330078125	0.8499908447265625	0.8651347034311165
340.0	200.0	-0.185150146484375	0.819976806640625	0.8406203305724543
340.0	220.0	-0.232421875	0.80181884765625	0.8348253664301968
340.0	240.0	-0.28985595703125	0.7842864990234375	0.8361350299903373
340.0	260.0	-0.354583740234375	0.8253173828125	0.8982641099426568
340.0	280.0	-0.39276123046875	0.83026123046875	0.9184743300598059
340.0	300.0	-0.3583984375	0.813934326171875	0.8893472478865079
340.0	320.0	-0.325469970703125	0.82183837890625	0.8839394905041554
340.0	340.0	-0.307647705078125	0.853302001953125	0.9070674820414675
340.0	360.0	-0.270965576171875	0.87347412109375	0.9145377978468988
340.0	380.0	-0.260101318359375	0.9534912109375	0.9883310099087983
340.0	400.0	-0.271453857421875	1.047882080078125	1.0824712700381816
340.0	420.0	-0.233551025390625	1.066131591796875	1.0914131447295066
340.0	440.0	-0.219268798828125	1.065643310546875	1.0879680470734572
340.0	460.0	-0.2451171875	1.0537109375	1.0818452640812544
340.0	480.0	-0.2723388671875	0.95281982421875	0.9909763246441463
340.0	500.0	-0.29876708984375	0.76776123046875	0.8238440877888197
340.0	520.0	-0.26373291015625	0.6968994140625	0.7451334385330861
340.0	540.0	-0.21173095703125	0.66259765625	0.6956045228672412
340.0	560.0	-0.155517578125	0.63604736328125	0.6547839074403828
340.0	580.0	-0.13507080078125	0.3756103515625	0.39915818596715885
340.0	600.0	-0.1865234375	0.05096435546875	0.19336069472662099
340.0	620.0	-0.280120849609375	0.02587890625	0.2813137184258428
340.0	640.0	-0.280487060546875	0.01019287109375	0.2806722033892208
340.0	660.0	-0.247039794921875	-0.036376953125	0.24970371041236153
340.0	680.0	-0.151947021484375	-0.2503662109375	0.29286709770333347
340.0	700.0	-0.239044189453125	-0.7822265625	0.8179367454711078
340.0	720.0	-0.29132080078125	-1.00732421875	1.048603781534344
340.0	740.0	-0.253265380859375	-1.20806884765625	1.2343312739371648
340.0	760.0	-0.20318603515625	-1.390625	1.4053904992945971
340.0	780.0	-0.13934326171875	-1.4271240234375	1.4339105700352648
340.0	800.0	-0.07391357421875	-1.28839111328125	1.2905095417066428
360.0	0.0	0.206085205078125	0.7838625907897949	0.8105008778476321
360.0	20.0	0.22686767578125	0.7483634948730469	0.7819954365423031
360.0	40.0	0.226776123046875	0.7354888916015625	0.76965662451087
360.0	60.0	0.17840576171875	0.7272224426269531	0.7487864160591854
360.0	80.0	0.028961181640625	0.7342758178710938	0.734846736913409
360.0	100.0	-0.008453369140625	0.7450027465820312	0.745050704223946
360.0	120.0	-0.074310302734375	0.78961181640625	0.7931007765100548
360.0	140.0	-0.059967041015625	0.8174591064453125	0.8196556818070246
360.0	160.0	-0.09600830078125	0.83746337890625	0.8429486964388617
360.0	180.0	-0.1776123046875	0.8529815673828125	0.8712770426628059
360.0	200.0	-0.20318603515625	0.8357696533203125	0.8601136426622195
360.0	220.0	-0.249420166015625	0.810211181640625	0.8477337896242899
360.0	240.0	-0.294281005859375	0.77044677734375	0.8247360469440967
360.0	260.0	-0.33282470703125	0.83746337890625	0.9011754527390938
360.0	280.0	-0.35919189453125	0.8402099609375	0.9137678017721701
360.0	300.0	-0.28997802734375	0.678070068359375	0.7374728970932153
360.0	320.0	-0.2762451171875	0.674560546875	0.7289329846907977
360.0	340.0	-0.2747802734375	0.69354248046875	0.7459928758943571
360.0	360.0	-0.298248291015625	0.635223388671875	0.7017555105658386
360.0	380.0	-0.29742431640625	0.829925537109375	0.8816108104691149
360.0	400.0	-0.28564453125	0.8779296875	0.9232298383538521
360.0	420.0	-0.26422119140625	0.795654296875	0.8383785529960728
360.0	440.0	-0.24444580078125	0.756866455078125	0.7953619178349652
360.0	460.0	-0.25152587890625	0.714508056640625	0.7574873139293649
360.0	480.0	-0.258392333984375	0.76373291015625	0.8062596085118164
360.0	500.0	-0.285858154296875	0.64935302734375	0.709488716258764
360.0	520.0	-0.26263427734375	0.5970458984375	0.6522580535929896
360.0	540.0	-0.238739013671875	0.58001708984375	0.6272289383947718
360.0	560.0	-0.208953857421875	0.5518798828125	0.5901128024239264
360.0	580.0	-0.199432373046875	0.34100341796875	0.3950400011207446
360.0	600.0	-0.228485107421875	0.005126953125	0.22854262176218182
360.0	620.0	-0.334564208984375	-0.021484375	0.33525331959949506
360.0	640.0	-0.35003662109375	-0.04229736328125	0.35258290237513723
360.0	660.0	-0.319122314453125	-0.0859375	0.33049100666760844
360.0	680.0	-0.1942138671875	-0.2498779296875	0.3164774967558279
360.0	700.0	-0.279541015625	-0.87078857421875	0.9145577731376952
360.0	720.0	-0.308380126953125	-1.080078125	1.1232395375889959
360.0	740.0	-0.301483154296875	-1.30303955078125	1.3374618361751467
360.0	760.0	-0.46832275390625	-0.858642578125	0.9780558669091867
360.0	780.0	-0.837615966796875	-0.6026611328125	1.031891926916724
360.0	800.0	-2.087738037109375	0.028564453125	2.08793343753474
380.0	0.0	0.2945556640625	0.6764055490493774	0.7377584333751056
380.0	20.0	0.277587890625	0.6702442169189453	0.7254532013403258
380.0	40.0	0.2099609375	0.6727867126464844	0.7047875963647077
380.0	60.0	0.08367919921875	0.7066154479980469	0.7115529493518888
380.0	80.0	-0.02398681640625	0.7128067016601562	0.7132101803065757
380.0	100.0	-0.034942626953125	0.7364120483398438	0.737240593102733
380.0	120.0	-0.067169189453125	0.7775344848632812	0.7804303781654056
380.0	140.0	-0.062469482421875	0.8071746826171875	0.8095884167230991
380.0	160.0	-0.08160400390625	0.82135009765625	0.8253939643427632
380.0	180.0	-0.14227294921875	0.8383026123046875	0.8502898693247287
380.0	200.0	-0.176055908203125	0.827667236328125	0.8461848124991748
380.0	220.0	-0.213714599609375	0.8175811767578125	0.8450520165498009
380.0	240.0	-0.23187255859375	0.7505645751953125	0.785564806344411
380.0	260.0	-0.255401611328125	0.752899169921875	0.7950390827739546
380.0	280.0	-0.028472900390625	0.612152099609375	0.6128139188308476
380.0	300.0	0.11944580078125	0.423065185546875	0.43960374264340135
380.0	320.0	0.1136474609375	0.444793701171875	0.45908297940537485
380.0	340.0	0.145538330078125	0.44921875	0.4722064070652703
380.0	360.0	0.01849365234375	0.44744873046875	0.44783075103783077
380.0	380.0	-0.28619384765625	0.703125	0.7591387778669252
380.0	400.0	-0.292327880859375	0.739654541015625	0.7953266184233795
380.0	420.0	-0.304351806640625	0.626678466796875	0.6966749047814873
380.0	440.0	-0.292724609375	0.59991455078125	0.6675216589540862
380.0	460.0	-0.28265380859375	0.5589599609375	0.6263620466182508
380.0	480.0	-0.29425048828125	0.514007568359375	0.5922728511289975
380.0	500.0	-0.29840087890625	0.453704833984375	0.5430388208156133
380.0	520.0	-0.272857666015625	0.4185791015625	0.49965965433319115
380.0	540.0	-0.25189208984375	0.3939208984375	0.46757170482361204
380.0	560.0	-0.239288330078125	0.3675537109375	0.43858252967429634
380.0	580.0	-0.2523193359375	0.3067626953125	0.39720070307507094
380.0	600.0	-0.307403564453125	-0.02984619140625	0.30884906763651576
380.0	620.0	-0.368408203125	-0.061279296875	0.37346988681188964
380.0	640.0	-0.408203125	-0.0885009765625	0.41768674160461666
380.0	660.0	-0.337921142578125	-0.13031005859375	0.36217593786999713
380.0	680.0	-0.2152099609375	-0.27972412109375	0.3529318789913872
380.0	700.0	-0.310821533203125	-0.924072265625	0.9749459357318547
380.0	720.0	-0.2935791015625	-1.1602783203125	1.196843544270278
380.0	740.0	-0.152923583984375	-1.2686767578125	1.2778600621164522
380.0	760.0	-0.634246826171875	-0.2802734375	0.6934134670434106
380.0	780.0	-1.69317626953125	0.18896484375	1.703688232006438
380.0	800.0	-2.779144287109375	0.59564208984375	2.842258339378408
400.0	0.0	0.28021240234375	0.5825740098953247	0.6464607238129579
400.0	20.0	0.206878662109375	0.5927181243896484	0.6277846412713103
400.0	40.0	0.143585205078125	0.6054534912109375	0.6222464472673508
400.0	60.0	-0.01544189453125	0.67529296875	0.6754695002366152
400.0	80.0	-0.066162109375	0.6822052001953125	0.6854059818023738
400.0	100.0	-0.064910888671875	0.71368408203125	0.7166298852357195
400.0	120.0	-0.08111572265625	0.7443008422851562	0.7487078898264922
400.0	140.0	-0.090118408203125	0.7821502685546875	0.7873248186722142
400.0	160.0	-0.10992431640625	0.7948150634765625	0.8023804212882025
400.0	180.0	-0.150299072265625	0.8152008056640625	0.8289403866860657
400.0	200.0	-0.188629150390625	0.8202056884765625	0.8416164968597044
400.0	220.0	-0.2286376953125	0.8170623779296875	0.848449247242242
400.0	240.0	-0.195404052734375	0.73321533203125	0.7588066070816164
400.0	260.0	-0.143707275390625	0.662506103515625	0.677913060941927
400.0	280.0	0.05267333984375	0.547576904296875	0.5501044872109699
400.0	300.0	0.272857666015625	0.349456787109375	0.4433636791171571
400.0	320.0	0.293060302734375	0.34735107421875	0.4544635406715077
400.0	340.0	0.37451171875	0.225738525390625	0.4372835571189625
400.0	360.0	0.22735595703125	0.25885009765625	0.344520107184248
400.0	380.0	-0.292205810546875	0.5548095703125	0.6270549378066463
400.0	400.0	-0.29150390625	0.66815185546875	0.7289728591143446
400.0	420.0	-0.34356689453125	0.556976318359375	0.6544164043107499
400.0	440.0	-0.3350830078125	0.5367431640625	0.6327510144539443
400.0	460.0	-0.32666015625	0.4925537109375	0.5910296234873315
400.0	480.0	-0.33245849609375	0.4378662109375	0.5497776553350283
400.0	500.0	-0.32452392578125	0.3990478515625	0.5143490704192254
400.0	520.0	-0.314544677734375	0.3656005859375	0.48228844349503663
400.0	540.0	-0.308868408203125	0.33795166015625	0.4578329588270134
400.0	560.0	-0.321502685546875	0.31231689453125	0.4482251882965712
400.0	580.0	-0.339996337890625	0.26629638671875	0.43186951195760287
400.0	600.0	-0.410919189453125	-0.0457763671875	0.41346106957451034
400.0	620.0	-0.400543212890625	-0.0811767578125	0.40868634844057833
400.0	640.0	-0.39410400390625	-0.1153564453125	0.41063983656006064
400.0	660.0	-0.3253173828125	-0.16351318359375	0.36409883379233454
400.0	680.0	-0.2113037109375	-0.30340576171875	0.3697354655697685
400.0	700.0	-0.30987548828125	-0.96990966796875	1.01820802504046
400.0	720.0	-0.14642333984375	-1.1195068359375	1.1290417840637215
400.0	740.0	-0.001495361328125	-1.0325927734375	1.0325938561994497
400.0	760.0	-1.178985595703125	0.13446044921875	1.1866282683635851
400.0	780.0	-2.19769287109375	0.46026611328125	2.245372764306924
400.0	800.0	-2.65130615234375	0.60821533203125	2.7201746641665685
420.0	0.0	0.07867431640625	0.5145044326782227	0.5204848310061788
420.0	20.0	0.065521240234375	0.5341281890869141	0.5381319125447932
420.0	40.0	0.05059814453125	0.5298919677734375	0.5323022353332841
420.0	60.0	-0.03680419921875	0.6469955444335938	0.6480414983602947
420.0	80.0	-0.09869384765625	0.6572265625	0.6645955386705221
420.0	100.0	-0.088775634765625	0.6963043212890625	0.7019407533217185
420.0	120.0	-0.09039306640625	0.72802734375	0.7336175568387151
420.0	140.0	-0.110992431640625	0.765411376953125	0.7734170258345607
420.0	160.0	-0.123687744140625	0.7773284912109375	0.7871075157174331
420.0	180.0	-0.181121826171875	0.806671142578125	0.8267547690725059
420.0	200.0	-0.2200927734375	0.824127197265625	0.8530102380348697
420.0	220.0	-0.21240234375	0.809326171875	0.836733893249422
420.0	240.0	-0.105743408203125	0.6887969970703125	0.696866537833101
420.0	260.0	-0.0181884765625	0.57769775390625	0.5779840097684285
420.0	280.0	0.13092041015625	0.49798583984375	0.5149078077484995
420.0	300.0	0.204071044921875	0.297393798828125	0.36067722822064774
420.0	320.0	0.232757568359375	0.284759521484375	0.3677826405699151
420.0	340.0	0.3154296875	0.129180908203125	0.34085714720470783
420.0	360.0	0.055999755859375	0.14453125	0.15500082220063255
420.0	380.0	-0.402801513671875	0.3525390625	0.5352876329644957
420.0	400.0	-0.287994384765625	0.594451904296875	0.6605405605855798
420.0	420.0	-0.352752685546875	0.53839111328125	0.6436609728892658
420.0	440.0	-0.333404541015625	0.51617431640625	0.6144871950556
420.0	460.0	-0.29901123046875	0.476470947265625	0.5625231368882865
420.0	480.0	-0.31231689453125	0.41925048828125	0.5227932808804169
420.0	500.0	-0.331787109375	0.364532470703125	0.49291643119736117
420.0	520.0	-0.363525390625	0.33697509765625	0.4956843008099995
420.0	540.0	-0.41558837890625	0.305908203125	0.5160363644367431
420.0	560.0	-0.45135498046875	0.263916015625	0.5228508216473614
420.0	580.0	-0.43206787109375	0.20831298828125	0.4796633677050495
420.0	600.0	-0.42340087890625	-0.0638427734375	0.42818711327966996
420.0	620.0	-0.372161865234375	-0.1068115234375	0.3871862025870353
420.0	640.0	-0.354339599609375	-0.144775390625	0.3827746929748015
420.0	660.0	-0.306976318359375	-0.19384765625	0.36305836151656734
420.0	680.0	-0.240997314453125	-0.30780029296875	0.39092291557961495
420.0	700.0	-0.307037353515625	-0.9942626953125	1.040591295247061
420.0	720.0	-0.0902099609375	-1.04620361328125	1.0500856334104798
420.0	740.0	-0.2645263671875	-0.649658203125	0.701448486936154
420.0	760.0	-1.7513427734375	0.3309326171875	1.7823349593132944
420.0	780.0	-2.43316650390625	0.5147705078125	2.487023906488416
420.0	800.0	-2.6986083984375	0.59539794921875	2.7635097260641768
440.0	0.0	-0.053009033203125	0.40790316462516785	0.41133313665732885
440.0	20.0	-0.067230224609375	0.4239311218261719	0.4292289588946948
440.0	40.0	-0.06396484375	0.4260444641113281	0.4308194362327107
440.0	60.0	-0.071868896484375	0.5692329406738281	0.5737519316133548
440.0	80.0	-0.13641357421875	0.6162109375	0.631129608500317
440.0	100.0	-0.12841796875	0.6688003540039062	0.6810176856834382
440.0	120.0	-0.119354248046875	0.7008438110351562	0.710934233240401
440.0	140.0	-0.134002685546875	0.730987548828125	0.7431685651825736
440.0	160.0	-0.142425537109375	0.7397003173828125	0.753287191685301
440.0	180.0	-0.158782958984375	0.7647857666015625	0.7810949346015331
440.0	200.0	-0.18402099609375	0.7874908447265625	0.8087061008373134
440.0	220.0	-0.14569091796875	0.7704620361328125	0.7841158031187079
440.0	240.0	-0.05029296875	0.64410400390625	0.6460645095915353
440.0	260.0	-0.024200439453125	0.58416748046875	0.5846685441401237
440.0	280.0	0.209564208984375	0.51324462890625	0.5543800201922514
440.0	300.0	0.210723876953125	0.30780029296875	0.37302221471355307
440.0	320.0	0.229095458984375	0.302093505859375	0.3791374626829558
440.0	340.0	0.335113525390625	0.097900390625	0.3491211270952542
440.0	360.0	0.0567626953125	0.09759521484375	0.11290185799860616
440.0	380.0	-0.460296630859375	0.312255859375	0.5562164237906964
440.0	400.0	-0.34423828125	0.5399169921875	0.6403205078167894
440.0	420.0	-0.393707275390625	0.50341796875	0.6390892503836106
440.0	440.0	-0.399749755859375	0.501800537109375	0.6415634390712169
440.0	460.0	-0.37738037109375	0.46923828125	0.6021631914002304
440.0	480.0	-0.400970458984375	0.40533447265625	0.570152035602488
440.0	500.0	-0.396881103515625	0.352630615234375	0.5309076766523103
440.0	520.0	-0.407440185546875	0.32086181640625	0.5186133531119209
440.0	540.0	-0.433013916015625	0.26348876953125	0.5068800480708221
440.0	560.0	-0.46282958984375	0.211669921875	0.5089355411655807
440.0	580.0	-0.45556640625	0.130126953125	0.4737866338692302
440.0	600.0	-0.42181396484375	-0.091796875	0.43168702458722336
440.0	620.0	-0.357666015625	-0.1514892578125	0.3884249914277464
440.0	640.0	-0.337890625	-0.20526123046875	0.3953507900541441
440.0	660.0	-0.29583740234375	-0.265869140625	0.3977513903962799
440.0	680.0	-0.28997802734375	-0.44818115234375	0.5338104548042725
440.0	700.0	-0.1802978515625	-0.8465576171875	0.8655444035381611
440.0	720.0	0.018798828125	-0.9635009765625	0.9636843506956853
440.0	740.0	-0.737945556640625	-0.09539794921875	0.7440862942433392
440.0	760.0	-1.429534912109375	0.32781982421875	1.466641027003667
440.0	780.0	-2.016204833984375	0.4481201171875	2.0654039730788987
440.0	800.0	-2.205718994140625	0.5010986328125	2.2619231023443938
460.0	0.0	-0.03369140625	0.37786805629730225	0.37936707662237074
460.0	20.0	-0.070953369140625	0.3859291076660156	0.39239731999122124
460.0	40.0	-0.080657958984375	0.38614654541015625	0.39448049492937287
460.0	60.0	-0.118621826171875	0.4366188049316406	0.45244570775318954
460.0	80.0	-0.14483642578125	0.5230026245117188	0.5426871432779972
460.0	100.0	-0.16302490234375	0.622650146484375	0.6436383485321574
460.0	120.0	-0.178863525390625	0.6579666137695312	0.6818447224628978
460.0	140.0	-0.167999267578125	0.6839141845703125	0.7042459554468609
460.0	160.0	-0.15277099609375	0.6956939697265625	0.7122703677406353
460.0	180.0	-0.16949462890625	0.71929931640625	0.7389992799797345
460.0	200.0	-0.159088134765625	0.746246337890625	0.7630154857133468
460.0	220.0	-0.095245361328125	0.7262115478515625	0.7324308097612274
460.0	240.0	-0.020751953125	0.6397705078125	0.6401069802971737
460.0	260.0	0.006805419921875	0.5859375	0.5859770197256571
460.0	280.0	0.1405029296875	0.5494384765625	0.5671187818950202
460.0	300.0	0.105438232421875	0.339019775390625	0.3550375035994918
460.0	320.0	0.098388671875	0.3336181640625	0.34782382055540645
460.0	340.0	0.1424560546875	0.145294189453125	0.20348004571939868
460.0	360.0	-0.057830810546875	0.1065673828125	0.12124772050646754
460.0	380.0	-0.442962646484375	0.336212158203125	0.556106573872351
460.0	400.0	-0.3299560546875	0.5079345703125	0.6056967275324215
460.0	420.0	-0.379302978515625	0.475616455078125	0.6083434571456381
460.0	440.0	-0.393951416015625	0.472808837890625	0.6154233627091186
460.0	460.0	-0.4300537109375	0.439453125	0.6148701028374859
460.0	480.0	-0.493438720703125	0.374786376953125	0.6196342465025529
460.0	500.0	-0.501556396484375	0.32275390625	0.5964301324162163
460.0	520.0	-0.474761962890625	0.26416015625	0.5433042513709824
460.0	540.0	-0.47601318359375	0.1981201171875	0.5155968694527207
460.0	560.0	-0.451263427734375	0.14361572265625	0.47356536719301423
460.0	580.0	-0.447845458984375	0.05377197265625	0.4510620580100592
460.0	600.0	-0.444061279296875	-0.0882568359375	0.45274682644992226
460.0	620.0	-0.405487060546875	-0.17352294921875	0.4410555182474401
460.0	640.0	-0.378753662109375	-0.25946044921875	0.4591013627403628
460.0	660.0	-0.3536376953125	-0.3974609375	0.5320101656776076
460.0	680.0	-0.38702392578125	-0.6434326171875	0.750861539824678
460.0	700.0	-0.271331787109375	-0.79095458984375	0.8361997978299576
460.0	720.0	-0.1912841796875	-0.8123779296875	0.8345942355672417
460.0	740.0	1.188873291015625	-0.1519775390625	1.1985478190167536
460.0	760.0	1.6700439453125	0.01287841796875	1.6700936000489068
460.0	780.0	1.80426025390625	0.015380859375	1.8043258116706526
460.0	800.0	1.8792724609375	0.05859375	1.8801856849729364
480.0	0.0	-0.06640625	0.3480485677719116	0.35432696138897113
480.0	20.0	-0.0904541015625	0.3528461456298828	0.3642558811815446
480.0	40.0	-0.086700439453125	0.3535346984863281	0.3640106443981878
480.0	60.0	-0.09912109375	0.3575897216796875	0.37107330849463244
480.0	80.0	-0.087677001953125	0.438873291015625	0.4475455532550555
480.0	100.0	-0.066864013671875	0.5693435668945312	0.5732563941976576
480.0	120.0	-0.12811279296875	0.6269760131835938	0.6399310969392312
480.0	140.0	-0.19000244140625	0.640869140625	0.6684416078804203
480.0	160.0	-0.196685791015625	0.64776611328125	0.6769684172123094
480.0	180.0	-0.199859619140625	0.6823272705078125	0.7109953385512997
480.0	200.0	-0.18115234375	0.7043609619140625	0.7272829822803649
480.0	220.0	-0.11932373046875	0.6788482666015625	0.6892554836350052
480.0	240.0	-0.04486083984375	0.6100921630859375	0.6117392764980558
480.0	260.0	-0.0118408203125	0.544708251953125	0.5448369341110255
480.0	280.0	0.12908935546875	0.582855224609375	0.5969792915585785
480.0	300.0	-0.011566162109375	0.4052734375	0.40543844816322827
480.0	320.0	-0.03741455078125	0.4078369140625	0.4095495050444888
480.0	340.0	-0.031341552734375	0.324066162109375	0.325578209270985
480.0	360.0	-0.4322509765625	0.2537841796875	0.501245764669281
480.0	380.0	-0.534637451171875	0.346405029296875	0.6370507424983726
480.0	400.0	-0.420806884765625	0.489593505859375	0.6455851882174992
480.0	420.0	-0.434844970703125	0.45635986328125	0.6303605899482319
480.0	440.0	-0.42840576171875	0.453521728515625	0.6238697419410744
480.0	460.0	-0.46563720703125	0.40875244140625	0.6195938725709229
480.0	480.0	-0.542205810546875	0.35101318359375	0.6459081947517104
480.0	500.0	-0.55450439453125	0.307098388671875	0.6338647678167088
480.0	520.0	-0.532073974609375	0.23919677734375	0.5833676480130291
480.0	540.0	-0.5303955078125	0.17822265625	0.5595379432250197
480.0	560.0	-0.5107421875	0.10198974609375	0.5208257773963888
480.0	580.0	-0.500946044921875	-0.0074462890625	0.501001384373009
480.0	600.0	-0.44281005859375	-0.11981201171875	0.45873267394408934
480.0	620.0	-0.41314697265625	-0.23443603515625	0.4750270261730449
480.0	640.0	-0.535797119140625	-0.44854736328125	0.6987655472230688
480.0	660.0	-0.538543701171875	-0.65802001953125	0.850305629862468
480.0	680.0	-0.546875	-0.76580810546875	0.9410283311498311
480.0	700.0	-0.550537109375	-0.72265625	0.9084729849935237
480.0	720.0	-0.5626220703125	-0.64019775390625	0.8522891282360295
480.0	740.0	1.328704833984375	-0.08917236328125	1.3316937509152054
480.0	760.0	1.80096435546875	0.05645751953125	1.8018490672585736
480.0	780.0	1.904632568359375	0.0670166015625	1.9058112302482153
480.0	800.0	1.972412109375	0.11279296875	1.9756345266796123
500.0	0.0	-0.053436279296875	0.3563784956932068	0.3603624122153234
500.0	20.0	-0.05694580078125	0.35485267639160156	0.35939288552905513
500.0	40.0	-0.036834716796875	0.35784149169921875	0.35973230261269007
500.0	60.0	-0.057373046875	0.31934356689453125	0.3244564381001599
500.0	80.0	-0.0504150390625	0.37535858154296875	0.37872911282554306
500.0	100.0	-0.024261474609375	0.48726654052734375	0.48787016783946413
500.0	120.0	-0.09442138671875	0.563934326171875	0.5717843321610154
500.0	140.0	-0.203948974609375	0.568878173828125	0.604332326540818
500.0	160.0	-0.294525146484375	0.55474853515625	0.6280851846442866
500.0	180.0	-0.312225341796875	0.5960693359375	0.6728917574953253
500.0	200.0	-0.30224609375	0.59613037109375	0.6683742368819326
500.0	220.0	-0.2568359375	0.589874267578125	0.6433633113119936
500.0	240.0	-0.10748291015625	0.5700531005859375	0.5800975034106745
500.0	260.0	-0.006805419921875	0.625885009765625	0.6259220072737733
500.0	280.0	0.14959716796875	0.703643798828125	0.7193704944557743
500.0	300.0	0.018096923828125	0.601043701171875	0.6013160810841726
500.0	320.0	-0.010711669921875	0.6171875	0.6172804468219978
500.0	340.0	-0.031524658203125	0.608917236328125	0.6097327322461092
500.0	360.0	-0.501495361328125	0.513336181640625	0.71764310964086
500.0	380.0	-0.585205078125	0.445831298828125	0.7356837163333576
500.0	400.0	-0.466705322265625	0.4969482421875	0.6817414563045928
500.0	420.0	-0.442596435546875	0.43536376953125	0.6208326800187458
500.0	440.0	-0.446563720703125	0.419036865234375	0.6123814587931858
500.0	460.0	-0.505126953125	0.3525390625	0.6159846015621858
500.0	480.0	-0.5911865234375	0.290771484375	0.6588243784346164
500.0	500.0	-0.609893798828125	0.237030029296875	0.6543345326646599
500.0	520.0	-0.5653076171875	0.1536865234375	0.5858261256862093
500.0	540.0	-0.558563232421875	0.07867431640625	0.5640767081484258
500.0	560.0	-0.580169677734375	0.01202392578125	0.5802942613481556
500.0	580.0	-0.5745849609375	-0.08538818359375	0.5808950156723575
500.0	600.0	-0.785888671875	-0.2713623046875	0.8314195721696495
500.0	620.0	-0.759307861328125	-0.447509765625	0.8813701938484382
500.0	640.0	-0.686981201171875	-0.6240234375	0.9280885848413764
500.0	660.0	-0.60650634765625	-0.80718994140625	1.0096561549630396
500.0	680.0	-0.56689453125	-0.86822509765625	1.0369109073403375
500.0	700.0	-0.572998046875	-0.7943115234375	0.9794169479788303
500.0	720.0	-0.6549072265625	-0.6142578125	0.8978953923598622
500.0	740.0	1.53076171875	0.000244140625	1.5307617382189493
500.0	760.0	1.90350341796875	0.11102294921875	1.9067384082437588
500.0	780.0	1.981842041015625	0.12847900390625	1.986002197879378
500.0	800.0	2.0145263671875	0.14459228515625	2.0197087446016497
520.0	0.0	-0.0030517578125	0.33362674713134766	0.3336407043920006
520.0	20.0	-0.0233154296875	0.3398761749267578	0.3406749529160558
520.0	40.0	-0.008544921875	0.3421630859375	0.342269766511918
520.0	60.0	-0.022705078125	0.29105377197265625	0.2919380392346522
520.0	80.0	-0.006103515625	0.34429931640625	0.3443534117455433
520.0	100.0	0.012451171875	0.382781982421875	0.38298443538593235
520.0	120.0	-0.0009765625	0.4194793701171875	0.4194805068513062
520.0	140.0	-0.047119140625	0.451873779296875	0.4543238116468027
520.0	160.0	-0.2391357421875	0.4265289306640625	0.48899164807284295
520.0	180.0	-0.3135986328125	0.53741455078125	0.6222206215590109
520.0	200.0	-0.3321533203125	0.542236328125	0.6358821146510577
520.0	220.0	-0.3455810546875	0.535858154296875	0.6376285963516524
520.0	240.0	-0.2957763671875	0.5408782958984375	0.6164681584320739
520.0	260.0	-0.251953125	0.608642578125	0.6587307227569641
520.0	280.0	-0.2900390625	0.725128173828125	0.7809824109768352
520.0	300.0	-0.315185546875	0.6990966796875	0.766862501696999
520.0	320.0	-0.3150634765625	0.709686279296875	0.7764789818700124
520.0	340.0	-0.4569091796875	0.709930419921875	0.8442554113614872
520.0	360.0	-0.591796875	0.6134033203125	0.8523421699236552
520.0	380.0	-0.5968017578125	0.5081787109375	0.7838481615582121
520.0	400.0	-0.565673828125	0.486175537109375	0.745891099765362
520.0	420.0	-0.5234375	0.399169921875	0.6582730762654232
520.0	440.0	-0.511962890625	0.37261962890625	0.6332072245508078
520.0	460.0	-0.5755615234375	0.256805419921875	0.6302539892479432
520.0	480.0	-0.6136474609375	0.2071533203125	0.6476694407114897
520.0	500.0	-0.6392822265625	0.1629638671875	0.6597264487705587
520.0	520.0	-0.6129150390625	0.0565185546875	0.6155153874055057
520.0	540.0	-0.6328125	-0.01971435546875	0.633119511599349
520.0	560.0	-0.726318359375	-0.114501953125	0.7352884171769819
520.0	580.0	-0.7327880859375	-0.2493896484375	0.7740630307925348
520.0	600.0	-0.727294921875	-0.404296875	0.8321140946528475
520.0	620.0	-0.65234375	-0.6395263671875	0.9135350800555518
520.0	640.0	-0.6087646484375	-0.796875	1.002798166538129
520.0	660.0	-0.5123291015625	-1.03753662109375	1.1571358383605939
520.0	680.0	-0.462158203125	-1.1221923828125	1.213633366696106
520.0	700.0	-0.494873046875	-1.089599609375	1.196714937348698
520.0	720.0	0.227294921875	-1.90576171875	1.9192682746721774
520.0	740.0	1.6837158203125	0.03961181640625	1.6841817180962384
520.0	760.0	1.9586181640625	0.13690185546875	1.963396860195703
520.0	780.0	1.992431640625	0.1484375	1.9979533362843787
520.0	800.0	2.0054931640625	0.150146484375	2.011105864411814
540.0	0.0	0.0206298828125	0.3126598596572876	0.31333971964271023
540.0	20.0	0.00732421875	0.3174934387207031	0.31757790825401366
540.0	40.0	0.01904296875	0.3183555603027344	0.31892459521724165
540.0	60.0	0.00732421875	0.2954254150390625	0.29551619250271244
540.0	80.0	0.0244140625	0.3275604248046875	0.3284689914527416
540.0	100.0	0.044189453125	0.36859130859375	0.3712307375990566
540.0	120.0	0.037841796875	0.4100494384765625	0.41179186925639144
540.0	140.0	0.0244140625	0.46551513671875	0.4661548980350098
540.0	160.0	-0.038330078125	0.497039794921875	0.49851554903036693
540.0	180.0	-0.0748291015625	0.57904052734375	0.5838555701088918
540.0	200.0	-0.10498046875	0.5567779541015625	0.566588553531124
540.0	220.0	-0.1192626953125	0.572906494140625	0.5851883812258273
540.0	240.0	-0.123291015625	0.556488037109375	0.569982113736641
540.0	260.0	-0.130615234375	0.57977294921875	0.5943038045449848
540.0	280.0	-0.145263671875	0.7117919921875	0.7264636085234124
540.0	300.0	-0.1627197265625	0.700592041015625	0.7192405142558461
540.0	320.0	-0.1700439453125	0.711944580078125	0.731969964165237
540.0	340.0	-0.208984375	0.7208251953125	0.7505087815551823
540.0	360.0	-0.2716064453125	0.64306640625	0.6980719618940314
540.0	380.0	-0.5177001953125	0.460601806640625	0.692941207107218
540.0	400.0	-0.6258544921875	0.4427490234375	0.7666293388242674
540.0	420.0	-0.593994140625	0.307281494140625	0.6687682376863656
540.0	440.0	-0.5472412109375	0.24627685546875	0.6001043513322637
540.0	460.0	-0.5357666015625	0.110595703125	0.5470623921451224
540.0	480.0	-0.540283203125	0.0745849609375	0.5454070553055382
540.0	500.0	-0.4859619140625	0.01641845703125	0.4862391876952902
540.0	520.0	-0.4884033203125	-1.1693115234375	1.2672123903024313
540.0	540.0	-0.4071044921875	-1.4989013671875	1.5532029410594737
540.0	560.0	-0.3447265625	-1.659912109375	1.6953302373705332
540.0	580.0	-0.3179931640625	-1.68426513671875	1.7140212084909305
540.0	600.0	-0.312255859375	-1.68658447265625	1.715246601838692
540.0	620.0	-0.2984619140625	-1.7353515625	1.7608306447858757
540.0	640.0	-0.2757568359375	-1.77972412109375	1.8009607935125023
540.0	660.0	-0.2650146484375	-1.82818603515625	1.847294492772276
540.0	680.0	-0.250732421875	-1.9002685546875	1.9167387217128533
540.0	700.0	-0.2657470703125	-1.88177490234375	1.900446865468884
540.0	720.0	-0.255615234375	-1.8807373046875	1.8980284395360856
540.0	740.0	-0.3045654296875	-1.705810546875	1.732786692813261
540.0	760.0	0.76708984375	-1.16143798828125	1.39189260685126
540.0	780.0	1.89404296875	-0.1614990234375	1.9009157535363264
540.0	800.0	1.99609375	0.16064453125	2.002547608475163
560.0	0.0	0.0137939453125	0.31804347038269043	0.31834246022224166
560.0	20.0	0.045654296875	0.3139972686767578	0.3172989120050913
560.0	40.0	0.046875	0.31444549560546875	0.31792017131910466
560.0	60.0	0.0318603515625	0.2897911071777344	0.29153724942275083
560.0	80.0	0.0516357421875	0.31624603271484375	0.3204337733122587
560.0	100.0	0.063720703125	0.3571929931640625	0.3628321407651841
560.0	120.0	0.059326171875	0.39434051513671875	0.39877817962826745
560.0	140.0	0.0338134765625	0.4173126220703125	0.41868027865716606
560.0	160.0	-0.03076171875	0.4483795166015625	0.44943350370027485
560.0	180.0	-0.0728759765625	0.506591796875	0.5118067571075818
560.0	200.0	-0.0999755859375	0.488311767578125	0.4984410698756867
560.0	220.0	-0.11669921875	0.5435791015625	0.5559648795673653
560.0	240.0	-0.1207275390625	0.529571533203125	0.5431584920326626
560.0	260.0	-0.132080078125	0.5228271484375	0.5392526070227142
560.0	280.0	-0.1431884765625	0.685394287109375	0.7001915942243652
560.0	300.0	-0.165283203125	0.64935302734375	0.6700581253561163
560.0	320.0	-0.1781005859375	0.63763427734375	0.6620402482893069
560.0	340.0	-0.17333984375	0.645294189453125	0.6681701073628182
560.0	360.0	-0.192626953125	0.50494384765625	0.5404381855088695
560.0	380.0	-0.23876953125	0.145660400390625	0.2796924047865832
560.0	400.0	-0.236572265625	0.050445556640625	0.24189086598656026
560.0	420.0	-0.289306640625	-0.210540771484375	0.35780685958622804
560.0	440.0	-0.3145751953125	-0.411895751953125	0.5182814524782146
560.0	460.0	-0.301513671875	-0.534210205078125	0.6134256577101723
560.0	480.0	-0.392578125	-0.5294189453125	0.6590918023191575
560.0	500.0	-0.3758544921875	-0.582183837890625	0.6929679793457855
560.0	520.0	-0.37158203125	-1.48638916015625	1.5321311762959064
560.0	540.0	-0.35888671875	-1.66619873046875	1.7044113019781393
560.0	560.0	-0.3316650390625	-1.72467041015625	1.7562715398835276
560.0	580.0	-0.3118896484375	-1.73590087890625	1.7636969734594314
560.0	600.0	-0.3109130859375	-1.724609375	1.752411037212751
560.0	620.0	-0.3045654296875	-1.76361083984375	1.7897159817622206
560.0	640.0	-0.3031005859375	-1.80596923828125	1.8312276905982539
560.0	660.0	-0.295654296875	-1.8697509765625	1.8929818217872756
560.0	680.0	-0.2896728515625	-1.93359375	1.9551713865979659
560.0	700.0	-0.30078125	-1.9163818359375	1.9398424424325666
560.0	720.0	-0.28759765625	-1.92431640625	1.945689092132504
560.0	740.0	-0.296630859375	-1.895751953125	1.9188187341462986
560.0	760.0	-0.1810302734375	-0.33074951171875	0.3770506589346418
560.0	780.0	1.843505859375	-0.00537109375	1.843513683756654
560.0	800.0	1.9688720703125	0.1961669921875	1.9786204077792489
580.0	0.0	0.323486328125	0.32536864280700684	0.4588116805464621
580.0	20.0	0.2530517578125	0.33502960205078125	0.4198571499716314
580.0	40.0	0.2073974609375	0.32601165771484375	0.38639009791828555
580.0	60.0	0.0604248046875	0.29821014404296875	0.3042703518774885
580.0	80.0	0.0799560546875	0.319183349609375	0.329045561205513
580.0	100.0	0.0869140625	0.35623931884765625	0.366688568888227
580.0	120.0	0.06982421875	0.3602752685546875	0.36697914199065873
580.0	140.0	0.047607421875	0.3768768310546875	0.3798718368126383
580.0	160.0	-0.0157470703125	0.3925628662109375	0.39287857430912826
580.0	180.0	-0.059326171875	0.47467041015625	0.4783634527712633
580.0	200.0	-0.0863037109375	0.4576873779296875	0.46575322482805864
580.0	220.0	-0.105224609375	0.547882080078125	0.557895144349594
580.0	240.0	-0.11572265625	0.5344085693359375	0.5467945246152701
580.0	260.0	-0.1278076171875	0.51025390625	0.5260169539611155
580.0	280.0	-0.16455078125	0.495025634765625	0.5216582585228526
580.0	300.0	-0.2186279296875	0.182586669921875	0.2848439286216264
580.0	320.0	-0.247802734375	0.051483154296875	0.25309427164612525
580.0	340.0	-0.2628173828125	0.053863525390625	0.26828018204093773
580.0	360.0	-0.2867431640625	0.021331787109375	0.2875355408951274
580.0	380.0	-0.29443359375	-0.0501708984375	0.298677518702975
580.0	400.0	-0.2906494140625	-0.098297119140625	0.30682145545287537
580.0	420.0	-0.3194580078125	-0.236968994140625	0.39775334434741194
580.0	440.0	-0.3101806640625	-0.336822509765625	0.45788802937297673
580.0	460.0	-0.2940673828125	-0.421600341796875	0.5140257521150426
580.0	480.0	-0.307861328125	-0.500640869140625	0.5877243207565681
580.0	500.0	-0.2266845703125	-0.63153076171875	0.670982114079673
580.0	520.0	-0.2476806640625	-1.63421630859375	1.652878898959093
580.0	540.0	-0.297607421875	-1.74517822265625	1.7703720530975153
580.0	560.0	-0.3048095703125	-1.76385498046875	1.78999811907122
580.0	580.0	-0.2908935546875	-1.77447509765625	1.7981604300954037
580.0	600.0	-0.300048828125	-1.75103759765625	1.7765590245373095
580.0	620.0	-0.301513671875	-1.78814697265625	1.8133891171359933
580.0	640.0	-0.30419921875	-1.833740234375	1.8588007994009983
580.0	660.0	-0.298583984375	-1.8919677734375	1.9153836303600649
580.0	680.0	-0.294189453125	-1.95635986328125	1.9783557185167226
580.0	700.0	-0.3031005859375	-1.91314697265625	1.937008338696411
580.0	720.0	-0.28759765625	-1.90032958984375	1.921969032507082
580.0	740.0	-0.2958984375	-1.8507080078125	1.8742134391515428
580.0	760.0	-0.139892578125	0.19732666015625	0.24188374112965802
580.0	780.0	1.8695068359375	0.1551513671875	1.87593383581543
580.0	800.0	1.9844970703125	0.16912841796875	1.991691001095177
600.0	0.0	0.44580078125	0.21340948343276978	0.4942488686705838
600.0	20.0	0.3184814453125	0.23169708251953125	0.3938451079503228
600.0	40.0	0.25048828125	0.20973968505859375	0.3267034045308637
600.0	60.0	0.0723876953125	0.30350494384765625	0.31201799527050406
600.0	80.0	0.08447265625	0.3114166259765625	0.3226700243105282
600.0	100.0	0.0848388671875	0.35746002197265625	0.36738984838227384
600.0	120.0	0.0657958984375	0.36571502685546875	0.3715865728455403
600.0	140.0	0.052734375	0.35009765625	0.3540470070744615
600.0	160.0	0.0023193359375	0.337158203125	0.3371661804713956
600.0	180.0	-0.037353515625	0.4008026123046875	0.4025394628602378
600.0	200.0	-0.060302734375	0.2816619873046875	0.2880449528555009
600.0	220.0	-0.0855712890625	0.4992218017578125	0.506502569452648
600.0	240.0	-0.1005859375	0.5255279541015625	0.5350674362778284
600.0	260.0	-0.1136474609375	0.512451171875	0.5249018469519815
600.0	280.0	-0.1544189453125	0.4876708984375	0.5115350582846334
600.0	300.0	-0.2186279296875	0.1510009765625	0.2657056013001441
600.0	320.0	-0.25439453125	-0.000396728515625	0.25439484059906237
600.0	340.0	-0.280517578125	-0.06390380859375	0.28770437673052895
600.0	360.0	-0.2947998046875	-0.07427978515625	0.30401383410405325
600.0	380.0	-0.2894287109375	-0.05548095703125	0.29469834629336883
600.0	400.0	-0.27734375	-0.07171630859375	0.2864660269253171
600.0	420.0	-0.2894287109375	-0.1463623046875	0.32433147079551117
600.0	440.0	-0.2779541015625	-0.26422119140625	0.3834987882165402
600.0	460.0	-0.259033203125	-0.370758056640625	0.4522828063116377
600.0	480.0	-0.2530517578125	-0.45086669921875	0.5170260850251241
600.0	500.0	-0.130126953125	-0.5643310546875	0.5791395023777104
600.0	520.0	-0.16015625	-1.6064453125	1.6144090455851903
600.0	540.0	-0.221923828125	-1.8026123046875	1.8162217118238717
600.0	560.0	-0.2679443359375	-1.7913818359375	1.8113097607222781
600.0	580.0	-0.2711181640625	-1.79534912109375	1.8157046911589785
600.0	600.0	-0.30224609375	-1.77459716796875	1.8001521629434112
600.0	620.0	-0.3099365234375	-1.81878662109375	1.8450055343088119
600.0	640.0	-0.3165283203125	-1.87310791015625	1.8996640283612698
600.0	660.0	-0.3048095703125	-1.92279052734375	1.9468005255282184
600.0	680.0	-0.2960205078125	-1.972900390625	1.994984734872387
600.0	700.0	-0.302978515625	-1.92138671875	1.9451279916548474
600.0	720.0	-0.2913818359375	-1.90386962890625	1.9260381455687554
600.0	740.0	-0.314697265625	-1.84381103515625	1.870474138381981
600.0	760.0	-0.213623046875	0.16253662109375	0.26842682308728333
600.0	780.0	1.8956298828125	0.119873046875	1.8994162787495605
600.0	800.0	2.0233154296875	0.12860107421875	2.027398225386845
620.0	0.0	0.4459228515625	0.13894259929656982	0.4670676989954653
620.0	20.0	0.302734375	0.15874290466308594	0.34182950660748146
620.0	40.0	0.240966796875	0.13885879516601562	0.2781128587303273
620.0	60.0	0.05810546875	0.2992439270019531	0.30483302535356543
620.0	80.0	0.0455322265625	0.27740478515625	0.2811166990474313
620.0	100.0	0.05224609375	0.35390472412109375	0.3577404199518993
620.0	120.0	0.031982421875	0.35968780517578125	0.36110689899413617
620.0	140.0	0.0269775390625	0.341766357421875	0.34282944838401136
620.0	160.0	-0.0098876953125	0.350433349609375	0.35057281559904113
620.0	180.0	-0.04931640625	0.4422760009765625	0.44501704345478205
620.0	200.0	-0.0662841796875	0.329315185546875	0.3359197581396746
620.0	220.0	-0.0894775390625	0.331024169921875	0.342904113520307
620.0	240.0	-0.1126708984375	0.321563720703125	0.3407315040132785
620.0	260.0	-0.1373291015625	0.25262451171875	0.28753856446936
620.0	280.0	-0.2027587890625	0.2252197265625	0.3030429866784226
620.0	300.0	-0.2215576171875	0.14190673828125	0.2631070126458548
620.0	320.0	-0.256591796875	-0.066986083984375	0.26519141326804496
620.0	340.0	-0.275634765625	-0.1029052734375	0.2942176393800945
620.0	360.0	-0.2882080078125	-0.094390869140625	0.3032713173783051
620.0	380.0	-0.2806396484375	-0.0653076171875	0.28813832986576543
620.0	400.0	-0.24755859375	-0.030364990234375	0.24941389289975655
620.0	420.0	-0.24267578125	-0.0672607421875	0.25182442741900796
620.0	440.0	-0.2257080078125	-0.180419921875	0.28895579765782287
620.0	460.0	-0.2073974609375	-0.294281005859375	0.36002085663601124
620.0	480.0	-0.1932373046875	-0.37255859375	0.4196910312359167
620.0	500.0	-0.0584716796875	-0.484344482421875	0.48786116362956333
620.0	520.0	-0.1246337890625	-1.51995849609375	1.5250598057858746
620.0	540.0	-0.1534423828125	-1.8382568359375	1.8446497661383112
620.0	560.0	-0.231201171875	-1.81146240234375	1.8261571720367782
620.0	580.0	-0.2589111328125	-1.7978515625	1.8163989692460034
620.0	600.0	-0.3026123046875	-1.781982421875	1.8074942762896293
620.0	620.0	-0.337890625	-1.8255615234375	1.8565680570122756
620.0	640.0	-0.4012451171875	-1.90521240234375	1.9470058916478024
620.0	660.0	-0.42626953125	-1.99078369140625	2.0359089909033727
620.0	680.0	-0.42529296875	-1.99810791015625	2.0428679178784823
620.0	700.0	-0.4442138671875	-1.88726806640625	1.9388415908161398
620.0	720.0	-0.4510498046875	-1.83221435546875	1.8869168955453228
620.0	740.0	-0.456787109375	-1.683837890625	1.7446961068322522
620.0	760.0	-0.2957763671875	0.18609619140625	0.34945021368221607
620.0	780.0	1.92138671875	0.0997314453125	1.9239733065125961
620.0	800.0	2.034423828125	0.112548828125	2.0375346748350296
