# Supplementary material for: Real-time emotion detection by quantitative facial motion analysis
Source: PLoS One. 2023 Mar 10;18(3):e0282730. doi: 10.1371/journal.pone.0282730 (PMC10004542; doi:10.1371/journal.pone.0282730)
Supplement: S1 Dataset — Data from each participant is organized into folders by Study ID and subsequently by emotions. The data files (.csv) contain the pixel displacement results after DISC-processing of videos. (ZIP) [file pone.0282730.s004.zip › S1_Dataset/1/neutral/result/100033_cropped_result.csv]

pos_x	pos_y	disp_x	disp_y	disp_xy_indi
0.0	0.0	-0.11369776725769043	-0.9052683115005493	0.9123803472710488
0.0	20.0	-0.06157708168029785	-0.9335041046142578	0.9355328162709896
0.0	40.0	-0.0882793664932251	-0.7786064147949219	0.7835950457399836
0.0	60.0	-0.009819626808166504	-0.7780227661132812	0.7780847316720803
0.0	80.0	0.014709949493408203	-0.7333602905273438	0.7335078038688128
0.0	100.0	-0.024423718452453613	-0.6167755126953125	0.6172589011781121
0.0	120.0	0.011907100677490234	-0.6944351196289062	0.6945371944111829
0.0	140.0	-0.008432507514953613	-0.6275177001953125	0.6275743551495742
0.0	160.0	-0.04321181774139404	-0.570709228515625	0.5723428034887966
0.0	180.0	-0.034774184226989746	-0.5849609375	0.585993636731263
0.0	200.0	-0.037087440490722656	-0.6171875	0.618300807373242
0.0	220.0	-0.07920634746551514	-0.60845947265625	0.6135931676151143
0.0	240.0	-0.09226644039154053	-0.6504669189453125	0.6569781645265947
0.0	260.0	-0.05608999729156494	-0.74755859375	0.7496598821369898
0.0	280.0	0.008324742317199707	-0.888519287109375	0.8885582844698482
0.0	300.0	0.08396017551422119	-0.946319580078125	0.9500368722905536
0.0	320.0	0.11550891399383545	-0.95709228515625	0.9640373185295514
0.0	340.0	0.09058547019958496	-0.744140625	0.7496339087759241
0.0	360.0	0.116943359375	-0.784881591796875	0.7935457532137052
0.0	380.0	0.14117097854614258	-0.844696044921875	0.8564114977569683
0.0	400.0	0.1892610788345337	-0.837890625	0.858999683017696
0.0	420.0	0.27397286891937256	-1.004608154296875	1.0412966323693194
0.0	440.0	0.43948328495025635	-0.98931884765625	1.082542073121668
0.0	460.0	0.5937635898590088	-0.917999267578125	1.0932876364050914
0.0	480.0	0.7348223924636841	-0.957489013671875	1.2069586404547559
0.0	500.0	0.8547099828720093	-0.94049072265625	1.2708469436653438
0.0	520.0	1.0061734914779663	-1.015380859375	1.4294696165144871
0.0	540.0	1.2337944507598877	-1.09637451171875	1.6505410678539387
0.0	560.0	1.5098544359207153	-0.907470703125	1.761579829215708
0.0	580.0	2.0165016651153564	-0.5987548828125	2.1035176193949066
0.0	600.0	1.6169074773788452	-1.1458740234375	1.9817711946621046
0.0	620.0	1.7229424715042114	-1.25909423828125	2.1339749438515163
0.0	640.0	1.3899869918823242	-1.17913818359375	1.8227536020018835
0.0	660.0	1.3349499702453613	-1.3243408203125	1.8804175151822204
0.0	680.0	1.3302247524261475	-1.2872314453125	1.8510706863241373
0.0	700.0	1.1857905387878418	-1.24951171875	1.7226081206044337
0.0	720.0	1.3527560234069824	0.0638427734375	1.3542617023987884
0.0	740.0	1.4578614234924316	0.45379638671875	1.526856604500361
0.0	760.0	1.5921571254730225	0.42315673828125	1.6474301008987737
0.0	780.0	1.6762326955795288	0.41705322265625	1.7273359372912314
0.0	800.0	1.5765963792800903	0.7447509765625	1.743648519699394
20.0	0.0	-0.07550621032714844	-0.6929898262023926	0.6970911611962884
20.0	20.0	-0.10203170776367188	-0.6563224792480469	0.6642060419444212
20.0	40.0	-0.06524085998535156	-0.6167869567871094	0.6202277967604578
20.0	60.0	-0.0390472412109375	-0.5341835021972656	0.5356087201175138
20.0	80.0	-0.04113578796386719	-0.483306884765625	0.4850543247031835
20.0	100.0	-0.07968711853027344	-0.38228607177734375	0.3905031082265675
20.0	120.0	-0.060909271240234375	-0.39090728759765625	0.39562412315223294
20.0	140.0	-0.08089065551757812	-0.34149169921875	0.35094141788249034
20.0	160.0	-0.09509849548339844	-0.34881591796875	0.3615470487662535
20.0	180.0	-0.06361770629882812	-0.40850830078125	0.4134322730047912
20.0	200.0	-0.09874725341796875	-0.4459075927734375	0.4567106319657933
20.0	220.0	-0.10802650451660156	-0.49273681640625	0.5044395859964222
20.0	240.0	-0.08885574340820312	-0.5843048095703125	0.5910223799684946
20.0	260.0	-0.05685615539550781	-0.71142578125	0.7136940973789337
20.0	280.0	-0.0071735382080078125	-0.847625732421875	0.8476560870507224
20.0	300.0	0.06102561950683594	-0.896820068359375	0.8988939655200201
20.0	320.0	0.10384750366210938	-0.91827392578125	0.9241273217401164
20.0	340.0	0.08822059631347656	-0.722503662109375	0.7278697791331656
20.0	360.0	0.1200408935546875	-0.77130126953125	0.7805866156333491
20.0	380.0	0.14566421508789062	-0.801300048828125	0.8144322143733798
20.0	400.0	0.17507171630859375	-0.758270263671875	0.7782184131850464
20.0	420.0	0.2408161163330078	-0.8878173828125	0.9198978786309652
20.0	440.0	0.3548736572265625	-0.792205810546875	0.8680583844751383
20.0	460.0	0.4640636444091797	-0.724334716796875	0.8602417381291951
20.0	480.0	0.5710906982421875	-0.760528564453125	0.9510774326877283
20.0	500.0	0.6388206481933594	-0.9066162109375	1.1090738363575499
20.0	520.0	0.5199718475341797	-1.3887939453125	1.4829427988849628
20.0	540.0	0.39118194580078125	-1.55792236328125	1.6062831022993178
20.0	560.0	0.3782768249511719	-1.56439208984375	1.6094769234322173
20.0	580.0	0.2549629211425781	-1.5872802734375	1.6076270579961576
20.0	600.0	0.32761383056640625	-1.611572265625	1.6445351894411044
20.0	620.0	0.3255043029785156	-1.5804443359375	1.613616233884146
20.0	640.0	0.46878814697265625	-1.62060546875	1.6870460610441151
20.0	660.0	0.60589599609375	-1.745361328125	1.8475378544962757
20.0	680.0	0.6351718902587891	-1.8291015625	1.9362478808548416
20.0	700.0	0.6385154724121094	-1.90081787109375	2.0051958975569035
20.0	720.0	0.5946712493896484	-1.82000732421875	1.9146959432402157
20.0	740.0	0.6588459014892578	-1.85455322265625	1.9681071052089303
20.0	760.0	0.7026100158691406	-1.28369140625	1.4633948410732274
20.0	780.0	1.6532325744628906	0.3189697265625	1.683721957963533
20.0	800.0	1.6193370819091797	0.45697021484375	1.682579674814979
40.0	0.0	-0.1382293701171875	-0.5122599601745605	0.5305823456929535
40.0	20.0	-0.13383865356445312	-0.3830146789550781	0.4057253128447956
40.0	40.0	-0.15444183349609375	-0.2882423400878906	0.32701059088809087
40.0	60.0	-0.11515045166015625	-0.2677803039550781	0.29148913822613015
40.0	80.0	-0.14225006103515625	-0.18712615966796875	0.23505590717228914
40.0	100.0	-0.157440185546875	-0.13956451416015625	0.21039407224965936
40.0	120.0	-0.11075973510742188	-0.21746826171875	0.24404951091129237
40.0	140.0	-0.11749267578125	-0.2071380615234375	0.2381400961491477
40.0	160.0	-0.1119232177734375	-0.2484588623046875	0.27250433562514187
40.0	180.0	-0.07210540771484375	-0.3365020751953125	0.3441407218456944
40.0	200.0	-0.09133148193359375	-0.395843505859375	0.4062431792944066
40.0	220.0	-0.12223434448242188	-0.3763580322265625	0.3957102518162723
40.0	240.0	-0.11113357543945312	-0.4434356689453125	0.4571497173606623
40.0	260.0	-0.09503555297851562	-0.519866943359375	0.5284821615984326
40.0	280.0	-0.06328201293945312	-0.52301025390625	0.5268247705383159
40.0	300.0	0.001087188720703125	-0.556396484375	0.5563975465475868
40.0	320.0	0.056888580322265625	-0.67303466796875	0.675434656246545
40.0	340.0	0.05922698974609375	-0.536956787109375	0.5402133166974011
40.0	360.0	0.09610366821289062	-0.595489501953125	0.6031945473728639
40.0	380.0	0.1356201171875	-0.627960205078125	0.642438195741592
40.0	400.0	0.17481231689453125	-0.6302490234375	0.6540437123632918
40.0	420.0	0.2454071044921875	-0.741851806640625	0.7813889876055323
40.0	440.0	0.36052703857421875	-0.65814208984375	0.7504203861616466
40.0	460.0	0.467742919921875	-0.635009765625	0.7886829791343027
40.0	480.0	0.5727653503417969	-0.687042236328125	0.8944759253612768
40.0	500.0	0.6403312683105469	-0.83868408203125	1.055184876042485
40.0	520.0	0.5243568420410156	-1.3502197265625	1.4484624288512764
40.0	540.0	0.3965568542480469	-1.5400390625	1.5902759674587885
40.0	560.0	0.3802833557128906	-1.554931640625	1.6007585194678837
40.0	580.0	0.18480300903320312	-1.60980224609375	1.620375087341264
40.0	600.0	0.19763565063476562	-1.5709228515625	1.583306178843209
40.0	620.0	-0.09934234619140625	-1.5972900390625	1.6003763215678668
40.0	640.0	-0.190460205078125	-1.71209716796875	1.7226583533263395
40.0	660.0	-0.08329391479492188	-1.796142578125	1.798072867598915
40.0	680.0	-0.010219573974609375	-1.90557861328125	1.9056060167534932
40.0	700.0	0.121551513671875	-2.06256103515625	2.0661395873030326
40.0	720.0	0.2647285461425781	-2.1279296875	2.1443334531006624
40.0	740.0	0.46027374267578125	-2.025146484375	2.0767932495492163
40.0	760.0	0.6963081359863281	-1.32269287109375	1.4947780609451633
40.0	780.0	1.6737747192382812	0.260009765625	1.693849724438846
40.0	800.0	1.6744804382324219	0.29241943359375	1.6998217151120094
60.0	0.0	-0.2782936096191406	-0.04022181034088135	0.2811852186405759
60.0	20.0	-0.2910728454589844	0.015111923217773438	0.291464871960464
60.0	40.0	-0.2698822021484375	0.020511627197265625	0.2706605436460396
60.0	60.0	-0.22206497192382812	0.046184539794921875	0.22681680597257184
60.0	80.0	-0.21772003173828125	0.07170867919921875	0.2292251009218115
60.0	100.0	-0.20170974731445312	0.06964874267578125	0.21339580482750292
60.0	120.0	-0.17266845703125	0.0328521728515625	0.17576592762711882
60.0	140.0	-0.1399993896484375	-0.0442047119140625	0.14681241656392788
60.0	160.0	-0.12737274169921875	-0.1370697021484375	0.18711472035902807
60.0	180.0	-0.10947799682617188	-0.2194976806640625	0.24528486216229092
60.0	200.0	-0.18441009521484375	-0.2013092041015625	0.27300637148819856
60.0	220.0	-0.17153167724609375	-0.2103271484375	0.27140491091486946
60.0	240.0	-0.16733551025390625	-0.228118896484375	0.28291236085612126
60.0	260.0	-0.18239593505859375	-0.150421142578125	0.23642080547279962
60.0	280.0	-0.20786666870117188	0.220306396484375	0.3028918293530768
60.0	300.0	-0.11162948608398438	0.16217041015625	0.1968765707076919
60.0	320.0	-0.055919647216796875	0.17303466796875	0.18184609774176233
60.0	340.0	-0.026638031005859375	0.131134033203125	0.1338122541473217
60.0	360.0	0.08640670776367188	-0.297393798828125	0.30969209019279115
60.0	380.0	0.135406494140625	-0.273406982421875	0.30510046983328387
60.0	400.0	0.1743011474609375	-0.2994384765625	0.34647408453197526
60.0	420.0	0.2337188720703125	-0.42041015625	0.4810085348930604
60.0	440.0	0.3052177429199219	-0.4039306640625	0.5062784332391651
60.0	460.0	0.3851814270019531	-0.423004150390625	0.5720989800331368
60.0	480.0	0.44518280029296875	-0.46148681640625	0.6412158820502384
60.0	500.0	0.498046875	-0.761260986328125	0.9097081834316625
60.0	520.0	0.386993408203125	-1.4091796875	1.4613525548803301
60.0	540.0	0.3302574157714844	-1.5751953125	1.6094440758206021
60.0	560.0	0.3334159851074219	-1.58984375	1.624428936130853
60.0	580.0	0.16627883911132812	-1.62078857421875	1.629295631447608
60.0	600.0	0.18911361694335938	-1.575927734375	1.5872341302044006
60.0	620.0	-0.12797164916992188	-1.619873046875	1.624920130647462
60.0	640.0	-0.244110107421875	-1.74810791015625	1.7650696898696014
60.0	660.0	-0.13516998291015625	-1.80938720703125	1.81442910835565
60.0	680.0	-0.06467437744140625	-1.91180419921875	1.9128978203887106
60.0	700.0	0.049930572509765625	-2.04339599609375	2.0440059341702317
60.0	720.0	0.24704360961914062	-2.17401123046875	2.1880025994632417
60.0	740.0	0.4202423095703125	-2.45703125	2.492710605391158
60.0	760.0	0.5380401611328125	-2.31561279296875	2.3772988499455336
60.0	780.0	1.5171546936035156	-1.5146484375	2.143809285721183
60.0	800.0	1.4294548034667969	-1.809814453125	2.3062457349325207
80.0	0.0	-0.44042205810546875	0.24193894863128662	0.502499795154853
80.0	20.0	-0.3526458740234375	0.20871543884277344	0.40978195040421883
80.0	40.0	-0.28588104248046875	0.18454742431640625	0.34027301137695193
80.0	60.0	-0.19899749755859375	0.13102340698242188	0.23825855118308742
80.0	80.0	-0.1867218017578125	0.13637542724609375	0.23122129747979195
80.0	100.0	-0.15225982666015625	0.10996246337890625	0.18781586239436254
80.0	120.0	-0.1705322265625	0.10929107666015625	0.20254821582502272
80.0	140.0	-0.13608551025390625	0.0143280029296875	0.13683770594766326
80.0	160.0	-0.1322784423828125	-0.0610504150390625	0.14568712879202758
80.0	180.0	-0.16717529296875	-0.091217041015625	0.19044192592712775
80.0	200.0	-0.27552032470703125	0.021148681640625	0.27633080910713603
80.0	220.0	-0.2110137939453125	-0.02276611328125	0.21223834985489665
80.0	240.0	-0.2365875244140625	0.0924835205078125	0.25402137365563077
80.0	260.0	-0.2674713134765625	0.41094970703125	0.4903269982796662
80.0	280.0	-0.21681976318359375	0.635101318359375	0.671092016260666
80.0	300.0	-0.1387939453125	0.564422607421875	0.5812371624597977
80.0	320.0	-0.06693267822265625	0.556640625	0.5606503088507562
80.0	340.0	-0.00152587890625	0.286834716796875	0.2868387753885099
80.0	360.0	0.11945343017578125	-0.117431640625	0.16750914064802375
80.0	380.0	0.15181732177734375	-0.139434814453125	0.20613240083311243
80.0	400.0	0.16754913330078125	-0.15478515625	0.22810339029742605
80.0	420.0	0.20648193359375	-0.21124267578125	0.2953950862350897
80.0	440.0	0.2189178466796875	-0.262664794921875	0.3419324759162572
80.0	460.0	0.24370574951171875	-0.353302001953125	0.4292025127246514
80.0	480.0	0.25553131103515625	-0.416412353515625	0.4885647337659234
80.0	500.0	0.333526611328125	-0.7940673828125	0.861268256068175
80.0	520.0	0.2749481201171875	-1.46392822265625	1.4895241890769892
80.0	540.0	0.28618621826171875	-1.57684326171875	1.6026032645513892
80.0	560.0	0.3064727783203125	-1.58282470703125	1.6122219503033488
80.0	580.0	0.13880157470703125	-1.628173828125	1.6340795242987316
80.0	600.0	0.1631011962890625	-1.591552734375	1.5998881543806314
80.0	620.0	-0.17389678955078125	-1.65118408203125	1.66031592360293
80.0	640.0	-0.27175140380859375	-1.76806640625	1.7888285670744783
80.0	660.0	-0.15512847900390625	-1.8206787109375	1.827275516570805
80.0	680.0	-0.08111572265625	-1.92034912109375	1.9220615253803879
80.0	700.0	0.04496002197265625	-2.0394287109375	2.039924231576255
80.0	720.0	0.23786163330078125	-2.1669921875	2.1800076369780337
80.0	740.0	0.41504669189453125	-2.34942626953125	2.3858054305446035
80.0	760.0	1.5349655151367188	-0.20458984375	1.548540001686938
80.0	780.0	2.0405654907226562	0.30059814453125	2.062587396069273
80.0	800.0	2.0421676635742188	0.3431396484375	2.070795398989962
100.0	0.0	-0.3508453369140625	0.3013835847377777	0.4625197461554861
100.0	20.0	-0.268798828125	0.25624656677246094	0.3713692407618684
100.0	40.0	-0.23891448974609375	0.24860382080078125	0.3447955816529314
100.0	60.0	-0.14519500732421875	0.1783905029296875	0.23001035126138733
100.0	80.0	-0.13169097900390625	0.17023468017578125	0.21522630017160496
100.0	100.0	-0.14441680908203125	0.17790985107421875	0.22914652485841142
100.0	120.0	-0.180328369140625	0.210662841796875	0.27730336029491726
100.0	140.0	-0.14997100830078125	0.1168365478515625	0.19011071049423664
100.0	160.0	-0.1722412109375	0.0590667724609375	0.1820876666723162
100.0	180.0	-0.228271484375	0.0859222412109375	0.24390674880674457
100.0	200.0	-0.2736053466796875	0.1593017578125	0.3166021727244846
100.0	220.0	-0.17431640625	0.1026458740234375	0.20229281979830732
100.0	240.0	-0.23317718505859375	0.4353485107421875	0.4938622535052565
100.0	260.0	-0.09542083740234375	0.759796142578125	0.7657645293999735
100.0	280.0	0.2167510986328125	0.67041015625	0.7045784671430717
100.0	300.0	0.4041290283203125	0.580322265625	0.7071733899909223
100.0	320.0	0.5826644897460938	0.495758056640625	0.765031998242665
100.0	340.0	0.630859375	0.102752685546875	0.6391726413203913
100.0	360.0	0.6431198120117188	-0.270660400390625	0.697753642012424
100.0	380.0	0.5040512084960938	-0.262908935546875	0.568496903401209
100.0	400.0	0.48694610595703125	-0.266876220703125	0.5552831955709622
100.0	420.0	0.48299407958984375	-0.282958984375	0.559775908518196
100.0	440.0	0.489990234375	-0.281097412109375	0.5648948440882208
100.0	460.0	0.51397705078125	-0.293609619140625	0.5919282196193171
100.0	480.0	0.5254364013671875	-0.317413330078125	0.6138685803924037
100.0	500.0	0.4636077880859375	-0.314208984375	0.5600530930509219
100.0	520.0	0.3509674072265625	-0.27386474609375	0.4451741457995173
100.0	540.0	0.371185302734375	-0.29608154296875	0.4748081813245907
100.0	560.0	0.41045379638671875	-0.39617919921875	0.5704649654990918
100.0	580.0	0.09454345703125	-1.10955810546875	1.113578759980102
100.0	600.0	-0.03247833251953125	-1.51824951171875	1.5185968595771138
100.0	620.0	-0.38559722900390625	-1.72821044921875	1.7707051080867091
100.0	640.0	-0.5797576904296875	-1.88519287109375	1.9723263271667448
100.0	660.0	-0.64739990234375	-1.9267578125	2.032614646602863
100.0	680.0	-0.622161865234375	-1.892333984375	1.9919872727937995
100.0	700.0	-0.5783538818359375	-1.945556640625	2.0297004346737313
100.0	720.0	-0.34178924560546875	-2.06201171875	2.090146458187532
100.0	740.0	-0.07895660400390625	-1.09698486328125	1.0998226837013376
100.0	760.0	1.9620819091796875	0.3060302734375	1.9858046093688166
100.0	780.0	2.045318603515625	0.3668212890625	2.0779523690394304
100.0	800.0	2.0480880737304688	0.3802490234375	2.083087630797647
120.0	0.0	-0.24295806884765625	0.3140893876552582	0.3970903759295074
120.0	20.0	-0.2088623046875	0.2965431213378906	0.3627137785254277
120.0	40.0	-0.20903778076171875	0.31024932861328125	0.37410084160661305
120.0	60.0	-0.142791748046875	0.2637481689453125	0.2999209561405927
120.0	80.0	-0.15123748779296875	0.26421356201171875	0.30443650251710735
120.0	100.0	-0.17296600341796875	0.2879638671875	0.3359172921181119
120.0	120.0	-0.19541168212890625	0.31114959716796875	0.3674231856187602
120.0	140.0	-0.162567138671875	0.2199554443359375	0.27351137466105563
120.0	160.0	-0.207672119140625	0.2646026611328125	0.33636628449790257
120.0	180.0	-0.23059844970703125	0.2633819580078125	0.35006528078533483
120.0	200.0	-0.24988555908203125	0.3162078857421875	0.40302632624095863
120.0	220.0	-0.141448974609375	0.2681884765625	0.3032043393141962
120.0	240.0	-0.2329254150390625	0.6341552734375	0.6755791291919178
120.0	260.0	0.0235595703125	0.90728759765625	0.9075934322229084
120.0	280.0	0.716644287109375	0.59521484375	0.9315899014409942
120.0	300.0	0.8664779663085938	0.508636474609375	1.0047363482035125
120.0	320.0	0.9997711181640625	0.337921142578125	1.0553354856709432
120.0	340.0	1.0178070068359375	-0.1522216796875	1.0291270781255413
120.0	360.0	1.1470260620117188	-0.504638671875	1.253127677487763
120.0	380.0	0.5686416625976562	-0.334320068359375	0.6596387257807442
120.0	400.0	0.5044479370117188	-0.304473876953125	0.5892130878572248
120.0	420.0	0.49578857421875	-0.307586669921875	0.5834516859513643
120.0	440.0	0.4897308349609375	-0.293304443359375	0.5708448013303526
120.0	460.0	0.48361968994140625	-0.27789306640625	0.5577746506033511
120.0	480.0	0.485870361328125	-0.2919921875	0.5668592819899467
120.0	500.0	0.3930206298828125	-0.2569580078125	0.469566431181416
120.0	520.0	0.35581207275390625	-0.2291259765625	0.42320319499402453
120.0	540.0	0.27074432373046875	-0.18560791015625	0.3282571935919142
120.0	560.0	0.17676544189453125	-0.16131591796875	0.23930910312453513
120.0	580.0	0.1687774658203125	-0.1573486328125	0.23074753566764197
120.0	600.0	0.11419677734375	-0.14068603515625	0.18120006744944558
120.0	620.0	-0.8664321899414062	-0.32763671875	0.9263101852187137
120.0	640.0	-0.9832839965820312	-1.6318359375	1.9051865905603147
120.0	660.0	-0.9792556762695312	-2.393798828125	2.586351582642762
120.0	680.0	-0.9701461791992188	-2.550537109375	2.7288135068769033
120.0	700.0	-0.8896255493164062	-2.65667724609375	2.8016722877433025
120.0	720.0	-0.5487823486328125	-2.5657958984375	2.6238274826309835
120.0	740.0	1.778411865234375	0.31085205078125	1.805374686839637
120.0	760.0	2.0438385009765625	0.38250732421875	2.0793238495133726
120.0	780.0	2.0509567260742188	0.38128662109375	2.0860975479718507
120.0	800.0	2.0499954223632812	0.39208984375	2.087154924120945
140.0	0.0	-0.2489013671875	0.3683270812034607	0.4445410322294978
140.0	20.0	-0.2236480712890625	0.3736000061035156	0.43542556694785906
140.0	40.0	-0.22589111328125	0.39377593994140625	0.4539672740806109
140.0	60.0	-0.1716766357421875	0.3750114440917969	0.41243963250343757
140.0	80.0	-0.18560791015625	0.405487060546875	0.445948486468466
140.0	100.0	-0.1903076171875	0.41095733642578125	0.45288290045193447
140.0	120.0	-0.1795501708984375	0.38934326171875	0.4287498563445277
140.0	140.0	-0.171539306640625	0.383544921875	0.420157638058439
140.0	160.0	-0.1961517333984375	0.4135894775390625	0.4577463909702035
140.0	180.0	-0.1996917724609375	0.393096923828125	0.44091041665141634
140.0	200.0	-0.18072509765625	0.4337921142578125	0.46993314345247467
140.0	220.0	-0.1888885498046875	0.40576171875	0.44757285066262903
140.0	240.0	-0.221893310546875	0.7986907958984375	0.8289412697642285
140.0	260.0	0.078094482421875	1.05419921875	1.0570878586938035
140.0	280.0	0.7715606689453125	0.779693603515625	1.0969174906192893
140.0	300.0	0.961151123046875	0.42578125	1.051237915119994
140.0	320.0	1.192413330078125	0.128875732421875	1.1993575380824846
140.0	340.0	1.134490966796875	-0.587799072265625	1.2777235628648467
140.0	360.0	1.3125457763671875	-0.7393798828125	1.506472378162696
140.0	380.0	0.6134796142578125	-0.47265625	0.7744424883579005
140.0	400.0	0.491180419921875	-0.36090087890625	0.6095142732618599
140.0	420.0	0.470306396484375	-0.3170166015625	0.5671751336583393
140.0	440.0	0.4229583740234375	-0.2747802734375	0.5043788108425425
140.0	460.0	0.3881683349609375	-0.22027587890625	0.4463139243786457
140.0	480.0	0.3745880126953125	-0.227325439453125	0.4381700978816104
140.0	500.0	0.298553466796875	-0.181884765625	0.3495943942669761
140.0	520.0	0.2742156982421875	-0.146240234375	0.31077396176723904
140.0	540.0	0.219024658203125	-0.1002197265625	0.2408646808755032
140.0	560.0	0.132659912109375	-0.07769775390625	0.15373871744925963
140.0	580.0	0.1422576904296875	-0.08489990234375	0.1656660614138185
140.0	600.0	0.135711669921875	-0.09344482421875	0.16477133405497765
140.0	620.0	0.1435089111328125	-0.1007080078125	0.17531945246346178
140.0	640.0	0.19000244140625	-0.1173095703125	0.22329904394609226
140.0	660.0	0.5573883056640625	-0.19415283203125	0.5902347376059877
140.0	680.0	0.6967620849609375	-0.306396484375	0.7611545235209946
140.0	700.0	0.840240478515625	-0.2374267578125	0.873141183922464
140.0	720.0	0.959197998046875	-0.30718994140625	1.0071874004167785
140.0	740.0	1.63641357421875	0.28631591796875	1.6612724613288672
140.0	760.0	1.98431396484375	0.40142822265625	2.0245114297081357
140.0	780.0	2.007904052734375	0.40289306640625	2.0479261480691533
140.0	800.0	2.01220703125	0.40802001953125	2.0531579269384563
160.0	0.0	-0.2000579833984375	0.41406598687171936	0.4598628471680446
160.0	20.0	-0.2128143310546875	0.4591255187988281	0.5060495840474006
160.0	40.0	-0.20318603515625	0.4669647216796875	0.5092549618569316
160.0	60.0	-0.166748046875	0.4690208435058594	0.4977805367625125
160.0	80.0	-0.18389892578125	0.5021896362304688	0.5348020621134405
160.0	100.0	-0.1364898681640625	0.45660400390625	0.47656762426193194
160.0	120.0	-0.1172027587890625	0.42632293701171875	0.44213994762978054
160.0	140.0	-0.1239471435546875	0.456024169921875	0.47256844789755215
160.0	160.0	-0.0701904296875	0.460784912109375	0.4661002377679723
160.0	180.0	-0.0505828857421875	0.43988037109375	0.4427791426925871
160.0	200.0	-0.17578125	0.4855499267578125	0.5163891741952764
160.0	220.0	-0.3055877685546875	0.454315185546875	0.5475273254447898
160.0	240.0	-0.1770477294921875	0.86566162109375	0.8835813153032368
160.0	260.0	0.1395111083984375	1.081756591796875	1.0907156702195817
160.0	280.0	0.76708984375	0.8240966796875	1.1258606334073331
160.0	300.0	0.9561004638671875	0.370330810546875	1.0253160518822264
160.0	320.0	1.1575927734375	0.002166748046875	1.1575948012633013
160.0	340.0	1.1405181884765625	-0.802947998046875	1.394814405508254
160.0	360.0	1.1905364990234375	-0.83941650390625	1.45670766543503
160.0	380.0	0.57366943359375	-0.538421630859375	0.7867620171418057
160.0	400.0	0.475738525390625	-0.409393310546875	0.6276384526631367
160.0	420.0	0.4566497802734375	-0.33990478515625	0.5692664444668202
160.0	440.0	0.4054107666015625	-0.26824951171875	0.4861231224842266
160.0	460.0	0.2955322265625	-0.18115234375	0.34663448845016415
160.0	480.0	0.2601165771484375	-0.163330078125	0.3071438557544944
160.0	500.0	0.185272216796875	-0.067962646484375	0.19734415530739283
160.0	520.0	0.157501220703125	-0.00628662109375	0.1576266352103948
160.0	540.0	0.17193603515625	0.029541015625	0.17445535758298664
160.0	560.0	0.13336181640625	-0.00604248046875	0.13349863536901624
160.0	580.0	0.1240386962890625	-0.07843017578125	0.14675452514375173
160.0	600.0	0.1107330322265625	-0.0665283203125	0.12918135248437188
160.0	620.0	0.11370849609375	-0.06689453125	0.13192611718329159
160.0	640.0	0.13421630859375	-0.0650634765625	0.14915519928896787
160.0	660.0	0.162933349609375	-0.0445556640625	0.16891561092741303
160.0	680.0	0.306884765625	-0.13507080078125	0.33529446848464306
160.0	700.0	0.6577911376953125	-0.2939453125	0.7204811084068868
160.0	720.0	1.0031585693359375	-0.41461181640625	1.0854630687111446
160.0	740.0	1.5955963134765625	0.2442626953125	1.6141845804929882
160.0	760.0	1.8162689208984375	0.38275146484375	1.8561604124809932
160.0	780.0	1.88006591796875	0.39019775390625	1.9201307619693928
160.0	800.0	1.8807220458984375	0.397705078125	1.9223123427515147
180.0	0.0	-0.2610626220703125	0.580219030380249	0.6362450910283105
180.0	20.0	-0.262420654296875	0.6123943328857422	0.6662517682919672
180.0	40.0	-0.249237060546875	0.609161376953125	0.6581767965535353
180.0	60.0	-0.2327117919921875	0.6345634460449219	0.6758887076942636
180.0	80.0	-0.171875	0.5972900390625	0.6215274783855359
180.0	100.0	-0.0861358642578125	0.51220703125	0.5193991047098356
180.0	120.0	-0.0611419677734375	0.5091018676757812	0.5127602284637301
180.0	140.0	0.03936767578125	0.5444183349609375	0.5458398458687833
180.0	160.0	0.0951690673828125	0.5334930419921875	0.5419151015063082
180.0	180.0	-0.0579071044921875	0.48504638671875	0.4884907675888914
180.0	200.0	-0.2364654541015625	0.4980926513671875	0.5513730137841829
180.0	220.0	-0.3270263671875	0.474365234375	0.5761671809635657
180.0	240.0	-0.086944580078125	0.867889404296875	0.8722335570796081
180.0	260.0	0.191650390625	1.0870361328125	1.1038013527200763
180.0	280.0	0.6076202392578125	0.966278076171875	1.1414445565362084
180.0	300.0	0.7161407470703125	0.418731689453125	0.8295744676439202
180.0	320.0	0.8191375732421875	0.066986083984375	0.821871948264851
180.0	340.0	0.877410888671875	-0.77947998046875	1.1736434328668706
180.0	360.0	1.0103912353515625	-0.932769775390625	1.3751181412364297
180.0	380.0	0.45849609375	-0.54461669921875	0.7119171419848909
180.0	400.0	0.3648529052734375	-0.387420654296875	0.5321770437197444
180.0	420.0	0.3257904052734375	-0.266326904296875	0.42079615982157853
180.0	440.0	0.195068359375	-0.177947998046875	0.2640400629414877
180.0	460.0	-0.0370330810546875	0.017791748046875	0.04108522107725033
180.0	480.0	-0.073089599609375	0.10955810546875	0.1317006759472422
180.0	500.0	-0.092681884765625	0.156219482421875	0.1816437679962269
180.0	520.0	-0.0818328857421875	0.19573974609375	0.2121571808582958
180.0	540.0	-0.0499420166015625	0.23443603515625	0.23969659906225876
180.0	560.0	0.0724029541015625	0.06866455078125	0.09978480994932959
180.0	580.0	0.0902252197265625	-0.0455322265625	0.10106321749501801
180.0	600.0	0.07928466796875	-0.03692626953125	0.08746203722992882
180.0	620.0	0.086456298828125	-0.03839111328125	0.09459687725306697
180.0	640.0	0.097503662109375	-0.04052734375	0.10559086000298432
180.0	660.0	0.11163330078125	-0.02471923828125	0.11433737177547089
180.0	680.0	0.1844024658203125	-0.053955078125	0.19213385921301424
180.0	700.0	0.3875885009765625	-0.20367431640625	0.4378448049855245
180.0	720.0	0.8145599365234375	-0.47503662109375	0.9429568821368417
180.0	740.0	1.1019439697265625	-0.0452880859375	1.1028742100278788
180.0	760.0	1.5583953857421875	0.323486328125	1.591615400398707
180.0	780.0	1.661529541015625	0.34417724609375	1.696802402283858
180.0	800.0	1.681671142578125	0.35955810546875	1.7196801629920295
200.0	0.0	-0.268157958984375	0.7286840677261353	0.7764593753214476
200.0	20.0	-0.2486419677734375	0.7180843353271484	0.7599131139679587
200.0	40.0	-0.2363128662109375	0.708099365234375	0.7464907780958538
200.0	60.0	-0.17828369140625	0.6978759765625	0.720288798527717
200.0	80.0	-0.1525726318359375	0.6568679809570312	0.6743544708770836
200.0	100.0	-0.064605712890625	0.584716796875	0.5882751317928252
200.0	120.0	-0.0013580322265625	0.5980300903320312	0.5980316322687838
200.0	140.0	0.1025848388671875	0.6171722412109375	0.6256398520608629
200.0	160.0	0.022613525390625	0.5791015625	0.5795429157711566
200.0	180.0	-0.1043701171875	0.530487060546875	0.5406566773557839
200.0	200.0	-0.2177276611328125	0.53009033203125	0.5730629062636716
200.0	220.0	-0.282135009765625	0.512725830078125	0.5852246923744346
200.0	240.0	-0.07171630859375	0.838134765625	0.8411974288284455
200.0	260.0	0.1032562255859375	1.0357666015625	1.040900716223495
200.0	280.0	0.14447021484375	1.085052490234375	1.0946280416382625
200.0	300.0	0.1180419921875	0.415557861328125	0.43199797225357317
200.0	320.0	0.1085357666015625	0.14984130859375	0.1850200810530475
200.0	340.0	0.27569580078125	-0.42779541015625	0.5089372137299146
200.0	360.0	0.5547943115234375	-0.66253662109375	0.8641478475290488
200.0	380.0	0.390350341796875	-0.432464599609375	0.5825796248207057
200.0	400.0	0.2271881103515625	-0.225341796875	0.3199896293694024
200.0	420.0	0.15130615234375	-0.077056884765625	0.16979786579004136
200.0	440.0	0.0638427734375	0.023529052734375	0.06804054704930697
200.0	460.0	-0.0439300537109375	0.182159423828125	0.18738171017588756
200.0	480.0	-0.1024932861328125	0.323455810546875	0.33930596086546794
200.0	500.0	-0.12811279296875	0.347320556640625	0.3701951604051671
200.0	520.0	-0.129547119140625	0.3673095703125	0.3894852712501317
200.0	540.0	-0.119598388671875	0.3917236328125	0.40957438772063276
200.0	560.0	-0.0156707763671875	0.2469482421875	0.2474449586300892
200.0	580.0	0.051666259765625	-0.03045654296875	0.059975023199464926
200.0	600.0	-0.007781982421875	-0.0205078125	0.021934667172070967
200.0	620.0	-0.0197601318359375	-0.02203369140625	0.029596391117152877
200.0	640.0	-0.0058441162109375	-0.0281982421875	0.028797474832905876
200.0	660.0	-0.0412139892578125	-0.03485107421875	0.05397397784806957
200.0	680.0	0.0144805908203125	-0.07794189453125	0.07927563581344407
200.0	700.0	0.1524658203125	-0.2489013671875	0.2918864795624666
200.0	720.0	0.47869873046875	-0.47015380859375	0.6709672706530486
200.0	740.0	0.77252197265625	-0.2818603515625	0.822335367121979
200.0	760.0	1.353973388671875	0.24298095703125	1.3756030251171383
200.0	780.0	1.5037994384765625	0.28326416015625	1.5302455148084735
200.0	800.0	1.5909881591796875	0.310791015625	1.6210596466642397
220.0	0.0	-0.0960540771484375	0.7342904210090637	0.7405462903306627
220.0	20.0	-0.132843017578125	0.7488136291503906	0.7605058306947033
220.0	40.0	-0.11212158203125	0.7434120178222656	0.7518195776911925
220.0	60.0	-0.0637359619140625	0.712646484375	0.7154909395185644
220.0	80.0	-0.053558349609375	0.6727218627929688	0.6748505030690293
220.0	100.0	0.1118011474609375	0.6435623168945312	0.6532013107000317
220.0	120.0	0.195953369140625	0.64788818359375	0.6768728250697991
220.0	140.0	0.0720062255859375	0.6384429931640625	0.6424907408231033
220.0	160.0	-0.027099609375	0.608978271484375	0.6095809412771817
220.0	180.0	-0.104034423828125	0.5710906982421875	0.5804892307011381
220.0	200.0	-0.1780853271484375	0.5709991455078125	0.5981257459065092
220.0	220.0	-0.2047271728515625	0.5653839111328125	0.6013087245929745
220.0	240.0	-0.0492706298828125	0.8099517822265625	0.8114490030193111
220.0	260.0	0.1778411865234375	1.05059814453125	1.065543968551542
220.0	280.0	0.066314697265625	1.09246826171875	1.094479119004204
220.0	300.0	-0.0989990234375	0.496246337890625	0.5060249346736138
220.0	320.0	-0.135101318359375	0.366485595703125	0.39059449315154915
220.0	340.0	-0.018280029296875	-0.002471923828125	0.018446405571456475
220.0	360.0	0.1427154541015625	-0.319091796875	0.3495529654749498
220.0	380.0	0.1592559814453125	-0.0987548828125	0.1873899530535731
220.0	400.0	0.1111297607421875	-0.0411376953125	0.11849950927425786
220.0	420.0	0.0479583740234375	0.125396728515625	0.13425477705241362
220.0	440.0	-0.037506103515625	0.261810302734375	0.2644831609361735
220.0	460.0	-0.09912109375	0.383514404296875	0.39611651004393034
220.0	480.0	-0.1842498779296875	0.548980712890625	0.5790749870638547
220.0	500.0	-0.2001953125	0.55499267578125	0.589995790932278
220.0	520.0	-0.1977386474609375	0.55255126953125	0.5868675132943355
220.0	540.0	-0.2295379638671875	0.542236328125	0.5888190829064365
220.0	560.0	-0.208160400390625	0.43328857421875	0.4806971404525957
220.0	580.0	-0.0677490234375	-0.02392578125	0.07184965682004178
220.0	600.0	-0.1005096435546875	-0.0106201171875	0.1010691611549565
220.0	620.0	-0.0979766845703125	-0.01324462890625	0.09886784570453017
220.0	640.0	-0.0872039794921875	-0.023193359375	0.09023561358117846
220.0	660.0	-0.141204833984375	-0.04412841796875	0.14793959041777696
220.0	680.0	-0.205078125	-0.1192626953125	0.23723538489592533
220.0	700.0	-0.092193603515625	-0.358154296875	0.3698299080648047
220.0	720.0	0.0149688720703125	-0.48138427734375	0.4816169531949865
220.0	740.0	0.2958984375	-0.60748291015625	0.675715451537737
220.0	760.0	0.8434295654296875	-0.00048828125	0.8434297067684364
220.0	780.0	1.0588531494140625	0.08575439453125	1.0623200121458225
220.0	800.0	1.294677734375	0.17987060546875	1.3071127994928662
240.0	0.0	0.0059661865234375	0.7068111896514893	0.7068363694648048
240.0	20.0	-0.0256195068359375	0.7440853118896484	0.7445262322446617
240.0	40.0	-0.0110015869140625	0.7436027526855469	0.7436841323546914
240.0	60.0	0.0376434326171875	0.7409591674804688	0.7419147632259073
240.0	80.0	0.062713623046875	0.7115325927734375	0.7142909974895078
240.0	100.0	0.2931976318359375	0.68585205078125	0.7458940185274636
240.0	120.0	0.1708831787109375	0.6763916015625	0.6976436478823826
240.0	140.0	0.0093994140625	0.6655120849609375	0.6655784583456502
240.0	160.0	-0.0861663818359375	0.643402099609375	0.649146291016477
240.0	180.0	-0.121185302734375	0.61126708984375	0.6231639693731251
240.0	200.0	-0.14599609375	0.6016387939453125	0.6190994247858974
240.0	220.0	-0.14959716796875	0.590362548828125	0.6090215527574625
240.0	240.0	-0.0924224853515625	0.6748046875	0.6811044575324202
240.0	260.0	0.10089111328125	0.927093505859375	0.9325670942863881
240.0	280.0	0.088836669921875	1.069549560546875	1.0732326012513884
240.0	300.0	0.0182952880859375	0.618133544921875	0.6184042342382781
240.0	320.0	0.015777587890625	0.611541748046875	0.6117452426328087
240.0	340.0	0.016326904296875	0.426849365234375	0.4271615015481945
240.0	360.0	0.1005706787109375	0.104766845703125	0.14522587019867025
240.0	380.0	0.0168304443359375	0.401611328125	0.40196383262038826
240.0	400.0	-0.0605926513671875	0.445556640625	0.4496578581596689
240.0	420.0	-0.134521484375	0.59417724609375	0.6092147647045384
240.0	440.0	-0.2010650634765625	0.728729248046875	0.7559586474866188
240.0	460.0	-0.1805267333984375	0.715850830078125	0.7382630374026937
240.0	480.0	-0.1883392333984375	0.6971435546875	0.7221362770830962
240.0	500.0	-0.1854400634765625	0.661712646484375	0.6872056778429199
240.0	520.0	-0.175384521484375	0.607177734375	0.6320004204880415
240.0	540.0	-0.2287750244140625	0.5645751953125	0.609165956827696
240.0	560.0	-0.2857666015625	0.457275390625	0.5392247522506983
240.0	580.0	-0.161956787109375	0.06219482421875	0.17348831963677736
240.0	600.0	-0.1445770263671875	0.06524658203125	0.15861788366996663
240.0	620.0	-0.1210784912109375	0.06011962890625	0.1351827311964893
240.0	640.0	-0.1176910400390625	0.04730224609375	0.1268411738789495
240.0	660.0	-0.1950836181640625	0.00909423828125	0.19529547676763506
240.0	680.0	-0.283966064453125	-0.14599609375	0.3192985830711673
240.0	700.0	-0.2236785888671875	-0.46697998046875	0.5177860690248536
240.0	720.0	-0.1274871826171875	-0.644775390625	0.6572581578704744
240.0	740.0	0.0001373291015625	-0.77001953125	0.7700195434959763
240.0	760.0	0.1724090576171875	-0.942138671875	0.9577839840960151
240.0	780.0	0.3509674072265625	-0.66033935546875	0.7478142719393767
240.0	800.0	0.570709228515625	-0.48638916015625	0.7498556118549771
260.0	0.0	0.066131591796875	0.7448466420173645	0.7477766428273435
260.0	20.0	0.073455810546875	0.7518119812011719	0.755391958641823
260.0	40.0	0.080535888671875	0.7579994201660156	0.7622658003191436
260.0	60.0	0.142333984375	0.756866455078125	0.7701336208286131
260.0	80.0	0.20050048828125	0.7577438354492188	0.7838215140976371
260.0	100.0	0.22265625	0.7389373779296875	0.7717540114347734
260.0	120.0	0.08087158203125	0.7163543701171875	0.7209048455699474
260.0	140.0	-0.05712890625	0.70849609375	0.7107956294099803
260.0	160.0	-0.10595703125	0.70263671875	0.7105809250233783
260.0	180.0	-0.133056640625	0.66644287109375	0.6795955930155014
260.0	200.0	-0.141998291015625	0.6546630859375	0.6698860132444688
260.0	220.0	-0.125244140625	0.6496734619140625	0.6616356262145333
260.0	240.0	-0.06707763671875	0.6533966064453125	0.6568306742700307
260.0	260.0	-0.101806640625	0.726654052734375	0.7337511188615932
260.0	280.0	-0.104705810546875	0.753570556640625	0.760810022671849
260.0	300.0	-0.053955078125	0.556976318359375	0.5595835680831226
260.0	320.0	-0.03155517578125	0.573883056640625	0.5747499385104555
260.0	340.0	-0.036102294921875	0.57037353515625	0.5715149563268349
260.0	360.0	0.05401611328125	0.45733642578125	0.4605153057612544
260.0	380.0	-0.0758056640625	0.82830810546875	0.8317696894508638
260.0	400.0	-0.14599609375	0.88067626953125	0.8926956654458101
260.0	420.0	-0.19061279296875	0.9788818359375	0.9972677100817604
260.0	440.0	-0.23590087890625	1.0115966796875	1.0387382090900072
260.0	460.0	-0.201080322265625	0.994232177734375	1.0143623214832487
260.0	480.0	-0.159149169921875	0.890228271484375	0.9043422104695102
260.0	500.0	-0.142669677734375	0.820831298828125	0.8331378385841667
260.0	520.0	-0.1397705078125	0.701416015625	0.715206419035382
260.0	540.0	-0.191986083984375	0.62664794921875	0.6553978247627319
260.0	560.0	-0.263275146484375	0.52374267578125	0.5861912599065877
260.0	580.0	-0.190216064453125	0.17315673828125	0.2572263734305577
260.0	600.0	-0.170806884765625	0.082763671875	0.18980204758002522
260.0	620.0	-0.127777099609375	0.0853271484375	0.15364800501490183
260.0	640.0	-0.096649169921875	0.07440185546875	0.12197007068859242
260.0	660.0	-0.192291259765625	0.0194091796875	0.1932683234221085
260.0	680.0	-0.267242431640625	-0.1951904296875	0.3309347686641357
260.0	700.0	-0.22479248046875	-0.50732421875	0.5548959561986294
260.0	720.0	-0.187957763671875	-0.726806640625	0.7507169997949495
260.0	740.0	-0.1300048828125	-0.8297119140625	0.8398351801945125
260.0	760.0	9.1552734375e-05	-1.1483154296875	1.148315433337152
260.0	780.0	0.114044189453125	-0.80279541015625	0.8108554419352206
260.0	800.0	0.29400634765625	-0.64593505859375	0.7096984094548042
280.0	0.0	0.130218505859375	0.7447980642318726	0.7560959038057227
280.0	20.0	0.14300537109375	0.7512626647949219	0.7647523309388656
280.0	40.0	0.16943359375	0.7403221130371094	0.7594633458849549
280.0	60.0	0.221221923828125	0.7442893981933594	0.7764701203814928
280.0	80.0	0.28680419921875	0.75531005859375	0.8079294110888664
280.0	100.0	0.216094970703125	0.73419189453125	0.7653331133294643
280.0	120.0	0.029266357421875	0.7224349975585938	0.7230275550587476
280.0	140.0	-0.0689697265625	0.7349395751953125	0.7381686815155276
280.0	160.0	-0.105133056640625	0.739501953125	0.7469378141949239
280.0	180.0	-0.126739501953125	0.7122955322265625	0.7234831211474447
280.0	200.0	-0.13720703125	0.70294189453125	0.7162074256188785
280.0	220.0	-0.11328125	0.674591064453125	0.6840363629527035
280.0	240.0	-0.08270263671875	0.6777801513671875	0.6828071907263141
280.0	260.0	-0.06536865234375	0.707275390625	0.7102897569956815
280.0	280.0	-0.020843505859375	0.721649169921875	0.7219501202890966
280.0	300.0	0.048614501953125	0.732574462890625	0.7341857486219943
280.0	320.0	0.016021728515625	0.74896240234375	0.7491337503471257
280.0	340.0	-0.023956298828125	0.776031494140625	0.7764011747490297
280.0	360.0	-0.050262451171875	0.819915771484375	0.8214549204470218
280.0	380.0	-0.13238525390625	0.92315673828125	0.9326007821602439
280.0	400.0	-0.166290283203125	1.004974365234375	1.0186392556081916
280.0	420.0	-0.162139892578125	1.074310302734375	1.0864768618458795
280.0	440.0	-0.167144775390625	1.10260009765625	1.1151970011132357
280.0	460.0	-0.17462158203125	1.1199951171875	1.1335262499981809
280.0	480.0	-0.185638427734375	1.0364990234375	1.0529918572517938
280.0	500.0	-0.2156982421875	0.921051025390625	0.9459707834050157
280.0	520.0	-0.208587646484375	0.833740234375	0.8594367834120032
280.0	540.0	-0.1988525390625	0.78314208984375	0.8079937284264274
280.0	560.0	-0.136749267578125	0.7198486328125	0.7327226053188062
280.0	580.0	-0.256134033203125	0.21783447265625	0.3362387551165482
280.0	600.0	-0.2115478515625	0.07757568359375	0.22532305737706282
280.0	620.0	-0.132537841796875	0.0914306640625	0.16101504848641693
280.0	640.0	-0.091796875	0.0826416015625	0.12351639797444154
280.0	660.0	-0.16229248046875	0.02960205078125	0.16497009009864577
280.0	680.0	-0.226593017578125	-0.195068359375	0.29899173975950344
280.0	700.0	-0.21923828125	-0.55609130859375	0.5977482475582537
280.0	720.0	-0.209991455078125	-0.7958984375	0.8231346998036042
280.0	740.0	-0.184539794921875	-0.91973876953125	0.9380694750862888
280.0	760.0	-0.09356689453125	-1.280517578125	1.2839314746665171
280.0	780.0	-0.034210205078125	-0.9017333984375	0.9023821030966486
280.0	800.0	0.0980224609375	-0.7611083984375	0.7673945510754816
300.0	0.0	0.116668701171875	0.7986655235290527	0.8071419976107477
300.0	20.0	0.126739501953125	0.8080902099609375	0.8179686355784299
300.0	40.0	0.15277099609375	0.7871932983398438	0.8018804563017101
300.0	60.0	0.18914794921875	0.7760734558105469	0.7987909335410509
300.0	80.0	0.209869384765625	0.7672576904296875	0.7954429723024776
300.0	100.0	0.114776611328125	0.7384719848632812	0.7473383055456757
300.0	120.0	-0.037872314453125	0.7438507080078125	0.7448141969684522
300.0	140.0	-0.066131591796875	0.7589874267578125	0.7618630463607184
300.0	160.0	-0.111663818359375	0.756622314453125	0.7648177136148189
300.0	180.0	-0.15411376953125	0.75494384765625	0.7705136384731645
300.0	200.0	-0.1624755859375	0.7358856201171875	0.7536086264905622
300.0	220.0	-0.14739990234375	0.694183349609375	0.7096599566594122
300.0	240.0	-0.163177490234375	0.7321014404296875	0.7500662720042895
300.0	260.0	-0.20526123046875	0.748016357421875	0.7756678694545982
300.0	280.0	-0.19281005859375	0.748504638671875	0.7729391391359604
300.0	300.0	-0.167388916015625	0.766845703125	0.7849021477905138
300.0	320.0	-0.169677734375	0.7781982421875	0.7964816618644449
300.0	340.0	-0.165740966796875	0.813507080078125	0.8302191502320334
300.0	360.0	-0.16339111328125	0.868011474609375	0.8832556685087438
300.0	380.0	-0.170806884765625	0.939849853515625	0.9552448581576763
300.0	400.0	-0.195037841796875	1.01849365234375	1.0370000383786369
300.0	420.0	-0.18994140625	1.07525634765625	1.0919038194746302
300.0	440.0	-0.195892333984375	1.108154296875	1.1253353954250136
300.0	460.0	-0.204437255859375	1.11627197265625	1.1348381860517327
300.0	480.0	-0.205474853515625	1.001678466796875	1.0225358997471952
300.0	500.0	-0.195526123046875	0.871490478515625	0.8931551483013098
300.0	520.0	-0.173736572265625	0.7862548828125	0.8052211729016487
300.0	540.0	-0.131195068359375	0.74755859375	0.7589835288405794
300.0	560.0	-0.111114501953125	0.71875	0.7272881100666303
300.0	580.0	-0.165130615234375	0.283447265625	0.3280403519050248
300.0	600.0	-0.147247314453125	0.07476806640625	0.16514246990942968
300.0	620.0	-0.12457275390625	0.08026123046875	0.14818986514652385
300.0	640.0	-0.1141357421875	0.07061767578125	0.13421558693921212
300.0	660.0	-0.169403076171875	0.016845703125	0.1702385970638554
300.0	680.0	-0.18060302734375	-0.2315673828125	0.293668020506759
300.0	700.0	-0.21026611328125	-0.64569091796875	0.679064503520638
300.0	720.0	-0.23040771484375	-0.8656005859375	0.8957410839270811
300.0	740.0	-0.214996337890625	-1.000732421875	1.023566707888735
300.0	760.0	-0.13604736328125	-1.32275390625	1.329731845732595
300.0	780.0	-0.10546875	-1.0830078125	1.088131232509479
300.0	800.0	-0.007049560546875	-0.9720458984375	0.9720714608366355
320.0	0.0	0.113525390625	0.8297237753868103	0.8374542123356362
320.0	20.0	0.138641357421875	0.8197059631347656	0.8313478766355717
320.0	40.0	0.17816162109375	0.7662239074707031	0.7866642483362426
320.0	60.0	0.199432373046875	0.7099761962890625	0.7374547245195419
320.0	80.0	0.140350341796875	0.7366485595703125	0.7498995391114172
320.0	100.0	0.027374267578125	0.718658447265625	0.7191796120244774
320.0	120.0	-0.102142333984375	0.75390625	0.7607941181297593
320.0	140.0	-0.121917724609375	0.7653045654296875	0.7749548434853802
320.0	160.0	-0.126190185546875	0.7714080810546875	0.7816613016165186
320.0	180.0	-0.15985107421875	0.7750244140625	0.7913376070438014
320.0	200.0	-0.175567626953125	0.7509765625	0.771226159474812
320.0	220.0	-0.16436767578125	0.7281494140625	0.7464705634124444
320.0	240.0	-0.207794189453125	0.7271270751953125	0.7562355510372221
320.0	260.0	-0.29852294921875	0.75262451171875	0.8096663552662586
320.0	280.0	-0.30108642578125	0.7490234375	0.8072726588421316
320.0	300.0	-0.262054443359375	0.7623291015625	0.8061130134004042
320.0	320.0	-0.255401611328125	0.771759033203125	0.8129218833317411
320.0	340.0	-0.2314453125	0.807342529296875	0.8398624246206626
320.0	360.0	-0.20745849609375	0.849273681640625	0.8742452824744907
320.0	380.0	-0.20361328125	0.9256591796875	0.9477886289891471
320.0	400.0	-0.21575927734375	0.9993896484375	1.0224146591104448
320.0	420.0	-0.212860107421875	1.056732177734375	1.0779574763370245
320.0	440.0	-0.22137451171875	1.078155517578125	1.1006479884699147
320.0	460.0	-0.229034423828125	1.08111572265625	1.1051099370980368
320.0	480.0	-0.229156494140625	0.962432861328125	0.9893380167420356
320.0	500.0	-0.27911376953125	0.769775390625	0.8188153933297878
320.0	520.0	-0.2259521484375	0.68536376953125	0.7216494093184075
320.0	540.0	-0.17724609375	0.65045166015625	0.6741687770504174
320.0	560.0	-0.140289306640625	0.62359619140625	0.6391817421470107
320.0	580.0	-0.017974853515625	0.31756591796875	0.3180742171478899
320.0	600.0	-0.076690673828125	0.03741455078125	0.08533058105025766
320.0	620.0	-0.122283935546875	0.029052734375	0.12568779681216705
320.0	640.0	-0.120941162109375	0.01666259765625	0.12208360599613771
320.0	660.0	-0.1358642578125	-0.03875732421875	0.14128420552750676
320.0	680.0	-0.1373291015625	-0.295654296875	0.3259919406927326
320.0	700.0	-0.181182861328125	-0.720703125	0.7431286723198158
320.0	720.0	-0.2427978515625	-0.91815185546875	0.9497123914238847
320.0	740.0	-0.218841552734375	-1.06817626953125	1.090363319262387
320.0	760.0	-0.163604736328125	-1.383544921875	1.3931845034291386
320.0	780.0	-0.096893310546875	-1.27264404296875	1.276327220477797
320.0	800.0	0.05340576171875	-1.15301513671875	1.1542513075094685
340.0	0.0	0.12249755859375	0.776963472366333	0.7865607981923449
340.0	20.0	0.148712158203125	0.7604084014892578	0.774813682799213
340.0	40.0	0.167572021484375	0.7118034362792969	0.7312622746206554
340.0	60.0	0.17755126953125	0.6900596618652344	0.7125354659564113
340.0	80.0	0.088623046875	0.7149200439453125	0.7203920555309976
340.0	100.0	-0.027862548828125	0.7028579711914062	0.7034100150655372
340.0	120.0	-0.105926513671875	0.7503738403320312	0.757813517003569
340.0	140.0	-0.091644287109375	0.76580810546875	0.7712721502565886
340.0	160.0	-0.118133544921875	0.77447509765625	0.7834329654319294
340.0	180.0	-0.15277099609375	0.78729248046875	0.801977822043798
340.0	200.0	-0.1915283203125	0.7507476806640625	0.7747936354308783
340.0	220.0	-0.221282958984375	0.72930908203125	0.7621403316123253
340.0	240.0	-0.274139404296875	0.698089599609375	0.7499876679459623
340.0	260.0	-0.35528564453125	0.746246337890625	0.8265055874131491
340.0	280.0	-0.357696533203125	0.757080078125	0.8373273282052189
340.0	300.0	-0.344482421875	0.746826171875	0.8224460286111986
340.0	320.0	-0.324859619140625	0.75634765625	0.8231619216551869
340.0	340.0	-0.299652099609375	0.785064697265625	0.8403082527817243
340.0	360.0	-0.270294189453125	0.796356201171875	0.8409769009889758
340.0	380.0	-0.24017333984375	0.867156982421875	0.8998024590623841
340.0	400.0	-0.2322998046875	0.92938232421875	0.9579742709635246
340.0	420.0	-0.199951171875	0.958404541015625	0.979040211315938
340.0	440.0	-0.19384765625	0.956207275390625	0.975658376350852
340.0	460.0	-0.224517822265625	0.950042724609375	0.9762117757423865
340.0	480.0	-0.23663330078125	0.854644775390625	0.886799307138386
340.0	500.0	-0.269134521484375	0.660064697265625	0.7128245192408751
340.0	520.0	-0.23016357421875	0.5855712890625	0.6291812183079434
340.0	540.0	-0.184295654296875	0.549072265625	0.5791763471269211
340.0	560.0	-0.152313232421875	0.52984619140625	0.5513041876482607
340.0	580.0	-0.11138916015625	0.290283203125	0.31092102376138014
340.0	600.0	-0.174774169921875	-0.005859375	0.1748723613018108
340.0	620.0	-0.262908935546875	-0.0301513671875	0.2646322227803453
340.0	640.0	-0.2537841796875	-0.04620361328125	0.25795577865188557
340.0	660.0	-0.204315185546875	-0.0916748046875	0.22393964557341164
340.0	680.0	-0.12451171875	-0.329345703125	0.3520962372320666
340.0	700.0	-0.2213134765625	-0.8314208984375	0.860372224834577
340.0	720.0	-0.27105712890625	-1.049560546875	1.0839969135968277
340.0	740.0	-0.250335693359375	-1.24017333984375	1.265186892213526
340.0	760.0	-0.212371826171875	-1.42523193359375	1.440967680791959
340.0	780.0	-0.144989013671875	-1.467529296875	1.4746742186910216
340.0	800.0	-0.09527587890625	-1.34039306640625	1.3437749311440916
360.0	0.0	0.1240234375	0.7517107129096985	0.761873223674729
360.0	20.0	0.150146484375	0.7086448669433594	0.7243766383693939
360.0	40.0	0.1539306640625	0.6847877502441406	0.7018752825275683
360.0	60.0	0.13604736328125	0.6766853332519531	0.6902259958115801
360.0	80.0	0.037445068359375	0.6857376098632812	0.6867592028691308
360.0	100.0	-0.0106201171875	0.6932373046875	0.693318647880948
360.0	120.0	-0.06689453125	0.7368698120117188	0.7398999920025293
360.0	140.0	-0.0567626953125	0.76019287109375	0.7623091268251342
360.0	160.0	-0.089874267578125	0.7769927978515625	0.7821733771267746
360.0	180.0	-0.160614013671875	0.795166015625	0.8112249094996572
360.0	200.0	-0.196075439453125	0.7779541015625	0.8022830934867397
360.0	220.0	-0.229248046875	0.7460479736328125	0.7804756536610401
360.0	240.0	-0.2762451171875	0.6787261962890625	0.732789611211127
360.0	260.0	-0.292236328125	0.80169677734375	0.8532993579508524
360.0	280.0	-0.190765380859375	0.941558837890625	0.9606895834474144
360.0	300.0	-0.12396240234375	0.722625732421875	0.7331811688478401
360.0	320.0	-0.14068603515625	0.719207763671875	0.7328385687270322
360.0	340.0	-0.138214111328125	0.72894287109375	0.7419304885827397
360.0	360.0	-0.244384765625	0.593719482421875	0.6420488591041069
360.0	380.0	-0.311859130859375	0.71893310546875	0.7836586805742061
360.0	400.0	-0.267852783203125	0.76361083984375	0.8092259438479079
360.0	420.0	-0.257232666015625	0.701690673828125	0.7473542976412688
360.0	440.0	-0.2344970703125	0.666900634765625	0.7069266812307619
360.0	460.0	-0.24090576171875	0.6378173828125	0.6817965971219556
360.0	480.0	-0.2353515625	0.6873779296875	0.7265526658079682
360.0	500.0	-0.272674560546875	0.5494384765625	0.6133792101928075
360.0	520.0	-0.24603271484375	0.504150390625	0.5609810274338394
360.0	540.0	-0.223419189453125	0.4815673828125	0.5308703028092382
360.0	560.0	-0.21575927734375	0.46063232421875	0.5086592217536854
360.0	580.0	-0.1981201171875	0.276611328125	0.3402431596394925
360.0	600.0	-0.232421875	-0.04998779296875	0.2377366345862628
360.0	620.0	-0.3468017578125	-0.0787353515625	0.35562721325499036
360.0	640.0	-0.3626708984375	-0.10009765625	0.37623094152422737
360.0	660.0	-0.29827880859375	-0.1419677734375	0.33034087901879217
360.0	680.0	-0.188720703125	-0.33160400390625	0.38154517320318787
360.0	700.0	-0.276092529296875	-0.92236328125	0.9627985808733893
360.0	720.0	-0.2952880859375	-1.12567138671875	1.1637573306209272
360.0	740.0	-0.293182373046875	-1.3402099609375	1.3719032922409262
360.0	760.0	-0.446746826171875	-0.89154052734375	0.9972097264823561
360.0	780.0	-0.799713134765625	-0.63519287109375	1.0212791398070284
360.0	800.0	-1.94610595703125	-0.03851318359375	1.9464870051718925
380.0	0.0	0.197784423828125	0.6655368804931641	0.6943039806926038
380.0	20.0	0.20733642578125	0.6439628601074219	0.6765179662458897
380.0	40.0	0.162017822265625	0.6288795471191406	0.649414551358738
380.0	60.0	0.080963134765625	0.6655464172363281	0.6704528787970034
380.0	80.0	-0.0089111328125	0.6661453247070312	0.6662049248669948
380.0	100.0	-0.037322998046875	0.6848373413085938	0.6858536215795834
380.0	120.0	-0.060821533203125	0.7276763916015625	0.7302137973192847
380.0	140.0	-0.063385009765625	0.749176025390625	0.7518526294980172
380.0	160.0	-0.08050537109375	0.7613372802734375	0.7655818500389734
380.0	180.0	-0.13232421875	0.781890869140625	0.79300884617593
380.0	200.0	-0.177398681640625	0.7675933837890625	0.7878260563630621
380.0	220.0	-0.2020263671875	0.750213623046875	0.7769395943341395
380.0	240.0	-0.26666259765625	0.7758331298828125	0.8203816102354684
380.0	260.0	-0.24530029296875	1.134033203125	1.1602601171808424
380.0	280.0	0.05914306640625	1.12677001953125	1.1283211330194909
380.0	300.0	0.36090087890625	0.609527587890625	0.7083596013290617
380.0	320.0	0.342864990234375	0.59320068359375	0.6851594358574582
380.0	340.0	0.36932373046875	0.510894775390625	0.6304073995511086
380.0	360.0	0.11737060546875	0.358642578125	0.37735971946174607
380.0	380.0	-0.3143310546875	0.546905517578125	0.6308008061966573
380.0	400.0	-0.2811279296875	0.63287353515625	0.6925040247908666
380.0	420.0	-0.318328857421875	0.52593994140625	0.6147731967432593
380.0	440.0	-0.297454833984375	0.516387939453125	0.5959327833517102
380.0	460.0	-0.2880859375	0.4805908203125	0.5603222679439891
380.0	480.0	-0.280792236328125	0.45452880859375	0.5342665232108441
380.0	500.0	-0.278228759765625	0.364654541015625	0.4586765494812592
380.0	520.0	-0.246856689453125	0.33563232421875	0.4166380709779613
380.0	540.0	-0.22882080078125	0.30975341796875	0.38510536066574774
380.0	560.0	-0.244659423828125	0.28729248046875	0.37735288921882815
380.0	580.0	-0.260223388671875	0.24053955078125	0.3543663182385133
380.0	600.0	-0.33074951171875	-0.086181640625	0.3417930875295874
380.0	620.0	-0.412139892578125	-0.12030029296875	0.4293383881540008
380.0	640.0	-0.41522216796875	-0.1470947265625	0.4405068754913656
380.0	660.0	-0.3070068359375	-0.1844482421875	0.3581540888478222
380.0	680.0	-0.19769287109375	-0.353515625	0.40503798389833845
380.0	700.0	-0.292633056640625	-0.969970703125	1.0131521459088177
380.0	720.0	-0.27294921875	-1.1942138671875	1.2250094026574487
380.0	740.0	-0.149505615234375	-1.30224609375	1.3108000677730158
380.0	760.0	-0.60369873046875	-0.310546875	0.6788899165121295
380.0	780.0	-1.627960205078125	0.1492919921875	1.6347912797202349
380.0	800.0	-2.698760986328125	0.55242919921875	2.754721198501987
400.0	0.0	0.13336181640625	0.5626218318939209	0.5782116392799834
400.0	20.0	0.099334716796875	0.5665531158447266	0.5751954615906523
400.0	40.0	0.068206787109375	0.5720100402832031	0.5760621945524418
400.0	60.0	-0.019744873046875	0.6395530700683594	0.6398577884542009
400.0	80.0	-0.070831298828125	0.6403045654296875	0.6442103766657132
400.0	100.0	-0.073577880859375	0.6636810302734375	0.6677471186733551
400.0	120.0	-0.083099365234375	0.6917953491210938	0.6967684763018
400.0	140.0	-0.087799072265625	0.7268524169921875	0.7321359936364892
400.0	160.0	-0.105316162109375	0.737762451171875	0.7452415235080379
400.0	180.0	-0.148040771484375	0.7644500732421875	0.7786526725708163
400.0	200.0	-0.196014404296875	0.7703399658203125	0.794886979156093
400.0	220.0	-0.233673095703125	0.7593841552734375	0.7945233860219811
400.0	240.0	-0.330657958984375	0.9001922607421875	0.9589998916266066
400.0	260.0	-0.233001708984375	1.3388671875	1.3589904864103353
400.0	280.0	0.128753662109375	1.303375244140625	1.3097192571483436
400.0	300.0	0.6962890625	0.590179443359375	0.912759680266997
400.0	320.0	0.720703125	0.533721923828125	0.8968121800909935
400.0	340.0	0.715362548828125	0.140106201171875	0.728953581425241
400.0	360.0	0.32989501953125	0.057769775390625	0.33491502035621973
400.0	380.0	-0.3837890625	0.30877685546875	0.49258216671718663
400.0	400.0	-0.330841064453125	0.54339599609375	0.6361878798744877
400.0	420.0	-0.3651123046875	0.443267822265625	0.5742763770958436
400.0	440.0	-0.326263427734375	0.456390380859375	0.5610169373717242
400.0	460.0	-0.3184814453125	0.421417236328125	0.5282261997314917
400.0	480.0	-0.310455322265625	0.39105224609375	0.49930388171735646
400.0	500.0	-0.299468994140625	0.334869384765625	0.4492429001163022
400.0	520.0	-0.29071044921875	0.30126953125	0.4186596418865355
400.0	540.0	-0.287689208984375	0.271728515625	0.39572903250813085
400.0	560.0	-0.32476806640625	0.24383544921875	0.4061157756760552
400.0	580.0	-0.353424072265625	0.1990966796875	0.4056452424464075
400.0	600.0	-0.43157958984375	-0.09405517578125	0.4417095408307832
400.0	620.0	-0.412628173828125	-0.1334228515625	0.4336630802314191
400.0	640.0	-0.3905029296875	-0.16741943359375	0.42487857658320766
400.0	660.0	-0.29534912109375	-0.20782470703125	0.3611401558723088
400.0	680.0	-0.192474365234375	-0.370361328125	0.41738938012710564
400.0	700.0	-0.296661376953125	-1.0145263671875	1.057010748428979
400.0	720.0	-0.114837646484375	-1.14617919921875	1.1519177235253415
400.0	740.0	0.008880615234375	-1.061767578125	1.061804716171655
400.0	760.0	-1.1065673828125	0.0936279296875	1.1105213018767688
400.0	780.0	-2.128662109375	0.421142578125	2.1699224518398337
400.0	800.0	-2.606658935546875	0.57501220703125	2.669327601569601
420.0	0.0	-0.020416259765625	0.5014595985412598	0.5018750368687198
420.0	20.0	-0.024169921875	0.5136890411376953	0.5142573442435299
420.0	40.0	-0.0377197265625	0.5048942565917969	0.506301281957031
420.0	60.0	-0.064666748046875	0.6150436401367188	0.6184338829459327
420.0	80.0	-0.1207275390625	0.6195068359375	0.6311607231612087
420.0	100.0	-0.100921630859375	0.650543212890625	0.6583248798377386
420.0	120.0	-0.09222412109375	0.6789398193359375	0.6851748439569495
420.0	140.0	-0.099273681640625	0.7115478515625	0.7184397044496453
420.0	160.0	-0.109771728515625	0.723175048828125	0.731458805148225
420.0	180.0	-0.16864013671875	0.755279541015625	0.7738776911045387
420.0	200.0	-0.217315673828125	0.7708587646484375	0.800905323447589
420.0	220.0	-0.23065185546875	0.7612762451171875	0.7954506897419231
420.0	240.0	-0.258514404296875	0.9218597412109375	0.9574210566383344
420.0	260.0	-0.226715087890625	1.373809814453125	1.3923911581753827
420.0	280.0	0.13385009765625	1.380706787109375	1.3871795415923927
420.0	300.0	0.38519287109375	0.565460205078125	0.6841920720590392
420.0	320.0	0.436981201171875	0.4619140625	0.6358593958674108
420.0	340.0	0.56689453125	-0.055633544921875	0.5696178551289729
420.0	360.0	0.06207275390625	-0.1375732421875	0.1509285385322683
420.0	380.0	-0.747650146484375	-0.05084228515625	0.7493768607970337
420.0	400.0	-0.443695068359375	0.403594970703125	0.5997951434142217
420.0	420.0	-0.464141845703125	0.368438720703125	0.5925999863702823
420.0	440.0	-0.386077880859375	0.409393310546875	0.5627246331993969
420.0	460.0	-0.336090087890625	0.38543701171875	0.5113885383746959
420.0	480.0	-0.327423095703125	0.365936279296875	0.4910348705595747
420.0	500.0	-0.336669921875	0.308258056640625	0.45647526305285524
420.0	520.0	-0.35601806640625	0.27960205078125	0.45268771842046446
420.0	540.0	-0.41998291015625	0.246826171875	0.4871435147323423
420.0	560.0	-0.4781494140625	0.201416015625	0.5188403160111619
420.0	580.0	-0.45416259765625	0.1488037109375	0.4779186222555508
420.0	600.0	-0.45263671875	-0.10516357421875	0.464692776469819
420.0	620.0	-0.376190185546875	-0.15386962890625	0.4064417773821231
420.0	640.0	-0.3477783203125	-0.1927490234375	0.3976203542520098
420.0	660.0	-0.28216552734375	-0.23419189453125	0.3666922801005124
420.0	680.0	-0.224334716796875	-0.36956787109375	0.4323268167776558
420.0	700.0	-0.303802490234375	-1.0311279296875	1.0749515153969678
420.0	720.0	-0.062713623046875	-1.06365966796875	1.06550686894973
420.0	740.0	-0.263031005859375	-0.67999267578125	0.7290921403770162
420.0	760.0	-1.65936279296875	0.28857421875	1.684268374819234
420.0	780.0	-2.369415283203125	0.47784423828125	2.4171189255671996
420.0	800.0	-2.6478271484375	0.56109619140625	2.706624751237833
440.0	0.0	-0.08392333984375	0.4082792103290558	0.4168153554722366
440.0	20.0	-0.09613037109375	0.4191474914550781	0.43002984528949484
440.0	40.0	-0.096832275390625	0.416473388671875	0.42758224124624317
440.0	60.0	-0.067138671875	0.5461883544921875	0.5502993002394446
440.0	80.0	-0.125640869140625	0.5818862915039062	0.5952959635665108
440.0	100.0	-0.13037109375	0.6208114624023438	0.6343528150293872
440.0	120.0	-0.122711181640625	0.6530838012695312	0.6645122162761938
440.0	140.0	-0.13299560546875	0.679718017578125	0.6926069697125027
440.0	160.0	-0.142669677734375	0.6876068115234375	0.7022519235988312
440.0	180.0	-0.164031982421875	0.718017578125	0.7365159426337904
440.0	200.0	-0.185272216796875	0.735015869140625	0.7580066768870685
440.0	220.0	-0.157928466796875	0.716156005859375	0.7333626833656488
440.0	240.0	-0.188262939453125	0.9328460693359375	0.951653678313198
440.0	260.0	-0.18841552734375	1.44207763671875	1.454334322385523
440.0	280.0	0.2967529296875	1.475860595703125	1.505399215898327
440.0	300.0	0.28240966796875	0.684600830078125	0.7405629730859338
440.0	320.0	0.29937744140625	0.580322265625	0.6529937093135628
440.0	340.0	0.410247802734375	-0.12713623046875	0.4294960776842855
440.0	360.0	-0.013763427734375	-0.23712158203125	0.23752068669486914
440.0	380.0	-1.095916748046875	-0.12908935546875	1.1034933531041204
440.0	400.0	-0.6195068359375	0.365875244140625	0.7194813507299925
440.0	420.0	-0.55987548828125	0.30767822265625	0.638847752657139
440.0	440.0	-0.47064208984375	0.360107421875	0.5926055450482653
440.0	460.0	-0.405853271484375	0.343231201171875	0.5315303711289299
440.0	480.0	-0.38873291015625	0.321685791015625	0.5045741011783061
440.0	500.0	-0.361053466796875	0.287750244140625	0.4616923314167471
440.0	520.0	-0.370758056640625	0.2646484375	0.45552204341296626
440.0	540.0	-0.423828125	0.2122802734375	0.47401813681726923
440.0	560.0	-0.4736328125	0.155517578125	0.4985115426773242
440.0	580.0	-0.464111328125	0.07073974609375	0.46947144382950456
440.0	600.0	-0.4490966796875	-0.13037109375	0.46763709197614794
440.0	620.0	-0.347869873046875	-0.19403076171875	0.3983232168312654
440.0	640.0	-0.31622314453125	-0.2510986328125	0.40379153103741355
440.0	660.0	-0.25677490234375	-0.30206298828125	0.396453527368645
440.0	680.0	-0.24615478515625	-0.48822021484375	0.5467642603877808
440.0	700.0	-0.139617919921875	-0.868896484375	0.8800421945125959
440.0	720.0	0.0706787109375	-0.97833251953125	0.980882255396717
440.0	740.0	-0.7369384765625	-0.11016845703125	0.745127779084168
440.0	760.0	-1.414886474609375	0.310791015625	1.448618235224783
440.0	780.0	-2.03582763671875	0.4361572265625	2.082024805978676
440.0	800.0	-2.249420166015625	0.4930419921875	2.3028203337077735
460.0	0.0	-0.0736083984375	0.3809317946434021	0.3879783866284008
460.0	20.0	-0.094329833984375	0.3855113983154297	0.39688431036088795
460.0	40.0	-0.1077880859375	0.3848228454589844	0.39963344937232076
460.0	60.0	-0.125213623046875	0.4229316711425781	0.44107782743182494
460.0	80.0	-0.137939453125	0.5058441162109375	0.5243143738575632
460.0	100.0	-0.168182373046875	0.5800933837890625	0.6039814935240341
460.0	120.0	-0.179656982421875	0.6113815307617188	0.6372315179661756
460.0	140.0	-0.16583251953125	0.635711669921875	0.6569853512894647
460.0	160.0	-0.15716552734375	0.6447906494140625	0.6636685803599922
460.0	180.0	-0.160186767578125	0.6684417724609375	0.6873675899239416
460.0	200.0	-0.1483154296875	0.6920623779296875	0.7077766608394779
460.0	220.0	-0.09759521484375	0.6698455810546875	0.6769179628425365
460.0	240.0	-0.09283447265625	0.8663482666015625	0.8713079583918054
460.0	260.0	-0.108795166015625	1.458740234375	1.462791666483234
460.0	280.0	0.181549072265625	1.546051025390625	1.5566739667483078
460.0	300.0	0.0001220703125	0.783721923828125	0.7837219333347885
460.0	320.0	-0.051544189453125	0.717803955078125	0.7196522225298679
460.0	340.0	-0.03045654296875	-0.03143310546875	0.04376803775607122
460.0	360.0	-0.3607177734375	-0.2066650390625	0.41572557107352953
460.0	380.0	-1.19512939453125	-0.012115478515625	1.1951908025467293
460.0	400.0	-0.708709716796875	0.356689453125	0.7934083618496331
460.0	420.0	-0.595977783203125	0.283203125	0.659843563340188
460.0	440.0	-0.507110595703125	0.311187744140625	0.5949781242850105
460.0	460.0	-0.460174560546875	0.31988525390625	0.5604348328228498
460.0	480.0	-0.47149658203125	0.293365478515625	0.5553128225170502
460.0	500.0	-0.44696044921875	0.265625	0.519932960862097
460.0	520.0	-0.4315185546875	0.21759033203125	0.4832740585144816
460.0	540.0	-0.473541259765625	0.15374755859375	0.49787512136473916
460.0	560.0	-0.462890625	0.09759521484375	0.4730671798733118
460.0	580.0	-0.452880859375	0.00225830078125	0.4528864898742919
460.0	600.0	-0.457855224609375	-0.14373779296875	0.4798874449593659
460.0	620.0	-0.371734619140625	-0.23077392578125	0.43754226297366455
460.0	640.0	-0.35015869140625	-0.33465576171875	0.4843610100110187
460.0	660.0	-0.32391357421875	-0.45379638671875	0.5575402803046242
460.0	680.0	-0.3475341796875	-0.6905517578125	0.7730729178214674
460.0	700.0	-0.245391845703125	-0.83770751953125	0.8729095292278496
460.0	720.0	-0.146697998046875	-0.8367919921875	0.8495534949725567
460.0	740.0	1.21099853515625	-0.1678466796875	1.2225751347188039
460.0	760.0	1.6767578125	-0.00286865234375	1.6767602663905339
460.0	780.0	1.80108642578125	0.0003662109375	1.8010864630116814
460.0	800.0	1.87152099609375	0.043212890625	1.8720198163309891
480.0	0.0	-0.0894775390625	0.34291577339172363	0.35439731606986696
480.0	20.0	-0.100311279296875	0.34233856201171875	0.35673245408068366
480.0	40.0	-0.100799560546875	0.3432655334472656	0.3577593854244483
480.0	60.0	-0.1048583984375	0.3458518981933594	0.3613984216994138
480.0	80.0	-0.0914306640625	0.4214630126953125	0.43126631841719204
480.0	100.0	-0.082550048828125	0.5298919677734375	0.5362835146378561
480.0	120.0	-0.137725830078125	0.580535888671875	0.5966492456265676
480.0	140.0	-0.181304931640625	0.591888427734375	0.6190342390555487
480.0	160.0	-0.185760498046875	0.5998992919921875	0.6280016904175902
480.0	180.0	-0.18536376953125	0.632781982421875	0.6593730084956408
480.0	200.0	-0.1748046875	0.64825439453125	0.6714092930553242
480.0	220.0	-0.139495849609375	0.62640380859375	0.641748255532492
480.0	240.0	-0.06402587890625	0.8027801513671875	0.805329301962149
480.0	260.0	-0.12188720703125	1.393035888671875	1.398358136660891
480.0	280.0	0.122802734375	1.536895751953125	1.5417941055606414
480.0	300.0	-0.244537353515625	0.910888671875	0.943141924534493
480.0	320.0	-0.3345947265625	0.86431884765625	0.9268229072790886
480.0	340.0	-0.3187255859375	0.310394287109375	0.4448939341026576
480.0	360.0	-0.77178955078125	0.010101318359375	0.7718556518726291
480.0	380.0	-1.275787353515625	0.0496826171875	1.2767543749057615
480.0	400.0	-0.82159423828125	0.36456298828125	0.8988455177623695
480.0	420.0	-0.667144775390625	0.285888671875	0.7258198702415489
480.0	440.0	-0.549713134765625	0.29522705078125	0.623973991482694
480.0	460.0	-0.496917724609375	0.282196044921875	0.5714558887617727
480.0	480.0	-0.512115478515625	0.259307861328125	0.5740233708498755
480.0	500.0	-0.4993896484375	0.234649658203125	0.5517703173072771
480.0	520.0	-0.485687255859375	0.18060302734375	0.5181790848634643
480.0	540.0	-0.524322509765625	0.1226806640625	0.5384836483884538
480.0	560.0	-0.505645751953125	0.05194091796875	0.5083064876899346
480.0	580.0	-0.470611572265625	-0.051025390625	0.4733696678482446
480.0	600.0	-0.46221923828125	-0.17889404296875	0.49563061128929875
480.0	620.0	-0.38946533203125	-0.27667236328125	0.4777351164168736
480.0	640.0	-0.52618408203125	-0.52581787109375	0.7438777599475822
480.0	660.0	-0.529541015625	-0.70513916015625	0.8818361085910568
480.0	680.0	-0.53912353515625	-0.77850341796875	0.9469539365504526
480.0	700.0	-0.540802001953125	-0.758056640625	0.9311909985132847
480.0	720.0	-0.5316162109375	-0.6739501953125	0.8583849145303646
480.0	740.0	1.34906005859375	-0.10186767578125	1.3529006116718427
480.0	760.0	1.806427001953125	0.04449462890625	1.806974898936579
480.0	780.0	1.89923095703125	0.0555419921875	1.9000429313681293
480.0	800.0	1.963043212890625	0.101806640625	1.9656813698438758
500.0	0.0	-0.0650634765625	0.3444693386554718	0.3505600964972156
500.0	20.0	-0.06634521484375	0.34156227111816406	0.34794607712124237
500.0	40.0	-0.054840087890625	0.3452796936035156	0.34960764015505885
500.0	60.0	-0.074310302734375	0.31231689453125	0.32103561126784425
500.0	80.0	-0.068695068359375	0.36148834228515625	0.36795765248866547
500.0	100.0	-0.05303955078125	0.45949554443359375	0.46254659149257765
500.0	120.0	-0.11505126953125	0.52069091796875	0.5332502477035448
500.0	140.0	-0.18975830078125	0.5243072509765625	0.5575897292292851
500.0	160.0	-0.26885986328125	0.51885986328125	0.5843810262216338
500.0	180.0	-0.261505126953125	0.5537567138671875	0.6123980972992619
500.0	200.0	-0.25	0.549774169921875	0.6039467177767313
500.0	220.0	-0.2535400390625	0.536346435546875	0.5932537823997857
500.0	240.0	-0.1375732421875	0.6833038330078125	0.6970154411267724
500.0	260.0	0.037933349609375	1.2962646484375	1.2968195625457624
500.0	280.0	0.09197998046875	1.5234375	1.526211693446647
500.0	300.0	-0.194427490234375	1.248626708984375	1.2636734971296932
500.0	320.0	-0.24810791015625	1.271453857421875	1.2954352344424893
500.0	340.0	-0.3192138671875	1.057373046875	1.1045067918589364
500.0	360.0	-0.86376953125	0.61749267578125	1.0617885890135252
500.0	380.0	-1.16522216796875	0.2923583984375	1.2013393083815804
500.0	400.0	-0.80877685546875	0.4041748046875	0.9041444987866144
500.0	420.0	-0.642822265625	0.282989501953125	0.702355695783081
500.0	440.0	-0.5589599609375	0.263275146484375	0.6178592401895602
500.0	460.0	-0.5191650390625	0.2354736328125	0.57007031981562
500.0	480.0	-0.533843994140625	0.1954345703125	0.5684928155687169
500.0	500.0	-0.532470703125	0.15826416015625	0.5554931089369112
500.0	520.0	-0.5145263671875	0.10382080078125	0.5248963147194178
500.0	540.0	-0.54052734375	0.02093505859375	0.5409326076506706
500.0	560.0	-0.555633544921875	-0.03741455078125	0.5568918071336766
500.0	580.0	-0.502410888671875	-0.12554931640625	0.5178603401556638
500.0	600.0	-0.730377197265625	-0.32574462890625	0.7997252112737601
500.0	620.0	-0.699066162109375	-0.45806884765625	0.8357754292867526
500.0	640.0	-0.638275146484375	-0.64984130859375	0.9108725975538444
500.0	660.0	-0.593109130859375	-0.7762451171875	0.9769006720573995
500.0	680.0	-0.562744140625	-0.8282470703125	1.0013361959347167
500.0	700.0	-0.595306396484375	-0.75244140625	0.9594570212024557
500.0	720.0	-0.664459228515625	-0.6031494140625	0.8973824614084658
500.0	740.0	1.55462646484375	0.0001220703125	1.5546264696362715
500.0	760.0	1.9102783203125	0.10931396484375	1.9134034608429575
500.0	780.0	1.976776123046875	0.12738037109375	1.9808759677446277
500.0	800.0	2.00531005859375	0.14306640625	2.0104070303534454
520.0	0.0	-0.0098876953125	0.3202055096626282	0.32035813543110825
520.0	20.0	-0.0330810546875	0.3257713317871094	0.3274466625170949
520.0	40.0	-0.02587890625	0.3283500671386719	0.329368311133094
520.0	60.0	-0.038818359375	0.2809906005859375	0.2836592720892665
520.0	80.0	-0.0240478515625	0.31731414794921875	0.31822408402493785
520.0	100.0	-0.0084228515625	0.34941864013671875	0.34952014320127195
520.0	120.0	-0.0191650390625	0.37004852294921875	0.3705444751432217
520.0	140.0	-0.033203125	0.40228271484375	0.4036506288510195
520.0	160.0	-0.18701171875	0.410797119140625	0.45136200110783137
520.0	180.0	-0.245849609375	0.50372314453125	0.5605167586846005
520.0	200.0	-0.2742919921875	0.5128173828125	0.5815649276674529
520.0	220.0	-0.318603515625	0.500152587890625	0.5930099588896455
520.0	240.0	-0.270751953125	0.5496063232421875	0.6126775095176892
520.0	260.0	-0.17138671875	1.031402587890625	1.0455451715116713
520.0	280.0	-0.400634765625	1.442047119140625	1.4966656638171314
520.0	300.0	-0.615478515625	1.390716552734375	1.5208242282543163
520.0	320.0	-0.643798828125	1.420745849609375	1.5598063021661979
520.0	340.0	-0.9691162109375	1.2667236328125	1.5949216257319838
520.0	360.0	-0.9320068359375	0.7965087890625	1.22599469545673
520.0	380.0	-0.8594970703125	0.40960693359375	0.9521097908980063
520.0	400.0	-0.7723388671875	0.40185546875	0.8706291653354791
520.0	420.0	-0.6666259765625	0.28521728515625	0.7250786801305141
520.0	440.0	-0.6165771484375	0.247283935546875	0.664316735266296
520.0	460.0	-0.6060791015625	0.201416015625	0.6386707200906093
520.0	480.0	-0.5797119140625	0.146881103515625	0.5980300677022645
520.0	500.0	-0.5877685546875	0.10638427734375	0.5973185819521979
520.0	520.0	-0.582275390625	0.02288818359375	0.582725063366694
520.0	540.0	-0.60791015625	-0.0615234375	0.6110154592428213
520.0	560.0	-0.6973876953125	-0.1500244140625	0.7133420795018872
520.0	580.0	-0.6943359375	-0.275634765625	0.7470454592092456
520.0	600.0	-0.6851806640625	-0.4449462890625	0.8169759742829763
520.0	620.0	-0.631103515625	-0.60650634765625	0.875295148610775
520.0	640.0	-0.58837890625	-0.7666015625	0.9663683008808741
520.0	660.0	-0.523193359375	-0.94659423828125	1.0815599582276323
520.0	680.0	-0.478515625	-1.0413818359375	1.146059916230255
520.0	700.0	-0.5076904296875	-1.0572509765625	1.1728295698176434
520.0	720.0	0.2750244140625	-2.0006103515625	2.0194257122037076
520.0	740.0	1.6932373046875	0.02764892578125	1.6934630297358861
520.0	760.0	1.9595947265625	0.124755859375	1.9635619462649896
520.0	780.0	1.9844970703125	0.13763427734375	1.9892641394191048
520.0	800.0	1.992431640625	0.13824462890625	1.997221925571882
540.0	0.0	0.0428466796875	0.29516467452049255	0.2982583159696164
540.0	20.0	0.0029296875	0.302886962890625	0.30290113132498286
540.0	40.0	0.0062255859375	0.3049430847167969	0.3050066275294043
540.0	60.0	-0.009521484375	0.28047943115234375	0.2806409983666779
540.0	80.0	-0.0023193359375	0.2953948974609375	0.29540400262208494
540.0	100.0	0.0242919921875	0.343048095703125	0.3439071049716449
540.0	120.0	0.0189208984375	0.3603363037109375	0.3608327204810328
540.0	140.0	0.034423828125	0.4238128662109375	0.4252085905866785
540.0	160.0	-0.0133056640625	0.4786834716796875	0.47886836057048315
540.0	180.0	-0.068603515625	0.5292510986328125	0.5336788994893359
540.0	200.0	-0.112060546875	0.5132293701171875	0.5253208091412419
540.0	220.0	-0.1451416015625	0.521820068359375	0.5416292719625762
540.0	240.0	-0.1553955078125	0.50946044921875	0.5326328127016541
540.0	260.0	-0.16015625	0.6715087890625	0.6903434494526964
540.0	280.0	-0.110595703125	1.216796875	1.2218126061550842
540.0	300.0	-0.125244140625	1.322845458984375	1.3287611535247696
540.0	320.0	-0.130615234375	1.337188720703125	1.3435527582594202
540.0	340.0	-0.1722412109375	1.2938232421875	1.3052377625435876
540.0	360.0	-0.239990234375	0.93890380859375	0.9690901270713764
540.0	380.0	-0.5382080078125	0.431793212890625	0.6900095929564376
540.0	400.0	-0.6298828125	0.39996337890625	0.7461387685605236
540.0	420.0	-0.593994140625	0.253448486328125	0.6458058332957748
540.0	440.0	-0.549072265625	0.187042236328125	0.5800561619784732
540.0	460.0	-0.507568359375	0.04193115234375	0.5092974189758906
540.0	480.0	-0.52490234375	-0.009002685546875	0.5249795413359449
540.0	500.0	-0.4617919921875	-0.075408935546875	0.4679084863611824
540.0	520.0	-0.4610595703125	-1.1378173828125	1.227682501303588
540.0	540.0	-0.3822021484375	-1.45904541015625	1.508274507895781
540.0	560.0	-0.3343505859375	-1.6214599609375	1.655573229802955
540.0	580.0	-0.307861328125	-1.64056396484375	1.6692000239931504
540.0	600.0	-0.2916259765625	-1.650634765625	1.6761983294634113
540.0	620.0	-0.2777099609375	-1.68707275390625	1.7097769735777606
540.0	640.0	-0.2569580078125	-1.724853515625	1.7438884907421377
540.0	660.0	-0.2362060546875	-1.77783203125	1.7934547754570047
540.0	680.0	-0.22216796875	-1.844970703125	1.8582990883407486
540.0	700.0	-0.23388671875	-1.82867431640625	1.8435706530240459
540.0	720.0	-0.220947265625	-1.81585693359375	1.829249599553779
540.0	740.0	-0.248046875	-1.6334228515625	1.6521493468218407
540.0	760.0	0.808837890625	-1.1016845703125	1.3667214880052692
540.0	780.0	1.886962890625	-0.1279296875	1.8912945184554688
540.0	800.0	1.98291015625	0.1561279296875	1.9890471633895221
560.0	0.0	0.0411376953125	0.2990005612373352	0.3018172387320935
560.0	20.0	0.0501708984375	0.29842567443847656	0.3026136186857517
560.0	40.0	0.041015625	0.2991790771484375	0.30197748541494174
560.0	60.0	0.0189208984375	0.2718238830566406	0.2724816026774513
560.0	80.0	0.0264892578125	0.28607940673828125	0.287303163468807
560.0	100.0	0.045166015625	0.3361968994140625	0.3392172226510131
560.0	120.0	0.042724609375	0.35327911376953125	0.3558532344549249
560.0	140.0	0.0404052734375	0.392333984375	0.39440910412555374
560.0	160.0	-0.0098876953125	0.459686279296875	0.45979260747906486
560.0	180.0	-0.0611572265625	0.4766845703125	0.4805917039804471
560.0	200.0	-0.1004638671875	0.4532928466796875	0.46429235774589517
560.0	220.0	-0.1309814453125	0.49627685546875	0.5132707436529984
560.0	240.0	-0.144287109375	0.4720611572265625	0.4936197991307425
560.0	260.0	-0.172119140625	0.4505615234375	0.48231803301536363
560.0	280.0	-0.1239013671875	0.993743896484375	1.00143820607708
560.0	300.0	-0.131103515625	1.09967041015625	1.1074579643410623
560.0	320.0	-0.135986328125	1.081024169921875	1.08954372899494
560.0	340.0	-0.1180419921875	1.0750732421875	1.081534274994157
560.0	360.0	-0.1529541015625	0.79205322265625	0.8066865963340055
560.0	380.0	-0.2657470703125	0.080718994140625	0.27773559619672644
560.0	400.0	-0.27099609375	-0.02264404296875	0.27194049994388364
560.0	420.0	-0.309814453125	-0.249298095703125	0.3976613331546673
560.0	440.0	-0.3302001953125	-0.444122314453125	0.553422803270351
560.0	460.0	-0.3013916015625	-0.54254150390625	0.6206353043078231
560.0	480.0	-0.379638671875	-0.608917236328125	0.7175693150354853
560.0	500.0	-0.35693359375	-0.677215576171875	0.7655210819808261
560.0	520.0	-0.363037109375	-1.444091796875	1.489025540608697
560.0	540.0	-0.34912109375	-1.60400390625	1.6415584270340349
560.0	560.0	-0.324462890625	-1.671630859375	1.7028287927468022
560.0	580.0	-0.306396484375	-1.67999267578125	1.707704364436656
560.0	600.0	-0.2918701171875	-1.6796875	1.7048572558907373
560.0	620.0	-0.280517578125	-1.7186279296875	1.741370745228901
560.0	640.0	-0.2767333984375	-1.75482177734375	1.7765080478429154
560.0	660.0	-0.259765625	-1.81317138671875	1.8316846501369266
560.0	680.0	-0.2525634765625	-1.87139892578125	1.8883649671365312
560.0	700.0	-0.2601318359375	-1.8533935546875	1.8715598415827857
560.0	720.0	-0.2415771484375	-1.84686279296875	1.8625954189516105
560.0	740.0	-0.235107421875	-1.8223876953125	1.837490792316281
560.0	760.0	-0.1085205078125	-0.36981201171875	0.3854057921559454
560.0	780.0	1.8228759765625	-0.00177001953125	1.822876835910158
560.0	800.0	1.94384765625	0.1737060546875	1.9515935806780353
580.0	0.0	0.3143310546875	0.3069463074207306	0.43934046886233663
580.0	20.0	0.2401123046875	0.3152790069580078	0.3963013639779333
580.0	40.0	0.1927490234375	0.3076667785644531	0.3630578916210721
580.0	60.0	0.0479736328125	0.27303314208984375	0.27721573931629745
580.0	80.0	0.055908203125	0.28467559814453125	0.2901136386928627
580.0	100.0	0.071044921875	0.3335113525390625	0.34099443279423153
580.0	120.0	0.0565185546875	0.32616424560546875	0.3310248663398997
580.0	140.0	0.0504150390625	0.359710693359375	0.36322645702200124
580.0	160.0	-0.0047607421875	0.40576171875	0.40578964633062037
580.0	180.0	-0.054443359375	0.44244384765625	0.4457809301763618
580.0	200.0	-0.0914306640625	0.4241943359375	0.4339359410931138
580.0	220.0	-0.1234130859375	0.4958343505859375	0.5109623205301885
580.0	240.0	-0.142822265625	0.46685791015625	0.4882156366132892
580.0	260.0	-0.16943359375	0.43218994140625	0.4642153467344416
580.0	280.0	-0.203369140625	0.38446044921875	0.4349354485116545
580.0	300.0	-0.2562255859375	0.0784912109375	0.2679783966730347
580.0	320.0	-0.274658203125	-0.013397216796875	0.2749847522350216
580.0	340.0	-0.2799072265625	0.014129638671875	0.2802636297683102
580.0	360.0	-0.2952880859375	0.015472412109375	0.2956931673764457
580.0	380.0	-0.3070068359375	-0.0870361328125	0.31910575947060277
580.0	400.0	-0.3135986328125	-0.152130126953125	0.3485508256031581
580.0	420.0	-0.32666015625	-0.26593017578125	0.4212193206303825
580.0	440.0	-0.3204345703125	-0.355224609375	0.47839610884389294
580.0	460.0	-0.29345703125	-0.40850830078125	0.502987138003794
580.0	480.0	-0.3087158203125	-0.501190185546875	0.5886400086638104
580.0	500.0	-0.2269287109375	-0.64788818359375	0.686480690397162
580.0	520.0	-0.236083984375	-1.58404541015625	1.601541603928995
580.0	540.0	-0.2857666015625	-1.6806640625	1.7047856878644847
580.0	560.0	-0.2969970703125	-1.70440673828125	1.7300894743546467
580.0	580.0	-0.28564453125	-1.7120361328125	1.7357017365574687
580.0	600.0	-0.281494140625	-1.7000732421875	1.723220235491716
580.0	620.0	-0.27783203125	-1.74017333984375	1.762212782353894
580.0	640.0	-0.278564453125	-1.778564453125	1.8002471131665954
580.0	660.0	-0.2623291015625	-1.83135986328125	1.8500528388032886
580.0	680.0	-0.256591796875	-1.88995361328125	1.907292324364148
580.0	700.0	-0.261474609375	-1.84576416015625	1.864192668761766
580.0	720.0	-0.241455078125	-1.81964111328125	1.8355910045257295
580.0	740.0	-0.23486328125	-1.7752685546875	1.7907370555561086
580.0	760.0	-0.0677490234375	0.19097900390625	0.20263985321194442
580.0	780.0	1.851806640625	0.16259765625	1.8589313683083732
580.0	800.0	1.9615478515625	0.17486572265625	1.9693267872370883
600.0	0.0	0.421875	0.19186758995056152	0.4634562414062808
600.0	20.0	0.29296875	0.20925331115722656	0.36002449459283403
600.0	40.0	0.233154296875	0.19218826293945312	0.3021543555253838
600.0	60.0	0.059326171875	0.27664947509765625	0.28293908662669914
600.0	80.0	0.05908203125	0.28040313720703125	0.28655995144501817
600.0	100.0	0.0677490234375	0.33542633056640625	0.3421998734862112
600.0	120.0	0.052001953125	0.338623046875	0.34259271884224735
600.0	140.0	0.05029296875	0.3664398193359375	0.3698750111870806
600.0	160.0	0.0067138671875	0.3851318359375	0.3851903517291169
600.0	180.0	-0.0389404296875	0.3924713134765625	0.3943983886456248
600.0	200.0	-0.070068359375	0.259246826171875	0.2685488630876968
600.0	220.0	-0.1072998046875	0.4318695068359375	0.4449994595734825
600.0	240.0	-0.132568359375	0.4158172607421875	0.436438270822479
600.0	260.0	-0.1617431640625	0.385528564453125	0.41808267738598803
600.0	280.0	-0.1976318359375	0.35308837890625	0.4046353245759328
600.0	300.0	-0.259521484375	0.01983642578125	0.2602784751760668
600.0	320.0	-0.2822265625	-0.07647705078125	0.29240480823126747
600.0	340.0	-0.29443359375	-0.09136962890625	0.30828485239305203
600.0	360.0	-0.30615234375	-0.077056884765625	0.3157008411034107
600.0	380.0	-0.3013916015625	-0.08929443359375	0.31434120532191984
600.0	400.0	-0.2960205078125	-0.10980224609375	0.31572879864339715
600.0	420.0	-0.297607421875	-0.176300048828125	0.3459073355277154
600.0	440.0	-0.2869873046875	-0.29412841796875	0.4109418928615038
600.0	460.0	-0.2578125	-0.3741455078125	0.4543700542207018
600.0	480.0	-0.251708984375	-0.46875	0.5320563647914514
600.0	500.0	-0.12939453125	-0.59393310546875	0.6078646876478025
600.0	520.0	-0.15087890625	-1.56927490234375	1.5765113902148573
600.0	540.0	-0.21826171875	-1.73193359375	1.7456323069396642
600.0	560.0	-0.265625	-1.726806640625	1.7471170008707482
600.0	580.0	-0.2708740234375	-1.73040771484375	1.7514804013074163
600.0	600.0	-0.2841796875	-1.7200927734375	1.7434096604124656
600.0	620.0	-0.2864990234375	-1.7669677734375	1.7900437991281994
600.0	640.0	-0.2894287109375	-1.81207275390625	1.835041319470579
600.0	660.0	-0.2674560546875	-1.85546875	1.874645839462901
600.0	680.0	-0.2576904296875	-1.90069580078125	1.9180846917328769
600.0	700.0	-0.261474609375	-1.84844970703125	1.8668517056187732
600.0	720.0	-0.2452392578125	-1.818115234375	1.8345804149829157
600.0	740.0	-0.2540283203125	-1.76318359375	1.7813890009736657
600.0	760.0	-0.1417236328125	0.1605224609375	0.21413324955037585
600.0	780.0	1.8760986328125	0.12823486328125	1.8804760727543683
600.0	800.0	1.9984130859375	0.13580322265625	2.003022061119164
620.0	0.0	0.3968505859375	0.10011833906173706	0.40928482671046823
620.0	20.0	0.2733154296875	0.13038063049316406	0.30282079339612356
620.0	40.0	0.2105712890625	0.1116485595703125	0.2383393979844049
620.0	60.0	0.0426025390625	0.2726249694824219	0.2759335976641179
620.0	80.0	0.0279541015625	0.25965118408203125	0.26115162107359674
620.0	100.0	0.0343017578125	0.33843994140625	0.34017378577440877
620.0	120.0	0.0135498046875	0.3484649658203125	0.348728303427211
620.0	140.0	0.0089111328125	0.368804931640625	0.3689125721501615
620.0	160.0	-0.0245361328125	0.4170074462890625	0.4177286584302279
620.0	180.0	-0.0494384765625	0.4049835205078125	0.407989969052822
620.0	200.0	-0.06103515625	0.2394256591796875	0.2470828536586256
620.0	220.0	-0.08740234375	0.23095703125	0.24694193644824008
620.0	240.0	-0.132568359375	0.1592559814453125	0.20721205933412484
620.0	260.0	-0.1790771484375	0.12432861328125	0.21800511272203005
620.0	280.0	-0.24267578125	0.084442138671875	0.2569474841067295
620.0	300.0	-0.260009765625	0.028228759765625	0.2615376475734857
620.0	320.0	-0.277099609375	-0.112335205078125	0.2990039996650914
620.0	340.0	-0.28662109375	-0.1051025390625	0.3052837943616245
620.0	360.0	-0.30224609375	-0.090576171875	0.31552613853477074
620.0	380.0	-0.2977294921875	-0.10369873046875	0.3152717513813394
620.0	400.0	-0.2757568359375	-0.082427978515625	0.2878127936844254
620.0	420.0	-0.2637939453125	-0.1175537109375	0.28880117821558754
620.0	440.0	-0.24462890625	-0.22393798828125	0.33164970129418864
620.0	460.0	-0.2105712890625	-0.298797607421875	0.36554107563785476
620.0	480.0	-0.19287109375	-0.38348388671875	0.42925417898634416
620.0	500.0	-0.05517578125	-0.501495361328125	0.5045215201259253
620.0	520.0	-0.1153564453125	-1.48382568359375	1.488302982852482
620.0	540.0	-0.1619873046875	-1.75341796875	1.7608845674874025
620.0	560.0	-0.2352294921875	-1.730224609375	1.7461414928011019
620.0	580.0	-0.26025390625	-1.721923828125	1.741480337409251
620.0	600.0	-0.286376953125	-1.72137451171875	1.7450335151154328
620.0	620.0	-0.305908203125	-1.78070068359375	1.8067857519059682
620.0	640.0	-0.3492431640625	-1.849609375	1.8822926519891312
620.0	660.0	-0.3565673828125	-1.90472412109375	1.9378117235588483
620.0	680.0	-0.352294921875	-1.91033935546875	1.9425519722858566
620.0	700.0	-0.366455078125	-1.79437255859375	1.8314098949492112
620.0	720.0	-0.364990234375	-1.73199462890625	1.7700348204906071
620.0	740.0	-0.3787841796875	-1.60015869140625	1.644379911232345
620.0	760.0	-0.2183837890625	0.1881103515625	0.28823078199640967
620.0	780.0	1.899169921875	0.1123046875	1.9024875124397442
620.0	800.0	2.0067138671875	0.123779296875	2.010527756360872
