# Supplementary material for: Real-time emotion detection by quantitative facial motion analysis
Source: PLoS One. 2023 Mar 10;18(3):e0282730. doi: 10.1371/journal.pone.0282730 (PMC10004542; doi:10.1371/journal.pone.0282730)
Supplement: S1 Dataset — Data from each participant is organized into folders by Study ID and subsequently by emotions. The data files (.csv) contain the pixel displacement results after DISC-processing of videos. (ZIP) [file pone.0282730.s004.zip › S1_Dataset/1/neutral/result/100034_cropped_result.csv]

pos_x	pos_y	disp_x	disp_y	disp_xy_indi
0.0	0.0	0.11451530456542969	-1.415152907371521	1.4197786821268243
0.0	20.0	0.16319358348846436	-1.4788742065429688	1.4878511566920603
0.0	40.0	0.11575150489807129	-1.3326148986816406	1.3376325650470864
0.0	60.0	0.16947424411773682	-1.3455848693847656	1.3562153811753113
0.0	80.0	0.15281343460083008	-1.3108367919921875	1.3197139997116314
0.0	100.0	0.08351278305053711	-1.1774215698242188	1.1803795737050746
0.0	120.0	0.09557795524597168	-1.2258682250976562	1.2295885697391136
0.0	140.0	0.0607144832611084	-1.15704345703125	1.1586353222375405
0.0	160.0	0.012576580047607422	-1.0653076171875	1.0653818515459155
0.0	180.0	0.04147648811340332	-1.101898193359375	1.102678524137872
0.0	200.0	0.03791046142578125	-1.10748291015625	1.1081315803521132
0.0	220.0	-0.004523038864135742	-1.091339111328125	1.0913484841218355
0.0	240.0	-0.03159189224243164	-1.11322021484375	1.1136683951662731
0.0	260.0	-0.04173541069030762	-1.1546630859375	1.155417105002431
0.0	280.0	0.06956601142883301	-1.313079833984375	1.3149213209780084
0.0	300.0	0.14888453483581543	-1.360443115234375	1.368565699738923
0.0	320.0	0.22059690952301025	-1.394287109375	1.4116301002247
0.0	340.0	0.239679217338562	-1.24542236328125	1.2682755970943695
0.0	360.0	0.2980085611343384	-1.3189697265625	1.3522167881289282
0.0	380.0	0.3358498811721802	-1.365386962890625	1.406085595230622
0.0	400.0	0.384914755821228	-1.3828125	1.4353848889427412
0.0	420.0	0.44994568824768066	-1.486480712890625	1.553085970630248
0.0	440.0	0.6025394201278687	-1.44366455078125	1.5643596415116494
0.0	460.0	0.7560603618621826	-1.393096923828125	1.5850382676637682
0.0	480.0	0.8838467597961426	-1.363494873046875	1.6249010319484858
0.0	500.0	0.9836944341659546	-1.3311767578125	1.6551997765675528
0.0	520.0	1.127312421798706	-1.41632080078125	1.8101927817410235
0.0	540.0	1.3453829288482666	-1.46026611328125	1.9855559289110616
0.0	560.0	1.6338214874267578	-1.29888916015625	2.0872196106660152
0.0	580.0	2.061473846435547	-0.993408203125	2.2883474993046424
0.0	600.0	1.645116925239563	-1.61767578125	2.3072244431247846
0.0	620.0	1.741652488708496	-1.749267578125	2.46845912490035
0.0	640.0	1.4269211292266846	-1.640625	2.1743399687396074
0.0	660.0	1.3579597473144531	-1.77685546875	2.236351947291194
0.0	680.0	1.3393950462341309	-1.75531005859375	2.207961161722942
0.0	700.0	1.210339069366455	-1.68231201171875	2.072460944772674
0.0	720.0	1.3622801303863525	-0.58966064453125	1.4844213786369647
0.0	740.0	1.5424449443817139	-0.2052001953125	1.5560345518673409
0.0	760.0	1.691332221031189	-0.24517822265625	1.7090105449537671
0.0	780.0	1.7306283712387085	-0.240966796875	1.7473235408854717
0.0	800.0	1.5908477306365967	0.17681884765625	1.600644060045235
20.0	0.0	0.11625289916992188	-1.2505954504013062	1.255987148473207
20.0	20.0	0.12068557739257812	-1.2456207275390625	1.2514535570549645
20.0	40.0	0.12156867980957031	-1.17987060546875	1.1861170218658177
20.0	60.0	0.1253795623779297	-1.1139869689941406	1.1210205179883344
20.0	80.0	0.07662391662597656	-1.0339584350585938	1.036793745172067
20.0	100.0	0.011011123657226562	-0.9182357788085938	0.918301796975493
20.0	120.0	0.01468658447265625	-0.9249801635742188	0.925096751031621
20.0	140.0	-0.029598236083984375	-0.8455047607421875	0.8460226687370658
20.0	160.0	-0.045665740966796875	-0.8255157470703125	0.8267778471627688
20.0	180.0	-0.009820938110351562	-0.8817291259765625	0.8817838184162602
20.0	200.0	-0.07041168212890625	-0.87652587890625	0.8793494307569637
20.0	220.0	-0.11273574829101562	-0.883544921875	0.8907081328436578
20.0	240.0	-0.09434127807617188	-0.9804840087890625	0.9850122680657921
20.0	260.0	-0.06689643859863281	-1.103424072265625	1.1054500516768886
20.0	280.0	0.030355453491210938	-1.268402099609375	1.2687652816223054
20.0	300.0	0.1283435821533203	-1.30987548828125	1.3161481185185766
20.0	320.0	0.22442626953125	-1.356903076171875	1.3753374526204143
20.0	340.0	0.24836349487304688	-1.22430419921875	1.2492418492070376
20.0	360.0	0.3044414520263672	-1.2969970703125	1.3322484746139254
20.0	380.0	0.3396167755126953	-1.334075927734375	1.3766256336310079
20.0	400.0	0.3788471221923828	-1.348907470703125	1.4010983215007262
20.0	420.0	0.42122840881347656	-1.402374267578125	1.464270111269371
20.0	440.0	0.5256423950195312	-1.305389404296875	1.4072460425570288
20.0	460.0	0.6323642730712891	-1.2369384765625	1.3892089002946022
20.0	480.0	0.7275962829589844	-1.1978759765625	1.4015360167335313
20.0	500.0	0.787384033203125	-1.29351806640625	1.5143191882369396
20.0	520.0	0.6527919769287109	-1.7816162109375	1.897443988163495
20.0	540.0	0.4867687225341797	-2.005126953125	2.063365669818586
20.0	560.0	0.46099090576171875	-2.02264404296875	2.074512361918333
20.0	580.0	0.3260459899902344	-2.05084228515625	2.076598195649226
20.0	600.0	0.3768138885498047	-2.09515380859375	2.1287691721435937
20.0	620.0	0.3662223815917969	-2.04840087890625	2.0808808215471317
20.0	640.0	0.5059013366699219	-2.0765380859375	2.1372755051217402
20.0	660.0	0.6192836761474609	-2.217041015625	2.301908585610264
20.0	680.0	0.6393928527832031	-2.30865478515625	2.395560505855591
20.0	700.0	0.6371402740478516	-2.37255859375	2.456620037692184
20.0	720.0	0.5818920135498047	-2.3055419921875	2.377839816550508
20.0	740.0	0.6398544311523438	-2.3184814453125	2.4051548609858013
20.0	760.0	0.6821880340576172	-1.73480224609375	1.864113555249067
20.0	780.0	1.7159996032714844	-0.322021484375	1.7459531708573888
20.0	800.0	1.6421279907226562	-0.08892822265625	1.6445341488396121
40.0	0.0	0.038074493408203125	-1.053954005241394	1.054641508861029
40.0	20.0	0.049167633056640625	-0.939483642578125	0.9407693504851519
40.0	40.0	-0.02722930908203125	-0.7903060913085938	0.7907750332632867
40.0	60.0	0.000732421875	-0.7923965454101562	0.7923968839033586
40.0	80.0	-0.050006866455078125	-0.7123336791992188	0.7140867994957977
40.0	100.0	-0.08136367797851562	-0.6677093505859375	0.6726483664992327
40.0	120.0	-0.040653228759765625	-0.7556076049804688	0.7567004279851531
40.0	140.0	-0.06464385986328125	-0.7219696044921875	0.7248578746406975
40.0	160.0	-0.06576919555664062	-0.7202911376953125	0.7232875708365071
40.0	180.0	-0.019687652587890625	-0.7992095947265625	0.7994520498237638
40.0	200.0	-0.05599212646484375	-0.82110595703125	0.8230128254761647
40.0	220.0	-0.1248626708984375	-0.7149505615234375	0.7257719972598626
40.0	240.0	-0.10285568237304688	-0.759796142578125	0.7667264633968385
40.0	260.0	-0.09705734252929688	-0.803375244140625	0.8092168501933571
40.0	280.0	-0.034061431884765625	-0.7349853515625	0.7357741828533346
40.0	300.0	0.10950088500976562	-0.983917236328125	0.9899917028750783
40.0	320.0	0.21498870849609375	-1.257659912109375	1.2759030524721615
40.0	340.0	0.2505035400390625	-1.156280517578125	1.1831046694620213
40.0	360.0	0.3046379089355469	-1.201629638671875	1.2396443216081472
40.0	380.0	0.3379974365234375	-1.173065185546875	1.2207883504680652
40.0	400.0	0.38278961181640625	-1.1932373046875	1.2531333337727653
40.0	420.0	0.4307098388671875	-1.247161865234375	1.3194406706600657
40.0	440.0	0.5362052917480469	-1.175140380859375	1.2916930864663343
40.0	460.0	0.6391067504882812	-1.1605224609375	1.3248659633563395
40.0	480.0	0.7306976318359375	-1.155731201171875	1.3673454715370335
40.0	500.0	0.7897911071777344	-1.248992919921875	1.4777527895395774
40.0	520.0	0.657684326171875	-1.7388916015625	1.8591107215216498
40.0	540.0	0.49310302734375	-1.98016357421875	2.0406367575436706
40.0	560.0	0.4610595703125	-2.00482177734375	2.057154900897961
40.0	580.0	0.24225997924804688	-2.075927734375	2.0900157549388436
40.0	600.0	0.24262619018554688	-2.052490234375	2.0667809826802395
40.0	620.0	-0.05980682373046875	-2.069091796875	2.0699559705607613
40.0	640.0	-0.14834976196289062	-2.170654296875	2.175717750172652
40.0	660.0	-0.06511306762695312	-2.26104736328125	2.2619847237717776
40.0	680.0	-0.008884429931640625	-2.36773681640625	2.3677534848165283
40.0	700.0	0.11575698852539062	-2.5196533203125	2.522310951281438
40.0	720.0	0.2511482238769531	-2.58905029296875	2.6012029620693036
40.0	740.0	0.45009613037109375	-2.45965576171875	2.500498548836067
40.0	760.0	0.6738014221191406	-1.76934814453125	1.8933043107239664
40.0	780.0	1.7345542907714844	-0.37628173828125	1.7748990208453344
40.0	800.0	1.6972579956054688	-0.253173828125	1.7160366228301074
60.0	0.0	-0.14702987670898438	-0.567762553691864	0.5864913486316451
60.0	20.0	-0.12909317016601562	-0.5401496887207031	0.5553618035196374
60.0	40.0	-0.14118194580078125	-0.5044364929199219	0.5238210736591695
60.0	60.0	-0.1236724853515625	-0.4752693176269531	0.4910965362437635
60.0	80.0	-0.13921356201171875	-0.44144439697265625	0.4628753303715189
60.0	100.0	-0.143280029296875	-0.43965911865234375	0.4624168113395847
60.0	120.0	-0.11537933349609375	-0.4908294677734375	0.5042082476841873
60.0	140.0	-0.1024932861328125	-0.535552978515625	0.5452722865681513
60.0	160.0	-0.07872772216796875	-0.6079254150390625	0.6130019286170095
60.0	180.0	-0.051082611083984375	-0.679595947265625	0.6815130847570131
60.0	200.0	-0.17560195922851562	-0.5633697509765625	0.590102977793103
60.0	220.0	-0.22104263305664062	-0.433380126953125	0.4864958171110204
60.0	240.0	-0.19205093383789062	-0.402099609375	0.44560930987529135
60.0	260.0	-0.15892791748046875	-0.30828857421875	0.3468428000528603
60.0	280.0	-0.056980133056640625	0.112152099609375	0.12579677662779615
60.0	300.0	0.21706390380859375	-0.699920654296875	0.7328067007390093
60.0	320.0	0.3345947265625	-1.09326171875	1.1433174610437988
60.0	340.0	0.3491477966308594	-1.056976318359375	1.1131500893701274
60.0	360.0	0.3411903381347656	-1.09185791015625	1.1439250599612238
60.0	380.0	0.36135101318359375	-0.904541015625	0.9740477419904613
60.0	400.0	0.39084625244140625	-0.70751953125	0.8082973958560743
60.0	420.0	0.4354515075683594	-0.85821533203125	0.9623676904266194
60.0	440.0	0.4991302490234375	-0.888153076171875	1.0187967865103242
60.0	460.0	0.5636215209960938	-0.974853515625	1.1260588776153635
60.0	480.0	0.6010932922363281	-1.007232666015625	1.1729581362778687
60.0	500.0	0.6437873840332031	-1.2275390625	1.3861148386059843
60.0	520.0	0.5175132751464844	-1.7982177734375	1.8712047324275773
60.0	540.0	0.42429351806640625	-2.0152587890625	2.0594399666819183
60.0	560.0	0.41478729248046875	-2.03118896484375	2.073108079407898
60.0	580.0	0.22621917724609375	-2.07440185546875	2.0867003076930075
60.0	600.0	0.23464202880859375	-2.04742431640625	2.060825857052219
60.0	620.0	-0.08353042602539062	-2.0809326171875	2.0826084339949267
60.0	640.0	-0.1962432861328125	-2.20074462890625	2.2094769401403385
60.0	660.0	-0.10884475708007812	-2.26959228515625	2.2722007662142425
60.0	680.0	-0.05523681640625	-2.3695068359375	2.370150575689494
60.0	700.0	0.047679901123046875	-2.496337890625	2.496793190703062
60.0	720.0	0.23371505737304688	-2.62322998046875	2.63362075069152
60.0	740.0	0.4095115661621094	-2.85284423828125	2.8820860449880863
60.0	760.0	0.5203285217285156	-2.66827392578125	2.718534074373221
60.0	780.0	1.5816802978515625	-1.8822021484375	2.4585356398056444
60.0	800.0	1.4748306274414062	-2.06787109375	2.5399244555706835
80.0	0.0	-0.259002685546875	-0.33513230085372925	0.42355170899904054
80.0	20.0	-0.1808319091796875	-0.3661937713623047	0.408409179086512
80.0	40.0	-0.1643829345703125	-0.35097503662109375	0.3875631890532507
80.0	60.0	-0.12763214111328125	-0.36589813232421875	0.38751955651748987
80.0	80.0	-0.13622283935546875	-0.340850830078125	0.36706395944986575
80.0	100.0	-0.14328765869140625	-0.3331756591796875	0.3626808142197271
80.0	120.0	-0.13488006591796875	-0.377349853515625	0.40073126173322093
80.0	140.0	-0.1173095703125	-0.4442138671875	0.45944259172237967
80.0	160.0	-0.0981597900390625	-0.510467529296875	0.5198196252999387
80.0	180.0	-0.1324615478515625	-0.5182952880859375	0.534954266560532
80.0	200.0	-0.32851409912109375	-0.2197113037109375	0.3952145876605564
80.0	220.0	-0.30258941650390625	-0.107666015625	0.32117335801827834
80.0	240.0	-0.3079986572265625	0.175048828125	0.35426722270244154
80.0	260.0	-0.07472991943359375	1.02294921875	1.0256752239377662
80.0	280.0	0.2823638916015625	1.707366943359375	1.7305580737313366
80.0	300.0	0.6369857788085938	1.73992919921875	1.852863864588651
80.0	320.0	0.8361053466796875	1.5740966796875	1.7823727185270684
80.0	340.0	0.6910629272460938	-0.43145751953125	0.8146923103687667
80.0	360.0	0.381866455078125	-0.40509033203125	0.556704739174297
80.0	380.0	0.397674560546875	-0.68585205078125	0.7928039427670605
80.0	400.0	0.417022705078125	-0.5284423828125	0.6731710692708278
80.0	420.0	0.43856048583984375	-0.6181640625	0.757932785876547
80.0	440.0	0.44130706787109375	-0.716094970703125	0.8411563084345808
80.0	460.0	0.4464263916015625	-0.8751220703125	0.9824129279821331
80.0	480.0	0.41648101806640625	-0.965789794921875	1.0517634555283177
80.0	500.0	0.474090576171875	-1.281494140625	1.3663780980648028
80.0	520.0	0.40680694580078125	-1.849365234375	1.8935795893668315
80.0	540.0	0.38208770751953125	-2.010498046875	2.0464831816376408
80.0	560.0	0.38690948486328125	-2.01300048828125	2.0498463150435744
80.0	580.0	0.1967315673828125	-2.068603515625	2.0779373942592705
80.0	600.0	0.20659637451171875	-2.05181884765625	2.0621936488988633
80.0	620.0	-0.12816619873046875	-2.0992431640625	2.1031520240724766
80.0	640.0	-0.2227783203125	-2.2108154296875	2.2220114860516773
80.0	660.0	-0.12622833251953125	-2.27313232421875	2.27663439211016
80.0	680.0	-0.0688323974609375	-2.3714599609375	2.372458692004965
80.0	700.0	0.04467010498046875	-2.48638916015625	2.486790396077134
80.0	720.0	0.22589111328125	-2.61199951171875	2.621749081105671
80.0	740.0	0.40456390380859375	-2.7529296875	2.782497765782337
80.0	760.0	1.5516510009765625	-0.7279052734375	1.7139039984578162
80.0	780.0	2.12005615234375	-0.3046875	2.141838593766308
80.0	800.0	2.1124420166015625	-0.26043701171875	2.1284357426468548
100.0	0.0	-0.22830963134765625	-0.24504992365837097	0.334924995858888
100.0	20.0	-0.1462554931640625	-0.2919120788574219	0.3265016555295315
100.0	40.0	-0.14426422119140625	-0.2776947021484375	0.3129321222202547
100.0	60.0	-0.10449981689453125	-0.3029022216796875	0.3204215467622006
100.0	80.0	-0.10153961181640625	-0.29529571533203125	0.312265675765497
100.0	100.0	-0.1552886962890625	-0.24053192138671875	0.2863043562385025
100.0	120.0	-0.15601348876953125	-0.25757598876953125	0.30114049656039676
100.0	140.0	-0.1312408447265625	-0.334716796875	0.35952676316903265
100.0	160.0	-0.1487884521484375	-0.3712005615234375	0.3999098152934524
100.0	180.0	-0.1956634521484375	-0.3239288330078125	0.37843635575938944
100.0	200.0	-0.36510467529296875	0.037445068359375	0.3670198319780859
100.0	220.0	-0.24956512451171875	0.152923583984375	0.2926916020509913
100.0	240.0	-0.23310089111328125	1.3775634765625	1.3971460758978522
100.0	260.0	0.8032760620117188	3.38140869140625	3.4755110660331354
100.0	280.0	3.5779266357421875	3.5155029296875	5.016006365565619
100.0	300.0	5.196113586425781	4.280059814453125	6.731902288234368
100.0	320.0	6.481719970703125	4.3648681640625	7.814394913763833
100.0	340.0	4.112144470214844	1.20977783203125	4.286408117152723
100.0	360.0	0.7564544677734375	0.24371337890625	0.7947449734803587
100.0	380.0	1.2492523193359375	-0.670806884765625	1.4179609423447395
100.0	400.0	1.2594375610351562	-0.72991943359375	1.4556666341178546
100.0	420.0	1.1352310180664062	-0.77630615234375	1.375282046180654
100.0	440.0	1.0236129760742188	-0.7764892578125	1.284803133669017
100.0	460.0	0.949432373046875	-0.870025634765625	1.28777577090841
100.0	480.0	0.8394241333007812	-0.911376953125	1.2390483550915905
100.0	500.0	0.7254791259765625	-0.924652099609375	1.175287823275534
100.0	520.0	0.4902496337890625	-0.87933349609375	1.0067631800889258
100.0	540.0	0.46484375	-0.88824462890625	1.0025259261958586
100.0	560.0	0.48314666748046875	-0.951904296875	1.0674982401421422
100.0	580.0	0.13516998291015625	-1.6373291015625	1.6428991177498986
100.0	600.0	0.01634979248046875	-1.9776611328125	1.977728715459068
100.0	620.0	-0.326202392578125	-2.17755126953125	2.201848662456358
100.0	640.0	-0.5201950073242188	-2.330078125	2.387439405356408
100.0	660.0	-0.5990676879882812	-2.37261962890625	2.44708111803897
100.0	680.0	-0.5860061645507812	-2.3349609375	2.4073732167120236
100.0	700.0	-0.5462265014648438	-2.390380859375	2.451995930618337
100.0	720.0	-0.33464813232421875	-2.498291015625	2.520604564627439
100.0	740.0	-0.07772064208984375	-1.57421875	1.5761361524495339
100.0	760.0	2.0403366088867188	-0.2799072265625	2.0594468997877233
100.0	780.0	2.1224212646484375	-0.22296142578125	2.134100237106561
100.0	800.0	2.1172637939453125	-0.2093505859375	2.127588691684573
120.0	0.0	-0.1559295654296875	-0.2191930115222931	0.2689974083059227
120.0	20.0	-0.11270904541015625	-0.2428112030029297	0.26769499289489634
120.0	40.0	-0.1190185546875	-0.22727203369140625	0.25655017766146476
120.0	60.0	-0.1006317138671875	-0.22899246215820312	0.2501285460740609
120.0	80.0	-0.11244964599609375	-0.21551513671875	0.24308783811525478
120.0	100.0	-0.1715850830078125	-0.1449737548828125	0.22463043052004264
120.0	120.0	-0.1670989990234375	-0.158050537109375	0.2300044515986521
120.0	140.0	-0.1376953125	-0.2321624755859375	0.2699248305633694
120.0	160.0	-0.1646270751953125	-0.189544677734375	0.25105628600931534
120.0	180.0	-0.161346435546875	-0.1502685546875	0.22048426427197038
120.0	200.0	-0.27501678466796875	0.263824462890625	0.3811004842146421
120.0	220.0	0.0416259765625	0.31988525390625	0.32258223384347723
120.0	240.0	0.15732574462890625	3.0897064208984375	3.093709287774802
120.0	260.0	5.291725158691406	4.744110107421875	7.106963899336339
120.0	280.0	5.0300750732421875	6.4794921875	8.202772351487388
120.0	300.0	5.3708648681640625	6.822021484375	8.682520749491651
120.0	320.0	5.40167236328125	5.330474853515625	7.588941064746706
120.0	340.0	2.2661514282226562	3.174713134765625	3.900544293260745
120.0	360.0	-1.1752090454101562	1.893218994140625	2.228316508081536
120.0	380.0	0.8756103515625	-0.37445068359375	0.9523165451714212
120.0	400.0	1.2724609375	-0.74322509765625	1.4736147336565013
120.0	420.0	1.1538467407226562	-0.795989990234375	1.4017711530879844
120.0	440.0	1.0114974975585938	-0.7747802734375	1.2741317277562727
120.0	460.0	0.8969192504882812	-0.819976806640625	1.215247343270092
120.0	480.0	0.7615203857421875	-0.8792724609375	1.1631996210728481
120.0	500.0	0.6254653930664062	-0.866851806640625	1.068942941695126
120.0	520.0	0.552703857421875	-0.84112548828125	1.0064659164847023
120.0	540.0	0.45880889892578125	-0.77978515625	0.9047488577728765
120.0	560.0	0.34484100341796875	-0.7197265625	0.7980737073769427
120.0	580.0	0.28227996826171875	-0.68670654296875	0.7424606768293717
120.0	600.0	0.19800567626953125	-0.65692138671875	0.6861136612569669
120.0	620.0	-0.8048782348632812	-0.80780029296875	1.1403377948121467
120.0	640.0	-0.9208145141601562	-2.06689453125	2.2627311755485144
120.0	660.0	-0.9253463745117188	-2.8468017578125	2.9934171378386814
120.0	680.0	-0.9258499145507812	-3.00946044921875	3.1486584857182605
120.0	700.0	-0.8521194458007812	-3.1346435546875	3.2483992619220494
120.0	720.0	-0.518463134765625	-3.0247802734375	3.0688922634539706
120.0	740.0	1.7876129150390625	-0.2342529296875	1.8028961060143291
120.0	760.0	2.11395263671875	-0.18975830078125	2.122452346462823
120.0	780.0	2.1204299926757812	-0.19415283203125	2.129300043682141
120.0	800.0	2.115570068359375	-0.18475341796875	2.1236220331285947
140.0	0.0	-0.1571502685546875	-0.15962731838226318	0.22400242784559907
140.0	20.0	-0.1197662353515625	-0.16834640502929688	0.20660218589495594
140.0	40.0	-0.1309356689453125	-0.14391326904296875	0.19456407275956777
140.0	60.0	-0.12921142578125	-0.11577987670898438	0.17349516535964654
140.0	80.0	-0.140594482421875	-0.08394622802734375	0.1637491303411829
140.0	100.0	-0.1836395263671875	-0.03052520751953125	0.18615924349458288
140.0	120.0	-0.1487884521484375	-0.0854949951171875	0.17160244078338685
140.0	140.0	-0.127655029296875	-0.0923004150390625	0.1575283248218212
140.0	160.0	-0.1450958251953125	-0.0509796142578125	0.1537911556591732
140.0	180.0	-0.10650634765625	-0.015289306640625	0.107598164429627
140.0	200.0	-0.0238189697265625	0.2880859375	0.28906893763268443
140.0	220.0	0.1287689208984375	0.3064117431640625	0.33236966067646345
140.0	240.0	1.3679351806640625	4.5119781494140625	4.714784563401426
140.0	260.0	6.4959259033203125	6.06689453125	8.888434203769467
140.0	280.0	5.362274169921875	8.65380859375	10.180490530945583
140.0	300.0	5.0970611572265625	8.332427978515625	9.767772952810573
140.0	320.0	5.669281005859375	6.2073974609375	8.406695567311285
140.0	340.0	1.23779296875	5.06829833984375	5.217257852085696
140.0	360.0	-1.4698486328125	4.51507568359375	4.748301110077198
140.0	380.0	-0.0396270751953125	0.07489013671875	0.08472802173005115
140.0	400.0	1.0992889404296875	-0.79266357421875	1.3552681345196118
140.0	420.0	1.06658935546875	-0.80877685546875	1.3385562577423344
140.0	440.0	0.875518798828125	-0.745361328125	1.1498246286132972
140.0	460.0	0.750091552734375	-0.73651123046875	1.0512307691891718
140.0	480.0	0.613433837890625	-0.81787109375	1.0223571780258809
140.0	500.0	0.5019378662109375	-0.7916259765625	0.9373437514086925
140.0	520.0	0.4329833984375	-0.7425537109375	0.8595700302764977
140.0	540.0	0.3495941162109375	-0.66259765625	0.749167337887404
140.0	560.0	0.26007080078125	-0.6341552734375	0.6854120893649244
140.0	580.0	0.22528076171875	-0.606689453125	0.6471657547596997
140.0	600.0	0.2099761962890625	-0.6121826171875	0.6471920578889702
140.0	620.0	0.21636962890625	-0.618408203125	0.6551675526194193
140.0	640.0	0.2543487548828125	-0.62628173828125	0.6759601355220743
140.0	660.0	0.6384735107421875	-0.7117919921875	0.9561884040615135
140.0	680.0	0.7655487060546875	-0.7711181640625	1.0865947010220172
140.0	700.0	0.9045867919921875	-0.7032470703125	1.1457895557866773
140.0	720.0	0.9996337890625	-0.78271484375	1.2696102704617813
140.0	740.0	1.6729278564453125	-0.2493896484375	1.691414440525588
140.0	760.0	2.0518035888671875	-0.1624755859375	2.058226489799897
140.0	780.0	2.073638916015625	-0.1627197265625	2.080013476741685
140.0	800.0	2.072540283203125	-0.15826416015625	2.078574215631872
160.0	0.0	-0.1219940185546875	-0.1123841255903244	0.16586962424694657
160.0	20.0	-0.1173553466796875	-0.07785224914550781	0.14083057228927198
160.0	40.0	-0.1141510009765625	-0.06838607788085938	0.13306805278457387
160.0	60.0	-0.1181793212890625	-0.032604217529296875	0.12259440028419394
160.0	80.0	-0.1125335693359375	-0.0177001953125	0.1139170801135058
160.0	100.0	-0.0857696533203125	-0.03908538818359375	0.09425550912359873
160.0	120.0	-0.0657196044921875	-0.077606201171875	0.10169458626170365
160.0	140.0	-0.0702972412109375	-0.0464324951171875	0.08424772237085328
160.0	160.0	-0.013153076171875	-0.0157623291015625	0.020529355359803922
160.0	180.0	0.1050262451171875	0.018829345703125	0.10670077986136438
160.0	200.0	-0.103515625	0.2291412353515625	0.25143824362570777
160.0	220.0	-0.1571197509765625	0.2773895263671875	0.31879706003216157
160.0	240.0	2.446868896484375	5.0710296630859375	5.630498134311043
160.0	260.0	2.84442138671875	6.326812744140625	6.936807084289085
160.0	280.0	2.0418853759765625	9.96221923828125	10.16932190660754
160.0	300.0	2.2103271484375	9.92510986328125	10.168252155671722
160.0	320.0	2.3569793701171875	6.787811279296875	7.185383338034784
160.0	340.0	-1.183135986328125	6.013336181640625	6.128623238181058
160.0	360.0	-2.1495513916015625	5.248809814453125	5.671911111207197
160.0	380.0	-1.9130706787109375	0.8953857421875	2.112239344642597
160.0	400.0	0.7964324951171875	-0.881561279296875	1.1880467198027742
160.0	420.0	0.9387359619140625	-0.88726806640625	1.2916926212745066
160.0	440.0	0.758758544921875	-0.737060546875	1.057815096910436
160.0	460.0	0.569427490234375	-0.69586181640625	0.8991503401360781
160.0	480.0	0.440399169921875	-0.755401611328125	0.8744043820024029
160.0	500.0	0.3478546142578125	-0.670196533203125	0.7550935212130607
160.0	520.0	0.2907562255859375	-0.59747314453125	0.6644647027141777
160.0	540.0	0.303314208984375	-0.53582763671875	0.6157197135413303
160.0	560.0	0.2611236572265625	-0.558349609375	0.616392610803042
160.0	580.0	0.2071075439453125	-0.583251953125	0.6189316404767062
160.0	600.0	0.17987060546875	-0.57135009765625	0.5989944647519717
160.0	620.0	0.1786041259765625	-0.57110595703125	0.5983823593426127
160.0	640.0	0.191375732421875	-0.56524658203125	0.5967649197615588
160.0	660.0	0.2064208984375	-0.54443359375	0.5822521149083829
160.0	680.0	0.360870361328125	-0.558349609375	0.6648170454901909
160.0	700.0	0.72406005859375	-0.73614501953125	1.0325562736390927
160.0	720.0	1.0413055419921875	-0.8656005859375	1.3540980784858188
160.0	740.0	1.651123046875	-0.285400390625	1.6756075611224384
160.0	760.0	1.855377197265625	-0.17535400390625	1.8636452373826944
160.0	780.0	1.91058349609375	-0.16827392578125	1.9179795123107155
160.0	800.0	1.91082763671875	-0.1614990234375	1.9176402665305683
180.0	0.0	-0.1857757568359375	0.06612562388181686	0.1971933821448501
180.0	20.0	-0.1614532470703125	0.07259941101074219	0.17702492894689734
180.0	40.0	-0.153045654296875	0.06757736206054688	0.16730114214260705
180.0	60.0	-0.1611480712890625	0.1061553955078125	0.19297064252265128
180.0	80.0	-0.0874786376953125	0.05806732177734375	0.1049967900053203
180.0	100.0	-0.0335235595703125	-0.0093994140625	0.034816347180349254
180.0	120.0	-0.0416412353515625	-0.00110626220703125	0.04165592752148155
180.0	140.0	0.0684967041015625	0.029266357421875	0.07448703343214809
180.0	160.0	0.134124755859375	0.038604736328125	0.13956996740452798
180.0	180.0	0.13726806640625	0.04742431640625	0.14522943173307115
180.0	200.0	-0.0863494873046875	0.1924285888671875	0.21091466466606693
180.0	220.0	-0.073883056640625	0.2781524658203125	0.2877976725070617
180.0	240.0	1.9851226806640625	4.6899261474609375	5.092751645812376
180.0	260.0	0.337493896484375	5.613494873046875	5.623631106312696
180.0	280.0	-0.72442626953125	10.98419189453125	11.008054550912844
180.0	300.0	-1.73687744140625	10.878387451171875	11.016172510644504
180.0	320.0	-3.5447845458984375	6.76324462890625	7.635900430680696
180.0	340.0	-3.92108154296875	7.527435302734375	8.487470925043688
180.0	360.0	-6.1215972900390625	4.97845458984375	7.890434936335886
180.0	380.0	-3.612579345703125	1.8564453125	4.061664526681646
180.0	400.0	0.4811248779296875	-0.9447021484375	1.0601619203806958
180.0	420.0	0.615692138671875	-0.883453369140625	1.0768317719440994
180.0	440.0	0.3825531005859375	-0.70391845703125	0.8011542104471336
180.0	460.0	0.07757568359375	-0.506378173828125	0.5122858983170866
180.0	480.0	0.0051422119140625	-0.469970703125	0.46999883418916694
180.0	500.0	-0.0165557861328125	-0.400604248046875	0.40094620288472316
180.0	520.0	-0.005615234375	-0.3369140625	0.336960852870686
180.0	540.0	0.027374267578125	-0.27764892578125	0.27899511915609
180.0	560.0	0.1717376708984375	-0.4735107421875	0.5036926151658143
180.0	580.0	0.1646728515625	-0.54852294921875	0.5727081052869433
180.0	600.0	0.139617919921875	-0.540771484375	0.5585042183157187
180.0	620.0	0.144256591796875	-0.53912353515625	0.5580897333191344
180.0	640.0	0.1515655517578125	-0.53656005859375	0.5575561074526747
180.0	660.0	0.1605377197265625	-0.52197265625	0.5461023835579598
180.0	680.0	0.221527099609375	-0.4617919921875	0.5121778010709191
180.0	700.0	0.417327880859375	-0.60162353515625	0.7321976769947309
180.0	720.0	0.8602447509765625	-0.884521484375	1.2338554566494737
180.0	740.0	1.16278076171875	-0.547119140625	1.2850674900025583
180.0	760.0	1.58428955078125	-0.22900390625	1.6007548749863028
180.0	780.0	1.675506591796875	-0.21014404296875	1.6886334291225056
180.0	800.0	1.699737548828125	-0.19464111328125	1.710845667462617
200.0	0.0	-0.1554412841796875	0.18183131515979767	0.23921668002079627
200.0	20.0	-0.1270751953125	0.16146278381347656	0.20547100968386633
200.0	40.0	-0.11529541015625	0.14602279663085938	0.1860529191896629
200.0	60.0	-0.081512451171875	0.14286041259765625	0.16447910865401688
200.0	80.0	-0.0498199462890625	0.10277557373046875	0.11421403418088379
200.0	100.0	0.0110015869140625	0.04543304443359375	0.04674608476795223
200.0	120.0	0.031768798828125	0.07340240478515625	0.07998230808888804
200.0	140.0	0.1937408447265625	0.0999298095703125	0.21799422413477132
200.0	160.0	0.131988525390625	0.0799407958984375	0.1543097588737255
200.0	180.0	0.0410308837890625	0.067138671875	0.07868376379946798
200.0	200.0	-0.0404815673828125	0.1672821044921875	0.1721106033372271
200.0	220.0	0.030242919921875	0.275604248046875	0.27725860806634
200.0	240.0	-0.546875	1.3906707763671875	1.4943351276961658
200.0	260.0	-1.5941619873046875	4.14007568359375	4.436392578171085
200.0	280.0	-0.82122802734375	9.1585693359375	9.195314445633144
200.0	300.0	-2.9980010986328125	9.1461181640625	9.624940937917362
200.0	320.0	-4.2324371337890625	5.9259033203125	7.282159999146358
200.0	340.0	-4.0791778564453125	6.45867919921875	7.638993977150049
200.0	360.0	-6.523834228515625	4.943878173828125	8.185495980012828
200.0	380.0	-3.5074462890625	2.036651611328125	4.0558758926505325
200.0	400.0	0.2882843017578125	-0.830169677734375	0.8788000526112784
200.0	420.0	0.326202392578125	-0.721923828125	0.7922007413139347
200.0	440.0	0.1988677978515625	-0.56243896484375	0.5965618075244501
200.0	460.0	0.0522003173828125	-0.39013671875	0.3936134302229574
200.0	480.0	-0.0214385986328125	-0.2568359375	0.25772914523360124
200.0	500.0	-0.0459442138671875	-0.21160888671875	0.21653912285363733
200.0	520.0	-0.0529022216796875	-0.1810302734375	0.18860170985307323
200.0	540.0	-0.0418701171875	-0.13934326171875	0.14549794259615853
200.0	560.0	0.0630950927734375	-0.2840576171875	0.2909806189668463
200.0	580.0	0.100006103515625	-0.52545166015625	0.5348837891554923
200.0	600.0	0.035491943359375	-0.52215576171875	0.5233605999112974
200.0	620.0	0.0384674072265625	-0.52508544921875	0.5264926119139667
200.0	640.0	0.04815673828125	-0.52679443359375	0.5289909703456654
200.0	660.0	0.0347137451171875	-0.5333251953125	0.5344537473488022
200.0	680.0	0.0788726806640625	-0.53216552734375	0.5379786689527631
200.0	700.0	0.1746063232421875	-0.6715087890625	0.693838181353794
200.0	720.0	0.526092529296875	-0.89410400390625	1.0373983416138521
200.0	740.0	0.8526763916015625	-0.7652587890625	1.1457216254536113
200.0	760.0	1.39312744140625	-0.29888916015625	1.4248293926144397
200.0	780.0	1.5404510498046875	-0.25946044921875	1.562148892248482
200.0	800.0	1.624847412109375	-0.23236083984375	1.641377675165416
220.0	0.0	-0.0302581787109375	0.18153315782546997	0.18403761780948485
220.0	20.0	-0.037353515625	0.17800331115722656	0.18188035603792824
220.0	40.0	-0.027130126953125	0.176849365234375	0.17891825444122253
220.0	60.0	-0.0034942626953125	0.162872314453125	0.16290979309759585
220.0	80.0	0.0160064697265625	0.13925933837890625	0.1401762119578
220.0	100.0	0.1587371826171875	0.12885284423828125	0.20445182467646775
220.0	120.0	0.21173095703125	0.13092803955078125	0.24894206094185847
220.0	140.0	0.1353759765625	0.118743896484375	0.1800743401557882
220.0	160.0	0.0762939453125	0.0964508056640625	0.1229777378414219
220.0	180.0	0.009765625	0.084136962890625	0.08470180609703097
220.0	200.0	-0.01409912109375	0.1299896240234375	0.1307520078980467
220.0	220.0	0.0351104736328125	0.2226715087890625	0.22542259466415066
220.0	240.0	-0.14666748046875	0.8992462158203125	0.9111284796856057
220.0	260.0	-3.3918609619140625	1.500152587890625	3.708797456307304
220.0	280.0	-1.00311279296875	6.78717041015625	6.860897714724956
220.0	300.0	-2.859222412109375	7.630462646484375	8.148565088486555
220.0	320.0	-4.50469970703125	6.251953125	7.705792452935953
220.0	340.0	-3.8107147216796875	5.492523193359375	6.685009926665551
220.0	360.0	-3.7140350341796875	3.235870361328125	4.925942877301352
220.0	380.0	-1.95477294921875	1.337371826171875	2.368480670057424
220.0	400.0	0.19024658203125	-0.636322021484375	0.6641532029588765
220.0	420.0	0.187896728515625	-0.50091552734375	0.5349967720659085
220.0	440.0	0.0778045654296875	-0.3193359375	0.32867764052443
220.0	460.0	-0.000823974609375	-0.220428466796875	0.2204300068243385
220.0	480.0	-0.0933074951171875	-0.04022216796875	0.10160763475817311
220.0	500.0	-0.108154296875	-0.011627197265625	0.108777496058603
220.0	520.0	-0.11181640625	-0.00970458984375	0.11223674875325129
220.0	540.0	-0.133270263671875	-0.00274658203125	0.13329856297809617
220.0	560.0	-0.111358642578125	-0.09478759765625	0.14623760100017275
220.0	580.0	-0.0185546875	-0.51617431640625	0.5165076972763156
220.0	600.0	-0.049285888671875	-0.5130615234375	0.5154233460507827
220.0	620.0	-0.0395965576171875	-0.51434326171875	0.5158651744890459
220.0	640.0	-0.0218658447265625	-0.52142333984375	0.5218816096581839
220.0	660.0	-0.051513671875	-0.5396728515625	0.5421258572542407
220.0	680.0	-0.1076812744140625	-0.58184814453125	0.591728417564929
220.0	700.0	-0.0380859375	-0.8077392578125	0.8086366595985753
220.0	720.0	0.0864715576171875	-0.93115234375	0.9351588194247332
220.0	740.0	0.392486572265625	-1.072021484375	1.1416110425054578
220.0	760.0	0.9026641845703125	-0.51983642578125	1.0416489522267145
220.0	780.0	1.1144256591796875	-0.44085693359375	1.1984570854793948
220.0	800.0	1.3412017822265625	-0.34783935546875	1.3855736854677283
240.0	0.0	0.022857666015625	0.18050846457481384	0.18194993453925362
240.0	20.0	0.0056304931640625	0.19634437561035156	0.19642509077785703
240.0	40.0	0.0112457275390625	0.19634246826171875	0.19666426017705113
240.0	60.0	0.0245819091796875	0.21715927124023438	0.21854614923285218
240.0	80.0	0.042999267578125	0.19306182861328125	0.19779233220668382
240.0	100.0	0.2654876708984375	0.1627655029296875	0.3114101994845884
240.0	120.0	0.1576080322265625	0.1576385498046875	0.2229129969446692
240.0	140.0	0.07916259765625	0.1459503173828125	0.16603677909375686
240.0	160.0	0.03778076171875	0.1243896484375	0.13000065613085887
240.0	180.0	-0.0270233154296875	0.105621337890625	0.10902351395280728
240.0	200.0	0.0125885009765625	0.096099853515625	0.0969208553540542
240.0	220.0	0.0245208740234375	0.1402587890625	0.1423860989428117
240.0	240.0	-0.3191986083984375	0.593902587890625	0.6742462721488941
240.0	260.0	-1.7714996337890625	0.581085205078125	1.8643687854272473
240.0	280.0	-0.9497528076171875	3.5118408203125	3.6380016963698494
240.0	300.0	-1.34552001953125	3.923095703125	4.147421369819711
240.0	320.0	-1.6083526611328125	5.520111083984375	5.749645611870366
240.0	340.0	-0.9422760009765625	3.053955078125	3.196017159093777
240.0	360.0	-0.3332672119140625	0.60406494140625	0.6898996216647092
240.0	380.0	-0.090576171875	0.420379638671875	0.43002684046629663
240.0	400.0	0.056365966796875	-0.1026611328125	0.11711716528029603
240.0	420.0	-0.0379638671875	0.013092041015625	0.04015789772616274
240.0	440.0	-0.1009521484375	0.1468505859375	0.1782033413388596
240.0	460.0	-0.0870208740234375	0.124725341796875	0.15208235730074107
240.0	480.0	-0.1001129150390625	0.118560791015625	0.15517492363094385
240.0	500.0	-0.1010284423828125	0.09503173828125	0.1387003152521769
240.0	520.0	-0.099578857421875	0.04998779296875	0.11142139961126284
240.0	540.0	-0.1541595458984375	0.01898193359375	0.15532378888814807
240.0	560.0	-0.2330474853515625	-0.0770263671875	0.24544692230865375
240.0	580.0	-0.13201904296875	-0.44207763671875	0.4613693364249728
240.0	600.0	-0.097991943359375	-0.46148681640625	0.47177590303037187
240.0	620.0	-0.07806396484375	-0.464111328125	0.47063075494603795
240.0	640.0	-0.060791015625	-0.47418212890625	0.4780630073063408
240.0	660.0	-0.1103515625	-0.50830078125	0.5201414726452331
240.0	680.0	-0.1849365234375	-0.62799072265625	0.6546555318970948
240.0	700.0	-0.1506805419921875	-0.9498291015625	0.9617067889487343
240.0	720.0	-0.035247802734375	-1.1212158203125	1.1217697282939283
240.0	740.0	0.08526611328125	-1.23016357421875	1.2331150511646272
240.0	760.0	0.277435302734375	-1.40692138671875	1.434014691560001
240.0	780.0	0.4774627685546875	-1.1724853515625	1.2659749582770372
240.0	800.0	0.7050933837890625	-1.00494384765625	1.2276273118521184
260.0	0.0	0.072174072265625	0.20897531509399414	0.22108771794479629
260.0	20.0	0.064178466796875	0.21805381774902344	0.22730231638793721
260.0	40.0	0.07550048828125	0.21261215209960938	0.22561970426169475
260.0	60.0	0.094482421875	0.23803329467773438	0.25609915544277495
260.0	80.0	0.1556396484375	0.19750213623046875	0.25145734028130345
260.0	100.0	0.2611083984375	0.17504119873046875	0.3143517408693575
260.0	120.0	0.14990234375	0.1636810302734375	0.2219508781985715
260.0	140.0	0.059478759765625	0.164459228515625	0.17488442099630114
260.0	160.0	0.045196533203125	0.1564178466796875	0.16281667412612078
260.0	180.0	-0.025970458984375	0.1434326171875	0.1457648119853177
260.0	200.0	0.00927734375	0.12890625	0.12923966262768627
260.0	220.0	0.05487060546875	0.120513916015625	0.13241747353702354
260.0	240.0	0.098663330078125	0.1324615478515625	0.16516813966784522
260.0	260.0	-0.176055908203125	0.3304443359375	0.3744184049514694
260.0	280.0	-0.33935546875	0.3690185546875	0.5013350455276229
260.0	300.0	-0.15606689453125	0.53515625	0.5574487308109067
260.0	320.0	-0.113189697265625	0.6802978515625	0.6896499651327745
260.0	340.0	-0.007568359375	0.575775146484375	0.5758248860311029
260.0	360.0	0.08123779296875	0.5667724609375	0.5725649321112702
260.0	380.0	0.072540283203125	0.416656494140625	0.42292402012270036
260.0	400.0	-0.048736572265625	0.35455322265625	0.35788719056727203
260.0	420.0	-0.105133056640625	0.412628173828125	0.4258109550438248
260.0	440.0	-0.145965576171875	0.442169189453125	0.4656388531134628
260.0	460.0	-0.1090087890625	0.42291259765625	0.43673559661336264
260.0	480.0	-0.07159423828125	0.316558837890625	0.3245538981459557
260.0	500.0	-0.06439208984375	0.249847412109375	0.25801176440658175
260.0	520.0	-0.0867919921875	0.1156005859375	0.14455568261735124
260.0	540.0	-0.161712646484375	0.045166015625	0.16790160511566943
260.0	560.0	-0.241729736328125	-0.02410888671875	0.24292900988577373
260.0	580.0	-0.1531982421875	-0.34906005859375	0.3811989322057606
260.0	600.0	-0.1241455078125	-0.4622802734375	0.4786597521407803
260.0	620.0	-0.0858154296875	-0.458740234375	0.46669785794117397
260.0	640.0	-0.046783447265625	-0.46478271484375	0.4671313123261832
260.0	660.0	-0.1181640625	-0.51171875	0.5251845625759257
260.0	680.0	-0.17462158203125	-0.6951904296875	0.7167861818144846
260.0	700.0	-0.153106689453125	-0.98388671875	0.9957282428895633
260.0	720.0	-0.104827880859375	-1.20001220703125	1.2045821605973912
260.0	740.0	-0.042205810546875	-1.29815673828125	1.2988426569792557
260.0	760.0	0.09912109375	-1.62469482421875	1.6277156579296617
260.0	780.0	0.243133544921875	-1.324951171875	1.3470744331770288
260.0	800.0	0.424896240234375	-1.17108154296875	1.2457803960760403
280.0	0.0	0.16143798828125	0.17946141958236694	0.24138894999319122
280.0	20.0	0.164154052734375	0.18848419189453125	0.24994568134547643
280.0	40.0	0.18170166015625	0.17575836181640625	0.2527973398830062
280.0	60.0	0.202880859375	0.18921279907226562	0.2774204866867263
280.0	80.0	0.281524658203125	0.19020843505859375	0.3397578283775455
280.0	100.0	0.24139404296875	0.170806884765625	0.2957128266817931
280.0	120.0	0.091766357421875	0.16371917724609375	0.1876833326446895
280.0	140.0	0.03680419921875	0.1824188232421875	0.18609453552750518
280.0	160.0	0.02880859375	0.1839599609375	0.1862020469865438
280.0	180.0	-0.036651611328125	0.1743621826171875	0.17817270088309653
280.0	200.0	-0.007415771484375	0.177581787109375	0.17773656005354627
280.0	220.0	0.029876708984375	0.13616943359375	0.1394085090121106
280.0	240.0	0.032989501953125	0.139312744140625	0.1431654564450045
280.0	260.0	0.01812744140625	0.156768798828125	0.15781337211386795
280.0	280.0	0.110015869140625	0.189971923828125	0.21952863891922178
280.0	300.0	0.356353759765625	0.270538330078125	0.44741366780705
280.0	320.0	0.33612060546875	0.322509765625	0.4658214361149254
280.0	340.0	0.2437744140625	0.35076904296875	0.4271590879950092
280.0	360.0	0.200103759765625	0.461578369140625	0.5030865785636286
280.0	380.0	-0.020172119140625	0.4500732421875	0.45052506891824745
280.0	400.0	-0.08270263671875	0.482574462890625	0.489609883840603
280.0	420.0	-0.084991455078125	0.52203369140625	0.5289071018615016
280.0	440.0	-0.095306396484375	0.54620361328125	0.5544562168217886
280.0	460.0	-0.094696044921875	0.561004638671875	0.5689407223386341
280.0	480.0	-0.100738525390625	0.460296630859375	0.47119129754099803
280.0	500.0	-0.120391845703125	0.347076416015625	0.3673639000583158
280.0	520.0	-0.12579345703125	0.25518798828125	0.28450817772940085
280.0	540.0	-0.134429931640625	0.21240234375	0.25136857828972237
280.0	560.0	-0.10040283203125	0.164794921875	0.1929717465218231
280.0	580.0	-0.2021484375	-0.27154541015625	0.33852754771305904
280.0	600.0	-0.150543212890625	-0.46441650390625	0.4882068701359455
280.0	620.0	-0.08319091796875	-0.45086669921875	0.45847738144525085
280.0	640.0	-0.04144287109375	-0.45635986328125	0.4582377509312981
280.0	660.0	-0.108123779296875	-0.50701904296875	0.5184197735256503
280.0	680.0	-0.13671875	-0.7120361328125	0.7250430821903914
280.0	700.0	-0.127410888671875	-1.0653076171875	1.0728997407912195
280.0	720.0	-0.113067626953125	-1.3026123046875	1.3075102694006235
280.0	740.0	-0.089599609375	-1.410888671875	1.4137308564310798
280.0	760.0	-0.001312255859375	-1.78741455078125	1.7874150324868532
280.0	780.0	0.065765380859375	-1.451904296875	1.4533929862923058
280.0	800.0	0.16705322265625	-1.314697265625	1.3252681537868818
300.0	0.0	0.172698974609375	0.2097909152507782	0.2717299467355204
300.0	20.0	0.169921875	0.22249984741210938	0.2799636149608152
300.0	40.0	0.1824951171875	0.20548629760742188	0.2748255561291295
300.0	60.0	0.176025390625	0.22027969360351562	0.2819717744008123
300.0	80.0	0.186187744140625	0.20011138916015625	0.27333211326110646
300.0	100.0	0.114410400390625	0.17809295654296875	0.21167626434666426
300.0	120.0	0.005218505859375	0.1845245361328125	0.18459831320581985
300.0	140.0	0.018310546875	0.2067718505859375	0.20758100664943996
300.0	160.0	-0.0015869140625	0.20831298828125	0.20831903269482113
300.0	180.0	-0.064300537109375	0.2147064208984375	0.22412810231555327
300.0	200.0	-0.0587158203125	0.2129364013671875	0.22088335967695202
300.0	220.0	-0.048309326171875	0.1696014404296875	0.1763474966961693
300.0	240.0	-0.097259521484375	0.19677734375	0.21950111054998164
300.0	260.0	-0.146697998046875	0.21014404296875	0.25628269825763267
300.0	280.0	-0.073211669921875	0.2113037109375	0.22362738398664
300.0	300.0	0.0059814453125	0.235687255859375	0.23576314441097218
300.0	320.0	0.02587890625	0.262451171875	0.2637239757914647
300.0	340.0	0.004302978515625	0.295379638671875	0.29541097908851216
300.0	360.0	-0.00323486328125	0.36676025390625	0.36677451954276397
300.0	380.0	-0.059906005859375	0.419830322265625	0.4240828091678346
300.0	400.0	-0.11328125	0.485382080078125	0.4984259275584787
300.0	420.0	-0.10858154296875	0.5296630859375	0.5406782186091003
300.0	440.0	-0.1187744140625	0.5576171875	0.5701265554517702
300.0	460.0	-0.1197509765625	0.568389892578125	0.5808677701272854
300.0	480.0	-0.132354736328125	0.444061279296875	0.46336615758950794
300.0	500.0	-0.1068115234375	0.31005859375	0.3279405938539283
300.0	520.0	-0.094757080078125	0.224853515625	0.24400411413304965
300.0	540.0	-0.075714111328125	0.19384765625	0.20810944353350683
300.0	560.0	-0.05780029296875	0.1649169921875	0.17475264856203257
300.0	580.0	-0.1292724609375	-0.20703125	0.2440764380955277
300.0	600.0	-0.10443115234375	-0.47119140625	0.48262532766494554
300.0	620.0	-0.1112060546875	-0.46441650390625	0.47754526036770917
300.0	640.0	-0.110382080078125	-0.4718017578125	0.4845421573788379
300.0	660.0	-0.14202880859375	-0.51806640625	0.5371824492249818
300.0	680.0	-0.14056396484375	-0.72869873046875	0.7421321095326376
300.0	700.0	-0.1204833984375	-1.13482666015625	1.141204538152753
300.0	720.0	-0.128326416015625	-1.351806640625	1.3578839651035222
300.0	740.0	-0.119415283203125	-1.48309326171875	1.4878930179344358
300.0	760.0	-0.022705078125	-1.81781005859375	1.8179518502142116
300.0	780.0	0.020050048828125	-1.613037109375	1.6131617156004123
300.0	800.0	0.077392578125	-1.4979248046875	1.4999227752277513
320.0	0.0	0.177032470703125	0.2445494830608368	0.3019022115662211
320.0	20.0	0.184722900390625	0.24352455139160156	0.30565790855007424
320.0	40.0	0.211090087890625	0.19697952270507812	0.2887212454440999
320.0	60.0	0.182952880859375	0.14936447143554688	0.23618107871284896
320.0	80.0	0.147857666015625	0.1775970458984375	0.23109002598866057
320.0	100.0	0.057403564453125	0.1602783203125	0.1702477875748182
320.0	120.0	-0.032440185546875	0.1941070556640625	0.1967991735167786
320.0	140.0	-0.06060791015625	0.212738037109375	0.2212030542435115
320.0	160.0	-0.0487060546875	0.2220916748046875	0.22736972485529555
320.0	180.0	-0.078033447265625	0.2283935546875	0.2413562402651921
320.0	200.0	-0.095458984375	0.2274322509765625	0.24665329205622333
320.0	220.0	-0.09600830078125	0.1912078857421875	0.21395805520919375
320.0	240.0	-0.152130126953125	0.167694091796875	0.2264174992140684
320.0	260.0	-0.242767333984375	0.20379638671875	0.3169683670171195
320.0	280.0	-0.238433837890625	0.210205078125	0.31786297349768533
320.0	300.0	-0.16790771484375	0.224212646484375	0.28011481850765657
320.0	320.0	-0.1583251953125	0.24267578125	0.2897557631455139
320.0	340.0	-0.163421630859375	0.278900146484375	0.3232521015271883
320.0	360.0	-0.134033203125	0.320159912109375	0.3470839507407829
320.0	380.0	-0.144744873046875	0.392852783203125	0.4186697834138469
320.0	400.0	-0.14776611328125	0.468994140625	0.49172179957251183
320.0	420.0	-0.1322021484375	0.517547607421875	0.5341656428483565
320.0	440.0	-0.137451171875	0.537017822265625	0.5543292939045574
320.0	460.0	-0.145263671875	0.540771484375	0.5599422583443301
320.0	480.0	-0.1561279296875	0.4130859375	0.4416060712770589
320.0	500.0	-0.175445556640625	0.220550537109375	0.2818220764315183
320.0	520.0	-0.1351318359375	0.14202880859375	0.1960428411199947
320.0	540.0	-0.097198486328125	0.10809326171875	0.14536746188015007
320.0	560.0	-0.071563720703125	0.08380126953125	0.11019990424643794
320.0	580.0	-0.005584716796875	-0.1575927734375	0.1576916969958295
320.0	600.0	-0.038330078125	-0.508056640625	0.5095004857428783
320.0	620.0	-0.097076416015625	-0.51214599609375	0.5212651454502767
320.0	640.0	-0.106292724609375	-0.52227783203125	0.5329843122795895
320.0	660.0	-0.108367919921875	-0.5718994140625	0.582076065367083
320.0	680.0	-0.107391357421875	-0.80029296875	0.8074662466503485
320.0	700.0	-0.081512451171875	-1.2135009765625	1.216235544544801
320.0	720.0	-0.13787841796875	-1.40887451171875	1.4156051172245427
320.0	740.0	-0.124908447265625	-1.55108642578125	1.556107714922448
320.0	760.0	-0.050384521484375	-1.85675048828125	1.8574339761450123
320.0	780.0	0.00787353515625	-1.7703857421875	1.7704032503067322
320.0	800.0	0.12225341796875	-1.6611328125	1.6656254437805644
340.0	0.0	0.18341064453125	0.20183530449867249	0.2727213865274236
340.0	20.0	0.197784423828125	0.18490982055664062	0.2707587857250664
340.0	40.0	0.206024169921875	0.14572525024414062	0.25235254536206886
340.0	60.0	0.175537109375	0.12682723999023438	0.21656044322837728
340.0	80.0	0.1044921875	0.1613616943359375	0.1922399897198803
340.0	100.0	0.032073974609375	0.1563568115234375	0.1596126321975131
340.0	120.0	-0.0423583984375	0.20371246337890625	0.20806970383525858
340.0	140.0	-0.049835205078125	0.22003173828125	0.22560477281353616
340.0	160.0	-0.070587158203125	0.2271575927734375	0.23787206405506273
340.0	180.0	-0.108489990234375	0.234710693359375	0.25857143608351896
340.0	200.0	-0.135406494140625	0.2098388671875	0.2497343965856293
340.0	220.0	-0.15557861328125	0.1730499267578125	0.23270363568582467
340.0	240.0	-0.2236328125	0.1195831298828125	0.25359763362308757
340.0	260.0	-0.277130126953125	0.185211181640625	0.33332310011424615
340.0	280.0	-0.230865478515625	0.252471923828125	0.3421124690678828
340.0	300.0	-0.223358154296875	0.328369140625	0.397133677249497
340.0	320.0	-0.205596923828125	0.351837158203125	0.4075039643734017
340.0	340.0	-0.22271728515625	0.386444091796875	0.44602917527005104
340.0	360.0	-0.2225341796875	0.42596435546875	0.48059035909919806
340.0	380.0	-0.2034912109375	0.3856201171875	0.4360178295763963
340.0	400.0	-0.192291259765625	0.43157958984375	0.4724794926258182
340.0	420.0	-0.126861572265625	0.425262451171875	0.4437814900313191
340.0	440.0	-0.110107421875	0.420501708984375	0.4346784232173702
340.0	460.0	-0.1549072265625	0.41351318359375	0.44157604310823306
340.0	480.0	-0.1796875	0.31707763671875	0.36445277521703356
340.0	500.0	-0.1898193359375	0.124664306640625	0.22709594810551167
340.0	520.0	-0.163482666015625	0.05908203125	0.17383114940712543
340.0	540.0	-0.10577392578125	0.0186767578125	0.10741017017752166
340.0	560.0	-0.075347900390625	-0.00189208984375	0.07537165314129954
340.0	580.0	-0.07806396484375	-0.21466064453125	0.22841448053417696
340.0	600.0	-0.12841796875	-0.540771484375	0.5558101951305111
340.0	620.0	-0.20611572265625	-0.55816650390625	0.5950071740819887
340.0	640.0	-0.228485107421875	-0.57183837890625	0.6157958881835065
340.0	660.0	-0.183990478515625	-0.615478515625	0.6423910797795701
340.0	680.0	-0.124725341796875	-0.8201904296875	0.8296196428709444
340.0	700.0	-0.143218994140625	-1.31298828125	1.32077625167266
340.0	720.0	-0.172637939453125	-1.52215576171875	1.5319144953528603
340.0	740.0	-0.154052734375	-1.69024658203125	1.6972524128828739
340.0	760.0	-0.102386474609375	-1.85174560546875	1.8545740151193113
340.0	780.0	-0.039947509765625	-1.895751953125	1.8961727957424468
340.0	800.0	-0.033294677734375	-1.74700927734375	1.7473265151912987
360.0	0.0	0.188262939453125	0.15528738498687744	0.24404324679776268
360.0	20.0	0.197479248046875	0.12657737731933594	0.23456318095174428
360.0	40.0	0.190643310546875	0.11412811279296875	0.2221938297657179
360.0	60.0	0.129791259765625	0.10588836669921875	0.16750557397822965
360.0	80.0	0.041778564453125	0.13330841064453125	0.13970175659716985
360.0	100.0	0.00921630859375	0.1444854736328125	0.14477911601813773
360.0	120.0	-0.054168701171875	0.18524932861328125	0.1930066370317854
360.0	140.0	-0.067108154296875	0.212646484375	0.22298437543958163
360.0	160.0	-0.086151123046875	0.2301788330078125	0.24577288533741112
360.0	180.0	-0.1431884765625	0.2427520751953125	0.28183596263060584
360.0	200.0	-0.1619873046875	0.2328338623046875	0.2836397262649207
360.0	220.0	-0.190338134765625	0.1986541748046875	0.2751219488034144
360.0	240.0	-0.2493896484375	0.0891571044921875	0.2648474769168298
360.0	260.0	-0.171417236328125	0.2418212890625	0.2964142451944937
360.0	280.0	0.07220458984375	0.56353759765625	0.568144459417393
360.0	300.0	0.15679931640625	0.60955810546875	0.6294021842733937
360.0	320.0	0.1551513671875	0.615875244140625	0.6351175191139234
360.0	340.0	0.10498046875	0.63006591796875	0.6387518765567529
360.0	360.0	-0.15679931640625	0.494781494140625	0.519032515907719
360.0	380.0	-0.3514404296875	0.35186767578125	0.49731402240298184
360.0	400.0	-0.352874755859375	0.3612060546875	0.5049657486064998
360.0	420.0	-0.278564453125	0.213653564453125	0.35106409692299206
360.0	440.0	-0.180572509765625	0.095733642578125	0.20438043351635432
360.0	460.0	-0.17559814453125	0.0577392578125	0.18484731606262533
360.0	480.0	-0.169403076171875	0.14910888671875	0.22567867049191667
360.0	500.0	-0.18310546875	0.01300048828125	0.18356640591815307
360.0	520.0	-0.166107177734375	-0.02197265625	0.16755414682292977
360.0	540.0	-0.13287353515625	-0.0467529296875	0.14085883990464895
360.0	560.0	-0.124420166015625	-0.068603515625	0.14208032962892966
360.0	580.0	-0.131134033203125	-0.2386474609375	0.2723026721793855
360.0	600.0	-0.169830322265625	-0.571533203125	0.596231952041459
360.0	620.0	-0.264068603515625	-0.58941650390625	0.6458668921997464
360.0	640.0	-0.30072021484375	-0.608642578125	0.6788802806992688
360.0	660.0	-0.245635986328125	-0.649169921875	0.6940883410968552
360.0	680.0	-0.153564453125	-0.8074951171875	0.8219673993202131
360.0	700.0	-0.1824951171875	-1.3917236328125	1.4036378229180424
360.0	720.0	-0.19049072265625	-1.58184814453125	1.5932765823218074
360.0	740.0	-0.198638916015625	-1.77655029296875	1.7876208665159439
360.0	760.0	-0.352081298828125	-1.35308837890625	1.398144986085364
360.0	780.0	-0.704864501953125	-1.10626220703125	1.3117355056638815
360.0	800.0	-1.826690673828125	-0.54119873046875	1.9051758143834485
380.0	0.0	0.24395751953125	0.0810128003358841	0.25705708539953154
380.0	20.0	0.234405517578125	0.07820892333984375	0.2471084425126876
380.0	40.0	0.189453125	0.06772994995117188	0.20119600565780096
380.0	60.0	0.1444091796875	0.09299850463867188	0.1717635963848153
380.0	80.0	0.0728759765625	0.11476898193359375	0.13595156186676055
380.0	100.0	0.037353515625	0.13014984130859375	0.13540408532315137
380.0	120.0	-0.01190185546875	0.1705474853515625	0.17096227339194
380.0	140.0	-0.048675537109375	0.2026519775390625	0.20841576695005307
380.0	160.0	-0.069183349609375	0.2162017822265625	0.22700120374375762
380.0	180.0	-0.122802734375	0.2379608154296875	0.26777950117575955
380.0	200.0	-0.149169921875	0.235809326171875	0.279029933702152
380.0	220.0	-0.17584228515625	0.23040771484375	0.2898417228566149
380.0	240.0	-0.190765380859375	0.436798095703125	0.47663823487452067
380.0	260.0	0.667572021484375	0.677947998046875	0.9514546189516873
380.0	280.0	2.1663818359375	2.016204833984375	2.9594411958445623
380.0	300.0	1.771392822265625	5.903289794921875	6.163332129100534
380.0	320.0	2.563507080078125	5.849578857421875	6.386637719395682
380.0	340.0	2.47381591796875	4.67340087890625	5.2877633240300455
380.0	360.0	1.788360595703125	4.37139892578125	4.723067031980925
380.0	380.0	-0.104095458984375	0.355712890625	0.3706312522413091
380.0	400.0	-0.340362548828125	0.4083251953125	0.5315789026774568
380.0	420.0	-0.435211181640625	0.02935791015625	0.4362002516204817
380.0	440.0	-0.325531005859375	-0.013275146484375	0.3258015734922071
380.0	460.0	-0.2474365234375	-0.099273681640625	0.2666085088614402
380.0	480.0	-0.22235107421875	-0.112274169921875	0.2490893202003613
380.0	500.0	-0.195587158203125	-0.15362548828125	0.24870691004398476
380.0	520.0	-0.177032470703125	-0.1661376953125	0.24278020818633855
380.0	540.0	-0.146697998046875	-0.197509765625	0.24602928717574127
380.0	560.0	-0.15496826171875	-0.21795654296875	0.26743263967402997
380.0	580.0	-0.17193603515625	-0.27325439453125	0.3228466575882291
380.0	600.0	-0.242431640625	-0.5885009765625	0.6364797717061755
380.0	620.0	-0.288055419921875	-0.61431884765625	0.6785009738622861
380.0	640.0	-0.3082275390625	-0.6390380859375	0.7094884714462869
380.0	660.0	-0.24896240234375	-0.67742919921875	0.7217288949009373
380.0	680.0	-0.152099609375	-0.8297119140625	0.8435378779339343
380.0	700.0	-0.207611083984375	-1.4375	1.4524147521259785
380.0	720.0	-0.178985595703125	-1.64263916015625	1.652361720068591
380.0	740.0	-0.056884765625	-1.72711181640625	1.7280483508658857
380.0	760.0	-0.512298583984375	-0.77618408203125	0.9300062195227997
380.0	780.0	-1.46905517578125	-0.34857177734375	1.509842837334489
380.0	800.0	-2.532501220703125	0.044921875	2.5328996047447943
400.0	0.0	0.236663818359375	-0.0010457783937454224	0.23666612890924646
400.0	20.0	0.18499755859375	0.01430511474609375	0.18554981270145995
400.0	40.0	0.13720703125	0.0180206298828125	0.13838537684962163
400.0	60.0	0.073089599609375	0.06959152221679688	0.10092110550083012
400.0	80.0	0.0469970703125	0.08753204345703125	0.09935080900386103
400.0	100.0	0.03533935546875	0.11127471923828125	0.11675158751171219
400.0	120.0	-0.000396728515625	0.13990020751953125	0.13990077003906382
400.0	140.0	-0.033966064453125	0.1834869384765625	0.1866042607389651
400.0	160.0	-0.070831298828125	0.1962432861328125	0.2086348490686157
400.0	180.0	-0.1434326171875	0.2241668701171875	0.26612722771522634
400.0	200.0	-0.1666259765625	0.2264556884765625	0.28115190717617533
400.0	220.0	-0.228607177734375	0.261016845703125	0.3469741135192726
400.0	240.0	-0.203460693359375	0.859466552734375	0.8832208155446677
400.0	260.0	0.28485107421875	5.5452880859375	5.55259939942762
400.0	280.0	5.07977294921875	5.417755126953125	7.426719587492275
400.0	300.0	4.570404052734375	8.40673828125	9.56879520810666
400.0	320.0	6.101165771484375	8.342529296875	10.335473808217513
400.0	340.0	5.684417724609375	6.455078125	8.60119982721636
400.0	360.0	5.09991455078125	7.339019775390625	8.937020738973642
400.0	380.0	0.816009521484375	0.82623291015625	1.161263260840721
400.0	400.0	-0.26129150390625	0.6163330078125	0.6694323166181874
400.0	420.0	-0.51788330078125	-0.07855224609375	0.5238068046469573
400.0	440.0	-0.400115966796875	-0.06439208984375	0.4052642694838068
400.0	460.0	-0.304443359375	-0.125274658203125	0.3292104175986009
400.0	480.0	-0.26043701171875	-0.153961181640625	0.3025417037784541
400.0	500.0	-0.234222412109375	-0.204376220703125	0.31085330611596584
400.0	520.0	-0.237274169921875	-0.20965576171875	0.31663002089818343
400.0	540.0	-0.228271484375	-0.23883056640625	0.33037540772384383
400.0	560.0	-0.24688720703125	-0.2647705078125	0.36201756145659625
400.0	580.0	-0.2681884765625	-0.31280517578125	0.4120341453768769
400.0	600.0	-0.343109130859375	-0.59002685546875	0.6825361278741345
400.0	620.0	-0.311920166015625	-0.62060546875	0.6945828516524305
400.0	640.0	-0.3050537109375	-0.651611328125	0.7194825150742485
400.0	660.0	-0.244415283203125	-0.6905517578125	0.7325302457108495
400.0	680.0	-0.136322021484375	-0.82794189453125	0.8390896699766849
400.0	700.0	-0.218231201171875	-1.46832275390625	1.4844516047361576
400.0	720.0	-0.038177490234375	-1.58984375	1.5903020688456198
400.0	740.0	0.090728759765625	-1.48663330078125	1.4893993013427806
400.0	760.0	-1.00494384765625	-0.3797607421875	1.074304592864123
400.0	780.0	-1.9296875	-0.08203125	1.9314302922013036
400.0	800.0	-2.4366455078125	0.07958984375	2.437945010448551
420.0	0.0	0.1102294921875	-0.07254186272621155	0.131957806876678
420.0	20.0	0.089813232421875	-0.039806365966796875	0.09823931743221907
420.0	40.0	0.0645751953125	-0.042079925537109375	0.07707578078006211
420.0	60.0	0.03302001953125	0.048786163330078125	0.058910197948345
420.0	80.0	0.02801513671875	0.063385009765625	0.06930012516841966
420.0	100.0	0.035491943359375	0.09183502197265625	0.09845480843586736
420.0	120.0	0.017913818359375	0.11835479736328125	0.11970281094074628
420.0	140.0	-0.020660400390625	0.1607818603515625	0.16210385178153627
420.0	160.0	-0.05816650390625	0.1781005859375	0.18735837554792317
420.0	180.0	-0.143341064453125	0.2157745361328125	0.25904692857064593
420.0	200.0	-0.183441162109375	0.2361907958984375	0.2990597800159282
420.0	220.0	-0.29522705078125	0.329925537109375	0.44273002106239007
420.0	240.0	-2.1107177734375	2.3307952880859375	3.1444770939010773
420.0	260.0	-3.5010986328125	7.891754150390625	8.633508858331542
420.0	280.0	0.023529052734375	7.7886962890625	7.7887318287111755
420.0	300.0	0.47332763671875	9.50628662109375	9.51806305789512
420.0	320.0	2.3203125	9.00384521484375	9.298014774699002
420.0	340.0	3.373779296875	7.419769287109375	8.150789104004222
420.0	360.0	4.953369140625	8.391693115234375	9.744556387212713
420.0	380.0	1.823516845703125	2.463836669921875	3.0652413971194488
420.0	400.0	0.291748046875	1.365020751953125	1.3958504848722344
420.0	420.0	-0.70867919921875	-0.2532958984375	0.7525855563127617
420.0	440.0	-0.52178955078125	-0.109100341796875	0.5330733719523923
420.0	460.0	-0.329437255859375	-0.151458740234375	0.3625860663918833
420.0	480.0	-0.284454345703125	-0.18450927734375	0.339054491513246
420.0	500.0	-0.277618408203125	-0.25244140625	0.3752314541222717
420.0	520.0	-0.309051513671875	-0.2491455078125	0.3969714374687751
420.0	540.0	-0.391754150390625	-0.2728271484375	0.47739498035988825
420.0	560.0	-0.42486572265625	-0.30419921875	0.522539995575772
420.0	580.0	-0.38934326171875	-0.354736328125	0.5267124812812041
420.0	600.0	-0.384307861328125	-0.584716796875	0.6997044124674057
420.0	620.0	-0.30181884765625	-0.623779296875	0.6929612023846761
420.0	640.0	-0.28594970703125	-0.6610107421875	0.7202099945422358
420.0	660.0	-0.245635986328125	-0.7001953125	0.7420313426172532
420.0	680.0	-0.184844970703125	-0.816650390625	0.8373084997193114
420.0	700.0	-0.237823486328125	-1.48211669921875	1.501076254143122
420.0	720.0	0.014556884765625	-1.50946044921875	1.509530639188801
420.0	740.0	-0.152191162109375	-1.1217041015625	1.1319815551882184
420.0	760.0	-1.492218017578125	-0.1922607421875	1.5045526926536263
420.0	780.0	-2.1484375	-0.0164794921875	2.1485007016682607
420.0	800.0	-2.4583740234375	0.0755615234375	2.459534993232761
440.0	0.0	0.046630859375	-0.14472639560699463	0.15205317040904914
440.0	20.0	0.021270751953125	-0.12824440002441406	0.12999642697502614
440.0	40.0	0.008575439453125	-0.12514495849609375	0.1254384263246444
440.0	60.0	0.03961181640625	-0.01094818115234375	0.04109694233817148
440.0	80.0	0.0113525390625	0.027587890625	0.029832396020141448
440.0	100.0	0.023956298828125	0.06821441650390625	0.07229876121007067
440.0	120.0	0.025787353515625	0.09758758544921875	0.10093723017374902
440.0	140.0	-0.014007568359375	0.134002685546875	0.13473281599193726
440.0	160.0	-0.06182861328125	0.147003173828125	0.15947636356471231
440.0	180.0	-0.11163330078125	0.1822662353515625	0.213735758338534
440.0	200.0	-0.147308349609375	0.20843505859375	0.2552350358309334
440.0	220.0	-0.272857666015625	0.3231201171875	0.42291596805365256
440.0	240.0	-4.795440673828125	4.911102294921875	6.864049607002563
440.0	260.0	-0.76531982421875	6.969207763671875	7.011103428602844
440.0	280.0	-0.230316162109375	7.400360107421875	7.4039432233135
440.0	300.0	0.267364501953125	9.78173828125	9.785391539421218
440.0	320.0	1.621734619140625	9.50244140625	9.639834845791377
440.0	340.0	-0.503387451171875	9.133941650390625	9.147802413625795
440.0	360.0	3.015045166015625	9.432708740234375	9.902852696632833
440.0	380.0	-1.213531494140625	1.71978759765625	2.10483445152426
440.0	400.0	-0.207489013671875	1.61566162109375	1.628930374408253
440.0	420.0	-1.020172119140625	-0.384765625	1.090319099554582
440.0	440.0	-0.78509521484375	-0.135650634765625	0.7967280534052199
440.0	460.0	-0.56591796875	-0.162017822265625	0.5886534821827029
440.0	480.0	-0.499603271484375	-0.23028564453125	0.5501226290156254
440.0	500.0	-0.396728515625	-0.2628173828125	0.47588495649518914
440.0	520.0	-0.413482666015625	-0.277099609375	0.4977470327497357
440.0	540.0	-0.464874267578125	-0.32177734375	0.5653748699819473
440.0	560.0	-0.482696533203125	-0.36083984375	0.6026618753528714
440.0	580.0	-0.443817138671875	-0.43780517578125	0.623415611385969
440.0	600.0	-0.387237548828125	-0.61322021484375	0.7252530255817133
440.0	620.0	-0.27716064453125	-0.666259765625	0.7216093805984356
440.0	640.0	-0.25982666015625	-0.71551513671875	0.7612304540686762
440.0	660.0	-0.22113037109375	-0.7601318359375	0.791643258687759
440.0	680.0	-0.206939697265625	-0.9261474609375	0.9489853306059934
440.0	700.0	-0.065521240234375	-1.3092041015625	1.310842634517936
440.0	720.0	0.152618408203125	-1.41998291015625	1.4281610006082186
440.0	740.0	-0.6002197265625	-0.57012939453125	0.8278352774938574
440.0	760.0	-1.245880126953125	-0.16180419921875	1.2563430620740323
440.0	780.0	-1.789794921875	-0.05279541015625	1.7905734326475147
440.0	800.0	-1.986663818359375	0.00225830078125	1.9866651018983221
460.0	0.0	0.0482177734375	-0.16747811436653137	0.1742810157964402
460.0	20.0	0.020599365234375	-0.16422462463378906	0.16551151375106232
460.0	40.0	0.001495361328125	-0.1611480712890625	0.16115500918583456
460.0	60.0	0.006591796875	-0.11175155639648438	0.11194580002428804
460.0	80.0	-0.011322021484375	-0.04270172119140625	0.04417720184893157
460.0	100.0	-0.02178955078125	0.04097747802734375	0.04641054006074603
460.0	120.0	-0.0206298828125	0.06957244873046875	0.07256664307525315
460.0	140.0	-0.037750244140625	0.0987548828125	0.10572420636726199
460.0	160.0	-0.06024169921875	0.114654541015625	0.1295172810873745
460.0	180.0	-0.094146728515625	0.14837646484375	0.17572473306203476
460.0	200.0	-0.1083984375	0.178955078125	0.20922509705856576
460.0	220.0	-0.209197998046875	0.2773284912109375	0.34738292189478076
460.0	240.0	-3.527923583984375	3.535736083984375	4.994764706172085
460.0	260.0	-1.772491455078125	6.99755859375	7.21855610432512
460.0	280.0	-1.422943115234375	6.236053466796875	6.396337229222849
460.0	300.0	-1.692596435546875	8.646484375	8.810594460122719
460.0	320.0	-1.234619140625	8.517852783203125	8.60686356687027
460.0	340.0	-2.793670654296875	7.07330322265625	7.60501243945852
460.0	360.0	-4.3291015625	8.74359130859375	9.756613618984616
460.0	380.0	-5.493438720703125	2.797637939453125	6.164790914409662
460.0	400.0	-0.9822998046875	1.211578369140625	1.5597548047236647
460.0	420.0	-1.04156494140625	-0.464599609375	1.1404868803269976
460.0	440.0	-0.85491943359375	-0.25946044921875	0.893424290382265
460.0	460.0	-0.722564697265625	-0.213348388671875	0.7534037939136289
460.0	480.0	-0.668975830078125	-0.25390625	0.7155396879403538
460.0	500.0	-0.544525146484375	-0.278076171875	0.611419653362962
460.0	520.0	-0.510345458984375	-0.3167724609375	0.6006640321464007
460.0	540.0	-0.519775390625	-0.364990234375	0.6351254426398684
460.0	560.0	-0.48272705078125	-0.4149169921875	0.6365386995005766
460.0	580.0	-0.442047119140625	-0.496826171875	0.6650127070970095
460.0	600.0	-0.39788818359375	-0.62744140625	0.7429654937616627
460.0	620.0	-0.308563232421875	-0.70977783203125	0.7739482148345698
460.0	640.0	-0.28863525390625	-0.791748046875	0.8427189801635553
460.0	660.0	-0.267791748046875	-0.8876953125	0.9272083844295594
460.0	680.0	-0.2979736328125	-1.09661865234375	1.1363805500446147
460.0	700.0	-0.172088623046875	-1.260986328125	1.2726747478835037
460.0	720.0	-0.04180908203125	-1.2847900390625	1.2854701256017256
460.0	740.0	1.330047607421875	-0.62060546875	1.4677117516225935
460.0	760.0	1.786834716796875	-0.4520263671875	1.8431240169297607
460.0	780.0	1.901275634765625	-0.4495849609375	1.9537081861052341
460.0	800.0	1.962432861328125	-0.40460205078125	2.0037079514532263
480.0	0.0	0.0194091796875	-0.19878536462783813	0.19973066225886354
480.0	20.0	0.008056640625	-0.19599533081054688	0.19616085021659166
480.0	40.0	0.002532958984375	-0.19136810302734375	0.19138486548706138
480.0	60.0	-0.002471923828125	-0.18014907836914062	0.18016603687893792
480.0	80.0	0.003204345703125	-0.11385345458984375	0.1138985379775647
480.0	100.0	0.011688232421875	-0.00151824951171875	0.011786426885515565
480.0	120.0	-0.03619384765625	0.04344940185546875	0.05654949274539821
480.0	140.0	-0.07879638671875	0.058837890625	0.09834006270656057
480.0	160.0	-0.096893310546875	0.0747833251953125	0.12239632084340207
480.0	180.0	-0.124908447265625	0.130340576171875	0.1805291832228955
480.0	200.0	-0.15008544921875	0.1639404296875	0.2222658465741332
480.0	220.0	-0.265655517578125	0.2292022705078125	0.35086540841986397
480.0	240.0	-1.828125	2.3321685791015625	2.963283870467627
480.0	260.0	-2.6297607421875	6.33184814453125	6.856233841297596
480.0	280.0	-4.18902587890625	5.412109375	6.843892583983853
480.0	300.0	-3.88287353515625	7.95904541015625	8.855682397813624
480.0	320.0	-3.77825927734375	7.746826171875	8.619081093949724
480.0	340.0	-4.9080810546875	6.716552734375	8.318734295133043
480.0	360.0	-4.170501708984375	7.936370849609375	8.965437343887414
480.0	380.0	-7.559967041015625	2.972442626953125	8.123331633743051
480.0	400.0	-2.039031982421875	0.742340087890625	2.1699585782748807
480.0	420.0	-1.361602783203125	-0.422882080078125	1.4257599352197052
480.0	440.0	-1.077423095703125	-0.2830810546875	1.1139907587935785
480.0	460.0	-0.874786376953125	-0.277984619140625	0.9178925066594308
480.0	480.0	-0.8056640625	-0.298614501953125	0.859223604413145
480.0	500.0	-0.672943115234375	-0.307708740234375	0.7399575022648067
480.0	520.0	-0.620025634765625	-0.34857177734375	0.7112904271302244
480.0	540.0	-0.610504150390625	-0.38677978515625	0.7227128889467059
480.0	560.0	-0.587738037109375	-0.44244384765625	0.7356579086736226
480.0	580.0	-0.496673583984375	-0.52447509765625	0.72232871816744
480.0	600.0	-0.414581298828125	-0.65289306640625	0.7733996441034681
480.0	620.0	-0.32098388671875	-0.7493896484375	0.8152395357919997
480.0	640.0	-0.44403076171875	-0.9603271484375	1.0580130194750126
480.0	660.0	-0.4453125	-1.110595703125	1.1965475496009188
480.0	680.0	-0.4803466796875	-1.1539306640625	1.2499155612082473
480.0	700.0	-0.464874267578125	-1.16754150390625	1.2566866148726046
480.0	720.0	-0.42266845703125	-1.12322998046875	1.200122582736033
480.0	740.0	1.467010498046875	-0.54541015625	1.5651172607572859
480.0	760.0	1.918548583984375	-0.39410400390625	1.9586083414004414
480.0	780.0	2.002593994140625	-0.38470458984375	2.0392107117252376
480.0	800.0	2.057037353515625	-0.33563232421875	2.0842388852574087
500.0	0.0	0.011016845703125	-0.18535059690475464	0.185677717193516
500.0	20.0	0.0245361328125	-0.19303512573242188	0.19458823597516003
500.0	40.0	0.030181884765625	-0.1884307861328125	0.19083266840516377
500.0	60.0	0.0194091796875	-0.208099365234375	0.209002540814918
500.0	80.0	0.012664794921875	-0.1687774658203125	0.16925197192097913
500.0	100.0	0.018524169921875	-0.0618438720703125	0.06455857327995777
500.0	120.0	-0.036834716796875	0.0069580078125	0.037486133892744876
500.0	140.0	-0.118408203125	0.0129852294921875	0.11911808742695643
500.0	160.0	-0.188751220703125	0.01513671875	0.18935718515925506
500.0	180.0	-0.1973876953125	0.08502197265625	0.21492007373705338
500.0	200.0	-0.257354736328125	0.1195068359375	0.2837487341756986
500.0	220.0	-0.35833740234375	0.13330078125	0.38232812112153997
500.0	240.0	-0.935791015625	1.04608154296875	1.4035638280692295
500.0	260.0	-2.681976318359375	4.472869873046875	5.215319920527491
500.0	280.0	-4.576690673828125	3.885833740234375	6.003815568507181
500.0	300.0	-4.679656982421875	6.4014892578125	7.9295809593583595
500.0	320.0	-4.52618408203125	6.275634765625	7.737566416901003
500.0	340.0	-5.46661376953125	5.25177001953125	7.580564256259287
500.0	360.0	-4.93792724609375	5.962738037109375	7.741922912746288
500.0	380.0	-6.406402587890625	1.096954345703125	6.4996386787796645
500.0	400.0	-2.027984619140625	0.176055908203125	2.035612266195155
500.0	420.0	-1.415618896484375	-0.375152587890625	1.4644850030931258
500.0	440.0	-1.190765380859375	-0.32421875	1.2341150635596079
500.0	460.0	-0.970428466796875	-0.339385986328125	1.028063352564251
500.0	480.0	-0.898773193359375	-0.378662109375	0.9752836747212233
500.0	500.0	-0.76324462890625	-0.3828125	0.853866367595357
500.0	520.0	-0.63818359375	-0.4410400390625	0.7757542235707883
500.0	540.0	-0.595855712890625	-0.50836181640625	0.783246938688085
500.0	560.0	-0.58447265625	-0.55084228515625	0.8031410268564856
500.0	580.0	-0.47802734375	-0.61328125	0.7775757409887755
500.0	600.0	-0.64410400390625	-0.806640625	1.0322495171945847
500.0	620.0	-0.624267578125	-0.95135498046875	1.137886772908776
500.0	640.0	-0.57513427734375	-1.09027099609375	1.2326679528157514
500.0	660.0	-0.53826904296875	-1.19183349609375	1.3077463993563678
500.0	680.0	-0.540863037109375	-1.18218994140625	1.3000407233903444
500.0	700.0	-0.54278564453125	-1.1070556640625	1.2329592447611832
500.0	720.0	-0.574432373046875	-1.021728515625	1.1721355343327537
500.0	740.0	1.669891357421875	-0.43731689453125	1.7262048580150413
500.0	760.0	2.02093505859375	-0.3216552734375	2.0463725530761687
500.0	780.0	2.079345703125	-0.303955078125	2.101444085057315
500.0	800.0	2.09881591796875	-0.287353515625	2.118395690247942
520.0	0.0	0.0626220703125	-0.2056165635585785	0.214941142873724
520.0	20.0	0.05462646484375	-0.20448684692382812	0.2116575565061984
520.0	40.0	0.05291748046875	-0.20164108276367188	0.20846914879009437
520.0	60.0	0.050048828125	-0.23287200927734375	0.23818954196511874
520.0	80.0	0.04901123046875	-0.19344329833984375	0.19955553208232218
520.0	100.0	0.05926513671875	-0.1403045654296875	0.1523080021230191
520.0	120.0	0.0545654296875	-0.1017303466796875	0.1154402423444741
520.0	140.0	0.0281982421875	-0.038543701171875	0.04775727968060684
520.0	160.0	-0.1409912109375	-0.0411529541015625	0.1468743925703454
520.0	180.0	-0.2099609375	0.065155029296875	0.219838061123536
520.0	200.0	-0.2926025390625	0.1002655029296875	0.3093047315246972
520.0	220.0	-0.37518310546875	0.0867919921875	0.3850911743172651
520.0	240.0	-0.42559814453125	0.232086181640625	0.4847656922029115
520.0	260.0	-0.82891845703125	2.17132568359375	2.324168890730821
520.0	280.0	-1.83428955078125	2.9295654296875	3.456439173907938
520.0	300.0	-2.90875244140625	5.218963623046875	5.9748156510534605
520.0	320.0	-3.28082275390625	5.10650634765625	6.069613251369692
520.0	340.0	-3.09832763671875	2.0572509765625	3.719128355545497
520.0	360.0	-4.3670654296875	1.66632080078125	4.674172170372839
520.0	380.0	-2.378662109375	-0.111907958984375	2.381293098688268
520.0	400.0	-1.590087890625	-0.301849365234375	1.6184846428695754
520.0	420.0	-1.31561279296875	-0.36346435546875	1.3648968307968734
520.0	440.0	-1.1741943359375	-0.3919677734375	1.2378897664821604
520.0	460.0	-1.065673828125	-0.43829345703125	1.152285495190752
520.0	480.0	-0.87322998046875	-0.424560546875	0.9709697506885848
520.0	500.0	-0.810546875	-0.44757080078125	0.9259081262653628
520.0	520.0	-0.6947021484375	-0.5152587890625	0.8649293004343374
520.0	540.0	-0.53924560546875	-0.5689697265625	0.7839083956445196
520.0	560.0	-0.58746337890625	-0.622802734375	0.8561521287136563
520.0	580.0	-0.59014892578125	-0.72674560546875	0.936181034666321
520.0	600.0	-0.58355712890625	-0.93487548828125	1.102057666951422
520.0	620.0	-0.541259765625	-1.10821533203125	1.233330189378969
520.0	640.0	-0.5218505859375	-1.2275390625	1.3338591319950885
520.0	660.0	-0.47406005859375	-1.3680419921875	1.447850762869659
520.0	680.0	-0.44964599609375	-1.40118408203125	1.4715632346388983
520.0	700.0	-0.466796875	-1.38153076171875	1.4582614882403482
520.0	720.0	0.24774169921875	-2.23095703125	2.244670404494969
520.0	740.0	1.81524658203125	-0.38677978515625	1.8559953544612255
520.0	760.0	2.074951171875	-0.2838134765625	2.0942713422916164
520.0	780.0	2.090576171875	-0.271728515625	2.1081615489841607
520.0	800.0	2.09027099609375	-0.270751953125	2.1077332509669624
540.0	0.0	0.10223388671875	-0.2223917543888092	0.24476490764354814
540.0	20.0	0.0865478515625	-0.21921539306640625	0.23568181764265042
540.0	40.0	0.08612060546875	-0.21633529663085938	0.2328469867845964
540.0	60.0	0.082763671875	-0.22626495361328125	0.24092665816769424
540.0	80.0	0.0814208984375	-0.20566558837890625	0.2211960599685523
540.0	100.0	0.10009765625	-0.1413116455078125	0.17317194329009775
540.0	120.0	0.0936279296875	-0.1142120361328125	0.14768404929162227
540.0	140.0	0.0909423828125	-0.0356292724609375	0.09767272929385672
540.0	160.0	0.02008056640625	-0.01531982421875	0.02525720018705983
540.0	180.0	-0.04425048828125	0.0762939453125	0.08819791269908707
540.0	200.0	-0.097412109375	0.1423492431640625	0.1724889158243751
540.0	220.0	-0.14202880859375	0.1365966796875	0.19705541193331774
540.0	240.0	-0.15948486328125	0.1435699462890625	0.21458739733097865
540.0	260.0	-0.2423095703125	0.538055419921875	0.5900996210576089
540.0	280.0	-0.30804443359375	1.211822509765625	1.250362014875193
540.0	300.0	-0.0316162109375	4.093505859375	4.093627951528021
540.0	320.0	-0.1787109375	3.7294921875	3.7337714948568643
540.0	340.0	-0.571044921875	1.226470947265625	1.3528944109892185
540.0	360.0	-0.9534912109375	-1.1365966796875	1.483575917036843
540.0	380.0	-0.92529296875	-0.2567138671875	0.9602442853902073
540.0	400.0	-0.92047119140625	-0.49591064453125	1.0455594586479724
540.0	420.0	-0.83123779296875	-0.30523681640625	0.8855087704531115
540.0	440.0	-0.6719970703125	-0.3634033203125	0.7639646822482912
540.0	460.0	-0.584716796875	-0.5556640625	0.8066326815234824
540.0	480.0	-0.531494140625	-0.555206298828125	0.7685961590960056
540.0	500.0	-0.489013671875	-0.624114990234375	0.792876971740209
540.0	520.0	-0.42376708984375	-1.54534912109375	1.6023989679539445
540.0	540.0	-0.28656005859375	-1.8388671875	1.8610613102327966
540.0	560.0	-0.234130859375	-1.98748779296875	2.0012308678689394
540.0	580.0	-0.215087890625	-2.01654052734375	2.027978919790174
540.0	600.0	-0.20025634765625	-2.0330810546875	2.0429197682987597
540.0	620.0	-0.19091796875	-2.08819580078125	2.09690518936648
540.0	640.0	-0.17596435546875	-2.14288330078125	2.1500958804580503
540.0	660.0	-0.17572021484375	-2.17449951171875	2.1815878896734406
540.0	680.0	-0.1729736328125	-2.22998046875	2.2366789596754435
540.0	700.0	-0.1922607421875	-2.20001220703125	2.2083971345917384
540.0	720.0	-0.1932373046875	-2.1773681640625	2.185926068693951
540.0	740.0	-0.2113037109375	-1.99237060546875	2.003544331376741
540.0	760.0	0.9208984375	-1.4373779296875	1.7070762270451385
540.0	780.0	1.995361328125	-0.52508544921875	2.063293861464726
540.0	800.0	2.08038330078125	-0.23272705078125	2.0933601119575265
560.0	0.0	0.0992431640625	-0.21478217840194702	0.2366021761781199
560.0	20.0	0.11395263671875	-0.219329833984375	0.24716549008866287
560.0	40.0	0.10302734375	-0.21743392944335938	0.24060787026479505
560.0	60.0	0.09613037109375	-0.23333358764648438	0.2523600827599359
560.0	80.0	0.09600830078125	-0.21701812744140625	0.23730668228492305
560.0	100.0	0.1053466796875	-0.14861297607421875	0.1821640457906473
560.0	120.0	0.10137939453125	-0.136932373046875	0.17037680717683196
560.0	140.0	0.08746337890625	-0.08056640625	0.11891504726374327
560.0	160.0	0.013427734375	-0.076202392578125	0.077376409099132
560.0	180.0	-0.04559326171875	-0.019989013671875	0.04978258914247872
560.0	200.0	-0.09320068359375	0.0847015380859375	0.12593934244891794
560.0	220.0	-0.132568359375	0.1195831298828125	0.1785342960328596
560.0	240.0	-0.14654541015625	0.1189117431640625	0.18872085178956644
560.0	260.0	-0.18170166015625	0.12115478515625	0.2183895035705573
560.0	280.0	-0.239013671875	0.249359130859375	0.34540919426980093
560.0	300.0	-0.25323486328125	0.3868408203125	0.46235669806018953
560.0	320.0	-0.2921142578125	0.16656494140625	0.33626569751167784
560.0	340.0	-0.30657958984375	-0.011199951171875	0.30678409967763054
560.0	360.0	-0.49798583984375	-1.39630126953125	1.482446333591697
560.0	380.0	-0.28704833984375	-0.46221923828125	0.5440986800612109
560.0	400.0	-0.2918701171875	-0.469879150390625	0.553149691565367
560.0	420.0	-0.33221435546875	-0.6109619140625	0.6954429080912614
560.0	440.0	-0.33636474609375	-0.787384033203125	0.8562212670553873
560.0	460.0	-0.34356689453125	-0.928375244140625	0.9899084831190266
560.0	480.0	-0.35601806640625	-1.0487060546875	1.1074896174438236
560.0	500.0	-0.32086181640625	-1.13079833984375	1.1754391479872104
560.0	520.0	-0.25689697265625	-1.83111572265625	1.8490486322211395
560.0	540.0	-0.2412109375	-1.96917724609375	1.9838955977830572
560.0	560.0	-0.2177734375	-2.03619384765625	2.047806303172673
560.0	580.0	-0.20831298828125	-2.05224609375	2.06279139284582
560.0	600.0	-0.19976806640625	-2.05517578125	2.064861925696786
560.0	620.0	-0.1915283203125	-2.10736083984375	2.116046503928655
560.0	640.0	-0.1875	-2.16143798828125	2.169555352413323
560.0	660.0	-0.1895751953125	-2.2042236328125	2.212360860738344
560.0	680.0	-0.19219970703125	-2.2509765625	2.2591671501478623
560.0	700.0	-0.20489501953125	-2.221923828125	2.2313510407415427
560.0	720.0	-0.20208740234375	-2.20745849609375	2.2166894979140683
560.0	740.0	-0.18939208984375	-2.178955078125	2.187170454304398
560.0	760.0	-0.0206298828125	-0.74420166015625	0.7444875439147227
560.0	780.0	1.9049072265625	-0.40313720703125	1.947098135560453
560.0	800.0	2.01025390625	-0.22381591796875	2.0226750437797905
580.0	0.0	0.397216796875	-0.2008984386920929	0.4451307295486974
580.0	20.0	0.30352783203125	-0.19359207153320312	0.36000977067033546
580.0	40.0	0.2557373046875	-0.1987762451171875	0.3239036347923799
580.0	60.0	0.12115478515625	-0.21645736694335938	0.24805699681788704
580.0	80.0	0.12213134765625	-0.19725799560546875	0.23200599757467247
580.0	100.0	0.13543701171875	-0.13678741455078125	0.19249410620274093
580.0	120.0	0.1126708984375	-0.16130828857421875	0.19676151889395668
580.0	140.0	0.09112548828125	-0.11077880859375	0.14344266815681772
580.0	160.0	0.01812744140625	-0.1140899658203125	0.11552109951353952
580.0	180.0	-0.03912353515625	-0.0908203125	0.09888872618109704
580.0	200.0	-0.0831298828125	0.046173095703125	0.09509222987831299
580.0	220.0	-0.120849609375	0.1140289306640625	0.16615422087470322
580.0	240.0	-0.13665771484375	0.1129150390625	0.17727136563134382
580.0	260.0	-0.1673583984375	0.08514404296875	0.18777204685636611
580.0	280.0	-0.20745849609375	0.017333984375	0.20818139834239088
580.0	300.0	-0.25811767578125	-0.291717529296875	0.38951745974960816
580.0	320.0	-0.28564453125	-0.424285888671875	0.511479533861439
580.0	340.0	-0.27978515625	-0.39080810546875	0.48063573416664573
580.0	360.0	-0.29754638671875	-0.3941650390625	0.4938622583965352
580.0	380.0	-0.291015625	-0.453216552734375	0.538604992240669
580.0	400.0	-0.2928466796875	-0.47320556640625	0.5564914068355891
580.0	420.0	-0.32525634765625	-0.64080810546875	0.7186283599504907
580.0	440.0	-0.3140869140625	-0.740081787109375	0.8039724132060195
580.0	460.0	-0.3082275390625	-0.827911376953125	0.8834259810108284
580.0	480.0	-0.28912353515625	-0.906585693359375	0.9515724029127506
580.0	500.0	-0.19158935546875	-1.048858642578125	1.066213361968306
580.0	520.0	-0.1373291015625	-1.9500732421875	1.9549027934993677
580.0	540.0	-0.18487548828125	-2.0321044921875	2.0404969035349816
580.0	560.0	-0.19366455078125	-2.05963134765625	2.0687163281797734
580.0	580.0	-0.1898193359375	-2.075439453125	2.084101797869661
580.0	600.0	-0.18988037109375	-2.067138671875	2.0758412376884317
580.0	620.0	-0.1873779296875	-2.11669921875	2.1249767225056453
580.0	640.0	-0.18792724609375	-2.174560546875	2.182665852083108
580.0	660.0	-0.19134521484375	-2.2110595703125	2.219323639020253
580.0	680.0	-0.195068359375	-2.2576904296875	2.2661018823371077
580.0	700.0	-0.20648193359375	-2.2064208984375	2.2160613642140774
580.0	720.0	-0.20184326171875	-2.17034912109375	2.179714662457836
580.0	740.0	-0.18896484375	-2.12347412109375	2.1318653932948806
580.0	760.0	0.02252197265625	-0.19403076171875	0.19533349877961848
580.0	780.0	1.93341064453125	-0.222900390625	1.9462171781503526
580.0	800.0	2.0277099609375	-0.20904541015625	2.0384571786506953
600.0	0.0	0.47802734375	-0.3219495713710785	0.5763346839109216
600.0	20.0	0.33587646484375	-0.30275726318359375	0.45218907554954785
600.0	40.0	0.2822265625	-0.3120574951171875	0.42075136700833177
600.0	60.0	0.124267578125	-0.20672607421875	0.2412013696788414
600.0	80.0	0.12396240234375	-0.1962127685546875	0.23209077478161239
600.0	100.0	0.129638671875	-0.13214111328125	0.18511471866040816
600.0	120.0	0.10491943359375	-0.1461639404296875	0.1799221638030361
600.0	140.0	0.08856201171875	-0.1311492919921875	0.1582509611652456
600.0	160.0	0.0325927734375	-0.1541290283203125	0.15753744396590894
600.0	180.0	-0.0191650390625	-0.1516265869140625	0.1528329826361931
600.0	200.0	-0.05377197265625	-0.2273406982421875	0.23361339456587213
600.0	220.0	-0.10040283203125	-0.03076171875	0.105009580612197
600.0	240.0	-0.12384033203125	-0.0068359375	0.12402885905753608
600.0	260.0	-0.16143798828125	-0.04095458984375	0.1665518012198211
600.0	280.0	-0.20672607421875	-0.0458984375	0.2117600914403787
600.0	300.0	-0.25811767578125	-0.32147216796875	0.41227307616341224
600.0	320.0	-0.28399658203125	-0.42041015625	0.5073448118228686
600.0	340.0	-0.28326416015625	-0.429656982421875	0.514629679452028
600.0	360.0	-0.2947998046875	-0.429046630859375	0.5205650163961932
600.0	380.0	-0.28192138671875	-0.4388427734375	0.5215962500706269
600.0	400.0	-0.27886962890625	-0.44891357421875	0.5284805266461222
600.0	420.0	-0.2962646484375	-0.555450439453125	0.6295219873860366
600.0	440.0	-0.2847900390625	-0.680572509765625	0.7377562655768516
600.0	460.0	-0.27093505859375	-0.774749755859375	0.82075757089372
600.0	480.0	-0.23236083984375	-0.842132568359375	0.8736010660389846
600.0	500.0	-0.1112060546875	-0.9566650390625	0.9631068391220228
600.0	520.0	-0.07177734375	-1.9071044921875	1.9084547495808089
600.0	540.0	-0.124267578125	-2.070556640625	2.074282341680934
600.0	560.0	-0.16351318359375	-2.07049560546875	2.0769421305068585
600.0	580.0	-0.17315673828125	-2.08233642578125	2.089523449532843
600.0	600.0	-0.188720703125	-2.07110595703125	2.0796863679503033
600.0	620.0	-0.19085693359375	-2.1243896484375	2.1329457910338965
600.0	640.0	-0.194580078125	-2.18817138671875	2.196805732070496
600.0	660.0	-0.1951904296875	-2.22125244140625	2.2298120351937327
600.0	680.0	-0.1962890625	-2.25946044921875	2.267970660665813
600.0	700.0	-0.20654296875	-2.20098876953125	2.210658626188754
600.0	720.0	-0.2056884765625	-2.16082763671875	2.170595269735503
600.0	740.0	-0.2081298828125	-2.10467529296875	2.114941166309985
600.0	760.0	-0.05499267578125	-0.21044921875	0.21751567314119466
600.0	780.0	1.953857421875	-0.2418212890625	1.9687651868264715
600.0	800.0	2.0604248046875	-0.23260498046875	2.07351282916465
620.0	0.0	0.442626953125	-0.4152950048446655	0.6069502126877061
620.0	20.0	0.30572509765625	-0.3757953643798828	0.48444813058400016
620.0	40.0	0.25	-0.3837318420410156	0.4579848541122195
620.0	60.0	0.09130859375	-0.20442581176757812	0.22389098197434354
620.0	80.0	0.07843017578125	-0.202301025390625	0.21697234235537044
620.0	100.0	0.09503173828125	-0.11244964599609375	0.14722755912329322
620.0	120.0	0.06658935546875	-0.16043853759765625	0.17370856803341078
620.0	140.0	0.0467529296875	-0.15679931640625	0.163621092955131
620.0	160.0	0.0089111328125	-0.1538238525390625	0.15408175069735305
620.0	180.0	-0.04144287109375	-0.13824462890625	0.14432286369775219
620.0	200.0	-0.06756591796875	-0.2126617431640625	0.22313711093526675
620.0	220.0	-0.0986328125	-0.2095794677734375	0.23162898137723933
620.0	240.0	-0.12847900390625	-0.2154083251953125	0.2508138772241116
620.0	260.0	-0.16943359375	-0.228668212890625	0.28459953316481784
620.0	280.0	-0.22271728515625	-0.223358154296875	0.3154232936837053
620.0	300.0	-0.2362060546875	-0.27874755859375	0.3653676254035247
620.0	320.0	-0.2596435546875	-0.39703369140625	0.47439490680490465
620.0	340.0	-0.2552490234375	-0.381256103515625	0.45881181374689384
620.0	360.0	-0.27117919921875	-0.39849853515625	0.48201580950275846
620.0	380.0	-0.266357421875	-0.411041259765625	0.48979709412940453
620.0	400.0	-0.255615234375	-0.398284912109375	0.473254708649115
620.0	420.0	-0.264892578125	-0.489044189453125	0.556176498230169
620.0	440.0	-0.249755859375	-0.609130859375	0.658345192991542
620.0	460.0	-0.22967529296875	-0.6949462890625	0.7319160367706264
620.0	480.0	-0.17852783203125	-0.748138427734375	0.7691445207908855
620.0	500.0	-0.03448486328125	-0.8486328125	0.849333183295688
620.0	520.0	-0.03961181640625	-1.82183837890625	1.822268963368129
620.0	540.0	-0.07330322265625	-2.0863037109375	2.0875910846531642
620.0	560.0	-0.13641357421875	-2.0662841796875	2.070782213188528
620.0	580.0	-0.161865234375	-2.0655517578125	2.071884267593531
620.0	600.0	-0.19049072265625	-2.0654296875	2.074195388439683
620.0	620.0	-0.202392578125	-2.12255859375	2.1321861409318985
620.0	640.0	-0.23040771484375	-2.205078125	2.2170830504094865
620.0	660.0	-0.24652099609375	-2.2603759765625	2.273779267417119
620.0	680.0	-0.254638671875	-2.2666015625	2.2808602535757654
620.0	700.0	-0.272216796875	-2.15484619140625	2.171972396951422
620.0	720.0	-0.28399658203125	-2.09747314453125	2.1166123052262646
620.0	740.0	-0.30670166015625	-1.96478271484375	1.9885766328938335
620.0	760.0	-0.13275146484375	-0.1724853515625	0.21765603120933869
620.0	780.0	1.97662353515625	-0.24786376953125	1.9921036740038987
620.0	800.0	2.0697021484375	-0.2353515625	2.0830404079657203
