# Supplementary material for: Real-time emotion detection by quantitative facial motion analysis
Source: PLoS One. 2023 Mar 10;18(3):e0282730. doi: 10.1371/journal.pone.0282730 (PMC10004542; doi:10.1371/journal.pone.0282730)
Supplement: S1 Dataset — Data from each participant is organized into folders by Study ID and subsequently by emotions. The data files (.csv) contain the pixel displacement results after DISC-processing of videos. (ZIP) [file pone.0282730.s004.zip › S1_Dataset/1/neutral/result/100035_cropped_result.csv]

pos_x	pos_y	disp_x	disp_y	disp_xy_indi
0.0	0.0	0.10108184814453125	-1.7502431869506836	1.7531596486035148
0.0	20.0	0.15397930145263672	-1.824462890625	1.8309490611547807
0.0	40.0	0.1214454174041748	-1.6715202331542969	1.6759262750051593
0.0	60.0	0.20420503616333008	-1.716796875	1.7288988422704876
0.0	80.0	0.2249312400817871	-1.6997833251953125	1.7146012409236044
0.0	100.0	0.15900659561157227	-1.5420074462890625	1.5501838800151735
0.0	120.0	0.17541074752807617	-1.5964736938476562	1.606081313475734
0.0	140.0	0.12929105758666992	-1.4658660888671875	1.4715568517942705
0.0	160.0	0.08138394355773926	-1.38409423828125	1.386484838255494
0.0	180.0	0.08941888809204102	-1.4072113037109375	1.4100494285093177
0.0	200.0	0.09470081329345703	-1.439605712890625	1.4427171769358562
0.0	220.0	0.047486305236816406	-1.415374755859375	1.4161711226786928
0.0	240.0	0.013318061828613281	-1.424591064453125	1.424653316316134
0.0	260.0	0.025713682174682617	-1.48681640625	1.487038741709558
0.0	280.0	0.1426410675048828	-1.63421630859375	1.6404296441520176
0.0	300.0	0.21653032302856445	-1.667755126953125	1.681752819016305
0.0	320.0	0.2923421859741211	-1.665496826171875	1.6909593820339732
0.0	340.0	0.3181455135345459	-1.538787841796875	1.5713321067947552
0.0	360.0	0.390857458114624	-1.62127685546875	1.6677254554159875
0.0	380.0	0.43765509128570557	-1.657806396484375	1.714603169002323
0.0	400.0	0.4796335697174072	-1.683380126953125	1.7503762489877948
0.0	420.0	0.5580750703811646	-1.83544921875	1.9184164351857829
0.0	440.0	0.7004038095474243	-1.833038330078125	1.9622933052844433
0.0	460.0	0.8393410444259644	-1.757080078125	1.9472605860032768
0.0	480.0	0.9573484659194946	-1.7294921875	1.9767800362766579
0.0	500.0	1.0419782400131226	-1.7115478515625	2.0037751123439613
0.0	520.0	1.1661807298660278	-1.79150390625	2.137630403231548
0.0	540.0	1.3561527729034424	-1.874755859375	2.313840935698604
0.0	560.0	1.6456239223480225	-1.7119140625	2.374600566661548
0.0	580.0	2.0868916511535645	-1.3536376953125	2.487458898921827
0.0	600.0	1.7562696933746338	-1.9515380859375	2.6254493209221983
0.0	620.0	1.8662199974060059	-2.0970458984375	2.8072012002832314
0.0	640.0	1.5679125785827637	-2.0191650390625	2.556438403140259
0.0	660.0	1.501265048980713	-2.1279296875	2.6042045814864294
0.0	680.0	1.47688627243042	-2.1123046875	2.5774064783281454
0.0	700.0	1.3617465496063232	-2.0089111328125	2.426948208121205
0.0	720.0	1.5154566764831543	-0.9571533203125	1.7924149678248649
0.0	740.0	1.7030818462371826	-0.6414794921875	1.8198856320878474
0.0	760.0	1.8763999938964844	-0.698974609375	2.002359218932922
0.0	780.0	1.9110175371170044	-0.701416015625	2.035674938231542
0.0	800.0	1.7997767925262451	-0.3883056640625	1.8411892329847788
20.0	0.0	0.14834022521972656	-1.5969700813293457	1.6038448375947394
20.0	20.0	0.13163375854492188	-1.5705623626708984	1.5760690281288625
20.0	40.0	0.14011573791503906	-1.5011558532714844	1.507680773845284
20.0	60.0	0.15512847900390625	-1.4374160766601562	1.445762713047733
20.0	80.0	0.13775062561035156	-1.3847274780273438	1.3915622239986292
20.0	100.0	0.08448219299316406	-1.2694244384765625	1.2722325439692503
20.0	120.0	0.08870887756347656	-1.2679061889648438	1.271005652612893
20.0	140.0	0.05665016174316406	-1.197265625	1.1986051133013604
20.0	160.0	0.03955650329589844	-1.1890869140625	1.1897446810755985
20.0	180.0	0.04989433288574219	-1.2223968505859375	1.223414690436784
20.0	200.0	-0.0023136138916015625	-1.2339630126953125	1.2339651816438466
20.0	220.0	-0.029376983642578125	-1.2516632080078125	1.2520079047068133
20.0	240.0	-0.017290115356445312	-1.326324462890625	1.3264371560504267
20.0	260.0	0.018575668334960938	-1.446990966796875	1.4471101939540905
20.0	280.0	0.12213897705078125	-1.59136962890625	1.5960498819022628
20.0	300.0	0.20965003967285156	-1.61846923828125	1.6319913646822761
20.0	320.0	0.30204010009765625	-1.629791259765625	1.657542690996351
20.0	340.0	0.32936668395996094	-1.512969970703125	1.548405807516943
20.0	360.0	0.3971538543701172	-1.5933837890625	1.6421336983596098
20.0	380.0	0.44753456115722656	-1.6328125	1.6930339168446809
20.0	400.0	0.48195457458496094	-1.647552490234375	1.7165982115920024
20.0	420.0	0.5364170074462891	-1.7462158203125	1.8267492704219945
20.0	440.0	0.6324672698974609	-1.68096923828125	1.7960157091571871
20.0	460.0	0.7281265258789062	-1.589874267578125	1.748676191979397
20.0	480.0	0.8155765533447266	-1.5675048828125	1.76698519292231
20.0	500.0	0.8640708923339844	-1.70867919921875	1.9147331701366843
20.0	520.0	0.753936767578125	-2.16357421875	2.2911730728048076
20.0	540.0	0.6280231475830078	-2.340087890625	2.422895872659374
20.0	560.0	0.6104831695556641	-2.3475341796875	2.425614648931646
20.0	580.0	0.4886894226074219	-2.343017578125	2.3934386817236653
20.0	600.0	0.5286445617675781	-2.37353515625	2.431693691779692
20.0	620.0	0.5086765289306641	-2.309814453125	2.3651627045406602
20.0	640.0	0.6427745819091797	-2.3548583984375	2.4410074231431884
20.0	660.0	0.7609214782714844	-2.4886474609375	2.6023773133282435
20.0	680.0	0.7905445098876953	-2.5936279296875	2.711432547523291
20.0	700.0	0.7918758392333984	-2.6556396484375	2.7711891467589953
20.0	720.0	0.7396163940429688	-2.569091796875	2.673436939803806
20.0	740.0	0.8044567108154297	-2.5880126953125	2.710158724258535
20.0	760.0	0.8370399475097656	-2.042236328125	2.2071169188877677
20.0	780.0	1.896219253540039	-0.7811279296875	2.0508067437069304
20.0	800.0	1.8578758239746094	-0.666259765625	1.97372861675561
40.0	0.0	0.07493972778320312	-1.398425579071045	1.400432098675408
40.0	20.0	0.057231903076171875	-1.2533493041992188	1.2546553188291938
40.0	40.0	0.009227752685546875	-1.1313743591308594	1.131411990354702
40.0	60.0	0.053562164306640625	-1.1445426940917969	1.1457953063458237
40.0	80.0	0.023593902587890625	-1.07965087890625	1.0799086501007227
40.0	100.0	0.00749969482421875	-1.0444259643554688	1.0444528904849215
40.0	120.0	0.0457305908203125	-1.1243133544921875	1.1252429986568457
40.0	140.0	0.027103424072265625	-1.0879058837890625	1.0882434505106393
40.0	160.0	0.0247955322265625	-1.09381103515625	1.0940920432248769
40.0	180.0	0.046939849853515625	-1.149627685546875	1.150585574774921
40.0	200.0	0.01644134521484375	-1.1774139404296875	1.1775287278663895
40.0	220.0	-0.035552978515625	-1.085418701171875	1.086000815439368
40.0	240.0	-0.0068206787109375	-1.125762939453125	1.1257836015434841
40.0	260.0	0.001407623291015625	-1.149261474609375	1.1492623366423544
40.0	280.0	0.06757736206054688	-1.037628173828125	1.0398263927141644
40.0	300.0	0.1894073486328125	-1.233123779296875	1.2475854274491667
40.0	320.0	0.2830848693847656	-1.478302001953125	1.5051624006243336
40.0	340.0	0.3199577331542969	-1.37481689453125	1.4115574534866748
40.0	360.0	0.3874397277832031	-1.435211181640625	1.4865869226422657
40.0	380.0	0.4441375732421875	-1.453094482421875	1.5194544280136724
40.0	400.0	0.484954833984375	-1.489105224609375	1.566082871678172
40.0	420.0	0.5451469421386719	-1.57568359375	1.6673223971793996
40.0	440.0	0.6431159973144531	-1.544158935546875	1.6727298061046865
40.0	460.0	0.7364768981933594	-1.50555419921875	1.676034506911395
40.0	480.0	0.8202781677246094	-1.515838623046875	1.7235495361509887
40.0	500.0	0.8681564331054688	-1.655426025390625	1.869259457079999
40.0	520.0	0.7593002319335938	-2.119384765625	2.2512948778375845
40.0	540.0	0.6336593627929688	-2.3101806640625	2.395508064829556
40.0	560.0	0.6095008850097656	-2.32421875	2.402807550903578
40.0	580.0	0.4044761657714844	-2.3673095703125	2.4016152003121474
40.0	600.0	0.39521026611328125	-2.3262939453125	2.359625960706257
40.0	620.0	0.09041976928710938	-2.3388671875	2.340614332913924
40.0	640.0	-0.000698089599609375	-2.4520263671875	2.4520264665602243
40.0	660.0	0.08364486694335938	-2.5360107421875	2.5373897903665426
40.0	680.0	0.14594268798828125	-2.6513671875	2.655380807177928
40.0	700.0	0.2743682861328125	-2.804931640625	2.818318552792553
40.0	720.0	0.412017822265625	-2.8668212890625	2.8962774365185533
40.0	740.0	0.6194915771484375	-2.7252197265625	2.7947437042067462
40.0	760.0	0.8275642395019531	-2.078369140625	2.2370697028042614
40.0	780.0	1.9219093322753906	-0.8270263671875	2.092297324356792
40.0	800.0	1.9073867797851562	-0.7950439453125	2.0664508711017673
60.0	0.0	-0.0655517578125	-0.9708958268165588	0.9731062323724569
60.0	20.0	-0.06602096557617188	-0.9284591674804688	0.9308035203919972
60.0	40.0	-0.07323455810546875	-0.8886833190917969	0.8916957676993402
60.0	60.0	-0.049373626708984375	-0.8550910949707031	0.8565153447035226
60.0	80.0	-0.053218841552734375	-0.8230514526367188	0.8247702339340502
60.0	100.0	-0.05178070068359375	-0.8210830688476562	0.8227141951562335
60.0	120.0	-0.026004791259765625	-0.8682785034179688	0.868667835634664
60.0	140.0	-0.0104522705078125	-0.9071044921875	0.9071647092482769
60.0	160.0	0.00315093994140625	-0.9731903076171875	0.9731954085704219
60.0	180.0	0.014904022216796875	-1.0350341796875	1.035141479701985
60.0	200.0	-0.11092376708984375	-0.9022369384765625	0.9090300188975953
60.0	220.0	-0.14804458618164062	-0.7542266845703125	0.7686189505962099
60.0	240.0	-0.11284637451171875	-0.70458984375	0.7135693043819139
60.0	260.0	-0.0904998779296875	-0.516448974609375	0.5243183873185864
60.0	280.0	0.017551422119140625	0.088104248046875	0.08983546594919813
60.0	300.0	0.2815055847167969	-0.754974365234375	0.8057491460670579
60.0	320.0	0.39225006103515625	-1.082916259765625	1.1517672230302678
60.0	340.0	0.41246795654296875	-1.0361328125	1.115213441594878
60.0	360.0	0.4108619689941406	-1.104949951171875	1.1788646878079228
60.0	380.0	0.45919036865234375	-1.028564453125	1.1264105063853966
60.0	400.0	0.49405670166015625	-0.94683837890625	1.0679863951498296
60.0	420.0	0.5512580871582031	-1.14031982421875	1.2665760064692533
60.0	440.0	0.612579345703125	-1.195220947265625	1.3430586612522204
60.0	460.0	0.6729660034179688	-1.26666259765625	1.4343351693581359
60.0	480.0	0.7105827331542969	-1.3382568359375	1.5152092857392603
60.0	500.0	0.7464942932128906	-1.60455322265625	1.769701888493079
60.0	520.0	0.6411018371582031	-2.15771484375	2.2509431162396596
60.0	540.0	0.5781364440917969	-2.3284912109375	2.3991900857164885
60.0	560.0	0.5705680847167969	-2.33935546875	2.407931051435636
60.0	580.0	0.389007568359375	-2.3621826171875	2.3939994998294507
60.0	600.0	0.386627197265625	-2.3197021484375	2.3517012240357036
60.0	620.0	0.06429672241210938	-2.3525390625	2.353417538198719
60.0	640.0	-0.049346923828125	-2.4810791015625	2.4815697908987935
60.0	660.0	0.038784027099609375	-2.5433349609375	2.5436306579936123
60.0	680.0	0.09762191772460938	-2.650634765625	2.652431846355365
60.0	700.0	0.20351791381835938	-2.7783203125	2.7857644013977696
60.0	720.0	0.3949775695800781	-2.903564453125	2.930306095602039
60.0	740.0	0.5796241760253906	-3.112060546875	3.1655781514360117
60.0	760.0	0.6845054626464844	-2.937255859375	3.015960827302909
60.0	780.0	1.80487060546875	-2.2408447265625	2.8773152401236985
60.0	800.0	1.7304306030273438	-2.33544921875	2.9066670131361043
80.0	0.0	-0.16546630859375	-0.7474785447120667	0.7655738201404951
80.0	20.0	-0.09581756591796875	-0.7726650238037109	0.7785834861773229
80.0	40.0	-0.06557464599609375	-0.766754150390625	0.7695530919558197
80.0	60.0	-0.02591705322265625	-0.7761306762695312	0.7765632751388298
80.0	80.0	-0.03365325927734375	-0.7502975463867188	0.7510518956596265
80.0	100.0	-0.0265960693359375	-0.758575439453125	0.759041532622309
80.0	120.0	-0.0280914306640625	-0.7804641723632812	0.7809695594704414
80.0	140.0	-0.009490966796875	-0.8366546630859375	0.8367084938699876
80.0	160.0	0.0071563720703125	-0.8943328857421875	0.8943615176097177
80.0	180.0	-0.05997467041015625	-0.862762451171875	0.864844499458087
80.0	200.0	-0.30478668212890625	-0.4705352783203125	0.560623197653398
80.0	220.0	-0.2757720947265625	-0.2975006103515625	0.4056560875784171
80.0	240.0	-0.25298309326171875	0.0031585693359375	0.25300281033324
80.0	260.0	0.0185394287109375	1.030029296875	1.0301961283356362
80.0	280.0	0.79559326171875	0.69293212890625	1.0550467161992532
80.0	300.0	1.11285400390625	1.093536376953125	1.5602133962153828
80.0	320.0	1.2382125854492188	1.135284423828125	1.6798931899831002
80.0	340.0	0.9597930908203125	-1.007904052734375	1.3917878274739963
80.0	360.0	0.5128860473632812	-0.449005126953125	0.6816580532863393
80.0	380.0	0.52642822265625	-0.81378173828125	0.9692096734809611
80.0	400.0	0.5437774658203125	-0.77252197265625	0.9447137823545632
80.0	420.0	0.5755844116210938	-0.898529052734375	1.06707632037682
80.0	440.0	0.5729904174804688	-1.012359619140625	1.163266958608811
80.0	460.0	0.5719985961914062	-1.16082763671875	1.2941032401686419
80.0	480.0	0.5416946411132812	-1.278350830078125	1.3883853676023374
80.0	500.0	0.582489013671875	-1.67034912109375	1.7689996148634677
80.0	520.0	0.533172607421875	-2.222900390625	2.285948200626125
80.0	540.0	0.5380706787109375	-2.3265380859375	2.387948810298532
80.0	560.0	0.5432205200195312	-2.3258056640625	2.3884012477712986
80.0	580.0	0.3607330322265625	-2.3543701171875	2.38184528658871
80.0	600.0	0.35979461669921875	-2.3197021484375	2.34743907773371
80.0	620.0	0.0193328857421875	-2.3675537109375	2.367632643516525
80.0	640.0	-0.07639312744140625	-2.4874267578125	2.48859956308802
80.0	660.0	0.02104949951171875	-2.5445556640625	2.544642727170603
80.0	680.0	0.08341217041015625	-2.6505126953125	2.6518248694409037
80.0	700.0	0.19985198974609375	-2.766845703125	2.7740540662912014
80.0	720.0	0.38714599609375	-2.8917236328125	2.917524222839931
80.0	740.0	0.5739059448242188	-3.020263671875	3.074306536627803
80.0	760.0	1.6567459106445312	-1.1624755859375	2.0238963660074374
80.0	780.0	2.2373199462890625	-0.7589111328125	2.3625297140077723
80.0	800.0	2.2282638549804688	-0.716064453125	2.340493133602751
100.0	0.0	-0.11905670166015625	-0.675092339515686	0.6855101495112657
100.0	20.0	-0.04947662353515625	-0.7124671936035156	0.7141830565322234
100.0	40.0	-0.03734588623046875	-0.7068252563476562	0.7078111741342242
100.0	60.0	0.00174713134765625	-0.724151611328125	0.7241537189416801
100.0	80.0	-0.00200653076171875	-0.7047882080078125	0.7047910642967612
100.0	100.0	-0.03429412841796875	-0.67437744140625	0.67524885836378
100.0	120.0	-0.051239013671875	-0.6613082885742188	0.6632903504944337
100.0	140.0	-0.02971649169921875	-0.7192535400390625	0.7198671577017756
100.0	160.0	-0.052276611328125	-0.7349700927734375	0.73682690054269
100.0	180.0	-0.16791534423828125	-0.58953857421875	0.6129855571891862
100.0	200.0	-0.38304901123046875	-0.108856201171875	0.3982162949179899
100.0	220.0	-0.2467498779296875	0.0681915283203125	0.2559991929537585
100.0	240.0	-0.14424896240234375	1.337738037109375	1.3454927792758296
100.0	260.0	0.7913055419921875	2.7421875	2.854077214432679
100.0	280.0	2.2562789916992188	1.262115478515625	2.585291157585924
100.0	300.0	2.4275436401367188	5.035736083984375	5.5903135898007115
100.0	320.0	4.312126159667969	5.7398681640625	7.17917255383314
100.0	340.0	-0.1239776611328125	2.00579833984375	2.009626194241085
100.0	360.0	0.12361907958984375	5.609893798828125	5.611255662591831
100.0	380.0	1.0489044189453125	-0.5323486328125	1.1762633833203946
100.0	400.0	2.7751922607421875	3.8309326171875	4.730511262169704
100.0	420.0	1.2990798950195312	-1.058258056640625	1.6755651846731445
100.0	440.0	1.1564483642578125	-1.079254150390625	1.5818224743408977
100.0	460.0	1.0908737182617188	-1.183258056640625	1.609380345909287
100.0	480.0	0.9693069458007812	-1.22625732421875	1.5630940407978553
100.0	500.0	0.8343582153320312	-1.2406005859375	1.4950730568505743
100.0	520.0	0.6370925903320312	-1.2171630859375	1.373816926094913
100.0	540.0	0.6176681518554688	-1.2218017578125	1.3690556895942054
100.0	560.0	0.635162353515625	-1.2818603515625	1.430593295186107
100.0	580.0	0.29135894775390625	-1.94384765625	1.965561941823478
100.0	600.0	0.16788482666015625	-2.244384765625	2.250655080458198
100.0	620.0	-0.17755889892578125	-2.4515380859375	2.45795975341132
100.0	640.0	-0.37337493896484375	-2.603759765625	2.630394221810593
100.0	660.0	-0.45049285888671875	-2.6429443359375	2.681062956883341
100.0	680.0	-0.43647003173828125	-2.6046142578125	2.640931941683802
100.0	700.0	-0.3995208740234375	-2.658203125	2.6880589246778457
100.0	720.0	-0.17321014404296875	-2.78076171875	2.7861510171677413
100.0	740.0	0.1067657470703125	-1.85693359375	1.8600003484797447
100.0	760.0	2.1585159301757812	-0.7420654296875	2.282510048775232
100.0	780.0	2.2396697998046875	-0.683837890625	2.3417418885973786
100.0	800.0	2.2331466674804688	-0.6708984375	2.3317480035199054
120.0	0.0	-0.0465240478515625	-0.6530649662017822	0.6547200448349122
120.0	20.0	-0.0148468017578125	-0.6670608520507812	0.6672260545430987
120.0	40.0	-0.0125885009765625	-0.6619338989257812	0.6620535906585836
120.0	60.0	0.01287078857421875	-0.6674766540527344	0.6676007346490535
120.0	80.0	0.01143646240234375	-0.6595840454101562	0.6596831858035396
120.0	100.0	-0.01630401611328125	-0.6259384155273438	0.6261507174589068
120.0	120.0	-0.0391693115234375	-0.588714599609375	0.5900161987254645
120.0	140.0	-0.0350189208984375	-0.6045684814453125	0.6055818471337976
120.0	160.0	-0.08642578125	-0.5035400390625	0.5109031088217578
120.0	180.0	-0.15484619140625	-0.317779541015625	0.3534984861086711
120.0	200.0	-0.18518829345703125	0.0868988037109375	0.20456320812873358
120.0	220.0	0.29982757568359375	0.19427490234375	0.3572664451372039
120.0	240.0	1.0146865844726562	2.1152191162109375	2.346005280107648
120.0	260.0	6.079933166503906	3.314300537109375	6.924606512967918
120.0	280.0	4.611183166503906	4.0230712890625	6.119486317651834
120.0	300.0	4.256919860839844	7.833770751953125	8.915678936332831
120.0	320.0	4.194664001464844	6.3460693359375	7.607088937413002
120.0	340.0	-0.8550186157226562	4.425628662109375	4.507465572593572
120.0	360.0	-1.0842971801757812	7.97705078125	8.050406172459772
120.0	380.0	-0.13222503662109375	0.32989501953125	0.3554070683328814
120.0	400.0	2.9493484497070312	3.761871337890625	4.780202112947974
120.0	420.0	1.311981201171875	-1.073455810546875	1.6951702125229915
120.0	440.0	1.1314773559570312	-1.070831298828125	1.5578577205872954
120.0	460.0	1.02264404296875	-1.13665771484375	1.5289838453473883
120.0	480.0	0.8632049560546875	-1.19451904296875	1.4737701788855524
120.0	500.0	0.7115936279296875	-1.186859130859375	1.3838352820384388
120.0	520.0	0.6311264038085938	-1.1632080078125	1.323394652786346
120.0	540.0	0.5267181396484375	-1.1005859375	1.2201317160280134
120.0	560.0	0.47322845458984375	-1.0892333984375	1.1875919191814996
120.0	580.0	0.4577484130859375	-1.0926513671875	1.1846605504951226
120.0	600.0	0.37418365478515625	-1.0552978515625	1.119672703525814
120.0	620.0	-0.6724090576171875	-1.21728515625	1.3906534767483312
120.0	640.0	-0.7795639038085938	-2.3876953125	2.5117342187133906
120.0	660.0	-0.7872238159179688	-3.1513671875	3.248205117722726
120.0	680.0	-0.7884521484375	-3.2994384765625	3.3923371075111004
120.0	700.0	-0.7181854248046875	-3.4140625	3.4887838938960005
120.0	720.0	-0.3660125732421875	-3.355224609375	3.3751292394702443
120.0	740.0	1.89324951171875	-0.6671142578125	2.0073452982982296
120.0	760.0	2.2379226684570312	-0.6563720703125	2.332192565951653
120.0	780.0	2.237762451171875	-0.66162109375	2.3335216432614687
120.0	800.0	2.2339401245117188	-0.6536865234375	2.327615636402892
140.0	0.0	-0.0536041259765625	-0.5948599576950073	0.5972702667893465
140.0	20.0	-0.02459716796875	-0.5958900451660156	0.5963974904374088
140.0	40.0	-0.0233001708984375	-0.5839576721191406	0.5844223308453418
140.0	60.0	-0.006988525390625	-0.5689010620117188	0.5689439848044769
140.0	80.0	-0.0187835693359375	-0.5314788818359375	0.531810703459959
140.0	100.0	-0.025238037109375	-0.5212173461914062	0.5218280181131963
140.0	120.0	-0.0274810791015625	-0.5113067626953125	0.5120447395360556
140.0	140.0	-0.05194091796875	-0.44122314453125	0.4442698754467612
140.0	160.0	-0.0966033935546875	-0.33203125	0.34579902634744986
140.0	180.0	-0.064544677734375	-0.1810150146484375	0.19217817501477208
140.0	200.0	0.18072509765625	0.075347900390625	0.1958031333154213
140.0	220.0	0.4919586181640625	0.1357269287109375	0.5103382027275616
140.0	240.0	1.9334564208984375	2.071685791015625	2.8337494152111318
140.0	260.0	8.905517578125	5.44439697265625	10.43789738070661
140.0	280.0	7.41033935546875	7.777984619140625	10.74291273811703
140.0	300.0	5.8153076171875	11.8238525390625	13.176543232123276
140.0	320.0	6.0452880859375	8.92803955078125	10.782179661937198
140.0	340.0	-0.63916015625	8.608856201171875	8.632550654226883
140.0	360.0	-2.73284912109375	10.892059326171875	11.229666988985498
140.0	380.0	-2.758453369140625	2.126251220703125	3.482816280435245
140.0	400.0	-0.9171600341796875	1.084075927734375	1.4200011075311285
140.0	420.0	1.216094970703125	-1.079315185546875	1.62597916577105
140.0	440.0	0.9730224609375	-1.028717041015625	1.4159913347068236
140.0	460.0	0.86639404296875	-1.06005859375	1.3690737233162296
140.0	480.0	0.7258758544921875	-1.155303955078125	1.3644130550364584
140.0	500.0	0.6121978759765625	-1.1424560546875	1.2961450830220909
140.0	520.0	0.5681610107421875	-1.10888671875	1.2459681734088257
140.0	540.0	0.48638916015625	-1.0384521484375	1.1467158670359288
140.0	560.0	0.418792724609375	-1.0247802734375	1.1070510173485146
140.0	580.0	0.4171600341796875	-1.0242919921875	1.1059821785979354
140.0	600.0	0.3858795166015625	-1.0125732421875	1.0836085880643256
140.0	620.0	0.3857879638671875	-1.0140380859375	1.08494497224356
140.0	640.0	0.423095703125	-1.0205078125	1.104738054642988
140.0	660.0	0.7675628662109375	-1.0946044921875	1.336903791565797
140.0	680.0	0.8888092041015625	-1.169677734375	1.469056773439436
140.0	700.0	1.015289306640625	-1.126953125	1.5168505932114957
140.0	720.0	1.0979156494140625	-1.2373046875	1.6541891255046308
140.0	740.0	1.784759521484375	-0.68359375	1.9111951665301474
140.0	760.0	2.1707305908203125	-0.6199951171875	2.2575352141792706
140.0	780.0	2.1853790283203125	-0.62060546875	2.2717906253140145
140.0	800.0	2.184051513671875	-0.6168212890625	2.2694822134163406
160.0	0.0	-0.0188140869140625	-0.5548732280731201	0.555192101077361
160.0	20.0	-0.0216217041015625	-0.5138626098632812	0.5143172949685421
160.0	40.0	-0.01910400390625	-0.5066757202148438	0.5070357466890087
160.0	60.0	-0.018341064453125	-0.4758567810058594	0.4762101118986577
160.0	80.0	-0.0185089111328125	-0.448089599609375	0.4484717037555573
160.0	100.0	0.01422119140625	-0.47214508056640625	0.4723592058889839
160.0	120.0	0.0130157470703125	-0.45426177978515625	0.4544482085401769
160.0	140.0	-0.023834228515625	-0.362274169921875	0.3630573572337002
160.0	160.0	0.0087127685546875	-0.294403076171875	0.2945319738081935
160.0	180.0	0.2286376953125	-0.178436279296875	0.29002534628394805
160.0	200.0	0.14727783203125	0.0021820068359375	0.1472939949952379
160.0	220.0	0.2199554443359375	0.1043701171875	0.24346153465127132
160.0	240.0	3.072998046875	2.801025390625	4.1580115722570445
160.0	260.0	0.79620361328125	5.345428466796875	5.404400585397469
160.0	280.0	0.598297119140625	9.289276123046875	9.308523531311545
160.0	300.0	0.975341796875	14.5673828125	14.599997726939952
160.0	320.0	-0.3424530029296875	9.693115234375	9.699162696134563
160.0	340.0	-3.375335693359375	11.79034423828125	12.26397603960631
160.0	360.0	-3.3199462890625	12.56781005859375	12.998918917785051
160.0	380.0	-5.8819427490234375	3.47833251953125	6.833450637797716
160.0	400.0	-0.7897186279296875	-0.288116455078125	0.8406346429846521
160.0	420.0	1.073699951171875	-1.161041259765625	1.581407092441613
160.0	440.0	0.848541259765625	-1.028350830078125	1.3332395505860912
160.0	460.0	0.6905364990234375	-1.029022216796875	1.2392446809024846
160.0	480.0	0.554443359375	-1.11669921875	1.2467656491546018
160.0	500.0	0.4638519287109375	-1.03704833984375	1.136058040304955
160.0	520.0	0.4401702880859375	-0.98046875	1.0747412954940456
160.0	540.0	0.4333648681640625	-0.9278564453125	1.0240716244808288
160.0	560.0	0.415679931640625	-0.9481201171875	1.035239857320222
160.0	580.0	0.3969573974609375	-0.9935302734375	1.0698960602019965
160.0	600.0	0.3529205322265625	-0.9766845703125	1.038492008613255
160.0	620.0	0.34112548828125	-0.9793701171875	1.037078794111122
160.0	640.0	0.349273681640625	-0.975341796875	1.0359940759570734
160.0	660.0	0.33697509765625	-0.9573974609375	1.0149690215223375
160.0	680.0	0.5009918212890625	-0.9886474609375	1.1083395720701745
160.0	700.0	0.846466064453125	-1.1732177734375	1.4467013313674688
160.0	720.0	1.188507080078125	-1.2813720703125	1.7477023379204977
160.0	740.0	1.768646240234375	-0.7041015625	1.903646115592426
160.0	760.0	1.9546661376953125	-0.6295166015625	2.0535361846082747
160.0	780.0	2.0069580078125	-0.62158203125	2.1010103918580687
160.0	800.0	2.0081024169921875	-0.61669921875	2.100664952708243
180.0	0.0	-0.090179443359375	-0.36768487095832825	0.37858221872698833
180.0	20.0	-0.0806884765625	-0.3474102020263672	0.35665736880369986
180.0	40.0	-0.06732177734375	-0.3616371154785156	0.36785000339315305
180.0	60.0	-0.070587158203125	-0.3264617919921875	0.33400576122867
180.0	80.0	0.011474609375	-0.37848663330078125	0.37866053167404295
180.0	100.0	0.0834197998046875	-0.4494171142578125	0.45709365078424996
180.0	120.0	0.056793212890625	-0.37961578369140625	0.3838406078805113
180.0	140.0	0.1382293701171875	-0.2950439453125	0.325819410760869
180.0	160.0	0.1695556640625	-0.2642822265625	0.31399716319181603
180.0	180.0	0.2769775390625	-0.1920318603515625	0.33703529864867376
180.0	200.0	0.1479949951171875	-0.0556793212890625	0.15812243799963052
180.0	220.0	0.2953948974609375	0.08856201171875	0.3083851088584366
180.0	240.0	1.02386474609375	1.83233642578125	2.0989892318776735
180.0	260.0	-1.6385650634765625	4.067352294921875	4.385002868670919
180.0	280.0	-0.5248870849609375	8.629425048828125	8.645373509878048
180.0	300.0	-1.977996826171875	14.309814453125	14.44587349824202
180.0	320.0	-5.0195465087890625	8.43572998046875	9.816179881057383
180.0	340.0	-4.0340423583984375	12.997283935546875	13.60892675601488
180.0	360.0	-9.88427734375	11.060546875	14.833564500221847
180.0	380.0	-8.596466064453125	4.9908447265625	9.940209247392678
180.0	400.0	-2.97503662109375	0.70428466796875	3.057263447984941
180.0	420.0	0.703582763671875	-1.168243408203125	1.363752677777832
180.0	440.0	0.4287567138671875	-1.004058837890625	1.0917721692882913
180.0	460.0	0.148956298828125	-0.85736083984375	0.8702043373013916
180.0	480.0	0.0882415771484375	-0.871795654296875	0.8762501005926105
180.0	500.0	0.071929931640625	-0.778350830078125	0.7816674035349889
180.0	520.0	0.0908050537109375	-0.7169189453125	0.7226467545955172
180.0	540.0	0.13818359375	-0.6876220703125	0.7013692445228218
180.0	560.0	0.3117523193359375	-0.8663330078125	0.9207184091983768
180.0	580.0	0.3339996337890625	-0.956787109375	1.013408766509051
180.0	600.0	0.303497314453125	-0.946044921875	0.9935349083377664
180.0	620.0	0.3038482666015625	-0.945556640625	0.9931772901888211
180.0	640.0	0.3069000244140625	-0.946533203125	0.995044084251258
180.0	660.0	0.2914581298828125	-0.9346923828125	0.9790800232680144
180.0	680.0	0.3756561279296875	-0.902587890625	0.9776412566754805
180.0	700.0	0.5739593505859375	-1.060791015625	1.2061123144034929
180.0	720.0	1.0174102783203125	-1.315673828125	1.663166045963213
180.0	740.0	1.2736968994140625	-0.9815673828125	1.6080355464287404
180.0	760.0	1.656005859375	-0.6865234375	1.7926711456709368
180.0	780.0	1.7302398681640625	-0.6705322265625	1.8556248188260622
180.0	800.0	1.7518768310546875	-0.655517578125	1.870501463890654
200.0	0.0	-0.084747314453125	-0.24435779452323914	0.2586364998434645
200.0	20.0	-0.057525634765625	-0.26253318786621094	0.26876174092750493
200.0	40.0	-0.052459716796875	-0.27231597900390625	0.27732294226634807
200.0	60.0	-0.009613037109375	-0.2849464416503906	0.2851085496643089
200.0	80.0	0.0157928466796875	-0.31240081787109375	0.3127997522581762
200.0	100.0	0.098358154296875	-0.381683349609375	0.3941528965842066
200.0	120.0	0.1079254150390625	-0.30347442626953125	0.32209412073332705
200.0	140.0	0.265411376953125	-0.2423248291015625	0.3593946602486677
200.0	160.0	0.1791839599609375	-0.2447509765625	0.30333138979601215
200.0	180.0	0.1726531982421875	-0.209442138671875	0.2714316420661103
200.0	200.0	0.152740478515625	-0.0984649658203125	0.18172782745407323
200.0	220.0	0.333984375	0.064422607421875	0.3401409047603267
200.0	240.0	-0.3926849365234375	0.4779815673828125	0.6186015180470755
200.0	260.0	-3.031982421875	3.67132568359375	4.761465077218786
200.0	280.0	-1.165863037109375	9.55926513671875	9.630097952533216
200.0	300.0	-3.536346435546875	14.04364013671875	14.48204317083273
200.0	320.0	-6.514373779296875	9.409820556640625	11.444727547852205
200.0	340.0	-5.59307861328125	12.122406005859375	13.350477734719442
200.0	360.0	-13.393264770507812	11.484039306640625	17.642638691799835
200.0	380.0	-9.04473876953125	5.59735107421875	10.63661781099234
200.0	400.0	0.2484130859375	-1.002685546875	1.0329992096691119
200.0	420.0	0.4416656494140625	-1.048919677734375	1.138112927705652
200.0	440.0	0.2785186767578125	-0.915924072265625	0.957334612065483
200.0	460.0	0.1349945068359375	-0.780975341796875	0.7925566234475766
200.0	480.0	0.0738983154296875	-0.6832275390625	0.6872123624882963
200.0	500.0	0.049072265625	-0.624755859375	0.6266801186227032
200.0	520.0	0.0516357421875	-0.5877685546875	0.5900323073787457
200.0	540.0	0.069488525390625	-0.5645751953125	0.5688354826512768
200.0	560.0	0.19781494140625	-0.689697265625	0.7175047520777544
200.0	580.0	0.246673583984375	-0.9344482421875	0.9664581596546252
200.0	600.0	0.1809844970703125	-0.9342041015625	0.9515737972201588
200.0	620.0	0.173065185546875	-0.9365234375	0.9523800225934974
200.0	640.0	0.1722564697265625	-0.941650390625	0.9572762138102425
200.0	660.0	0.162994384765625	-0.950439453125	0.9643144318746213
200.0	680.0	0.214752197265625	-0.962890625	0.9865479521763271
200.0	700.0	0.3520355224609375	-1.111572265625	1.165985381889945
200.0	720.0	0.6938323974609375	-1.3294677734375	1.4996292729789107
200.0	740.0	0.9667816162109375	-1.1934814453125	1.5359246901292545
200.0	760.0	1.475616455078125	-0.746337890625	1.6536215315119438
200.0	780.0	1.597076416015625	-0.7130126953125	1.7490112012992112
200.0	800.0	1.681671142578125	-0.684326171875	1.8155770821678456
220.0	0.0	0.0477752685546875	-0.2556530237197876	0.2600787281238948
220.0	20.0	0.02838134765625	-0.2465972900390625	0.24822514850311692
220.0	40.0	0.03973388671875	-0.2516822814941406	0.2547994359724415
220.0	60.0	0.044921875	-0.2515907287597656	0.2555696962696978
220.0	80.0	0.05987548828125	-0.26383209228515625	0.2705410264941
220.0	100.0	0.209014892578125	-0.29993438720703125	0.3655788040200122
220.0	120.0	0.2783966064453125	-0.2531585693359375	0.3762896912067681
220.0	140.0	0.21148681640625	-0.2449798583984375	0.32363838544673496
220.0	160.0	0.13885498046875	-0.256500244140625	0.29167290042987737
220.0	180.0	0.1287841796875	-0.23333740234375	0.26651774475691364
220.0	200.0	0.121124267578125	-0.1583251953125	0.1993438127133082
220.0	220.0	0.2360992431640625	-0.03009033203125	0.23800899290655803
220.0	240.0	0.11492919921875	0.437225341796875	0.4520782236985733
220.0	260.0	-5.438690185546875	0.834716796875	5.502372494238204
220.0	280.0	-4.255523681640625	6.873260498046875	8.084008391819973
220.0	300.0	-5.81561279296875	11.538177490234375	12.920947796268392
220.0	320.0	-10.097412109375	9.826690673828125	14.089768660473228
220.0	340.0	-9.176254272460938	10.623443603515625	14.037848712318233
220.0	360.0	-11.602325439453125	9.627105712890625	15.076309893675987
220.0	380.0	-7.4164276123046875	4.9537353515625	8.91868221554482
220.0	400.0	0.3292083740234375	-0.947235107421875	1.0028122966236934
220.0	420.0	0.3281707763671875	-0.874114990234375	0.9336878892937854
220.0	440.0	0.1852264404296875	-0.731353759765625	0.7544449324884939
220.0	460.0	0.0950469970703125	-0.642822265625	0.6498110470247039
220.0	480.0	0.0128936767578125	-0.486541748046875	0.4867125635247602
220.0	500.0	-0.0052642822265625	-0.45660400390625	0.4566343493984872
220.0	520.0	-0.0062255859375	-0.4476318359375	0.44767512602895654
220.0	540.0	-0.0283660888671875	-0.449951171875	0.4508444211358359
220.0	560.0	0.010650634765625	-0.526123046875	0.526230839531421
220.0	580.0	0.1171417236328125	-0.916259765625	0.9237175658819345
220.0	600.0	0.084503173828125	-0.919677734375	0.9235517968647776
220.0	620.0	0.094390869140625	-0.9224853515625	0.9273019249546028
220.0	640.0	0.10748291015625	-0.9322509765625	0.9384265870473787
220.0	660.0	0.065704345703125	-0.9561767578125	0.9584315589676188
220.0	680.0	0.04925537109375	-1.01025390625	1.0114539271143135
220.0	700.0	0.156829833984375	-1.2423095703125	1.2521695832903765
220.0	720.0	0.2854766845703125	-1.35546875	1.385204847544153
220.0	740.0	0.5391693115234375	-1.4539794921875	1.5507288319337065
220.0	760.0	1.010498046875	-0.945068359375	1.3835680346950574
220.0	780.0	1.192596435546875	-0.873291015625	1.4781486583055359
220.0	800.0	1.4095916748046875	-0.7823486328125	1.6121470382512484
240.0	0.0	0.07501220703125	-0.23009046912193298	0.2420092047514935
240.0	20.0	0.06268310546875	-0.21608352661132812	0.2249916935888856
240.0	40.0	0.0671844482421875	-0.21783828735351562	0.22796330740432771
240.0	60.0	0.081146240234375	-0.20926284790039062	0.22444520893874506
240.0	80.0	0.11279296875	-0.2227935791015625	0.24971830667438594
240.0	100.0	0.3055419921875	-0.2514495849609375	0.39570544950371106
240.0	120.0	0.2217864990234375	-0.23996734619140625	0.3267622658558045
240.0	140.0	0.1298828125	-0.2393646240234375	0.2723324589849542
240.0	160.0	0.080718994140625	-0.255645751953125	0.26808637881614383
240.0	180.0	0.0675048828125	-0.2568206787109375	0.2655442904998636
240.0	200.0	0.120361328125	-0.23577880859375	0.26472343283113814
240.0	220.0	0.1571502685546875	-0.18316650390625	0.24134244355282536
240.0	240.0	-0.07733154296875	0.2484130859375	0.26017153726516545
240.0	260.0	-1.93975830078125	-0.193084716796875	1.949344498366128
240.0	280.0	-2.3588409423828125	1.101959228515625	2.6035446477393442
240.0	300.0	-2.635955810546875	5.655426025390625	6.239559805292473
240.0	320.0	-3.6707305908203125	9.0152587890625	9.733917716117837
240.0	340.0	-3.100067138671875	7.14208984375	7.785875904512615
240.0	360.0	-2.453765869140625	3.959991455078125	4.6585941296544835
240.0	380.0	-0.150115966796875	0.402008056640625	0.429121522521689
240.0	400.0	0.2241363525390625	-0.4598388671875	0.5115553619167706
240.0	420.0	0.111724853515625	-0.394775390625	0.41028045522082723
240.0	440.0	0.0204010009765625	-0.307159423828125	0.30783617800263735
240.0	460.0	0.0171051025390625	-0.328460693359375	0.3289057792362324
240.0	480.0	0.006072998046875	-0.339599609375	0.33965390619412866
240.0	500.0	0.00146484375	-0.364166259765625	0.3641692058904714
240.0	520.0	0.0056610107421875	-0.402099609375	0.40213945703219767
240.0	540.0	-0.0347442626953125	-0.4273681640625	0.4287781611094399
240.0	560.0	-0.0767364501953125	-0.5164794921875	0.52214897169183
240.0	580.0	0.0233917236328125	-0.8389892578125	0.8393152848955412
240.0	600.0	0.053436279296875	-0.8818359375	0.8834534829925103
240.0	620.0	0.084625244140625	-0.8841552734375	0.8881959127879394
240.0	640.0	0.085357666015625	-0.8956298828125	0.8996881782786564
240.0	660.0	0.03369140625	-0.93359375	0.934201477677147
240.0	680.0	-0.028228759765625	-1.0484619140625	1.0488418603953156
240.0	700.0	0.0366363525390625	-1.3521728515625	1.3526690810505093
240.0	720.0	0.147979736328125	-1.510986328125	1.518215296374138
240.0	740.0	0.274322509765625	-1.6224365234375	1.6454644061626107
240.0	760.0	0.440460205078125	-1.75732421875	1.8116825334651658
240.0	780.0	0.613800048828125	-1.54541015625	1.662841859883873
240.0	800.0	0.8368377685546875	-1.3917236328125	1.6239433860231738
260.0	0.0	0.109771728515625	-0.20019744336605072	0.22831742971488436
260.0	20.0	0.104522705078125	-0.19338417053222656	0.21982364133387924
260.0	40.0	0.107635498046875	-0.19511795043945312	0.22283719398585983
260.0	60.0	0.129119873046875	-0.18181228637695312	0.222996971040542
260.0	80.0	0.179443359375	-0.20050811767578125	0.2690788443517445
260.0	100.0	0.222686767578125	-0.22528839111328125	0.3167716142977534
260.0	120.0	0.155487060546875	-0.23777008056640625	0.28409652797959867
260.0	140.0	0.101287841796875	-0.2344970703125	0.25543708203981336
260.0	160.0	0.089935302734375	-0.2442779541015625	0.2603076593916682
260.0	180.0	0.072540283203125	-0.26287841796875	0.27270342007562426
260.0	200.0	0.1317138671875	-0.2541656494140625	0.28626686876332463
260.0	220.0	0.17877197265625	-0.2863311767578125	0.3375573447444459
260.0	240.0	0.25933837890625	-0.2466583251953125	0.357906026998538
260.0	260.0	0.043182373046875	-0.108245849609375	0.1165413287191068
260.0	280.0	0.033843994140625	-0.169525146484375	0.172870446375138
260.0	300.0	0.126190185546875	0.22393798828125	0.2570451040650415
260.0	320.0	-0.049713134765625	0.934906005859375	0.9362268077555539
260.0	340.0	-0.1292724609375	1.184356689453125	1.1913908414156975
260.0	360.0	0.18634033203125	0.51605224609375	0.5486644147745695
260.0	380.0	0.2374267578125	0.04522705078125	0.24169598972205827
260.0	400.0	0.136383056640625	-0.05535888671875	0.1471901643364098
260.0	420.0	0.04931640625	-0.038726806640625	0.06270465276193941
260.0	440.0	-0.010223388671875	-0.028472900390625	0.030252664884116827
260.0	460.0	0.0072021484375	-0.047027587890625	0.04757588638087831
260.0	480.0	0.036529541015625	-0.149688720703125	0.15408153838974478
260.0	500.0	0.037750244140625	-0.216064453125	0.2193374770459488
260.0	520.0	0.019134521484375	-0.336181640625	0.3367257421192396
260.0	540.0	-0.0263671875	-0.3883056640625	0.38919984239421174
260.0	560.0	-0.07012939453125	-0.4608154296875	0.4661212205160745
260.0	580.0	0.018585205078125	-0.7645263671875	0.7647522317539923
260.0	600.0	0.044525146484375	-0.9014892578125	0.9025881511635233
260.0	620.0	0.088623046875	-0.89697265625	0.90134010811546
260.0	640.0	0.09783935546875	-0.907470703125	0.9127297609417161
260.0	660.0	0.020751953125	-0.9554443359375	0.9556696723416269
260.0	680.0	-0.032928466796875	-1.1265869140625	1.1270680364833614
260.0	700.0	0.01849365234375	-1.4034423828125	1.4035642261939563
260.0	720.0	0.070526123046875	-1.596435546875	1.5979926124228807
260.0	740.0	0.14141845703125	-1.6917724609375	1.6976728894506221
260.0	760.0	0.25921630859375	-1.96484375	1.9818688293010294
260.0	780.0	0.384765625	-1.68701171875	1.7303332411363626
260.0	800.0	0.54132080078125	-1.5596923828125	1.6509598839347333
280.0	0.0	0.15625	-0.20735913515090942	0.25963796608072004
280.0	20.0	0.15704345703125	-0.19975852966308594	0.25409863748057376
280.0	40.0	0.1800537109375	-0.22034072875976562	0.2845511826943431
280.0	60.0	0.209075927734375	-0.22125625610351562	0.30441267125882604
280.0	80.0	0.274810791015625	-0.218292236328125	0.3509593584729826
280.0	100.0	0.208587646484375	-0.23886871337890625	0.31712311252443376
280.0	120.0	0.094024658203125	-0.24805450439453125	0.2652765981021149
280.0	140.0	0.061859130859375	-0.2310333251953125	0.2391713808579118
280.0	160.0	0.06854248046875	-0.2356719970703125	0.24543708324521452
280.0	180.0	0.0572509765625	-0.2559814453125	0.26230549872550585
280.0	200.0	0.09869384765625	-0.2456817626953125	0.26476405361429056
280.0	220.0	0.154266357421875	-0.299957275390625	0.33730175821062797
280.0	240.0	0.20599365234375	-0.2713775634765625	0.3407039283078395
280.0	260.0	0.1680908203125	-0.25091552734375	0.30201510845572166
280.0	280.0	0.209564208984375	-0.23162841796875	0.3123601794370607
280.0	300.0	0.456390380859375	-0.11175537109375	0.46987385829525263
280.0	320.0	0.4237060546875	-0.0609130859375	0.4280621740089587
280.0	340.0	0.3558349609375	-0.023345947265625	0.3565999897351674
280.0	360.0	0.31207275390625	0.10589599609375	0.329550247639595
280.0	380.0	0.11688232421875	0.044525146484375	0.12507584252857162
280.0	400.0	0.0599365234375	0.061920166015625	0.0861771071757259
280.0	420.0	0.056304931640625	0.080535888671875	0.09826634566943099
280.0	440.0	0.051727294921875	0.093719482421875	0.10704697298550189
280.0	460.0	0.047332763671875	0.097412109375	0.10830286039484152
280.0	480.0	0.046661376953125	0.00677490234375	0.047150645816669084
280.0	500.0	0.03662109375	-0.102264404296875	0.10862372159726896
280.0	520.0	0.049285888671875	-0.1903076171875	0.19658608287913085
280.0	540.0	0.047821044921875	-0.22119140625	0.2263017687431376
280.0	560.0	0.104095458984375	-0.2728271484375	0.29201115989925003
280.0	580.0	0.027923583984375	-0.71484375	0.7153889246113577
280.0	600.0	-0.00030517578125	-0.897216796875	0.8972168487756416
280.0	620.0	0.061798095703125	-0.884521484375	0.8866776533518176
280.0	640.0	0.072357177734375	-0.893798828125	0.8967228704161098
280.0	660.0	0.004486083984375	-0.9423828125	0.9423934901329301
280.0	680.0	-0.003021240234375	-1.14599609375	1.1460000762577691
280.0	700.0	0.025726318359375	-1.4873046875	1.4875271684630842
280.0	720.0	0.05377197265625	-1.69921875	1.700069347231138
280.0	740.0	0.093475341796875	-1.8082275390625	1.8106420056289614
280.0	760.0	0.160888671875	-2.09619140625	2.102356672016919
280.0	780.0	0.22930908203125	-1.80810546875	1.822588280777003
280.0	800.0	0.326934814453125	-1.6890869140625	1.7204362749485023
300.0	0.0	0.074859619140625	-0.13036321103572845	0.1503280724596218
300.0	20.0	0.081268310546875	-0.13087844848632812	0.15405747816101548
300.0	40.0	0.11029052734375	-0.17234039306640625	0.20460990079672556
300.0	60.0	0.142059326171875	-0.20647430419921875	0.25062420163854626
300.0	80.0	0.21099853515625	-0.2235870361328125	0.30742729964129545
300.0	100.0	0.130157470703125	-0.23729705810546875	0.27064896261642135
300.0	120.0	0.050384521484375	-0.23261260986328125	0.23800677778713894
300.0	140.0	0.04644775390625	-0.21429443359375	0.21927037673201935
300.0	160.0	0.0137939453125	-0.2245635986328125	0.22498685018952364
300.0	180.0	-0.03277587890625	-0.2369842529296875	0.23924003505834734
300.0	200.0	-0.013031005859375	-0.23956298828125	0.23991713667003736
300.0	220.0	0.00048828125	-0.29046630859375	0.2904667190000581
300.0	240.0	-0.00164794921875	-0.2267303466796875	0.22673633551356268
300.0	260.0	-0.048919677734375	-0.209564208984375	0.2151982633686478
300.0	280.0	0.024383544921875	-0.215728759765625	0.2171024068336688
300.0	300.0	0.0938720703125	-0.194976806640625	0.21639759867551814
300.0	320.0	0.111724853515625	-0.17706298828125	0.20936509907855688
300.0	340.0	0.113189697265625	-0.143157958984375	0.1824996131164552
300.0	360.0	0.10528564453125	-0.078033447265625	0.1310506994888536
300.0	380.0	0.078033447265625	-0.018768310546875	0.08025875885497494
300.0	400.0	0.029632568359375	0.044219970703125	0.05323058253070565
300.0	420.0	0.031341552734375	0.081787109375	0.08758666672342214
300.0	440.0	0.026031494140625	0.1041259765625	0.1073305999344441
300.0	460.0	0.017547607421875	0.1070556640625	0.10848425569682955
300.0	480.0	0.03411865234375	-0.004425048828125	0.034404410980061376
300.0	500.0	0.074249267578125	-0.140289306640625	0.15872631569338247
300.0	520.0	0.10919189453125	-0.228271484375	0.25304296158970613
300.0	540.0	0.141937255859375	-0.256591796875	0.2932329020154985
300.0	560.0	0.150543212890625	-0.28271484375	0.32029820765033784
300.0	580.0	0.07806396484375	-0.673095703125	0.6776074144904735
300.0	600.0	0.039947509765625	-0.9052734375	0.9061544019534095
300.0	620.0	0.042755126953125	-0.8990478515625	0.9000639089975361
300.0	640.0	0.037567138671875	-0.906982421875	0.9077601023939268
300.0	660.0	0.004852294921875	-0.9508056640625	0.9508180454636631
300.0	680.0	0.025543212890625	-1.1602783203125	1.1605594497103422
300.0	700.0	0.03778076171875	-1.548583984375	1.5490447839293735
300.0	720.0	0.028717041015625	-1.748291015625	1.7485268495964787
300.0	740.0	0.04913330078125	-1.8818359375	1.8824772447262583
300.0	760.0	0.11859130859375	-2.1695556640625	2.1727944398722245
300.0	780.0	0.154449462890625	-1.9920654296875	1.998043871576209
300.0	800.0	0.22271728515625	-1.894775390625	1.90781989978758
320.0	0.0	0.077911376953125	-0.1317998617887497	0.1531058007596886
320.0	20.0	0.092254638671875	-0.14470672607421875	0.1716128052553107
320.0	40.0	0.1304931640625	-0.2084503173828125	0.24592681977376482
320.0	60.0	0.121063232421875	-0.27309417724609375	0.29872518455957775
320.0	80.0	0.14801025390625	-0.2502288818359375	0.29072586497636593
320.0	100.0	0.054443359375	-0.26346588134765625	0.26903224716441093
320.0	120.0	-0.013458251953125	-0.2354278564453125	0.23581221371266686
320.0	140.0	-0.013824462890625	-0.2204132080078125	0.22084632222092693
320.0	160.0	-0.007049560546875	-0.2226104736328125	0.22272206732815938
320.0	180.0	-0.033935546875	-0.2266845703125	0.22921063622674248
320.0	200.0	-0.03961181640625	-0.2250518798828125	0.22851136653958884
320.0	220.0	-0.041168212890625	-0.2684326171875	0.27157115406968163
320.0	240.0	-0.099029541015625	-0.259552001953125	0.2778022528915854
320.0	260.0	-0.18243408203125	-0.222015380859375	0.2873552220244452
320.0	280.0	-0.133148193359375	-0.227081298828125	0.26323821468839537
320.0	300.0	-0.037994384765625	-0.21746826171875	0.2207623566840441
320.0	320.0	-0.023223876953125	-0.208221435546875	0.2095125644965841
320.0	340.0	-0.00390625	-0.167877197265625	0.16792263739836888
320.0	360.0	0.015289306640625	-0.131439208984375	0.13232546450320612
320.0	380.0	0.0130615234375	-0.058990478515625	0.06041920183195717
320.0	400.0	-0.006072998046875	0.024658203125	0.025395044529023914
320.0	420.0	0.0242919921875	0.063995361328125	0.0684507644658176
320.0	440.0	0.029205322265625	0.082366943359375	0.08739144241289018
320.0	460.0	0.020477294921875	0.08160400390625	0.08413401845180529
320.0	480.0	0.03460693359375	-0.030670166015625	0.046241744519300104
320.0	500.0	-0.012237548828125	-0.227386474609375	0.22771553841712402
320.0	520.0	0.026611328125	-0.3077392578125	0.30888770384002784
320.0	540.0	0.06396484375	-0.339599609375	0.34557111558059145
320.0	560.0	0.08380126953125	-0.3643798828125	0.3738921659696823
320.0	580.0	0.154815673828125	-0.654296875	0.6723632154554724
320.0	600.0	0.098297119140625	-0.9320068359375	0.9371761125133186
320.0	620.0	0.040985107421875	-0.9412841796875	0.9421760376704305
320.0	640.0	0.038482666015625	-0.9503173828125	0.9510962325965074
320.0	660.0	0.0242919921875	-0.99755859375	0.9978543224584013
320.0	680.0	0.046051025390625	-1.2188720703125	1.2197417024630288
320.0	700.0	0.04473876953125	-1.616455078125	1.6170740790375902
320.0	720.0	-0.009979248046875	-1.793701171875	1.793728931410019
320.0	740.0	0.018646240234375	-1.934326171875	1.9344160414645735
320.0	760.0	0.070892333984375	-2.2081298828125	2.2092675941106132
320.0	780.0	0.14129638671875	-2.1365966796875	2.1412636550764654
320.0	800.0	0.281341552734375	-2.038330078125	2.0576546300786385
340.0	0.0	0.0548095703125	-0.20669132471084595	0.2138349660569226
340.0	20.0	0.069305419921875	-0.21421241760253906	0.2251448446793131
340.0	40.0	0.090362548828125	-0.2683982849121094	0.28320139401930405
340.0	60.0	0.095306396484375	-0.2915382385253906	0.30672113349641306
340.0	80.0	0.11614990234375	-0.25566864013671875	0.28081533676745946
340.0	100.0	0.01361083984375	-0.26332855224609375	0.26368007393293097
340.0	120.0	-0.05413818359375	-0.22330474853515625	0.22977370093459337
340.0	140.0	-0.018035888671875	-0.2070159912109375	0.20780017780846874
340.0	160.0	-0.030975341796875	-0.2059173583984375	0.20823407571582464
340.0	180.0	-0.04705810546875	-0.2007598876953125	0.20620135256040995
340.0	200.0	-0.05718994140625	-0.2209930419921875	0.22827311275533757
340.0	220.0	-0.088836669921875	-0.2528076171875	0.2679620219934715
340.0	240.0	-0.171295166015625	-0.27490234375	0.3239032764569752
340.0	260.0	-0.222930908203125	-0.233612060546875	0.3229129676324984
340.0	280.0	-0.100860595703125	-0.183258056640625	0.20918024545661035
340.0	300.0	-0.041900634765625	-0.0211181640625	0.04692163730234665
340.0	320.0	-0.025360107421875	-0.01141357421875	0.02781015506781568
340.0	340.0	-0.022735595703125	0.031219482421875	0.03862076377631232
340.0	360.0	-0.045806884765625	0.106781005859375	0.11619145366278505
340.0	380.0	-0.029815673828125	-0.058563232421875	0.06571625824347951
340.0	400.0	-0.034027099609375	-0.01434326171875	0.03692658479414103
340.0	420.0	0.041046142578125	-0.023468017578125	0.04728143049433837
340.0	440.0	0.05731201171875	-0.02496337890625	0.06251269450013448
340.0	460.0	0.004364013671875	-0.03265380859375	0.032944131966187444
340.0	480.0	-0.004547119140625	-0.1168212890625	0.11690975096502096
340.0	500.0	-0.042022705078125	-0.313568115234375	0.3163714124786267
340.0	520.0	-0.008636474609375	-0.3931884765625	0.39328331619230683
340.0	540.0	0.044403076171875	-0.429931640625	0.43221851971431013
340.0	560.0	0.07049560546875	-0.450927734375	0.4564049211160811
340.0	580.0	0.071075439453125	-0.7022705078125	0.7058580482198114
340.0	600.0	-0.0048828125	-0.95458984375	0.9546023316798254
340.0	620.0	-0.076690673828125	-0.97802734375	0.9810295329779285
340.0	640.0	-0.075714111328125	-0.9898681640625	0.9927595926903311
340.0	660.0	-0.021697998046875	-1.02880859375	1.0290373781807416
340.0	680.0	0.055328369140625	-1.227783203125	1.2290292194686203
340.0	700.0	-0.00335693359375	-1.708984375	1.7089876719851707
340.0	720.0	-0.03607177734375	-1.9022216796875	1.9025636630068048
340.0	740.0	-0.014068603515625	-2.0697021484375	2.0697499628823968
340.0	760.0	0.027069091796875	-2.2220458984375	2.222210770942672
340.0	780.0	0.108062744140625	-2.2906494140625	2.293196959446806
340.0	800.0	0.1563720703125	-2.1563720703125	2.1620343961180715
360.0	0.0	0.05718994140625	-0.25719648599624634	0.2634781239626312
360.0	20.0	0.070343017578125	-0.28059959411621094	0.2892823401802791
360.0	40.0	0.077911376953125	-0.29921722412109375	0.3091943237989093
360.0	60.0	0.086669921875	-0.3090095520019531	0.320933916229286
360.0	80.0	0.094207763671875	-0.28028106689453125	0.29569000523452355
360.0	100.0	0.0440673828125	-0.2729644775390625	0.2764987164999447
360.0	120.0	-0.0172119140625	-0.23767852783203125	0.23830092861358418
360.0	140.0	-0.005279541015625	-0.212432861328125	0.2124984567600199
360.0	160.0	-0.0220947265625	-0.1980438232421875	0.19927250905795924
360.0	180.0	-0.071441650390625	-0.183685302734375	0.19708931947509303
360.0	200.0	-0.0753173828125	-0.1950836181640625	0.20911797203900578
360.0	220.0	-0.1103515625	-0.226287841796875	0.2517611063911162
360.0	240.0	-0.1802978515625	-0.2678985595703125	0.32291942260864637
360.0	260.0	-0.14093017578125	-0.193328857421875	0.2392433103720597
360.0	280.0	0.115814208984375	-0.027069091796875	0.11893555706088962
360.0	300.0	0.171539306640625	1.86993408203125	1.8777857185698266
360.0	320.0	0.367034912109375	2.4603271484375	2.487553879626678
360.0	340.0	0.434844970703125	2.0394287109375	2.0852720723066316
360.0	360.0	0.0865478515625	1.2647705078125	1.2677282705857646
360.0	380.0	-0.128662109375	-0.040191650390625	0.13479357236139522
360.0	400.0	-0.195037841796875	-0.097381591796875	0.21799755538463278
360.0	420.0	-0.1024169921875	-0.25958251953125	0.2790561318712173
360.0	440.0	0.00152587890625	-0.355499267578125	0.3555025422623864
360.0	460.0	-0.008819580078125	-0.377105712890625	0.37720883299241675
360.0	480.0	-0.002197265625	-0.282806396484375	0.28281493218835585
360.0	500.0	-0.04449462890625	-0.417999267578125	0.4203607494728234
360.0	520.0	-0.021759033203125	-0.471923828125	0.4724251846357148
360.0	540.0	0.0037841796875	-0.4954833984375	0.49549784877745096
360.0	560.0	0.0145263671875	-0.5216064453125	0.5218086805862931
360.0	580.0	0.002960205078125	-0.71923828125	0.719244372956479
360.0	600.0	-0.05987548828125	-0.9930419921875	0.9948454514871327
360.0	620.0	-0.161163330078125	-1.018310546875	1.030984960529848
360.0	640.0	-0.16546630859375	-1.034423828125	1.047574224326096
360.0	660.0	-0.1083984375	-1.072021484375	1.0774879508440083
360.0	680.0	0.004638671875	-1.2191162109375	1.2191250358545553
360.0	700.0	-0.04534912109375	-1.784912109375	1.7854881072069586
360.0	720.0	-0.058807373046875	-1.963134765625	1.9640153805737361
360.0	740.0	-0.050689697265625	-2.142578125	2.1431776564572047
360.0	760.0	-0.17822265625	-1.7484130859375	1.7574730820920978
360.0	780.0	-0.477935791015625	-1.529052734375	1.6020065183492218
360.0	800.0	-1.381622314453125	-1.0421142578125	1.730572837568794
380.0	0.0	0.2918701171875	-0.3449120819568634	0.4518323910332935
380.0	20.0	0.271636962890625	-0.3442039489746094	0.43847804745295776
380.0	40.0	0.245819091796875	-0.34088134765625	0.420270292873267
380.0	60.0	0.170989990234375	-0.30565643310546875	0.3502333962647045
380.0	80.0	0.09100341796875	-0.29320526123046875	0.30700317147420875
380.0	100.0	0.05841064453125	-0.27751922607421875	0.28359958433571336
380.0	120.0	0.000213623046875	-0.2443084716796875	0.244308565075543
380.0	140.0	-0.004058837890625	-0.216522216796875	0.2165602561220671
380.0	160.0	-0.02081298828125	-0.20611572265625	0.2071638762122963
380.0	180.0	-0.073211669921875	-0.183380126953125	0.19745434807593834
380.0	200.0	-0.078643798828125	-0.1962738037109375	0.21144326217044188
380.0	220.0	-0.101043701171875	-0.1767578125	0.20360047599722436
380.0	240.0	-0.01458740234375	0.150177001953125	0.15088381034016657
380.0	260.0	0.76055908203125	0.10986328125	0.7684530290312052
380.0	280.0	3.901153564453125	-1.27850341796875	4.105309991121633
380.0	300.0	3.382110595703125	12.116851806640625	12.58001469735459
380.0	320.0	5.88525390625	12.437408447265625	13.759554586727916
380.0	340.0	7.26788330078125	11.675140380859375	13.752491795545568
380.0	360.0	6.684234619140625	12.1148681640625	13.836510509385418
380.0	380.0	2.448577880859375	2.243011474609375	3.3206376065242518
380.0	400.0	3.75653076171875	5.21942138671875	6.4306984827370295
380.0	420.0	-0.031646728515625	0.327362060546875	0.32888817873441045
380.0	440.0	-0.15875244140625	-0.44189453125	0.4695456467704733
380.0	460.0	-0.08251953125	-0.527435302734375	0.5338515445404476
380.0	480.0	-0.063201904296875	-0.551971435546875	0.5555780290530119
380.0	500.0	-0.06707763671875	-0.596923828125	0.6006808353286937
380.0	520.0	-0.048828125	-0.629638671875	0.6315291306911579
380.0	540.0	-0.028076171875	-0.6552734375	0.6558746445169389
380.0	560.0	-0.03375244140625	-0.677490234375	0.6783304835951093
380.0	580.0	-0.0546875	-0.7337646484375	0.7357997566952968
380.0	600.0	-0.115875244140625	-1.005126953125	1.011784198385701
380.0	620.0	-0.17108154296875	-1.0374755859375	1.0514867977111872
380.0	640.0	-0.1588134765625	-1.0592041015625	1.0710439062450663
380.0	660.0	-0.09832763671875	-1.094970703125	1.0993767165283934
380.0	680.0	0.0045166015625	-1.232421875	1.2324301512329978
380.0	700.0	-0.079010009765625	-1.8277587890625	1.8294657068768412
380.0	720.0	-0.038787841796875	-2.0172119140625	2.0175847944775342
380.0	740.0	0.07354736328125	-2.099609375	2.1008971279511797
380.0	760.0	-0.32122802734375	-1.1884765625	1.2311230584969861
380.0	780.0	-1.143218994140625	-0.81298828125	1.4028184536901884
380.0	800.0	-2.19036865234375	-0.423095703125	2.2308574152493508
400.0	0.0	0.261322021484375	-0.4372870922088623	0.5094204549536289
400.0	20.0	0.219635009765625	-0.41753387451171875	0.47177756822417266
400.0	40.0	0.2083740234375	-0.3987846374511719	0.4499432416545385
400.0	60.0	0.121612548828125	-0.3360137939453125	0.3573442062689642
400.0	80.0	0.06683349609375	-0.32208251953125	0.32894355988179996
400.0	100.0	0.0416259765625	-0.29918670654296875	0.30206854734780036
400.0	120.0	0.003662109375	-0.27304840087890625	0.27307295777429585
400.0	140.0	-0.011138916015625	-0.2325439453125	0.2328105709616858
400.0	160.0	-0.045440673828125	-0.2189178466796875	0.22358416409223889
400.0	180.0	-0.08831787109375	-0.1845703125	0.20461243024528078
400.0	200.0	-0.118896484375	-0.1978759765625	0.2308490331305238
400.0	220.0	-0.20916748046875	-0.0736236572265625	0.22174642677856002
400.0	240.0	-0.045135498046875	0.5171966552734375	0.5191623959898968
400.0	260.0	-0.42388916015625	6.629241943359375	6.642780348897076
400.0	280.0	12.865875244140625	3.98388671875	13.46855965519785
400.0	300.0	5.367462158203125	16.139862060546875	17.008962265618177
400.0	320.0	8.4674072265625	16.15887451171875	18.242977022019097
400.0	340.0	9.032562255859375	14.2418212890625	16.864656964657456
400.0	360.0	7.306732177734375	15.528411865234375	17.161582391303277
400.0	380.0	6.69677734375	4.817657470703125	8.249645464914535
400.0	400.0	6.1182861328125	7.51239013671875	9.688623780972966
400.0	420.0	3.437347412109375	4.173675537109375	5.40693302349865
400.0	440.0	-0.26025390625	-0.475250244140625	0.5418439722596418
400.0	460.0	-0.166259765625	-0.547943115234375	0.5726115325405449
400.0	480.0	-0.124114990234375	-0.5914306640625	0.6043134626948904
400.0	500.0	-0.11181640625	-0.637664794921875	0.647394237995228
400.0	520.0	-0.10858154296875	-0.6627197265625	0.6715559451367765
400.0	540.0	-0.101898193359375	-0.69091796875	0.6983916389473248
400.0	560.0	-0.1142578125	-0.715576171875	0.724640673349602
400.0	580.0	-0.12750244140625	-0.763916015625	0.7744834094368513
400.0	600.0	-0.181396484375	-1.0040283203125	1.0202830747067941
400.0	620.0	-0.148406982421875	-1.03759765625	1.0481572060941335
400.0	640.0	-0.12322998046875	-1.064697265625	1.071804970839229
400.0	660.0	-0.07049560546875	-1.104736328125	1.1069832812962954
400.0	680.0	0.021728515625	-1.2353515625	1.2355426384234813
400.0	700.0	-0.0675048828125	-1.8651123046875	1.8663335227928173
400.0	720.0	0.12579345703125	-1.9666748046875	1.9706937309547847
400.0	740.0	0.25079345703125	-1.8758544921875	1.8925452263947906
400.0	760.0	-0.718475341796875	-0.817626953125	1.0884487361592219
400.0	780.0	-1.6158447265625	-0.5277099609375	1.6998329280351343
400.0	800.0	-2.140869140625	-0.361083984375	2.171106243612355
420.0	0.0	0.12445068359375	-0.4952916204929352	0.5106875384983164
420.0	20.0	0.114288330078125	-0.4677734375	0.4815327727399381
420.0	40.0	0.116729736328125	-0.45998382568359375	0.4745639590547815
420.0	60.0	0.0965576171875	-0.3539276123046875	0.36686254672373547
420.0	80.0	0.051971435546875	-0.34466552734375	0.34856183935128104
420.0	100.0	0.040283203125	-0.314422607421875	0.3169926063995508
420.0	120.0	0.02301025390625	-0.28733062744140625	0.28825051821410885
420.0	140.0	-0.0054931640625	-0.250579833984375	0.25064003680787805
420.0	160.0	-0.03912353515625	-0.23492431640625	0.23815978972544083
420.0	180.0	-0.115692138671875	-0.190826416015625	0.22315777378312576
420.0	200.0	-0.180389404296875	-0.184814453125	0.2582570797993237
420.0	220.0	-0.4365234375	0.07379150390625	0.4427164979256618
420.0	240.0	-1.6748046875	1.6980438232421875	2.3850206638356233
420.0	260.0	-3.54412841796875	7.11639404296875	7.950088705030579
420.0	280.0	2.984039306640625	5.520538330078125	6.275415049017717
420.0	300.0	-1.482391357421875	17.325439453125	17.38874165603881
420.0	320.0	1.43035888671875	17.090362548828125	17.150114244377566
420.0	340.0	3.30987548828125	14.920562744140625	15.28327413710041
420.0	360.0	5.997406005859375	16.3184814453125	17.385675583080644
420.0	380.0	6.012359619140625	7.09967041015625	9.3034288368709
420.0	400.0	5.349517822265625	7.192230224609375	8.963566061257215
420.0	420.0	2.676788330078125	3.62982177734375	4.510077815217979
420.0	440.0	-0.41192626953125	-0.51763916015625	0.6615387756263421
420.0	460.0	-0.2232666015625	-0.57586669921875	0.6176329254843579
420.0	480.0	-0.180511474609375	-0.608551025390625	0.6347588069256166
420.0	500.0	-0.17236328125	-0.68511962890625	0.7064686876542401
420.0	520.0	-0.194488525390625	-0.689208984375	0.716124856887288
420.0	540.0	-0.256195068359375	-0.709716796875	0.7545421425064175
420.0	560.0	-0.27496337890625	-0.7440185546875	0.7932014053560535
420.0	580.0	-0.225799560546875	-0.7947998046875	0.8262518811321703
420.0	600.0	-0.204132080078125	-1.0029296875	1.0234929722210455
420.0	620.0	-0.124176025390625	-1.0465087890625	1.0538502411950539
420.0	640.0	-0.08868408203125	-1.07763671875	1.081279688149182
420.0	660.0	-0.06414794921875	-1.119384765625	1.1212213041600252
420.0	680.0	-0.00018310546875	-1.2308349609375	1.2308349745573652
420.0	700.0	-0.06549072265625	-1.877197265625	1.8783393220672389
420.0	720.0	0.1925048828125	-1.8873291015625	1.8971213106998108
420.0	740.0	0.034332275390625	-1.517333984375	1.5177223478860717
420.0	760.0	-1.21173095703125	-0.622314453125	1.3621920535651855
420.0	780.0	-1.865447998046875	-0.4482421875	1.9185456189707555
420.0	800.0	-2.17181396484375	-0.3577880859375	2.201087961061336
440.0	0.0	0.042633056640625	-0.549589991569519	0.5512410873219691
440.0	20.0	0.026824951171875	-0.5372276306152344	0.5378969279535181
440.0	40.0	0.0281982421875	-0.5332489013671875	0.5339939434785542
440.0	60.0	0.06207275390625	-0.4147987365722656	0.41941747536250046
440.0	80.0	0.045318603515625	-0.37799072265625	0.3806977308033245
440.0	100.0	0.0338134765625	-0.3403778076171875	0.34205321678874157
440.0	120.0	0.033935546875	-0.3081512451171875	0.31001421130164064
440.0	140.0	-0.003997802734375	-0.27581787109375	0.2758468423625535
440.0	160.0	-0.049957275390625	-0.2641143798828125	0.2687975725808128
440.0	180.0	-0.09600830078125	-0.218597412109375	0.23875180083052547
440.0	200.0	-0.18389892578125	-0.203826904296875	0.2745254483991332
440.0	220.0	-0.566619873046875	0.1390838623046875	0.5834401437039158
440.0	240.0	-5.12677001953125	5.0341796875	7.185174734075856
440.0	260.0	-3.27166748046875	8.032928466796875	8.673623686524124
440.0	280.0	-6.08319091796875	6.852630615234375	9.163174018499536
440.0	300.0	-5.369873046875	18.038787841796875	18.821089323971485
440.0	320.0	-3.35723876953125	17.595855712890625	17.913268557817954
440.0	340.0	-5.90673828125	16.29498291015625	17.332513527052804
440.0	360.0	-0.565277099609375	17.523956298828125	17.533071110406777
440.0	380.0	-3.311676025390625	3.54962158203125	4.85458664283264
440.0	400.0	2.85784912109375	5.478424072265625	6.179031632425569
440.0	420.0	1.281646728515625	2.296875	2.6302572312113894
440.0	440.0	-0.692047119140625	-0.55487060546875	0.8870234517328702
440.0	460.0	-0.453155517578125	-0.5908203125	0.744592885256162
440.0	480.0	-0.384185791015625	-0.66943359375	0.771841990603868
440.0	500.0	-0.285186767578125	-0.71185302734375	0.7668547613075902
440.0	520.0	-0.283905029296875	-0.71728515625	0.7714272882369707
440.0	540.0	-0.307098388671875	-0.75244140625	0.8126976622116859
440.0	560.0	-0.31036376953125	-0.7857666015625	0.8448401159797796
440.0	580.0	-0.2647705078125	-0.8563232421875	0.8963218824271786
440.0	600.0	-0.1881103515625	-1.020751953125	1.0379402941274944
440.0	620.0	-0.090911865234375	-1.074951171875	1.078788667513628
440.0	640.0	-0.056488037109375	-1.1151123046875	1.1165421400027578
440.0	660.0	-0.02740478515625	-1.1661376953125	1.1664596635452977
440.0	680.0	-0.009796142578125	-1.3369140625	1.3369499522867956
440.0	700.0	0.119964599609375	-1.706298828125	1.7105107997379572
440.0	720.0	0.361236572265625	-1.791259765625	1.827321375426104
440.0	740.0	-0.3607177734375	-0.9866943359375	1.0505631940273044
440.0	760.0	-0.94879150390625	-0.591552734375	1.1180965769696385
440.0	780.0	-1.482452392578125	-0.4847412109375	1.5596920009545991
440.0	800.0	-1.720489501953125	-0.4241943359375	1.7720115577987545
460.0	0.0	0.0577392578125	-0.5821380615234375	0.5849944825098813
460.0	20.0	0.041168212890625	-0.5799179077148438	0.581377331378658
460.0	40.0	0.020538330078125	-0.5765571594238281	0.5769228554020647
460.0	60.0	0.02215576171875	-0.5291786193847656	0.5296422273490896
460.0	80.0	0.0194091796875	-0.45330810546875	0.4537234341973192
460.0	100.0	-0.019775390625	-0.3691864013671875	0.3697156542923567
460.0	120.0	-0.002716064453125	-0.334503173828125	0.33451420045672553
460.0	140.0	-0.027130126953125	-0.3052825927734375	0.3064857341524482
460.0	160.0	-0.050384521484375	-0.2906036376953125	0.2949391026075686
460.0	180.0	-0.08514404296875	-0.24261474609375	0.2571214169904933
460.0	200.0	-0.17547607421875	-0.220062255859375	0.28145914282030576
460.0	220.0	-0.550018310546875	0.068450927734375	0.5542613746640976
460.0	240.0	-4.588836669921875	3.3596649169921875	5.687246287764212
460.0	260.0	-4.981689453125	8.683990478515625	10.011439478832546
460.0	280.0	-6.18304443359375	6.240264892578125	8.784699448321367
460.0	300.0	-5.98480224609375	16.634002685546875	17.677893066415734
460.0	320.0	-4.736572265625	16.829345703125	17.483191745867796
460.0	340.0	-5.631195068359375	13.916168212890625	15.01233145208906
460.0	360.0	-7.74090576171875	17.58538818359375	19.213732057554285
460.0	380.0	-10.554107666015625	5.7698974609375	12.02833759650862
460.0	400.0	-1.797393798828125	4.826446533203125	5.150263158901131
460.0	420.0	0.405853271484375	2.87982177734375	2.90827961985052
460.0	440.0	-0.755157470703125	-0.66595458984375	1.0068556606051824
460.0	460.0	-0.610595703125	-0.638763427734375	0.8836548134230251
460.0	480.0	-0.54022216796875	-0.67926025390625	0.867890824529007
460.0	500.0	-0.4190673828125	-0.709136962890625	0.8237066853407577
460.0	520.0	-0.3699951171875	-0.748046875	0.8345480896508346
460.0	540.0	-0.36663818359375	-0.8028564453125	0.8826109162302196
460.0	560.0	-0.3245849609375	-0.85595703125	0.9154331413124127
460.0	580.0	-0.260284423828125	-0.9296875	0.9654360822673809
460.0	600.0	-0.213226318359375	-1.0423583984375	1.0639438395114111
460.0	620.0	-0.124114990234375	-1.120361328125	1.1272151686163974
460.0	640.0	-0.087921142578125	-1.18701171875	1.1902633942796326
460.0	660.0	-0.080841064453125	-1.2962646484375	1.2987830136288008
460.0	680.0	-0.092559814453125	-1.505126953125	1.5079703127962907
460.0	700.0	0.04833984375	-1.62255859375	1.623278512962502
460.0	720.0	0.1676025390625	-1.63818359375	1.6467349810858642
460.0	740.0	1.488494873046875	-1.019287109375	1.8040407973282855
460.0	760.0	1.9244384765625	-0.857177734375	2.1067076490064904
460.0	780.0	2.02593994140625	-0.856201171875	2.19943472121936
460.0	800.0	2.080902099609375	-0.813720703125	2.2343444073940235
480.0	0.0	0.04730224609375	-0.613120973110199	0.6149429486977723
480.0	20.0	0.05255126953125	-0.6173782348632812	0.6196107817107825
480.0	40.0	0.049163818359375	-0.6143684387207031	0.6163324261563624
480.0	60.0	0.03955078125	-0.6091575622558594	0.6104401690182147
480.0	80.0	0.05523681640625	-0.5348968505859375	0.5377413380552517
480.0	100.0	0.047698974609375	-0.4021759033203125	0.4049946288412911
480.0	120.0	0.003509521484375	-0.3459930419921875	0.3460108406510653
480.0	140.0	-0.060302734375	-0.3288421630859375	0.33432557185495115
480.0	160.0	-0.0836181640625	-0.3150787353515625	0.32598559298214874
480.0	180.0	-0.10626220703125	-0.2536163330078125	0.2749780009591347
480.0	200.0	-0.19073486328125	-0.2247314453125	0.2947609380212417
480.0	220.0	-0.51483154296875	-0.0172576904296875	0.515120709654107
480.0	240.0	-3.15863037109375	2.184112548828125	3.8402204945997997
480.0	260.0	-4.404632568359375	8.428863525390625	9.51033797464173
480.0	280.0	-9.7843017578125	6.051513671875	11.504493844095133
480.0	300.0	-7.718048095703125	15.21173095703125	17.05769694644296
480.0	320.0	-6.48968505859375	15.375946044921875	16.6893897113131
480.0	340.0	-7.71575927734375	12.0064697265625	14.271939479999835
480.0	360.0	-3.840118408203125	14.973114013671875	15.457705284272876
480.0	380.0	-14.086700439453125	6.710479736328125	15.603386413293727
480.0	400.0	-4.028106689453125	4.816436767578125	6.278830037331432
480.0	420.0	-3.481170654296875	4.277923583984375	5.515358493765156
480.0	440.0	-0.957733154296875	-0.703125	1.1881235459599484
480.0	460.0	-0.74554443359375	-0.7142333984375	1.0324562217867672
480.0	480.0	-0.673736572265625	-0.72625732421875	0.990641544550607
480.0	500.0	-0.52874755859375	-0.740142822265625	0.90960726584069
480.0	520.0	-0.472625732421875	-0.7928466796875	0.9230281363202354
480.0	540.0	-0.451080322265625	-0.8409423828125	0.9542837881603278
480.0	560.0	-0.399688720703125	-0.9027099609375	0.9872367228953163
480.0	580.0	-0.318756103515625	-0.9844970703125	1.0348139615323904
480.0	600.0	-0.248565673828125	-1.09423828125	1.1221151056636676
480.0	620.0	-0.152587890625	-1.177001953125	1.1868515753983107
480.0	640.0	-0.25054931640625	-1.367919921875	1.390676048766982
480.0	660.0	-0.2359619140625	-1.50732421875	1.5256815936879937
480.0	680.0	-0.260040283203125	-1.5517578125	1.5733954549137183
480.0	700.0	-0.2459716796875	-1.528076171875	1.5477463791785928
480.0	720.0	-0.210052490234375	-1.452880859375	1.4679866621301096
480.0	740.0	1.6212158203125	-0.9447021484375	1.8763802613793295
480.0	760.0	2.048492431640625	-0.802734375	2.2001599303904165
480.0	780.0	2.121124267578125	-0.793212890625	2.264587125363585
480.0	800.0	2.169097900390625	-0.74951171875	2.2949408528375184
500.0	0.0	0.048370361328125	-0.6036974191665649	0.605632120815421
500.0	20.0	0.0638427734375	-0.6129093170166016	0.6162253894525517
500.0	40.0	0.076080322265625	-0.6129989624023438	0.6177021477560131
500.0	60.0	0.061126708984375	-0.6388092041015625	0.6417271022764522
500.0	80.0	0.06298828125	-0.5998916625976562	0.603189464786156
500.0	100.0	0.071044921875	-0.48610687255859375	0.4912710784006339
500.0	120.0	0.0191650390625	-0.4050750732421875	0.4055281909860654
500.0	140.0	-0.06103515625	-0.3773040771484375	0.3822089179117829
500.0	160.0	-0.1337890625	-0.3757781982421875	0.3988844037045992
500.0	180.0	-0.16290283203125	-0.2789306640625	0.3230164826106384
500.0	200.0	-0.22857666015625	-0.2361297607421875	0.32864046232372013
500.0	220.0	-0.40264892578125	-0.1580352783203125	0.4325520854493401
500.0	240.0	-1.280029296875	0.671661376953125	1.4455462656549165
500.0	260.0	-4.049072265625	7.754638671875	8.748108775249245
500.0	280.0	-7.2344970703125	5.6007080078125	9.149091651586795
500.0	300.0	-6.907867431640625	13.433502197265625	15.105549104122684
500.0	320.0	-5.91607666015625	13.86981201171875	15.078847710924839
500.0	340.0	-6.6575927734375	9.469482421875	11.575605335148865
500.0	360.0	-2.960205078125	12.03509521484375	12.393802117789035
500.0	380.0	-13.136077880859375	4.891357421875	14.017200844695584
500.0	400.0	-3.246978759765625	3.090087890625	4.482355880355372
500.0	420.0	-3.61859130859375	4.2960205078125	5.61693824624909
500.0	440.0	-1.049041748046875	-0.736114501953125	1.2815432685363926
500.0	460.0	-0.812896728515625	-0.77374267578125	1.1222650397996607
500.0	480.0	-0.732177734375	-0.804901123046875	1.0880946891684697
500.0	500.0	-0.585113525390625	-0.808929443359375	0.9983609978002715
500.0	520.0	-0.482666015625	-0.8824462890625	1.0058220199018761
500.0	540.0	-0.432281494140625	-0.9532470703125	1.0466839385582525
500.0	560.0	-0.396209716796875	-1.00439453125	1.0797177937262898
500.0	580.0	-0.311370849609375	-1.066162109375	1.110699531580622
500.0	600.0	-0.453125	-1.227294921875	1.308271795494026
500.0	620.0	-0.4141845703125	-1.3433837890625	1.4057840741027299
500.0	640.0	-0.369873046875	-1.488037109375	1.5333168327784383
500.0	660.0	-0.3223876953125	-1.5992431640625	1.6314142710818553
500.0	680.0	-0.330902099609375	-1.553955078125	1.5887959542862538
500.0	700.0	-0.351654052734375	-1.44970703125	1.4917476493228334
500.0	720.0	-0.36590576171875	-1.33740234375	1.3865540218566934
500.0	740.0	1.81024169921875	-0.8408203125	1.99598442065638
500.0	760.0	2.14654541015625	-0.7322998046875	2.2680212084123497
500.0	780.0	2.1947021484375	-0.717041015625	2.308866678360773
500.0	800.0	2.208709716796875	-0.70263671875	2.317778456110225
520.0	0.0	0.11895751953125	-0.632352352142334	0.643444161301484
520.0	20.0	0.10028076171875	-0.6282863616943359	0.636238935826784
520.0	40.0	0.106689453125	-0.6301803588867188	0.6391478108659258
520.0	60.0	0.09332275390625	-0.6657905578613281	0.6722991918290138
520.0	80.0	0.1029052734375	-0.6283493041992188	0.6367199882121567
520.0	100.0	0.1114501953125	-0.5725021362304688	0.583249382360277
520.0	120.0	0.1097412109375	-0.5188980102539062	0.5303756012709219
520.0	140.0	0.09686279296875	-0.4252777099609375	0.4361691544015076
520.0	160.0	-0.04638671875	-0.40789794921875	0.4105270571512352
520.0	180.0	-0.125244140625	-0.2816925048828125	0.3082803303294716
520.0	200.0	-0.18133544921875	-0.2313690185546875	0.29396286821693174
520.0	220.0	-0.263671875	-0.2157745361328125	0.3407073643309549
520.0	240.0	-0.36346435546875	-0.005859375	0.36351158161976693
520.0	260.0	-1.4822998046875	6.636474609375	6.800000584695244
520.0	280.0	-0.25421142578125	6.3056640625	6.310786220282045
520.0	300.0	-1.1458740234375	9.560516357421875	9.628940767193455
520.0	320.0	-0.96942138671875	9.655731201171875	9.704273432581738
520.0	340.0	-0.012939453125	4.903106689453125	4.903123763235755
520.0	360.0	-0.438720703125	4.206512451171875	4.229328889695682
520.0	380.0	-3.36175537109375	1.754119873046875	3.7918775961383115
520.0	400.0	-1.31646728515625	-0.468902587890625	1.3974819318392608
520.0	420.0	-0.935546875	-0.096771240234375	0.9405384778193632
520.0	440.0	-0.96685791015625	-0.762298583984375	1.2312243295095717
520.0	460.0	-0.8453369140625	-0.84234619140625	1.1933740421399006
520.0	480.0	-0.64544677734375	-0.810272216796875	1.0359259663201585
520.0	500.0	-0.58349609375	-0.842620849609375	1.0249280889984105
520.0	520.0	-0.50225830078125	-0.9412841796875	1.0669017328852917
520.0	540.0	-0.372314453125	-1.012939453125	1.0791961766532263
520.0	560.0	-0.4080810546875	-1.0751953125	1.1500326548480417
520.0	580.0	-0.400390625	-1.17626953125	1.2425468452879294
520.0	600.0	-0.4017333984375	-1.3062744140625	1.3666537850730414
520.0	620.0	-0.3587646484375	-1.44482421875	1.4887004722424961
520.0	640.0	-0.32672119140625	-1.5858154296875	1.6191223900461849
520.0	660.0	-0.2762451171875	-1.7110595703125	1.733215571684011
520.0	680.0	-0.2640380859375	-1.72119140625	1.7413259223288418
520.0	700.0	-0.29095458984375	-1.709716796875	1.7342970042261086
520.0	720.0	0.50482177734375	-2.6085205078125	2.6569200715412733
520.0	740.0	1.94036865234375	-0.8013916015625	2.0993472809550138
520.0	760.0	2.1968994140625	-0.700927734375	2.306006661812629
520.0	780.0	2.20452880859375	-0.6920166015625	2.310591752075189
520.0	800.0	2.20062255859375	-0.690185546875	2.3063164861976
540.0	0.0	0.14532470703125	-0.6477634906768799	0.6638650543051765
540.0	20.0	0.1202392578125	-0.6426906585693359	0.6538415417603776
540.0	40.0	0.13079833984375	-0.6432723999023438	0.656435515631202
540.0	60.0	0.11590576171875	-0.6578712463378906	0.6680035346895802
540.0	80.0	0.126708984375	-0.6383895874023438	0.6508428627749394
540.0	100.0	0.13726806640625	-0.5899734497070312	0.6057319484839194
540.0	120.0	0.1241455078125	-0.5752410888671875	0.5884848489393172
540.0	140.0	0.12548828125	-0.4828338623046875	0.4988745807506542
540.0	160.0	0.070068359375	-0.4352264404296875	0.44083061308693217
540.0	180.0	-0.001220703125	-0.28369140625	0.2836940325354446
540.0	200.0	-0.04498291015625	-0.2088165283203125	0.21360665885190266
540.0	220.0	-0.08001708984375	-0.207489013671875	0.2223835098688531
540.0	240.0	-0.1009521484375	-0.1399078369140625	0.17252692283849191
540.0	260.0	-0.187255859375	0.38604736328125	0.429065640160891
540.0	280.0	-0.2950439453125	0.918487548828125	0.9647125514980422
540.0	300.0	0.064453125	4.95916748046875	4.959586303781903
540.0	320.0	-0.08184814453125	5.0601806640625	5.060842565395135
540.0	340.0	-0.60577392578125	1.117584228515625	1.27120279931382
540.0	360.0	-1.11492919921875	-1.934661865234375	2.2329316272700144
540.0	380.0	-0.8057861328125	0.258758544921875	0.8463139348982799
540.0	400.0	-0.7471923828125	-0.83905029296875	1.1235220741329326
540.0	420.0	-0.6456298828125	-0.628692626953125	0.901161675153634
540.0	440.0	-0.505615234375	-0.708892822265625	0.8707329089289144
540.0	460.0	-0.3980712890625	-0.940826416015625	1.0215748118707149
540.0	480.0	-0.34271240234375	-0.9150390625	0.9771122129116508
540.0	500.0	-0.2996826171875	-1.00311279296875	1.0469216524945484
540.0	520.0	-0.25299072265625	-1.9317626953125	1.9482585600353837
540.0	540.0	-0.13189697265625	-2.231689453125	2.2355837328503814
540.0	560.0	-0.08563232421875	-2.3712158203125	2.37276154753304
540.0	580.0	-0.069580078125	-2.3885498046875	2.3895630472420213
540.0	600.0	-0.080078125	-2.38671875	2.3880617449523953
540.0	620.0	-0.075439453125	-2.432861328125	2.4340306803682523
540.0	640.0	-0.089111328125	-2.4796142578125	2.4812149637520804
540.0	660.0	-0.1107177734375	-2.51904296875	2.5214749460908332
540.0	680.0	-0.12188720703125	-2.5867919921875	2.5896620053750747
540.0	700.0	-0.152099609375	-2.5692138671875	2.5737121413477024
540.0	720.0	-0.15911865234375	-2.5440673828125	2.5490385626377123
540.0	740.0	-0.1910400390625	-2.3828125	2.390458472067911
540.0	760.0	1.01043701171875	-1.92041015625	2.170013392327169
540.0	780.0	2.10723876953125	-1.017822265625	2.340174650793736
540.0	800.0	2.1954345703125	-0.682861328125	2.2991808423810145
560.0	0.0	0.110595703125	-0.6394195556640625	0.6489135363939793
560.0	20.0	0.12530517578125	-0.6421279907226562	0.6542398211260804
560.0	40.0	0.13299560546875	-0.6420936584472656	0.6557225764698004
560.0	60.0	0.1243896484375	-0.6655464172363281	0.677070763018547
560.0	80.0	0.13946533203125	-0.6517181396484375	0.6664736396778248
560.0	100.0	0.14422607421875	-0.6025543212890625	0.6195747497991466
560.0	120.0	0.13525390625	-0.6029586791992188	0.6179423824091937
560.0	140.0	0.12744140625	-0.53594970703125	0.5508932750486797
560.0	160.0	0.0673828125	-0.5040740966796875	0.508557900699471
560.0	180.0	-0.00390625	-0.38983154296875	0.3898511134811069
560.0	200.0	-0.043212890625	-0.265167236328125	0.2686652510803433
560.0	220.0	-0.07427978515625	-0.228912353515625	0.24066231959931145
560.0	240.0	-0.0870361328125	-0.2144622802734375	0.2314505521165106
560.0	260.0	-0.11102294921875	-0.168853759765625	0.20208336754967376
560.0	280.0	-0.16680908203125	0.003082275390625	0.16683755653237056
560.0	300.0	-0.17071533203125	0.2247314453125	0.28221967880143495
560.0	320.0	-0.19952392578125	0.166595458984375	0.2599304597644846
560.0	340.0	-0.23590087890625	-0.208984375	0.31515661767267694
560.0	360.0	-0.4295654296875	-1.780914306640625	1.831988598758154
560.0	380.0	-0.18023681640625	-0.6988525390625	0.7217202930099468
560.0	400.0	-0.16705322265625	-0.735931396484375	0.7546534300798486
560.0	420.0	-0.1981201171875	-0.87542724609375	0.8975658438452724
560.0	440.0	-0.20916748046875	-1.079376220703125	1.0994562568401738
560.0	460.0	-0.2054443359375	-1.214508056640625	1.231761825522202
560.0	480.0	-0.20074462890625	-1.36187744140625	1.3765931030794618
560.0	500.0	-0.16815185546875	-1.467041015625	1.4766463313954412
560.0	520.0	-0.11822509765625	-2.1602783203125	2.1635109417167335
560.0	540.0	-0.0931396484375	-2.343017578125	2.34486809128228
560.0	560.0	-0.0721435546875	-2.4130859375	2.4141641274451913
560.0	580.0	-0.0653076171875	-2.4190673828125	2.4199487778566775
560.0	600.0	-0.07525634765625	-2.4112548828125	2.4124289891621022
560.0	620.0	-0.07470703125	-2.451416015625	2.4525541017846963
560.0	640.0	-0.10064697265625	-2.494140625	2.4961705210943137
560.0	660.0	-0.12335205078125	-2.546875	2.549860387169647
560.0	680.0	-0.139404296875	-2.60205078125	2.6057823827386177
560.0	700.0	-0.16387939453125	-2.5806884765625	2.5858865924503354
560.0	720.0	-0.16912841796875	-2.5655517578125	2.5711204257637217
560.0	740.0	-0.16741943359375	-2.5533447265625	2.558827575161988
560.0	760.0	0.00909423828125	-1.133544921875	1.133581402052149
560.0	780.0	2.033447265625	-0.8511962890625	2.204414413079256
560.0	800.0	2.14129638671875	-0.6444091796875	2.2361604161240964
580.0	0.0	0.3682861328125	-0.637567400932312	0.7362926499385757
580.0	20.0	0.286376953125	-0.6306018829345703	0.6925824817606809
580.0	40.0	0.255126953125	-0.6345787048339844	0.6839443653102371
580.0	60.0	0.135986328125	-0.6610565185546875	0.6748985124895179
580.0	80.0	0.15618896484375	-0.635955810546875	0.654854782151963
580.0	100.0	0.1630859375	-0.5922470092773438	0.6142910898004398
580.0	120.0	0.1475830078125	-0.6036911010742188	0.6214689772717437
580.0	140.0	0.13421630859375	-0.551788330078125	0.5678770806283157
580.0	160.0	0.0767822265625	-0.53802490234375	0.5434761318198774
580.0	180.0	0.01019287109375	-0.531982421875	0.5320800614617356
580.0	200.0	-0.03424072265625	-0.3511505126953125	0.35281597137063264
580.0	220.0	-0.06573486328125	-0.2753448486328125	0.2830827757374706
580.0	240.0	-0.08349609375	-0.262969970703125	0.27590723651820226
580.0	260.0	-0.10406494140625	-0.26104736328125	0.28102533321033385
580.0	280.0	-0.139404296875	-0.330657958984375	0.3588429236127219
580.0	300.0	-0.1815185546875	-0.618316650390625	0.6444101689499642
580.0	320.0	-0.215087890625	-0.79998779296875	0.828398013996004
580.0	340.0	-0.2113037109375	-0.797943115234375	0.8254468325736659
580.0	360.0	-0.2109375	-0.80120849609375	0.8285105208258122
580.0	380.0	-0.2037353515625	-0.84307861328125	0.8673463216319828
580.0	400.0	-0.1805419921875	-0.82708740234375	0.8465630408060368
580.0	420.0	-0.19622802734375	-0.963531494140625	0.9833099099043418
580.0	440.0	-0.1849365234375	-1.063934326171875	1.0798878497825368
580.0	460.0	-0.1688232421875	-1.130584716796875	1.143119892643536
580.0	480.0	-0.1478271484375	-1.1956787109375	1.2047823229132824
580.0	500.0	-0.0648193359375	-1.354827880859375	1.356377577618151
580.0	520.0	-0.0106201171875	-2.259033203125	2.2590581665176916
580.0	540.0	-0.0413818359375	-2.4031982421875	2.4035545027310383
580.0	560.0	-0.04949951171875	-2.435302734375	2.435805741374863
580.0	580.0	-0.047119140625	-2.4412841796875	2.4417388597894143
580.0	600.0	-0.06597900390625	-2.423583984375	2.4244819154358446
580.0	620.0	-0.07403564453125	-2.46826171875	2.4693718207082265
580.0	640.0	-0.10455322265625	-2.5177001953125	2.519870165275268
580.0	660.0	-0.12786865234375	-2.5633544921875	2.566541767606762
580.0	680.0	-0.14544677734375	-2.6160888671875	2.6201289521819455
580.0	700.0	-0.1658935546875	-2.5640869140625	2.5694478734454624
580.0	720.0	-0.168212890625	-2.5238037109375	2.5294032394844272
580.0	740.0	-0.1651611328125	-2.490478515625	2.495949005204556
580.0	760.0	0.055419921875	-0.5911865234375	0.5937784715150498
580.0	780.0	2.05975341796875	-0.633056640625	2.1548421875101105
580.0	800.0	2.15692138671875	-0.617919921875	2.2436877898528444
600.0	0.0	0.46343994140625	-0.7742595076560974	0.9023604404485442
600.0	20.0	0.3165283203125	-0.7558174133300781	0.8194206122943349
600.0	40.0	0.2701416015625	-0.7619438171386719	0.8084150328702469
600.0	60.0	0.12481689453125	-0.6562461853027344	0.6680107131512308
600.0	80.0	0.15203857421875	-0.6329116821289062	0.6509169881219202
600.0	100.0	0.1572265625	-0.5789642333984375	0.5999331425335717
600.0	120.0	0.1429443359375	-0.5870513916015625	0.6042039552650611
600.0	140.0	0.13494873046875	-0.567291259765625	0.5831213709525634
600.0	160.0	0.0882568359375	-0.56597900390625	0.5728189085150819
600.0	180.0	0.026123046875	-0.59124755859375	0.5918243735443002
600.0	200.0	-0.010009765625	-0.68255615234375	0.6826295455883608
600.0	220.0	-0.0496826171875	-0.47967529296875	0.4822413805712403
600.0	240.0	-0.07623291015625	-0.438140869140625	0.44472337222389513
600.0	260.0	-0.10296630859375	-0.4263916015625	0.4386477614082364
600.0	280.0	-0.140380859375	-0.418121337890625	0.4410580901404142
600.0	300.0	-0.18182373046875	-0.656707763671875	0.681413938680805
600.0	320.0	-0.21356201171875	-0.808319091796875	0.8360553133690882
600.0	340.0	-0.21429443359375	-0.83941650390625	0.8663383699799159
600.0	360.0	-0.21026611328125	-0.84088134765625	0.8667717572871158
600.0	380.0	-0.19970703125	-0.842742919921875	0.8660822867425105
600.0	400.0	-0.176513671875	-0.825531005859375	0.844191043540493
600.0	420.0	-0.17974853515625	-0.909454345703125	0.9270473250104964
600.0	440.0	-0.16668701171875	-1.0367431640625	1.0500575927567262
600.0	460.0	-0.13720703125	-1.09765625	1.1061984508163538
600.0	480.0	-0.09417724609375	-1.15557861328125	1.159409886603879
600.0	500.0	0.01934814453125	-1.280609130859375	1.2807552837045826
600.0	520.0	0.05523681640625	-2.2149658203125	2.2156544611106046
600.0	540.0	0.01715087890625	-2.4342041015625	2.4342645215158836
600.0	560.0	-0.02117919921875	-2.442626953125	2.4427187702664974
600.0	580.0	-0.03515625	-2.4490966796875	2.449348996850061
600.0	600.0	-0.071533203125	-2.4365234375	2.437573272875328
600.0	620.0	-0.0848388671875	-2.4891357421875	2.490581132270333
600.0	640.0	-0.11785888671875	-2.5484619140625	2.5511857722646707
600.0	660.0	-0.13470458984375	-2.5838623046875	2.587371201839808
600.0	680.0	-0.14678955078125	-2.616943359375	2.6210569849576855
600.0	700.0	-0.165771484375	-2.5556640625	2.5610347489610317
600.0	720.0	-0.17242431640625	-2.51025390625	2.5161686785133357
600.0	740.0	-0.18524169921875	-2.4664306640625	2.4733771867139946
600.0	760.0	-0.02984619140625	-0.6102294921875	0.6109589415638932
600.0	780.0	2.0784912109375	-0.651123046875	2.17809249943987
600.0	800.0	2.18951416015625	-0.641357421875	2.281515198309859
620.0	0.0	0.42413330078125	-0.8664027452468872	0.9646464501582643
620.0	20.0	0.28204345703125	-0.8329029083251953	0.879360998879702
620.0	40.0	0.23773193359375	-0.8354110717773438	0.8685782239374835
620.0	60.0	0.0906982421875	-0.65850830078125	0.6647250208422364
620.0	80.0	0.09649658203125	-0.6500167846679688	0.6571403280074951
620.0	100.0	0.12158203125	-0.5739974975585938	0.5867327479580493
620.0	120.0	0.11083984375	-0.5884170532226562	0.5987654795374886
620.0	140.0	0.11456298828125	-0.5349578857421875	0.5470873950308864
620.0	160.0	0.080322265625	-0.543121337890625	0.5490286459076935
620.0	180.0	0.024169921875	-0.547821044921875	0.5483539754417202
620.0	200.0	-0.01763916015625	-0.6387786865234375	0.6390221829699074
620.0	220.0	-0.047119140625	-0.67242431640625	0.6740731968470866
620.0	240.0	-0.07269287109375	-0.6794891357421875	0.6833664749601911
620.0	260.0	-0.1068115234375	-0.67218017578125	0.680613613037788
620.0	280.0	-0.1466064453125	-0.619171142578125	0.6362910918822201
620.0	300.0	-0.151123046875	-0.608245849609375	0.6267385330931982
620.0	320.0	-0.185791015625	-0.742340087890625	0.7652366350198021
620.0	340.0	-0.1861572265625	-0.769317626953125	0.7915201350200951
620.0	360.0	-0.189453125	-0.79296875	0.8152864067607335
620.0	380.0	-0.185302734375	-0.806610107421875	0.827621271332474
620.0	400.0	-0.15899658203125	-0.7823486328125	0.7983415912760702
620.0	420.0	-0.15948486328125	-0.863433837890625	0.8780395287402345
620.0	440.0	-0.14666748046875	-0.995758056640625	1.0065015932385628
620.0	460.0	-0.1160888671875	-1.05712890625	1.0634839676808476
620.0	480.0	-0.05908203125	-1.092071533203125	1.093668560419129
620.0	500.0	0.07745361328125	-1.195770263671875	1.1982760890930884
620.0	520.0	0.07763671875	-2.1171875	2.118610481012146
620.0	540.0	0.07037353515625	-2.453369140625	2.454378246037362
620.0	560.0	0.00836181640625	-2.441162109375	2.4411764303756933
620.0	580.0	-0.01837158203125	-2.437744140625	2.4378133665598463
620.0	600.0	-0.0450439453125	-2.446533203125	2.4469478276012318
620.0	620.0	-0.0782470703125	-2.488037109375	2.489267213787944
620.0	640.0	-0.13446044921875	-2.5382080078125	2.5417670041385794
620.0	660.0	-0.16290283203125	-2.5919189453125	2.597033144138454
620.0	680.0	-0.18524169921875	-2.5867919921875	2.593416144388483
620.0	700.0	-0.22369384765625	-2.4578857421875	2.4680440148279073
620.0	720.0	-0.248291015625	-2.396728515625	2.4095551469203005
620.0	740.0	-0.28277587890625	-2.266845703125	2.2844149446778443
620.0	760.0	-0.1097412109375	-0.570068359375	0.5805351563329589
620.0	780.0	2.101318359375	-0.6536865234375	2.200646477372103
620.0	800.0	2.19500732421875	-0.6405029296875	2.2865478687996514
