# Supplementary material for: Real-time emotion detection by quantitative facial motion analysis
Source: PLoS One. 2023 Mar 10;18(3):e0282730. doi: 10.1371/journal.pone.0282730 (PMC10004542; doi:10.1371/journal.pone.0282730)
Supplement: S1 Dataset — Data from each participant is organized into folders by Study ID and subsequently by emotions. The data files (.csv) contain the pixel displacement results after DISC-processing of videos. (ZIP) [file pone.0282730.s004.zip › S1_Dataset/1/neutral/result/100036_cropped_result.csv]

pos_x	pos_y	disp_x	disp_y	disp_xy_indi
0.0	0.0	-0.06151700019836426	-1.3424768447875977	1.3438855680839308
0.0	20.0	0.02643871307373047	-1.4117660522460938	1.4120135947729098
0.0	40.0	-0.026735782623291016	-1.27764892578125	1.2779286285323066
0.0	60.0	0.04806375503540039	-1.3227272033691406	1.3236001583109798
0.0	80.0	0.07300424575805664	-1.3119430541992188	1.3139726775547036
0.0	100.0	0.004755496978759766	-1.1693115234375	1.1693211935115355
0.0	120.0	0.020152568817138672	-1.2272491455078125	1.2274145962874914
0.0	140.0	-0.03255319595336914	-1.0784454345703125	1.0789366366531117
0.0	160.0	-0.08848214149475098	-0.956695556640625	0.9607785787887928
0.0	180.0	-0.08135819435119629	-0.9786529541015625	0.982028899961606
0.0	200.0	-0.09241390228271484	-1.0051727294921875	1.0094119800408026
0.0	220.0	-0.1482837200164795	-0.981964111328125	0.9930969628180121
0.0	240.0	-0.1770026683807373	-1.016815185546875	1.0321061312542559
0.0	260.0	-0.16409564018249512	-1.091461181640625	1.1037277246473662
0.0	280.0	-0.021204233169555664	-1.266693115234375	1.2668705804802929
0.0	300.0	0.035024166107177734	-1.268035888671875	1.2685194942023457
0.0	320.0	0.09165835380554199	-1.248626708984375	1.25198638659192
0.0	340.0	0.11117935180664062	-1.123046875	1.1285367214740558
0.0	360.0	0.16897249221801758	-1.2327880859375	1.2443143364744347
0.0	380.0	0.20028328895568848	-1.26080322265625	1.2766119857244382
0.0	400.0	0.22822880744934082	-1.312286376953125	1.3319849562538264
0.0	420.0	0.28301477432250977	-1.456634521484375	1.4838738125813917
0.0	440.0	0.4098508358001709	-1.47637939453125	1.5322120689390744
0.0	460.0	0.5250487327575684	-1.431976318359375	1.5251991175293798
0.0	480.0	0.639540433883667	-1.438201904296875	1.5739875107812218
0.0	500.0	0.7285540103912354	-1.432342529296875	1.606983530497348
0.0	520.0	0.8481491804122925	-1.5025634765625	1.7254141628413828
0.0	540.0	1.0842607021331787	-1.56024169921875	1.8999935342446157
0.0	560.0	1.374607801437378	-1.34918212890625	1.9260942408751713
0.0	580.0	1.7621386051177979	-1.00762939453125	2.0298890266144873
0.0	600.0	1.4816662073135376	-1.50775146484375	2.113917980819823
0.0	620.0	1.545649528503418	-1.5606689453125	2.19652453248892
0.0	640.0	1.2728006839752197	-1.52752685546875	1.988305780131928
0.0	660.0	1.2128345966339111	-1.6124267578125	2.0176441232541165
0.0	680.0	1.188791275024414	-1.5906982421875	1.9858362453315668
0.0	700.0	1.085074543952942	-1.55718994140625	1.8979534450432354
0.0	720.0	1.2472985982894897	-0.5736083984375	1.3728730414910768
0.0	740.0	1.467753291130066	-0.28497314453125	1.4951620035056967
0.0	760.0	1.675962209701538	-0.36273193359375	1.7147663934181598
0.0	780.0	1.6570885181427002	-0.34332275390625	1.6922803757977405
0.0	800.0	1.4993829727172852	0.0693359375	1.500985266784297
20.0	0.0	-0.009410858154296875	-1.1927456855773926	1.1927828112085974
20.0	20.0	-0.009561538696289062	-1.1856193542480469	1.1856579085848482
20.0	40.0	-0.00594329833984375	-1.1322669982910156	1.1322825964458267
20.0	60.0	0.007900238037109375	-1.07672119140625	1.0767501742671497
20.0	80.0	0.00116729736328125	-1.0412368774414062	1.0412375317510718
20.0	100.0	-0.06139945983886719	-0.9243927001953125	0.9264295752203109
20.0	120.0	-0.06310272216796875	-0.9170761108398438	0.9192445521286168
20.0	140.0	-0.09604835510253906	-0.834228515625	0.8397395446207082
20.0	160.0	-0.12797927856445312	-0.7830657958984375	0.7934549366208086
20.0	180.0	-0.11845970153808594	-0.8146209716796875	0.8231889384514655
20.0	200.0	-0.14440536499023438	-0.8503875732421875	0.8625612640054616
20.0	220.0	-0.1461963653564453	-0.903717041015625	0.9154659291669308
20.0	240.0	-0.13779067993164062	-0.98736572265625	0.9969339706081455
20.0	260.0	-0.11016845703125	-1.109130859375	1.11458887135238
20.0	280.0	-0.01845550537109375	-1.243621826171875	1.243758759651393
20.0	300.0	0.03334999084472656	-1.221221923828125	1.2216772115120302
20.0	320.0	0.10031509399414062	-1.19866943359375	1.202859729608991
20.0	340.0	0.12046432495117188	-1.097015380859375	1.1036097133624645
20.0	360.0	0.17557525634765625	-1.202301025390625	1.215053260683207
20.0	380.0	0.2053508758544922	-1.213287353515625	1.2305426381946936
20.0	400.0	0.22760772705078125	-1.244110107421875	1.2647589639146632
20.0	420.0	0.2644157409667969	-1.344024658203125	1.3697875623355058
20.0	440.0	0.3469409942626953	-1.2943115234375	1.3400038705925776
20.0	460.0	0.42449188232421875	-1.243988037109375	1.3144198699922314
20.0	480.0	0.5137119293212891	-1.259368896484375	1.3601139524904793
20.0	500.0	0.5735435485839844	-1.387237548828125	1.5011263168038105
20.0	520.0	0.5122852325439453	-1.74407958984375	1.8177595482329745
20.0	540.0	0.4315319061279297	-1.8695068359375	1.9186650556111786
20.0	560.0	0.4185943603515625	-1.8634033203125	1.9098411380713798
20.0	580.0	0.29202842712402344	-1.86968994140625	1.8923586021798928
20.0	600.0	0.3242645263671875	-1.89117431640625	1.9187724664729748
20.0	620.0	0.2939949035644531	-1.82421875	1.8477573031038017
20.0	640.0	0.40360069274902344	-1.8775634765625	1.9204525840824482
20.0	660.0	0.4992332458496094	-2.0028076171875	2.0640911281302015
20.0	680.0	0.5102863311767578	-2.09197998046875	2.1533165996824217
20.0	700.0	0.5030975341796875	-2.15960693359375	2.2174330286445816
20.0	720.0	0.4474048614501953	-2.0673828125	2.11524060179207
20.0	740.0	0.5042743682861328	-2.04461669921875	2.105884632460799
20.0	760.0	0.5233345031738281	-1.53778076171875	1.6243917856614816
20.0	780.0	1.637979507446289	-0.41375732421875	1.6894294865896735
20.0	800.0	1.558462142944336	-0.2183837890625	1.5736885747554838
40.0	0.0	-0.07387161254882812	-1.001731276512146	1.0044513753702653
40.0	20.0	-0.06290435791015625	-0.9092121124267578	0.9113855515793612
40.0	40.0	-0.12439346313476562	-0.7868728637695312	0.7966446117356996
40.0	60.0	-0.09000396728515625	-0.7942123413085938	0.7992959134225232
40.0	80.0	-0.104949951171875	-0.7511672973632812	0.7584634472926399
40.0	100.0	-0.13722991943359375	-0.6923065185546875	0.7057764280712856
40.0	120.0	-0.10509490966796875	-0.7675704956054688	0.7747318282877911
40.0	140.0	-0.12290573120117188	-0.72686767578125	0.7371854833471229
40.0	160.0	-0.13984298706054688	-0.70123291015625	0.7150410165271778
40.0	180.0	-0.12312698364257812	-0.750396728515625	0.7604311305225953
40.0	200.0	-0.13193511962890625	-0.799896240234375	0.8107039354367184
40.0	220.0	-0.173614501953125	-0.7248992919921875	0.7453998784673944
40.0	240.0	-0.16022872924804688	-0.7641754150390625	0.7807927449884299
40.0	260.0	-0.15261459350585938	-0.79620361328125	0.8106980991423854
40.0	280.0	-0.08646774291992188	-0.74407958984375	0.7490868484946915
40.0	300.0	-0.011882781982421875	-0.817840576171875	0.8179268968195057
40.0	320.0	0.061290740966796875	-0.980560302734375	0.9824739498972928
40.0	340.0	0.09373855590820312	-0.90350341796875	0.9083530938709732
40.0	360.0	0.14979171752929688	-0.991363525390625	1.002616176866953
40.0	380.0	0.19461822509765625	-1.002960205078125	1.0216679629461407
40.0	400.0	0.22855377197265625	-1.078094482421875	1.1020546899820443
40.0	420.0	0.2718353271484375	-1.17547607421875	1.2064984235988965
40.0	440.0	0.3562469482421875	-1.13787841796875	1.192341889816397
40.0	460.0	0.4326324462890625	-1.134490966796875	1.214183094646671
40.0	480.0	0.5198707580566406	-1.174041748046875	1.2839936258561988
40.0	500.0	0.5793418884277344	-1.3116455078125	1.433893636868413
40.0	520.0	0.5188369750976562	-1.696044921875	1.7736290998251187
40.0	540.0	0.4360694885253906	-1.838623046875	1.8896272932307854
40.0	560.0	0.4219970703125	-1.8406982421875	1.8884521561703609
40.0	580.0	0.21542739868164062	-1.8863525390625	1.8986139327757707
40.0	600.0	0.20354461669921875	-1.84149169921875	1.85270669272791
40.0	620.0	-0.09800338745117188	-1.8414306640625	1.8440367551926844
40.0	640.0	-0.1990814208984375	-1.953857421875	1.963973583621471
40.0	660.0	-0.13184738159179688	-2.04095458984375	2.0452088817127905
40.0	680.0	-0.08982086181640625	-2.14276123046875	2.14464297215583
40.0	700.0	0.017818450927734375	-2.29241943359375	2.2924886819157373
40.0	720.0	0.13880538940429688	-2.34625244140625	2.3503547508689975
40.0	740.0	0.3239021301269531	-2.187255859375	2.2111084967208297
40.0	760.0	0.5139045715332031	-1.56915283203125	1.6511627778370057
40.0	780.0	1.6614761352539062	-0.4576416015625	1.7233510331615398
40.0	800.0	1.6144332885742188	-0.36285400390625	1.6547077903386336
60.0	0.0	-0.22003173828125	-0.605044424533844	0.6438110914783614
60.0	20.0	-0.20362091064453125	-0.5825881958007812	0.6171470498496429
60.0	40.0	-0.21728134155273438	-0.544769287109375	0.5865021377323467
60.0	60.0	-0.197265625	-0.509185791015625	0.5460621728144592
60.0	80.0	-0.18426132202148438	-0.4950408935546875	0.5282212804161989
60.0	100.0	-0.1872406005859375	-0.48595428466796875	0.5207788487399808
60.0	120.0	-0.17168426513671875	-0.5222244262695312	0.5497216007108291
60.0	140.0	-0.16122817993164062	-0.5548095703125	0.5777613567160843
60.0	160.0	-0.16881942749023438	-0.5869140625	0.6107111558325953
60.0	180.0	-0.16865158081054688	-0.633331298828125	0.6554020825304236
60.0	200.0	-0.23820114135742188	-0.5777587890625	0.624935998389391
60.0	220.0	-0.23927688598632812	-0.49951171875	0.5538640495066396
60.0	240.0	-0.21551895141601562	-0.48016357421875	0.5263130973346416
60.0	260.0	-0.1759185791015625	-0.4256591796875	0.46057907434592393
60.0	280.0	-0.0849456787109375	-0.09588623046875	0.12810127839006158
60.0	300.0	0.0409698486328125	-0.35589599609375	0.3582464075640649
60.0	320.0	0.10491180419921875	-0.431793212890625	0.4443555618631816
60.0	340.0	0.13151168823242188	-0.4521484375	0.47088590303324346
60.0	360.0	0.13874053955078125	-0.54632568359375	0.5636671800531056
60.0	380.0	0.20782089233398438	-0.586181640625	0.6219312173354141
60.0	400.0	0.24385452270507812	-0.649871826171875	0.6941170064878753
60.0	420.0	0.2883949279785156	-0.80987548828125	0.8596917709287011
60.0	440.0	0.33728790283203125	-0.82427978515625	0.8906179279657823
60.0	460.0	0.3863792419433594	-0.88848876953125	0.9688659412879986
60.0	480.0	0.4325904846191406	-0.95526123046875	1.048646053642359
60.0	500.0	0.48383331298828125	-1.216949462890625	1.3096032490746947
60.0	520.0	0.42376708984375	-1.71514892578125	1.7667241958051112
60.0	540.0	0.3868827819824219	-1.8458251953125	1.8859345000940215
60.0	560.0	0.38506317138671875	-1.84930419921875	1.8889678841119824
60.0	580.0	0.19878005981445312	-1.87884521484375	1.889331324442882
60.0	600.0	0.19374847412109375	-1.83111572265625	1.8413373566468403
60.0	620.0	-0.12394332885742188	-1.84954833984375	1.853696579860639
60.0	640.0	-0.24479293823242188	-1.98150634765625	1.9965698055441172
60.0	660.0	-0.17122650146484375	-2.05023193359375	2.057369557549508
60.0	680.0	-0.13140106201171875	-2.14654541015625	2.1505635161419137
60.0	700.0	-0.043674468994140625	-2.27520751953125	2.2756266644978176
60.0	720.0	0.12659835815429688	-2.38470458984375	2.3880626300642143
60.0	740.0	0.28334808349609375	-2.56036376953125	2.575994714425707
60.0	760.0	0.3751220703125	-2.385498046875	2.414812104342691
60.0	780.0	1.4920768737792969	-1.73529052734375	2.2885643123049766
60.0	800.0	1.3682632446289062	-1.91314697265625	2.3520790049626727
80.0	0.0	-0.30493927001953125	-0.4004594683647156	0.5033445581338843
80.0	20.0	-0.23297119140625	-0.43292808532714844	0.4916322844263569
80.0	40.0	-0.219879150390625	-0.4153938293457031	0.4699988023761233
80.0	60.0	-0.188995361328125	-0.4189872741699219	0.45964071025083253
80.0	80.0	-0.1856231689453125	-0.40415191650390625	0.4447411971732329
80.0	100.0	-0.185546875	-0.39947509765625	0.44046338834202337
80.0	120.0	-0.19329071044921875	-0.4165802001953125	0.4592388941942204
80.0	140.0	-0.17018890380859375	-0.4781036376953125	0.5074912327883718
80.0	160.0	-0.1822052001953125	-0.5014801025390625	0.5335550845234281
80.0	180.0	-0.2283782958984375	-0.49737548828125	0.5473015826584883
80.0	200.0	-0.36275482177734375	-0.2694091796875	0.451854364616083
80.0	220.0	-0.29628753662109375	-0.21160888671875	0.3640942533127167
80.0	240.0	-0.29018402099609375	-0.003936767578125	0.2902107237515967
80.0	260.0	-0.03084564208984375	0.665008544921875	0.6657235300446006
80.0	280.0	0.1324462890625	1.764892578125	1.769855313805944
80.0	300.0	0.3883819580078125	1.955535888671875	1.9937304625223746
80.0	320.0	0.493682861328125	2.344482421875	2.3958966158935135
80.0	340.0	0.43621826171875	0.52850341796875	0.6852752984469666
80.0	360.0	0.1965179443359375	0.3692626953125	0.4182992237567204
80.0	380.0	0.27722930908203125	-0.454132080078125	0.5320639397386229
80.0	400.0	0.2934417724609375	-0.515350341796875	0.593037982438876
80.0	420.0	0.31395721435546875	-0.612945556640625	0.6886736439354503
80.0	440.0	0.30701446533203125	-0.6697998046875	0.7368104642867975
80.0	460.0	0.30031585693359375	-0.7755126953125	0.8316306599185826
80.0	480.0	0.28973388671875	-0.8604736328125	0.9079430587204764
80.0	500.0	0.3551177978515625	-1.211883544921875	1.2628421820652624
80.0	520.0	0.34073638916015625	-1.74566650390625	1.7786098025587769
80.0	540.0	0.35205078125	-1.83282470703125	1.8663295955652963
80.0	560.0	0.35971832275390625	-1.83343505859375	1.8683900518375576
80.0	580.0	0.17005157470703125	-1.873779296875	1.8814798408321336
80.0	600.0	0.16588592529296875	-1.8326416015625	1.8401340657647391
80.0	620.0	-0.1685791015625	-1.86273193359375	1.8703446660745529
80.0	640.0	-0.2715911865234375	-1.98468017578125	2.003176770216823
80.0	660.0	-0.18839263916015625	-2.04766845703125	2.0563165846752463
80.0	680.0	-0.14427947998046875	-2.14398193359375	2.1488311008359475
80.0	700.0	-0.04566192626953125	-2.26251220703125	2.262972933659628
80.0	720.0	0.1203460693359375	-2.37353515625	2.376584169424538
80.0	740.0	0.2800445556640625	-2.47821044921875	2.4939831562731296
80.0	760.0	1.3477325439453125	-0.73956298828125	1.5373146794475085
80.0	780.0	1.9830169677734375	-0.42864990234375	2.0288166583643443
80.0	800.0	1.9702606201171875	-0.3914794921875	2.0087765191747806
100.0	0.0	-0.2699432373046875	-0.3257797658443451	0.4230860517674048
100.0	20.0	-0.20172119140625	-0.3616485595703125	0.41410278881171375
100.0	40.0	-0.20298004150390625	-0.3451423645019531	0.4004049812663756
100.0	60.0	-0.17627716064453125	-0.35202789306640625	0.39369693275623957
100.0	80.0	-0.16832733154296875	-0.34569549560546875	0.384498980787059
100.0	100.0	-0.193756103515625	-0.31800079345703125	0.372378748438816
100.0	120.0	-0.21088409423828125	-0.31195068359375	0.376543928642208
100.0	140.0	-0.19164276123046875	-0.3726043701171875	0.41899995771176934
100.0	160.0	-0.22406005859375	-0.377349853515625	0.43885740486551933
100.0	180.0	-0.3119049072265625	-0.2875823974609375	0.4242502875442646
100.0	200.0	-0.458526611328125	0.0358734130859375	0.4599277715712411
100.0	220.0	-0.3153228759765625	0.0838470458984375	0.3262803138714092
100.0	240.0	-0.2607269287109375	0.973419189453125	1.007731834244913
100.0	260.0	0.6645736694335938	2.462066650390625	2.550182415646015
100.0	280.0	3.6446914672851562	3.988006591796875	5.4025894224822
100.0	300.0	5.425743103027344	4.228424072265625	6.878826815305368
100.0	320.0	6.8818359375	4.57049560546875	8.261301105169553
100.0	340.0	4.927024841308594	2.068511962890625	5.343623819796225
100.0	360.0	0.37821197509765625	0.826507568359375	0.9089329230821145
100.0	380.0	0.8861465454101562	-0.542236328125	1.0388820604288231
100.0	400.0	0.9483108520507812	-0.71026611328125	1.1848086021771331
100.0	420.0	0.868896484375	-0.760833740234375	1.154923842007889
100.0	440.0	0.77008056640625	-0.7384033203125	1.0668943444432983
100.0	460.0	0.7557601928710938	-0.7950439453125	1.0969358887859484
100.0	480.0	0.6859512329101562	-0.8143310546875	1.0647366625412218
100.0	500.0	0.6065597534179688	-0.815460205078125	1.0163119996007746
100.0	520.0	0.44969940185546875	-0.8177490234375	0.9332432787661271
100.0	540.0	0.4286651611328125	-0.81378173828125	0.9197796137820586
100.0	560.0	0.456878662109375	-0.85491943359375	0.9693427411535668
100.0	580.0	0.09722900390625	-1.5167236328125	1.5198368522747923
100.0	600.0	-0.01609039306640625	-1.7635498046875	1.763623206459461
100.0	620.0	-0.35720062255859375	-1.94036865234375	1.9729730843968825
100.0	640.0	-0.5510330200195312	-2.09332275390625	2.164633350286716
100.0	660.0	-0.62884521484375	-2.14422607421875	2.234536140139925
100.0	680.0	-0.6241836547851562	-2.106689453125	2.197213163716499
100.0	700.0	-0.5946731567382812	-2.17340087890625	2.2532881626138126
100.0	720.0	-0.392364501953125	-2.285888671875	2.319318202101509
100.0	740.0	-0.1435546875	-1.42724609375	1.434447405946923
100.0	760.0	1.8820724487304688	-0.3809814453125	1.920245704055266
100.0	780.0	1.9804840087890625	-0.32489013671875	2.0069555326429938
100.0	800.0	1.9712600708007812	-0.31536865234375	1.9963275416661
120.0	0.0	-0.19487762451171875	-0.30310946702957153	0.36035071463545254
120.0	20.0	-0.1680908203125	-0.31421470642089844	0.35635011660514515
120.0	40.0	-0.179962158203125	-0.2980308532714844	0.34815049603132214
120.0	60.0	-0.16342926025390625	-0.2976036071777344	0.3395247120790153
120.0	80.0	-0.15679931640625	-0.303070068359375	0.34122938320259516
120.0	100.0	-0.18453216552734375	-0.27010345458984375	0.32712076714201255
120.0	120.0	-0.1925506591796875	-0.2640228271484375	0.3267779209279383
120.0	140.0	-0.1961669921875	-0.27386474609375	0.3368729552470558
120.0	160.0	-0.25263214111328125	-0.181671142578125	0.311171018523773
120.0	180.0	-0.30828094482421875	-0.0714263916015625	0.3164472631560159
120.0	200.0	-0.3693084716796875	0.23785400390625	0.4392758523167657
120.0	220.0	-0.0653533935546875	0.24700927734375	0.2555086087453718
120.0	240.0	0.11359405517578125	2.13372802734375	2.1367496119207625
120.0	260.0	5.540321350097656	3.89385986328125	6.771802219292925
120.0	280.0	5.011177062988281	7.097137451171875	8.687994910072534
120.0	300.0	5.546180725097656	6.977996826171875	8.91361656913228
120.0	320.0	5.742645263671875	5.8155517578125	8.173042081879249
120.0	340.0	2.3050918579101562	4.23541259765625	4.822050222238354
120.0	360.0	-0.48206329345703125	1.796112060546875	1.859678346634326
120.0	380.0	0.83648681640625	-0.456207275390625	0.9528039001498687
120.0	400.0	0.9936599731445312	-0.755828857421875	1.248454005536947
120.0	420.0	0.9107589721679688	-0.801177978515625	1.2129996119714292
120.0	440.0	0.7743301391601562	-0.762969970703125	1.0870650121342855
120.0	460.0	0.6891250610351562	-0.75494384765625	1.022171004705539
120.0	480.0	0.5852737426757812	-0.785797119140625	0.9798073618397762
120.0	500.0	0.46547698974609375	-0.77374267578125	0.9029654236504373
120.0	520.0	0.42174530029296875	-0.7760009765625	0.8832024761883087
120.0	540.0	0.321807861328125	-0.69952392578125	0.769996118401251
120.0	560.0	0.247222900390625	-0.653076171875	0.6983034073727963
120.0	580.0	0.2082977294921875	-0.630859375	0.6643579570811139
120.0	600.0	0.1499481201171875	-0.602783203125	0.6211537882813832
120.0	620.0	-0.8349990844726562	-0.75115966796875	1.1231492856486607
120.0	640.0	-0.943450927734375	-1.94110107421875	2.1582337763495496
120.0	660.0	-0.950103759765625	-2.6982421875	2.8606307096033143
120.0	680.0	-0.9547805786132812	-2.84814453125	3.0039196434302955
120.0	700.0	-0.8803787231445312	-2.95562744140625	3.083958538722473
120.0	720.0	-0.5410537719726562	-2.8634033203125	2.9140723667991653
120.0	740.0	1.6153793334960938	-0.306640625	1.6442259163468609
120.0	760.0	1.9654083251953125	-0.2938232421875	1.9872498540436776
120.0	780.0	1.9780349731445312	-0.30010986328125	2.0006719583733803
120.0	800.0	1.9715499877929688	-0.29583740234375	1.993622111382183
140.0	0.0	-0.182647705078125	-0.25796592235565186	0.31608005515550636
140.0	20.0	-0.1625518798828125	-0.25563621520996094	0.3029405687264579
140.0	40.0	-0.1745147705078125	-0.23557662963867188	0.29317529493003064
140.0	60.0	-0.1729583740234375	-0.211090087890625	0.2728985605504417
140.0	80.0	-0.17791748046875	-0.1936187744140625	0.2629502988436249
140.0	100.0	-0.200225830078125	-0.16651153564453125	0.26041596443608095
140.0	120.0	-0.1954345703125	-0.17789459228515625	0.2642747760145366
140.0	140.0	-0.21978759765625	-0.117767333984375	0.24935062269281172
140.0	160.0	-0.2550811767578125	-0.0162200927734375	0.25559635784910806
140.0	180.0	-0.2532958984375	0.0794219970703125	0.26545558156478277
140.0	200.0	-0.141632080078125	0.2880859375	0.32101893011551563
140.0	220.0	0.0080718994140625	0.252197265625	0.2523264083461689
140.0	240.0	0.6436309814453125	4.6165313720703125	4.661182548408253
140.0	260.0	5.9834747314453125	5.7679443359375	8.310905589905232
140.0	280.0	4.90472412109375	9.1583251953125	10.388996057710996
140.0	300.0	5.228729248046875	8.201446533203125	9.726424563341372
140.0	320.0	6.001800537109375	6.409332275390625	8.780726046495833
140.0	340.0	1.097381591796875	5.041656494140625	5.159704115831157
140.0	360.0	0.0197906494140625	3.211517333984375	3.2115783123390185
140.0	380.0	0.430206298828125	-0.420196533203125	0.6013672638806663
140.0	400.0	0.8553466796875	-0.864990234375	1.2164810101339634
140.0	420.0	0.8443756103515625	-0.855377197265625	1.2019319119478316
140.0	440.0	0.6535797119140625	-0.780364990234375	1.017907637170075
140.0	460.0	0.56060791015625	-0.70361328125	0.8996404162114715
140.0	480.0	0.455322265625	-0.752166748046875	0.8792458031979989
140.0	500.0	0.365814208984375	-0.74505615234375	0.8300172923741632
140.0	520.0	0.3536224365234375	-0.713134765625	0.7959962446869937
140.0	540.0	0.2735748291015625	-0.6298828125	0.6867281446109947
140.0	560.0	0.202423095703125	-0.58441162109375	0.6184755876697651
140.0	580.0	0.1820220947265625	-0.585693359375	0.613325977099143
140.0	600.0	0.173095703125	-0.5865478515625	0.6115558066218673
140.0	620.0	0.1855926513671875	-0.59783935546875	0.6259844464431946
140.0	640.0	0.2201385498046875	-0.60345458984375	0.6423538145863223
140.0	660.0	0.595458984375	-0.6854248046875	0.9079529530508748
140.0	680.0	0.7241363525390625	-0.70391845703125	1.009888435035194
140.0	700.0	0.8470306396484375	-0.63201904296875	1.0568391434737718
140.0	720.0	0.92578125	-0.73419189453125	1.1815704214506
140.0	740.0	1.5254974365234375	-0.31317138671875	1.5573113838596713
140.0	760.0	1.901123046875	-0.2611083984375	1.9189701496099099
140.0	780.0	1.9261322021484375	-0.2618408203125	1.943848213039051
140.0	800.0	1.92254638671875	-0.259765625	1.9400161826688358
160.0	0.0	-0.1485443115234375	-0.21582965552806854	0.2620073523612205
160.0	20.0	-0.158721923828125	-0.1759510040283203	0.23696287667538793
160.0	40.0	-0.1658172607421875	-0.163238525390625	0.23268472260066478
160.0	60.0	-0.1731414794921875	-0.13200759887695312	0.21772454634698896
160.0	80.0	-0.1733245849609375	-0.11646270751953125	0.20881804039560645
160.0	100.0	-0.1649627685546875	-0.1184234619140625	0.20306853853056314
160.0	120.0	-0.1505889892578125	-0.1372222900390625	0.20373266937154227
160.0	140.0	-0.1767578125	-0.0545806884765625	0.18499290752447975
160.0	160.0	-0.122283935546875	0.0146026611328125	0.12315274501606545
160.0	180.0	0.028900146484375	0.1066436767578125	0.11049023603578341
160.0	200.0	-0.10772705078125	0.260498046875	0.2818942175634607
160.0	220.0	-0.279571533203125	0.2402801513671875	0.36863910986028675
160.0	240.0	1.6872406005859375	5.255218505859375	5.519429534706684
160.0	260.0	1.887237548828125	6.650787353515625	6.913366617458542
160.0	280.0	1.47601318359375	10.118743896484375	10.225829695471285
160.0	300.0	2.2414398193359375	9.4356689453125	9.69824215563003
160.0	320.0	2.797454833984375	6.931396484375	7.474624456906759
160.0	340.0	-0.26788330078125	5.37890625	5.385572755903175
160.0	360.0	-1.688568115234375	3.00592041015625	3.447726757151745
160.0	380.0	-0.56524658203125	-0.2056884765625	0.6015076457441025
160.0	400.0	0.5891265869140625	-0.996826171875	1.1579000614664374
160.0	420.0	0.708648681640625	-0.952301025390625	1.1870384142693242
160.0	440.0	0.54132080078125	-0.8031005859375	0.9685033611152878
160.0	460.0	0.404571533203125	-0.668304443359375	0.7812227303990913
160.0	480.0	0.2941741943359375	-0.70147705078125	0.7606632036492618
160.0	500.0	0.2192840576171875	-0.64501953125	0.6812750499020405
160.0	520.0	0.2230224609375	-0.59674072265625	0.6370545566581579
160.0	540.0	0.218902587890625	-0.544921875	0.5872462795443905
160.0	560.0	0.1893310546875	-0.536865234375	0.5692719281236382
160.0	580.0	0.161285400390625	-0.57818603515625	0.6002600033559362
160.0	600.0	0.1405181884765625	-0.56671142578125	0.5838725900431977
160.0	620.0	0.14398193359375	-0.57318115234375	0.5909885198576231
160.0	640.0	0.152435302734375	-0.57147216796875	0.5914532612832766
160.0	660.0	0.1730499267578125	-0.56201171875	0.5880505498366729
160.0	680.0	0.3527069091796875	-0.598876953125	0.6950221354513623
160.0	700.0	0.6362457275390625	-0.72113037109375	0.9616847913560453
160.0	720.0	0.9664764404296875	-0.81231689453125	1.2625115631337929
160.0	740.0	1.5202484130859375	-0.33319091796875	1.5563326846491303
160.0	760.0	1.701080322265625	-0.26519775390625	1.721628331399156
160.0	780.0	1.7552947998046875	-0.25799560546875	1.7741537607159545
160.0	800.0	1.75830078125	-0.254150390625	1.7765736850463592
180.0	0.0	-0.2166290283203125	-0.02772691287100315	0.21839623991350893
180.0	20.0	-0.2118377685546875	-0.015439987182617188	0.2123997019546608
180.0	40.0	-0.2161407470703125	-0.015293121337890625	0.2166811069391336
180.0	60.0	-0.2196044921875	0.00936126708984375	0.21980392696777995
180.0	80.0	-0.1639862060546875	-0.029876708984375	0.16668561280430733
180.0	100.0	-0.1241302490234375	-0.0701751708984375	0.1425933846054771
180.0	120.0	-0.12030029296875	-0.04981231689453125	0.13020532785861064
180.0	140.0	-0.0230712890625	0.02294921875	0.03254152762610851
180.0	160.0	0.0501556396484375	0.0536956787109375	0.07347662281822799
180.0	180.0	0.0980377197265625	0.1058502197265625	0.144276344233369
180.0	200.0	-0.09039306640625	0.2141876220703125	0.2324806312415289
180.0	220.0	-0.158538818359375	0.2286376953125	0.27822608189132536
180.0	240.0	2.1778564453125	4.88482666015625	5.348325924638705
180.0	260.0	0.3929443359375	6.254669189453125	6.267000233017354
180.0	280.0	-2.019927978515625	11.049072265625	11.23219065763192
180.0	300.0	-2.68878173828125	10.44842529296875	10.788843234511466
180.0	320.0	-4.1582489013671875	7.69580078125	8.74736437965228
180.0	340.0	-4.5135955810546875	6.84930419921875	8.202774718517631
180.0	360.0	-4.874969482421875	2.505401611328125	5.481091559953197
180.0	380.0	-1.4087371826171875	0.109130859375	1.4129578883166112
180.0	400.0	0.2863922119140625	-1.08782958984375	1.1248972022298973
180.0	420.0	0.4131011962890625	-0.9830322265625	1.06630434531417
180.0	440.0	0.207183837890625	-0.80035400390625	0.8267355527929439
180.0	460.0	-0.0406951904296875	-0.535247802734375	0.5367926125200355
180.0	480.0	-0.095733642578125	-0.49835205078125	0.5074639857557911
180.0	500.0	-0.113616943359375	-0.41815185546875	0.4333125708426722
180.0	520.0	-0.0799407958984375	-0.3564453125	0.3652995916396545
180.0	540.0	-0.027191162109375	-0.32086181640625	0.32201190121543083
180.0	560.0	0.1160430908203125	-0.46331787109375	0.47762898635025913
180.0	580.0	0.126251220703125	-0.55535888671875	0.5695286329821518
180.0	600.0	0.110015869140625	-0.55413818359375	0.5649536423277114
180.0	620.0	0.1128692626953125	-0.5589599609375	0.5702417981809427
180.0	640.0	0.11669921875	-0.56097412109375	0.5729840069266905
180.0	660.0	0.1219482421875	-0.5537109375	0.5669807545937958
180.0	680.0	0.237274169921875	-0.558349609375	0.6066739799936453
180.0	700.0	0.378173828125	-0.63763427734375	0.7413453418767824
180.0	720.0	0.8078765869140625	-0.84881591796875	1.1718161298945524
180.0	740.0	1.08642578125	-0.5758056640625	1.2295825067603758
180.0	760.0	1.40478515625	-0.32342529296875	1.4415357280873267
180.0	780.0	1.4859161376953125	-0.30596923828125	1.5170906179387451
180.0	800.0	1.5037689208984375	-0.293212890625	1.5320883677806314
200.0	0.0	-0.1779022216796875	0.05551024526357651	0.18636144399470372
200.0	20.0	-0.1774139404296875	0.05170631408691406	0.18479515463140075
200.0	40.0	-0.1896820068359375	0.05345916748046875	0.19707142437454864
200.0	60.0	-0.16522216796875	0.0497894287109375	0.17256115437622502
200.0	80.0	-0.1720428466796875	0.0466766357421875	0.17826230509521443
200.0	100.0	-0.12677001953125	0.010955810546875	0.1272425543467771
200.0	120.0	-0.083221435546875	0.02758026123046875	0.08767256209341419
200.0	140.0	0.087005615234375	0.07598876953125	0.11551740205348082
200.0	160.0	0.04241943359375	0.0781402587890625	0.08891180118542322
200.0	180.0	0.0003662109375	0.104644775390625	0.10464541617770508
200.0	200.0	-0.0548248291015625	0.192352294921875	0.2000129177021512
200.0	220.0	-0.03948974609375	0.2393341064453125	0.24257010235089776
200.0	240.0	-0.5429840087890625	1.24969482421875	1.3625596454760331
200.0	260.0	-1.295379638671875	4.613372802734375	4.791786412737414
200.0	280.0	-0.4221954345703125	10.402191162109375	10.410755494105047
200.0	300.0	-2.256683349609375	9.338653564453125	9.607448679918996
200.0	320.0	-3.685821533203125	6.50738525390625	7.478726042407246
200.0	340.0	-3.54876708984375	5.03564453125	6.160475931538578
200.0	360.0	-4.950714111328125	2.676025390625	5.627671108315864
200.0	380.0	-1.17413330078125	0.071990966796875	1.176338262279954
200.0	400.0	0.196258544921875	-1.01788330078125	1.0366310001462353
200.0	420.0	0.26739501953125	-0.891204833984375	0.9304548095352266
200.0	440.0	0.11407470703125	-0.701629638671875	0.7108425906254432
200.0	460.0	-0.037109375	-0.465087890625	0.4665660207504428
200.0	480.0	-0.1130218505859375	-0.30908203125	0.3290982235617445
200.0	500.0	-0.1545867919921875	-0.25250244140625	0.2960651265761514
200.0	520.0	-0.1324920654296875	-0.2095947265625	0.2479598693430728
200.0	540.0	-0.11407470703125	-0.17864990234375	0.21196421016694522
200.0	560.0	0.0107269287109375	-0.31134033203125	0.31152507017718256
200.0	580.0	0.0676116943359375	-0.5426025390625	0.5467987350095537
200.0	600.0	0.0052490234375	-0.54351806640625	0.5435434120261565
200.0	620.0	-0.000885009765625	-0.54827880859375	0.5482795228670019
200.0	640.0	-0.00128173828125	-0.55499267578125	0.5549941558465759
200.0	660.0	-0.029388427734375	-0.5662841796875	0.5670462519486777
200.0	680.0	0.07208251953125	-0.611328125	0.6155631292060861
200.0	700.0	0.1772308349609375	-0.73663330078125	0.7576538712900704
200.0	720.0	0.5034637451171875	-0.88934326171875	1.021962416046681
200.0	740.0	0.7996978759765625	-0.764892578125	1.1066062302879625
200.0	760.0	1.2349090576171875	-0.3798828125	1.2920183171371373
200.0	780.0	1.361907958984375	-0.34405517578125	1.4046947186940133
200.0	800.0	1.4321441650390625	-0.319580078125	1.4673678256626095
220.0	0.0	-0.0869598388671875	0.07941728830337524	0.11776722488565584
220.0	20.0	-0.1089019775390625	0.08217048645019531	0.13642444632608997
220.0	40.0	-0.1091156005859375	0.08177566528320312	0.13635788838105523
220.0	60.0	-0.1077117919921875	0.0812225341796875	0.13490341060454614
220.0	80.0	-0.1141357421875	0.07952880859375	0.13911074380159424
220.0	100.0	-0.0028228759765625	0.0697479248046875	0.06980502591747528
220.0	120.0	0.1573028564453125	0.087066650390625	0.17979096266525166
220.0	140.0	0.0756378173828125	0.0854034423828125	0.11408254638317847
220.0	160.0	0.0023956298828125	0.07470703125	0.0747454317047129
220.0	180.0	-0.0269622802734375	0.0927886962890625	0.09662663564756499
220.0	200.0	-0.04925537109375	0.14385986328125	0.15205838301416652
220.0	220.0	-0.0279541015625	0.2122344970703125	0.2140675443425627
220.0	240.0	-0.19036865234375	0.786224365234375	0.8089431230212489
220.0	260.0	-2.9027252197265625	0.8812255859375	3.0335412037003073
220.0	280.0	-0.8797454833984375	7.63275146484375	7.683283610516688
220.0	300.0	-2.5014495849609375	7.567474365234375	7.970189351237564
220.0	320.0	-3.7861480712890625	6.558441162109375	7.572850698024916
220.0	340.0	-2.72222900390625	4.609130859375	5.353000843316891
220.0	360.0	-2.3478851318359375	1.39617919921875	2.731644367158245
220.0	380.0	-0.847808837890625	0.1646728515625	0.8636532716589321
220.0	400.0	0.0880279541015625	-0.786041259765625	0.7909549814984653
220.0	420.0	0.1245269775390625	-0.646392822265625	0.6582785495605443
220.0	440.0	-0.004180908203125	-0.4462890625	0.44630864578286167
220.0	460.0	-0.0784759521484375	-0.317291259765625	0.32685198269134175
220.0	480.0	-0.162628173828125	-0.142913818359375	0.2165000748284565
220.0	500.0	-0.1944580078125	-0.116363525390625	0.2266150631439599
220.0	520.0	-0.179840087890625	-0.10107421875	0.2062970065425831
220.0	540.0	-0.1941986083984375	-0.09375	0.21564359949669196
220.0	560.0	-0.1416473388671875	-0.1876220703125	0.23508723886358557
220.0	580.0	-0.025543212890625	-0.534423828125	0.5350339090119012
220.0	600.0	-0.05743408203125	-0.53045654296875	0.5335567615138334
220.0	620.0	-0.0506439208984375	-0.53155517578125	0.5339622754687852
220.0	640.0	-0.0437164306640625	-0.542724609375	0.5444824404250812
220.0	660.0	-0.0856781005859375	-0.5615234375	0.5680222775400895
220.0	680.0	-0.0489044189453125	-0.632568359375	0.6344559649611293
220.0	700.0	0.03924560546875	-0.861328125	0.8622217559680482
220.0	720.0	0.1663970947265625	-0.9349365234375	0.9496285042009005
220.0	740.0	0.3994140625	-1.02734375	1.102255312523744
220.0	760.0	0.8109893798828125	-0.5733642578125	0.9932020672650594
220.0	780.0	0.9933319091796875	-0.499755859375	1.1119641184742464
220.0	800.0	1.1684417724609375	-0.42572021484375	1.2435810697169147
240.0	0.0	-0.0281829833984375	0.07852710783481598	0.08343133235264448
240.0	20.0	-0.045318603515625	0.09252548217773438	0.10302786359441149
240.0	40.0	-0.049468994140625	0.09496688842773438	0.10707890211862904
240.0	60.0	-0.046295166015625	0.11681747436523438	0.12565653470268257
240.0	80.0	-0.044342041015625	0.12685394287109375	0.13438057680845877
240.0	100.0	0.1427154541015625	0.1098785400390625	0.1801138373377544
240.0	120.0	0.0870361328125	0.1088104248046875	0.13933770832452963
240.0	140.0	-0.0200653076171875	0.09637451171875	0.0984411655701
240.0	160.0	-0.065399169921875	0.0755157470703125	0.09989834574234796
240.0	180.0	-0.080078125	0.0754852294921875	0.11004783494010156
240.0	200.0	-0.0431060791015625	0.076812744140625	0.08808139257484116
240.0	220.0	-0.0347137451171875	0.1208038330078125	0.12569252232905706
240.0	240.0	-0.31243896484375	0.5137939453125	0.6013337883342481
240.0	260.0	-1.58636474609375	0.523101806640625	1.6703857661509731
240.0	280.0	-0.7133026123046875	5.013153076171875	5.063645364937421
240.0	300.0	-1.07733154296875	4.8861083984375	5.003468650322184
240.0	320.0	-1.5225067138671875	6.168182373046875	6.353306263744637
240.0	340.0	-0.999603271484375	3.849395751953125	3.9770660486742018
240.0	360.0	-0.2906036376953125	0.323944091796875	0.4351898997585429
240.0	380.0	-0.0747833251953125	0.154266357421875	0.1714370285541649
240.0	400.0	-0.0181427001953125	-0.23333740234375	0.23404166488663095
240.0	420.0	-0.0725860595703125	-0.122772216796875	0.142624518443232
240.0	440.0	-0.1558990478515625	0.020721435546875	0.15727012116783998
240.0	460.0	-0.15032958984375	-0.00830078125	0.15055858843636405
240.0	480.0	-0.165985107421875	-0.0029296875	0.16601096034509
240.0	500.0	-0.185882568359375	-0.023895263671875	0.1874121470071408
240.0	520.0	-0.1683349609375	-0.05328369140625	0.17656673198455627
240.0	540.0	-0.20318603515625	-0.06927490234375	0.21467085730777002
240.0	560.0	-0.227752685546875	-0.1656494140625	0.2816221123297375
240.0	580.0	-0.119171142578125	-0.4755859375	0.490289450397548
240.0	600.0	-0.0904388427734375	-0.5166015625	0.5244581572057393
240.0	620.0	-0.0658416748046875	-0.51416015625	0.518358748760075
240.0	640.0	-0.059295654296875	-0.52471923828125	0.528058949020798
240.0	660.0	-0.1228485107421875	-0.5589599609375	0.5723006155184746
240.0	680.0	-0.1552886962890625	-0.6549072265625	0.6730661591544641
240.0	700.0	-0.1161956787109375	-0.96087646484375	0.9678765502075757
240.0	720.0	0.00811767578125	-1.113525390625	1.113554979435972
240.0	740.0	0.1098480224609375	-1.221435546875	1.2263651100746502
240.0	760.0	0.2762298583984375	-1.369873046875	1.3974459199644962
240.0	780.0	0.47125244140625	-1.11785888671875	1.2131312188495662
240.0	800.0	0.666900634765625	-0.96710205078125	1.1747522433586126
260.0	0.0	-0.007415771484375	0.12004534900188446	0.12027418461038392
260.0	20.0	-0.010223388671875	0.12265968322753906	0.12308499325838405
260.0	40.0	-0.02154541015625	0.12984848022460938	0.13162382958811755
260.0	60.0	-0.0098876953125	0.15117263793945312	0.15149565333753248
260.0	80.0	0.02386474609375	0.1541748046875	0.1560108858591218
260.0	100.0	0.07867431640625	0.13220977783203125	0.1538475655198541
260.0	120.0	0.021484375	0.11406707763671875	0.11607272104039712
260.0	140.0	-0.04986572265625	0.10955810546875	0.12037262466994642
260.0	160.0	-0.075836181640625	0.0965118408203125	0.12274225785912204
260.0	180.0	-0.100799560546875	0.0816650390625	0.1297294492839724
260.0	200.0	-0.04730224609375	0.0600433349609375	0.07643758603426083
260.0	220.0	-0.015228271484375	0.055419921875	0.057474063655121276
260.0	240.0	0.05755615234375	0.0566864013671875	0.08078402547892025
260.0	260.0	-0.20599365234375	0.26300048828125	0.3340698155207885
260.0	280.0	-0.412628173828125	0.262725830078125	0.4891695734885533
260.0	300.0	-0.17938232421875	0.45635986328125	0.49034920521624376
260.0	320.0	-0.162872314453125	0.605865478515625	0.6273757796347297
260.0	340.0	-0.037353515625	0.456085205078125	0.45761228067076876
260.0	360.0	0.01727294921875	0.49285888671875	0.49316147152059553
260.0	380.0	0.03802490234375	0.29296875	0.29542610188474244
260.0	400.0	-0.078857421875	0.23480224609375	0.24769050800432718
260.0	420.0	-0.12042236328125	0.285888671875	0.31021585756484593
260.0	440.0	-0.177886962890625	0.307373046875	0.3551365392516962
260.0	460.0	-0.1575927734375	0.284820556640625	0.325512260483071
260.0	480.0	-0.133087158203125	0.18743896484375	0.2298816156639764
260.0	500.0	-0.145172119140625	0.12481689453125	0.19145286975181386
260.0	520.0	-0.14544677734375	0.018310546875	0.14659481971251223
260.0	540.0	-0.184600830078125	-0.02606201171875	0.18643147513325384
260.0	560.0	-0.186981201171875	-0.10107421875	0.212551093357809
260.0	580.0	-0.11810302734375	-0.36090087890625	0.3797338139579649
260.0	600.0	-0.127349853515625	-0.50384521484375	0.5196902786385327
260.0	620.0	-0.089935302734375	-0.491943359375	0.5000966181760121
260.0	640.0	-0.07080078125	-0.50225830078125	0.5072239656495727
260.0	660.0	-0.157928466796875	-0.54998779296875	0.5722132234049194
260.0	680.0	-0.181060791015625	-0.69329833984375	0.716551183149748
260.0	700.0	-0.15472412109375	-0.9986572265625	1.0105720210918854
260.0	720.0	-0.1083984375	-1.194580078125	1.1994881342912787
260.0	740.0	-0.047698974609375	-1.2926025390625	1.2934823215527949
260.0	760.0	0.088043212890625	-1.5574951171875	1.5599816176477876
260.0	780.0	0.22723388671875	-1.26324462890625	1.2835194707264082
260.0	800.0	0.369232177734375	-1.1351318359375	1.1936736095069325
280.0	0.0	0.012176513671875	0.13841184973716736	0.1389464200073739
280.0	20.0	0.0135498046875	0.14206695556640625	0.14271165709561587
280.0	40.0	0.022674560546875	0.13130569458007812	0.13324909427516068
280.0	60.0	0.06048583984375	0.13036727905273438	0.1437155672473142
280.0	80.0	0.1075439453125	0.13904571533203125	0.17578228330970747
280.0	100.0	0.047760009765625	0.12346649169921875	0.13238199690790983
280.0	120.0	-0.06329345703125	0.111297607421875	0.1280360071261225
280.0	140.0	-0.097503662109375	0.1296844482421875	0.16224986977073289
280.0	160.0	-0.10595703125	0.1240234375	0.1631217506055826
280.0	180.0	-0.11981201171875	0.10650634765625	0.16030758011762225
280.0	200.0	-0.086822509765625	0.0960540771484375	0.12947792838487968
280.0	220.0	-0.047882080078125	0.0555572509765625	0.07334372317165751
280.0	240.0	-0.0135498046875	0.0500030517578125	0.051806393352209656
280.0	260.0	-0.0196533203125	0.065704345703125	0.06858071189176652
280.0	280.0	0.03875732421875	0.08404541015625	0.09255139733645082
280.0	300.0	0.34844970703125	0.190887451171875	0.3973099763975968
280.0	320.0	0.307952880859375	0.236419677734375	0.38823863904770495
280.0	340.0	0.22674560546875	0.26251220703125	0.34688071211845706
280.0	360.0	0.188690185546875	0.37493896484375	0.4197418414690355
280.0	380.0	-0.04339599609375	0.33984375	0.3426032499714958
280.0	400.0	-0.110260009765625	0.3685302734375	0.3846710701280176
280.0	420.0	-0.108551025390625	0.399932861328125	0.4144027252365232
280.0	440.0	-0.11358642578125	0.419281005859375	0.4343943346732421
280.0	460.0	-0.105926513671875	0.43096923828125	0.44379602369038723
280.0	480.0	-0.068115234375	0.33465576171875	0.34151744319363536
280.0	500.0	-0.097320556640625	0.22064208984375	0.2411518661662367
280.0	520.0	-0.084320068359375	0.12677001953125	0.1522514754611041
280.0	540.0	-0.09442138671875	0.0850830078125	0.12710041891478435
280.0	560.0	-0.0543212890625	0.03289794921875	0.06350651547842265
280.0	580.0	-0.12750244140625	-0.313720703125	0.33864074198743216
280.0	600.0	-0.150482177734375	-0.5048828125	0.526831605139242
280.0	620.0	-0.1058349609375	-0.48944091796875	0.5007528843039597
280.0	640.0	-0.084136962890625	-0.49749755859375	0.5045620371482581
280.0	660.0	-0.15509033203125	-0.54241943359375	0.564155876535668
280.0	680.0	-0.135833740234375	-0.71142578125	0.7242771894884116
280.0	700.0	-0.130706787109375	-1.06646728515625	1.074447176228314
280.0	720.0	-0.116912841796875	-1.27496337890625	1.280312551734561
280.0	740.0	-0.0814208984375	-1.385498046875	1.3878883963045479
280.0	760.0	0.002166748046875	-1.6650390625	1.665040472315306
280.0	780.0	0.08685302734375	-1.38330078125	1.386024711094876
280.0	800.0	0.2001953125	-1.25927734375	1.2750912091411455
300.0	0.0	-0.111602783203125	0.24128955602645874	0.2658492638058817
300.0	20.0	-0.105255126953125	0.23425865173339844	0.25681853060452653
300.0	40.0	-0.0804443359375	0.19823455810546875	0.2139351098153265
300.0	60.0	-0.0401611328125	0.15460205078125	0.15973324855693466
300.0	80.0	0.055419921875	0.13603973388671875	0.14689512223556084
300.0	100.0	-0.021148681640625	0.1271820068359375	0.12892838941812995
300.0	120.0	-0.10211181640625	0.12892913818359375	0.16446746098407405
300.0	140.0	-0.11700439453125	0.1458740234375	0.18700069265505062
300.0	160.0	-0.161468505859375	0.1326141357421875	0.20894637441962555
300.0	180.0	-0.18096923828125	0.128143310546875	0.22174438717137507
300.0	200.0	-0.15814208984375	0.115753173828125	0.19597887088008448
300.0	220.0	-0.134033203125	0.0719146728515625	0.15210726383475173
300.0	240.0	-0.141448974609375	0.1049346923828125	0.17612240653454375
300.0	260.0	-0.18109130859375	0.11932373046875	0.21686911882786744
300.0	280.0	-0.125244140625	0.10845947265625	0.16567906316057746
300.0	300.0	-0.029754638671875	0.13421630859375	0.13747492867801958
300.0	320.0	-0.019622802734375	0.15606689453125	0.15729567685025708
300.0	340.0	-0.025177001953125	0.18597412109375	0.18767060276969447
300.0	360.0	-0.0223388671875	0.2509765625	0.2519687677303224
300.0	380.0	-0.07275390625	0.3035888671875	0.3121847708566568
300.0	400.0	-0.125518798828125	0.367889404296875	0.3887127250980663
300.0	420.0	-0.120391845703125	0.40716552734375	0.42459152507900944
300.0	440.0	-0.123992919921875	0.430999755859375	0.4484808064361209
300.0	460.0	-0.11871337890625	0.4378662109375	0.45367354453626907
300.0	480.0	-0.070648193359375	0.323394775390625	0.3310216729685481
300.0	500.0	-0.049896240234375	0.189971923828125	0.1964152912389598
300.0	520.0	-0.0189208984375	0.10137939453125	0.10312992792203936
300.0	540.0	0.00189208984375	0.06976318359375	0.06978883713827085
300.0	560.0	0.0003662109375	0.0479736328125	0.04797503054380811
300.0	580.0	-0.093170166015625	-0.28033447265625	0.2954117404485423
300.0	600.0	-0.115570068359375	-0.5152587890625	0.5280606597794845
300.0	620.0	-0.128936767578125	-0.50738525390625	0.5235116865123501
300.0	640.0	-0.128326416015625	-0.5157470703125	0.5314722096058665
300.0	660.0	-0.17169189453125	-0.55706787109375	0.5829259984360389
300.0	680.0	-0.1273193359375	-0.75067138671875	0.7613919779862519
300.0	700.0	-0.135101318359375	-1.14599609375	1.1539321527337298
300.0	720.0	-0.146575927734375	-1.33880615234375	1.3468060053863247
300.0	740.0	-0.107666015625	-1.468017578125	1.4719604548372056
300.0	760.0	-0.032379150390625	-1.7265625	1.7268660850761615
300.0	780.0	0.05303955078125	-1.56268310546875	1.563582962961842
300.0	800.0	0.143798828125	-1.4581298828125	1.465203350433283
320.0	0.0	-0.11907958984375	0.2556999921798706	0.2820681384313755
320.0	20.0	-0.10577392578125	0.24035072326660156	0.2625958749675171
320.0	40.0	-0.064483642578125	0.17162704467773438	0.1833411645674708
320.0	60.0	-0.059967041015625	0.09863662719726562	0.11543496105176287
320.0	80.0	0.015228271484375	0.11402130126953125	0.11503372286246775
320.0	100.0	-0.058746337890625	0.103668212890625	0.11915632832332251
320.0	120.0	-0.134735107421875	0.1232147216796875	0.18257989158334784
320.0	140.0	-0.144775390625	0.131378173828125	0.19549971429399676
320.0	160.0	-0.154510498046875	0.130157470703125	0.20202589236661772
320.0	180.0	-0.164947509765625	0.1232147216796875	0.2058872230530195
320.0	200.0	-0.16900634765625	0.12213134765625	0.2085166938842956
320.0	220.0	-0.167572021484375	0.0991973876953125	0.19473187748782678
320.0	240.0	-0.220489501953125	0.0810089111328125	0.23490011527128085
320.0	260.0	-0.308685302734375	0.11627197265625	0.3298572232793887
320.0	280.0	-0.27093505859375	0.109954833984375	0.29239677065886044
320.0	300.0	-0.16534423828125	0.114501953125	0.2011203977776657
320.0	320.0	-0.153533935546875	0.12530517578125	0.19817683124442656
320.0	340.0	-0.14630126953125	0.162689208984375	0.2187963440883259
320.0	360.0	-0.114990234375	0.195220947265625	0.22657001622656378
320.0	380.0	-0.139007568359375	0.26666259765625	0.3007192129711126
320.0	400.0	-0.154296875	0.354736328125	0.3868402617701178
320.0	420.0	-0.1219482421875	0.3975830078125	0.41586490820199723
320.0	440.0	-0.11920166015625	0.411529541015625	0.4284455612006467
320.0	460.0	-0.119476318359375	0.42010498046875	0.43676399263602256
320.0	480.0	-0.08514404296875	0.305816650390625	0.3174481559392118
320.0	500.0	-0.133880615234375	0.113433837890625	0.17547437053350942
320.0	520.0	-0.094146728515625	0.02850341796875	0.09836692191024408
320.0	540.0	-0.056182861328125	-0.0079345703125	0.056740385203656575
320.0	560.0	-0.0447998046875	-0.0277099609375	0.05267698202437116
320.0	580.0	0.007965087890625	-0.276123046875	0.2762379040621305
320.0	600.0	-0.0843505859375	-0.53466796875	0.541280757237176
320.0	620.0	-0.14398193359375	-0.5394287109375	0.5583136496496284
320.0	640.0	-0.1485595703125	-0.549560546875	0.5692861675932269
320.0	660.0	-0.16693115234375	-0.5931396484375	0.616182320560541
320.0	680.0	-0.120697021484375	-0.80078125	0.8098261426669073
320.0	700.0	-0.1304931640625	-1.20660400390625	1.213639851071823
320.0	720.0	-0.176116943359375	-1.377685546875	1.3888969161915932
320.0	740.0	-0.134490966796875	-1.5133056640625	1.5192701711787808
320.0	760.0	-0.064361572265625	-1.76983642578125	1.7710063201487038
320.0	780.0	0.031494140625	-1.7113037109375	1.711593489109539
320.0	800.0	0.172210693359375	-1.60821533203125	1.6174093721404301
340.0	0.0	-0.164642333984375	0.158767431974411	0.22872296691756103
340.0	20.0	-0.1519775390625	0.1457996368408203	0.2106055708722084
340.0	40.0	-0.129974365234375	0.0960693359375	0.16162503805274397
340.0	60.0	-0.100128173828125	0.07474136352539062	0.12494767951342597
340.0	80.0	-0.02447509765625	0.090179443359375	0.0934417594541632
340.0	100.0	-0.0869140625	0.0879669189453125	0.12366176890609759
340.0	120.0	-0.1436767578125	0.1229095458984375	0.189076088410121
340.0	140.0	-0.1265869140625	0.132568359375	0.18329925455180093
340.0	160.0	-0.14276123046875	0.136932373046875	0.1978161866814748
340.0	180.0	-0.15863037109375	0.146026611328125	0.21560928980291205
340.0	200.0	-0.179290771484375	0.1234588623046875	0.21768617645829091
340.0	220.0	-0.20098876953125	0.103729248046875	0.22617745771419406
340.0	240.0	-0.287994384765625	0.069915771484375	0.29635954642762263
340.0	260.0	-0.35467529296875	0.11151123046875	0.3717920359059932
340.0	280.0	-0.255126953125	0.165496826171875	0.3041035377693094
340.0	300.0	-0.23175048828125	0.27618408203125	0.3605356237406257
340.0	320.0	-0.20477294921875	0.294464111328125	0.35866568499370993
340.0	340.0	-0.19903564453125	0.331329345703125	0.38651561820711855
340.0	360.0	-0.204071044921875	0.383056640625	0.4340246321378734
340.0	380.0	-0.17864990234375	0.275421142578125	0.3282873640371668
340.0	400.0	-0.176055908203125	0.313934326171875	0.3599311655889448
340.0	420.0	-0.096282958984375	0.30426025390625	0.31913118039120303
340.0	440.0	-0.0858154296875	0.30010986328125	0.31213813930876955
340.0	460.0	-0.118682861328125	0.299713134765625	0.3223563008909065
340.0	480.0	-0.109283447265625	0.2210693359375	0.24660600791161977
340.0	500.0	-0.164337158203125	0.02978515625	0.1670145415798153
340.0	520.0	-0.142303466796875	-0.039306640625	0.1476322751285511
340.0	540.0	-0.10626220703125	-0.072509765625	0.1286441710849919
340.0	560.0	-0.08441162109375	-0.09014892578125	0.12349959755071326
340.0	580.0	-0.102081298828125	-0.30712890625	0.3236491257901962
340.0	600.0	-0.179840087890625	-0.55987548828125	0.5880501845851899
340.0	620.0	-0.24432373046875	-0.58087158203125	0.6301633757063747
340.0	640.0	-0.241485595703125	-0.59210205078125	0.6394529939498721
340.0	660.0	-0.199066162109375	-0.62689208984375	0.6577393322628808
340.0	680.0	-0.10382080078125	-0.8131103515625	0.8197116581414177
340.0	700.0	-0.15411376953125	-1.29486083984375	1.3039998652300517
340.0	720.0	-0.182708740234375	-1.4798583984375	1.4910946861899934
340.0	740.0	-0.1395263671875	-1.64080810546875	1.646729742888155
340.0	760.0	-0.087677001953125	-1.7822265625	1.7843819032796917
340.0	780.0	0.0111083984375	-1.84259033203125	1.8426238162497732
340.0	800.0	0.1119384765625	-1.7412109375	1.7448053620403516
360.0	0.0	-0.1630859375	0.10092249512672424	0.19178731197046792
360.0	20.0	-0.155731201171875	0.07982254028320312	0.17499669984230729
360.0	40.0	-0.146148681640625	0.06171417236328125	0.15864449632993116
360.0	60.0	-0.115753173828125	0.0612030029296875	0.13093740801961623
360.0	80.0	-0.054779052734375	0.07459259033203125	0.09254620008902407
360.0	100.0	-0.069305419921875	0.083709716796875	0.1086763907974517
360.0	120.0	-0.1151123046875	0.11666107177734375	0.16389218516667103
360.0	140.0	-0.11346435546875	0.1327972412109375	0.1746690219677627
360.0	160.0	-0.125946044921875	0.150421142578125	0.1961859484417056
360.0	180.0	-0.1796875	0.1624755859375	0.24225175681918995
360.0	200.0	-0.203369140625	0.1533966064453125	0.2547342266510119
360.0	220.0	-0.233062744140625	0.1303863525390625	0.267055881108803
360.0	240.0	-0.311126708984375	0.0569610595703125	0.3162979471176199
360.0	260.0	-0.214324951171875	0.166778564453125	0.2715700172255247
360.0	280.0	-0.06500244140625	0.291656494140625	0.2988123624671064
360.0	300.0	0.03228759765625	0.4219970703125	0.42323045296238426
360.0	320.0	0.115631103515625	0.58758544921875	0.5988549175166231
360.0	340.0	0.0677490234375	0.585235595703125	0.5891439829572449
360.0	360.0	-0.20062255859375	0.357269287109375	0.40974474313692383
360.0	380.0	-0.295013427734375	0.232513427734375	0.37562669849249763
360.0	400.0	-0.272003173828125	0.22314453125	0.35182269454848336
360.0	420.0	-0.197021484375	0.068817138671875	0.20869418746173177
360.0	440.0	-0.13250732421875	-0.017333984375	0.13363628992876775
360.0	460.0	-0.131103515625	-0.046630859375	0.13914944791584927
360.0	480.0	-0.12274169921875	0.06201171875	0.13751719161412218
360.0	500.0	-0.1666259765625	-0.06146240234375	0.1776002335788774
360.0	520.0	-0.15606689453125	-0.10345458984375	0.187242430363331
360.0	540.0	-0.142730712890625	-0.12298583984375	0.18840799665709138
360.0	560.0	-0.13525390625	-0.14373779296875	0.197368113644051
360.0	580.0	-0.1629638671875	-0.32037353515625	0.3594390407805169
360.0	600.0	-0.229583740234375	-0.593505859375	0.6363630244541729
360.0	620.0	-0.298675537109375	-0.614501953125	0.6832420704713764
360.0	640.0	-0.30596923828125	-0.63134765625	0.7015818112143276
360.0	660.0	-0.247100830078125	-0.6630859375	0.7076311049802377
360.0	680.0	-0.136962890625	-0.80255126953125	0.8141543917676651
360.0	700.0	-0.18487548828125	-1.3619384765625	1.3744291033402247
360.0	720.0	-0.193206787109375	-1.52886962890625	1.541029267981975
360.0	740.0	-0.175506591796875	-1.7047119140625	1.7137226361668878
360.0	760.0	-0.306854248046875	-1.3160400390625	1.3513404137966272
360.0	780.0	-0.590972900390625	-1.10845947265625	1.2561573832595498
360.0	800.0	-1.46429443359375	-0.646728515625	1.6007548098244644
380.0	0.0	0.169769287109375	0.022478871047496796	0.17125101602383383
380.0	20.0	0.127655029296875	0.031581878662109375	0.1315036941101436
380.0	40.0	0.09765625	0.027683258056640625	0.10150421636904083
380.0	60.0	0.029815673828125	0.0628662109375	0.06957826444704827
380.0	80.0	-0.050994873046875	0.06446075439453125	0.08219285817015355
380.0	100.0	-0.06646728515625	0.07686614990234375	0.10161842843132259
380.0	120.0	-0.10888671875	0.10825347900390625	0.1535419592052634
380.0	140.0	-0.112335205078125	0.128997802734375	0.17105446913261613
380.0	160.0	-0.112518310546875	0.14013671875	0.1797183077773091
380.0	180.0	-0.165069580078125	0.161224365234375	0.23074068174553802
380.0	200.0	-0.202850341796875	0.159332275390625	0.25794386045855594
380.0	220.0	-0.2298583984375	0.1745758056640625	0.28863748068383116
380.0	240.0	-0.275543212890625	0.31597900390625	0.4192455045431904
380.0	260.0	0.58917236328125	0.246185302734375	0.6385383911221229
380.0	280.0	2.870758056640625	3.015411376953125	4.1634069693011515
380.0	300.0	2.51995849609375	7.121490478515625	7.554192045323164
380.0	320.0	3.7679443359375	7.459136962890625	8.356801346800381
380.0	340.0	4.075103759765625	6.510589599609375	7.6807712885749755
380.0	360.0	2.459075927734375	5.1866455078125	5.740064985875532
380.0	380.0	0.076416015625	0.25787353515625	0.26895755720555975
380.0	400.0	-0.148040771484375	0.2633056640625	0.30206943365571276
380.0	420.0	-0.2822265625	-0.11419677734375	0.304454818546635
380.0	440.0	-0.23583984375	-0.123321533203125	0.2661364921456542
380.0	460.0	-0.19366455078125	-0.16998291015625	0.2576822616605402
380.0	480.0	-0.19366455078125	-0.19110107421875	0.27207642087631106
380.0	500.0	-0.2015380859375	-0.22149658203125	0.29946341334940635
380.0	520.0	-0.190826416015625	-0.24462890625	0.3102547708294583
380.0	540.0	-0.1824951171875	-0.26654052734375	0.32302990653183133
380.0	560.0	-0.188873291015625	-0.2857666015625	0.3425429471287558
380.0	580.0	-0.204345703125	-0.33831787109375	0.39524188579534164
380.0	600.0	-0.29302978515625	-0.60504150390625	0.6722660756262023
380.0	620.0	-0.3236083984375	-0.6337890625	0.7116255836350409
380.0	640.0	-0.3197021484375	-0.6546630859375	0.7285555708418979
380.0	660.0	-0.24420166015625	-0.68463134765625	0.7268799990484548
380.0	680.0	-0.13946533203125	-0.81231689453125	0.8242022300257873
380.0	700.0	-0.219329833984375	-1.3946533203125	1.4117944113553837
380.0	720.0	-0.184295654296875	-1.57147216796875	1.582241973559391
380.0	740.0	-0.0609130859375	-1.65106201171875	1.6521852712632428
380.0	760.0	-0.441680908203125	-0.7708740234375	0.8884417733773309
380.0	780.0	-1.18853759765625	-0.4317626953125	1.2645317892825014
380.0	800.0	-2.2608642578125	-0.03497314453125	2.2611347401454145
400.0	0.0	0.163421630859375	-0.06825105845928192	0.17710120387380246
400.0	20.0	0.092620849609375	-0.043628692626953125	0.1023820521512419
400.0	40.0	0.066314697265625	-0.032642364501953125	0.07391321284932661
400.0	60.0	-0.01953125	0.02912139892578125	0.03506459185498946
400.0	80.0	-0.074310302734375	0.03326416015625	0.08141575672666262
400.0	100.0	-0.080718994140625	0.0500640869140625	0.09498404504764502
400.0	120.0	-0.106048583984375	0.07617950439453125	0.13057418984963087
400.0	140.0	-0.119964599609375	0.1103363037109375	0.1629895857901047
400.0	160.0	-0.137908935546875	0.124176025390625	0.18557629101123146
400.0	180.0	-0.185699462890625	0.1532135009765625	0.2407460641409569
400.0	200.0	-0.227691650390625	0.1534576416015625	0.2745773760227164
400.0	220.0	-0.29779052734375	0.2182159423828125	0.3691847717413161
400.0	240.0	-0.2220458984375	0.643768310546875	0.6809860634971132
400.0	260.0	0.21258544921875	6.946014404296875	6.949266772683231
400.0	280.0	4.824615478515625	7.575714111328125	8.981556591822413
400.0	300.0	4.94720458984375	9.17584228515625	10.424534277167135
400.0	320.0	6.965667724609375	9.276519775390625	11.600618345281344
400.0	340.0	6.57861328125	6.54083251953125	9.276887557408271
400.0	360.0	5.149627685546875	7.145721435546875	8.807950961159182
400.0	380.0	0.885528564453125	0.62445068359375	1.0835587176997443
400.0	400.0	-0.0325927734375	0.45648193359375	0.45764401512293046
400.0	420.0	-0.34417724609375	-0.227569580078125	0.41260864085185117
400.0	440.0	-0.305267333984375	-0.163421630859375	0.34625824846588965
400.0	460.0	-0.256317138671875	-0.19091796875	0.319606236435654
400.0	480.0	-0.243560791015625	-0.211212158203125	0.3223855373508229
400.0	500.0	-0.238922119140625	-0.249908447265625	0.3457426948315216
400.0	520.0	-0.243011474609375	-0.26568603515625	0.3600606144371681
400.0	540.0	-0.24530029296875	-0.29241943359375	0.3816822747703175
400.0	560.0	-0.257843017578125	-0.31573486328125	0.4076414179214655
400.0	580.0	-0.271942138671875	-0.36431884765625	0.4546215454012394
400.0	600.0	-0.34503173828125	-0.60675048828125	0.6979921600210968
400.0	620.0	-0.31304931640625	-0.640380859375	0.7128025810533264
400.0	640.0	-0.2989501953125	-0.6663818359375	0.7303670108546901
400.0	660.0	-0.2421875	-0.6988525390625	0.7396280528146246
400.0	680.0	-0.150634765625	-0.82257080078125	0.8362496965098436
400.0	700.0	-0.239471435546875	-1.423828125	1.4438258544519476
400.0	720.0	-0.0274658203125	-1.51312255859375	1.513371814396824
400.0	740.0	0.110748291015625	-1.43212890625	1.4364046742056025
400.0	760.0	-0.8197021484375	-0.41778564453125	0.9200306826021866
400.0	780.0	-1.664459228515625	-0.1470947265625	1.6709462534663784
400.0	800.0	-2.214111328125	0.0244140625	2.2142459257677785
420.0	0.0	-0.01593017578125	-0.12334084510803223	0.12436532705052933
420.0	20.0	-0.029571533203125	-0.09384346008300781	0.09839243149925
420.0	40.0	-0.04052734375	-0.09464645385742188	0.10295832564302779
420.0	60.0	-0.043487548828125	0.009082794189453125	0.04442593897000399
420.0	80.0	-0.085845947265625	0.0167083740234375	0.08745682605971675
420.0	100.0	-0.08856201171875	0.039581298828125	0.09700468615790343
420.0	120.0	-0.099517822265625	0.0673980712890625	0.12019274920717173
420.0	140.0	-0.124908447265625	0.099609375	0.15976278598659965
420.0	160.0	-0.141998291015625	0.1145477294921875	0.18244094108278847
420.0	180.0	-0.20465087890625	0.15069580078125	0.25414800138935345
420.0	200.0	-0.262664794921875	0.16619873046875	0.3108292336650059
420.0	220.0	-0.42510986328125	0.309295654296875	0.5257206459955088
420.0	240.0	-1.76763916015625	1.962890625	2.6414934802552104
420.0	260.0	-4.176849365234375	9.060455322265625	9.976869311894903
420.0	280.0	-0.996368408203125	9.74273681640625	9.793552505532556
420.0	300.0	0.72247314453125	10.3704833984375	10.395618950396203
420.0	320.0	2.836090087890625	10.17681884765625	10.564613047558483
420.0	340.0	5.15380859375	7.45440673828125	9.062556087591638
420.0	360.0	5.752593994140625	8.369903564453125	10.156161840954875
420.0	380.0	1.911895751953125	1.96649169921875	2.7427057752213693
420.0	400.0	1.267120361328125	1.745758056640625	2.157142833105395
420.0	420.0	-0.518951416015625	-0.415008544921875	0.6644867677710327
420.0	440.0	-0.420166015625	-0.2132568359375	0.47118781686315014
420.0	460.0	-0.297454833984375	-0.223785400390625	0.37223552179858443
420.0	480.0	-0.28436279296875	-0.21905517578125	0.3589531558038493
420.0	500.0	-0.281829833984375	-0.28558349609375	0.40123059275781714
420.0	520.0	-0.31292724609375	-0.2913818359375	0.42758254836011084
420.0	540.0	-0.377166748046875	-0.31329345703125	0.4903137220707234
420.0	560.0	-0.40234375	-0.34649658203125	0.530980578292089
420.0	580.0	-0.365081787109375	-0.39923095703125	0.5409898966996175
420.0	600.0	-0.358795166015625	-0.607666015625	0.7056854523806925
420.0	620.0	-0.29583740234375	-0.64691162109375	0.7113469014001828
420.0	640.0	-0.27593994140625	-0.676513671875	0.7306254851133239
420.0	660.0	-0.239593505859375	-0.70892333984375	0.7483163434171429
420.0	680.0	-0.1856689453125	-0.810546875	0.8315402538817479
420.0	700.0	-0.25103759765625	-1.42919921875	1.4510790062269634
420.0	720.0	0.046966552734375	-1.42333984375	1.4241145206344976
420.0	740.0	-0.113800048828125	-1.08404541015625	1.0900022488023207
420.0	760.0	-1.289215087890625	-0.2227783203125	1.308321719932101
420.0	780.0	-1.9373779296875	-0.05078125	1.938043337439023
420.0	800.0	-2.272186279296875	0.04302978515625	2.272593683489323
440.0	0.0	-0.135711669921875	-0.19602961838245392	0.23842245833007106
440.0	20.0	-0.153900146484375	-0.17874526977539062	0.2358709955780686
440.0	40.0	-0.154571533203125	-0.17593002319335938	0.2341873863759121
440.0	60.0	-0.105377197265625	-0.0509796142578125	0.11706098741012654
440.0	80.0	-0.13201904296875	-0.0186004638671875	0.13332293487040858
440.0	100.0	-0.13104248046875	0.01610565185546875	0.13202849582227424
440.0	120.0	-0.11810302734375	0.0461578369140625	0.12680248805265515
440.0	140.0	-0.13836669921875	0.0749359130859375	0.1573554400798244
440.0	160.0	-0.158447265625	0.086395263671875	0.18047071111117202
440.0	180.0	-0.18658447265625	0.12591552734375	0.2250966136188316
440.0	200.0	-0.244476318359375	0.150177001953125	0.2869177620053931
440.0	220.0	-0.459014892578125	0.3390350341796875	0.5706482506848939
440.0	240.0	-3.870391845703125	4.0335235595703125	5.590102444937303
440.0	260.0	-0.473968505859375	7.30242919921875	7.31779463733092
440.0	280.0	0.793731689453125	8.169830322265625	8.2082968689889
440.0	300.0	2.749420166015625	10.2730712890625	10.63462763614475
440.0	320.0	5.00457763671875	10.343414306640625	11.490518562743954
440.0	340.0	2.951141357421875	8.947845458984375	9.421951691096337
440.0	360.0	5.225341796875	9.494049072265625	10.837027483620988
440.0	380.0	-0.889862060546875	1.409088134765625	1.6665484866447775
440.0	400.0	0.122833251953125	1.359375	1.3649133299995204
440.0	420.0	-0.78466796875	-0.561004638671875	0.964588008319413
440.0	440.0	-0.63421630859375	-0.251861572265625	0.6823962028546139
440.0	460.0	-0.472900390625	-0.240142822265625	0.5303803866462042
440.0	480.0	-0.44549560546875	-0.259490966796875	0.5155597892981425
440.0	500.0	-0.361907958984375	-0.289215087890625	0.4632739339093211
440.0	520.0	-0.359039306640625	-0.30078125	0.468378675928509
440.0	540.0	-0.403717041015625	-0.3427734375	0.5296046437315087
440.0	560.0	-0.42791748046875	-0.3851318359375	0.5757081735943241
440.0	580.0	-0.39447021484375	-0.4600830078125	0.6060388803341509
440.0	600.0	-0.34869384765625	-0.6229248046875	0.7138786393276382
440.0	620.0	-0.280792236328125	-0.67803955078125	0.7338814021391937
440.0	640.0	-0.2618408203125	-0.7177734375	0.7640414404745919
440.0	660.0	-0.22967529296875	-0.756103515625	0.7902172274386112
440.0	680.0	-0.2196044921875	-0.92889404296875	0.9545000136468096
440.0	700.0	-0.08612060546875	-1.26214599609375	1.2650807381909617
440.0	720.0	0.193878173828125	-1.32037353515625	1.3345317600671562
440.0	740.0	-0.48162841796875	-0.5760498046875	0.7508657073509136
440.0	760.0	-1.00830078125	-0.19232177734375	1.026478510008865
440.0	780.0	-1.52850341796875	-0.08807373046875	1.5310387587323953
440.0	800.0	-1.7930908203125	-0.02447509765625	1.7932578510337651
460.0	0.0	-0.123443603515625	-0.22580291330814362	0.25734272654840634
460.0	20.0	-0.13665771484375	-0.2183399200439453	0.2575803791268118
460.0	40.0	-0.155914306640625	-0.21622467041015625	0.2665752785034793
460.0	60.0	-0.13909912109375	-0.1440582275390625	0.20025318576929066
460.0	80.0	-0.1474609375	-0.07955169677734375	0.16755059101218758
460.0	100.0	-0.186004638671875	-0.00835418701171875	0.18619215356207025
460.0	120.0	-0.15924072265625	0.02153778076171875	0.1606906461254811
460.0	140.0	-0.161346435546875	0.0416259765625	0.1666295117572625
460.0	160.0	-0.15802001953125	0.055755615234375	0.16756794204984526
460.0	180.0	-0.17523193359375	0.0945587158203125	0.1991170040167113
460.0	200.0	-0.219757080078125	0.1241607666015625	0.2524065573782724
460.0	220.0	-0.431121826171875	0.2884063720703125	0.5186947700261995
460.0	240.0	-2.011688232421875	2.15435791015625	2.9475663774574192
460.0	260.0	-0.451202392578125	7.197357177734375	7.2114862506249535
460.0	280.0	0.865325927734375	6.26171875	6.321226990490922
460.0	300.0	1.531280517578125	8.905609130859375	9.036298690014634
460.0	320.0	2.863006591796875	9.362823486328125	9.790774758966213
460.0	340.0	0.85162353515625	6.47491455078125	6.530679986460123
460.0	360.0	-2.551605224609375	9.028411865234375	9.382052548912668
460.0	380.0	-4.788055419921875	2.451416015625	5.379118439475561
460.0	400.0	-0.745025634765625	1.40032958984375	1.5861860409957866
460.0	420.0	-0.751129150390625	-0.562591552734375	0.9384584464826438
460.0	440.0	-0.6380615234375	-0.322296142578125	0.7148407593388352
460.0	460.0	-0.562530517578125	-0.283172607421875	0.6297835412273145
460.0	480.0	-0.552764892578125	-0.277374267578125	0.6184541298927572
460.0	500.0	-0.46722412109375	-0.292755126953125	0.5513655263880464
460.0	520.0	-0.435546875	-0.32891845703125	0.5457915643339349
460.0	540.0	-0.462646484375	-0.38482666015625	0.6017751472697764
460.0	560.0	-0.444549560546875	-0.44171142578125	0.6266843666855942
460.0	580.0	-0.41497802734375	-0.52587890625	0.669892071319557
460.0	600.0	-0.37060546875	-0.6361083984375	0.7361944770440271
460.0	620.0	-0.31103515625	-0.71380615234375	0.778628339804846
460.0	640.0	-0.291351318359375	-0.77740478515625	0.8302070769956018
460.0	660.0	-0.28363037109375	-0.85162353515625	0.8976128525365525
460.0	680.0	-0.301177978515625	-1.05755615234375	1.0996059249125911
460.0	700.0	-0.172943115234375	-1.173095703125	1.1857752104835504
460.0	720.0	0.005584716796875	-1.18060302734375	1.1806162362236632
460.0	740.0	1.255157470703125	-0.587890625	1.3860143084487824
460.0	760.0	1.69183349609375	-0.4295654296875	1.7455162665777157
460.0	780.0	1.79681396484375	-0.42694091796875	1.8468402669677515
460.0	800.0	1.845855712890625	-0.38720703125	1.8860309111624856
480.0	0.0	-0.134796142578125	-0.23864580690860748	0.27408360259052816
480.0	20.0	-0.121612548828125	-0.24184799194335938	0.27070290585715606
480.0	40.0	-0.12164306640625	-0.239654541015625	0.2687588782424224
480.0	60.0	-0.11688232421875	-0.21372604370117188	0.24359864423048874
480.0	80.0	-0.1142578125	-0.15560150146484375	0.19304578466104597
480.0	100.0	-0.126983642578125	-0.03890228271484375	0.13280900979539992
480.0	120.0	-0.166900634765625	0.00775146484375	0.16708054073527667
480.0	140.0	-0.210723876953125	0.0206451416015625	0.21173278959552846
480.0	160.0	-0.192962646484375	0.0361785888671875	0.19632491749819955
480.0	180.0	-0.190521240234375	0.0871429443359375	0.20950473915398843
480.0	200.0	-0.2227783203125	0.1162261962890625	0.2512741703898006
480.0	220.0	-0.40423583984375	0.236328125	0.4682495028082758
480.0	240.0	-1.146148681640625	1.625885009765625	1.9892608841997343
480.0	260.0	-2.212005615234375	6.003692626953125	6.398225847901879
480.0	280.0	-2.751739501953125	4.70550537109375	5.451041284378735
480.0	300.0	-1.26580810546875	8.03265380859375	8.131777011735261
480.0	320.0	-0.81787109375	8.434295654296875	8.4738572273837
480.0	340.0	-1.757293701171875	6.31298828125	6.553007110585046
480.0	360.0	-3.011444091796875	8.56622314453125	9.080141765408795
480.0	380.0	-7.227386474609375	2.831787109375	7.762353604815291
480.0	400.0	-2.737762451171875	1.715545654296875	3.2308574915993318
480.0	420.0	-1.085723876953125	-0.488128662109375	1.1904057828147563
480.0	440.0	-0.815582275390625	-0.329559326171875	0.879649815209558
480.0	460.0	-0.658660888671875	-0.3424072265625	0.7423455226969765
480.0	480.0	-0.649017333984375	-0.315765380859375	0.7217556896633734
480.0	500.0	-0.550872802734375	-0.315093994140625	0.634621989798587
480.0	520.0	-0.507659912109375	-0.35784912109375	0.6211075428864696
480.0	540.0	-0.523101806640625	-0.401123046875	0.6591928388908432
480.0	560.0	-0.499969482421875	-0.46087646484375	0.6799827933117646
480.0	580.0	-0.46112060546875	-0.5506591796875	0.7182323753229013
480.0	600.0	-0.401123046875	-0.666259765625	0.777690024383085
480.0	620.0	-0.35406494140625	-0.74578857421875	0.825568034851306
480.0	640.0	-0.443878173828125	-0.9100341796875	1.0125166869738456
480.0	660.0	-0.445159912109375	-1.02996826171875	1.1220525689544005
480.0	680.0	-0.474273681640625	-1.07061767578125	1.1709644455713413
480.0	700.0	-0.45440673828125	-1.05169677734375	1.1456664415398723
480.0	720.0	-0.39007568359375	-0.97137451171875	1.0467700229505865
480.0	740.0	1.385009765625	-0.50860595703125	1.4754430081857757
480.0	760.0	1.814483642578125	-0.36676025390625	1.8511790764345188
480.0	780.0	1.891265869140625	-0.35662841796875	1.9245961696623886
480.0	800.0	1.933746337890625	-0.31494140625	1.959225099031791
500.0	0.0	-0.13104248046875	-0.21982231736183167	0.2559179221893781
500.0	20.0	-0.10406494140625	-0.2313232421875	0.25365321682569497
500.0	40.0	-0.088531494140625	-0.22957229614257812	0.24605134547680715
500.0	60.0	-0.089599609375	-0.23069381713867188	0.24748278175696095
500.0	80.0	-0.09375	-0.1961517333984375	0.2174041513292966
500.0	100.0	-0.0950927734375	-0.0894317626953125	0.1305399392478271
500.0	120.0	-0.151458740234375	-0.02317047119140625	0.153220823417105
500.0	140.0	-0.221435546875	-0.0114898681640625	0.22173344017143165
500.0	160.0	-0.257171630859375	-0.00030517578125	0.2571718119295505
500.0	180.0	-0.24981689453125	0.0601959228515625	0.25696698216150055
500.0	200.0	-0.266143798828125	0.086273193359375	0.2797777431231612
500.0	220.0	-0.357666015625	0.1318359375	0.3811898387281154
500.0	240.0	-0.712799072265625	0.7715301513671875	1.0504005387905182
500.0	260.0	-3.054779052734375	2.606231689453125	4.015484862396373
500.0	280.0	-4.372833251953125	1.475341796875	4.615008566296849
500.0	300.0	-3.037628173828125	5.766571044921875	6.517708687764877
500.0	320.0	-2.829193115234375	6.484771728515625	7.075068766750265
500.0	340.0	-3.9329833984375	5.091644287109375	6.433754732567797
500.0	360.0	-4.85455322265625	6.834228515625	8.382921113513122
500.0	380.0	-6.20599365234375	1.650390625	6.4216934237021
500.0	400.0	-1.833251953125	0.530853271484375	1.9085643608435872
500.0	420.0	-1.080810546875	-0.37469482421875	1.1439176760294232
500.0	440.0	-0.865325927734375	-0.334381103515625	0.9276851209314958
500.0	460.0	-0.708770751953125	-0.369659423828125	0.7993773004339938
500.0	480.0	-0.695465087890625	-0.374908447265625	0.7900810289494595
500.0	500.0	-0.608795166015625	-0.364349365234375	0.7094941959668764
500.0	520.0	-0.52996826171875	-0.417236328125	0.6745016767484171
500.0	540.0	-0.511962890625	-0.48468017578125	0.7049970738750971
500.0	560.0	-0.510528564453125	-0.53387451171875	0.7386889801435393
500.0	580.0	-0.449951171875	-0.60174560546875	0.7513679729484338
500.0	600.0	-0.58001708984375	-0.7684326171875	0.9627608797974935
500.0	620.0	-0.57098388671875	-0.87896728515625	1.0481441156956417
500.0	640.0	-0.53314208984375	-1.01495361328125	1.146460346054597
500.0	660.0	-0.497467041015625	-1.117919921875	1.2236087645247755
500.0	680.0	-0.517059326171875	-1.083984375	1.2009881231825126
500.0	700.0	-0.520111083984375	-1.01385498046875	1.1394812245511952
500.0	720.0	-0.529571533203125	-0.9014892578125	1.0455280439712942
500.0	740.0	1.576507568359375	-0.40277099609375	1.6271449192953715
500.0	760.0	1.910400390625	-0.295166015625	1.9330681905406468
500.0	780.0	1.96331787109375	-0.27850341796875	1.982972823004988
500.0	800.0	1.973846435546875	-0.2642822265625	1.9914604807522385
520.0	0.0	-0.0753173828125	-0.241041898727417	0.2525349581658805
520.0	20.0	-0.07366943359375	-0.24100112915039062	0.25200938414627977
520.0	40.0	-0.064697265625	-0.2401275634765625	0.2486905364515151
520.0	60.0	-0.059814453125	-0.2528114318847656	0.2597910485260574
520.0	80.0	-0.05938720703125	-0.21739959716796875	0.22536509314391978
520.0	100.0	-0.05615234375	-0.164703369140625	0.17401231426221292
520.0	120.0	-0.06878662109375	-0.13727569580078125	0.15354548478898286
520.0	140.0	-0.08544921875	-0.0740966796875	0.11310122424490959
520.0	160.0	-0.20025634765625	-0.0506744384765625	0.20656839906320565
520.0	180.0	-0.24798583984375	0.0362701416015625	0.25062422056698236
520.0	200.0	-0.2923583984375	0.0527801513671875	0.29708446192166166
520.0	220.0	-0.33636474609375	0.06085205078125	0.34182483013818166
520.0	240.0	-0.4229736328125	0.113555908203125	0.43795163927360764
520.0	260.0	-0.8929443359375	0.6475830078125	1.1030472968510223
520.0	280.0	-1.04656982421875	0.41192626953125	1.1247184752173307
520.0	300.0	-1.885986328125	3.6806640625	4.135726341388345
520.0	320.0	-2.0516357421875	4.17529296875	4.652126459320989
520.0	340.0	-2.02606201171875	1.6231689453125	2.596074864166425
520.0	360.0	-6.4830322265625	2.948028564453125	7.121838194418593
520.0	380.0	-2.06695556640625	0.406585693359375	2.1065652706579745
520.0	400.0	-1.25677490234375	-0.0146484375	1.2568602674451659
520.0	420.0	-0.94659423828125	-0.28472900390625	0.9884893816388243
520.0	440.0	-0.771484375	-0.33575439453125	0.8413793165488364
520.0	460.0	-0.7266845703125	-0.43115234375	0.8449631993473923
520.0	480.0	-0.61376953125	-0.40234375	0.7338893177141272
520.0	500.0	-0.599609375	-0.39892578125	0.7201896844122481
520.0	520.0	-0.560791015625	-0.48248291015625	0.73978126618519
520.0	540.0	-0.4725341796875	-0.547119140625	0.722930083072476
520.0	560.0	-0.53875732421875	-0.61492919921875	0.8175557317095639
520.0	580.0	-0.54705810546875	-0.71551513671875	0.9006855620207918
520.0	600.0	-0.540771484375	-0.85296630859375	1.009943227072289
520.0	620.0	-0.5162353515625	-0.978759765625	1.1065575525064943
520.0	640.0	-0.48779296875	-1.10791015625	1.2105399186659802
520.0	660.0	-0.44805908203125	-1.22796630859375	1.3071565308072508
520.0	680.0	-0.46630859375	-1.2147216796875	1.301150438538113
520.0	700.0	-0.48602294921875	-1.22845458984375	1.3211052140066164
520.0	720.0	0.2742919921875	-2.13983154296875	2.1573398270235984
520.0	740.0	1.71258544921875	-0.34619140625	1.7472256324347866
520.0	760.0	1.9635009765625	-0.2486572265625	1.9791832914825362
520.0	780.0	1.976806640625	-0.23651123046875	1.9909048336263941
520.0	800.0	1.97021484375	-0.23516845703125	1.984200275606093
540.0	0.0	-0.037841796875	-0.2557322084903717	0.2585168544797258
540.0	20.0	-0.05450439453125	-0.2536773681640625	0.2594666378204787
540.0	40.0	-0.04498291015625	-0.25196075439453125	0.25594468926154057
540.0	60.0	-0.04473876953125	-0.2607574462890625	0.2645675779349458
540.0	80.0	-0.046875	-0.24432373046875	0.24877972364155082
540.0	100.0	-0.0364990234375	-0.189422607421875	0.19290697995249667
540.0	120.0	-0.04962158203125	-0.18658447265625	0.1930701086126358
540.0	140.0	-0.052001953125	-0.1135711669921875	0.12491042030504115
540.0	160.0	-0.08477783203125	-0.05584716796875	0.10151939210834851
540.0	180.0	-0.13543701171875	0.0239410400390625	0.13753674978512767
540.0	200.0	-0.162109375	0.04461669921875	0.16813714435563318
540.0	220.0	-0.189208984375	0.061492919921875	0.19895079534582696
540.0	240.0	-0.21270751953125	0.090850830078125	0.2312971296644674
540.0	260.0	-0.2789306640625	0.402130126953125	0.48939856391052444
540.0	280.0	-0.41680908203125	0.4326171875	0.6007390796212141
540.0	300.0	-0.18218994140625	3.0228271484375	3.028312590219246
540.0	320.0	-0.28936767578125	2.806884765625	2.821761105991213
540.0	340.0	-0.61163330078125	0.979583740234375	1.1548504659721683
540.0	360.0	-0.88751220703125	-0.534912109375	1.036247500544871
540.0	380.0	-0.67047119140625	0.34033203125	0.7519025934258156
540.0	400.0	-0.69097900390625	-0.12628173828125	0.7024237049406915
540.0	420.0	-0.608642578125	-0.170379638671875	0.6320403540760712
540.0	440.0	-0.49908447265625	-0.265472412109375	0.5652971894833168
540.0	460.0	-0.44390869140625	-0.509246826171875	0.6755643983160577
540.0	480.0	-0.41748046875	-0.49835205078125	0.650111304551457
540.0	500.0	-0.38421630859375	-0.547607421875	0.6689514633230067
540.0	520.0	-0.40191650390625	-1.46466064453125	1.5188046878222754
540.0	540.0	-0.330078125	-1.71710205078125	1.7485396825353121
540.0	560.0	-0.31451416015625	-1.8292236328125	1.856065261723992
540.0	580.0	-0.3013916015625	-1.84393310546875	1.8684020431738018
540.0	600.0	-0.3369140625	-1.81640625	1.8473880887754246
540.0	620.0	-0.3470458984375	-1.85369873046875	1.8859055753042746
540.0	640.0	-0.39544677734375	-1.89776611328125	1.9385289201944291
540.0	660.0	-0.4619140625	-1.919189453125	1.973994112990586
540.0	680.0	-0.49029541015625	-2.0120849609375	2.0709600380623345
540.0	700.0	-0.5394287109375	-2.0054931640625	2.0767730172758676
540.0	720.0	-0.5616455078125	-1.9755859375	2.0538708510745547
540.0	740.0	-0.597900390625	-1.83953857421875	1.9342665388069658
540.0	760.0	0.68853759765625	-1.48193359375	1.63407808860869
540.0	780.0	1.871337890625	-0.563232421875	1.9542610526590358
540.0	800.0	1.9617919921875	-0.20526123046875	1.9725009488830532
560.0	0.0	-0.06329345703125	-0.2490479201078415	0.2569648384760228
560.0	20.0	-0.0535888671875	-0.2532634735107422	0.258870920926175
560.0	40.0	-0.04681396484375	-0.25054931640625	0.2548852825410503
560.0	60.0	-0.04229736328125	-0.2679710388183594	0.27128867389910827
560.0	80.0	-0.03582763671875	-0.25478363037109375	0.25729033766918813
560.0	100.0	-0.0291748046875	-0.19947052001953125	0.2015928014226103
560.0	120.0	-0.0380859375	-0.2064666748046875	0.20995005701394437
560.0	140.0	-0.04693603515625	-0.150970458984375	0.15809829500074182
560.0	160.0	-0.08740234375	-0.093658447265625	0.1281057158646757
560.0	180.0	-0.13543701171875	-0.0517578125	0.1449898454999176
560.0	200.0	-0.16131591796875	-0.012908935546875	0.16183159767812297
560.0	220.0	-0.18719482421875	0.03680419921875	0.19077853992108795
560.0	240.0	-0.20489501953125	0.03326416015625	0.20757763217555972
560.0	260.0	-0.23028564453125	0.062469482421875	0.23860828634234432
560.0	280.0	-0.2847900390625	0.19451904296875	0.3448811743582109
560.0	300.0	-0.31256103515625	0.18023681640625	0.36080425536044725
560.0	320.0	-0.33868408203125	0.12677001953125	0.3616317813374593
560.0	340.0	-0.3436279296875	0.042022705078125	0.3461878995623627
560.0	360.0	-0.47802734375	-1.099273681640625	1.1987129633571227
560.0	380.0	-0.27642822265625	-0.228179931640625	0.3584391768269948
560.0	400.0	-0.2784423828125	-0.284515380859375	0.3980944140425208
560.0	420.0	-0.3040771484375	-0.42510986328125	0.5226674928296999
560.0	440.0	-0.3232421875	-0.60906982421875	0.6895299576912117
560.0	460.0	-0.3243408203125	-0.749755859375	0.8169031866678758
560.0	480.0	-0.31121826171875	-0.929351806640625	0.9800773372206063
560.0	500.0	-0.28070068359375	-1.044891357421875	1.0819384560061294
560.0	520.0	-0.30145263671875	-1.6807861328125	1.7076052577921765
560.0	540.0	-0.29913330078125	-1.821533203125	1.8459317272648814
560.0	560.0	-0.3038330078125	-1.8692626953125	1.8937944768964088
560.0	580.0	-0.29901123046875	-1.8741455078125	1.8978485451690315
560.0	600.0	-0.33465576171875	-1.83709716796875	1.8673297736099959
560.0	620.0	-0.3515625	-1.8607177734375	1.8936385145514065
560.0	640.0	-0.41180419921875	-1.90289306640625	1.9469424030184295
560.0	660.0	-0.47515869140625	-1.944580078125	2.0017910635876888
560.0	680.0	-0.5089111328125	-2.0213623046875	2.084441437870602
560.0	700.0	-0.5501708984375	-2.0128173828125	2.0866532615745452
560.0	720.0	-0.57342529296875	-1.98883056640625	2.0698462717042787
560.0	740.0	-0.57757568359375	-1.99322509765625	2.0752204606271487
560.0	760.0	-0.378662109375	-0.63299560546875	0.7376099440890652
560.0	780.0	1.783203125	-0.3892822265625	1.8251997252156333
560.0	800.0	1.8946533203125	-0.1722412109375	1.9024663568421905
580.0	0.0	0.16455078125	-0.2519528269767761	0.30092721151729473
580.0	20.0	0.087158203125	-0.2454547882080078	0.2604699702964177
580.0	40.0	0.05096435546875	-0.24927139282226562	0.2544279717481892
580.0	60.0	-0.0419921875	-0.2658348083496094	0.2691309888164288
580.0	80.0	-0.0299072265625	-0.24439239501953125	0.24621552539196895
580.0	100.0	-0.0167236328125	-0.1910400390625	0.19177063492476853
580.0	120.0	-0.0306396484375	-0.218780517578125	0.22091560136877128
580.0	140.0	-0.04315185546875	-0.1651611328125	0.17070525013104942
580.0	160.0	-0.08502197265625	-0.1239166259765625	0.15027995883608503
580.0	180.0	-0.1304931640625	-0.1102294921875	0.17081863720026766
580.0	200.0	-0.15960693359375	-0.054443359375	0.1686370440657542
580.0	220.0	-0.185791015625	0.02960205078125	0.1881344808838207
580.0	240.0	-0.205078125	0.0251922607421875	0.20661966836392412
580.0	260.0	-0.22869873046875	0.019378662109375	0.22951828219810136
580.0	280.0	-0.25579833984375	-0.000518798828125	0.2557988659455758
580.0	300.0	-0.30322265625	-0.292449951171875	0.42127301504337744
580.0	320.0	-0.32513427734375	-0.3927001953125	0.5098291299075781
580.0	340.0	-0.32275390625	-0.38116455078125	0.49945620305679045
580.0	360.0	-0.3287353515625	-0.382171630859375	0.5041052338556254
580.0	380.0	-0.32147216796875	-0.403167724609375	0.5156438392390905
580.0	400.0	-0.30755615234375	-0.428863525390625	0.5277449291608278
580.0	420.0	-0.314697265625	-0.543365478515625	0.6279175202479749
580.0	440.0	-0.30511474609375	-0.629547119140625	0.6995888674801178
580.0	460.0	-0.291259765625	-0.695465087890625	0.7539920023094706
580.0	480.0	-0.27911376953125	-0.7718505859375	0.8207666071143525
580.0	500.0	-0.19732666015625	-0.899444580078125	0.9208356875362372
580.0	520.0	-0.19775390625	-1.74957275390625	1.76071332949127
580.0	540.0	-0.2459716796875	-1.8714599609375	1.887555152200984
580.0	560.0	-0.2784423828125	-1.8887939453125	1.909207356050008
580.0	580.0	-0.2791748046875	-1.89483642578125	1.915292053980219
580.0	600.0	-0.32470703125	-1.846435546875	1.8747690217482176
580.0	620.0	-0.3515625	-1.877685546875	1.9103139020458177
580.0	640.0	-0.41815185546875	-1.93121337890625	1.975964597126794
580.0	660.0	-0.48193359375	-1.967529296875	2.0256928500753073
580.0	680.0	-0.5179443359375	-2.04071044921875	2.1054133733498346
580.0	700.0	-0.553466796875	-1.9991455078125	2.074345259750645
580.0	720.0	-0.572021484375	-1.94482421875	2.027202461626151
580.0	740.0	-0.573974609375	-1.93316650390625	2.016576203378463
580.0	760.0	-0.32647705078125	-0.1156005859375	0.34633908262844987
580.0	780.0	1.81304931640625	-0.16900634765625	1.820909379752127
580.0	800.0	1.91253662109375	-0.15240478515625	1.9185993707815139
600.0	0.0	0.26470947265625	-0.37772420048713684	0.4612447035442214
600.0	20.0	0.1273193359375	-0.3600616455078125	0.3819091539481079
600.0	40.0	0.076171875	-0.36855316162109375	0.37634238066143927
600.0	60.0	-0.0592041015625	-0.2606468200683594	0.2672861583650948
600.0	80.0	-0.04345703125	-0.243682861328125	0.24752747417231422
600.0	100.0	-0.0284423828125	-0.18076324462890625	0.18298721198166445
600.0	120.0	-0.03863525390625	-0.20218658447265625	0.2058448391024632
600.0	140.0	-0.04644775390625	-0.1595306396484375	0.1661548038113108
600.0	160.0	-0.0762939453125	-0.12908935546875	0.1499494174269578
600.0	180.0	-0.1182861328125	-0.14111328125	0.18413192922705718
600.0	200.0	-0.13970947265625	-0.24627685546875	0.2831448856848081
600.0	220.0	-0.1739501953125	-0.0496826171875	0.18090614389748227
600.0	240.0	-0.1981201171875	-0.046295166015625	0.2034571778797765
600.0	260.0	-0.225341796875	-0.04412841796875	0.22962195603051216
600.0	280.0	-0.25732421875	-0.0498046875	0.26209971471230276
600.0	300.0	-0.30657958984375	-0.34588623046875	0.46219944757284515
600.0	320.0	-0.336181640625	-0.481964111328125	0.5876287093919305
600.0	340.0	-0.34063720703125	-0.504852294921875	0.609023436742737
600.0	360.0	-0.34210205078125	-0.47991943359375	0.5893695579936945
600.0	380.0	-0.3355712890625	-0.448944091796875	0.56049878465737
600.0	400.0	-0.31158447265625	-0.429229736328125	0.530398953759135
600.0	420.0	-0.30609130859375	-0.486114501953125	0.5744555667810776
600.0	440.0	-0.29608154296875	-0.596405029296875	0.6658552688515441
600.0	460.0	-0.26324462890625	-0.647247314453125	0.6987322954571169
600.0	480.0	-0.23004150390625	-0.706634521484375	0.7431362193251657
600.0	500.0	-0.12493896484375	-0.818328857421875	0.8278114905131598
600.0	520.0	-0.13287353515625	-1.70648193359375	1.7116471499777
600.0	540.0	-0.1885986328125	-1.89971923828125	1.9090580474659844
600.0	560.0	-0.252197265625	-1.89495849609375	1.911667116081305
600.0	580.0	-0.27203369140625	-1.90423583984375	1.92356867904568
600.0	600.0	-0.33795166015625	-1.8692626953125	1.8995668845000742
600.0	620.0	-0.37158203125	-1.91571044921875	1.951414802443033
600.0	640.0	-0.44097900390625	-1.98760986328125	2.0359409251004945
600.0	660.0	-0.49322509765625	-2.00311279296875	2.0629425242388804
600.0	680.0	-0.51995849609375	-2.0408935546875	2.106087210735836
600.0	700.0	-0.5531005859375	-1.98822021484375	2.063719913379171
600.0	720.0	-0.57586669921875	-1.92822265625	2.0123779633421015
600.0	740.0	-0.5936279296875	-1.9066162109375	1.9968924594766582
600.0	760.0	-0.41131591796875	-0.1318359375	0.43192765457999954
600.0	780.0	1.82891845703125	-0.18060302734375	1.8378139666340811
600.0	800.0	1.94036865234375	-0.1690673828125	1.9477202794368007
620.0	0.0	0.2247314453125	-0.45639798045158386	0.5087271754806593
620.0	20.0	0.1029052734375	-0.4277629852294922	0.43996666559376224
620.0	40.0	0.04998779296875	-0.4351348876953125	0.4379967464896273
620.0	60.0	-0.0872802734375	-0.25867462158203125	0.2730025750463388
620.0	80.0	-0.084716796875	-0.25118255615234375	0.2650841605754394
620.0	100.0	-0.05596923828125	-0.1532440185546875	0.16314498109526002
620.0	120.0	-0.06573486328125	-0.190185546875	0.2012252829312148
620.0	140.0	-0.063232421875	-0.11517333984375	0.13138963957231145
620.0	160.0	-0.0947265625	-0.0887603759765625	0.12981342760503298
620.0	180.0	-0.13348388671875	-0.097991943359375	0.16559096888686606
620.0	200.0	-0.1673583984375	-0.201812744140625	0.2621778351141346
620.0	220.0	-0.19244384765625	-0.2266998291015625	0.29736752851550485
620.0	240.0	-0.21368408203125	-0.2663726806640625	0.341489812319045
620.0	260.0	-0.2413330078125	-0.272857666015625	0.3642704030844704
620.0	280.0	-0.268798828125	-0.237335205078125	0.35858166374042183
620.0	300.0	-0.281494140625	-0.28961181640625	0.4038736874424165
620.0	320.0	-0.31854248046875	-0.44964599609375	0.5510452192572989
620.0	340.0	-0.3265380859375	-0.46807861328125	0.570722971133127
620.0	360.0	-0.33050537109375	-0.45477294921875	0.5621852325194403
620.0	380.0	-0.33203125	-0.441436767578125	0.5523686909541362
620.0	400.0	-0.3050537109375	-0.414306640625	0.5144975792194874
620.0	420.0	-0.298583984375	-0.4693603515625	0.5562836824356111
620.0	440.0	-0.29095458984375	-0.584228515625	0.6526695425868558
620.0	460.0	-0.25250244140625	-0.624664306640625	0.6737677484912212
620.0	480.0	-0.2047119140625	-0.659271240234375	0.6903227766482165
620.0	500.0	-0.07806396484375	-0.746368408203125	0.7504397266741633
620.0	520.0	-0.11016845703125	-1.612548828125	1.6163077714383352
620.0	540.0	-0.13751220703125	-1.9151611328125	1.9200916050330161
620.0	560.0	-0.2296142578125	-1.8914794921875	1.905365418169614
620.0	580.0	-0.26226806640625	-1.88885498046875	1.906976055407638
620.0	600.0	-0.318115234375	-1.8634033203125	1.890362197170984
620.0	620.0	-0.3798828125	-1.8973388671875	1.9349950201933999
620.0	640.0	-0.4571533203125	-1.93017578125	1.983574476745653
620.0	660.0	-0.51092529296875	-1.97467041015625	2.039697988365399
620.0	680.0	-0.5523681640625	-1.9827880859375	2.0582903542516715
620.0	700.0	-0.5968017578125	-1.866455078125	1.95954762554695
620.0	720.0	-0.64434814453125	-1.7833251953125	1.8961627787711768
620.0	740.0	-0.67388916015625	-1.689453125	1.8188948462592227
620.0	760.0	-0.47100830078125	-0.08453369140625	0.4785339741205504
620.0	780.0	1.85980224609375	-0.18072509765625	1.8685625372189765
620.0	800.0	1.95062255859375	-0.16522216796875	1.9576073995781487
