# Supplementary material for: Real-time emotion detection by quantitative facial motion analysis
Source: PLoS One. 2023 Mar 10;18(3):e0282730. doi: 10.1371/journal.pone.0282730 (PMC10004542; doi:10.1371/journal.pone.0282730)
Supplement: S1 Dataset — Data from each participant is organized into folders by Study ID and subsequently by emotions. The data files (.csv) contain the pixel displacement results after DISC-processing of videos. (ZIP) [file pone.0282730.s004.zip › S1_Dataset/1/neutral/result/100037_cropped_result.csv]

pos_x	pos_y	disp_x	disp_y	disp_xy_indi
0.0	0.0	-0.18318510055541992	-0.8373314142227173	0.8571351575508469
0.0	20.0	-0.08521914482116699	-0.9280624389648438	0.9319668412885865
0.0	40.0	-0.1107478141784668	-0.8585929870605469	0.865706067770615
0.0	60.0	-0.0020999908447265625	-0.934112548828125	0.9341149093338165
0.0	80.0	0.009554386138916016	-0.908905029296875	0.9089552456395446
0.0	100.0	-0.058348655700683594	-0.7602310180664062	0.7624668953156992
0.0	120.0	-0.03651690483093262	-0.80999755859375	0.810820281730956
0.0	140.0	-0.10938382148742676	-0.636627197265625	0.6459558875817127
0.0	160.0	-0.14669013023376465	-0.578125	0.5964448926204321
0.0	180.0	-0.1450963020324707	-0.6051177978515625	0.62227042846356
0.0	200.0	-0.15660500526428223	-0.598297119140625	0.6184533696616076
0.0	220.0	-0.1800243854522705	-0.6031951904296875	0.629486470954678
0.0	240.0	-0.1752927303314209	-0.660247802734375	0.6831212940046697
0.0	260.0	-0.14779233932495117	-0.72894287109375	0.7437743507822389
0.0	280.0	-0.059381961822509766	-0.859619140625	0.8616677342913297
0.0	300.0	-0.009907007217407227	-0.880401611328125	0.8804573504839202
0.0	320.0	0.042243003845214844	-0.86859130859375	0.8696179234229651
0.0	340.0	0.04799520969390869	-0.763092041015625	0.7645998974724981
0.0	360.0	0.09818911552429199	-0.8702392578125	0.8757610794306251
0.0	380.0	0.12711024284362793	-0.89056396484375	0.8995894559819974
0.0	400.0	0.15513992309570312	-0.9361572265625	0.9489250489808627
0.0	420.0	0.21142351627349854	-1.06878662109375	1.0894974734539065
0.0	440.0	0.34245455265045166	-1.041229248046875	1.0960992051905163
0.0	460.0	0.4513183832168579	-0.95672607421875	1.0578341382842111
0.0	480.0	0.5552952289581299	-0.946533203125	1.097395961320131
0.0	500.0	0.6345945596694946	-0.93536376953125	1.1303166089701722
0.0	520.0	0.7474226951599121	-1.0079345703125	1.254819821038523
0.0	540.0	0.9537831544876099	-1.059326171875	1.4254382639047114
0.0	560.0	1.2144391536712646	-0.88726806640625	1.5040302788288749
0.0	580.0	1.5900967121124268	-0.580078125	1.6926010117491557
0.0	600.0	1.3503410816192627	-1.05902099609375	1.716084644438053
0.0	620.0	1.3985726833343506	-1.10052490234375	1.779651823039486
0.0	640.0	1.1073278188705444	-1.05267333984375	1.5278403250544188
0.0	660.0	1.0403687953948975	-1.14129638671875	1.5443201328638776
0.0	680.0	1.013102412223816	-1.11944580078125	1.5098130342994422
0.0	700.0	0.89884352684021	-1.0870361328125	1.410520201834239
0.0	720.0	1.0485806465148926	-0.11822509765625	1.0552244054993327
0.0	740.0	1.270491600036621	0.14593505859375	1.278845552477067
0.0	760.0	1.4884264469146729	0.0718994140625	1.4901620091847625
0.0	780.0	1.454331874847412	0.0928955078125	1.4572957069754
0.0	800.0	1.3102519512176514	0.4774169921875	1.3945204050493567
20.0	0.0	-0.11273193359375	-0.7214971780776978	0.7302510984763164
20.0	20.0	-0.11025047302246094	-0.7189388275146484	0.727343250817531
20.0	40.0	-0.10635566711425781	-0.7000999450683594	0.7081323753452025
20.0	60.0	-0.06669998168945312	-0.6756057739257812	0.6788903072803641
20.0	80.0	-0.08621406555175781	-0.6252899169921875	0.6312054700262503
20.0	100.0	-0.1381244659423828	-0.5233917236328125	0.5413106912478219
20.0	120.0	-0.12295722961425781	-0.54046630859375	0.5542763850637765
20.0	140.0	-0.17656326293945312	-0.4235992431640625	0.45892363703452127
20.0	160.0	-0.19039535522460938	-0.41448974609375	0.45612732970955217
20.0	180.0	-0.17246246337890625	-0.457244873046875	0.4886882188086525
20.0	200.0	-0.17813873291015625	-0.486297607421875	0.5178984177877705
20.0	220.0	-0.16355133056640625	-0.5476837158203125	0.5715824440137982
20.0	240.0	-0.156707763671875	-0.6105804443359375	0.6303695758842673
20.0	260.0	-0.1352710723876953	-0.698974609375	0.7119436547760299
20.0	280.0	-0.07319259643554688	-0.80596923828125	0.8092858390140255
20.0	300.0	-0.02414703369140625	-0.8172607421875	0.8176173921565987
20.0	320.0	0.04286766052246094	-0.81951904296875	0.8206394446448969
20.0	340.0	0.05554962158203125	-0.736968994140625	0.7390595772889703
20.0	360.0	0.10599327087402344	-0.84527587890625	0.8518954659647553
20.0	380.0	0.13144874572753906	-0.8443603515625	0.8545309684523387
20.0	400.0	0.1496906280517578	-0.857269287109375	0.870240147745176
20.0	420.0	0.18738746643066406	-0.9447021484375	0.9631075806148197
20.0	440.0	0.27445220947265625	-0.842681884765625	0.8862487089957135
20.0	460.0	0.3527812957763672	-0.779052734375	0.8552062941693174
20.0	480.0	0.438934326171875	-0.78167724609375	0.8964834966426694
20.0	500.0	0.5002593994140625	-0.919525146484375	1.0467979564936254
20.0	520.0	0.4507617950439453	-1.28826904296875	1.364852857616109
20.0	540.0	0.37444305419921875	-1.4163818359375	1.4650409912393996
20.0	560.0	0.3677349090576172	-1.41229248046875	1.4593830935461012
20.0	580.0	0.2560081481933594	-1.41943359375	1.4423355708736554
20.0	600.0	0.27628326416015625	-1.4700927734375	1.4958292698594153
20.0	620.0	0.24628448486328125	-1.405517578125	1.4269322723600926
20.0	640.0	0.3107471466064453	-1.45819091796875	1.4909341173809771
20.0	660.0	0.3575611114501953	-1.569580078125	1.6097923996802757
20.0	680.0	0.34186363220214844	-1.650634765625	1.6856648161815397
20.0	700.0	0.32782936096191406	-1.71600341796875	1.7470374410381506
20.0	720.0	0.26722145080566406	-1.629150390625	1.6509204399498705
20.0	740.0	0.3195381164550781	-1.62384033203125	1.65498097626499
20.0	760.0	0.34461212158203125	-1.1248779296875	1.176481139262039
20.0	780.0	1.422027587890625	0.0245361328125	1.4222392494005436
20.0	800.0	1.3516197204589844	0.2003173828125	1.366383153654374
40.0	0.0	-0.2092132568359375	-0.5273118615150452	0.5672988508100136
40.0	20.0	-0.18968582153320312	-0.4488410949707031	0.4872771689964818
40.0	40.0	-0.242340087890625	-0.347686767578125	0.42380987075310195
40.0	60.0	-0.185302734375	-0.3782081604003906	0.42116328895132754
40.0	80.0	-0.20337295532226562	-0.3321533203125	0.38946936612669614
40.0	100.0	-0.22397232055664062	-0.29520416259765625	0.3705524227292409
40.0	120.0	-0.17172622680664062	-0.397674560546875	0.43316850425601805
40.0	140.0	-0.20237350463867188	-0.3401031494140625	0.39575900194575825
40.0	160.0	-0.207794189453125	-0.3403778076171875	0.3987925238626776
40.0	180.0	-0.18206405639648438	-0.396209716796875	0.4360383702334029
40.0	200.0	-0.17065811157226562	-0.44122314453125	0.4730772181319411
40.0	220.0	-0.19441986083984375	-0.393890380859375	0.43925927926741365
40.0	240.0	-0.18477249145507812	-0.4227447509765625	0.4613610279127971
40.0	260.0	-0.18097686767578125	-0.4425048828125	0.47808283586282574
40.0	280.0	-0.13824844360351562	-0.405517578125	0.4284356875041573
40.0	300.0	-0.07872390747070312	-0.45880126953125	0.465506238981759
40.0	320.0	-0.00311279296875	-0.59051513671875	0.5905233409222961
40.0	340.0	0.021411895751953125	-0.524505615234375	0.5249424822702795
40.0	360.0	0.07440185546875	-0.622161865234375	0.6265947834518808
40.0	380.0	0.11748504638671875	-0.633209228515625	0.6440160426587543
40.0	400.0	0.1484375	-0.693603515625	0.70930919089887
40.0	420.0	0.192901611328125	-0.778411865234375	0.8019576445116324
40.0	440.0	0.2817878723144531	-0.693634033203125	0.7486872357674735
40.0	460.0	0.3591766357421875	-0.669403076171875	0.7596764666958199
40.0	480.0	0.4441375732421875	-0.698974609375	0.8281447267938095
40.0	500.0	0.5048942565917969	-0.85015869140625	0.9887810732983164
40.0	520.0	0.45538330078125	-1.24688720703125	1.327441771863692
40.0	540.0	0.37726593017578125	-1.39031982421875	1.4405966804373296
40.0	560.0	0.3678550720214844	-1.39154052734375	1.439340957956819
40.0	580.0	0.19646835327148438	-1.4332275390625	1.446630910966705
40.0	600.0	0.17133331298828125	-1.42041015625	1.4307061599495858
40.0	620.0	-0.11661148071289062	-1.42205810546875	1.4268312769081786
40.0	640.0	-0.23804092407226562	-1.53759765625	1.5559145330122317
40.0	660.0	-0.2079315185546875	-1.61761474609375	1.6309239660966435
40.0	680.0	-0.19366455078125	-1.71588134765625	1.7267758272178622
40.0	700.0	-0.10606765747070312	-1.84527587890625	1.8483217840069288
40.0	720.0	-0.01065826416015625	-1.8856201171875	1.8856502392907093
40.0	740.0	0.15208816528320312	-1.77764892578125	1.7841430753587122
40.0	760.0	0.3345680236816406	-1.1558837890625	1.2033300030696985
40.0	780.0	1.4437026977539062	-0.02191162109375	1.4438689686536181
40.0	800.0	1.4167098999023438	0.02166748046875	1.4168755838785467
60.0	0.0	-0.2747077941894531	-0.23946958780288696	0.36443113982056957
60.0	20.0	-0.2618827819824219	-0.22135353088378906	0.34289936881477817
60.0	40.0	-0.3003730773925781	-0.15853118896484375	0.3396411687309045
60.0	60.0	-0.266448974609375	-0.13957595825195312	0.3007931252411503
60.0	80.0	-0.2752571105957031	-0.105224609375	0.29468406022656957
60.0	100.0	-0.2826271057128906	-0.09285736083984375	0.2974904542095198
60.0	120.0	-0.2510566711425781	-0.14962005615234375	0.29225949655780753
60.0	140.0	-0.24648666381835938	-0.1784820556640625	0.30432140843912775
60.0	160.0	-0.23727798461914062	-0.2356414794921875	0.33440656219964965
60.0	180.0	-0.21820068359375	-0.2948455810546875	0.3668043824550848
60.0	200.0	-0.24225616455078125	-0.2793731689453125	0.36978022768855734
60.0	220.0	-0.23925018310546875	-0.2352294921875	0.3355198416052163
60.0	240.0	-0.22867584228515625	-0.2160797119140625	0.3146157700206553
60.0	260.0	-0.19516754150390625	-0.181549072265625	0.26655287448682313
60.0	280.0	-0.14677810668945312	0.013519287109375	0.14739940205878108
60.0	300.0	-0.060733795166015625	-0.099578857421875	0.116638513025131
60.0	320.0	0.0012969970703125	-0.108795166015625	0.10880289678941367
60.0	340.0	0.02291107177734375	-0.134429931640625	0.13636833844734528
60.0	360.0	0.059925079345703125	-0.22613525390625	0.23394052276985483
60.0	380.0	0.1233062744140625	-0.21337890625	0.24644470970650267
60.0	400.0	0.16153335571289062	-0.299652099609375	0.34041798690459063
60.0	420.0	0.2042236328125	-0.4215087890625	0.4683769330956318
60.0	440.0	0.25926971435546875	-0.40289306640625	0.4791070942286258
60.0	460.0	0.3167686462402344	-0.42486572265625	0.5299559014947265
60.0	480.0	0.366241455078125	-0.466461181640625	0.5930588818956432
60.0	500.0	0.4184455871582031	-0.753692626953125	0.8620610682171396
60.0	520.0	0.3663787841796875	-1.2672119140625	1.3191131295832557
60.0	540.0	0.33329010009765625	-1.4024658203125	1.4415244250334156
60.0	560.0	0.333587646484375	-1.40252685546875	1.441652627437707
60.0	580.0	0.18087005615234375	-1.4290771484375	1.4404775157560803
60.0	600.0	0.16103744506835938	-1.4158935546875	1.4250219706796627
60.0	620.0	-0.14464187622070312	-1.434326171875	1.4416007906775847
60.0	640.0	-0.28598785400390625	-1.56610107421875	1.5919992548072635
60.0	660.0	-0.24596405029296875	-1.6290283203125	1.6474925136147622
60.0	680.0	-0.2313995361328125	-1.72418212890625	1.7396406982369002
60.0	700.0	-0.15986251831054688	-1.8348388671875	1.841789807036215
60.0	720.0	-0.018863677978515625	-1.930419921875	1.9305120857220133
60.0	740.0	0.11167526245117188	-2.14630126953125	2.149204621211064
60.0	760.0	0.19132614135742188	-1.9676513671875	1.976931358232136
60.0	780.0	1.305267333984375	-1.40814208984375	1.9200486864546433
60.0	800.0	1.2133522033691406	-1.73199462890625	2.1147172302652777
80.0	0.0	-0.36804962158203125	-0.04528743028640747	0.37082539730798186
80.0	20.0	-0.2983551025390625	-0.07913780212402344	0.30867225164584455
80.0	40.0	-0.2990875244140625	-0.046176910400390625	0.30263121834050455
80.0	60.0	-0.25848388671875	-0.059947967529296875	0.2653444525595461
80.0	80.0	-0.2676849365234375	-0.03385162353515625	0.2698168965382315
80.0	100.0	-0.28163909912109375	-0.01318359375	0.2819474938670431
80.0	120.0	-0.275238037109375	-0.0520782470703125	0.28012161803355734
80.0	140.0	-0.262298583984375	-0.105621337890625	0.2827656524014432
80.0	160.0	-0.26215362548828125	-0.14752197265625	0.3008109967621553
80.0	180.0	-0.27764892578125	-0.1718902587890625	0.32655043569723335
80.0	200.0	-0.3368988037109375	-0.0472869873046875	0.3402012097424324
80.0	220.0	-0.2773284912109375	-0.031280517578125	0.27908701656883006
80.0	240.0	-0.28275299072265625	0.131988525390625	0.312042023768271
80.0	260.0	-0.1084747314453125	0.71807861328125	0.726225627621372
80.0	280.0	-0.14849853515625	1.6649169921875	1.6715263700636684
80.0	300.0	0.0887451171875	1.48040771484375	1.483065304696161
80.0	320.0	0.1769866943359375	1.717620849609375	1.7267152842853954
80.0	340.0	0.11704254150390625	0.607696533203125	0.6188651169590919
80.0	360.0	0.143768310546875	0.072357177734375	0.1609499558471099
80.0	380.0	0.17822265625	-0.097412109375	0.20310695274581966
80.0	400.0	0.1963348388671875	-0.171661376953125	0.2607968506145106
80.0	420.0	0.21795654296875	-0.231292724609375	0.3178071413296384
80.0	440.0	0.2154693603515625	-0.2777099609375	0.3514966111560953
80.0	460.0	0.22509765625	-0.352630615234375	0.41835069696346505
80.0	480.0	0.2271728515625	-0.414459228515625	0.4726351199274179
80.0	500.0	0.29990386962890625	-0.758880615234375	0.8159914945616134
80.0	520.0	0.29140472412109375	-1.289794921875	1.3223039188229868
80.0	540.0	0.30176544189453125	-1.38983154296875	1.4222145055344844
80.0	560.0	0.3087921142578125	-1.3919677734375	1.4258074386523452
80.0	580.0	0.15258026123046875	-1.4287109375	1.4368352999036762
80.0	600.0	0.13506317138671875	-1.41888427734375	1.4252980925961887
80.0	620.0	-0.1907196044921875	-1.450927734375	1.4634087801828397
80.0	640.0	-0.31292724609375	-1.57147216796875	1.6023258832235787
80.0	660.0	-0.26245880126953125	-1.62933349609375	1.6503370152356522
80.0	680.0	-0.2431488037109375	-1.72564697265625	1.7426929778316491
80.0	700.0	-0.16089630126953125	-1.8262939453125	1.833367719375279
80.0	720.0	-0.0227813720703125	-1.92462158203125	1.9247564066483525
80.0	740.0	0.10990142822265625	-2.07598876953125	2.07889578746633
80.0	760.0	1.187957763671875	-0.32025146484375	1.2303676885398325
80.0	780.0	1.8574600219726562	-0.0443115234375	1.857988494134453
80.0	800.0	1.8483657836914062	-0.01019287109375	1.8483938879314334
100.0	0.0	-0.34673309326171875	0.03267994523048401	0.34826974715456865
100.0	20.0	-0.2805633544921875	-0.0033969879150390625	0.2805839186603605
100.0	40.0	-0.285247802734375	0.020893096923828125	0.2860119411210962
100.0	60.0	-0.2396087646484375	-0.0017547607421875	0.2396151900060024
100.0	80.0	-0.238433837890625	0.00738525390625	0.23854818596357555
100.0	100.0	-0.269927978515625	0.038818359375	0.2727049295669192
100.0	120.0	-0.2769927978515625	0.02742767333984375	0.27834742198639767
100.0	140.0	-0.26018524169921875	-0.0384063720703125	0.2630045805944911
100.0	160.0	-0.29701995849609375	-0.042388916015625	0.30002945846366647
100.0	180.0	-0.34725189208984375	0.0046234130859375	0.3472826694618372
100.0	200.0	-0.39502716064453125	0.1685943603515625	0.42950030964975194
100.0	220.0	-0.282135009765625	0.170623779296875	0.3297159956644476
100.0	240.0	-0.22931671142578125	0.8941192626953125	0.923057641787307
100.0	260.0	1.0472335815429688	1.939422607421875	2.2041003208770644
100.0	280.0	2.1888427734375	2.39892578125	3.247441699365131
100.0	300.0	3.0715866088867188	2.189178466796875	3.7718890035868404
100.0	320.0	3.6029205322265625	2.184539794921875	4.213460629593808
100.0	340.0	2.3861541748046875	0.291656494140625	2.4039124893623396
100.0	360.0	0.6920013427734375	-0.03466796875	0.6928691986641429
100.0	380.0	0.6669845581054688	-0.229644775390625	0.7054113152022429
100.0	400.0	0.6993026733398438	-0.32958984375	0.7730806517067942
100.0	420.0	0.6461257934570312	-0.351287841796875	0.7354465913747813
100.0	440.0	0.5841751098632812	-0.34344482421875	0.6776539723682174
100.0	460.0	0.5594100952148438	-0.36627197265625	0.668651488132481
100.0	480.0	0.5165786743164062	-0.3807373046875	0.6417276851899082
100.0	500.0	0.465850830078125	-0.375732421875	0.5984913104904123
100.0	520.0	0.392730712890625	-0.38629150390625	0.5508707097293619
100.0	540.0	0.36112213134765625	-0.40338134765625	0.5414108471263264
100.0	560.0	0.38962554931640625	-0.4615478515625	0.6040153044104685
100.0	580.0	0.0914764404296875	-1.10235595703125	1.1061449250238276
100.0	600.0	-0.0314483642578125	-1.34637451171875	1.3467417441441378
100.0	620.0	-0.38307952880859375	-1.53375244140625	1.5808688993436004
100.0	640.0	-0.57867431640625	-1.67919921875	1.7761120405872066
100.0	660.0	-0.6650619506835938	-1.7203369140625	1.8444149468417221
100.0	680.0	-0.6783676147460938	-1.69671630859375	1.8273009748216922
100.0	700.0	-0.6555557250976562	-1.74652099609375	1.865499637765877
100.0	720.0	-0.48126220703125	-1.84222412109375	1.9040491128792423
100.0	740.0	-0.2738800048828125	-1.072021484375	1.1064539394101265
100.0	760.0	1.7522201538085938	-0.0186767578125	1.7523196879266634
100.0	780.0	1.8597030639648438	0.03662109375	1.86006359854379
100.0	800.0	1.8521499633789062	0.04791259765625	1.8527695765687253
120.0	0.0	-0.27852630615234375	0.05798718333244324	0.28449853540870734
120.0	20.0	-0.24945068359375	0.04266548156738281	0.25307308601027856
120.0	40.0	-0.26136016845703125	0.0615997314453125	0.26852125534121574
120.0	60.0	-0.23193359375	0.050601959228515625	0.2373894483492356
120.0	80.0	-0.23084259033203125	0.04898834228515625	0.2359833875319397
120.0	100.0	-0.26685333251953125	0.0930633544921875	0.28261544371480846
120.0	120.0	-0.2728271484375	0.09377288818359375	0.28849264719023676
120.0	140.0	-0.25464630126953125	0.04425048828125	0.25846246238744597
120.0	160.0	-0.29498291015625	0.10546875	0.3132707686823218
120.0	180.0	-0.3240966796875	0.150115966796875	0.3571742729702441
120.0	200.0	-0.3589324951171875	0.3627471923828125	0.5103117298599582
120.0	220.0	-0.17881011962890625	0.3386993408203125	0.383001700197033
120.0	240.0	0.13771820068359375	1.759307861328125	1.7646899029944234
120.0	260.0	3.4601516723632812	3.635406494140625	5.018847474609907
120.0	280.0	4.1975860595703125	3.590972900390625	5.524021641778649
120.0	300.0	4.432861328125	3.166473388671875	5.447642910062414
120.0	320.0	4.551567077636719	2.4517822265625	5.169912856974886
120.0	340.0	3.4282989501953125	-0.004486083984375	3.4283018853157894
120.0	360.0	2.1321334838867188	-0.589141845703125	2.212031036732849
120.0	380.0	0.8122787475585938	-0.296844482421875	0.8648198716956431
120.0	400.0	0.7550888061523438	-0.3804931640625	0.8455377892648349
120.0	420.0	0.6733932495117188	-0.388916015625	0.7776336770598204
120.0	440.0	0.5823135375976562	-0.372833251953125	0.691443193495633
120.0	460.0	0.482208251953125	-0.347747802734375	0.5945194131046305
120.0	480.0	0.39995574951171875	-0.352203369140625	0.5329275887036512
120.0	500.0	0.3067779541015625	-0.34100341796875	0.4586894855881377
120.0	520.0	0.28520965576171875	-0.34259033203125	0.44577200825197655
120.0	540.0	0.210968017578125	-0.30023193359375	0.3669423911055875
120.0	560.0	0.16454315185546875	-0.27191162109375	0.3178212996455129
120.0	580.0	0.1505279541015625	-0.27471923828125	0.31325600528614345
120.0	600.0	0.0955963134765625	-0.25537109375	0.27267755806699695
120.0	620.0	-0.8273544311523438	-0.4046630859375	0.9210144232681043
120.0	640.0	-0.92333984375	-1.5015869140625	1.7627591235163176
120.0	660.0	-0.930419921875	-2.2320556640625	2.4182129183542482
120.0	680.0	-0.9322357177734375	-2.3729248046875	2.5494775076854013
120.0	700.0	-0.8780441284179688	-2.4541015625	2.606448919605794
120.0	720.0	-0.5793228149414062	-2.37664794921875	2.4462359654042625
120.0	740.0	1.47589111328125	0.08209228515625	1.4781724261887523
120.0	760.0	1.8351516723632812	0.075439453125	1.8367016011496116
120.0	780.0	1.8520050048828125	0.06866455078125	1.853277464020155
120.0	800.0	1.85003662109375	0.07305908203125	1.8514786331079354
140.0	0.0	-0.294219970703125	0.11804097890853882	0.31701587320232694
140.0	20.0	-0.266387939453125	0.11066818237304688	0.2884614027488526
140.0	40.0	-0.2772064208984375	0.13129425048828125	0.30672720778992074
140.0	60.0	-0.2566680908203125	0.13945770263671875	0.2921077877600247
140.0	80.0	-0.2714996337890625	0.1669921875	0.318745104799478
140.0	100.0	-0.2959747314453125	0.2010345458984375	0.35779313897658216
140.0	120.0	-0.2799835205078125	0.17730712890625	0.33140396756364615
140.0	140.0	-0.2671661376953125	0.184661865234375	0.32477338191863747
140.0	160.0	-0.281951904296875	0.23553466796875	0.36738733803954576
140.0	180.0	-0.28411865234375	0.27099609375	0.39263506139593224
140.0	200.0	-0.2203369140625	0.464080810546875	0.5137308190253238
140.0	220.0	-0.2042388916015625	0.4080352783203125	0.45629629978399966
140.0	240.0	1.2474517822265625	2.721099853515625	2.993412828492419
140.0	260.0	3.7727508544921875	4.232757568359375	5.670086916668483
140.0	280.0	4.53106689453125	4.429718017578125	6.336637035366105
140.0	300.0	5.0105743408203125	3.470733642578125	6.095231516735892
140.0	320.0	5.4081268310546875	2.41961669921875	5.924726220840238
140.0	340.0	3.915557861328125	-0.388092041015625	3.9347438033127586
140.0	360.0	2.8031463623046875	-1.05413818359375	2.994801635937234
140.0	380.0	0.87261962890625	-0.541046142578125	1.026740446827313
140.0	400.0	0.71661376953125	-0.489288330078125	0.867720211031429
140.0	420.0	0.6285552978515625	-0.439483642578125	0.7669599954045867
140.0	440.0	0.4930572509765625	-0.398193359375	0.6337692041989046
140.0	460.0	0.3697509765625	-0.323394775390625	0.4912229284335934
140.0	480.0	0.280364990234375	-0.33160400390625	0.434241572348592
140.0	500.0	0.204742431640625	-0.3221435546875	0.3817013664382331
140.0	520.0	0.2093505859375	-0.3067626953125	0.3713906556010319
140.0	540.0	0.129638671875	-0.2376708984375	0.270727983794809
140.0	560.0	0.102783203125	-0.21533203125	0.23860484179263
140.0	580.0	0.114044189453125	-0.2149658203125	0.2433441617352804
140.0	600.0	0.1097564697265625	-0.21978759765625	0.24566861975096344
140.0	620.0	0.136138916015625	-0.2325439453125	0.2694633387966021
140.0	640.0	0.1649627685546875	-0.2366943359375	0.28850809984144554
140.0	660.0	0.5058746337890625	-0.33782958984375	0.6083074690361894
140.0	680.0	0.620452880859375	-0.41058349609375	0.7440030810630183
140.0	700.0	0.7017669677734375	-0.37481689453125	0.7955907122911724
140.0	720.0	0.7818756103515625	-0.43438720703125	0.894439330360108
140.0	740.0	1.389984130859375	0.05511474609375	1.3910763887284805
140.0	760.0	1.7724761962890625	0.10784912109375	1.7757542902473973
140.0	780.0	1.8017730712890625	0.10675048828125	1.8049326489292354
140.0	800.0	1.801177978515625	0.10986328125	1.8045254364670646
160.0	0.0	-0.2765350341796875	0.17033472657203674	0.32478538176021937
160.0	20.0	-0.2748260498046875	0.19839096069335938	0.33895181211505954
160.0	40.0	-0.283294677734375	0.21232223510742188	0.35402910325795917
160.0	60.0	-0.2801666259765625	0.23558425903320312	0.36605092735207545
160.0	80.0	-0.291595458984375	0.2636871337890625	0.39313969047426295
160.0	100.0	-0.262542724609375	0.2323455810546875	0.35058971930299737
160.0	120.0	-0.23797607421875	0.1988372802734375	0.3101110703072458
160.0	140.0	-0.2380218505859375	0.2373046875	0.33610700091760515
160.0	160.0	-0.1843414306640625	0.2704315185546875	0.32728423317823857
160.0	180.0	-0.119293212890625	0.309356689453125	0.3315606007220478
160.0	200.0	-0.2635040283203125	0.464141845703125	0.5337246723487078
160.0	220.0	-0.4658355712890625	0.40643310546875	0.618215697551574
160.0	240.0	1.852813720703125	3.211029052734375	3.707239709154235
160.0	260.0	3.3355865478515625	4.725067138671875	5.783804723809849
160.0	280.0	3.8640899658203125	5.0318603515625	6.34435259593758
160.0	300.0	4.475555419921875	4.03985595703125	6.029181741360344
160.0	320.0	5.0187835693359375	2.4041748046875	5.564911949647591
160.0	340.0	3.949737548828125	-0.8426513671875	4.038624522191407
160.0	360.0	2.7289581298828125	-1.291473388671875	3.0191250368775906
160.0	380.0	0.65081787109375	-0.658447265625	0.9258059747830754
160.0	400.0	0.6108245849609375	-0.6129150390625	0.8653158490988637
160.0	420.0	0.537200927734375	-0.516448974609375	0.7451874798557394
160.0	440.0	0.4022369384765625	-0.421173095703125	0.5823927637077504
160.0	460.0	0.2317047119140625	-0.29339599609375	0.3738559669806307
160.0	480.0	0.13372802734375	-0.285003662109375	0.31481784052528783
160.0	500.0	0.0854034423828125	-0.24639892578125	0.26077994285793593
160.0	520.0	0.1038818359375	-0.21051025390625	0.2347466780114673
160.0	540.0	0.096588134765625	-0.17071533203125	0.19614533481080418
160.0	560.0	0.106842041015625	-0.17822265625	0.20779445836977983
160.0	580.0	0.1139373779296875	-0.21514892578125	0.2434559228162631
160.0	600.0	0.095184326171875	-0.21356201171875	0.23381357701843022
160.0	620.0	0.1146697998046875	-0.218994140625	0.24719950771660001
160.0	640.0	0.1167449951171875	-0.21484375	0.2445142752457914
160.0	660.0	0.1272735595703125	-0.21551513671875	0.250290497463646
160.0	680.0	0.27581787109375	-0.28375244140625	0.3957157389069783
160.0	700.0	0.4949951171875	-0.41363525390625	0.6450692128086372
160.0	720.0	0.7833251953125	-0.51239013671875	0.9360245797082605
160.0	740.0	1.3917999267578125	0.033203125	1.3921959214251483
160.0	760.0	1.5672760009765625	0.0989990234375	1.5703995892379317
160.0	780.0	1.622894287109375	0.10614013671875	1.626361459133523
160.0	800.0	1.628936767578125	0.111328125	1.632736642629143
180.0	0.0	-0.3393707275390625	0.33211326599121094	0.47483861696132235
180.0	20.0	-0.331085205078125	0.34700965881347656	0.47961767725081766
180.0	40.0	-0.333465576171875	0.3474464416503906	0.48157898657142306
180.0	60.0	-0.3367462158203125	0.37471771240234375	0.5037969609449288
180.0	80.0	-0.284881591796875	0.341583251953125	0.44478830847898126
180.0	100.0	-0.21331787109375	0.26202392578125	0.3378772732957749
180.0	120.0	-0.1822662353515625	0.24707794189453125	0.3070317408999736
180.0	140.0	-0.07977294921875	0.297637939453125	0.308142931817297
180.0	160.0	0.013702392578125	0.3169097900390625	0.3172058804388212
180.0	180.0	-0.017547607421875	0.3263092041015625	0.3267806836513251
180.0	200.0	-0.229461669921875	0.4390106201171875	0.495361466546413
180.0	220.0	-0.371337890625	0.4052886962890625	0.5496824140842714
180.0	240.0	1.3688507080078125	2.988616943359375	3.2871847369669114
180.0	260.0	2.380767822265625	4.807037353515625	5.364295251161136
180.0	280.0	2.4219207763671875	5.7701416015625	6.257813863409592
180.0	300.0	2.4645538330078125	4.808074951171875	5.402926089803555
180.0	320.0	2.5436248779296875	2.8310546875	3.8059030680297865
180.0	340.0	3.38983154296875	-1.017486572265625	3.539242406850193
180.0	360.0	2.359588623046875	-1.6871337890625	2.900703172027196
180.0	380.0	0.3218994140625	-0.7213134765625	0.789881234265292
180.0	400.0	0.331817626953125	-0.664794921875	0.7430041895626098
180.0	420.0	0.2591400146484375	-0.527679443359375	0.5878768086394055
180.0	440.0	0.107574462890625	-0.40521240234375	0.4192485612132731
180.0	460.0	-0.156463623046875	-0.158966064453125	0.2230494899897099
180.0	480.0	-0.205596923828125	-0.089813232421875	0.22435799920139593
180.0	500.0	-0.218017578125	-0.0289306640625	0.21992873321734863
180.0	520.0	-0.19818115234375	0.00762939453125	0.19832795265723416
180.0	540.0	-0.139434814453125	0.0347900390625	0.14370947880897653
180.0	560.0	0.03082275390625	-0.10760498046875	0.11193245275631782
180.0	580.0	0.0742034912109375	-0.18402099609375	0.19841845960300072
180.0	600.0	0.057891845703125	-0.19134521484375	0.19991112285842247
180.0	620.0	0.07568359375	-0.1966552734375	0.21071616675920463
180.0	640.0	0.073760986328125	-0.19708251953125	0.21043336857277029
180.0	660.0	0.0723114013671875	-0.19757080078125	0.210388117746775
180.0	680.0	0.1721038818359375	-0.240234375	0.29552039028574484
180.0	700.0	0.3077392578125	-0.35028076171875	0.4662617964505092
180.0	720.0	0.6800079345703125	-0.53265380859375	0.8637886725860728
180.0	740.0	0.9817352294921875	-0.20050048828125	1.002000252807901
180.0	760.0	1.2875823974609375	0.0474853515625	1.2884577171425804
180.0	780.0	1.3646392822265625	0.064208984375	1.3661490271087913
180.0	800.0	1.38568115234375	0.078125	1.3878817570620716
200.0	0.0	-0.3358306884765625	0.44445133209228516	0.5570630466304947
200.0	20.0	-0.306976318359375	0.42168617248535156	0.5215876609917283
200.0	40.0	-0.318206787109375	0.4259223937988281	0.5316629053279861
200.0	60.0	-0.292999267578125	0.42591094970703125	0.5169610312989394
200.0	80.0	-0.271148681640625	0.39852142333984375	0.4820175644271316
200.0	100.0	-0.202178955078125	0.332916259765625	0.3894991218126372
200.0	120.0	-0.1157379150390625	0.32415008544921875	0.34419259561228954
200.0	140.0	0.107421875	0.3707275390625	0.3859771592307673
200.0	160.0	0.0519866943359375	0.368408203125	0.37205808755860886
200.0	180.0	-0.0630035400390625	0.35296630859375	0.35854520086002
200.0	200.0	-0.1879425048828125	0.4332427978515625	0.4722517411634137
200.0	220.0	-0.266632080078125	0.4271087646484375	0.5035022968828464
200.0	240.0	-0.0315399169921875	1.9189300537109375	1.9191892343901202
200.0	260.0	0.8350830078125	3.659637451171875	3.753706155782169
200.0	280.0	0.8056182861328125	5.0809326171875	5.144404443990712
200.0	300.0	-0.1832733154296875	3.519195556640625	3.523964596023591
200.0	320.0	-0.511474609375	1.52984619140625	1.6130826529956601
200.0	340.0	0.99462890625	-0.25482177734375	1.026752550207059
200.0	360.0	0.8619842529296875	-1.00537109375	1.3243065689057132
200.0	380.0	0.199310302734375	-0.65618896484375	0.6857904595128022
200.0	400.0	0.1094207763671875	-0.555084228515625	0.5657662123594733
200.0	420.0	0.0719146728515625	-0.41754150390625	0.4236893055714768
200.0	440.0	-0.0270843505859375	-0.285614013671875	0.2868953238594522
200.0	460.0	-0.16033935546875	-0.0804443359375	0.17938784824106543
200.0	480.0	-0.217681884765625	0.04937744140625	0.2232118605158393
200.0	500.0	-0.2488861083984375	0.0968017578125	0.267048451164407
200.0	520.0	-0.246246337890625	0.11676025390625	0.272525624147154
200.0	540.0	-0.2197723388671875	0.14581298828125	0.2637447790623766
200.0	560.0	-0.0847930908203125	0.02691650390625	0.08896272496611676
200.0	580.0	0.005096435546875	-0.17279052734375	0.1728656703773617
200.0	600.0	-0.0295257568359375	-0.1839599609375	0.18631435141947986
200.0	620.0	-0.01812744140625	-0.19000244140625	0.19086521912667193
200.0	640.0	-0.024200439453125	-0.19586181640625	0.19735124118099676
200.0	660.0	-0.053314208984375	-0.20831298828125	0.21502722145415407
200.0	680.0	0.00677490234375	-0.28118896484375	0.28127056947300233
200.0	700.0	0.0960235595703125	-0.39752197265625	0.4089550620020123
200.0	720.0	0.408111572265625	-0.55120849609375	0.6858468207865762
200.0	740.0	0.701751708984375	-0.4095458984375	0.8125166484383382
200.0	760.0	1.1382904052734375	-0.00823974609375	1.1383202274198838
200.0	780.0	1.2582244873046875	0.02581787109375	1.2584893416000618
200.0	800.0	1.322418212890625	0.050048828125	1.3233649591029377
220.0	0.0	-0.209991455078125	0.4334770441055298	0.4816624948782037
220.0	20.0	-0.2246856689453125	0.43979644775390625	0.49386695099627487
220.0	40.0	-0.2271270751953125	0.4433021545410156	0.4980998981203305
220.0	60.0	-0.234222412109375	0.45641326904296875	0.5130041037777605
220.0	80.0	-0.203338623046875	0.42779541015625	0.47366180822750875
220.0	100.0	-0.0539398193359375	0.381744384765625	0.3855363529034313
220.0	120.0	0.131317138671875	0.38249969482421875	0.40441341155998883
220.0	140.0	0.044189453125	0.38641357421875	0.3889320738997955
220.0	160.0	-0.0248870849609375	0.3795928955078125	0.3804078512831432
220.0	180.0	-0.0711669921875	0.3765411376953125	0.38320747533665883
220.0	200.0	-0.1197052001953125	0.424530029296875	0.4410839837588817
220.0	220.0	-0.1618804931640625	0.44757080078125	0.47594633707909706
220.0	240.0	-0.198883056640625	1.2389373779296875	1.2547989068571934
220.0	260.0	0.1077423095703125	2.46502685546875	2.467380352408947
220.0	280.0	0.7030792236328125	4.351470947265625	4.407904241201357
220.0	300.0	-0.3171234130859375	2.87689208984375	2.8943177703446477
220.0	320.0	-0.616912841796875	2.02197265625	2.11399027362866
220.0	340.0	0.1436920166015625	0.609710693359375	0.6264140206219793
220.0	360.0	-0.18316650390625	-0.2955322265625	0.3476913359435738
220.0	380.0	-0.08770751953125	-0.250701904296875	0.2656013060969469
220.0	400.0	-0.03955078125	-0.33746337890625	0.3397731543255126
220.0	420.0	-0.0477142333984375	-0.21014404296875	0.21549284643359373
220.0	440.0	-0.1326446533203125	-0.05218505859375	0.14254081659264833
220.0	460.0	-0.203399658203125	0.07196044921875	0.21575385792358934
220.0	480.0	-0.2622222900390625	0.206146240234375	0.33355179771078863
220.0	500.0	-0.2819671630859375	0.236572265625	0.3680651001136582
220.0	520.0	-0.280548095703125	0.23681640625	0.36713654717531846
220.0	540.0	-0.2760467529296875	0.2464599609375	0.3700598899480163
220.0	560.0	-0.2177734375	0.16973876953125	0.2761096158458615
220.0	580.0	-0.0713348388671875	-0.1641845703125	0.1790118218579652
220.0	600.0	-0.092010498046875	-0.17498779296875	0.19770346339634037
220.0	620.0	-0.070953369140625	-0.1822509765625	0.1955755584176886
220.0	640.0	-0.0681304931640625	-0.190673828125	0.20248030232746198
220.0	660.0	-0.1013336181640625	-0.2061767578125	0.22973323144964095
220.0	680.0	-0.1107635498046875	-0.3026123046875	0.3222464443769951
220.0	700.0	-0.0424346923828125	-0.4937744140625	0.49559446637385807
220.0	720.0	0.1023712158203125	-0.592041015625	0.6008264558179929
220.0	740.0	0.32354736328125	-0.66845703125	0.7426423761904599
220.0	760.0	0.7312774658203125	-0.194091796875	0.7565965620003468
220.0	780.0	0.915008544921875	-0.11688232421875	0.9224435565360213
220.0	800.0	1.0933990478515625	-0.0382080078125	1.094066419237746
240.0	0.0	-0.1593475341796875	0.4414048194885254	0.46928653434425793
240.0	20.0	-0.1725616455078125	0.45510292053222656	0.48671982677647935
240.0	40.0	-0.1765289306640625	0.45947265625	0.49221701027374914
240.0	60.0	-0.17327880859375	0.48255157470703125	0.5127197750817741
240.0	80.0	-0.1316375732421875	0.4521942138671875	0.47096502815395536
240.0	100.0	0.0877227783203125	0.4308319091796875	0.43967194566363815
240.0	120.0	0.054931640625	0.41449737548828125	0.4181214649218901
240.0	140.0	-0.04296875	0.406768798828125	0.40903199040739846
240.0	160.0	-0.0843353271484375	0.400543212890625	0.40932543629486123
240.0	180.0	-0.106231689453125	0.3870697021484375	0.4013827676487187
240.0	200.0	-0.0804595947265625	0.3805999755859375	0.38901168080094833
240.0	220.0	-0.1471099853515625	0.3910064697265625	0.41776477491306774
240.0	240.0	-0.364105224609375	0.6732025146484375	0.765358896411888
240.0	260.0	-0.6145477294921875	1.121307373046875	1.2786708476669384
240.0	280.0	0.4029693603515625	3.376800537109375	3.4007596464325895
240.0	300.0	-0.15582275390625	1.916259765625	1.9225847757610346
240.0	320.0	-0.2279815673828125	1.983001708984375	1.9960639701425593
240.0	340.0	0.0203704833984375	1.116455078125	1.1166408993337946
240.0	360.0	-0.10284423828125	0.111724853515625	0.1518531535422903
240.0	380.0	-0.083984375	0.169189453125	0.18888739050788222
240.0	400.0	-0.1863555908203125	0.108184814453125	0.2154816936731397
240.0	420.0	-0.2173004150390625	0.21343994140625	0.30459165937965577
240.0	440.0	-0.2689361572265625	0.355194091796875	0.44552160386584755
240.0	460.0	-0.26629638671875	0.3460693359375	0.43666663583984094
240.0	480.0	-0.2670135498046875	0.331329345703125	0.4255295184865102
240.0	500.0	-0.2777252197265625	0.319488525390625	0.4233251888660105
240.0	520.0	-0.281951904296875	0.278564453125	0.39635215513664673
240.0	540.0	-0.302764892578125	0.2630615234375	0.4010834642454136
240.0	560.0	-0.3292083740234375	0.194091796875	0.38216459692300353
240.0	580.0	-0.2286224365234375	-0.10400390625	0.25116733664466007
240.0	600.0	-0.1788482666015625	-0.14892578125	0.23273502269170068
240.0	620.0	-0.1346435546875	-0.1553955078125	0.20561286600597384
240.0	640.0	-0.1319580078125	-0.16400146484375	0.21049797219151442
240.0	660.0	-0.1811370849609375	-0.1964111328125	0.2671852852251325
240.0	680.0	-0.205291748046875	-0.34210205078125	0.3989718222692908
240.0	700.0	-0.166534423828125	-0.61260986328125	0.6348421527507743
240.0	720.0	-0.0354461669921875	-0.76385498046875	0.7646769657452436
240.0	740.0	0.06292724609375	-0.877197265625	0.879451466040577
240.0	760.0	0.220306396484375	-0.99102783203125	1.0152197162154064
240.0	780.0	0.3899383544921875	-0.75323486328125	0.8481831639253389
240.0	800.0	0.555999755859375	-0.60772705078125	0.8236916272288802
260.0	0.0	-0.119598388671875	0.47433575987815857	0.48918113993908124
260.0	20.0	-0.125213623046875	0.4814567565917969	0.4974726724800244
260.0	40.0	-0.132965087890625	0.48902130126953125	0.5067756384171473
260.0	60.0	-0.104888916015625	0.5131263732910156	0.5237369183757467
260.0	80.0	-0.04925537109375	0.49376678466796875	0.49621742132146796
260.0	100.0	0.00347900390625	0.46390533447265625	0.4639183794810966
260.0	120.0	-0.07733154296875	0.44635009765625	0.4529995333503905
260.0	140.0	-0.114410400390625	0.4364471435546875	0.4511938040738028
260.0	160.0	-0.1322021484375	0.4287109375	0.44863178218180183
260.0	180.0	-0.1510009765625	0.422088623046875	0.4482857354728517
260.0	200.0	-0.08209228515625	0.3898162841796875	0.39836651301764053
260.0	220.0	-0.114654541015625	0.3602447509765625	0.37805018764929765
260.0	240.0	-0.0687255859375	0.3516998291015625	0.3583517489179046
260.0	260.0	-0.31903076171875	0.571380615234375	0.6544130457046671
260.0	280.0	-0.48712158203125	0.7449951171875	0.890115251141022
260.0	300.0	-0.3289794921875	0.640289306640625	0.7198596408177622
260.0	320.0	-0.2994384765625	0.71331787109375	0.7736186311534842
260.0	340.0	-0.248565673828125	0.631683349609375	0.6788289536984627
260.0	360.0	-0.07476806640625	0.456298828125	0.46238391440704085
260.0	380.0	-0.1221923828125	0.518218994140625	0.5324301872598113
260.0	400.0	-0.225433349609375	0.53021240234375	0.5761470183167082
260.0	420.0	-0.245452880859375	0.59185791015625	0.6407362191547238
260.0	440.0	-0.292327880859375	0.61431884765625	0.6803258311378716
260.0	460.0	-0.27899169921875	0.602508544921875	0.6639675556356956
260.0	480.0	-0.243408203125	0.50250244140625	0.5583513741075444
260.0	500.0	-0.258392333984375	0.432525634765625	0.5038303513994563
260.0	520.0	-0.273895263671875	0.32940673828125	0.42840099753265964
260.0	540.0	-0.29345703125	0.28936767578125	0.41212944686967723
260.0	560.0	-0.29730224609375	0.22705078125	0.3740864643349503
260.0	580.0	-0.18902587890625	-0.03692626953125	0.19259888960680643
260.0	600.0	-0.151702880859375	-0.154541015625	0.21655643507280087
260.0	620.0	-0.1038818359375	-0.15118408203125	0.18343408215862558
260.0	640.0	-0.09832763671875	-0.160888671875	0.18855632813670267
260.0	660.0	-0.176116943359375	-0.20404052734375	0.2695361098943236
260.0	680.0	-0.23260498046875	-0.38018798828125	0.44569943164896614
260.0	700.0	-0.22406005859375	-0.64312744140625	0.6810402453209239
260.0	720.0	-0.1646728515625	-0.8311767578125	0.8473322552395987
260.0	740.0	-0.107025146484375	-0.9324951171875	0.9386168150840529
260.0	760.0	0.044677734375	-1.1881103515625	1.188950086184803
260.0	780.0	0.164581298828125	-0.884765625	0.8999428954692588
260.0	800.0	0.29718017578125	-0.7388916015625	0.7964150022048624
280.0	0.0	-0.1102294921875	0.49407702684402466	0.506223912318398
280.0	20.0	-0.109466552734375	0.4995441436767578	0.5113973774368549
280.0	40.0	-0.097503662109375	0.4878997802734375	0.4975471432091714
280.0	60.0	-0.0535888671875	0.4879875183105469	0.4909211593660695
280.0	80.0	-0.006195068359375	0.471282958984375	0.47132367466640734
280.0	100.0	-0.05999755859375	0.45020294189453125	0.45418321845671616
280.0	120.0	-0.186859130859375	0.44066619873046875	0.47864708657745114
280.0	140.0	-0.196136474609375	0.4494171142578125	0.49035217880622667
280.0	160.0	-0.197113037109375	0.448394775390625	0.4898075377085278
280.0	180.0	-0.2021484375	0.439666748046875	0.48391201692229724
280.0	200.0	-0.150909423828125	0.4067535400390625	0.4338457059075794
280.0	220.0	-0.154815673828125	0.3453826904296875	0.3784931911029652
280.0	240.0	-0.14031982421875	0.3516845703125	0.378644543159767
280.0	260.0	-0.108642578125	0.3641357421875	0.37999743225459853
280.0	280.0	-0.0250244140625	0.38336181640625	0.3841776979178656
280.0	300.0	0.145904541015625	0.456268310546875	0.47902912886199284
280.0	320.0	0.11322021484375	0.482757568359375	0.49585651841790035
280.0	340.0	0.04205322265625	0.51251220703125	0.5142346117209722
280.0	360.0	-0.019439697265625	0.61016845703125	0.6104780485698692
280.0	380.0	-0.1737060546875	0.613006591796875	0.6371427430501875
280.0	400.0	-0.219451904296875	0.6669921875	0.7021664450011549
280.0	420.0	-0.206207275390625	0.7044677734375	0.7340274410647152
280.0	440.0	-0.218963623046875	0.717376708984375	0.7500496055669029
280.0	460.0	-0.216552734375	0.734832763671875	0.7660772006338101
280.0	480.0	-0.182403564453125	0.652923583984375	0.6779234963092861
280.0	500.0	-0.2193603515625	0.5472412109375	0.5895692552923405
280.0	520.0	-0.2078857421875	0.46832275390625	0.5123891915635825
280.0	540.0	-0.197784423828125	0.4259033203125	0.4695873896967798
280.0	560.0	-0.159149169921875	0.38043212890625	0.41237975579672126
280.0	580.0	-0.20733642578125	0.00982666015625	0.20756916125853142
280.0	600.0	-0.1956787109375	-0.15826416015625	0.2516698279574348
280.0	620.0	-0.136260986328125	-0.14923095703125	0.2020815056643637
280.0	640.0	-0.121063232421875	-0.15606689453125	0.19751754811424033
280.0	660.0	-0.187835693359375	-0.19915771484375	0.2737627496237967
280.0	680.0	-0.213409423828125	-0.40423583984375	0.4571107047453977
280.0	700.0	-0.214752197265625	-0.7164306640625	0.7479247305975707
280.0	720.0	-0.19464111328125	-0.91241455078125	0.932944518959576
280.0	740.0	-0.172607421875	-1.02191162109375	1.0363863581757482
280.0	760.0	-0.05914306640625	-1.2998046875	1.3011495409640303
280.0	780.0	0.007049560546875	-0.9735107421875	0.9735362661238467
280.0	800.0	0.097686767578125	-0.83306884765625	0.8387767339972986
300.0	0.0	-0.27398681640625	0.6198971271514893	0.6777471680612924
300.0	20.0	-0.264862060546875	0.6147804260253906	0.6694078602325322
300.0	40.0	-0.22515869140625	0.5625267028808594	0.6059147858979722
300.0	60.0	-0.169647216796875	0.5088653564453125	0.5363992255374171
300.0	80.0	-0.065093994140625	0.4652557373046875	0.4697873233369629
300.0	100.0	-0.14276123046875	0.44567108154296875	0.4679780783846943
300.0	120.0	-0.234161376953125	0.44602203369140625	0.5037531190918836
300.0	140.0	-0.22698974609375	0.4603271484375	0.5132498693816738
300.0	160.0	-0.258026123046875	0.450469970703125	0.51913454390926
300.0	180.0	-0.268035888671875	0.44287109375	0.5176659572498882
300.0	200.0	-0.246795654296875	0.4288177490234375	0.49476535535276767
300.0	220.0	-0.230072021484375	0.3677520751953125	0.43379110627163103
300.0	240.0	-0.2410888671875	0.4128570556640625	0.4780949594937713
300.0	260.0	-0.242889404296875	0.4256591796875	0.4900826460628107
300.0	280.0	-0.150360107421875	0.41461181640625	0.44103414857310963
300.0	300.0	-0.090728759765625	0.44122314453125	0.450454849145453
300.0	320.0	-0.10009765625	0.45587158203125	0.4667316574761325
300.0	340.0	-0.120849609375	0.48663330078125	0.5014145964322784
300.0	360.0	-0.15362548828125	0.56573486328125	0.5862224204015973
300.0	380.0	-0.196533203125	0.614654541015625	0.6453103940908601
300.0	400.0	-0.2291259765625	0.68023681640625	0.7177888544204553
300.0	420.0	-0.206756591796875	0.715545654296875	0.7448180124262588
300.0	440.0	-0.2161865234375	0.733123779296875	0.7643344089379502
300.0	460.0	-0.212982177734375	0.74359130859375	0.7734917208662563
300.0	480.0	-0.174591064453125	0.65069580078125	0.6737114107251171
300.0	500.0	-0.167144775390625	0.51959228515625	0.5458145460999334
300.0	520.0	-0.138916015625	0.4403076171875	0.46170169714920833
300.0	540.0	-0.097930908203125	0.40582275390625	0.4174716401979201
300.0	560.0	-0.09619140625	0.3824462890625	0.39435764307799315
300.0	580.0	-0.16357421875	0.04510498046875	0.16967906265287763
300.0	600.0	-0.16094970703125	-0.16375732421875	0.2296111265351268
300.0	620.0	-0.173126220703125	-0.1622314453125	0.23725878306846687
300.0	640.0	-0.190399169921875	-0.1729736328125	0.25723864708727695
300.0	660.0	-0.22796630859375	-0.21356201171875	0.31237376762977453
300.0	680.0	-0.21246337890625	-0.4312744140625	0.48076845528925194
300.0	700.0	-0.23126220703125	-0.79150390625	0.8245972604914313
300.0	720.0	-0.233978271484375	-0.9639892578125	0.9919783872165313
300.0	740.0	-0.212158203125	-1.0758056640625	1.0965258455605071
300.0	760.0	-0.11767578125	-1.32720947265625	1.3324160663251097
300.0	780.0	-0.06011962890625	-1.12860107421875	1.1302012008963456
300.0	800.0	0.02520751953125	-1.0224609375	1.0227716205264483
320.0	0.0	-0.2734375	0.6195598840713501	0.6772167425254302
320.0	20.0	-0.255767822265625	0.6032905578613281	0.6552684000553765
320.0	40.0	-0.204376220703125	0.5224113464355469	0.5609663577020403
320.0	60.0	-0.182769775390625	0.4407691955566406	0.47716063809579645
320.0	80.0	-0.09149169921875	0.447662353515625	0.45691609052547344
320.0	100.0	-0.167877197265625	0.43051910400390625	0.46209247156179445
320.0	120.0	-0.258880615234375	0.45145416259765625	0.5204133298358907
320.0	140.0	-0.277191162109375	0.4562225341796875	0.5338295055960114
320.0	160.0	-0.28289794921875	0.4517059326171875	0.5329817062843129
320.0	180.0	-0.277801513671875	0.4470062255859375	0.5262967287671195
320.0	200.0	-0.2841796875	0.4304656982421875	0.515808891112524
320.0	220.0	-0.253814697265625	0.397430419921875	0.47156424718941403
320.0	240.0	-0.2884521484375	0.3968505859375	0.49060679723903805
320.0	260.0	-0.345123291015625	0.431304931640625	0.5523893826450504
320.0	280.0	-0.27862548828125	0.428192138671875	0.5108626726825509
320.0	300.0	-0.21234130859375	0.43975830078125	0.48834024454402536
320.0	320.0	-0.216644287109375	0.446136474609375	0.4959561483780706
320.0	340.0	-0.223358154296875	0.48291015625	0.5320630452308317
320.0	360.0	-0.2142333984375	0.53594970703125	0.5771811132330678
320.0	380.0	-0.233367919921875	0.602630615234375	0.6462385352688463
320.0	400.0	-0.249053955078125	0.68243408203125	0.7264600118780741
320.0	420.0	-0.203765869140625	0.7117919921875	0.7403839338943575
320.0	440.0	-0.20672607421875	0.716156005859375	0.7453959313615478
320.0	460.0	-0.21087646484375	0.722991943359375	0.7531176757901537
320.0	480.0	-0.1754150390625	0.62750244140625	0.6515594753359839
320.0	500.0	-0.23309326171875	0.44091796875	0.4987395350534301
320.0	520.0	-0.195709228515625	0.3677978515625	0.41662616545312164
320.0	540.0	-0.14422607421875	0.33099365234375	0.36105118525827834
320.0	560.0	-0.132781982421875	0.310546875	0.33774312195535344
320.0	580.0	-0.063629150390625	0.04693603515625	0.07906744067959649
320.0	600.0	-0.086944580078125	-0.18939208984375	0.2083955942440832
320.0	620.0	-0.16033935546875	-0.1982421875	0.2549679858666953
320.0	640.0	-0.1865234375	-0.21173095703125	0.28217191728126567
320.0	660.0	-0.204345703125	-0.2528076171875	0.32506746637224737
320.0	680.0	-0.20733642578125	-0.46966552734375	0.5133946834851589
320.0	700.0	-0.21722412109375	-0.84014892578125	0.8677767779079713
320.0	720.0	-0.263336181640625	-1.00445556640625	1.0384011409111435
320.0	740.0	-0.235107421875	-1.1295166015625	1.1537258136255808
320.0	760.0	-0.15521240234375	-1.37591552734375	1.3846423466826905
320.0	780.0	-0.0770263671875	-1.28472900390625	1.2870360036611443
320.0	800.0	0.08526611328125	-1.16766357421875	1.1707726220882504
340.0	0.0	-0.323699951171875	0.5298150777816772	0.6208749270452778
340.0	20.0	-0.303741455078125	0.5095729827880859	0.5932314020013806
340.0	40.0	-0.273040771484375	0.4436378479003906	0.5209278289575945
340.0	60.0	-0.23382568359375	0.4168548583984375	0.4779565077268703
340.0	80.0	-0.14117431640625	0.425872802734375	0.4486622691085176
340.0	100.0	-0.199981689453125	0.41649627685546875	0.46201929045332446
340.0	120.0	-0.261871337890625	0.4424285888671875	0.514120271780482
340.0	140.0	-0.263916015625	0.452911376953125	0.5241949815449886
340.0	160.0	-0.285186767578125	0.4565887451171875	0.5383351879353119
340.0	180.0	-0.28082275390625	0.457244873046875	0.5365950922615144
340.0	200.0	-0.296722412109375	0.433868408203125	0.525629133025101
340.0	220.0	-0.2921142578125	0.4099273681640625	0.503359897873542
340.0	240.0	-0.346405029296875	0.37786865234375	0.5126218516082305
340.0	260.0	-0.381256103515625	0.425262451171875	0.5711430371147217
340.0	280.0	-0.280181884765625	0.48321533203125	0.5585686579650608
340.0	300.0	-0.221466064453125	0.559356689453125	0.6016037929902998
340.0	320.0	-0.233062744140625	0.5716552734375	0.6173394482416147
340.0	340.0	-0.24884033203125	0.613739013671875	0.6622666288953027
340.0	360.0	-0.263427734375	0.661102294921875	0.7116532973217473
340.0	380.0	-0.281036376953125	0.6068115234375	0.6687313886363333
340.0	400.0	-0.269622802734375	0.650482177734375	0.7041473704448485
340.0	420.0	-0.181793212890625	0.632476806640625	0.6580848601749008
340.0	440.0	-0.175628662109375	0.6124267578125	0.6371122041203257
340.0	460.0	-0.20001220703125	0.61273193359375	0.644550467695934
340.0	480.0	-0.18817138671875	0.550994873046875	0.5822403463378326
340.0	500.0	-0.247772216796875	0.3560791015625	0.4338011041779341
340.0	520.0	-0.228790283203125	0.29241943359375	0.37128711104946227
340.0	540.0	-0.18304443359375	0.25469970703125	0.31365140750754067
340.0	560.0	-0.175384521484375	0.240966796875	0.29803477577709064
340.0	580.0	-0.185760498046875	0.02227783203125	0.187091593703821
340.0	600.0	-0.2381591796875	-0.21038818359375	0.3177781972780706
340.0	620.0	-0.3154296875	-0.23321533203125	0.39228214189635735
340.0	640.0	-0.333709716796875	-0.24603271484375	0.41460134087824235
340.0	660.0	-0.27783203125	-0.27813720703125	0.39312967774469204
340.0	680.0	-0.190093994140625	-0.474853515625	0.5114895775182111
340.0	700.0	-0.2386474609375	-0.9239501953125	0.9542727985381971
340.0	720.0	-0.2635498046875	-1.09918212890625	1.1303361677207782
340.0	740.0	-0.2298583984375	-1.24945068359375	1.2704179997406924
340.0	760.0	-0.162078857421875	-1.38336181640625	1.3928242786202356
340.0	780.0	-0.0721435546875	-1.40557861328125	1.4074288367788228
340.0	800.0	0.045623779296875	-1.2755126953125	1.2763283923586
360.0	0.0	-0.326873779296875	0.4780550003051758	0.5791226561865834
360.0	20.0	-0.303741455078125	0.43544960021972656	0.5309192272507149
360.0	40.0	-0.28900146484375	0.4087104797363281	0.5005657828179357
360.0	60.0	-0.24755859375	0.3875617980957031	0.4598797719868228
360.0	80.0	-0.1688232421875	0.3980255126953125	0.43234892836581157
360.0	100.0	-0.18304443359375	0.40695953369140625	0.44623012754853697
360.0	120.0	-0.221923828125	0.43189239501953125	0.48557309065202675
360.0	140.0	-0.2391357421875	0.4506072998046875	0.5101302204622247
360.0	160.0	-0.260345458984375	0.466583251953125	0.534302993643998
360.0	180.0	-0.2952880859375	0.4725189208984375	0.55719761692209
360.0	200.0	-0.328826904296875	0.4590301513671875	0.5646554815581349
360.0	220.0	-0.33209228515625	0.4409942626953125	0.5520518323404808
360.0	240.0	-0.37567138671875	0.3699798583984375	0.527270411098249
360.0	260.0	-0.1368408203125	0.544525146484375	0.5614561828474489
360.0	280.0	0.500396728515625	1.25982666015625	1.355566339044162
360.0	300.0	0.549835205078125	1.00457763671875	1.1452052134612087
360.0	320.0	0.450042724609375	0.9940185546875	1.0911513831897277
360.0	340.0	0.3258056640625	1.014923095703125	1.065935373710255
360.0	360.0	-0.0380859375	0.71783447265625	0.7188441199376472
360.0	380.0	-0.358154296875	0.55133056640625	0.6574495370930472
360.0	400.0	-0.32293701171875	0.553314208984375	0.6406597594681913
360.0	420.0	-0.24127197265625	0.41668701171875	0.4814979029284966
360.0	440.0	-0.2120361328125	0.34466552734375	0.4046648580705093
360.0	460.0	-0.21295166015625	0.3143310546875	0.37967409906952976
360.0	480.0	-0.199188232421875	0.40618896484375	0.4523996320690238
360.0	500.0	-0.25433349609375	0.279571533203125	0.37794942705713364
360.0	520.0	-0.247100830078125	0.23785400390625	0.34297718203917416
360.0	540.0	-0.234375	0.21514892578125	0.318152009092864
360.0	560.0	-0.232940673828125	0.19921875	0.3065117744476767
360.0	580.0	-0.25103759765625	0.0225830078125	0.2520513195340994
360.0	600.0	-0.279815673828125	-0.23626708984375	0.3662225403537066
360.0	620.0	-0.35009765625	-0.26031494140625	0.43627083059847416
360.0	640.0	-0.368377685546875	-0.27850341796875	0.46180761473707704
360.0	660.0	-0.330902099609375	-0.31231689453125	0.4550143317913587
360.0	680.0	-0.226409912109375	-0.4652099609375	0.5173797020147246
360.0	700.0	-0.27496337890625	-0.986083984375	1.0237023414940583
360.0	720.0	-0.277862548828125	-1.14453125	1.177777304191172
360.0	740.0	-0.255401611328125	-1.3009033203125	1.3257373163146196
360.0	760.0	-0.35736083984375	-0.92437744140625	0.991050162219146
360.0	780.0	-0.6217041015625	-0.7161865234375	0.9483876455612061
360.0	800.0	-1.339874267578125	-0.308349609375	1.3748972814431382
380.0	0.0	-0.031280517578125	0.37140387296676636	0.3727188050456662
380.0	20.0	-0.042266845703125	0.3663368225097656	0.3687670725163017
380.0	40.0	-0.07025146484375	0.36922454833984375	0.3758484207888258
380.0	60.0	-0.10711669921875	0.38582611083984375	0.4004194988475456
380.0	80.0	-0.18402099609375	0.38674163818359375	0.42829058092405636
380.0	100.0	-0.189178466796875	0.39456939697265625	0.4375768519094468
380.0	120.0	-0.224090576171875	0.421478271484375	0.47734737839701125
380.0	140.0	-0.24169921875	0.4434356689453125	0.505028419831337
380.0	160.0	-0.255462646484375	0.4517669677734375	0.5189937927567215
380.0	180.0	-0.294952392578125	0.473419189453125	0.5577836882071886
380.0	200.0	-0.33154296875	0.4658660888671875	0.5717971256345853
380.0	220.0	-0.341033935546875	0.47271728515625	0.5828943102141978
380.0	240.0	-0.347503662109375	0.5821380615234375	0.6779701452524972
380.0	260.0	0.51507568359375	1.19140625	1.2979798967505742
380.0	280.0	2.237823486328125	2.71337890625	3.5171407485120936
380.0	300.0	2.896148681640625	1.38134765625	3.208706676154132
380.0	320.0	2.877593994140625	1.46820068359375	3.230504673022367
380.0	340.0	2.35198974609375	1.2406005859375	2.6591249650136057
380.0	360.0	1.242462158203125	0.619384765625	1.3882902082976396
380.0	380.0	-0.2315673828125	0.3682861328125	0.4350380769594971
380.0	400.0	-0.27252197265625	0.435089111328125	0.5133914299798463
380.0	420.0	-0.29058837890625	0.23675537109375	0.3748262420070153
380.0	440.0	-0.272125244140625	0.222900390625	0.3517623240760334
380.0	460.0	-0.261749267578125	0.20965576171875	0.33536281472392576
380.0	480.0	-0.26092529296875	0.186187744140625	0.32054310876854436
380.0	500.0	-0.292236328125	0.128021240234375	0.31904781683492245
380.0	520.0	-0.285003662109375	0.100341796875	0.30215155736129934
380.0	540.0	-0.284637451171875	0.0760498046875	0.29462187868966627
380.0	560.0	-0.2958984375	0.06036376953125	0.301992831019154
380.0	580.0	-0.2984619140625	0.00830078125	0.2985773218367589
380.0	600.0	-0.35369873046875	-0.249267578125	0.4327090447858797
380.0	620.0	-0.38641357421875	-0.27850341796875	0.4763188051723191
380.0	640.0	-0.3914794921875	-0.29998779296875	0.49320266497013626
380.0	660.0	-0.356658935546875	-0.33258056640625	0.4876632336526222
380.0	680.0	-0.23828125	-0.4754638671875	0.531830652654071
380.0	700.0	-0.295318603515625	-1.01873779296875	1.0606789186201726
380.0	720.0	-0.25567626953125	-1.19354248046875	1.220620337158493
380.0	740.0	-0.1177978515625	-1.25958251953125	1.2650788344373771
380.0	760.0	-0.46282958984375	-0.41387939453125	0.6208924081131029
380.0	780.0	-1.101593017578125	-0.10992431640625	1.1070639239512146
380.0	800.0	-2.11932373046875	0.27215576171875	2.13672689718754
400.0	0.0	-0.093017578125	0.28732919692993164	0.3020104919512564
400.0	20.0	-0.1265869140625	0.2972373962402344	0.32307014181991633
400.0	40.0	-0.13641357421875	0.3123321533203125	0.3408225890824105
400.0	60.0	-0.1834716796875	0.3618659973144531	0.40572017112751046
400.0	80.0	-0.208526611328125	0.3617401123046875	0.41753952685009216
400.0	100.0	-0.2064208984375	0.37274169921875	0.4260821066980234
400.0	120.0	-0.22235107421875	0.3919525146484375	0.4506293087954507
400.0	140.0	-0.24853515625	0.4201812744140625	0.48818237090296246
400.0	160.0	-0.277862548828125	0.4326019287109375	0.5141517526622711
400.0	180.0	-0.327239990234375	0.4623565673828125	0.5664447074610293
400.0	200.0	-0.3597412109375	0.4625244140625	0.5859544115804897
400.0	220.0	-0.3953857421875	0.478973388671875	0.6210840459881249
400.0	240.0	-0.3118896484375	0.8762664794921875	0.9301172484606979
400.0	260.0	0.822906494140625	2.509490966796875	2.6409695209399766
400.0	280.0	3.422454833984375	3.178375244140625	4.6706815651710825
400.0	300.0	5.275970458984375	1.49066162109375	5.4825118652564395
400.0	320.0	5.55963134765625	1.3638916015625	5.724482598685646
400.0	340.0	4.466339111328125	0.458465576171875	4.489807984971508
400.0	360.0	3.020751953125	0.197357177734375	3.027192134290749
400.0	380.0	-0.155181884765625	0.14971923828125	0.21563225099907812
400.0	400.0	-0.293853759765625	0.36358642578125	0.4674880973252453
400.0	420.0	-0.3702392578125	0.118743896484375	0.3888151501392954
400.0	440.0	-0.329315185546875	0.1588134765625	0.365609370462028
400.0	460.0	-0.309539794921875	0.15350341796875	0.345511481673714
400.0	480.0	-0.3074951171875	0.143310546875	0.33925088052909447
400.0	500.0	-0.315887451171875	0.099090576171875	0.33106468264364575
400.0	520.0	-0.32928466796875	0.0750732421875	0.3377341917127032
400.0	540.0	-0.346282958984375	0.04852294921875	0.3496660753974565
400.0	560.0	-0.365692138671875	0.02935791015625	0.36686867837845233
400.0	580.0	-0.36279296875	-0.013427734375	0.36304137811671555
400.0	600.0	-0.428924560546875	-0.25128173828125	0.49711044108324304
400.0	620.0	-0.399688720703125	-0.286865234375	0.4919783899220822
400.0	640.0	-0.38067626953125	-0.31365966796875	0.49325126405767616
400.0	660.0	-0.34527587890625	-0.34912109375	0.49102033629543257
400.0	680.0	-0.23883056640625	-0.48919677734375	0.544383620632951
400.0	700.0	-0.3045654296875	-1.05328369140625	1.0964335983282836
400.0	720.0	-0.0855712890625	-1.1348876953125	1.138109189174543
400.0	740.0	0.05841064453125	-1.04913330078125	1.0507580531229426
400.0	760.0	-0.835296630859375	-0.06610107421875	0.8379079982539227
400.0	780.0	-1.575531005859375	0.1763916015625	1.5853743871798982
400.0	800.0	-2.141021728515625	0.35455322265625	2.1701801836879735
420.0	0.0	-0.134979248046875	0.2194938361644745	0.25767603985915527
420.0	20.0	-0.15484619140625	0.24195098876953125	0.2872588100643301
420.0	40.0	-0.1671142578125	0.24814224243164062	0.2991684268822929
420.0	60.0	-0.19122314453125	0.3399925231933594	0.3900784624044326
420.0	80.0	-0.224517822265625	0.34354400634765625	0.4104031393791929
420.0	100.0	-0.208770751953125	0.3611907958984375	0.41718583139030496
420.0	120.0	-0.211822509765625	0.3826446533203125	0.43736221414067133
420.0	140.0	-0.240570068359375	0.40576171875	0.4717165782473502
420.0	160.0	-0.26519775390625	0.416290283203125	0.4935863131877321
420.0	180.0	-0.321990966796875	0.4518585205078125	0.5548461996394095
420.0	200.0	-0.360076904296875	0.467071533203125	0.5897551984821658
420.0	220.0	-0.40594482421875	0.5003662109375	0.6443272036457428
420.0	240.0	-1.332733154296875	1.8093719482421875	2.2472215083626774
420.0	260.0	0.016571044921875	3.173431396484375	3.1734746615850855
420.0	280.0	3.039459228515625	3.776885986328125	4.84800785431816
420.0	300.0	4.329833984375	1.9764404296875	4.759598628492953
420.0	320.0	4.855377197265625	1.41387939453125	5.057048810324758
420.0	340.0	4.1414794921875	0.136383056640625	4.1437244988474164
420.0	360.0	2.550262451171875	-0.203277587890625	2.5583510993598613
420.0	380.0	-0.884521484375	-0.53533935546875	1.0339083527250614
420.0	400.0	-0.389251708984375	0.18768310546875	0.432136368552394
420.0	420.0	-0.511474609375	-0.003936767578125	0.5114897595986385
420.0	440.0	-0.41131591796875	0.10882568359375	0.4254689339824031
420.0	460.0	-0.348663330078125	0.11944580078125	0.3685558533864869
420.0	480.0	-0.347015380859375	0.138519287109375	0.37364055916651573
420.0	500.0	-0.364044189453125	0.0819091796875	0.3731451267156814
420.0	520.0	-0.406890869140625	0.0615234375	0.4115158718103466
420.0	540.0	-0.494659423828125	0.0361328125	0.4959773439595127
420.0	560.0	-0.501312255859375	0.00994873046875	0.5014109642925205
420.0	580.0	-0.443511962890625	-0.040283203125	0.44533762212629774
420.0	600.0	-0.4320068359375	-0.25091552734375	0.49958833869389124
420.0	620.0	-0.37054443359375	-0.29248046875	0.47206779371985624
420.0	640.0	-0.34393310546875	-0.3258056640625	0.4737502630844493
420.0	660.0	-0.335723876953125	-0.36383056640625	0.4950587870222381
420.0	680.0	-0.273590087890625	-0.48236083984375	0.5545480285843308
420.0	700.0	-0.327301025390625	-1.06103515625	1.1103700122122429
420.0	720.0	-0.028564453125	-1.04888916015625	1.0492780366879
420.0	740.0	-0.171783447265625	-0.699462890625	0.7202484905336092
420.0	760.0	-1.261627197265625	0.11517333984375	1.2668733492701945
420.0	780.0	-1.895172119140625	0.284912109375	1.9164686982146302
420.0	800.0	-2.222381591796875	0.378662109375	2.2544101074635767
440.0	0.0	-0.205322265625	0.18172022700309753	0.2741887555379329
440.0	20.0	-0.22802734375	0.19183731079101562	0.29798997182658576
440.0	40.0	-0.23553466796875	0.19049453735351562	0.3029269690481177
440.0	60.0	-0.208770751953125	0.2953987121582031	0.3617258990116663
440.0	80.0	-0.24505615234375	0.3179931640625	0.4014625389647249
440.0	100.0	-0.232330322265625	0.3348846435546875	0.4075844736159601
440.0	120.0	-0.218658447265625	0.3602447509765625	0.4214116718445037
440.0	140.0	-0.245208740234375	0.3769989013671875	0.44972824896752434
440.0	160.0	-0.268707275390625	0.38134765625	0.4665079150188358
440.0	180.0	-0.29632568359375	0.42138671875	0.515146268060048
440.0	200.0	-0.3262939453125	0.4483795166015625	0.5545375818242146
440.0	220.0	-0.345428466796875	0.4807891845703125	0.592012724249594
440.0	240.0	-2.448516845703125	2.9474029541015625	3.831764465300366
440.0	260.0	3.350555419921875	2.803955078125	4.369025715432541
440.0	280.0	4.54217529296875	3.827911376953125	5.94005571538373
440.0	300.0	4.405426025390625	2.40753173828125	5.020357311588547
440.0	320.0	4.583099365234375	1.762298583984375	4.910243995029683
440.0	340.0	2.846771240234375	0.051544189453125	2.847237836516637
440.0	360.0	1.5908203125	-0.371917724609375	1.6337172523240404
440.0	380.0	-2.18157958984375	-0.808502197265625	2.32657802572924
440.0	400.0	-0.7318115234375	0.20208740234375	0.7592018335212048
440.0	420.0	-0.672698974609375	-0.077880859375	0.6771922464835913
440.0	440.0	-0.55255126953125	0.09161376953125	0.5600946243522795
440.0	460.0	-0.472259521484375	0.11627197265625	0.4863622387254448
440.0	480.0	-0.4500732421875	0.12542724609375	0.46722362675257567
440.0	500.0	-0.424407958984375	0.093597412109375	0.43460624846273793
440.0	520.0	-0.460662841796875	0.0601806640625	0.4645771907222482
440.0	540.0	-0.5126953125	0.0169677734375	0.5129760119098153
440.0	560.0	-0.5244140625	-0.0247802734375	0.5249992103797787
440.0	580.0	-0.468475341796875	-0.09619140625	0.4782488186164723
440.0	600.0	-0.422515869140625	-0.26141357421875	0.4968467736249071
440.0	620.0	-0.359283447265625	-0.3203125	0.48133636174230715
440.0	640.0	-0.332061767578125	-0.36456298828125	0.49312390928818645
440.0	660.0	-0.32330322265625	-0.40966796875	0.5218743319992541
440.0	680.0	-0.30035400390625	-0.5877685546875	0.6600639374651128
440.0	700.0	-0.13751220703125	-0.9000244140625	0.9104688643721716
440.0	720.0	0.115081787109375	-0.9600830078125	0.9669556347705848
440.0	740.0	-0.536529541015625	-0.22216796875	0.5807086659599099
440.0	760.0	-1.065826416015625	0.15545654296875	1.077103841710959
440.0	780.0	-1.537506103515625	0.2506103515625	1.5577967026085526
440.0	800.0	-1.764434814453125	0.30987548828125	1.7914388163405908
460.0	0.0	-0.18682861328125	0.15027391910552979	0.2397648462638553
460.0	20.0	-0.22613525390625	0.15343856811523438	0.2732774181020041
460.0	40.0	-0.2506103515625	0.15316009521484375	0.29370659351894
460.0	60.0	-0.265411376953125	0.19733810424804688	0.33073482792770226
460.0	80.0	-0.288360595703125	0.25537872314453125	0.38518842842067863
460.0	100.0	-0.294525146484375	0.31179046630859375	0.42890366842983857
460.0	120.0	-0.24615478515625	0.334503173828125	0.41531259498889317
460.0	140.0	-0.251251220703125	0.342559814453125	0.42482278938749257
460.0	160.0	-0.2515869140625	0.35028076171875	0.4312685791450143
460.0	180.0	-0.262603759765625	0.378875732421875	0.46098541762321976
460.0	200.0	-0.285400390625	0.412872314453125	0.501913270407132
460.0	220.0	-0.288726806640625	0.4357757568359375	0.5227462856097851
460.0	240.0	-1.032073974609375	1.757781982421875	2.0383753792648127
460.0	260.0	2.2860107421875	2.8250732421875	3.6341276720996523
460.0	280.0	2.597442626953125	3.68408203125	4.507678849839713
460.0	300.0	1.378692626953125	2.429412841796875	2.7933564247160576
460.0	320.0	1.11859130859375	1.81793212890625	2.134507845141612
460.0	340.0	0.556793212890625	0.060943603515625	0.5601185631011836
460.0	360.0	-1.5771484375	0.15899658203125	1.5851426140907043
460.0	380.0	-2.81378173828125	-0.29046630859375	2.8287344073124174
460.0	400.0	-1.021484375	0.27557373046875	1.0580034070330795
460.0	420.0	-0.7061767578125	-0.045379638671875	0.7076333265756809
460.0	440.0	-0.587127685546875	0.06414794921875	0.590621603503124
460.0	460.0	-0.52789306640625	0.094940185546875	0.5363624971896045
460.0	480.0	-0.515716552734375	0.11212158203125	0.5277639736865503
460.0	500.0	-0.48583984375	0.07904052734375	0.4922273445652959
460.0	520.0	-0.500579833984375	0.02630615234375	0.5012705694961126
460.0	540.0	-0.54327392578125	-0.03076171875	0.5441441369473948
460.0	560.0	-0.519073486328125	-0.0870361328125	0.5263198387138655
460.0	580.0	-0.480072021484375	-0.16583251953125	0.507907048923498
460.0	600.0	-0.429107666015625	-0.26611328125	0.5049254078485442
460.0	620.0	-0.35888671875	-0.33935546875	0.49392490427763797
460.0	640.0	-0.3297119140625	-0.40057373046875	0.5188152463222415
460.0	660.0	-0.33819580078125	-0.50201416015625	0.6053053912393775
460.0	680.0	-0.339599609375	-0.69439697265625	0.7729909768695993
460.0	700.0	-0.198699951171875	-0.80126953125	0.8255389344575459
460.0	720.0	-0.066131591796875	-0.8160400390625	0.8187152940960093
460.0	740.0	1.149749755859375	-0.2386474609375	1.174255982190684
460.0	760.0	1.555877685546875	-0.0821533203125	1.5580451021780688
460.0	780.0	1.654998779296875	-0.0814208984375	1.657000398966915
460.0	800.0	1.70550537109375	-0.0430908203125	1.706049644537003
480.0	0.0	-0.1949462890625	0.12759608030319214	0.2329910198440671
480.0	20.0	-0.2213134765625	0.12697219848632812	0.25515014030298266
480.0	40.0	-0.230499267578125	0.12968826293945312	0.2644786530106065
480.0	60.0	-0.247039794921875	0.1376800537109375	0.2828152355600537
480.0	80.0	-0.2506103515625	0.1878662109375	0.3132080163761667
480.0	100.0	-0.25946044921875	0.27719879150390625	0.37968262367406497
480.0	120.0	-0.274078369140625	0.30565643310546875	0.41054208983920587
480.0	140.0	-0.293060302734375	0.310546875	0.4269937969233618
480.0	160.0	-0.279693603515625	0.3160247802734375	0.422019162591499
480.0	180.0	-0.25531005859375	0.355926513671875	0.43802615122131633
480.0	200.0	-0.2569580078125	0.383392333984375	0.4615377552670587
480.0	220.0	-0.2681884765625	0.39544677734375	0.4778108544941942
480.0	240.0	-0.580810546875	1.4525299072265625	1.5643477946891615
480.0	260.0	0.28570556640625	2.30078125	2.3184525078222067
480.0	280.0	0.91888427734375	3.1256103515625	3.2578809654350787
480.0	300.0	-1.05474853515625	2.51885986328125	2.7307781827280464
480.0	320.0	-1.541412353515625	1.93115234375	2.4708908147349806
480.0	340.0	-1.77398681640625	1.022491455078125	2.047563918536113
480.0	360.0	-3.066925048828125	0.78546142578125	3.1659088594777507
480.0	380.0	-3.335662841796875	0.022674560546875	3.3357399074029135
480.0	400.0	-1.365447998046875	0.330322265625	1.4048348780329494
480.0	420.0	-0.90350341796875	0.029205322265625	0.9039753188720656
480.0	440.0	-0.693206787109375	0.08514404296875	0.6984161780396891
480.0	460.0	-0.59710693359375	0.06585693359375	0.600727746860508
480.0	480.0	-0.589996337890625	0.087005615234375	0.5963771087212022
480.0	500.0	-0.56585693359375	0.065460205078125	0.5696306766186243
480.0	520.0	-0.5711669921875	0.015869140625	0.5713874014962981
480.0	540.0	-0.597930908203125	-0.0369873046875	0.5990738115563556
480.0	560.0	-0.562957763671875	-0.0989990234375	0.5715962301485353
480.0	580.0	-0.51348876953125	-0.1898193359375	0.5474505427255238
480.0	600.0	-0.446807861328125	-0.2958984375	0.5359040494897892
480.0	620.0	-0.383575439453125	-0.37457275390625	0.5361295232689299
480.0	640.0	-0.45904541015625	-0.5260009765625	0.6981401835807931
480.0	660.0	-0.470550537109375	-0.66107177734375	0.8114392785503706
480.0	680.0	-0.488189697265625	-0.6943359375	0.848782407110507
480.0	700.0	-0.46270751953125	-0.681884765625	0.824054052973604
480.0	720.0	-0.43084716796875	-0.630615234375	0.7637439727896571
480.0	740.0	1.27264404296875	-0.1671142578125	1.2835692561245258
480.0	760.0	1.6737060546875	-0.02740478515625	1.673930398716463
480.0	780.0	1.744384765625	-0.0184326171875	1.7444821500723264
480.0	800.0	1.7884521484375	0.022216796875	1.7885901356415042
500.0	0.0	-0.1903076171875	0.14717236161231995	0.24057575352086402
500.0	20.0	-0.2049560546875	0.14266586303710938	0.2497209098757826
500.0	40.0	-0.203857421875	0.14559555053710938	0.25051130271851146
500.0	60.0	-0.223541259765625	0.12955093383789062	0.2583682241992466
500.0	80.0	-0.236663818359375	0.153533935546875	0.28210358431780197
500.0	100.0	-0.237518310546875	0.23497772216796875	0.3341099785404334
500.0	120.0	-0.274505615234375	0.25858306884765625	0.3771187296991154
500.0	140.0	-0.3135986328125	0.25885009765625	0.4066294081329084
500.0	160.0	-0.334991455078125	0.2599945068359375	0.4240476607177804
500.0	180.0	-0.279296875	0.308502197265625	0.4161494324187938
500.0	200.0	-0.3013916015625	0.3147735595703125	0.43579730528879346
500.0	220.0	-0.31768798828125	0.3132171630859375	0.4461285119220586
500.0	240.0	-0.531036376953125	0.9441680908203125	1.0832603645342034
500.0	260.0	-0.18927001953125	0.969024658203125	0.9873357729258284
500.0	280.0	-0.529052734375	2.098052978515625	2.163728979426016
500.0	300.0	-1.99993896484375	3.20465087890625	3.7775048800464694
500.0	320.0	-2.335601806640625	3.149169921875	3.9207533709766986
500.0	340.0	-2.8157958984375	3.134918212890625	4.2138365823997965
500.0	360.0	-3.017608642578125	1.8607177734375	3.5451703135601824
500.0	380.0	-2.94073486328125	0.36724853515625	2.963577740281534
500.0	400.0	-1.351715087890625	0.42230224609375	1.4161471907563092
500.0	420.0	-0.886260986328125	0.097198486328125	0.8915750566451373
500.0	440.0	-0.72064208984375	0.097442626953125	0.7272001699682786
500.0	460.0	-0.62945556640625	0.05389404296875	0.6317585598528369
500.0	480.0	-0.61590576171875	0.041107177734375	0.617276038235439
500.0	500.0	-0.603179931640625	0.014862060546875	0.6033630008358882
500.0	520.0	-0.564727783203125	-0.0458984375	0.5665899184475992
500.0	540.0	-0.543304443359375	-0.120849609375	0.5565827398151423
500.0	560.0	-0.527191162109375	-0.17364501953125	0.5550523526787734
500.0	580.0	-0.492950439453125	-0.24371337890625	0.5499057617582583
500.0	600.0	-0.63323974609375	-0.402099609375	0.7501177720147714
500.0	620.0	-0.59185791015625	-0.51251220703125	0.78292052481115
500.0	640.0	-0.550933837890625	-0.6400146484375	0.8444802211700817
500.0	660.0	-0.5003662109375	-0.77484130859375	0.9223586062650609
500.0	680.0	-0.491424560546875	-0.7684326171875	0.9121330965743542
500.0	700.0	-0.48236083984375	-0.697998046875	0.8484534479015821
500.0	720.0	-0.540191650390625	-0.54766845703125	0.76925142702418
500.0	740.0	1.45489501953125	-0.07049560546875	1.4566019182491976
500.0	760.0	1.76568603515625	0.0362548828125	1.7660582072155906
500.0	780.0	1.812957763671875	0.05072021484375	1.8136671119728456
500.0	800.0	1.8253173828125	0.06402587890625	1.8264399418451165
520.0	0.0	-0.137451171875	0.12142442166805267	0.18340314835692392
520.0	20.0	-0.1798095703125	0.12784767150878906	0.220627533835161
520.0	40.0	-0.1817626953125	0.12948226928710938	0.22316660921160275
520.0	60.0	-0.1864013671875	0.10432815551757812	0.21361140822313113
520.0	80.0	-0.186279296875	0.13765716552734375	0.2316235559377908
520.0	100.0	-0.1817626953125	0.1814727783203125	0.25684634838470644
520.0	120.0	-0.190185546875	0.17346954345703125	0.2574144998777918
520.0	140.0	-0.199462890625	0.2099456787109375	0.2895904569316415
520.0	160.0	-0.311767578125	0.2078704833984375	0.37471210367190977
520.0	180.0	-0.3013916015625	0.276885986328125	0.4092709944734752
520.0	200.0	-0.348876953125	0.2815704345703125	0.4483269320996655
520.0	220.0	-0.391845703125	0.277008056640625	0.47987135620011884
520.0	240.0	-0.4288330078125	0.290771484375	0.5181175587790444
520.0	260.0	-0.6956787109375	0.321807861328125	0.7665045130097039
520.0	280.0	-3.5277099609375	0.404815673828125	3.550860923533133
520.0	300.0	-5.4036865234375	3.1644287109375	6.2620633269063655
520.0	320.0	-6.7213134765625	3.817626953125	7.729833788862937
520.0	340.0	-7.14984130859375	2.37890625	7.5352123848211905
520.0	360.0	-3.4942626953125	1.300384521484375	3.7283872770366444
520.0	380.0	-1.50732421875	0.516845703125	1.5934728680680676
520.0	400.0	-1.058349609375	0.4107666015625	1.135267852369396
520.0	420.0	-0.8345947265625	0.159210205078125	0.8496447769550242
520.0	440.0	-0.7110595703125	0.09783935546875	0.7177591880370028
520.0	460.0	-0.6700439453125	0.01629638671875	0.6702420912401933
520.0	480.0	-0.6004638671875	-0.009918212890625	0.6005457740628198
520.0	500.0	-0.622314453125	-0.038330078125	0.6234937637677994
520.0	520.0	-0.589111328125	-0.10577392578125	0.5985317705021003
520.0	540.0	-0.5445556640625	-0.17645263671875	0.5724302614882878
520.0	560.0	-0.5863037109375	-0.24188232421875	0.6342389929896679
520.0	580.0	-0.5926513671875	-0.35400390625	0.6903292031121614
520.0	600.0	-0.58154296875	-0.4835205078125	0.7562964405428743
520.0	620.0	-0.540771484375	-0.6209716796875	0.8234316154284191
520.0	640.0	-0.5028076171875	-0.75103759765625	0.9038102527605243
520.0	660.0	-0.4075927734375	-0.96051025390625	1.0434135406527567
520.0	680.0	-0.4061279296875	-0.96087646484375	1.0431795032317674
520.0	700.0	-0.3978271484375	-0.9716796875	1.0499656447398698
520.0	720.0	0.22705078125	-1.67156982421875	1.6869195993007309
520.0	740.0	1.586181640625	-0.01470947265625	1.5862498433858525
520.0	760.0	1.8179931640625	0.07415771484375	1.8195050181983086
520.0	780.0	1.82861328125	0.08447265625	1.830563345535418
520.0	800.0	1.8245849609375	0.08551025390625	1.826587606221615
540.0	0.0	-0.1409912109375	0.11265209317207336	0.18046887725497746
540.0	20.0	-0.1685791015625	0.115570068359375	0.2043902008028034
540.0	40.0	-0.164794921875	0.1173095703125	0.20228420986990245
540.0	60.0	-0.16552734375	0.10836029052734375	0.19784148728742668
540.0	80.0	-0.1656494140625	0.1250152587890625	0.20752962031803038
540.0	100.0	-0.149658203125	0.18369293212890625	0.2369402268014419
540.0	120.0	-0.1595458984375	0.17188262939453125	0.23451765817483092
540.0	140.0	-0.1632080078125	0.2162017822265625	0.27088754945930427
540.0	160.0	-0.2061767578125	0.2318572998046875	0.31026869473860075
540.0	180.0	-0.2491455078125	0.252838134765625	0.3549656412315266
540.0	200.0	-0.281982421875	0.2461395263671875	0.37429767924307766
540.0	220.0	-0.31787109375	0.27801513671875	0.4222966356562251
540.0	240.0	-0.339111328125	0.2742156982421875	0.436108635577366
540.0	260.0	-0.399169921875	0.46539306640625	0.6131291322296681
540.0	280.0	-0.4853515625	0.723724365234375	0.8714029470084953
540.0	300.0	-0.2872314453125	2.592071533203125	2.607937256994176
540.0	320.0	-0.33251953125	2.63787841796875	2.6587538033161393
540.0	340.0	-0.46630859375	1.948486328125	2.003507593071498
540.0	360.0	-0.514892578125	0.638275146484375	0.8200667836389056
540.0	380.0	-0.6593017578125	0.518890380859375	0.8390030007115825
540.0	400.0	-0.7015380859375	0.366119384765625	0.7913274227031507
540.0	420.0	-0.6387939453125	0.21148681640625	0.672892545717041
540.0	440.0	-0.552734375	0.11505126953125	0.5645813350859139
540.0	460.0	-0.498291015625	-0.10626220703125	0.5094954297103618
540.0	480.0	-0.47509765625	-0.1263427734375	0.4916098853502873
540.0	500.0	-0.462890625	-0.177825927734375	0.49587275715397167
540.0	520.0	-0.4449462890625	-1.06182861328125	1.151285022977921
540.0	540.0	-0.4180908203125	-1.31732177734375	1.382076915042602
540.0	560.0	-0.4110107421875	-1.4088134765625	1.467543948894764
540.0	580.0	-0.3980712890625	-1.4259033203125	1.480425962368295
540.0	600.0	-0.463623046875	-1.38970947265625	1.4650046921372541
540.0	620.0	-0.47705078125	-1.41259765625	1.4909760515629447
540.0	640.0	-0.552490234375	-1.482421875	1.5820303646132263
540.0	660.0	-0.633544921875	-1.5123291015625	1.639670234976057
540.0	680.0	-0.6697998046875	-1.6148681640625	1.7482651302539907
540.0	700.0	-0.72900390625	-1.61260986328125	1.7697336710589338
540.0	720.0	-0.7576904296875	-1.57373046875	1.7466317229204682
540.0	740.0	-0.803955078125	-1.45245361328125	1.6601100163473304
540.0	760.0	0.5477294921875	-1.0806884765625	1.2115672412156717
540.0	780.0	1.727783203125	-0.24517822265625	1.745092306402662
540.0	800.0	1.8172607421875	0.12896728515625	1.8218312670871681
560.0	0.0	-0.1746826171875	0.12495371699333191	0.21477301538583554
560.0	20.0	-0.162841796875	0.11940193176269531	0.20192640272669177
560.0	40.0	-0.1590576171875	0.12186813354492188	0.2003775625140904
560.0	60.0	-0.15576171875	0.10714340209960938	0.1890540177870671
560.0	80.0	-0.1524658203125	0.1172637939453125	0.19234506423096032
560.0	100.0	-0.142333984375	0.176666259765625	0.22686985354523864
560.0	120.0	-0.155517578125	0.1599273681640625	0.2230750550683538
560.0	140.0	-0.16748046875	0.2077484130859375	0.266850352355857
560.0	160.0	-0.21728515625	0.239959716796875	0.32371824911769087
560.0	180.0	-0.26123046875	0.20318603515625	0.330947008878856
560.0	200.0	-0.2908935546875	0.191162109375	0.3480833409105196
560.0	220.0	-0.3228759765625	0.25048828125	0.40864810691445413
560.0	240.0	-0.3424072265625	0.2386474609375	0.4173671278552478
560.0	260.0	-0.36767578125	0.246307373046875	0.44255259815647935
560.0	280.0	-0.41259765625	0.451019287109375	0.611273443957483
560.0	300.0	-0.370849609375	0.837432861328125	0.9158729333296189
560.0	320.0	-0.3861083984375	0.795867919921875	0.8845820715483348
560.0	340.0	-0.4005126953125	0.684967041015625	0.7934672434223006
560.0	360.0	-0.54638671875	-0.427764892578125	0.6939173219835101
560.0	380.0	-0.431640625	0.05499267578125	0.43512966290517624
560.0	400.0	-0.431640625	0.0184326171875	0.4320340154742119
560.0	420.0	-0.44482421875	-0.098541259765625	0.45560834656834837
560.0	440.0	-0.43603515625	-0.237762451171875	0.49664639400001703
560.0	460.0	-0.4227294921875	-0.35137939453125	0.5496978283259353
560.0	480.0	-0.3836669921875	-0.55731201171875	0.6766070050629119
560.0	500.0	-0.3695068359375	-0.680694580078125	0.7745194724164638
560.0	520.0	-0.3900146484375	-1.29083251953125	1.3484658021155826
560.0	540.0	-0.396240234375	-1.41796875	1.4722913092571448
560.0	560.0	-0.4052734375	-1.44866943359375	1.5042904264043904
560.0	580.0	-0.3990478515625	-1.4532470703125	1.507038896382078
560.0	600.0	-0.4595947265625	-1.406982421875	1.480144198431119
560.0	620.0	-0.486328125	-1.4140625	1.495355408948744
560.0	640.0	-0.5772705078125	-1.478515625	1.587214444414882
560.0	660.0	-0.651611328125	-1.533203125	1.6659259123534251
560.0	680.0	-0.694091796875	-1.621826171875	1.7641098475627541
560.0	700.0	-0.7454833984375	-1.61688232421875	1.780464531440307
560.0	720.0	-0.7713623046875	-1.59283447265625	1.769780060452407
560.0	740.0	-0.7904052734375	-1.59747314453125	1.7823189792448402
560.0	760.0	-0.595703125	-0.27423095703125	0.6557932836870479
560.0	780.0	1.6617431640625	-0.075927734375	1.6634768901778496
560.0	800.0	1.7705078125	0.154541015625	1.7772396685967657
580.0	0.0	0.03271484375	0.11324805021286011	0.11787867440127327
580.0	20.0	-0.0411376953125	0.11803817749023438	0.1250012852767529
580.0	40.0	-0.071044921875	0.11481475830078125	0.13501781233560137
580.0	60.0	-0.160888671875	0.10265731811523438	0.19084991406944318
580.0	80.0	-0.14892578125	0.12384033203125	0.19368870942451213
580.0	100.0	-0.13232421875	0.16721343994140625	0.2132370356313277
580.0	120.0	-0.15478515625	0.13806915283203125	0.20741633387728103
580.0	140.0	-0.170166015625	0.1890106201171875	0.25432555394763523
580.0	160.0	-0.2200927734375	0.21673583984375	0.30889359525925164
580.0	180.0	-0.26318359375	0.2110748291015625	0.3373695118107427
580.0	200.0	-0.2894287109375	0.1942901611328125	0.3485938115170107
580.0	220.0	-0.3197021484375	0.282257080078125	0.42647218311372004
580.0	240.0	-0.339599609375	0.2652130126953125	0.43088958770266955
580.0	260.0	-0.36328125	0.2464599609375	0.43899405342997133
580.0	280.0	-0.3948974609375	0.279541015625	0.483825571948756
580.0	300.0	-0.4310302734375	0.012420654296875	0.43120919432772825
580.0	320.0	-0.454345703125	-0.074310302734375	0.46038249210914295
580.0	340.0	-0.4652099609375	-0.06427001953125	0.4696285161337816
580.0	360.0	-0.4901123046875	-0.0758056640625	0.4959400870166168
580.0	380.0	-0.4857177734375	-0.102203369140625	0.49635399071305697
580.0	400.0	-0.4664306640625	-0.102447509765625	0.4775490096680785
580.0	420.0	-0.460693359375	-0.149322509765625	0.48428873959129803
580.0	440.0	-0.42529296875	-0.1900634765625	0.46583069283937534
580.0	460.0	-0.4027099609375	-0.2322998046875	0.46490699273740055
580.0	480.0	-0.3907470703125	-0.303955078125	0.4950474345714526
580.0	500.0	-0.30712890625	-0.482025146484375	0.5715561275129543
580.0	520.0	-0.2919921875	-1.36358642578125	1.3944989702885835
580.0	540.0	-0.34765625	-1.465087890625	1.5057713622658901
580.0	560.0	-0.3831787109375	-1.4674072265625	1.5166113190542831
580.0	580.0	-0.3817138671875	-1.47222900390625	1.520908845508509
580.0	600.0	-0.4508056640625	-1.4163818359375	1.4863926977499973
580.0	620.0	-0.489501953125	-1.43707275390625	1.5181535700095965
580.0	640.0	-0.5885009765625	-1.52459716796875	1.634236801688589
580.0	660.0	-0.6622314453125	-1.57159423828125	1.705420457529317
580.0	680.0	-0.707763671875	-1.6539306640625	1.7990041847511653
580.0	700.0	-0.7513427734375	-1.60919189453125	1.7759545367553269
580.0	720.0	-0.7696533203125	-1.5487060546875	1.7294093434735969
580.0	740.0	-0.7860107421875	-1.53594970703125	1.725385287222401
580.0	760.0	-0.535888671875	0.193603515625	0.569788548416262
580.0	780.0	1.690673828125	0.13232421875	1.695844241660961
580.0	800.0	1.7884521484375	0.149658203125	1.794702946176139
600.0	0.0	0.1322021484375	0.0044672489166259766	0.13227760341181677
600.0	20.0	0.001953125	0.018655776977539062	0.018757737387576932
600.0	40.0	-0.0467529296875	0.011077880859375	0.04804743363280526
600.0	60.0	-0.1812744140625	0.11130905151367188	0.21272075155606224
600.0	80.0	-0.1708984375	0.12596893310546875	0.21230743757031093
600.0	100.0	-0.1494140625	0.185211181640625	0.23796584603146412
600.0	120.0	-0.169677734375	0.16519927978515625	0.23681498175615365
600.0	140.0	-0.180419921875	0.211669921875	0.27812857464839835
600.0	160.0	-0.2147216796875	0.2141265869140625	0.3032418093721361
600.0	180.0	-0.260009765625	0.2220916748046875	0.3419499820703585
600.0	200.0	-0.2808837890625	0.120269775390625	0.30554954071413426
600.0	220.0	-0.31298828125	0.2740936279296875	0.41603963882241685
600.0	240.0	-0.3359375	0.2629547119140625	0.42661362428321203
600.0	260.0	-0.36181640625	0.232025146484375	0.4298218007881414
600.0	280.0	-0.3941650390625	0.259307861328125	0.47181208649811873
600.0	300.0	-0.4344482421875	-0.01629638671875	0.4347537778558062
600.0	320.0	-0.4632568359375	-0.1204833984375	0.4786680951785623
600.0	340.0	-0.4803466796875	-0.14990234375	0.5031934472432534
600.0	360.0	-0.4954833984375	-0.12103271484375	0.5100516799204007
600.0	380.0	-0.4920654296875	-0.094329833984375	0.5010254531189645
600.0	400.0	-0.4697265625	-0.079010009765625	0.47632512547757816
600.0	420.0	-0.45361328125	-0.086029052734375	0.46169904357791935
600.0	440.0	-0.419677734375	-0.155975341796875	0.4477250361313124
600.0	460.0	-0.3792724609375	-0.192718505859375	0.4254268704798246
600.0	480.0	-0.3450927734375	-0.2484130859375	0.42520357894046173
600.0	500.0	-0.2412109375	-0.39361572265625	0.4616449431021971
600.0	520.0	-0.2359619140625	-1.31964111328125	1.3405710323404036
600.0	540.0	-0.291015625	-1.49853515625	1.5265312667978186
600.0	560.0	-0.3599853515625	-1.4774169921875	1.5206414508831252
600.0	580.0	-0.380126953125	-1.4859619140625	1.5338120192958407
600.0	600.0	-0.4713134765625	-1.44976806640625	1.5244552599406607
600.0	620.0	-0.517822265625	-1.49102783203125	1.5783864845685982
600.0	640.0	-0.6199951171875	-1.60833740234375	1.7237004220902725
600.0	660.0	-0.67724609375	-1.6243896484375	1.759915907494031
600.0	680.0	-0.7100830078125	-1.65728759765625	1.8030030669217596
600.0	700.0	-0.7508544921875	-1.59979248046875	1.7672346898480984
600.0	720.0	-0.7730712890625	-1.53399658203125	1.7177848327588392
600.0	740.0	-0.8040771484375	-1.51055908203125	1.711236044777714
600.0	760.0	-0.621826171875	0.17156982421875	0.645061231675854
600.0	780.0	1.7005615234375	0.114013671875	1.7043792454646034
600.0	800.0	1.8099365234375	0.125732421875	1.8142984486526954
620.0	0.0	0.09716796875	-0.06425553560256958	0.11649200833779999
620.0	20.0	-0.02880859375	-0.043415069580078125	0.052103774724059713
620.0	40.0	-0.0794677734375	-0.04984283447265625	0.09380530455887044
620.0	60.0	-0.2197265625	0.11203765869140625	0.2466418440433789
620.0	80.0	-0.227783203125	0.11249542236328125	0.2540480420679877
620.0	100.0	-0.1951904296875	0.196502685546875	0.27697041226225755
620.0	120.0	-0.2166748046875	0.1680450439453125	0.27420267646569074
620.0	140.0	-0.22119140625	0.24163818359375	0.32758914812511625
620.0	160.0	-0.2498779296875	0.2680206298828125	0.3664342202738314
620.0	180.0	-0.2943115234375	0.256927490234375	0.39068018642649
620.0	200.0	-0.31787109375	0.1478271484375	0.35056368616413186
620.0	220.0	-0.333251953125	0.1206817626953125	0.3544304615984282
620.0	240.0	-0.362060546875	0.0561676025390625	0.36639137432315483
620.0	260.0	-0.3843994140625	0.0006103515625	0.3843998986220251
620.0	280.0	-0.41748046875	0.05316162109375	0.42085163626275135
620.0	300.0	-0.428955078125	-0.0029296875	0.4289650826326923
620.0	320.0	-0.461181640625	-0.141326904296875	0.48235028716453016
620.0	340.0	-0.4775390625	-0.1654052734375	0.505373585275599
620.0	360.0	-0.4915771484375	-0.1131591796875	0.5044334374459051
620.0	380.0	-0.4879150390625	-0.085235595703125	0.49530414102673065
620.0	400.0	-0.4608154296875	-0.055328369140625	0.4641250786909026
620.0	420.0	-0.445068359375	-0.063018798828125	0.44950774578698177
620.0	440.0	-0.4083251953125	-0.128509521484375	0.42807027721991436
620.0	460.0	-0.3665771484375	-0.1640625	0.40161587327049075
620.0	480.0	-0.325439453125	-0.207275390625	0.3858418396299777
620.0	500.0	-0.1983642578125	-0.3265380859375	0.38206740288230573
620.0	520.0	-0.2269287109375	-1.2333984375	1.254100612181972
620.0	540.0	-0.2537841796875	-1.5089111328125	1.530104315589352
620.0	560.0	-0.3489990234375	-1.47613525390625	1.5168307770431078
620.0	580.0	-0.383544921875	-1.46820068359375	1.5174715662579166
620.0	600.0	-0.4454345703125	-1.444580078125	1.5116955905687866
620.0	620.0	-0.5206298828125	-1.4661865234375	1.5558786573467418
620.0	640.0	-0.6378173828125	-1.5279541015625	1.6557339008124021
620.0	660.0	-0.692626953125	-1.567626953125	1.7138221495707167
620.0	680.0	-0.7464599609375	-1.57427978515625	1.7422856583334498
620.0	700.0	-0.8133544921875	-1.45135498046875	1.663723777943031
620.0	720.0	-0.8564453125	-1.376220703125	1.620950954536593
620.0	740.0	-0.9041748046875	-1.2843017578125	1.5706568952358615
620.0	760.0	-0.683349609375	0.21502685546875	0.7163820469594027
620.0	780.0	1.7310791015625	0.1124267578125	1.734726097036262
620.0	800.0	1.819580078125	0.12774658203125	1.8240588943151064
