# Supplementary material for: Real-time emotion detection by quantitative facial motion analysis
Source: PLoS One. 2023 Mar 10;18(3):e0282730. doi: 10.1371/journal.pone.0282730 (PMC10004542; doi:10.1371/journal.pone.0282730)
Supplement: S1 Dataset — Data from each participant is organized into folders by Study ID and subsequently by emotions. The data files (.csv) contain the pixel displacement results after DISC-processing of videos. (ZIP) [file pone.0282730.s004.zip › S1_Dataset/1/neutral/result/100038_cropped_result.csv]

pos_x	pos_y	disp_x	disp_y	disp_xy_indi
0.0	0.0	-0.21257245540618896	-0.6582683324813843	0.6917400135493381
0.0	20.0	-0.1448681354522705	-0.7117881774902344	0.7263808823780309
0.0	40.0	-0.14717328548431396	-0.6250534057617188	0.6421461952036867
0.0	60.0	-0.07598686218261719	-0.6538619995117188	0.6582624990304574
0.0	80.0	-0.027227044105529785	-0.6499099731445312	0.6504800420638974
0.0	100.0	-0.07029640674591064	-0.5354843139648438	0.5400787306530279
0.0	120.0	-0.012762665748596191	-0.657257080078125	0.6573809815851331
0.0	140.0	-0.015957355499267578	-0.6082916259765625	0.6085008951741486
0.0	160.0	-0.060480713844299316	-0.529205322265625	0.5326501571025583
0.0	180.0	-0.04761636257171631	-0.5511016845703125	0.5531549373555273
0.0	200.0	-0.05896925926208496	-0.5218658447265625	0.5251869509327965
0.0	220.0	-0.10803472995758057	-0.496826171875	0.5084365721867128
0.0	240.0	-0.0935584306716919	-0.5633392333984375	0.5710554017218373
0.0	260.0	-0.11092543601989746	-0.583404541015625	0.5938563048700051
0.0	280.0	-0.0019805431365966797	-0.764404296875	0.7644068626275402
0.0	300.0	0.07483887672424316	-0.835418701171875	0.8387641287853511
0.0	320.0	0.08737504482269287	-0.793731689453125	0.7985263886058367
0.0	340.0	0.11978161334991455	-0.693145751953125	0.7034192692465651
0.0	360.0	0.17641699314117432	-0.76776123046875	0.7877691682719388
0.0	380.0	0.18694078922271729	-0.7435302734375	0.7666708069264513
0.0	400.0	0.23839330673217773	-0.775177001953125	0.8110060129565855
0.0	420.0	0.31536591053009033	-0.936248779296875	0.9879359464354769
0.0	440.0	0.42432570457458496	-0.898468017578125	0.9936282414331247
0.0	460.0	0.555801510810852	-0.81610107421875	0.9873886179010893
0.0	480.0	0.6698921918869019	-0.8099365234375	1.05107217675527
0.0	500.0	0.7465224266052246	-0.803802490234375	1.0969932437036864
0.0	520.0	0.859472393989563	-0.830078125	1.1948734199209832
0.0	540.0	1.0302166938781738	-0.8734130859375	1.3506283186103205
0.0	560.0	1.2608129978179932	-0.73321533203125	1.4585109319413725
0.0	580.0	1.6246488094329834	-0.43597412109375	1.6821287668473772
0.0	600.0	1.3274580240249634	-0.93463134765625	1.6234779214913884
0.0	620.0	1.392899990081787	-1.0531005859375	1.746193353117503
0.0	640.0	1.0980359315872192	-0.9532470703125	1.4540848957732753
0.0	660.0	1.0397024154663086	-1.0413818359375	1.4715492655521374
0.0	680.0	1.016656517982483	-1.0513916015625	1.462537102227641
0.0	700.0	0.9129332900047302	-0.937744140625	1.3087441557750623
0.0	720.0	1.0602866411209106	-0.05877685546875	1.0619145352043435
0.0	740.0	1.3254032135009766	0.21710205078125	1.3430662600229892
0.0	760.0	1.5420269966125488	0.142822265625	1.5486269589026842
0.0	780.0	1.506469964981079	0.1727294921875	1.5163400782349075
0.0	800.0	1.3558027744293213	0.5999755859375	1.482623305789873
20.0	0.0	-0.10269927978515625	-0.5874693393707275	0.5963785431829929
20.0	20.0	-0.12627410888671875	-0.5427513122558594	0.5572469268920128
20.0	40.0	-0.11711502075195312	-0.5009613037109375	0.514468809454463
20.0	60.0	-0.09656143188476562	-0.4641761779785156	0.47411352472839124
20.0	80.0	-0.08429908752441406	-0.44295501708984375	0.4509051821863579
20.0	100.0	-0.11908340454101562	-0.3686981201171875	0.3874521402896456
20.0	120.0	-0.08215141296386719	-0.41625213623046875	0.42428138725189035
20.0	140.0	-0.09176445007324219	-0.367401123046875	0.37868760147824954
20.0	160.0	-0.11407470703125	-0.349853515625	0.3679816859293919
20.0	180.0	-0.09536361694335938	-0.38653564453125	0.39812563837274867
20.0	200.0	-0.10158348083496094	-0.4070892333984375	0.4195722196803244
20.0	220.0	-0.10791015625	-0.4425201416015625	0.4554872967986773
20.0	240.0	-0.08907508850097656	-0.5146484375	0.5223000915303847
20.0	260.0	-0.08016204833984375	-0.583099365234375	0.588583744025241
20.0	280.0	-0.00568389892578125	-0.737274169921875	0.7372960791574769
20.0	300.0	0.06314277648925781	-0.79351806640625	0.7960263387199484
20.0	320.0	0.08792304992675781	-0.754791259765625	0.7598949325577862
20.0	340.0	0.12379837036132812	-0.678863525390625	0.6900592167415115
20.0	360.0	0.17872047424316406	-0.751495361328125	0.7724547145376165
20.0	380.0	0.19061851501464844	-0.7017822265625	0.7272095377437028
20.0	400.0	0.22411537170410156	-0.693450927734375	0.7287673764718979
20.0	420.0	0.2787590026855469	-0.80645751953125	0.8532762227946687
20.0	440.0	0.3526802062988281	-0.7132568359375	0.7956875278189032
20.0	460.0	0.44455909729003906	-0.651275634765625	0.7885383588784393
20.0	480.0	0.5308341979980469	-0.65576171875	0.8436873695523619
20.0	500.0	0.5861110687255859	-0.81182861328125	1.0012951024672028
20.0	520.0	0.5140819549560547	-1.14630126953125	1.2562988724584587
20.0	540.0	0.42736244201660156	-1.275146484375	1.3448558337086973
20.0	560.0	0.42351722717285156	-1.27734375	1.3457243021422491
20.0	580.0	0.3271293640136719	-1.27197265625	1.3133651659183252
20.0	600.0	0.3477344512939453	-1.31134033203125	1.3566623437792213
20.0	620.0	0.3262157440185547	-1.25341796875	1.2951730834259008
20.0	640.0	0.37455177307128906	-1.29827880859375	1.3512279213938903
20.0	660.0	0.4009666442871094	-1.38983154296875	1.4465151114529573
20.0	680.0	0.3818340301513672	-1.4671630859375	1.5160358661058395
20.0	700.0	0.36971282958984375	-1.5279541015625	1.572046854532331
20.0	720.0	0.31502342224121094	-1.44696044921875	1.480855934304175
20.0	740.0	0.3837165832519531	-1.47064208984375	1.5198771571026868
20.0	760.0	0.4308795928955078	-1.00628662109375	1.0946551910835096
20.0	780.0	1.473358154296875	0.10333251953125	1.476977271465533
20.0	800.0	1.39349365234375	0.31427001953125	1.4284922835978136
40.0	0.0	-0.1880645751953125	-0.42239320278167725	0.4623681457448777
40.0	20.0	-0.1875	-0.3092327117919922	0.36163672385728374
40.0	40.0	-0.21419525146484375	-0.23387908935546875	0.31714197796543897
40.0	60.0	-0.16904067993164062	-0.2522735595703125	0.3036720275725563
40.0	80.0	-0.16629791259765625	-0.22537994384765625	0.2800912615971987
40.0	100.0	-0.18147659301757812	-0.1975555419921875	0.2682572384579671
40.0	120.0	-0.1227569580078125	-0.29439544677734375	0.3189638691490992
40.0	140.0	-0.11664962768554688	-0.2900390625	0.31261764731866243
40.0	160.0	-0.13421630859375	-0.2730255126953125	0.30423173416833255
40.0	180.0	-0.10578155517578125	-0.323394775390625	0.34025566588281764
40.0	200.0	-0.09779739379882812	-0.3643646240234375	0.3772610627583822
40.0	220.0	-0.1275787353515625	-0.3227081298828125	0.34701134103421777
40.0	240.0	-0.11433029174804688	-0.3633880615234375	0.38094920772847807
40.0	260.0	-0.11968612670898438	-0.384246826171875	0.4024554538700627
40.0	280.0	-0.064208984375	-0.3994140625	0.40454219433480965
40.0	300.0	0.004390716552734375	-0.45318603515625	0.45320730450036695
40.0	320.0	0.04852294921875	-0.5484619140625	0.5506041661465944
40.0	340.0	0.09383010864257812	-0.482391357421875	0.49143210212927396
40.0	360.0	0.15229415893554688	-0.563140869140625	0.5833705077755852
40.0	380.0	0.1796417236328125	-0.531494140625	0.5610322364966874
40.0	400.0	0.22292709350585938	-0.564056396484375	0.6065114239929109
40.0	420.0	0.2826881408691406	-0.669647216796875	0.7268699883416924
40.0	440.0	0.35834503173828125	-0.595855712890625	0.6953094220243997
40.0	460.0	0.4487342834472656	-0.563873291015625	0.7206355149877937
40.0	480.0	0.5333061218261719	-0.59344482421875	0.7978672690174067
40.0	500.0	0.5875167846679688	-0.751068115234375	0.9535613698070537
40.0	520.0	0.5171279907226562	-1.110595703125	1.2250894557494831
40.0	540.0	0.42955780029296875	-1.2540283203125	1.325559101639125
40.0	560.0	0.42127227783203125	-1.26434326171875	1.3326793370962857
40.0	580.0	0.27187347412109375	-1.28424072265625	1.3127030965375683
40.0	600.0	0.24901580810546875	-1.2666015625	1.2908479348141133
40.0	620.0	0.00139617919921875	-1.2734375	1.2734382653755172
40.0	640.0	-0.11226654052734375	-1.3758544921875	1.3804272381384328
40.0	660.0	-0.10100173950195312	-1.45123291015625	1.4547433831789711
40.0	680.0	-0.0922088623046875	-1.5399169921875	1.5426752143971594
40.0	700.0	-0.01895904541015625	-1.65045166015625	1.6505605496059168
40.0	720.0	0.06397247314453125	-1.69085693359375	1.692066679301465
40.0	740.0	0.22296524047851562	-1.59210205078125	1.6076387773885974
40.0	760.0	0.4221839904785156	-1.039794921875	1.1222356264944544
40.0	780.0	1.481048583984375	0.05792236328125	1.4821807947380128
40.0	800.0	1.4383277893066406	0.1572265625	1.446895649812831
60.0	0.0	-0.306396484375	-0.1078723669052124	0.3248311148567704
60.0	20.0	-0.2883796691894531	-0.08104515075683594	0.29955158163998513
60.0	40.0	-0.29183197021484375	-0.0550689697265625	0.2969823063184447
60.0	60.0	-0.23892974853515625	-0.060764312744140625	0.24653544661638563
60.0	80.0	-0.21969223022460938	-0.051361083984375	0.22561612745792972
60.0	100.0	-0.21272659301757812	-0.054168701171875	0.2195150372150259
60.0	120.0	-0.19454574584960938	-0.07921600341796875	0.21005528421274347
60.0	140.0	-0.1773681640625	-0.118682861328125	0.2134129499255677
60.0	160.0	-0.20298385620117188	-0.1344451904296875	0.24347064526955392
60.0	180.0	-0.19777297973632812	-0.174072265625	0.2634678446672508
60.0	200.0	-0.20253372192382812	-0.1854400634765625	0.27460503574863676
60.0	220.0	-0.17099761962890625	-0.1879425048828125	0.2540916587776508
60.0	240.0	-0.15563201904296875	-0.190704345703125	0.24614928970331806
60.0	260.0	-0.14416885375976562	-0.155548095703125	0.21208457857956864
60.0	280.0	-0.021183013916015625	-0.22723388671875	0.22821910382760646
60.0	300.0	0.058086395263671875	-0.3455810546875	0.3504287298062937
60.0	320.0	0.0888671875	-0.3487548828125	0.3598990765474687
60.0	340.0	0.120330810546875	-0.33636474609375	0.35724046016875083
60.0	360.0	0.13631057739257812	-0.20904541015625	0.24956072811340493
60.0	380.0	0.18021011352539062	-0.1478271484375	0.2330848575776574
60.0	400.0	0.231170654296875	-0.212493896484375	0.3139960627956306
60.0	420.0	0.2843666076660156	-0.335906982421875	0.4401112000338636
60.0	440.0	0.32315826416015625	-0.3350830078125	0.46552323875363866
60.0	460.0	0.3886222839355469	-0.362335205078125	0.5313323634132291
60.0	480.0	0.4306831359863281	-0.419097900390625	0.6009417723331008
60.0	500.0	0.47161102294921875	-0.6982421875	0.8425907128446134
60.0	520.0	0.4130973815917969	-1.1533203125	1.2250702795770927
60.0	540.0	0.3795661926269531	-1.28009033203125	1.3351785471408673
60.0	560.0	0.382659912109375	-1.2874755859375	1.3431388583168398
60.0	580.0	0.2552223205566406	-1.2882080078125	1.3132472365486123
60.0	600.0	0.23921585083007812	-1.26904296875	1.2913923802710667
60.0	620.0	-0.02454376220703125	-1.288330078125	1.2885638464836906
60.0	640.0	-0.16078567504882812	-1.4034423828125	1.4126225805838357
60.0	660.0	-0.13865280151367188	-1.46441650390625	1.4709657699214465
60.0	680.0	-0.12825393676757812	-1.55059814453125	1.5558932090989206
60.0	700.0	-0.06700897216796875	-1.64324951171875	1.6446152012294297
60.0	720.0	0.0563507080078125	-1.73773193359375	1.7386453563980364
60.0	740.0	0.18409347534179688	-1.9459228515625	1.9546115091998595
60.0	760.0	0.2822380065917969	-1.8314208984375	1.8530409600433906
60.0	780.0	1.2492256164550781	-1.21124267578125	1.740021109194165
60.0	800.0	1.1740226745605469	-1.5772705078125	1.9662429898660545
80.0	0.0	-0.4044342041015625	0.08196648955345154	0.4126566743153204
80.0	20.0	-0.3304901123046875	0.05559730529785156	0.3351339652848506
80.0	40.0	-0.3067779541015625	0.058452606201171875	0.3122970065409684
80.0	60.0	-0.2404022216796875	0.020320892333984375	0.24125954251340814
80.0	80.0	-0.22321319580078125	0.018310546875	0.22396295878215997
80.0	100.0	-0.20885467529296875	0.0032958984375	0.20888067966722468
80.0	120.0	-0.22068023681640625	0.0066070556640625	0.22077912062940455
80.0	140.0	-0.2117462158203125	-0.0416259765625	0.2157989384566202
80.0	160.0	-0.23967742919921875	-0.0549163818359375	0.2458883467378985
80.0	180.0	-0.2607879638671875	-0.0684356689453125	0.26961788309009826
80.0	200.0	-0.2840728759765625	-0.0017242431640625	0.28407810876602985
80.0	220.0	-0.21215057373046875	-0.02197265625	0.21328540399391543
80.0	240.0	-0.207244873046875	0.095794677734375	0.22831350745509582
80.0	260.0	-0.074249267578125	0.3564453125	0.36409643576820505
80.0	280.0	0.02423095703125	0.53759765625	0.5381434560450805
80.0	300.0	0.164093017578125	0.457611083984375	0.4861423892269111
80.0	320.0	0.21723175048828125	0.52862548828125	0.5715195012252801
80.0	340.0	0.14708709716796875	0.052337646484375	0.15612124580857947
80.0	360.0	0.1956329345703125	-0.06427001953125	0.20591959717117608
80.0	380.0	0.21663665771484375	-0.046478271484375	0.22156640355891874
80.0	400.0	0.240966796875	-0.094757080078125	0.25892837121707946
80.0	420.0	0.26938629150390625	-0.13800048828125	0.30267657460743636
80.0	440.0	0.2613983154296875	-0.181976318359375	0.31850346898128284
80.0	460.0	0.2808685302734375	-0.277069091796875	0.39453062356058755
80.0	480.0	0.2779083251953125	-0.357269287109375	0.4526305123657757
80.0	500.0	0.34621429443359375	-0.728179931640625	0.8062942084092484
80.0	520.0	0.330963134765625	-1.1890869140625	1.2342869543864459
80.0	540.0	0.34712982177734375	-1.27410888671875	1.3205501006712554
80.0	560.0	0.358306884765625	-1.28118896484375	1.330349197507123
80.0	580.0	0.2279510498046875	-1.29290771484375	1.3128488261066262
80.0	600.0	0.21363067626953125	-1.2774658203125	1.2952053844506923
80.0	620.0	-0.068878173828125	-1.30865478515625	1.310466157343351
80.0	640.0	-0.18886566162109375	-1.414306640625	1.4268614199898835
80.0	660.0	-0.1559295654296875	-1.46990966796875	1.4781571166026608
80.0	680.0	-0.1407318115234375	-1.5565185546875	1.5628677019700459
80.0	700.0	-0.0686492919921875	-1.6400146484375	1.641450813268739
80.0	720.0	0.05219268798828125	-1.73797607421875	1.7387595898330108
80.0	740.0	0.18128204345703125	-1.88946533203125	1.8981418335382418
80.0	760.0	1.178131103515625	-0.280029296875	1.210953881937397
80.0	780.0	1.7841033935546875	0.0556640625	1.7849715422794157
80.0	800.0	1.7816543579101562	0.09197998046875	1.7840270647799272
100.0	0.0	-0.40316009521484375	0.17203521728515625	0.43833112866871865
100.0	20.0	-0.33261871337890625	0.13834381103515625	0.3602418889323811
100.0	40.0	-0.3233642578125	0.14485931396484375	0.35432846918218996
100.0	60.0	-0.2442474365234375	0.09065628051757812	0.2605290222711329
100.0	80.0	-0.21050262451171875	0.071929931640625	0.22245284891892628
100.0	100.0	-0.2186431884765625	0.0818023681640625	0.23344479284071953
100.0	120.0	-0.23937225341796875	0.1054840087890625	0.2615835465326657
100.0	140.0	-0.2220001220703125	0.042388916015625	0.22601078381398831
100.0	160.0	-0.28038787841796875	0.0535888671875	0.28546300819925713
100.0	180.0	-0.31180572509765625	0.0732421875	0.3202924105149236
100.0	200.0	-0.310760498046875	0.1429443359375	0.34206018523493004
100.0	220.0	-0.18096923828125	0.096649169921875	0.20516073515827365
100.0	240.0	-0.10711669921875	0.4940185546875	0.5054980906265093
100.0	260.0	0.5633392333984375	0.95416259765625	1.1080511516406009
100.0	280.0	1.132904052734375	0.7735595703125	1.371811212056539
100.0	300.0	1.532135009765625	0.625701904296875	1.6549744895889626
100.0	320.0	1.8112564086914062	0.52484130859375	1.885764613421328
100.0	340.0	1.1123809814453125	-0.14971923828125	1.1224113765428227
100.0	360.0	0.6014633178710938	-0.1846923828125	0.6291815310492381
100.0	380.0	0.5360031127929688	-0.158721923828125	0.5590098264140382
100.0	400.0	0.5663223266601562	-0.204833984375	0.6022274809643865
100.0	420.0	0.5409011840820312	-0.216339111328125	0.5825604707080513
100.0	440.0	0.510711669921875	-0.219696044921875	0.5559611155006299
100.0	460.0	0.4928436279296875	-0.242919921875	0.5494587609954475
100.0	480.0	0.450286865234375	-0.277923583984375	0.5291500538952256
100.0	500.0	0.398956298828125	-0.288787841796875	0.492508422206497
100.0	520.0	0.3565216064453125	-0.31024169921875	0.47260720243822313
100.0	540.0	0.37851715087890625	-0.31903076171875	0.49503117117241263
100.0	560.0	0.40978240966796875	-0.41534423828125	0.5834659026427498
100.0	580.0	0.17313385009765625	-0.96502685546875	0.9804346800402062
100.0	600.0	0.0664215087890625	-1.208251953125	1.210076278199103
100.0	620.0	-0.25844573974609375	-1.38800048828125	1.4118567759733613
100.0	640.0	-0.4533233642578125	-1.51953125	1.585710343129723
100.0	660.0	-0.544403076171875	-1.55718994140625	1.649610627682242
100.0	680.0	-0.5572586059570312	-1.53179931640625	1.630014202286541
100.0	700.0	-0.5378341674804688	-1.5675048828125	1.6572076361610328
100.0	720.0	-0.37311553955078125	-1.65667724609375	1.6981739320749927
100.0	740.0	-0.18155670166015625	-0.90313720703125	0.9212055420165045
100.0	760.0	1.672637939453125	0.10302734375	1.675807957391949
100.0	780.0	1.7818756103515625	0.16058349609375	1.7890969090531248
100.0	800.0	1.7822799682617188	0.17218017578125	1.7905775320267636
120.0	0.0	-0.34072113037109375	0.18875518441200256	0.38951175633575547
120.0	20.0	-0.30519866943359375	0.17197418212890625	0.35031606749183264
120.0	40.0	-0.3066558837890625	0.1799774169921875	0.35556954550359166
120.0	60.0	-0.2377471923828125	0.1329345703125	0.27238819260400965
120.0	80.0	-0.21529388427734375	0.11701202392578125	0.24503728359258695
120.0	100.0	-0.22772216796875	0.13730621337890625	0.26591423808596887
120.0	120.0	-0.24947357177734375	0.17447662353515625	0.3044325133351793
120.0	140.0	-0.24566650390625	0.1412353515625	0.2833715858594551
120.0	160.0	-0.2979736328125	0.1832733154296875	0.3498248047238336
120.0	180.0	-0.31505584716796875	0.181427001953125	0.36356009664486794
120.0	200.0	-0.319244384765625	0.281158447265625	0.42540222104873837
120.0	220.0	-0.17269134521484375	0.2434539794921875	0.29848306625786125
120.0	240.0	0.06980133056640625	0.91387939453125	0.916541201200276
120.0	260.0	1.7672882080078125	1.378753662109375	2.2414881822002717
120.0	280.0	3.1060409545898438	0.660369873046875	3.1754651282634696
120.0	300.0	3.2126846313476562	0.51275634765625	3.2533462177516865
120.0	320.0	3.15631103515625	0.2362060546875	3.165137066687658
120.0	340.0	2.44744873046875	-0.779144287109375	2.568476417724771
120.0	360.0	1.8777236938476562	-0.76275634765625	2.026732226103584
120.0	380.0	0.651031494140625	-0.240997314453125	0.6942058138164741
120.0	400.0	0.5875396728515625	-0.24322509765625	0.6358941069898458
120.0	420.0	0.5469436645507812	-0.2432861328125	0.5986113218200094
120.0	440.0	0.49195098876953125	-0.23834228515625	0.5466468880775072
120.0	460.0	0.41622161865234375	-0.22979736328125	0.47544428065188865
120.0	480.0	0.351776123046875	-0.249114990234375	0.43105071523587907
120.0	500.0	0.248565673828125	-0.246551513671875	0.3501036176612898
120.0	520.0	0.21405029296875	-0.2447509765625	0.3251469951395909
120.0	540.0	0.1588897705078125	-0.192138671875	0.24932554703021156
120.0	560.0	0.1192169189453125	-0.17041015625	0.20797186135620035
120.0	580.0	0.12473297119140625	-0.17987060546875	0.21888752548724857
120.0	600.0	0.08896636962890625	-0.17120361328125	0.19293960745658983
120.0	620.0	-0.703582763671875	-0.29901123046875	0.7644844153300899
120.0	640.0	-0.776824951171875	-1.26727294921875	1.4864177517053456
120.0	660.0	-0.7831649780273438	-1.9710693359375	2.120957734110151
120.0	680.0	-0.77935791015625	-2.0989990234375	2.23901667088807
120.0	700.0	-0.7265853881835938	-2.17669677734375	2.29476255565158
120.0	720.0	-0.4709625244140625	-2.1300048828125	2.181450549567319
120.0	740.0	1.441741943359375	0.164794921875	1.4511296280889088
120.0	760.0	1.76043701171875	0.19512939453125	1.771218211525439
120.0	780.0	1.7792510986328125	0.190185546875	1.7893867704401452
120.0	800.0	1.7804794311523438	0.19683837890625	1.7913269808069698
140.0	0.0	-0.3584442138671875	0.24231955409049988	0.4326673326581113
140.0	20.0	-0.3249969482421875	0.23490333557128906	0.40100198681459515
140.0	40.0	-0.3263702392578125	0.24740982055664062	0.40954749710023974
140.0	60.0	-0.260986328125	0.2156524658203125	0.3385555338235534
140.0	80.0	-0.27032470703125	0.24542236328125	0.36511311073431063
140.0	100.0	-0.2806396484375	0.26383209228515625	0.38518305413749293
140.0	120.0	-0.272796630859375	0.27197265625	0.3852104977228772
140.0	140.0	-0.282989501953125	0.2869110107421875	0.402990057322487
140.0	160.0	-0.2909698486328125	0.2871551513671875	0.40880500702671707
140.0	180.0	-0.2823028564453125	0.261962890625	0.38512265425678144
140.0	200.0	-0.24700927734375	0.3528594970703125	0.43072428276868197
140.0	220.0	-0.2331695556640625	0.3057098388671875	0.3844821806908327
140.0	240.0	0.23065185546875	1.259796142578125	1.280736740819869
140.0	260.0	1.873687744140625	2.002288818359375	2.7422374577468243
140.0	280.0	3.089141845703125	1.630035400390625	3.492823034366433
140.0	300.0	3.4588470458984375	0.801971435546875	3.5506029164570716
140.0	320.0	3.5106353759765625	0.259124755859375	3.5201855607563193
140.0	340.0	2.672607421875	-1.13165283203125	2.9023212371661553
140.0	360.0	2.206451416015625	-1.14111328125	2.4840626747090133
140.0	380.0	0.7481536865234375	-0.475006103515625	0.8862080664469866
140.0	400.0	0.593902587890625	-0.3348388671875	0.6817898142995317
140.0	420.0	0.51971435546875	-0.2750244140625	0.5879978227942002
140.0	440.0	0.416259765625	-0.24847412109375	0.48477993082582477
140.0	460.0	0.3177337646484375	-0.20965576171875	0.38067083368645144
140.0	480.0	0.2442474365234375	-0.223907470703125	0.3313478016902201
140.0	500.0	0.1679840087890625	-0.210693359375	0.26946301952877827
140.0	520.0	0.138427734375	-0.18194580078125	0.22861870454126423
140.0	540.0	0.103240966796875	-0.131103515625	0.16687369185820772
140.0	560.0	0.0706939697265625	-0.11236572265625	0.1327542578743199
140.0	580.0	0.0950469970703125	-0.11358642578125	0.14810741971232708
140.0	600.0	0.1040496826171875	-0.12493896484375	0.1625917629800638
140.0	620.0	0.1167144775390625	-0.13372802734375	0.17749775932238432
140.0	640.0	0.1565093994140625	-0.1322021484375	0.20487215563966063
140.0	660.0	0.4877777099609375	-0.2293701171875	0.5390155331651807
140.0	680.0	0.6032562255859375	-0.27850341796875	0.6644412897528779
140.0	700.0	0.714996337890625	-0.2081298828125	0.7446729559454606
140.0	720.0	0.7806243896484375	-0.31854248046875	0.843115501919624
140.0	740.0	1.357696533203125	0.1500244140625	1.3659601755126614
140.0	760.0	1.7050018310546875	0.21624755859375	1.7186605978195912
140.0	780.0	1.735687255859375	0.21636962890625	1.7491215127788222
140.0	800.0	1.73834228515625	0.2193603515625	1.7521280958308605
160.0	0.0	-0.3353729248046875	0.2699008882045746	0.43048982350999754
160.0	20.0	-0.3228607177734375	0.2882423400878906	0.4328079131676343
160.0	40.0	-0.3186187744140625	0.295928955078125	0.4348469499292253
160.0	60.0	-0.269622802734375	0.2784004211425781	0.38756064073471724
160.0	80.0	-0.281982421875	0.317840576171875	0.4248961262564769
160.0	100.0	-0.245635986328125	0.28968048095703125	0.37980497472635577
160.0	120.0	-0.2218780517578125	0.27906036376953125	0.3565172597210767
160.0	140.0	-0.2024993896484375	0.2932281494140625	0.35635480972871053
160.0	160.0	-0.13909912109375	0.292022705078125	0.32345915626273325
160.0	180.0	-0.1011199951171875	0.2861480712890625	0.3034896573442832
160.0	200.0	-0.23455810546875	0.371337890625	0.439214450872138
160.0	220.0	-0.404754638671875	0.3201751708984375	0.5160798945766476
160.0	240.0	0.3992156982421875	1.3466796875	1.404606476721539
160.0	260.0	1.8818359375	2.24078369140625	2.926160974269653
160.0	280.0	2.9819488525390625	2.038055419921875	3.61188162234478
160.0	300.0	3.419891357421875	1.220611572265625	3.631191196689813
160.0	320.0	3.5572662353515625	0.60333251953125	3.6080677929185594
160.0	340.0	3.070068359375	-1.1197509765625	3.267898710295069
160.0	360.0	2.2555999755859375	-1.227752685546875	2.56809421687189
160.0	380.0	0.6271820068359375	-0.595062255859375	0.8645555841281706
160.0	400.0	0.499267578125	-0.430084228515625	0.6589693150554761
160.0	420.0	0.43133544921875	-0.328582763671875	0.5422332545454844
160.0	440.0	0.349151611328125	-0.267730712890625	0.43998475236983875
160.0	460.0	0.217376708984375	-0.18157958984375	0.2832380289733392
160.0	480.0	0.1380157470703125	-0.17156982421875	0.22019207756372447
160.0	500.0	0.07550048828125	-0.130126953125	0.15044383556764004
160.0	520.0	0.050262451171875	-0.103515625	0.11507301428634667
160.0	540.0	0.0687408447265625	-0.07647705078125	0.10283016595298904
160.0	560.0	0.0610198974609375	-0.08709716796875	0.10634540213060449
160.0	580.0	0.0828094482421875	-0.121337890625	0.1469023091020015
160.0	600.0	0.0822906494140625	-0.1121826171875	0.13912832414726095
160.0	620.0	0.0810546875	-0.11260986328125	0.13874740961165535
160.0	640.0	0.104461669921875	-0.10736083984375	0.14979516152006414
160.0	660.0	0.12237548828125	-0.100341796875	0.1582537087469931
160.0	680.0	0.2322845458984375	-0.116943359375	0.26006126117734973
160.0	700.0	0.532806396484375	-0.23895263671875	0.5839358001779886
160.0	720.0	0.8296356201171875	-0.359619140625	0.9042240808953795
160.0	740.0	1.347991943359375	0.1312255859375	1.3543642175450534
160.0	760.0	1.5149993896484375	0.20501708984375	1.528808411071557
160.0	780.0	1.5726318359375	0.21112060546875	1.5867396766507238
160.0	800.0	1.575042724609375	0.21636962890625	1.5898350230945197
180.0	0.0	-0.39263916015625	0.39306917786598206	0.5555797770585647
180.0	20.0	-0.3776702880859375	0.4055614471435547	0.5541795141577225
180.0	40.0	-0.3688812255859375	0.402069091796875	0.5456490751097698
180.0	60.0	-0.3334503173828125	0.3978996276855469	0.5191466342710845
180.0	80.0	-0.2976226806640625	0.3920440673828125	0.4922172394540055
180.0	100.0	-0.2148284912109375	0.307342529296875	0.37498094745009153
180.0	120.0	-0.1934356689453125	0.32256317138671875	0.37611747839654863
180.0	140.0	-0.0939788818359375	0.3497161865234375	0.36212351670062637
180.0	160.0	0.0188751220703125	0.3474578857421875	0.34797018923695205
180.0	180.0	-0.0692138671875	0.327362060546875	0.3345989810154011
180.0	200.0	-0.2188568115234375	0.3795166015625	0.43809948049701547
180.0	220.0	-0.361358642578125	0.3395538330078125	0.4958597322592373
180.0	240.0	0.20928955078125	1.3121185302734375	1.3287050664286424
180.0	260.0	1.664093017578125	2.314697265625	2.8507944511388614
180.0	280.0	2.6204833984375	2.4871826171875	3.6128950459051827
180.0	300.0	2.942291259765625	1.522979736328125	3.313086949441453
180.0	320.0	3.017303466796875	0.831024169921875	3.129651958563249
180.0	340.0	3.017486572265625	-1.117095947265625	3.2176277859939977
180.0	360.0	2.0918426513671875	-1.395782470703125	2.5147593092781313
180.0	380.0	0.456756591796875	-0.676116943359375	0.8159416065182125
180.0	400.0	0.3113555908203125	-0.463623046875	0.5584699038701408
180.0	420.0	0.222747802734375	-0.3240966796875	0.393262306110634
180.0	440.0	0.0933380126953125	-0.23162841796875	0.24972726848427318
180.0	460.0	-0.141571044921875	-0.021697998046875	0.14322417351660208
180.0	480.0	-0.1850738525390625	0.051025390625	0.19197896077978047
180.0	500.0	-0.2034912109375	0.09039306640625	0.22266472415525285
180.0	520.0	-0.1986083984375	0.1029052734375	0.22368457977955342
180.0	540.0	-0.151123046875	0.1220703125	0.1942661485967926
180.0	560.0	-0.014801025390625	-0.011962890625	0.019031056321697933
180.0	580.0	0.0346221923828125	-0.09185791015625	0.09816604231436743
180.0	600.0	0.031829833984375	-0.096923828125	0.10201650253697886
180.0	620.0	0.0343475341796875	-0.099365234375	0.10513421377754952
180.0	640.0	0.05670166015625	-0.0999755859375	0.11493561696889835
180.0	660.0	0.0584869384765625	-0.0968017578125	0.11309863963793336
180.0	680.0	0.1328277587890625	-0.0926513671875	0.16194903317599127
180.0	700.0	0.2937774658203125	-0.17791748046875	0.3434528050258913
180.0	720.0	0.6804656982421875	-0.40106201171875	0.7898634715747517
180.0	740.0	0.949462890625	-0.097412109375	0.9544469077569835
180.0	760.0	1.2593841552734375	0.15252685546875	1.2685869667440914
180.0	780.0	1.3452911376953125	0.16998291015625	1.3559876234342023
180.0	800.0	1.3594818115234375	0.1812744140625	1.3715142030094876
200.0	0.0	-0.414764404296875	0.5017259120941162	0.6509672817726052
200.0	20.0	-0.3790130615234375	0.48122215270996094	0.6125566594725569
200.0	40.0	-0.37078857421875	0.4762153625488281	0.6035438992307729
200.0	60.0	-0.31658935546875	0.46041107177734375	0.5587550223588875
200.0	80.0	-0.294952392578125	0.44635009765625	0.5350003023973952
200.0	100.0	-0.216156005859375	0.386871337890625	0.4431623302474617
200.0	120.0	-0.1286773681640625	0.39005279541015625	0.4107298969942496
200.0	140.0	-0.0057830810546875	0.3997802734375	0.3998220992594673
200.0	160.0	-0.0420379638671875	0.379241943359375	0.3815647284656882
200.0	180.0	-0.1479949951171875	0.3502197265625	0.3802057015001861
200.0	200.0	-0.2097625732421875	0.3952484130859375	0.4474613337263187
200.0	220.0	-0.296630859375	0.3719635009765625	0.4757590911294205
200.0	240.0	-0.066925048828125	1.1000518798828125	1.1020857954779912
200.0	260.0	0.995635986328125	2.076324462890625	2.302697177761249
200.0	280.0	1.282135009765625	2.632415771484375	2.928051054409123
200.0	300.0	0.977813720703125	1.368743896484375	1.6821354067251895
200.0	320.0	0.982208251953125	0.85589599609375	1.3028012152028896
200.0	340.0	1.4658966064453125	-0.631561279296875	1.596158673282512
200.0	360.0	1.087249755859375	-0.961029052734375	1.4510991943405525
200.0	380.0	0.3464508056640625	-0.60174560546875	0.694352888988179
200.0	400.0	0.1032562255859375	-0.34783935546875	0.3628416532527232
200.0	420.0	-0.0268096923828125	-0.184722900390625	0.1866582693972753
200.0	440.0	-0.1086578369140625	-0.07952880859375	0.1346527271138031
200.0	460.0	-0.1953125	0.068695068359375	0.20704102268185695
200.0	480.0	-0.2442169189453125	0.1868896484375	0.3075217784031461
200.0	500.0	-0.2585906982421875	0.2138671875	0.3355716363260492
200.0	520.0	-0.2469329833984375	0.2227783203125	0.33257492132046257
200.0	540.0	-0.2228240966796875	0.23822021484375	0.3261892837315799
200.0	560.0	-0.0901641845703125	0.09405517578125	0.1302918119855243
200.0	580.0	-0.02239990234375	-0.089111328125	0.09188353729156792
200.0	600.0	-0.0525360107421875	-0.09417724609375	0.10783963142790312
200.0	620.0	-0.0543060302734375	-0.09619140625	0.1104623535889583
200.0	640.0	-0.0299530029296875	-0.09930419921875	0.10372321999910654
200.0	660.0	-0.04669189453125	-0.1075439453125	0.11724262530451697
200.0	680.0	0.0239715576171875	-0.14862060546875	0.15054142268655488
200.0	700.0	0.135345458984375	-0.263916015625	0.29659746555064553
200.0	720.0	0.4130706787109375	-0.41680908203125	0.5868195604054519
200.0	740.0	0.6888427734375	-0.28253173828125	0.7445324369383054
200.0	760.0	1.100311279296875	0.0859375	1.1036621608328228
200.0	780.0	1.221038818359375	0.119140625	1.2268375134735037
200.0	800.0	1.2836761474609375	0.1397705078125	1.2912630430761654
220.0	0.0	-0.33807373046875	0.5280038118362427	0.6269624171724006
220.0	20.0	-0.328582763671875	0.5172672271728516	0.6128066717075931
220.0	40.0	-0.3155670166015625	0.5124320983886719	0.6018049496521513
220.0	60.0	-0.2738037109375	0.4853553771972656	0.5572596471102551
220.0	80.0	-0.24285888671875	0.46425628662109375	0.5239411594115104
220.0	100.0	-0.0968780517578125	0.428619384765625	0.4394313756540972
220.0	120.0	0.02655029296875	0.43814849853515625	0.4389521896805372
220.0	140.0	-0.0722198486328125	0.4170379638671875	0.4232450470389889
220.0	160.0	-0.121978759765625	0.3950042724609375	0.4134092319921685
220.0	180.0	-0.1618499755859375	0.38165283203125	0.4145531314495671
220.0	200.0	-0.1666107177734375	0.4136962890625	0.4459862675700493
220.0	220.0	-0.19927978515625	0.4131317138671875	0.4586831649131684
220.0	240.0	-0.070220947265625	0.85809326171875	0.860961687441436
220.0	260.0	0.7220611572265625	1.720306396484375	1.8656972992852883
220.0	280.0	1.051177978515625	2.33929443359375	2.564619579890729
220.0	300.0	0.4930877685546875	1.2523193359375	1.3458971976570804
220.0	320.0	0.3903656005859375	1.037567138671875	1.1085715445439512
220.0	340.0	0.607696533203125	0.097808837890625	0.6155173801255424
220.0	360.0	0.1985626220703125	-0.395263671875	0.44233526333262807
220.0	380.0	0.0559844970703125	-0.26666259765625	0.27247606298718224
220.0	400.0	-0.039703369140625	-0.1787109375	0.1830681750147896
220.0	420.0	-0.1231231689453125	-0.027862548828125	0.12623643039287674
220.0	440.0	-0.1996612548828125	0.11376953125	0.22980018046603912
220.0	460.0	-0.2422332763671875	0.222686767578125	0.32903853366129643
220.0	480.0	-0.2830657958984375	0.32000732421875	0.4272363893224219
220.0	500.0	-0.2872467041015625	0.3284912109375	0.4363681297716364
220.0	520.0	-0.2766265869140625	0.32269287109375	0.4250328900714049
220.0	540.0	-0.2707366943359375	0.32415771484375	0.4223465185752959
220.0	560.0	-0.2043304443359375	0.21514892578125	0.2967153362186516
220.0	580.0	-0.12060546875	-0.086669921875	0.14851718570665765
220.0	600.0	-0.150299072265625	-0.08551025390625	0.172921411765631
220.0	620.0	-0.1500244140625	-0.0927734375	0.17639227738300464
220.0	640.0	-0.1253509521484375	-0.1005859375	0.1607183624458443
220.0	660.0	-0.1393585205078125	-0.11566162109375	0.18110330707129726
220.0	680.0	-0.0932464599609375	-0.207763671875	0.22772932539800267
220.0	700.0	0.02105712890625	-0.39996337890625	0.4005172994314714
220.0	720.0	0.107330322265625	-0.4666748046875	0.4788581955106952
220.0	740.0	0.315521240234375	-0.5419921875	0.6271436712190225
220.0	760.0	0.71710205078125	-0.0865478515625	0.7223059475352248
220.0	780.0	0.883697509765625	-0.0189208984375	0.8839000447808842
220.0	800.0	1.052001953125	0.05108642578125	1.0532416305283028
240.0	0.0	-0.263031005859375	0.5119463801383972	0.5755644240049961
240.0	20.0	-0.2661285400390625	0.5223159790039062	0.5862067738828441
240.0	40.0	-0.260955810546875	0.5232391357421875	0.5847025981047184
240.0	60.0	-0.23681640625	0.522247314453125	0.573432007933518
240.0	80.0	-0.1999359130859375	0.5015029907226562	0.5398885246467795
240.0	100.0	-0.022125244140625	0.481475830078125	0.481983922322832
240.0	120.0	-0.06878662109375	0.45812225341796875	0.4632575939132058
240.0	140.0	-0.1732025146484375	0.4432525634765625	0.47589068714263183
240.0	160.0	-0.1995391845703125	0.4285736083984375	0.4727485843391205
240.0	180.0	-0.2194061279296875	0.41815185546875	0.4722181944875237
240.0	200.0	-0.1769561767578125	0.4202728271484375	0.4560073878042796
240.0	220.0	-0.1969451904296875	0.4207000732421875	0.46451690998215317
240.0	240.0	-0.214935302734375	0.54766845703125	0.5883348733404365
240.0	260.0	0.2635040283203125	1.0269775390625	1.0602439524373155
240.0	280.0	0.769775390625	1.900146484375	2.050148973634488
240.0	300.0	0.4406890869140625	1.0355224609375	1.125394881111162
240.0	320.0	0.363128662109375	1.007476806640625	1.0709210713979513
240.0	340.0	0.274261474609375	0.620849609375	0.6787293966788229
240.0	360.0	0.031585693359375	0.026458740234375	0.0412034095650178
240.0	380.0	-0.06695556640625	0.16259765625	0.1758438104989053
240.0	400.0	-0.178680419921875	0.201507568359375	0.26931764251449586
240.0	420.0	-0.2765045166015625	0.3326416015625	0.4325565660016372
240.0	440.0	-0.3248291015625	0.448883056640625	0.554084780300751
240.0	460.0	-0.301971435546875	0.437042236328125	0.531218094779281
240.0	480.0	-0.291839599609375	0.416351318359375	0.5084474134064898
240.0	500.0	-0.2807464599609375	0.38800048828125	0.47891852510326505
240.0	520.0	-0.2640228271484375	0.3638916015625	0.44958330812339437
240.0	540.0	-0.27325439453125	0.353271484375	0.44661919551577256
240.0	560.0	-0.2794647216796875	0.26416015625	0.3845531417288508
240.0	580.0	-0.232879638671875	-0.0325927734375	0.23514934613621885
240.0	600.0	-0.233245849609375	-0.06439208984375	0.24197100568961719
240.0	620.0	-0.1844482421875	-0.07037353515625	0.19741729533261926
240.0	640.0	-0.1591339111328125	-0.07861328125	0.1774926749511581
240.0	660.0	-0.1815185546875	-0.1072998046875	0.21086069757499754
240.0	680.0	-0.1551666259765625	-0.25030517578125	0.29449849378194265
240.0	700.0	-0.1153564453125	-0.50897216796875	0.5218809991194786
240.0	720.0	-0.0419464111328125	-0.63665771484375	0.6380380453209579
240.0	740.0	0.03997802734375	-0.71307373046875	0.7141935226217871
240.0	760.0	0.188995361328125	-0.84124755859375	0.8622161570299488
240.0	780.0	0.341583251953125	-0.60064697265625	0.69098184040971
240.0	800.0	0.5082244873046875	-0.4693603515625	0.6918029120457546
260.0	0.0	-0.234649658203125	0.5493766665458679	0.5973903111366079
260.0	20.0	-0.235809326171875	0.5555763244628906	0.6035487475037363
260.0	40.0	-0.228363037109375	0.5536613464355469	0.5989078086439018
260.0	60.0	-0.197845458984375	0.5570793151855469	0.5911684946344281
260.0	80.0	-0.1612548828125	0.529815673828125	0.5538120488620876
260.0	100.0	-0.126739501953125	0.4997711181640625	0.5155909928482881
260.0	120.0	-0.193023681640625	0.47876739501953125	0.5162134831713419
260.0	140.0	-0.26708984375	0.4706878662109375	0.5411876310787275
260.0	160.0	-0.266937255859375	0.467193603515625	0.5380756096792052
260.0	180.0	-0.279296875	0.4572296142578125	0.5357850917477208
260.0	200.0	-0.214752197265625	0.44049072265625	0.49005161256406377
260.0	220.0	-0.20013427734375	0.409912109375	0.45615969394518735
260.0	240.0	-0.143890380859375	0.4120025634765625	0.43640640922781476
260.0	260.0	-0.219573974609375	0.516143798828125	0.5609074356740927
260.0	280.0	-0.255279541015625	0.631805419921875	0.6814291839243495
260.0	300.0	-0.159149169921875	0.476898193359375	0.5027527673879654
260.0	320.0	-0.13818359375	0.509429931640625	0.5278385745974208
260.0	340.0	-0.1485595703125	0.474639892578125	0.4973459294676178
260.0	360.0	-0.024017333984375	0.329925537109375	0.33079856766410975
260.0	380.0	-0.150238037109375	0.520111083984375	0.5413751079222977
260.0	400.0	-0.233489990234375	0.56842041015625	0.6145073947657977
260.0	420.0	-0.30810546875	0.65191650390625	0.721057631496266
260.0	440.0	-0.350799560546875	0.6744384765625	0.7602154894158804
260.0	460.0	-0.32147216796875	0.6512451171875	0.7262675522416576
260.0	480.0	-0.279449462890625	0.555633544921875	0.621949064274807
260.0	500.0	-0.264678955078125	0.487884521484375	0.5550551824506151
260.0	520.0	-0.246246337890625	0.4189453125	0.4859551767295689
260.0	540.0	-0.236083984375	0.400146484375	0.4645996735212449
260.0	560.0	-0.22100830078125	0.31976318359375	0.3887070395506438
260.0	580.0	-0.195892333984375	0.0679931640625	0.20735688286882584
260.0	600.0	-0.223114013671875	-0.05810546875	0.23055608557448848
260.0	620.0	-0.167755126953125	-0.0548095703125	0.17648193000106263
260.0	640.0	-0.13934326171875	-0.06390380859375	0.1532978843272362
260.0	660.0	-0.19317626953125	-0.10650634765625	0.22059164354318622
260.0	680.0	-0.182769775390625	-0.29718017578125	0.3488851496892841
260.0	700.0	-0.166534423828125	-0.55059814453125	0.5752321540743536
260.0	720.0	-0.159820556640625	-0.7147216796875	0.7323726440414338
260.0	740.0	-0.098907470703125	-0.777587890625	0.7838530572802064
260.0	760.0	0.045440673828125	-1.01629638671875	1.017311751871343
260.0	780.0	0.15704345703125	-0.714599609375	0.731652410038557
260.0	800.0	0.31854248046875	-0.57525634765625	0.6575630596239362
280.0	0.0	-0.22686767578125	0.5601446628570557	0.6043434335223896
280.0	20.0	-0.225067138671875	0.5685138702392578	0.6114435685853312
280.0	40.0	-0.19488525390625	0.5454978942871094	0.5792652370561986
280.0	60.0	-0.17010498046875	0.5239830017089844	0.5509027958362812
280.0	80.0	-0.117523193359375	0.5122451782226562	0.5255538255875852
280.0	100.0	-0.1622314453125	0.488311767578125	0.5145555598800342
280.0	120.0	-0.272491455078125	0.482696533203125	0.5542991396862432
280.0	140.0	-0.3214111328125	0.4905242919921875	0.5864462441948548
280.0	160.0	-0.313751220703125	0.496673583984375	0.5874729589696747
280.0	180.0	-0.31817626953125	0.490447998046875	0.5846155807716812
280.0	200.0	-0.2738037109375	0.476409912109375	0.5494860111769985
280.0	220.0	-0.229888916015625	0.4200897216796875	0.4788781556594082
280.0	240.0	-0.202667236328125	0.4288482666015625	0.47432567340177245
280.0	260.0	-0.1522216796875	0.426177978515625	0.4525473556861739
280.0	280.0	-0.060394287109375	0.431854248046875	0.436056832845882
280.0	300.0	0.039520263671875	0.472900390625	0.4745488707119343
280.0	320.0	0.0035400390625	0.4920654296875	0.4920781634761982
280.0	340.0	-0.04949951171875	0.5103759765625	0.5127707471302553
280.0	360.0	-0.10125732421875	0.5804443359375	0.5892102110706046
280.0	380.0	-0.22259521484375	0.62652587890625	0.664893455081778
280.0	400.0	-0.2506103515625	0.693267822265625	0.7371742139407768
280.0	420.0	-0.2581787109375	0.751495361328125	0.794607780530142
280.0	440.0	-0.257354736328125	0.764007568359375	0.8061879587422054
280.0	460.0	-0.253265380859375	0.7762451171875	0.8165168921089629
280.0	480.0	-0.20648193359375	0.694488525390625	0.7245337126730947
280.0	500.0	-0.1944580078125	0.589141845703125	0.6204047317363811
280.0	520.0	-0.171905517578125	0.51971435546875	0.5474070864120242
280.0	540.0	-0.1610107421875	0.48626708984375	0.5122305552823643
280.0	560.0	-0.112152099609375	0.442626953125	0.45661440305745077
280.0	580.0	-0.198394775390625	0.11016845703125	0.22693077320395072
280.0	600.0	-0.250823974609375	-0.06365966796875	0.2587763891175852
280.0	620.0	-0.16900634765625	-0.0570068359375	0.17836178091651328
280.0	640.0	-0.1337890625	-0.06494140625	0.14871751574833558
280.0	660.0	-0.17083740234375	-0.1053466796875	0.2007071024172813
280.0	680.0	-0.162933349609375	-0.31719970703125	0.3565991174353095
280.0	700.0	-0.163787841796875	-0.6148681640625	0.6363091357964834
280.0	720.0	-0.170379638671875	-0.79583740234375	0.8138712381225954
280.0	740.0	-0.140869140625	-0.87469482421875	0.8859656597721471
280.0	760.0	-0.0345458984375	-1.14923095703125	1.149750064882719
280.0	780.0	0.0206298828125	-0.84051513671875	0.8407682719502423
280.0	800.0	0.11724853515625	-0.71881103515625	0.7283107326263194
300.0	0.0	-0.360443115234375	0.6620551943778992	0.753814512809762
300.0	20.0	-0.35479736328125	0.6665706634521484	0.7551143081457036
300.0	40.0	-0.3026123046875	0.608795166015625	0.6798571622865149
300.0	60.0	-0.2894287109375	0.5477027893066406	0.6194734248773044
300.0	80.0	-0.177825927734375	0.507965087890625	0.5381919649068737
300.0	100.0	-0.221649169921875	0.4828948974609375	0.5313340159644078
300.0	120.0	-0.286834716796875	0.4866943359375	0.5649296694222986
300.0	140.0	-0.29107666015625	0.5027618408203125	0.5809432766395927
300.0	160.0	-0.316375732421875	0.5054473876953125	0.5962974641850268
300.0	180.0	-0.330535888671875	0.5184783935546875	0.6148770757502312
300.0	200.0	-0.32330322265625	0.5278778076171875	0.6190153096286434
300.0	220.0	-0.306365966796875	0.46942138671875	0.560550215342335
300.0	240.0	-0.307464599609375	0.4954071044921875	0.5830631862794001
300.0	260.0	-0.28662109375	0.469390869140625	0.5499813082415053
300.0	280.0	-0.2020263671875	0.45428466796875	0.49718126733662843
300.0	300.0	-0.145965576171875	0.4691162109375	0.491300283728337
300.0	320.0	-0.154388427734375	0.482696533203125	0.5067856842735476
300.0	340.0	-0.16644287109375	0.510223388671875	0.5366853227783874
300.0	360.0	-0.19110107421875	0.5758056640625	0.6066891983000989
300.0	380.0	-0.23486328125	0.6444091796875	0.6858745889337446
300.0	400.0	-0.255615234375	0.715423583984375	0.7597170871881416
300.0	420.0	-0.256439208984375	0.759552001953125	0.8016734444744518
300.0	440.0	-0.252593994140625	0.77313232421875	0.8133494431225735
300.0	460.0	-0.246917724609375	0.77984619140625	0.8180027169741582
300.0	480.0	-0.21051025390625	0.696136474609375	0.727269247446393
300.0	500.0	-0.1708984375	0.572540283203125	0.5975020098964153
300.0	520.0	-0.137115478515625	0.50872802734375	0.5268822071902145
300.0	540.0	-0.1092529296875	0.484619140625	0.49678155572184374
300.0	560.0	-0.0869140625	0.4593505859375	0.46750081824674755
300.0	580.0	-0.12890625	0.17626953125	0.2183752937860811
300.0	600.0	-0.1888427734375	-0.0704345703125	0.20155054397017505
300.0	620.0	-0.16485595703125	-0.0731201171875	0.18034422116109813
300.0	640.0	-0.1641845703125	-0.08203125	0.18353664240489623
300.0	660.0	-0.186248779296875	-0.1212158203125	0.22222034759132284
300.0	680.0	-0.150970458984375	-0.33538818359375	0.36780064325700657
300.0	700.0	-0.178619384765625	-0.668212890625	0.6916743105042059
300.0	720.0	-0.195404052734375	-0.83380126953125	0.8563920252413275
300.0	740.0	-0.165252685546875	-0.93072509765625	0.9452817873458107
300.0	760.0	-0.0743408203125	-1.17950439453125	1.1818448181903012
300.0	780.0	-0.046295166015625	-0.9954833984375	0.9965593002732395
300.0	800.0	0.034027099609375	-0.90228271484375	0.9029241058990696
320.0	0.0	-0.3731689453125	0.675373911857605	0.7716119378051947
320.0	20.0	-0.354705810546875	0.6636638641357422	0.7525064362484221
320.0	40.0	-0.28350830078125	0.5697593688964844	0.6363982205012769
320.0	60.0	-0.270965576171875	0.475860595703125	0.5475998995736661
320.0	80.0	-0.165313720703125	0.4920806884765625	0.5191069545134978
320.0	100.0	-0.24365234375	0.47442626953125	0.533335494633731
320.0	120.0	-0.31256103515625	0.49285888671875	0.5836131277786615
320.0	140.0	-0.338348388671875	0.503936767578125	0.6069859123850762
320.0	160.0	-0.342529296875	0.50543212890625	0.6105636380823755
320.0	180.0	-0.3441162109375	0.511138916015625	0.6161809459043749
320.0	200.0	-0.35638427734375	0.5149078369140625	0.6262106942981297
320.0	220.0	-0.326202392578125	0.48504638671875	0.5845322901197233
320.0	240.0	-0.354095458984375	0.4710693359375	0.5893130860026379
320.0	260.0	-0.36456298828125	0.46746826171875	0.5928176348076233
320.0	280.0	-0.294158935546875	0.458465576171875	0.5447202620581318
320.0	300.0	-0.213653564453125	0.465972900390625	0.5126193417166163
320.0	320.0	-0.224761962890625	0.47784423828125	0.5280653899102219
320.0	340.0	-0.225341796875	0.509979248046875	0.5575461943707533
320.0	360.0	-0.223907470703125	0.5599365234375	0.6030451605940842
320.0	380.0	-0.260589599609375	0.632232666015625	0.6838311804837501
320.0	400.0	-0.2679443359375	0.707366943359375	0.7564140134334987
320.0	420.0	-0.2335205078125	0.7408447265625	0.7767771472207928
320.0	440.0	-0.2208251953125	0.74774169921875	0.7796675032572201
320.0	460.0	-0.214508056640625	0.75933837890625	0.7890554353426059
320.0	480.0	-0.17462158203125	0.67108154296875	0.6934285357730924
320.0	500.0	-0.22625732421875	0.490631103515625	0.5402881235966496
320.0	520.0	-0.197509765625	0.43023681640625	0.4734066177279609
320.0	540.0	-0.171173095703125	0.4046630859375	0.43937733420495384
320.0	560.0	-0.142913818359375	0.38201904296875	0.407876094750374
320.0	580.0	-0.075286865234375	0.19232177734375	0.20653275313489117
320.0	600.0	-0.110015869140625	-0.09869384765625	0.1477970467497988
320.0	620.0	-0.141998291015625	-0.11431884765625	0.1822973219244074
320.0	640.0	-0.147705078125	-0.1258544921875	0.194051908796811
320.0	660.0	-0.165771484375	-0.1680908203125	0.236081996147991
320.0	680.0	-0.1483154296875	-0.3885498046875	0.41589471913704573
320.0	700.0	-0.17449951171875	-0.72467041015625	0.7453839835588834
320.0	720.0	-0.23480224609375	-0.87762451171875	0.9084915400488022
320.0	740.0	-0.1929931640625	-0.9808349609375	0.9996417268062204
320.0	760.0	-0.108795166015625	-1.21710205078125	1.2219549051271459
320.0	780.0	-0.05853271484375	-1.1513671875	1.1528540580483897
320.0	800.0	0.095733642578125	-1.0615234375	1.065831571442267
340.0	0.0	-0.404510498046875	0.5840463042259216	0.7104497367935951
340.0	20.0	-0.3818359375	0.571746826171875	0.6875268114074652
340.0	40.0	-0.333892822265625	0.49721527099609375	0.5989219001441033
340.0	60.0	-0.276885986328125	0.4616241455078125	0.538296109163643
340.0	80.0	-0.1519775390625	0.4810028076171875	0.5044411495061746
340.0	100.0	-0.23272705078125	0.4712371826171875	0.5255724140842278
340.0	120.0	-0.306640625	0.4930267333984375	0.5806064353294103
340.0	140.0	-0.316162109375	0.5043487548828125	0.5952530100354745
340.0	160.0	-0.335784912109375	0.5003509521484375	0.6025799386937377
340.0	180.0	-0.339935302734375	0.5092010498046875	0.6122431862971666
340.0	200.0	-0.358306884765625	0.50067138671875	0.6156749638805552
340.0	220.0	-0.35986328125	0.4774017333984375	0.5978411128751931
340.0	240.0	-0.399078369140625	0.4488372802734375	0.6005984089882334
340.0	260.0	-0.40509033203125	0.45843505859375	0.611768649125667
340.0	280.0	-0.302825927734375	0.50469970703125	0.5885790828644988
340.0	300.0	-0.215087890625	0.54119873046875	0.5823734768638581
340.0	320.0	-0.23321533203125	0.55731201171875	0.6041407696062618
340.0	340.0	-0.24114990234375	0.59173583984375	0.6389871513230828
340.0	360.0	-0.262359619140625	0.61688232421875	0.6703554069962745
340.0	380.0	-0.30987548828125	0.6097412109375	0.6839642991802072
340.0	400.0	-0.29620361328125	0.665618896484375	0.7285499954553191
340.0	420.0	-0.219085693359375	0.66949462890625	0.7044299817363507
340.0	440.0	-0.194671630859375	0.659759521484375	0.6878805637977717
340.0	460.0	-0.204132080078125	0.668792724609375	0.6992521824116485
340.0	480.0	-0.182525634765625	0.598114013671875	0.6253446895091332
340.0	500.0	-0.237091064453125	0.40960693359375	0.4732758317214081
340.0	520.0	-0.21368408203125	0.3515625	0.4114086512456781
340.0	540.0	-0.185760498046875	0.328125	0.3770583220930458
340.0	560.0	-0.16339111328125	0.31378173828125	0.3537734235044927
340.0	580.0	-0.166107177734375	0.1429443359375	0.21914533458755653
340.0	600.0	-0.180755615234375	-0.12890625	0.2220121927458488
340.0	620.0	-0.245391845703125	-0.16119384765625	0.29359941154541275
340.0	640.0	-0.2457275390625	-0.175048828125	0.3017020312852538
340.0	660.0	-0.2127685546875	-0.2073974609375	0.2971265128983436
340.0	680.0	-0.150787353515625	-0.391845703125	0.41985697688352364
340.0	700.0	-0.2115478515625	-0.7889404296875	0.8168105625518114
340.0	720.0	-0.2508544921875	-0.95025634765625	0.9828097997637408
340.0	740.0	-0.2037353515625	-1.08477783203125	1.103744100026231
340.0	760.0	-0.124908447265625	-1.21429443359375	1.220701884841289
340.0	780.0	-0.0498046875	-1.25897216796875	1.2599569145875216
340.0	800.0	0.053619384765625	-1.169921875	1.171149961373931
360.0	0.0	-0.389373779296875	0.5437574982643127	0.668793059864257
360.0	20.0	-0.361328125	0.5088710784912109	0.6241055907783745
360.0	40.0	-0.3272705078125	0.46926116943359375	0.5721119037583781
360.0	60.0	-0.264678955078125	0.4443550109863281	0.5172101362598261
360.0	80.0	-0.168182373046875	0.4534149169921875	0.48360148630324795
360.0	100.0	-0.224700927734375	0.4474639892578125	0.5007140187843802
360.0	120.0	-0.273101806640625	0.46649932861328125	0.5405610237401652
360.0	140.0	-0.2861328125	0.4855499267578125	0.5635873648013032
360.0	160.0	-0.311981201171875	0.4911346435546875	0.5818466361372522
360.0	180.0	-0.33660888671875	0.5069427490234375	0.6085199203029233
360.0	200.0	-0.350341796875	0.504730224609375	0.6144037550925563
360.0	220.0	-0.356475830078125	0.47943115234375	0.597435559091978
360.0	240.0	-0.371795654296875	0.4122314453125	0.5551277087828296
360.0	260.0	-0.143310546875	0.561004638671875	0.5790199629174909
360.0	280.0	0.321075439453125	1.102020263671875	1.1478406245483064
360.0	300.0	0.399505615234375	0.8477783203125	0.9371941191640504
360.0	320.0	0.31500244140625	0.859100341796875	0.91503001883403
360.0	340.0	0.253875732421875	0.886566162109375	0.9221997870906771
360.0	360.0	-0.060455322265625	0.634796142578125	0.6376684002068064
360.0	380.0	-0.33575439453125	0.548583984375	0.6431760267296943
360.0	400.0	-0.311920166015625	0.55755615234375	0.6388763988312466
360.0	420.0	-0.23516845703125	0.451385498046875	0.508972564122551
360.0	440.0	-0.208465576171875	0.404571533203125	0.455121985765354
360.0	460.0	-0.19635009765625	0.388336181640625	0.4351532498107298
360.0	480.0	-0.1732177734375	0.451995849609375	0.48405025059258655
360.0	500.0	-0.23895263671875	0.331512451171875	0.40865494965414
360.0	520.0	-0.232208251953125	0.29345703125	0.37421611598806037
360.0	540.0	-0.223358154296875	0.2830810546875	0.36058805944442196
360.0	560.0	-0.225494384765625	0.27099609375	0.35254304756807575
360.0	580.0	-0.235015869140625	0.134765625	0.27091369922830405
360.0	600.0	-0.200531005859375	-0.14300537109375	0.2462990468366328
360.0	620.0	-0.28094482421875	-0.178466796875	0.3328368847380453
360.0	640.0	-0.281158447265625	-0.196533203125	0.3430384415767273
360.0	660.0	-0.259246826171875	-0.22906494140625	0.34594748772268763
360.0	680.0	-0.168243408203125	-0.36395263671875	0.40095806037331855
360.0	700.0	-0.240936279296875	-0.8427734375	0.8765371399073676
360.0	720.0	-0.262451171875	-0.989501953125	1.023716138808386
360.0	740.0	-0.244232177734375	-1.14202880859375	1.1678523692226408
360.0	760.0	-0.344085693359375	-0.80291748046875	0.8735396068964975
360.0	780.0	-0.596038818359375	-0.62274169921875	0.8620147892797989
360.0	800.0	-1.203460693359375	-0.269775390625	1.2333273701041014
380.0	0.0	0.071807861328125	0.42131876945495605	0.4273942845237377
380.0	20.0	0.036956787109375	0.4240455627441406	0.4256529612212777
380.0	40.0	0.024078369140625	0.4213714599609375	0.4220588526853621
380.0	60.0	-0.0523681640625	0.4403190612792969	0.4434222596275001
380.0	80.0	-0.166748046875	0.4365997314453125	0.4673587879079051
380.0	100.0	-0.226470947265625	0.4328460693359375	0.4885128551992882
380.0	120.0	-0.269012451171875	0.4527740478515625	0.5266612168115187
380.0	140.0	-0.286956787109375	0.4671630859375	0.5482568253389858
380.0	160.0	-0.29119873046875	0.46832275390625	0.5514733923345221
380.0	180.0	-0.309722900390625	0.4876708984375	0.5777120218666212
380.0	200.0	-0.3182373046875	0.48291015625	0.5783400393403211
380.0	220.0	-0.320556640625	0.477813720703125	0.5753803190420658
380.0	240.0	-0.313507080078125	0.55352783203125	0.6361444412178162
380.0	260.0	0.284423828125	1.207275390625	1.2403268854677085
380.0	280.0	1.685089111328125	1.43951416015625	2.2162414873851097
380.0	300.0	2.257904052734375	0.696197509765625	2.3627995437527436
380.0	320.0	2.114105224609375	0.77557373046875	2.251878218757371
380.0	340.0	1.92236328125	0.6575927734375	2.0317255820546953
380.0	360.0	0.97222900390625	0.365692138671875	1.0387299823933787
380.0	380.0	-0.28125	0.404052734375	0.492300898491882
380.0	400.0	-0.29681396484375	0.434326171875	0.5260586975821794
380.0	420.0	-0.257781982421875	0.310577392578125	0.40362094499911505
380.0	440.0	-0.252288818359375	0.293212890625	0.3868119014428562
380.0	460.0	-0.2391357421875	0.282379150390625	0.370032279358028
380.0	480.0	-0.23046875	0.258819580078125	0.3465594029288189
380.0	500.0	-0.269866943359375	0.18707275390625	0.3283662320827166
380.0	520.0	-0.253326416015625	0.15704345703125	0.29805523053227495
380.0	540.0	-0.245635986328125	0.14666748046875	0.28609157206468344
380.0	560.0	-0.26361083984375	0.132568359375	0.29506786472014596
380.0	580.0	-0.27130126953125	0.1011962890625	0.2895601280723729
380.0	600.0	-0.293701171875	-0.16094970703125	0.334910714301877
380.0	620.0	-0.333984375	-0.201416015625	0.3900179150941542
380.0	640.0	-0.303131103515625	-0.220947265625	0.37510819786531574
380.0	660.0	-0.260589599609375	-0.25079345703125	0.36166876767874195
380.0	680.0	-0.1761474609375	-0.37451171875	0.4138682827613239
380.0	700.0	-0.253753662109375	-0.87554931640625	0.9115796874071792
380.0	720.0	-0.244140625	-1.03643798828125	1.064804370918844
380.0	740.0	-0.123046875	-1.10693359375	1.1137515496822241
380.0	760.0	-0.427459716796875	-0.3370361328125	0.5443483850488304
380.0	780.0	-0.959228515625	-0.07550048828125	0.9621952343047891
380.0	800.0	-1.839752197265625	0.26519775390625	1.858767870397112
400.0	0.0	0.070556640625	0.3693094253540039	0.3759889508903021
400.0	20.0	-0.01458740234375	0.3767356872558594	0.3770179973943991
400.0	40.0	-0.02593994140625	0.3817939758300781	0.38267417020266464
400.0	60.0	-0.12939453125	0.4094963073730469	0.4294533391063203
400.0	80.0	-0.204345703125	0.40186309814453125	0.45083380090225245
400.0	100.0	-0.232666015625	0.404327392578125	0.46649128096443343
400.0	120.0	-0.254791259765625	0.41767120361328125	0.48925230748635334
400.0	140.0	-0.285003662109375	0.4380645751953125	0.5226161683844123
400.0	160.0	-0.290374755859375	0.443572998046875	0.5301646003239792
400.0	180.0	-0.319305419921875	0.4688720703125	0.5672715130434587
400.0	200.0	-0.330078125	0.4717864990234375	0.57578995238221
400.0	220.0	-0.330230712890625	0.46563720703125	0.570850534122649
400.0	240.0	-0.332305908203125	0.8054656982421875	0.8713221032841291
400.0	260.0	0.875640869140625	0.79315185546875	1.181455372641248
400.0	280.0	2.7052001953125	1.386566162109375	3.039847663720258
400.0	300.0	3.757080078125	0.09234619140625	3.758214806595147
400.0	320.0	3.75421142578125	0.037139892578125	3.7543951311878723
400.0	340.0	3.2783203125	-0.0714111328125	3.2790979889658165
400.0	360.0	2.003570556640625	-0.113555908203125	2.0067859675922244
400.0	380.0	-0.350067138671875	0.149322509765625	0.38058404262477813
400.0	400.0	-0.34088134765625	0.340087890625	0.4815182930374537
400.0	420.0	-0.33453369140625	0.220367431640625	0.40059280524464946
400.0	440.0	-0.30694580078125	0.24017333984375	0.38974216834844067
400.0	460.0	-0.289764404296875	0.229827880859375	0.36984356803631707
400.0	480.0	-0.27978515625	0.216552734375	0.35380053762413394
400.0	500.0	-0.29595947265625	0.175994873046875	0.34433443742058567
400.0	520.0	-0.29119873046875	0.14007568359375	0.32313758333079745
400.0	540.0	-0.29119873046875	0.12591552734375	0.3172560805609033
400.0	560.0	-0.3218994140625	0.1044921875	0.33843441022200443
400.0	580.0	-0.332000732421875	0.066162109375	0.33852904018061863
400.0	600.0	-0.37335205078125	-0.16082763671875	0.40651848980717137
400.0	620.0	-0.368408203125	-0.2005615234375	0.41946338196958516
400.0	640.0	-0.329437255859375	-0.2254638671875	0.39920278174794566
400.0	660.0	-0.28912353515625	-0.2587890625	0.38802602676995296
400.0	680.0	-0.20013427734375	-0.37274169921875	0.42307221996295874
400.0	700.0	-0.255523681640625	-0.90545654296875	0.9408208666287644
400.0	720.0	-0.059173583984375	-0.97113037109375	0.9729315036025098
400.0	740.0	0.053009033203125	-0.91552734375	0.9170606712508506
400.0	760.0	-0.69061279296875	-0.03759765625	0.6916354629192973
400.0	780.0	-1.297576904296875	0.16650390625	1.3082161034634798
400.0	800.0	-1.8695068359375	0.34381103515625	1.900858184482013
420.0	0.0	-0.11614990234375	0.31179875135421753	0.33273001241323547
420.0	20.0	-0.13897705078125	0.3347339630126953	0.3624381969909334
420.0	40.0	-0.145263671875	0.33001708984375	0.36057289686767285
420.0	60.0	-0.20037841796875	0.38785552978515625	0.43655861275730584
420.0	80.0	-0.248321533203125	0.3752899169921875	0.45000678400259003
420.0	100.0	-0.25286865234375	0.383453369140625	0.4593245493585562
420.0	120.0	-0.253509521484375	0.39871978759765625	0.4724876151870617
420.0	140.0	-0.2801513671875	0.412872314453125	0.49894722825054916
420.0	160.0	-0.284637451171875	0.42095947265625	0.5081587903683745
420.0	180.0	-0.32110595703125	0.4477996826171875	0.5510295739731297
420.0	200.0	-0.3319091796875	0.4579925537109375	0.5656154902541966
420.0	220.0	-0.298614501953125	0.4416961669921875	0.5331661323755508
420.0	240.0	-0.489105224609375	1.0752716064453125	1.1812844485422087
420.0	260.0	-0.105682373046875	2.432159423828125	2.434454400248396
420.0	280.0	1.824310302734375	3.2291259765625	3.7088222730637157
420.0	300.0	3.138763427734375	0.0294189453125	3.13890129338693
420.0	320.0	3.25286865234375	-0.314605712890625	3.268047004555483
420.0	340.0	3.067535400390625	-0.3638916015625	3.0890436271340347
420.0	360.0	1.706512451171875	-0.39666748046875	1.7520073732910109
420.0	380.0	-0.874725341796875	-0.323272705078125	0.932550087357343
420.0	400.0	-0.44744873046875	0.19976806640625	0.4900180065607671
420.0	420.0	-0.457611083984375	0.1517333984375	0.4821109088028893
420.0	440.0	-0.4056396484375	0.205108642578125	0.4545471148789085
420.0	460.0	-0.360107421875	0.197479248046875	0.4107011184530892
420.0	480.0	-0.34478759765625	0.201324462890625	0.39926185249253
420.0	500.0	-0.371246337890625	0.155731201171875	0.40258669925326035
420.0	520.0	-0.37384033203125	0.12353515625	0.39372265452085325
420.0	540.0	-0.404693603515625	0.114990234375	0.420713283279812
420.0	560.0	-0.451263427734375	0.07977294921875	0.4582601931628305
420.0	580.0	-0.393951416015625	0.0404052734375	0.3960180605758722
420.0	600.0	-0.402587890625	-0.1522216796875	0.4304049830621978
420.0	620.0	-0.36883544921875	-0.1981201171875	0.4186778826673148
420.0	640.0	-0.3392333984375	-0.22515869140625	0.40715566425045663
420.0	660.0	-0.31927490234375	-0.26123046875	0.4125261459228443
420.0	680.0	-0.245330810546875	-0.35711669921875	0.43326613468453984
420.0	700.0	-0.27459716796875	-0.91619873046875	0.9564641751623566
420.0	720.0	0.01641845703125	-0.89617919921875	0.8963295838270915
420.0	740.0	-0.138946533203125	-0.6036376953125	0.6194228009133613
420.0	760.0	-1.028839111328125	0.1131591796875	1.0350434372266673
420.0	780.0	-1.5657958984375	0.2586669921875	1.5870177719266492
420.0	800.0	-1.901519775390625	0.35003662109375	1.9334691857664406
440.0	0.0	-0.254302978515625	0.24449372291564941	0.3527707264315915
440.0	20.0	-0.272705078125	0.25667572021484375	0.374500313728802
440.0	40.0	-0.270050048828125	0.2560310363769531	0.3721275593937237
440.0	60.0	-0.26605224609375	0.3372840881347656	0.4295862588123946
440.0	80.0	-0.276397705078125	0.3447113037109375	0.4418388555554484
440.0	100.0	-0.260711669921875	0.36185455322265625	0.4459924803417888
440.0	120.0	-0.253326416015625	0.380096435546875	0.4567795675889643
440.0	140.0	-0.27313232421875	0.387603759765625	0.4741707931933226
440.0	160.0	-0.278045654296875	0.3913116455078125	0.4800356130365842
440.0	180.0	-0.300506591796875	0.422821044921875	0.5187309974757629
440.0	200.0	-0.305511474609375	0.4317626953125	0.528919924167647
440.0	220.0	-0.237945556640625	0.4095611572265625	0.4736648914937415
440.0	240.0	-0.642974853515625	1.360992431640625	1.5052299031166305
440.0	260.0	0.14129638671875	4.398712158203125	4.400980949700165
440.0	280.0	2.31683349609375	4.6463623046875	5.1919553267572445
440.0	300.0	2.845306396484375	0.657928466796875	2.9203832552075397
440.0	320.0	2.872039794921875	0.13775634765625	2.875341613606021
440.0	340.0	2.67095947265625	-0.44549560546875	2.707857241263675
440.0	360.0	1.667205810546875	-0.561431884765625	1.7591989586038141
440.0	380.0	-1.467010498046875	-0.443389892578125	1.5325515972456463
440.0	400.0	-0.7032470703125	0.182830810546875	0.7266247636767836
440.0	420.0	-0.593780517578125	0.11602783203125	0.6050105460743788
440.0	440.0	-0.5272216796875	0.202178955078125	0.5646583297968705
440.0	460.0	-0.481536865234375	0.2042236328125	0.5230535773502399
440.0	480.0	-0.44677734375	0.20440673828125	0.49131671001817667
440.0	500.0	-0.41656494140625	0.178192138671875	0.4530770229147018
440.0	520.0	-0.41253662109375	0.135498046875	0.43421905122920157
440.0	540.0	-0.429443359375	0.10382080078125	0.4418148453664107
440.0	560.0	-0.470947265625	0.05206298828125	0.47381629535975006
440.0	580.0	-0.4300537109375	-0.0133056640625	0.430259497265614
440.0	600.0	-0.42791748046875	-0.16131591796875	0.4573141103014683
440.0	620.0	-0.36053466796875	-0.220947265625	0.4228509678296848
440.0	640.0	-0.333160400390625	-0.256103515625	0.42022001749550936
440.0	660.0	-0.30902099609375	-0.30303955078125	0.4328128294823009
440.0	680.0	-0.275787353515625	-0.44976806640625	0.5275888341483065
440.0	700.0	-0.078399658203125	-0.75152587890625	0.755604164276626
440.0	720.0	0.16650390625	-0.80877685546875	0.825738186556991
440.0	740.0	-0.435516357421875	-0.17633056640625	0.46985845339970983
440.0	760.0	-0.80780029296875	0.14483642578125	0.8206819746731896
440.0	780.0	-1.19036865234375	0.22198486328125	1.2108900891528804
440.0	800.0	-1.473724365234375	0.287109375	1.5014310832996471
460.0	0.0	-0.254852294921875	0.19746625423431396	0.32240132411061384
460.0	20.0	-0.279937744140625	0.2070446014404297	0.3481847319745201
460.0	40.0	-0.291351318359375	0.20650863647460938	0.35711539822352695
460.0	60.0	-0.289642333984375	0.2501106262207031	0.3826852583839996
460.0	80.0	-0.301544189453125	0.28484344482421875	0.41480680593774
460.0	100.0	-0.299713134765625	0.33397674560546875	0.44874093835559253
460.0	120.0	-0.27874755859375	0.35186767578125	0.44889983591183785
460.0	140.0	-0.280609130859375	0.3560943603515625	0.45337035390047536
460.0	160.0	-0.267974853515625	0.3634796142578125	0.4515838262136155
460.0	180.0	-0.282470703125	0.39288330078125	0.48388736928824877
460.0	200.0	-0.28863525390625	0.4052581787109375	0.4975384419415565
460.0	220.0	-0.20965576171875	0.3835296630859375	0.43709328625441274
460.0	240.0	-0.286102294921875	1.0816802978515625	1.1188774686800198
460.0	260.0	-0.06610107421875	4.337066650390625	4.337570343169483
460.0	280.0	1.46185302734375	5.205291748046875	5.406669627029099
460.0	300.0	0.889984130859375	1.383026123046875	1.6446376531660665
460.0	320.0	0.703826904296875	0.9508056640625	1.1829639563509338
460.0	340.0	1.161224365234375	-0.200531005859375	1.1784119444086392
460.0	360.0	0.457061767578125	-0.4053955078125	0.6109426954602164
460.0	380.0	-1.686065673828125	-0.150604248046875	1.6927785135661588
460.0	400.0	-0.811492919921875	0.284759521484375	0.8600050837985441
460.0	420.0	-0.619140625	0.150604248046875	0.6371944389706766
460.0	440.0	-0.531951904296875	0.19952392578125	0.5681396179146755
460.0	460.0	-0.5006103515625	0.199798583984375	0.5390085326353297
460.0	480.0	-0.492401123046875	0.198516845703125	0.5309122375739158
460.0	500.0	-0.462158203125	0.165802001953125	0.49099949955920813
460.0	520.0	-0.440338134765625	0.1048583984375	0.452651031868643
460.0	540.0	-0.45001220703125	0.05926513671875	0.45389794327296606
460.0	560.0	-0.460113525390625	0.00885009765625	0.4601986315450259
460.0	580.0	-0.416595458984375	-0.05975341796875	0.42085894003258406
460.0	600.0	-0.44940185546875	-0.162353515625	0.47782914491955425
460.0	620.0	-0.38055419921875	-0.22882080078125	0.4440500618322179
460.0	640.0	-0.3531494140625	-0.287353515625	0.45528732861209104
460.0	660.0	-0.348541259765625	-0.3944091796875	0.5263455241386361
460.0	680.0	-0.33184814453125	-0.57037353515625	0.6598857178598968
460.0	700.0	-0.13494873046875	-0.69476318359375	0.7077478655089325
460.0	720.0	0.0059814453125	-0.68377685546875	0.6838030167838968
460.0	740.0	1.139404296875	-0.1947021484375	1.1559200138173018
460.0	760.0	1.5262451171875	-0.060791015625	1.5274553038696106
460.0	780.0	1.62054443359375	-0.05987548828125	1.6216501889583357
460.0	800.0	1.6705322265625	-0.025146484375	1.6707214805766657
480.0	0.0	-0.270660400390625	0.16563838720321655	0.3173218045689519
480.0	20.0	-0.283660888671875	0.16801071166992188	0.32968333139234
480.0	40.0	-0.270843505859375	0.17296600341796875	0.3213618567978815
480.0	60.0	-0.27484130859375	0.1910858154296875	0.3347409950513285
480.0	80.0	-0.269287109375	0.22208404541015625	0.3490513866199124
480.0	100.0	-0.24798583984375	0.29715728759765625	0.38703931368196465
480.0	120.0	-0.294464111328125	0.32047271728515625	0.4352147462855482
480.0	140.0	-0.31988525390625	0.322265625	0.45407236066876683
480.0	160.0	-0.30841064453125	0.3266143798828125	0.4492149583511386
480.0	180.0	-0.29638671875	0.3642425537109375	0.4695931483585092
480.0	200.0	-0.287445068359375	0.3713226318359375	0.46957977409348983
480.0	220.0	-0.227508544921875	0.3422088623046875	0.4109343541885217
480.0	240.0	-0.154937744140625	0.9866790771484375	0.998769896343436
480.0	260.0	-0.2899169921875	4.08544921875	4.09572303523371
480.0	280.0	1.19915771484375	5.257049560546875	5.392082093877594
480.0	300.0	-0.680419921875	2.365509033203125	2.461423217622269
480.0	320.0	-1.126739501953125	2.058807373046875	2.346961802964367
480.0	340.0	-0.37493896484375	0.431396484375	0.5715611551612062
480.0	360.0	-0.883819580078125	0.08392333984375	0.8877951211287448
480.0	380.0	-1.9049072265625	0.00994873046875	1.9049332059282225
480.0	400.0	-1.002777099609375	0.360015869140625	1.0654451358629735
480.0	420.0	-0.733734130859375	0.21533203125	0.7646787943118427
480.0	440.0	-0.587554931640625	0.227294921875	0.6299871262219426
480.0	460.0	-0.52301025390625	0.19427490234375	0.5579269337213912
480.0	480.0	-0.520477294921875	0.19134521484375	0.5545354864864767
480.0	500.0	-0.50189208984375	0.155853271484375	0.525533930474626
480.0	520.0	-0.487884521484375	0.09246826171875	0.4965699202824561
480.0	540.0	-0.49462890625	0.0537109375	0.4975365511248397
480.0	560.0	-0.4954833984375	0.0048828125	0.4955074570428628
480.0	580.0	-0.453826904296875	-0.07757568359375	0.46040943273213086
480.0	600.0	-0.45477294921875	-0.1705322265625	0.48569504386753176
480.0	620.0	-0.40191650390625	-0.25701904296875	0.47706987387676747
480.0	640.0	-0.492523193359375	-0.42138671875	0.6481865956156513
480.0	660.0	-0.473114013671875	-0.5531005859375	0.7278441647063724
480.0	680.0	-0.473907470703125	-0.59124755859375	0.7577347598805951
480.0	700.0	-0.4151611328125	-0.587646484375	0.7195047997035569
480.0	720.0	-0.366607666015625	-0.5086669921875	0.6270113952094509
480.0	740.0	1.25146484375	-0.13629150390625	1.258864420491436
480.0	760.0	1.63427734375	-0.01629638671875	1.63435859238866
480.0	780.0	1.703826904296875	-0.007568359375	1.7038437134518827
480.0	800.0	1.748626708984375	0.02813720703125	1.7488530726716425
500.0	0.0	-0.274078369140625	0.18961042165756226	0.3332732579009952
500.0	20.0	-0.260284423828125	0.18114280700683594	0.31711306787619903
500.0	40.0	-0.234222412109375	0.18302536010742188	0.29725144369167555
500.0	60.0	-0.24609375	0.16584014892578125	0.29675762632961566
500.0	80.0	-0.240570068359375	0.181732177734375	0.30149716783829467
500.0	100.0	-0.2169189453125	0.25279998779296875	0.33310908523126853
500.0	120.0	-0.2662353515625	0.2804412841796875	0.38668925029532464
500.0	140.0	-0.306976318359375	0.2883453369140625	0.42116207492313523
500.0	160.0	-0.341156005859375	0.2856597900390625	0.4449594767830922
500.0	180.0	-0.341064453125	0.3231048583984375	0.46981029225223414
500.0	200.0	-0.33843994140625	0.3073577880859375	0.45717655652509787
500.0	220.0	-0.314727783203125	0.2859954833984375	0.4252610892666518
500.0	240.0	-0.2869873046875	0.6883697509765625	0.7457979800933565
500.0	260.0	0.037139892578125	3.187835693359375	3.1880520352523676
500.0	280.0	0.86065673828125	5.09375	5.16594803338641
500.0	300.0	-0.70758056640625	3.81573486328125	3.880786364232869
500.0	320.0	-1.021270751953125	3.819671630859375	3.9538443717964946
500.0	340.0	-0.996307373046875	2.545562744140625	2.7335906910041077
500.0	360.0	-1.117279052734375	0.887725830078125	1.4270142364625933
500.0	380.0	-1.782806396484375	0.35308837890625	1.8174350196538653
500.0	400.0	-1.0084228515625	0.444061279296875	1.1018652673191134
500.0	420.0	-0.72503662109375	0.2530517578125	0.7679279224374109
500.0	440.0	-0.600982666015625	0.23870849609375	0.6466543983911253
500.0	460.0	-0.540283203125	0.19122314453125	0.5731249694293814
500.0	480.0	-0.53802490234375	0.162994384765625	0.5621725402464322
500.0	500.0	-0.51861572265625	0.10504150390625	0.5291464686919408
500.0	520.0	-0.49005126953125	0.0322265625	0.49110976176386095
500.0	540.0	-0.484649658203125	-0.022216796875	0.48515861041497643
500.0	560.0	-0.51605224609375	-0.04974365234375	0.5184441644448322
500.0	580.0	-0.478515625	-0.11328125	0.4917416445357289
500.0	600.0	-0.616302490234375	-0.23529052734375	0.659689617719418
500.0	620.0	-0.5523681640625	-0.34112548828125	0.6492127443487983
500.0	640.0	-0.521240234375	-0.48553466796875	0.7123449274970863
500.0	660.0	-0.4610595703125	-0.623046875	0.7750892437803616
500.0	680.0	-0.4432373046875	-0.63055419921875	0.7707515205428004
500.0	700.0	-0.465118408203125	-0.55859375	0.7268852118377918
500.0	720.0	-0.482421875	-0.45721435546875	0.6646621941446799
500.0	740.0	1.413665771484375	-0.0537109375	1.4146857524813212
500.0	760.0	1.7205810546875	0.039306640625	1.7210299758420167
500.0	780.0	1.768310546875	0.05352783203125	1.769120521330112
500.0	800.0	1.78594970703125	0.0660400390625	1.7871702892574015
520.0	0.0	-0.2452392578125	0.17184576392173767	0.29945493843026105
520.0	20.0	-0.2430419921875	0.17128753662109375	0.29733622411033495
520.0	40.0	-0.2081298828125	0.17018890380859375	0.2688536983177203
520.0	60.0	-0.201171875	0.13764190673828125	0.24375278004889572
520.0	80.0	-0.184814453125	0.15760040283203125	0.24288735878326675
520.0	100.0	-0.1685791015625	0.16747283935546875	0.23762589380242705
520.0	120.0	-0.1824951171875	0.1614837646484375	0.243683142712645
520.0	140.0	-0.181396484375	0.2120361328125	0.27904122663450603
520.0	160.0	-0.3017578125	0.2423858642578125	0.38705126869291084
520.0	180.0	-0.331298828125	0.2939605712890625	0.44291278034122056
520.0	200.0	-0.3603515625	0.277923583984375	0.4550766607187314
520.0	220.0	-0.3839111328125	0.26373291015625	0.46577119468346434
520.0	240.0	-0.382080078125	0.2688446044921875	0.46718583825343724
520.0	260.0	-0.8656005859375	0.8515625	1.214258236859686
520.0	280.0	-2.2091064453125	3.0460205078125	3.762763907121406
520.0	300.0	-2.96826171875	2.98626708984375	4.210506948442261
520.0	320.0	-3.376953125	3.14776611328125	4.616518592226074
520.0	340.0	-3.8944091796875	2.785247802734375	4.787904362189258
520.0	360.0	-1.685791015625	0.922210693359375	1.9215524742531358
520.0	380.0	-1.0753173828125	0.527557373046875	1.197758012135525
520.0	400.0	-0.795166015625	0.475555419921875	0.9265214243729114
520.0	420.0	-0.6492919921875	0.286468505859375	0.70967900910772
520.0	440.0	-0.556884765625	0.236846923828125	0.6051587457122775
520.0	460.0	-0.5181884765625	0.17681884765625	0.547525526463058
520.0	480.0	-0.4962158203125	0.123016357421875	0.511236896674872
520.0	500.0	-0.5018310546875	0.06085205078125	0.5055070519122878
520.0	520.0	-0.4931640625	-0.0113525390625	0.4932947117947541
520.0	540.0	-0.446044921875	-0.0714111328125	0.451725162261346
520.0	560.0	-0.4892578125	-0.10443115234375	0.5002789948340113
520.0	580.0	-0.4979248046875	-0.20196533203125	0.5373258847902064
520.0	600.0	-0.5081787109375	-0.309326171875	0.5949187195381745
520.0	620.0	-0.4649658203125	-0.4451904296875	0.643729549379409
520.0	640.0	-0.43701171875	-0.5987548828125	0.7412736687733078
520.0	660.0	-0.380615234375	-0.76654052734375	0.8558342927803083
520.0	680.0	-0.359375	-0.82452392578125	0.8994387665709791
520.0	700.0	-0.41015625	-0.8076171875	0.905800017089574
520.0	720.0	0.155029296875	-1.41265869140625	1.4211399161571585
520.0	740.0	1.5322265625	-0.01580810546875	1.5323081070819529
520.0	760.0	1.768310546875	0.06475830078125	1.7694959247507287
520.0	780.0	1.783203125	0.075439453125	1.7847981667677622
520.0	800.0	1.78466796875	0.0732421875	1.7861702541225
540.0	0.0	-0.2257080078125	0.15687459707260132	0.2748704130992977
540.0	20.0	-0.229248046875	0.15756607055664062	0.27817572429430726
540.0	40.0	-0.1884765625	0.15845870971679688	0.24623683172289337
540.0	60.0	-0.18408203125	0.13713836669921875	0.22954983304296991
540.0	80.0	-0.169677734375	0.14697265625	0.22448050077415124
540.0	100.0	-0.147216796875	0.161285400390625	0.21837070696707292
540.0	120.0	-0.1656494140625	0.14466094970703125	0.21992389308437998
540.0	140.0	-0.1552734375	0.2083282470703125	0.2598278255315538
540.0	160.0	-0.206787109375	0.2714996337890625	0.3412813498438836
540.0	180.0	-0.2547607421875	0.2836761474609375	0.38128098877101835
540.0	200.0	-0.279296875	0.2477874755859375	0.37337029533964966
540.0	220.0	-0.3138427734375	0.26617431640625	0.411516771411903
540.0	240.0	-0.3277587890625	0.2465972900390625	0.4101658777401234
540.0	260.0	-0.3729248046875	0.365875244140625	0.5224343061344383
540.0	280.0	-0.322509765625	1.272491455078125	1.3127250481994834
540.0	300.0	-0.2017822265625	2.325439453125	2.3341775247625915
540.0	320.0	-0.1949462890625	2.4908447265625	2.4984618282982543
540.0	340.0	-0.246826171875	2.2606201171875	2.2740550726302327
540.0	360.0	-0.388427734375	0.7271728515625	0.8244127976209693
540.0	380.0	-0.5760498046875	0.526885986328125	0.7806678039149995
540.0	400.0	-0.54931640625	0.465179443359375	0.7198197195823084
540.0	420.0	-0.5018310546875	0.31658935546875	0.5933491614933716
540.0	440.0	-0.4398193359375	0.237213134765625	0.49971103606968503
540.0	460.0	-0.385009765625	0.091644287109375	0.3957665915491137
540.0	480.0	-0.384033203125	0.03729248046875	0.385839643118692
540.0	500.0	-0.351806640625	-0.066558837890625	0.3580474707202921
540.0	520.0	-0.343017578125	-0.95751953125	1.0171060473854043
540.0	540.0	-0.33349609375	-1.1959228515625	1.2415518963925312
540.0	560.0	-0.3372802734375	-1.27288818359375	1.3168152151242296
540.0	580.0	-0.3297119140625	-1.27099609375	1.3130655035460022
540.0	600.0	-0.4195556640625	-1.2286376953125	1.2982979402239445
540.0	620.0	-0.4364013671875	-1.25128173828125	1.3251989065190424
540.0	640.0	-0.5455322265625	-1.27105712890625	1.3831817072104584
540.0	660.0	-0.6416015625	-1.30474853515625	1.453967436015959
540.0	680.0	-0.681884765625	-1.41534423828125	1.5710398296756811
540.0	700.0	-0.748779296875	-1.4083251953125	1.5950079282500795
540.0	720.0	-0.7738037109375	-1.38739013671875	1.5885916953468937
540.0	740.0	-0.814208984375	-1.29925537109375	1.5332973584901681
540.0	760.0	0.51513671875	-1.02227783203125	1.1447348185789707
540.0	780.0	1.6839599609375	-0.23809814453125	1.7007092274900641
540.0	800.0	1.781005859375	0.13287353515625	1.7859555558504252
560.0	0.0	-0.2191162109375	0.16317954659461975	0.2732022663200887
560.0	20.0	-0.1943359375	0.1610851287841797	0.252418056642982
560.0	40.0	-0.16796875	0.16264724731445312	0.23381109476569195
560.0	60.0	-0.1651611328125	0.1323394775390625	0.2116410572342245
560.0	80.0	-0.1463623046875	0.145294189453125	0.20623366777099505
560.0	100.0	-0.1383056640625	0.146820068359375	0.20170421211472173
560.0	120.0	-0.15673828125	0.13353729248046875	0.2059104108398076
560.0	140.0	-0.15966796875	0.18597412109375	0.24511269645072195
560.0	160.0	-0.21630859375	0.26092529296875	0.3389268597218736
560.0	180.0	-0.2611083984375	0.2426910400390625	0.3564779609594934
560.0	200.0	-0.282470703125	0.199615478515625	0.3458844277890432
560.0	220.0	-0.3157958984375	0.2481842041015625	0.40164965907551053
560.0	240.0	-0.329833984375	0.2255401611328125	0.3995732993237946
560.0	260.0	-0.3546142578125	0.209259033203125	0.41175309934597554
560.0	280.0	-0.3485107421875	0.641937255859375	0.7304403999508425
560.0	300.0	-0.322265625	0.832672119140625	0.8928594464140366
560.0	320.0	-0.33154296875	0.844635009765625	0.9073748067085293
560.0	340.0	-0.32470703125	0.74371337890625	0.8115073912832463
560.0	360.0	-0.5238037109375	-0.537933349609375	0.7508279538042375
560.0	380.0	-0.3870849609375	0.098175048828125	0.39934084088205984
560.0	400.0	-0.363037109375	0.059051513671875	0.36780840671509313
560.0	420.0	-0.3663330078125	-0.010711669921875	0.3664895803231906
560.0	440.0	-0.3563232421875	-0.1558837890625	0.3889293105636213
560.0	460.0	-0.2880859375	-0.26318359375	0.3902039356598277
560.0	480.0	-0.3026123046875	-0.3695068359375	0.4776081121095232
560.0	500.0	-0.258056640625	-0.536102294921875	0.5949780671513543
560.0	520.0	-0.308837890625	-1.20953369140625	1.2483399350066988
560.0	540.0	-0.3203125	-1.30548095703125	1.3442025988769246
560.0	560.0	-0.3363037109375	-1.32611083984375	1.3680899625176077
560.0	580.0	-0.3330078125	-1.315185546875	1.356689804596072
560.0	600.0	-0.418212890625	-1.25616455078125	1.3239529449811944
560.0	620.0	-0.448974609375	-1.26446533203125	1.3418087701950427
560.0	640.0	-0.5758056640625	-1.28466796875	1.4078082087765746
560.0	660.0	-0.6639404296875	-1.3511962890625	1.5055059965838373
560.0	680.0	-0.7103271484375	-1.44354248046875	1.6088441660786235
560.0	700.0	-0.7701416015625	-1.431640625	1.625642324008465
560.0	720.0	-0.796142578125	-1.42041015625	1.6283144710656081
560.0	740.0	-0.820068359375	-1.42999267578125	1.648451141780072
560.0	760.0	-0.642822265625	-0.19873046875	0.6728404449740315
560.0	780.0	1.6019287109375	-0.07708740234375	1.6037824236865759
560.0	800.0	1.7178955078125	0.14923095703125	1.724365058303731
580.0	0.0	0.0037841796875	0.16129493713378906	0.16133932180624863
580.0	20.0	-0.0501708984375	0.1696186065673828	0.17688298602151237
580.0	40.0	-0.0655517578125	0.16719436645507812	0.17958560389581235
580.0	60.0	-0.1490478515625	0.14177703857421875	0.20570850911489427
580.0	80.0	-0.1297607421875	0.157928466796875	0.20439973296915653
580.0	100.0	-0.1273193359375	0.1542205810546875	0.19998550178553298
580.0	120.0	-0.153564453125	0.11783599853515625	0.19356488269920674
580.0	140.0	-0.16455078125	0.1605072021484375	0.22986848751297934
580.0	160.0	-0.2178955078125	0.2480316162109375	0.33014865585835274
580.0	180.0	-0.260986328125	0.2435455322265625	0.3569709928491246
580.0	200.0	-0.281982421875	0.1943511962890625	0.34247112833855087
580.0	220.0	-0.3128662109375	0.26446533203125	0.4096671548864853
580.0	240.0	-0.33349609375	0.23419189453125	0.4075113348247444
580.0	260.0	-0.357177734375	0.213409423828125	0.4160763344771129
580.0	280.0	-0.3861083984375	0.228546142578125	0.44867921127606514
580.0	300.0	-0.431640625	-0.105072021484375	0.44424515624731753
580.0	320.0	-0.459228515625	-0.17279052734375	0.4906601633543038
580.0	340.0	-0.4515380859375	-0.1357421875	0.47150035473940666
580.0	360.0	-0.4652099609375	-0.105194091796875	0.4769550342584085
580.0	380.0	-0.447265625	-0.108001708984375	0.4601205368707055
580.0	400.0	-0.404052734375	-0.054107666015625	0.40765948005360153
580.0	420.0	-0.385986328125	-0.053680419921875	0.38970120988060714
580.0	440.0	-0.35498046875	-0.086883544921875	0.36545845669810567
580.0	460.0	-0.3067626953125	-0.088226318359375	0.31919779837373485
580.0	480.0	-0.3076171875	-0.158538818359375	0.3460677548865208
580.0	500.0	-0.2308349609375	-0.34075927734375	0.41158433435549013
580.0	520.0	-0.225341796875	-1.27777099609375	1.2974889763991322
580.0	540.0	-0.272705078125	-1.35943603515625	1.3865188038092044
580.0	560.0	-0.3135986328125	-1.3515625	1.3874672226427978
580.0	580.0	-0.3143310546875	-1.34014892578125	1.3765184906907697
580.0	600.0	-0.408447265625	-1.27117919921875	1.3351875244035805
580.0	620.0	-0.4522705078125	-1.2933349609375	1.3701328159781376
580.0	640.0	-0.5869140625	-1.33612060546875	1.459344506659902
580.0	660.0	-0.6748046875	-1.39776611328125	1.5521312681952337
580.0	680.0	-0.7244873046875	-1.48553466796875	1.6527840465077048
580.0	700.0	-0.7757568359375	-1.43328857421875	1.6297591249904932
580.0	720.0	-0.79345703125	-1.38433837890625	1.5956086010525412
580.0	740.0	-0.8148193359375	-1.378173828125	1.6010289350122144
580.0	760.0	-0.5799560546875	0.16680908203125	0.6034685536271122
580.0	780.0	1.634521484375	0.10211181640625	1.637707942807031
580.0	800.0	1.7401123046875	0.1187744140625	1.7441611721285202
600.0	0.0	0.0965576171875	0.04878455400466919	0.10818181985140701
600.0	20.0	0.000244140625	0.07005882263183594	0.07005924802054203
600.0	40.0	-0.03466796875	0.06377029418945312	0.0725845608808125
600.0	60.0	-0.167724609375	0.14667510986328125	0.2228118768005915
600.0	80.0	-0.1474609375	0.1610260009765625	0.2183439971212463
600.0	100.0	-0.14404296875	0.16913604736328125	0.22216070616557645
600.0	120.0	-0.167724609375	0.14197540283203125	0.21974658040414163
600.0	140.0	-0.17333984375	0.1721954345703125	0.2443316784989887
600.0	160.0	-0.2110595703125	0.214202880859375	0.3007141772330542
600.0	180.0	-0.2550048828125	0.2394256591796875	0.34978870269327555
600.0	200.0	-0.27294921875	0.1463165283203125	0.309693077862493
600.0	220.0	-0.307861328125	0.2806549072265625	0.41658825512157605
600.0	240.0	-0.3319091796875	0.25494384765625	0.41852128860859916
600.0	260.0	-0.354736328125	0.2181396484375	0.41644059445741327
600.0	280.0	-0.388427734375	0.19085693359375	0.4327845583341724
600.0	300.0	-0.4345703125	-0.124847412109375	0.452148463247146
600.0	320.0	-0.4658203125	-0.208526611328125	0.5103644885467528
600.0	340.0	-0.4639892578125	-0.212921142578125	0.5105109639588251
600.0	360.0	-0.4708251953125	-0.1600341796875	0.4972799042886258
600.0	380.0	-0.4405517578125	-0.070343017578125	0.446132257782017
600.0	400.0	-0.394287109375	-0.00054931640625	0.39428749202556174
600.0	420.0	-0.3641357421875	0.037750244140625	0.3660873115407283
600.0	440.0	-0.3353271484375	-0.044097900390625	0.3382143126747989
600.0	460.0	-0.279296875	-0.05999755859375	0.28566842916566065
600.0	480.0	-0.258056640625	-0.118316650390625	0.28388740643134874
600.0	500.0	-0.156494140625	-0.279937744140625	0.3207110173419356
600.0	520.0	-0.160888671875	-1.2353515625	1.245784350402947
600.0	540.0	-0.2127685546875	-1.39263916015625	1.408798881410868
600.0	560.0	-0.2890625	-1.3670654296875	1.39729203030466
600.0	580.0	-0.316650390625	-1.36236572265625	1.398680747044032
600.0	600.0	-0.4337158203125	-1.3145751953125	1.3842750293638335
600.0	620.0	-0.4869384765625	-1.36102294921875	1.4455077129704679
600.0	640.0	-0.6239013671875	-1.4420166015625	1.5711985218807627
600.0	660.0	-0.6917724609375	-1.4647216796875	1.6198638018852376
600.0	680.0	-0.7271728515625	-1.49774169921875	1.6649356004447158
600.0	700.0	-0.7750244140625	-1.4310302734375	1.6274244946809444
600.0	720.0	-0.79638671875	-1.37799072265625	1.591568483455263
600.0	740.0	-0.8326416015625	-1.362060546875	1.5964025087696365
600.0	760.0	-0.663818359375	0.13128662109375	0.6766764301507261
600.0	780.0	1.6435546875	0.07598876953125	1.645310397432076
600.0	800.0	1.7613525390625	0.08740234375	1.763519757914526
620.0	0.0	0.075927734375	-0.02417278289794922	0.0796827727953285
620.0	20.0	-0.0211181640625	-0.0006313323974609375	0.021127598868938
620.0	40.0	-0.0626220703125	-0.006103515625	0.06291880953425862
620.0	60.0	-0.199951171875	0.13589096069335938	0.24175778029331327
620.0	80.0	-0.1971435546875	0.14099884033203125	0.2423762656074248
620.0	100.0	-0.1834716796875	0.199188232421875	0.27080954411302327
620.0	120.0	-0.209716796875	0.1541595458984375	0.2602811950240018
620.0	140.0	-0.22509765625	0.1866607666015625	0.29242297556369634
620.0	160.0	-0.248046875	0.22821044921875	0.337056762771331
620.0	180.0	-0.28466796875	0.235260009765625	0.3693008592288582
620.0	200.0	-0.3048095703125	0.1516265869140625	0.3404401504131066
620.0	220.0	-0.3223876953125	0.1409912109375	0.35186978791951995
620.0	240.0	-0.367919921875	0.07794189453125	0.3760851071707395
620.0	260.0	-0.3968505859375	0.003265380859375	0.39686401987468434
620.0	280.0	-0.43212890625	-0.048004150390625	0.4347870629072892
620.0	300.0	-0.4366455078125	-0.089874267578125	0.4457989271695709
620.0	320.0	-0.4659423828125	-0.22332763671875	0.5166986911376613
620.0	340.0	-0.462646484375	-0.234161376953125	0.5185299605241057
620.0	360.0	-0.4664306640625	-0.162567138671875	0.49394902465107204
620.0	380.0	-0.435791015625	-0.070068359375	0.4413880200968
620.0	400.0	-0.3941650390625	-0.007598876953125	0.3942382794073793
620.0	420.0	-0.36328125	0.03338623046875	0.3648121530136777
620.0	440.0	-0.3280029296875	-0.03192138671875	0.3295525706372673
620.0	460.0	-0.271240234375	-0.04986572265625	0.27578588622305344
620.0	480.0	-0.239990234375	-0.093597412109375	0.257596172620906
620.0	500.0	-0.1168212890625	-0.229400634765625	0.2574332239806973
620.0	520.0	-0.1507568359375	-1.1478271484375	1.157685098060802
620.0	540.0	-0.17822265625	-1.40338134765625	1.4146527920837246
620.0	560.0	-0.276611328125	-1.37298583984375	1.4005727197323685
620.0	580.0	-0.3177490234375	-1.35894775390625	1.3956014616438057
620.0	600.0	-0.40087890625	-1.32574462890625	1.38502805695407
620.0	620.0	-0.4891357421875	-1.36358642578125	1.4486620430107917
620.0	640.0	-0.6485595703125	-1.42034912109375	1.5614163897038236
620.0	660.0	-0.718017578125	-1.47808837890625	1.6432572830674437
620.0	680.0	-0.775146484375	-1.45526123046875	1.648829075782066
620.0	700.0	-0.8580322265625	-1.32391357421875	1.5776458581761836
620.0	720.0	-0.9068603515625	-1.2349853515625	1.5321829250484462
620.0	740.0	-0.9525146484375	-1.1552734375	1.4973112137698965
620.0	760.0	-0.7216796875	0.16387939453125	0.740052719272098
620.0	780.0	1.674560546875	0.06658935546875	1.6758839958099851
620.0	800.0	1.771240234375	0.08282470703125	1.773175654007131
