# Supplementary material for: Real-time emotion detection by quantitative facial motion analysis
Source: PLoS One. 2023 Mar 10;18(3):e0282730. doi: 10.1371/journal.pone.0282730 (PMC10004542; doi:10.1371/journal.pone.0282730)
Supplement: S1 Dataset — Data from each participant is organized into folders by Study ID and subsequently by emotions. The data files (.csv) contain the pixel displacement results after DISC-processing of videos. (ZIP) [file pone.0282730.s004.zip › S1_Dataset/1/neutral/result/100039_cropped_result.csv]

pos_x	pos_y	disp_x	disp_y	disp_xy_indi
0.0	0.0	-0.1105036735534668	-0.6537545919418335	0.6630279996756128
0.0	20.0	-0.07618820667266846	-0.6700038909912109	0.6743217754005574
0.0	40.0	-0.09618628025054932	-0.5871009826660156	0.5949280329214941
0.0	60.0	-0.05386662483215332	-0.5911178588867188	0.5935671287778886
0.0	80.0	-0.04411768913269043	-0.5631332397460938	0.5648587577451023
0.0	100.0	-0.0692296028137207	-0.516357421875	0.5209776626988362
0.0	120.0	-0.04454243183135986	-0.571197509765625	0.5729316044659281
0.0	140.0	-0.0342409610748291	-0.5661163330078125	0.5671509022416701
0.0	160.0	-0.0633993148803711	-0.5289459228515625	0.5327318860633288
0.0	180.0	-0.0636892318725586	-0.5210723876953125	0.5249502371415891
0.0	200.0	-0.06653022766113281	-0.51165771484375	0.5159650069062536
0.0	220.0	-0.11264503002166748	-0.4856414794921875	0.4985344014127241
0.0	240.0	-0.11829936504364014	-0.5175933837890625	0.5309403457187447
0.0	260.0	-0.10806703567504883	-0.562744140625	0.5730265718161437
0.0	280.0	-0.062467098236083984	-0.677276611328125	0.6801512674502229
0.0	300.0	0.00012385845184326172	-0.741790771484375	0.7417907818248353
0.0	320.0	0.02504730224609375	-0.725433349609375	0.7258656294902555
0.0	340.0	0.041927337646484375	-0.62939453125	0.6307894875547068
0.0	360.0	0.08888709545135498	-0.691925048828125	0.6976110584943314
0.0	380.0	0.1046895980834961	-0.6920166015625	0.6998906263017071
0.0	400.0	0.1340007781982422	-0.701934814453125	0.714610867744871
0.0	420.0	0.19565266370773315	-0.778350830078125	0.8025646263692647
0.0	440.0	0.30655574798583984	-0.734283447265625	0.7957063576165818
0.0	460.0	0.42696160078048706	-0.59619140625	0.7333078490152608
0.0	480.0	0.5427653789520264	-0.619842529296875	0.8238926008370776
0.0	500.0	0.6185815334320068	-0.64617919921875	0.8945337729823721
0.0	520.0	0.7163431644439697	-0.65692138671875	0.9719533103879454
0.0	540.0	0.8795552849769592	-0.7310791015625	1.1437194376560766
0.0	560.0	1.0531039237976074	-0.59814453125	1.2111171514689234
0.0	580.0	1.3725018501281738	-0.3634033203125	1.4197969227390972
0.0	600.0	1.1738578081130981	-0.74237060546875	1.388904701385997
0.0	620.0	1.2690974473953247	-0.82513427734375	1.513755233395717
0.0	640.0	1.0303159952163696	-0.77392578125	1.2886086158652366
0.0	660.0	1.0095739364624023	-0.8726806640625	1.3344703348567764
0.0	680.0	1.0139448642730713	-0.85467529296875	1.3261048390670156
0.0	700.0	0.9282557964324951	-0.79656982421875	1.2231853123980914
0.0	720.0	1.1586836576461792	0.2086181640625	1.177314468132086
0.0	740.0	1.3359618186950684	0.40020751953125	1.3946182415630417
0.0	760.0	1.3712549209594727	0.40191650390625	1.4289425930973547
0.0	780.0	1.357869029045105	0.42626953125	1.4232055414844305
0.0	800.0	1.2147375345230103	0.79693603515625	1.4528228804329884
20.0	0.0	-0.1642322540283203	-0.4791703224182129	0.5065337413732641
20.0	20.0	-0.13252830505371094	-0.49672508239746094	0.5141007285767779
20.0	40.0	-0.11666679382324219	-0.4790191650390625	0.49302180606512275
20.0	60.0	-0.0780029296875	-0.4739494323730469	0.4803254328958299
20.0	80.0	-0.070098876953125	-0.466064453125	0.47130661677595265
20.0	100.0	-0.10284996032714844	-0.40351104736328125	0.4164123913664292
20.0	120.0	-0.08661270141601562	-0.411773681640625	0.42078417857430744
20.0	140.0	-0.08591461181640625	-0.3934478759765625	0.40271894869006636
20.0	160.0	-0.10302352905273438	-0.387969970703125	0.4014156769557752
20.0	180.0	-0.10005950927734375	-0.38275146484375	0.3956141924108123
20.0	200.0	-0.12357139587402344	-0.3880767822265625	0.407275679094121
20.0	220.0	-0.1444377899169922	-0.392974853515625	0.41867829016051467
20.0	240.0	-0.1277141571044922	-0.4479827880859375	0.46583203447826654
20.0	260.0	-0.09187507629394531	-0.5535888671875	0.5611609960768459
20.0	280.0	-0.04849815368652344	-0.675567626953125	0.6773062006936584
20.0	300.0	0.0013027191162109375	-0.708953857421875	0.7089550543091233
20.0	320.0	0.027856826782226562	-0.67987060546875	0.6804410650297494
20.0	340.0	0.04443168640136719	-0.607208251953125	0.6088316975950243
20.0	360.0	0.08716392517089844	-0.671295166015625	0.6769303876818823
20.0	380.0	0.09573554992675781	-0.64288330078125	0.6499724870663172
20.0	400.0	0.11028289794921875	-0.620819091796875	0.6305383908372071
20.0	420.0	0.15431594848632812	-0.66375732421875	0.6814596080555838
20.0	440.0	0.2317218780517578	-0.57342529296875	0.6184752180840639
20.0	460.0	0.31436729431152344	-0.446319580078125	0.5459193743529
20.0	480.0	0.4093894958496094	-0.469696044921875	0.6230683220380003
20.0	500.0	0.4682292938232422	-0.622222900390625	0.7787168993701972
20.0	520.0	0.36481666564941406	-0.927734375	0.9968862874431552
20.0	540.0	0.2710075378417969	-1.07568359375	1.1092972006770718
20.0	560.0	0.2661628723144531	-1.07745361328125	1.1098418641281744
20.0	580.0	0.1944446563720703	-1.06744384765625	1.085009259080692
20.0	600.0	0.2521476745605469	-1.09759521484375	1.1261854667123836
20.0	620.0	0.2625541687011719	-1.03936767578125	1.0720167241984992
20.0	640.0	0.34750938415527344	-1.09197998046875	1.1459419923453844
20.0	660.0	0.42305564880371094	-1.18768310546875	1.26078040950858
20.0	680.0	0.4491443634033203	-1.27490234375	1.3517050881298838
20.0	700.0	0.4563732147216797	-1.34429931640625	1.4196538885255487
20.0	720.0	0.4323539733886719	-1.245849609375	1.3187384909392812
20.0	740.0	0.5384788513183594	-1.2833251953125	1.3917194509817725
20.0	760.0	0.5696258544921875	-0.78509521484375	0.9699732524541637
20.0	780.0	1.3303508758544922	0.35107421875	1.3758948215462319
20.0	800.0	1.2505474090576172	0.5238037109375	1.355816783305405
40.0	0.0	-0.205047607421875	-0.3633718490600586	0.4172332944513913
40.0	20.0	-0.15929412841796875	-0.3197364807128906	0.35721987129372434
40.0	40.0	-0.17316055297851562	-0.2647361755371094	0.3163381414654902
40.0	60.0	-0.123992919921875	-0.30664825439453125	0.33076788857742173
40.0	80.0	-0.1337738037109375	-0.2762908935546875	0.3069724554753082
40.0	100.0	-0.15295791625976562	-0.25677490234375	0.2988803684087863
40.0	120.0	-0.1133880615234375	-0.3305206298828125	0.3494291620259734
40.0	140.0	-0.1109161376953125	-0.3210296630859375	0.33965045882836087
40.0	160.0	-0.12274169921875	-0.302978515625	0.3268967813506803
40.0	180.0	-0.11639022827148438	-0.31781005859375	0.3384522397332466
40.0	200.0	-0.130828857421875	-0.3326416015625	0.3574445761574489
40.0	220.0	-0.15926742553710938	-0.294342041015625	0.33466901551602074
40.0	240.0	-0.13827133178710938	-0.360321044921875	0.3859406905312949
40.0	260.0	-0.11449813842773438	-0.429718017578125	0.44471046573550566
40.0	280.0	-0.08471298217773438	-0.451904296875	0.4597757963220044
40.0	300.0	-0.0443267822265625	-0.46087646484375	0.4630032175584025
40.0	320.0	-0.013027191162109375	-0.482086181640625	0.4822621633908385
40.0	340.0	0.01320648193359375	-0.425506591796875	0.42571148777975765
40.0	360.0	0.0601959228515625	-0.5037841796875	0.5073677648721473
40.0	380.0	0.08493804931640625	-0.498382568359375	0.5055686468385509
40.0	400.0	0.10992431640625	-0.52618408203125	0.5375435270938071
40.0	420.0	0.15801239013671875	-0.5633544921875	0.5850950344213789
40.0	440.0	0.23635101318359375	-0.4893798828125	0.5434652437226207
40.0	460.0	0.3167228698730469	-0.407867431640625	0.5164002498970531
40.0	480.0	0.40985870361328125	-0.446075439453125	0.6057783873751672
40.0	500.0	0.4680137634277344	-0.59417724609375	0.7563620049508992
40.0	520.0	0.36717987060546875	-0.91265869140625	0.9837514647395538
40.0	540.0	0.274169921875	-1.06982421875	1.1043971229068787
40.0	560.0	0.26618194580078125	-1.0765380859375	1.1089576541709183
40.0	580.0	0.14015960693359375	-1.0885009765625	1.0974876269887035
40.0	600.0	0.15035629272460938	-1.0709228515625	1.0814262659842533
40.0	620.0	-0.059665679931640625	-1.06878662109375	1.0704507624317432
40.0	640.0	-0.13702011108398438	-1.173095703125	1.1810707174135702
40.0	660.0	-0.08885574340820312	-1.24676513671875	1.2499274576046195
40.0	680.0	-0.04300689697265625	-1.338623046875	1.3393137253131266
40.0	700.0	0.052074432373046875	-1.46624755859375	1.4671719904595737
40.0	720.0	0.16071319580078125	-1.50543212890625	1.5139863361496049
40.0	740.0	0.3581390380859375	-1.4136962890625	1.4583555013473923
40.0	760.0	0.5596389770507812	-0.83526611328125	1.0054179551959528
40.0	780.0	1.3438301086425781	0.28875732421875	1.3745036024631931
40.0	800.0	1.3037147521972656	0.34075927734375	1.3475121669924217
60.0	0.0	-0.2993736267089844	-0.11479246616363525	0.3206273205090603
60.0	20.0	-0.25672149658203125	-0.10780906677246094	0.27843979903323235
60.0	40.0	-0.24658584594726562	-0.09515380859375	0.26430820401838573
60.0	60.0	-0.2058868408203125	-0.09770965576171875	0.22789595883218788
60.0	80.0	-0.18304824829101562	-0.1044769287109375	0.21076548539853393
60.0	100.0	-0.17850112915039062	-0.11224365234375	0.21085846105724343
60.0	120.0	-0.1606292724609375	-0.13805389404296875	0.21180330694244917
60.0	140.0	-0.14170455932617188	-0.171173095703125	0.22221703541001475
60.0	160.0	-0.15439224243164062	-0.2019500732421875	0.254206208825818
60.0	180.0	-0.1666259765625	-0.2085723876953125	0.26695815584905913
60.0	200.0	-0.19680023193359375	-0.198272705078125	0.27936069313365014
60.0	220.0	-0.19007492065429688	-0.1842803955078125	0.26474089149629504
60.0	240.0	-0.17073440551757812	-0.213714599609375	0.27354006528045627
60.0	260.0	-0.15012741088867188	-0.202484130859375	0.2520675757609705
60.0	280.0	-0.24338912963867188	0.306854248046875	0.39166030941452734
60.0	300.0	-0.17358016967773438	0.352752685546875	0.39314696039252744
60.0	320.0	-0.154296875	0.50274658203125	0.5258912923588581
60.0	340.0	-0.10354995727539062	0.390106201171875	0.4036154628411635
60.0	360.0	0.038860321044921875	-0.170135498046875	0.1745170829671772
60.0	380.0	0.073272705078125	-0.15325927734375	0.1698743518056636
60.0	400.0	0.1033935546875	-0.21282958984375	0.23661500684440095
60.0	420.0	0.14727783203125	-0.298736572265625	0.3330680101973771
60.0	440.0	0.18523406982421875	-0.29547119140625	0.34873325848658654
60.0	460.0	0.24232864379882812	-0.27587890625	0.36719523760402395
60.0	480.0	0.2905769348144531	-0.31744384765625	0.4303551457354349
60.0	500.0	0.33440399169921875	-0.573455810546875	0.6638355190213495
60.0	520.0	0.2527885437011719	-0.9727783203125	1.0050869157921458
60.0	540.0	0.21754837036132812	-1.1090087890625	1.130145029482828
60.0	560.0	0.22515487670898438	-1.11639404296875	1.1388724150149345
60.0	580.0	0.12305068969726562	-1.10675048828125	1.1135699868197588
60.0	600.0	0.14043426513671875	-1.08416748046875	1.0932250036156543
60.0	620.0	-0.08451461791992188	-1.09503173828125	1.0982883175584663
60.0	640.0	-0.18526840209960938	-1.20953369140625	1.2236405237909425
60.0	660.0	-0.1292724609375	-1.26617431640625	1.2727563665854011
60.0	680.0	-0.0829010009765625	-1.3529052734375	1.3554428261117888
60.0	700.0	-0.001918792724609375	-1.45953369140625	1.4595349526871477
60.0	720.0	0.14715576171875	-1.55718994140625	1.5641276584166095
60.0	740.0	0.3214759826660156	-1.788330078125	1.8169951226565384
60.0	760.0	0.428955078125	-1.64276123046875	1.6978418416862116
60.0	780.0	1.1715049743652344	-0.89630126953125	1.475052497616888
60.0	800.0	1.0627403259277344	-1.39056396484375	1.750167175064987
80.0	0.0	-0.43645477294921875	0.12139594554901123	0.45302289613869695
80.0	20.0	-0.34571075439453125	0.07527732849121094	0.35381153442024693
80.0	40.0	-0.303985595703125	0.060688018798828125	0.30998431899163975
80.0	60.0	-0.2311248779296875	0.001255035400390625	0.23112828539983846
80.0	80.0	-0.1839599609375	-0.0450592041015625	0.18939799128394363
80.0	100.0	-0.17047882080078125	-0.064544677734375	0.18228835334562438
80.0	120.0	-0.1687164306640625	-0.081573486328125	0.18740188805811483
80.0	140.0	-0.14710235595703125	-0.1266937255859375	0.19414016387897162
80.0	160.0	-0.170562744140625	-0.1378631591796875	0.21931233514735135
80.0	180.0	-0.21553802490234375	-0.11102294921875	0.2424515115070073
80.0	200.0	-0.2745208740234375	-0.0257720947265625	0.275727965830793
80.0	220.0	-0.226531982421875	-0.0425872802734375	0.23050035900421717
80.0	240.0	-0.22322845458984375	0.035400390625	0.2260179873261695
80.0	260.0	-0.25592803955078125	0.428436279296875	0.4990559155506086
80.0	280.0	-0.47606658935546875	1.4468994140625	1.5232062604634193
80.0	300.0	-0.38860321044921875	1.38494873046875	1.4384350667299661
80.0	320.0	-0.3119659423828125	1.371246337890625	1.4062856283078649
80.0	340.0	-0.1329345703125	0.75146484375	0.763132368188102
80.0	360.0	0.074493408203125	-0.0518798828125	0.09077879766969897
80.0	380.0	0.1054229736328125	-0.043121337890625	0.1139010673833311
80.0	400.0	0.12244415283203125	-0.076812744140625	0.144543309167761
80.0	420.0	0.14310455322265625	-0.113616943359375	0.18272307728194456
80.0	440.0	0.138427734375	-0.154541015625	0.20747328298988776
80.0	460.0	0.13970947265625	-0.214263916015625	0.25578851118890833
80.0	480.0	0.1368865966796875	-0.301513671875	0.33113205021274006
80.0	500.0	0.20577239990234375	-0.613555908203125	0.6471422819230186
80.0	520.0	0.1652069091796875	-1.0289306640625	1.042109223780695
80.0	540.0	0.18450164794921875	-1.11846923828125	1.1335847101462762
80.0	560.0	0.20333099365234375	-1.11962890625	1.137942169308362
80.0	580.0	0.0959930419921875	-1.1236572265625	1.1277500728960488
80.0	600.0	0.11493682861328125	-1.104248046875	1.1102135936831845
80.0	620.0	-0.12863922119140625	-1.12799072265625	1.1353022151071936
80.0	640.0	-0.21292877197265625	-1.23309326171875	1.2513423408603934
80.0	660.0	-0.14669036865234375	-1.2825927734375	1.290954021926985
80.0	680.0	-0.09686279296875	-1.36749267578125	1.3709188958421537
80.0	700.0	-0.00662994384765625	-1.46600341796875	1.466018409724612
80.0	720.0	0.13883209228515625	-1.56207275390625	1.5682300973851158
80.0	740.0	0.31280517578125	-1.71636962890625	1.7446408745146713
80.0	760.0	1.171173095703125	-0.220458984375	1.1917418277003193
80.0	780.0	1.6957473754882812	0.16632080078125	1.703884318329126
80.0	800.0	1.7034149169921875	0.19317626953125	1.7143335295506272
100.0	0.0	-0.406097412109375	0.17905479669570923	0.44381947719954035
100.0	20.0	-0.32790374755859375	0.13934707641601562	0.35628426202775343
100.0	40.0	-0.29819488525390625	0.12677001953125	0.32402288104938487
100.0	60.0	-0.21700286865234375	0.057659149169921875	0.22453245308049716
100.0	80.0	-0.17201995849609375	0.0111083984375	0.17237825453590155
100.0	100.0	-0.1746673583984375	-0.00600433349609375	0.17477052986879832
100.0	120.0	-0.17910003662109375	-0.0091552734375	0.17933388455446037
100.0	140.0	-0.14501190185546875	-0.06610107421875	0.15936688392703421
100.0	160.0	-0.20760345458984375	-0.0372314453125	0.2109155633842486
100.0	180.0	-0.25946807861328125	0.0252685546875	0.2606955766315629
100.0	200.0	-0.26665496826171875	0.0711822509765625	0.27599236393920135
100.0	220.0	-0.1789398193359375	0.0277557373046875	0.1810796506990909
100.0	240.0	-0.26273345947265625	0.3986358642578125	0.4774300189546558
100.0	260.0	-0.386016845703125	1.31842041015625	1.3737690428464184
100.0	280.0	-0.29453277587890625	1.524139404296875	1.5523371024997654
100.0	300.0	-0.0259857177734375	1.309661865234375	1.309919638289839
100.0	320.0	0.1813507080078125	1.19403076171875	1.2077241155270493
100.0	340.0	0.30657958984375	0.27203369140625	0.4098699478723377
100.0	360.0	0.37387847900390625	-0.195556640625	0.4219330714163204
100.0	380.0	0.31476593017578125	-0.142669677734375	0.345589681188914
100.0	400.0	0.3367462158203125	-0.16766357421875	0.37617693707762945
100.0	420.0	0.33478546142578125	-0.177978515625	0.37915387009254126
100.0	440.0	0.34331512451171875	-0.186279296875	0.39059602041334385
100.0	460.0	0.3629608154296875	-0.20208740234375	0.41542733627365974
100.0	480.0	0.34305572509765625	-0.22698974609375	0.4113533461076788
100.0	500.0	0.29570770263671875	-0.232635498046875	0.3762476848436461
100.0	520.0	0.203033447265625	-0.2274169921875	0.30486237721990683
100.0	540.0	0.24201202392578125	-0.26171875	0.3564639165837342
100.0	560.0	0.27590179443359375	-0.319580078125	0.4222004577283854
100.0	580.0	0.06125640869140625	-0.788818359375	0.791193245479785
100.0	600.0	-0.02426910400390625	-1.04681396484375	1.047095251828144
100.0	620.0	-0.30358123779296875	-1.2091064453125	1.2466354575561136
100.0	640.0	-0.472991943359375	-1.33917236328125	1.420247864655732
100.0	660.0	-0.5417098999023438	-1.3709716796875	1.4741142975215227
100.0	680.0	-0.5230560302734375	-1.3353271484375	1.4341151293252687
100.0	700.0	-0.4810333251953125	-1.3704833984375	1.452452341848523
100.0	720.0	-0.287628173828125	-1.45623779296875	1.4843714077178252
100.0	740.0	-0.0555419921875	-0.66058349609375	0.66291437471788
100.0	760.0	1.5749359130859375	0.193359375	1.586761159793189
100.0	780.0	1.7008132934570312	0.24639892578125	1.7185686747483522
100.0	800.0	1.712066650390625	0.25384521484375	1.7307829466686007
120.0	0.0	-0.35228729248046875	0.19481968879699707	0.40256806578040705
120.0	20.0	-0.30810546875	0.1790294647216797	0.35634327426259693
120.0	40.0	-0.2984466552734375	0.18268966674804688	0.3499227348721635
120.0	60.0	-0.23619842529296875	0.1390533447265625	0.2740903661030835
120.0	80.0	-0.20825958251953125	0.10530853271484375	0.2333708224559419
120.0	100.0	-0.20783233642578125	0.094512939453125	0.22831332810037436
120.0	120.0	-0.19976043701171875	0.086273193359375	0.21759433836278222
120.0	140.0	-0.14871978759765625	0.018280029296875	0.1498390292753747
120.0	160.0	-0.2117767333984375	0.0863189697265625	0.22869269630569333
120.0	180.0	-0.2071533203125	0.1026153564453125	0.23117614387062468
120.0	200.0	-0.23294830322265625	0.1658782958984375	0.2859729375736176
120.0	220.0	-0.17261505126953125	0.1402435302734375	0.2224054938807481
120.0	240.0	-0.44516754150390625	0.698394775390625	0.8282085500051021
120.0	260.0	0.048492431640625	1.368988037109375	1.3698466197625923
120.0	280.0	1.9517135620117188	0.343170166015625	1.9816537515377561
120.0	300.0	2.2599258422851562	0.059417724609375	2.260706809523523
120.0	320.0	2.483612060546875	-0.324127197265625	2.5046730938989152
120.0	340.0	2.0892715454101562	-1.053192138671875	2.339715639008463
120.0	360.0	1.5930938720703125	-0.768524169921875	1.768778529093478
120.0	380.0	0.37848663330078125	-0.218841552734375	0.4371999048382242
120.0	400.0	0.32860565185546875	-0.19403076171875	0.3816144794481937
120.0	420.0	0.31388092041015625	-0.19744873046875	0.37081967768883023
120.0	440.0	0.311920166015625	-0.20245361328125	0.37186241474213144
120.0	460.0	0.29537200927734375	-0.196441650390625	0.35473080761716735
120.0	480.0	0.2570037841796875	-0.21185302734375	0.33306553450843734
120.0	500.0	0.19705963134765625	-0.199951171875	0.28073647686230585
120.0	520.0	0.19257354736328125	-0.18988037109375	0.270442464252155
120.0	540.0	0.1358489990234375	-0.1566162109375	0.2073248370651462
120.0	560.0	0.09503936767578125	-0.137939453125	0.16751051948052817
120.0	580.0	0.102996826171875	-0.13018798828125	0.16600379060189657
120.0	600.0	0.06223297119140625	-0.12896728515625	0.14319742785358927
120.0	620.0	-0.73223876953125	-0.20880126953125	0.7614273345254298
120.0	640.0	-0.7951812744140625	-1.09637451171875	1.354381899290337
120.0	660.0	-0.7931365966796875	-1.74517822265625	1.9169540134876124
120.0	680.0	-0.780792236328125	-1.86114501953125	2.018290687694974
120.0	700.0	-0.7154769897460938	-1.947021484375	2.0743191614295906
120.0	720.0	-0.48543548583984375	-1.88433837890625	1.9458619522287801
120.0	740.0	1.3502731323242188	0.27325439453125	1.3776449092590213
120.0	760.0	1.6625137329101562	0.27838134765625	1.6856595406065165
120.0	780.0	1.6946945190429688	0.27264404296875	1.7164860287927266
120.0	800.0	1.707794189453125	0.27667236328125	1.7300602851153737
140.0	0.0	-0.35455322265625	0.24247997999191284	0.42953990314383
140.0	20.0	-0.3234100341796875	0.23918724060058594	0.40224940804708365
140.0	40.0	-0.3159332275390625	0.24639892578125	0.40065725363382976
140.0	60.0	-0.255645751953125	0.2128753662109375	0.33267201870779495
140.0	80.0	-0.245086669921875	0.21198272705078125	0.3240434420587464
140.0	100.0	-0.251068115234375	0.212310791015625	0.3288024794143466
140.0	120.0	-0.227020263671875	0.18782806396484375	0.29464823388309846
140.0	140.0	-0.19384765625	0.181060791015625	0.2652544511913457
140.0	160.0	-0.21990966796875	0.2111053466796875	0.3048372179752284
140.0	180.0	-0.1768951416015625	0.2041168212890625	0.2701028838338975
140.0	200.0	-0.182952880859375	0.2456817626953125	0.30631892715896697
140.0	220.0	-0.2180023193359375	0.2034912109375	0.29821751149900333
140.0	240.0	-0.2886199951171875	0.7574615478515625	0.8105858980115126
140.0	260.0	0.45599365234375	1.3009033203125	1.3785063147399361
140.0	280.0	1.9947509765625	0.750213623046875	2.1311621099067444
140.0	300.0	2.5003662109375	0.012939453125	2.5003996916983344
140.0	320.0	2.7324981689453125	-0.347137451171875	2.754460138265862
140.0	340.0	2.2332305908203125	-1.280853271484375	2.574471591384894
140.0	360.0	1.8418731689453125	-1.075408935546875	2.1328387536648687
140.0	380.0	0.4549560546875	-0.40472412109375	0.6089225122229625
140.0	400.0	0.339202880859375	-0.25927734375	0.4269465251824343
140.0	420.0	0.28326416015625	-0.21197509765625	0.3537965890952065
140.0	440.0	0.237945556640625	-0.201416015625	0.3117474928131213
140.0	460.0	0.19805908203125	-0.1754150390625	0.2645710413185083
140.0	480.0	0.1655426025390625	-0.18414306640625	0.24761466467255655
140.0	500.0	0.1244659423828125	-0.150421142578125	0.19523906101943383
140.0	520.0	0.1268157958984375	-0.1234130859375	0.1769548978411474
140.0	540.0	0.090667724609375	-0.08734130859375	0.12589336945490867
140.0	560.0	0.04937744140625	-0.07196044921875	0.08727220618038684
140.0	580.0	0.07318115234375	-0.06463623046875	0.09763873896957351
140.0	600.0	0.067230224609375	-0.07025146484375	0.09723770572015597
140.0	620.0	0.098968505859375	-0.07073974609375	0.12165063431583643
140.0	640.0	0.1468963623046875	-0.0670166015625	0.16146134566309328
140.0	660.0	0.4143218994140625	-0.1273193359375	0.4334430177516331
140.0	680.0	0.532257080078125	-0.1353759765625	0.5492032905250497
140.0	700.0	0.6259613037109375	-0.09173583984375	0.6326476255035932
140.0	720.0	0.7044219970703125	-0.18218994140625	0.7276012126887503
140.0	740.0	1.2498931884765625	0.23370361328125	1.2715543092848296
140.0	760.0	1.6025848388671875	0.2955322265625	1.629606536162628
140.0	780.0	1.6473541259765625	0.294921875	1.6735454964611867
140.0	800.0	1.6630859375	0.29693603515625	1.6893862330694445
160.0	0.0	-0.3191680908203125	0.264902800321579	0.4147791747618214
160.0	20.0	-0.317169189453125	0.2976341247558594	0.43495099374244306
160.0	40.0	-0.303009033203125	0.2985191345214844	0.42535649504638884
160.0	60.0	-0.2569122314453125	0.2857475280761719	0.38425973568388927
160.0	80.0	-0.2529144287109375	0.294830322265625	0.3884464276801013
160.0	100.0	-0.227996826171875	0.2542877197265625	0.34153301033455463
160.0	120.0	-0.2124481201171875	0.23654937744140625	0.31794624028166113
160.0	140.0	-0.1853485107421875	0.2414398193359375	0.3043801189225685
160.0	160.0	-0.1555633544921875	0.248779296875	0.29341284193859235
160.0	180.0	-0.0925140380859375	0.242919921875	0.2599402540714354
160.0	200.0	-0.1850128173828125	0.2762451171875	0.33247722834182425
160.0	220.0	-0.324432373046875	0.2283782958984375	0.3967530853292775
160.0	240.0	-0.167938232421875	0.7334136962890625	0.7523954411168166
160.0	260.0	1.0146484375	1.12786865234375	1.5171022209003908
160.0	280.0	2.3121795654296875	0.793121337890625	2.444425453845552
160.0	300.0	2.609130859375	0.231109619140625	2.619346387441388
160.0	320.0	2.8113250732421875	-0.02606201171875	2.8114458728375014
160.0	340.0	2.7457733154296875	-1.1199951171875	2.965410622873261
160.0	360.0	1.993133544921875	-1.114349365234375	2.2834964058853027
160.0	380.0	0.4772796630859375	-0.48455810546875	0.6801414811426298
160.0	400.0	0.347503662109375	-0.305694580078125	0.4628260704288036
160.0	420.0	0.2661590576171875	-0.225189208984375	0.34864139713275283
160.0	440.0	0.2046356201171875	-0.19915771484375	0.28555127806145486
160.0	460.0	0.12237548828125	-0.152740478515625	0.19571768931104938
160.0	480.0	0.0773468017578125	-0.130584716796875	0.1517725139907829
160.0	500.0	0.0527801513671875	-0.071685791015625	0.08902020563826556
160.0	520.0	0.065216064453125	-0.0408935546875	0.07697673595141397
160.0	540.0	0.0721435546875	-0.0133056640625	0.07336029702156614
160.0	560.0	0.0625	-0.03436279296875	0.07132356932047901
160.0	580.0	0.0712890625	-0.0784912109375	0.10603301668142817
160.0	600.0	0.048828125	-0.067138671875	0.08301678777304347
160.0	620.0	0.0682830810546875	-0.06732177734375	0.09588952426121675
160.0	640.0	0.0953369140625	-0.06304931640625	0.11429935906318957
160.0	660.0	0.0962371826171875	-0.05255126953125	0.10965049588323794
160.0	680.0	0.2020721435546875	-0.04498291015625	0.20701838905496173
160.0	700.0	0.417327880859375	-0.15081787109375	0.44374383419246255
160.0	720.0	0.6995849609375	-0.2574462890625	0.7454513460461224
160.0	740.0	1.2459716796875	0.20208740234375	1.2622538353157557
160.0	760.0	1.414703369140625	0.27386474609375	1.440967564454811
160.0	780.0	1.48175048828125	0.27899169921875	1.5077867481028902
160.0	800.0	1.5039825439453125	0.28448486328125	1.5306518643794758
180.0	0.0	-0.3436279296875	0.36503440141677856	0.5013285033578514
180.0	20.0	-0.3308868408203125	0.3790168762207031	0.5031300963847687
180.0	40.0	-0.3238525390625	0.38083648681640625	0.49991688984059224
180.0	60.0	-0.2935791015625	0.3852500915527344	0.4843617676031366
180.0	80.0	-0.246002197265625	0.35681915283203125	0.43340164845935225
180.0	100.0	-0.2006683349609375	0.302337646484375	0.3628716482968956
180.0	120.0	-0.16192626953125	0.29248046875	0.334312640150693
180.0	140.0	-0.049346923828125	0.314727783203125	0.3185729059591415
180.0	160.0	0.006500244140625	0.3020172119140625	0.30208715541418085
180.0	180.0	-0.0667724609375	0.2807769775390625	0.28860747158661915
180.0	200.0	-0.1961517333984375	0.291412353515625	0.35127861064506516
180.0	220.0	-0.3045501708984375	0.2471160888671875	0.39219531865039287
180.0	240.0	-0.0102996826171875	0.683990478515625	0.684068021589994
180.0	260.0	1.1815643310546875	1.12115478515625	1.6288285117529924
180.0	280.0	2.3681488037109375	1.013214111328125	2.57579727306168
180.0	300.0	2.59051513671875	0.3956298828125	2.6205517887924286
180.0	320.0	2.7234344482421875	0.168121337890625	2.7286186941612716
180.0	340.0	2.8777008056640625	-1.026092529296875	3.055164120894073
180.0	360.0	1.9013214111328125	-1.199005126953125	2.247807020829846
180.0	380.0	0.396209716796875	-0.51702880859375	0.6513838565700968
180.0	400.0	0.2330474853515625	-0.292724609375	0.3741641716712506
180.0	420.0	0.11871337890625	-0.1859130859375	0.22058227910270387
180.0	440.0	-0.009796142578125	-0.15411376953125	0.15442479842480675
180.0	460.0	-0.1844635009765625	-0.018890380859375	0.18542823323739704
180.0	480.0	-0.2078094482421875	0.0689697265625	0.21895568035752902
180.0	500.0	-0.20489501953125	0.118865966796875	0.23687778935828305
180.0	520.0	-0.1756744384765625	0.15032958984375	0.23121525450680291
180.0	540.0	-0.1232757568359375	0.16558837890625	0.20643745651473477
180.0	560.0	0.002593994140625	0.01739501953125	0.01758736791262882
180.0	580.0	0.0201263427734375	-0.0675048828125	0.0704413151280075
180.0	600.0	0.0084075927734375	-0.06378173828125	0.06433348859203758
180.0	620.0	0.0258026123046875	-0.0650634765625	0.06999307668723384
180.0	640.0	0.046539306640625	-0.06512451171875	0.08004441947566193
180.0	660.0	0.0432281494140625	-0.05560302734375	0.07042989103750141
180.0	680.0	0.0912628173828125	-0.0048828125	0.09139334600811341
180.0	700.0	0.2156829833984375	-0.10675048828125	0.24065497309620668
180.0	720.0	0.5877838134765625	-0.3072509765625	0.6632442792694562
180.0	740.0	0.8523712158203125	-0.0386962890625	0.8532491384971955
180.0	760.0	1.1671905517578125	0.21600341796875	1.187009376831914
180.0	780.0	1.2515869140625	0.23065185546875	1.2726625954602693
180.0	800.0	1.2820892333984375	0.2427978515625	1.3048768520897132
200.0	0.0	-0.3542327880859375	0.4671323895454407	0.5862538166336916
200.0	20.0	-0.3321075439453125	0.4524078369140625	0.561220341440551
200.0	40.0	-0.3284454345703125	0.4534492492675781	0.5599041213917001
200.0	60.0	-0.27484130859375	0.4361152648925781	0.5154941989798222
200.0	80.0	-0.246978759765625	0.404449462890625	0.4738964821644927
200.0	100.0	-0.195892333984375	0.35974884033203125	0.40962548093848755
200.0	120.0	-0.0973968505859375	0.35439300537109375	0.3675330580505861
200.0	140.0	0.03314208984375	0.363494873046875	0.36500263129267296
200.0	160.0	-0.0028228759765625	0.3397064208984375	0.3397181493950617
200.0	180.0	-0.1065673828125	0.3096160888671875	0.32744271188243
200.0	200.0	-0.1663970947265625	0.3118896484375	0.35350126723380776
200.0	220.0	-0.25799560546875	0.2761993408203125	0.3779521243633406
200.0	240.0	0.02227783203125	0.5649261474609375	0.565365239367499
200.0	260.0	0.8188629150390625	1.01153564453125	1.301437986914291
200.0	280.0	1.25396728515625	1.1995849609375	1.7353495413747513
200.0	300.0	1.21209716796875	0.49395751953125	1.3088825675740852
200.0	320.0	1.26123046875	0.3358154296875	1.305172133520918
200.0	340.0	1.3960113525390625	-0.575927734375	1.5101458378713837
200.0	360.0	1.0492706298828125	-0.856475830078125	1.354444425675224
200.0	380.0	0.327728271484375	-0.4677734375	0.5711548027992959
200.0	400.0	0.053009033203125	-0.194000244140625	0.2011120392411954
200.0	420.0	-0.11956787109375	-0.05126953125	0.13009627447581404
200.0	440.0	-0.180572509765625	-0.010589599609375	0.18088275457584013
200.0	460.0	-0.2317047119140625	0.07977294921875	0.2450526411819223
200.0	480.0	-0.2630462646484375	0.211639404296875	0.33761601679516323
200.0	500.0	-0.2431488037109375	0.238677978515625	0.3407176516917859
200.0	520.0	-0.210845947265625	0.26324462890625	0.33727399562718735
200.0	540.0	-0.181793212890625	0.277099609375	0.3314105697905148
200.0	560.0	-0.059814453125	0.11712646484375	0.13151569324395104
200.0	580.0	-0.05035400390625	-0.06439208984375	0.08174268740282652
200.0	600.0	-0.078094482421875	-0.06182861328125	0.0996068552109889
200.0	620.0	-0.0725250244140625	-0.06280517578125	0.09593940416311784
200.0	640.0	-0.0526123046875	-0.065673828125	0.08414930959385451
200.0	660.0	-0.0426483154296875	-0.06878662109375	0.08093502363306786
200.0	680.0	-0.02032470703125	-0.055908203125	0.05948798948167943
200.0	700.0	0.0528564453125	-0.15875244140625	0.16732047532659636
200.0	720.0	0.339080810546875	-0.31732177734375	0.4644016650031761
200.0	740.0	0.608367919921875	-0.218505859375	0.6464180818721551
200.0	760.0	1.0101776123046875	0.14410400390625	1.0204042200733061
200.0	780.0	1.1366729736328125	0.17462158203125	1.150007889493962
200.0	800.0	1.2143402099609375	0.19671630859375	1.2301704969615899
220.0	0.0	-0.2851715087890625	0.48271501064300537	0.5606572668976182
220.0	20.0	-0.27606201171875	0.47124481201171875	0.5461519085036355
220.0	40.0	-0.2644500732421875	0.4756507873535156	0.5442219333579066
220.0	60.0	-0.1963653564453125	0.4398040771484375	0.4816502667790016
220.0	80.0	-0.1974639892578125	0.43364715576171875	0.47648912133839727
220.0	100.0	-0.0927276611328125	0.4283905029296875	0.4383113529667151
220.0	120.0	0.033721923828125	0.40061187744140625	0.40202866128399123
220.0	140.0	-0.0278778076171875	0.378387451171875	0.3794130142231405
220.0	160.0	-0.0574493408203125	0.3575286865234375	0.3621148829416748
220.0	180.0	-0.1176300048828125	0.339141845703125	0.35896240688357983
220.0	200.0	-0.1435089111328125	0.3493804931640625	0.3777056215865591
220.0	220.0	-0.1953582763671875	0.336456298828125	0.389060017434687
220.0	240.0	0.0234527587890625	0.4991607666015625	0.49971141953039006
220.0	260.0	0.8104705810546875	0.95086669921875	1.2494038748292258
220.0	280.0	1.1069793701171875	1.212615966796875	1.6419015831637915
220.0	300.0	0.8141021728515625	0.564056396484375	0.9904150474707933
220.0	320.0	0.7560577392578125	0.482513427734375	0.8969071931006074
220.0	340.0	0.7090301513671875	0.004364013671875	0.7090435812861612
220.0	360.0	0.258636474609375	-0.361541748046875	0.4445281336194099
220.0	380.0	0.0605010986328125	-0.170135498046875	0.1805726187201025
220.0	400.0	-0.070587158203125	-0.05657958984375	0.09046434043356517
220.0	420.0	-0.20208740234375	0.08026123046875	0.21744236777225015
220.0	440.0	-0.25531005859375	0.14739990234375	0.2948049477707101
220.0	460.0	-0.27001953125	0.207183837890625	0.34034642636519413
220.0	480.0	-0.3044586181640625	0.3299560546875	0.4489610764858251
220.0	500.0	-0.278656005859375	0.344940185546875	0.44343308537660175
220.0	520.0	-0.2513885498046875	0.353759765625	0.43398407199799255
220.0	540.0	-0.2464599609375	0.353759765625	0.43114786804571925
220.0	560.0	-0.202117919921875	0.23382568359375	0.3090729749778035
220.0	580.0	-0.1739349365234375	-0.076171875	0.18988290255951917
220.0	600.0	-0.17327880859375	-0.0703125	0.18700105123747152
220.0	620.0	-0.163330078125	-0.07098388671875	0.17808825507039744
220.0	640.0	-0.136627197265625	-0.07708740234375	0.15687402153564878
220.0	660.0	-0.13153076171875	-0.08941650390625	0.159046070209644
220.0	680.0	-0.111968994140625	-0.11334228515625	0.15932209279727658
220.0	700.0	-0.0489044189453125	-0.27972412109375	0.28396694546029394
220.0	720.0	0.0548095703125	-0.36669921875	0.3707727147858931
220.0	740.0	0.2689056396484375	-0.43206787109375	0.5089134388736661
220.0	760.0	0.64111328125	-0.0294189453125	0.6417879040138116
220.0	780.0	0.8243408203125	0.0361328125	0.8251323337335931
220.0	800.0	0.9986572265625	0.1063232421875	1.0043011938630593
240.0	0.0	-0.2293548583984375	0.46015220880508423	0.5141436631323634
240.0	20.0	-0.2079315185546875	0.4584541320800781	0.5034041195995083
240.0	40.0	-0.1985015869140625	0.4658241271972656	0.5063546163376961
240.0	60.0	-0.1194000244140625	0.44244384765625	0.4582716706921187
240.0	80.0	-0.0998077392578125	0.44144439697265625	0.4525867214515994
240.0	100.0	0.054351806640625	0.44684600830078125	0.4501393939875089
240.0	120.0	0.0187530517578125	0.41283416748046875	0.41325987803018444
240.0	140.0	-0.0942230224609375	0.39434814453125	0.4054484394555169
240.0	160.0	-0.106109619140625	0.386138916015625	0.40045288578794186
240.0	180.0	-0.1532135009765625	0.3648529052734375	0.3957170951171595
240.0	200.0	-0.1427001953125	0.3721160888671875	0.39853949532767546
240.0	220.0	-0.1940765380859375	0.3596343994140625	0.40865952072273537
240.0	240.0	-0.0972137451171875	0.38140869140625	0.39360272117953854
240.0	260.0	0.4894561767578125	0.71319580078125	0.8649945660051186
240.0	280.0	0.882080078125	1.2611083984375	1.5389800703175471
240.0	300.0	0.6473541259765625	0.6585693359375	0.9234613877450637
240.0	320.0	0.5565338134765625	0.61639404296875	0.830464630041597
240.0	340.0	0.33306884765625	0.446929931640625	0.5573878551559551
240.0	360.0	0.0196380615234375	0.015472412109375	0.02500097991840821
240.0	380.0	-0.1120452880859375	0.192474365234375	0.22271175957869022
240.0	400.0	-0.1968536376953125	0.23150634765625	0.30388574115778094
240.0	420.0	-0.3062744140625	0.341888427734375	0.4590116705793118
240.0	440.0	-0.3451995849609375	0.411041259765625	0.5367659365933307
240.0	460.0	-0.3194732666015625	0.394287109375	0.507469696329117
240.0	480.0	-0.30999755859375	0.406097412109375	0.5108948957036241
240.0	500.0	-0.2775726318359375	0.3858642578125	0.4753291400719299
240.0	520.0	-0.24810791015625	0.3690185546875	0.4446709219026507
240.0	540.0	-0.2599945068359375	0.35540771484375	0.4403541612785312
240.0	560.0	-0.3019866943359375	0.234619140625	0.3824161407466485
240.0	580.0	-0.2908172607421875	-0.02960205078125	0.29231996263691123
240.0	600.0	-0.2411346435546875	-0.0447998046875	0.2452609606567754
240.0	620.0	-0.206756591796875	-0.04638671875	0.2118962385882562
240.0	640.0	-0.1645660400390625	-0.05120849609375	0.17234933015919132
240.0	660.0	-0.17218017578125	-0.07769775390625	0.18889932211137853
240.0	680.0	-0.1748504638671875	-0.160400390625	0.23727825443395192
240.0	700.0	-0.1689605712890625	-0.3822021484375	0.4178829464342463
240.0	720.0	-0.0673980712890625	-0.5299072265625	0.5341761589369618
240.0	740.0	0.02099609375	-0.605712890625	0.6060766798203442
240.0	760.0	0.16241455078125	-0.7078857421875	0.7262786726166637
240.0	780.0	0.36126708984375	-0.51031494140625	0.6252481504383971
240.0	800.0	0.554473876953125	-0.33990478515625	0.6503664683819006
260.0	0.0	-0.184967041015625	0.4775829613208771	0.5121506528416168
260.0	20.0	-0.16412353515625	0.47647857666015625	0.5039527446182561
260.0	40.0	-0.155517578125	0.483551025390625	0.5079442009337151
260.0	60.0	-0.083221435546875	0.464324951171875	0.4717239315693521
260.0	80.0	-0.032135009765625	0.46315765380859375	0.46427111813477906
260.0	100.0	0.002716064453125	0.45209503173828125	0.4521031903543162
260.0	120.0	-0.096832275390625	0.42425537109375	0.4351656115310829
260.0	140.0	-0.160430908203125	0.4048004150390625	0.4354324888230973
260.0	160.0	-0.149993896484375	0.4088592529296875	0.43550437160697664
260.0	180.0	-0.202117919921875	0.3820343017578125	0.4322058089303345
260.0	200.0	-0.165924072265625	0.3844146728515625	0.4186949228982627
260.0	220.0	-0.210662841796875	0.374969482421875	0.4300941125633598
260.0	240.0	-0.187255859375	0.36932373046875	0.41408305297080644
260.0	260.0	-0.144012451171875	0.38848876953125	0.4143224712038153
260.0	280.0	-0.162200927734375	0.443695068359375	0.47241343613864584
260.0	300.0	-0.091033935546875	0.347991943359375	0.35970205735328653
260.0	320.0	-0.07366943359375	0.36053466796875	0.3679842826172889
260.0	340.0	-0.13037109375	0.361602783203125	0.384386777745824
260.0	360.0	-0.0723876953125	0.27630615234375	0.2856310001657084
260.0	380.0	-0.203216552734375	0.475433349609375	0.5170433610694882
260.0	400.0	-0.271453857421875	0.527191162109375	0.5929736234567681
260.0	420.0	-0.338958740234375	0.60870361328125	0.6967159510180057
260.0	440.0	-0.36798095703125	0.62158203125	0.7223393982820753
260.0	460.0	-0.336700439453125	0.596160888671875	0.6846714475644265
260.0	480.0	-0.297271728515625	0.515716552734375	0.5952596436336792
260.0	500.0	-0.262847900390625	0.458221435546875	0.5282574208985604
260.0	520.0	-0.237579345703125	0.39654541015625	0.4622685451344419
260.0	540.0	-0.24420166015625	0.37017822265625	0.4434708190535301
260.0	560.0	-0.257171630859375	0.2718505859375	0.37421917213503736
260.0	580.0	-0.264801025390625	0.06842041015625	0.27349759701663906
260.0	600.0	-0.26348876953125	-0.03839111328125	0.2662709320374005
260.0	620.0	-0.212432861328125	-0.035400390625	0.21536227206374142
260.0	640.0	-0.1727294921875	-0.04083251953125	0.17749020289193862
260.0	660.0	-0.211151123046875	-0.08123779296875	0.2262396423494124
260.0	680.0	-0.1949462890625	-0.23297119140625	0.3037756271403079
260.0	700.0	-0.194091796875	-0.45111083984375	0.49109328588232576
260.0	720.0	-0.14703369140625	-0.609130859375	0.6266253348305304
260.0	740.0	-0.083953857421875	-0.67230224609375	0.6775238448045307
260.0	760.0	0.047882080078125	-0.878662109375	0.8799657925419218
260.0	780.0	0.2003173828125	-0.6064453125	0.6386728199243117
260.0	800.0	0.341217041015625	-0.4610595703125	0.5735895714325757
280.0	0.0	-0.14141845703125	0.47206512093544006	0.4927927134129432
280.0	20.0	-0.12664794921875	0.47941017150878906	0.49585664822345743
280.0	40.0	-0.103515625	0.4730682373046875	0.4842613362283889
280.0	60.0	-0.055908203125	0.4621086120605469	0.4654783523615156
280.0	80.0	0.0177001953125	0.44667816162109375	0.44702872053515824
280.0	100.0	-0.032379150390625	0.4304046630859375	0.4316208792286792
280.0	120.0	-0.177215576171875	0.42012786865234375	0.45597454584251806
280.0	140.0	-0.2330322265625	0.4154815673828125	0.4763706030514004
280.0	160.0	-0.20916748046875	0.4358367919921875	0.4834301853832529
280.0	180.0	-0.25347900390625	0.4219818115234375	0.49226035253502454
280.0	200.0	-0.202178955078125	0.4278564453125	0.47322031620792737
280.0	220.0	-0.220977783203125	0.3890533447265625	0.4474300903071817
280.0	240.0	-0.226593017578125	0.39422607421875	0.45470715104239107
280.0	260.0	-0.176727294921875	0.406219482421875	0.44299752219340843
280.0	280.0	-0.1297607421875	0.41986083984375	0.43945531632618795
280.0	300.0	-0.0557861328125	0.447296142578125	0.4507615021044324
280.0	320.0	-0.08349609375	0.461883544921875	0.46936979743173346
280.0	340.0	-0.126312255859375	0.48651123046875	0.5026409885320748
280.0	360.0	-0.163970947265625	0.525787353515625	0.5507620290689539
280.0	380.0	-0.2484130859375	0.586334228515625	0.6367863761058373
280.0	400.0	-0.26373291015625	0.6475830078125	0.6992272877305126
280.0	420.0	-0.259796142578125	0.701568603515625	0.7481260195564232
280.0	440.0	-0.25225830078125	0.70611572265625	0.7498224217075679
280.0	460.0	-0.245513916015625	0.714324951171875	0.7553391415940451
280.0	480.0	-0.22711181640625	0.64678955078125	0.6855045588113601
280.0	500.0	-0.214752197265625	0.56103515625	0.6007320141118466
280.0	520.0	-0.1871337890625	0.5020751953125	0.5358157862147898
280.0	540.0	-0.174774169921875	0.47454833984375	0.5057095384905644
280.0	560.0	-0.149688720703125	0.44378662109375	0.4683516607929834
280.0	580.0	-0.289215087890625	0.08502197265625	0.30145331794150493
280.0	600.0	-0.325225830078125	-0.05645751953125	0.3300898242321731
280.0	620.0	-0.25	-0.04656982421875	0.2543005083120466
280.0	640.0	-0.199310302734375	-0.0528564453125	0.2061999044304859
280.0	660.0	-0.225982666015625	-0.0889892578125	0.2428729160395393
280.0	680.0	-0.182769775390625	-0.25323486328125	0.3123022362670701
280.0	700.0	-0.1932373046875	-0.52374267578125	0.5582535681546453
280.0	720.0	-0.188079833984375	-0.683837890625	0.7092307696413344
280.0	740.0	-0.151123046875	-0.76519775390625	0.779978062435062
280.0	760.0	-0.054656982421875	-0.986083984375	0.9875975951612784
280.0	780.0	0.03424072265625	-0.7171630859375	0.7179800268248555
280.0	800.0	0.136016845703125	-0.6043701171875	0.6194867398615246
300.0	0.0	-0.260223388671875	0.5511782765388489	0.6095192405004205
300.0	20.0	-0.2471923828125	0.5591335296630859	0.6113381863698869
300.0	40.0	-0.208648681640625	0.5276031494140625	0.5673617502282018
300.0	60.0	-0.200164794921875	0.496368408203125	0.5352079425683258
300.0	80.0	-0.094573974609375	0.44908905029296875	0.45893922448016505
300.0	100.0	-0.113128662109375	0.43209075927734375	0.44665480904556326
300.0	120.0	-0.218963623046875	0.4286346435546875	0.4813239302933815
300.0	140.0	-0.228546142578125	0.4333953857421875	0.4899641820275847
300.0	160.0	-0.218048095703125	0.4461822509765625	0.496612095227524
300.0	180.0	-0.26019287109375	0.44598388671875	0.5163351211962747
300.0	200.0	-0.211090087890625	0.4583282470703125	0.5046026231285538
300.0	220.0	-0.221710205078125	0.4061431884765625	0.462717737483331
300.0	240.0	-0.25531005859375	0.442230224609375	0.5106376382300881
300.0	260.0	-0.25567626953125	0.4486083984375	0.5163524474136587
300.0	280.0	-0.257080078125	0.4443359375	0.5133464638260986
300.0	300.0	-0.213531494140625	0.456695556640625	0.5041493136415224
300.0	320.0	-0.215789794921875	0.465057373046875	0.5126827438267112
300.0	340.0	-0.221923828125	0.495849609375	0.5432467400794916
300.0	360.0	-0.2391357421875	0.534088134765625	0.5851803473195173
300.0	380.0	-0.257354736328125	0.597625732421875	0.650682700218241
300.0	400.0	-0.262054443359375	0.66131591796875	0.7113446946756842
300.0	420.0	-0.24835205078125	0.6983642578125	0.7412094020701954
300.0	440.0	-0.235015869140625	0.708160400390625	0.7461391367763346
300.0	460.0	-0.2255859375	0.711029052734375	0.7459566535865851
300.0	480.0	-0.1898193359375	0.62506103515625	0.6532477921633997
300.0	500.0	-0.17138671875	0.5234375	0.5507814664366818
300.0	520.0	-0.13873291015625	0.47052001953125	0.49054654125792185
300.0	540.0	-0.11199951171875	0.45037841796875	0.46409547508812504
300.0	560.0	-0.102752685546875	0.43231201171875	0.4443554769139316
300.0	580.0	-0.2132568359375	0.13726806640625	0.2536158514939168
300.0	600.0	-0.264434814453125	-0.06268310546875	0.2717626589619425
300.0	620.0	-0.240264892578125	-0.0634765625	0.24850853625659292
300.0	640.0	-0.2130126953125	-0.0709228515625	0.22450937449926756
300.0	660.0	-0.231781005859375	-0.10443115234375	0.2542209673827616
300.0	680.0	-0.173828125	-0.2796630859375	0.32928355360858996
300.0	700.0	-0.1954345703125	-0.58477783203125	0.6165709887015447
300.0	720.0	-0.211212158203125	-0.7310791015625	0.7609778107896801
300.0	740.0	-0.173614501953125	-0.8272705078125	0.8452919545250525
300.0	760.0	-0.087188720703125	-1.03515625	1.0388216088106321
300.0	780.0	-0.01654052734375	-0.86407470703125	0.8642330058357814
300.0	800.0	0.0594482421875	-0.78533935546875	0.7875861836950007
320.0	0.0	-0.27569580078125	0.5874036550521851	0.6488846034057836
320.0	20.0	-0.248382568359375	0.5737285614013672	0.6251866620718023
320.0	40.0	-0.18707275390625	0.4990043640136719	0.5329179773274284
320.0	60.0	-0.183135986328125	0.42301177978515625	0.4609530944959375
320.0	80.0	-0.13287353515625	0.43166351318359375	0.45165115405467726
320.0	100.0	-0.168701171875	0.419830322265625	0.452457274099618
320.0	120.0	-0.275787353515625	0.445068359375	0.5235881099451233
320.0	140.0	-0.305267333984375	0.451568603515625	0.5450709576550375
320.0	160.0	-0.268768310546875	0.4577789306640625	0.5308464505995627
320.0	180.0	-0.277618408203125	0.4591217041015625	0.5365302598645855
320.0	200.0	-0.2384033203125	0.44842529296875	0.5078596129937226
320.0	220.0	-0.21893310546875	0.411529541015625	0.4661418966352647
320.0	240.0	-0.2613525390625	0.42291259765625	0.497152104421547
320.0	260.0	-0.297271728515625	0.44549560546875	0.5355714845533093
320.0	280.0	-0.322479248046875	0.441131591796875	0.5464338447626782
320.0	300.0	-0.2716064453125	0.44635009765625	0.5224925557489178
320.0	320.0	-0.26947021484375	0.4527587890625	0.5268820719679862
320.0	340.0	-0.263916015625	0.48712158203125	0.5540208470662481
320.0	360.0	-0.2662353515625	0.51129150390625	0.5764549109759781
320.0	380.0	-0.27099609375	0.57781982421875	0.638212058870675
320.0	400.0	-0.2786865234375	0.642242431640625	0.7001010779489938
320.0	420.0	-0.24896240234375	0.6715087890625	0.7161747912129807
320.0	440.0	-0.22906494140625	0.68017578125	0.7177115303382666
320.0	460.0	-0.21417236328125	0.68402099609375	0.7167667153897157
320.0	480.0	-0.1732177734375	0.591339111328125	0.6161869372365676
320.0	500.0	-0.205230712890625	0.44482421875	0.4898859368262596
320.0	520.0	-0.178131103515625	0.39654541015625	0.43471709462095326
320.0	540.0	-0.155242919921875	0.37896728515625	0.4095321323224445
320.0	560.0	-0.13360595703125	0.36224365234375	0.3860971580024591
320.0	580.0	-0.120391845703125	0.14373779296875	0.18749599899553135
320.0	600.0	-0.205841064453125	-0.07391357421875	0.2187093054009962
320.0	620.0	-0.23052978515625	-0.08734130859375	0.2465207618661265
320.0	640.0	-0.2200927734375	-0.099609375	0.2415840568152239
320.0	660.0	-0.21710205078125	-0.13336181640625	0.25479143338934845
320.0	680.0	-0.156890869140625	-0.32275390625	0.358866031854973
320.0	700.0	-0.164031982421875	-0.649169921875	0.6695730570478803
320.0	720.0	-0.2164306640625	-0.7901611328125	0.8192660423538058
320.0	740.0	-0.17950439453125	-0.8931884765625	0.9110474643618027
320.0	760.0	-0.11578369140625	-1.09320068359375	1.0993150584820988
320.0	780.0	-0.049896240234375	-1.021728515625	1.022946134667311
320.0	800.0	0.081024169921875	-0.94134521484375	0.9448257668061105
340.0	0.0	-0.31829833984375	0.48824894428253174	0.5828386266714777
340.0	20.0	-0.293212890625	0.48273468017578125	0.564806666633001
340.0	40.0	-0.253143310546875	0.4272041320800781	0.4965731629286106
340.0	60.0	-0.224884033203125	0.4033775329589844	0.46182925685341847
340.0	80.0	-0.179931640625	0.41854095458984375	0.45557867154530163
340.0	100.0	-0.22576904296875	0.41199493408203125	0.4697994108896717
340.0	120.0	-0.290740966796875	0.440399169921875	0.5277136900269483
340.0	140.0	-0.299774169921875	0.449554443359375	0.5403367010452896
340.0	160.0	-0.27294921875	0.448974609375	0.525432655893854
340.0	180.0	-0.26812744140625	0.4560699462890625	0.5290483160763017
340.0	200.0	-0.251953125	0.438751220703125	0.5059476364859786
340.0	220.0	-0.234649658203125	0.4087066650390625	0.47127656438889026
340.0	240.0	-0.2801513671875	0.396392822265625	0.4853988649355629
340.0	260.0	-0.30303955078125	0.431915283203125	0.5276208688084063
340.0	280.0	-0.299896240234375	0.4766845703125	0.5631748702496647
340.0	300.0	-0.267242431640625	0.501312255859375	0.5680954982606442
340.0	320.0	-0.275115966796875	0.516357421875	0.5850758773970911
340.0	340.0	-0.278564453125	0.547149658203125	0.6139795623769791
340.0	360.0	-0.29522705078125	0.552276611328125	0.6262335562177035
340.0	380.0	-0.30718994140625	0.552490234375	0.6321480199928793
340.0	400.0	-0.2935791015625	0.60064697265625	0.6685547656216075
340.0	420.0	-0.2303466796875	0.59893798828125	0.6417057788811369
340.0	440.0	-0.205474853515625	0.59912109375	0.6333766655028142
340.0	460.0	-0.2110595703125	0.603179931640625	0.6390400395550236
340.0	480.0	-0.19818115234375	0.519805908203125	0.5563038300669628
340.0	500.0	-0.233489990234375	0.37994384765625	0.44595392465083683
340.0	520.0	-0.21923828125	0.3377685546875	0.40268228232831
340.0	540.0	-0.190032958984375	0.317626953125	0.3701343092065745
340.0	560.0	-0.161773681640625	0.3028564453125	0.3433551376328678
340.0	580.0	-0.194793701171875	0.13507080078125	0.23704157280934046
340.0	600.0	-0.26763916015625	-0.08135986328125	0.2797322780843972
340.0	620.0	-0.286163330078125	-0.11212158203125	0.3073445959157119
340.0	640.0	-0.274078369140625	-0.12860107421875	0.30274938269301416
340.0	660.0	-0.2342529296875	-0.15814208984375	0.28263643722514886
340.0	680.0	-0.145233154296875	-0.33056640625	0.36106345432355785
340.0	700.0	-0.198455810546875	-0.73052978515625	0.757006258719341
340.0	720.0	-0.230255126953125	-0.87908935546875	0.9087439234386451
340.0	740.0	-0.192962646484375	-0.9986572265625	1.0171287229764767
340.0	760.0	-0.13592529296875	-1.0989990234375	1.1073728093037227
340.0	780.0	-0.05621337890625	-1.116455078125	1.117869350791566
340.0	800.0	0.067230224609375	-1.0296630859375	1.0318555972825667
360.0	0.0	-0.31689453125	0.4644649624824524	0.5622720385276002
360.0	20.0	-0.2855224609375	0.4354972839355469	0.520750381675371
360.0	40.0	-0.254180908203125	0.3999824523925781	0.4739133848256942
360.0	60.0	-0.215240478515625	0.37982940673828125	0.43657627262001986
360.0	80.0	-0.214019775390625	0.3913726806640625	0.44606842460370116
360.0	100.0	-0.224517822265625	0.3951873779296875	0.45451217386318754
360.0	120.0	-0.282745361328125	0.41998291015625	0.5062910074017558
360.0	140.0	-0.281524658203125	0.4403076171875	0.5226154713838086
360.0	160.0	-0.262115478515625	0.445404052734375	0.5168068249062516
360.0	180.0	-0.27996826171875	0.4520263671875	0.5317048656938801
360.0	200.0	-0.251953125	0.44097900390625	0.5078807528184289
360.0	220.0	-0.235931396484375	0.4055938720703125	0.46922277535095885
360.0	240.0	-0.268402099609375	0.3640899658203125	0.452328630849029
360.0	260.0	-0.10882568359375	0.53582763671875	0.5467671219827027
360.0	280.0	0.15460205078125	0.909423828125	0.9224714051217511
360.0	300.0	0.191162109375	0.72857666015625	0.7532376130977099
360.0	320.0	0.135833740234375	0.733551025390625	0.7460213883245553
360.0	340.0	0.094451904296875	0.74481201171875	0.7507769942038963
360.0	360.0	-0.1512451171875	0.529510498046875	0.550687255177483
360.0	380.0	-0.3153076171875	0.47039794921875	0.5662977344874909
360.0	400.0	-0.2740478515625	0.4837646484375	0.5559950179847658
360.0	420.0	-0.211517333984375	0.401885986328125	0.45414967640942727
360.0	440.0	-0.199737548828125	0.405731201171875	0.452231020625786
360.0	460.0	-0.197265625	0.39422607421875	0.4408264107339396
360.0	480.0	-0.205322265625	0.393798828125	0.4441111908002391
360.0	500.0	-0.251129150390625	0.30438232421875	0.39460670226533834
360.0	520.0	-0.2530517578125	0.28216552734375	0.3790152727175683
360.0	540.0	-0.23944091796875	0.26995849609375	0.36084559414092465
360.0	560.0	-0.221771240234375	0.25262451171875	0.33615714616266856
360.0	580.0	-0.25762939453125	0.13238525390625	0.28965282732671666
360.0	600.0	-0.273284912109375	-0.09332275390625	0.2887798115922845
360.0	620.0	-0.296875	-0.1292724609375	0.32379952869304407
360.0	640.0	-0.287811279296875	-0.147705078125	0.3234998030824998
360.0	660.0	-0.25762939453125	-0.1771240234375	0.3126432865187201
360.0	680.0	-0.1553955078125	-0.29901123046875	0.33697993975122714
360.0	700.0	-0.2181396484375	-0.7783203125	0.8083114591978353
360.0	720.0	-0.23089599609375	-0.9134521484375	0.9421824603001319
360.0	740.0	-0.227203369140625	-1.0518798828125	1.0761378437795457
360.0	760.0	-0.30169677734375	-0.7464599609375	0.8051232320225384
360.0	780.0	-0.47515869140625	-0.60302734375	0.7677354748408338
360.0	800.0	-0.945831298828125	-0.30322265625	0.9932476152028775
380.0	0.0	0.053558349609375	0.39593052864074707	0.3995365819579247
380.0	20.0	0.049530029296875	0.3898143768310547	0.39294843451314676
380.0	40.0	0.027130126953125	0.3750877380371094	0.376067620268334
380.0	60.0	-0.03924560546875	0.3785743713378906	0.3806031689075748
380.0	80.0	-0.179473876953125	0.3795318603515625	0.41982770934099073
380.0	100.0	-0.18670654296875	0.3856658935546875	0.4284828055344546
380.0	120.0	-0.24298095703125	0.40781402587890625	0.4747125711242366
380.0	140.0	-0.24639892578125	0.4231109619140625	0.4896277327909411
380.0	160.0	-0.237274169921875	0.42767333984375	0.4890843662653944
380.0	180.0	-0.27947998046875	0.4432830810546875	0.5240314393546913
380.0	200.0	-0.26214599609375	0.4359893798828125	0.5087310317236249
380.0	220.0	-0.243255615234375	0.4173431396484375	0.4830616840059554
380.0	240.0	-0.2734375	0.470062255859375	0.5438074942384065
380.0	260.0	0.048370361328125	1.314422607421875	1.3153123137706626
380.0	280.0	1.19390869140625	1.060028076171875	1.5965830657025117
380.0	300.0	1.755889892578125	0.454986572265625	1.8138803973250393
380.0	320.0	1.638427734375	0.5126953125	1.7167707838347752
380.0	340.0	1.60504150390625	0.421173095703125	1.659380910401765
380.0	360.0	0.77911376953125	0.224761962890625	0.8108860621786765
380.0	380.0	-0.289459228515625	0.3502197265625	0.45435724033669045
380.0	400.0	-0.28839111328125	0.3834228515625	0.4797734020555096
380.0	420.0	-0.253265380859375	0.29132080078125	0.3860196395388103
380.0	440.0	-0.250213623046875	0.29791259765625	0.3890485483850805
380.0	460.0	-0.24188232421875	0.278167724609375	0.3686249337522105
380.0	480.0	-0.25579833984375	0.24169921875	0.35192513836209394
380.0	500.0	-0.280670166015625	0.18658447265625	0.3370304252254526
380.0	520.0	-0.28106689453125	0.1693115234375	0.3281234389222567
380.0	540.0	-0.278045654296875	0.1573486328125	0.31948079460484047
380.0	560.0	-0.273406982421875	0.13934326171875	0.30686792374481814
380.0	580.0	-0.2952880859375	0.097412109375	0.3109407865647724
380.0	600.0	-0.348358154296875	-0.1158447265625	0.36711497427572437
380.0	620.0	-0.363189697265625	-0.15399169921875	0.3944872616804937
380.0	640.0	-0.3194580078125	-0.17333984375	0.3634558022467185
380.0	660.0	-0.276336669921875	-0.20147705078125	0.34198677918162523
380.0	680.0	-0.176177978515625	-0.31146240234375	0.35783726495097185
380.0	700.0	-0.241607666015625	-0.8194580078125	0.8543334775399762
380.0	720.0	-0.216644287109375	-0.962646484375	0.9867233660031957
380.0	740.0	-0.1273193359375	-1.026123046875	1.0339916443722355
380.0	760.0	-0.34613037109375	-0.3548583984375	0.4957123326437669
380.0	780.0	-0.726837158203125	-0.14984130859375	0.7421217368504186
380.0	800.0	-1.369537353515625	0.12078857421875	1.3748536076020532
400.0	0.0	0.040130615234375	0.34516406059265137	0.3474891293319792
400.0	20.0	-0.020050048828125	0.3408527374267578	0.3414419322071097
400.0	40.0	-0.04400634765625	0.3371429443359375	0.3400028287375677
400.0	60.0	-0.147979736328125	0.3533744812011719	0.38310772157180384
400.0	80.0	-0.22503662109375	0.3459014892578125	0.4126612667843501
400.0	100.0	-0.1954345703125	0.36113739013671875	0.4106274294637319
400.0	120.0	-0.223846435546875	0.37558746337890625	0.4372335409760355
400.0	140.0	-0.22808837890625	0.3937225341796875	0.4550183979939232
400.0	160.0	-0.239959716796875	0.4037017822265625	0.4696336813497722
400.0	180.0	-0.30206298828125	0.4227294921875	0.5195596909446499
400.0	200.0	-0.29254150390625	0.4254608154296875	0.5163307437813722
400.0	220.0	-0.268524169921875	0.4112701416015625	0.49117039732174544
400.0	240.0	-0.27447509765625	0.61041259765625	0.6692832872639649
400.0	260.0	-0.369140625	2.832122802734375	2.8560784952086666
400.0	280.0	1.27947998046875	2.21343994140625	2.5566355615599217
400.0	300.0	3.048858642578125	0.490936279296875	3.088131709100696
400.0	320.0	3.087005615234375	0.45404052734375	3.1202173752735805
400.0	340.0	2.775482177734375	-0.17120361328125	2.780757450070341
400.0	360.0	1.6436767578125	-0.2154541015625	1.657737540762444
400.0	380.0	-0.368438720703125	0.135406494140625	0.3925328133657242
400.0	400.0	-0.3048095703125	0.326629638671875	0.4467614520222291
400.0	420.0	-0.294708251953125	0.244415283203125	0.38287306569218266
400.0	440.0	-0.293914794921875	0.25518798828125	0.38923876481794467
400.0	460.0	-0.29071044921875	0.23675537109375	0.37492088635698423
400.0	480.0	-0.3031005859375	0.203643798828125	0.36515854364481964
400.0	500.0	-0.3145751953125	0.1707763671875	0.35794150513129563
400.0	520.0	-0.3280029296875	0.15008544921875	0.36070980573138994
400.0	540.0	-0.32440185546875	0.13140869140625	0.35000686851642043
400.0	560.0	-0.3333740234375	0.10552978515625	0.3496781020567789
400.0	580.0	-0.35394287109375	0.0645751953125	0.35978536914073433
400.0	600.0	-0.412078857421875	-0.13055419921875	0.4322654088262986
400.0	620.0	-0.40643310546875	-0.17041015625	0.4407124806198725
400.0	640.0	-0.353790283203125	-0.19482421875	0.4038861729503688
400.0	660.0	-0.317718505859375	-0.22552490234375	0.3896235754451618
400.0	680.0	-0.200347900390625	-0.32806396484375	0.38440245345202084
400.0	700.0	-0.244537353515625	-0.85614013671875	0.8903788244142072
400.0	720.0	-0.063446044921875	-0.9119873046875	0.9141915797727518
400.0	740.0	0.0167236328125	-0.855224609375	0.855388106285719
400.0	760.0	-0.57110595703125	-0.09368896484375	0.5787396964871802
400.0	780.0	-1.046844482421875	0.07586669921875	1.049589980148187
400.0	800.0	-1.505096435546875	0.22723388671875	1.5221532510129254
420.0	0.0	-0.118377685546875	0.2740934491157532	0.29856405557870624
420.0	20.0	-0.138214111328125	0.2870159149169922	0.3185612593926974
420.0	40.0	-0.1240234375	0.28871917724609375	0.31423013279915996
420.0	60.0	-0.155853271484375	0.3305473327636719	0.365447371627653
420.0	80.0	-0.2293701171875	0.3235321044921875	0.39659005698044325
420.0	100.0	-0.1988525390625	0.3404388427734375	0.39425998777522475
420.0	120.0	-0.227081298828125	0.3539276123046875	0.4205123910530644
420.0	140.0	-0.219635009765625	0.3681793212890625	0.4287138324565944
420.0	160.0	-0.231689453125	0.3809814453125	0.4459000609573439
420.0	180.0	-0.291778564453125	0.402984619140625	0.4975252093494771
420.0	200.0	-0.270477294921875	0.411468505859375	0.4924066392549977
420.0	220.0	-0.246185302734375	0.3955535888671875	0.46590754978657284
420.0	240.0	-0.025848388671875	0.636688232421875	0.6372127152697314
420.0	260.0	0.004669189453125	2.726531982421875	2.7265359804153526
420.0	280.0	1.194427490234375	2.57354736328125	2.837217485579747
420.0	300.0	2.2474365234375	0.73028564453125	2.363109825947423
420.0	320.0	2.41571044921875	0.569122314453125	2.481845519623076
420.0	340.0	2.6793212890625	-0.353515625	2.7025424820236736
420.0	360.0	1.49908447265625	-0.39788818359375	1.5509897687614194
420.0	380.0	-0.7415771484375	-0.197052001953125	0.7673109920745488
420.0	400.0	-0.38714599609375	0.214508056640625	0.44260109427695665
420.0	420.0	-0.40032958984375	0.198394775390625	0.4467933162064554
420.0	440.0	-0.3878173828125	0.240631103515625	0.45640513843589076
420.0	460.0	-0.353302001953125	0.225738525390625	0.41926147739760183
420.0	480.0	-0.360504150390625	0.212249755859375	0.41834579155434404
420.0	500.0	-0.3924560546875	0.16943359375	0.4274687094418936
420.0	520.0	-0.428131103515625	0.14483642578125	0.45196662712040403
420.0	540.0	-0.453857421875	0.123046875	0.4702415260674958
420.0	560.0	-0.47503662109375	0.0887451171875	0.4832550953738513
420.0	580.0	-0.428314208984375	0.03857421875	0.430047708946442
420.0	600.0	-0.3973388671875	-0.13739013671875	0.42042148499504944
420.0	620.0	-0.3841552734375	-0.17620849609375	0.422640163975765
420.0	640.0	-0.333770751953125	-0.2034912109375	0.3909112275033356
420.0	660.0	-0.3160400390625	-0.2314453125	0.39172469793063747
420.0	680.0	-0.236236572265625	-0.30084228515625	0.38250986734180636
420.0	700.0	-0.256988525390625	-0.84222412109375	0.8805592384017032
420.0	720.0	-0.00982666015625	-0.822998046875	0.8230567103243197
420.0	740.0	-0.15179443359375	-0.57037353515625	0.5902266680493904
420.0	760.0	-0.82745361328125	0.024658203125	0.8278209402482823
420.0	780.0	-1.24267578125	0.14306640625	1.2508841248903064
420.0	800.0	-1.55914306640625	0.23193359375	1.5762995570108094
440.0	0.0	-0.173675537109375	0.22474074363708496	0.2840274529702716
440.0	20.0	-0.193115234375	0.23068618774414062	0.3008481526678136
440.0	40.0	-0.17864990234375	0.22846603393554688	0.2900215789724445
440.0	60.0	-0.1793212890625	0.2802581787109375	0.3327172545050955
440.0	80.0	-0.208709716796875	0.29364776611328125	0.3602620663194393
440.0	100.0	-0.17852783203125	0.31420135498046875	0.36137885699268674
440.0	120.0	-0.185272216796875	0.32805633544921875	0.37675821629421513
440.0	140.0	-0.189727783203125	0.33624267578125	0.38607741287947267
440.0	160.0	-0.207366943359375	0.345062255859375	0.4025779547081174
440.0	180.0	-0.243194580078125	0.3683624267578125	0.4414005904235747
440.0	200.0	-0.230865478515625	0.380828857421875	0.44534198972867955
440.0	220.0	-0.159698486328125	0.3509979248046875	0.38562047372084823
440.0	240.0	0.07647705078125	0.736053466796875	0.740015841235778
440.0	260.0	0.328399658203125	2.88525390625	2.903882993345085
440.0	280.0	1.87109375	2.83984375	3.400838770906837
440.0	300.0	2.283172607421875	1.233917236328125	2.5952704871340946
440.0	320.0	2.373260498046875	1.1322021484375	2.6294955973563052
440.0	340.0	2.717315673828125	-0.413818359375	2.7486451400258662
440.0	360.0	1.6783447265625	-0.52117919921875	1.757403988523541
440.0	380.0	-1.076080322265625	-0.260009765625	1.1070473965407528
440.0	400.0	-0.585693359375	0.205780029296875	0.6207915364060593
440.0	420.0	-0.541290283203125	0.17803955078125	0.5698186135363679
440.0	440.0	-0.49945068359375	0.22894287109375	0.5494231734891727
440.0	460.0	-0.4500732421875	0.21875	0.5004173116841263
440.0	480.0	-0.447357177734375	0.20501708984375	0.49209801015495425
440.0	500.0	-0.424163818359375	0.179107666015625	0.4604286055739473
440.0	520.0	-0.45404052734375	0.14361572265625	0.4762124276671783
440.0	540.0	-0.47943115234375	0.09808349609375	0.4893614227170228
440.0	560.0	-0.49578857421875	0.05401611328125	0.49872241860565464
440.0	580.0	-0.453521728515625	-0.02587890625	0.4542594809406806
440.0	600.0	-0.409454345703125	-0.168212890625	0.44266063501015357
440.0	620.0	-0.36651611328125	-0.2139892578125	0.4244119034074547
440.0	640.0	-0.3138427734375	-0.2479248046875	0.39995499149063884
440.0	660.0	-0.298248291015625	-0.28485107421875	0.41242232914491517
440.0	680.0	-0.242919921875	-0.3983154296875	0.46654610701504506
440.0	700.0	-0.04644775390625	-0.6661376953125	0.6677550620992585
440.0	720.0	0.145355224609375	-0.73687744140625	0.751076896845232
440.0	740.0	-0.327850341796875	-0.23785400390625	0.40504366899207567
440.0	760.0	-0.620147705078125	0.04547119140625	0.6218125162471152
440.0	780.0	-0.959228515625	0.1158447265625	0.9661983988086925
440.0	800.0	-1.186981201171875	0.17156982421875	1.199316712348277
460.0	0.0	-0.148284912109375	0.18152719736099243	0.23439398145221596
460.0	20.0	-0.17852783203125	0.18935585021972656	0.2602457008717219
460.0	40.0	-0.18438720703125	0.18928909301757812	0.26425177927916094
460.0	60.0	-0.211395263671875	0.19869232177734375	0.29011479837501064
460.0	80.0	-0.230865478515625	0.2391357421875	0.33239249745115335
460.0	100.0	-0.2288818359375	0.2865447998046875	0.3667353502421455
460.0	120.0	-0.205596923828125	0.30025482177734375	0.3638997844024262
460.0	140.0	-0.20556640625	0.3037567138671875	0.3667774374166607
460.0	160.0	-0.2008056640625	0.3101348876953125	0.3694679462218146
460.0	180.0	-0.223419189453125	0.3308258056640625	0.39920151290941697
460.0	200.0	-0.20758056640625	0.347198486328125	0.4045200618734265
460.0	220.0	-0.118896484375	0.3206329345703125	0.3419676194143313
460.0	240.0	0.267364501953125	0.6322479248046875	0.686455545046055
460.0	260.0	0.83416748046875	2.93389892578125	3.050180042583053
460.0	280.0	1.512542724609375	3.11968994140625	3.4670233377178303
460.0	300.0	1.42510986328125	1.70263671875	2.2203400456815774
460.0	320.0	1.293670654296875	1.67132568359375	2.1135073461970793
460.0	340.0	1.66217041015625	-0.2147216796875	1.6759820619943453
460.0	360.0	0.929412841796875	-0.44293212890625	1.0295616063715498
460.0	380.0	-1.18634033203125	-0.0758056640625	1.1887598084171473
460.0	400.0	-0.655029296875	0.285125732421875	0.71439489293644
460.0	420.0	-0.57000732421875	0.215576171875	0.6094107281163491
460.0	440.0	-0.515167236328125	0.2349853515625	0.5662291027798818
460.0	460.0	-0.492401123046875	0.2200927734375	0.5393511795641449
460.0	480.0	-0.499053955078125	0.204803466796875	0.5394435189073439
460.0	500.0	-0.48114013671875	0.16802978515625	0.5096369686957501
460.0	520.0	-0.470672607421875	0.12213134765625	0.4862599813449985
460.0	540.0	-0.47576904296875	0.0701904296875	0.48091878593699805
460.0	560.0	-0.470703125	0.0303955078125	0.47168349428398
460.0	580.0	-0.423797607421875	-0.0596923828125	0.4279808320735167
460.0	600.0	-0.394500732421875	-0.1549072265625	0.42382434654309503
460.0	620.0	-0.3731689453125	-0.22296142578125	0.43470318509536077
460.0	640.0	-0.31695556640625	-0.28118896484375	0.4237075229752316
460.0	660.0	-0.305023193359375	-0.352294921875	0.4659944854459793
460.0	680.0	-0.285247802734375	-0.503173828125	0.5784031554847846
460.0	700.0	-0.081695556640625	-0.56982421875	0.575650765871869
460.0	720.0	0.026397705078125	-0.6280517578125	0.6286062752826787
460.0	740.0	1.08184814453125	-0.2525634765625	1.1109382149872444
460.0	760.0	1.43597412109375	-0.14111328125	1.442891068167001
460.0	780.0	1.52752685546875	-0.1409912109375	1.534019822472927
460.0	800.0	1.584869384765625	-0.11126708984375	1.5887703836771592
480.0	0.0	-0.171478271484375	0.15794724225997925	0.2331354304450561
480.0	20.0	-0.20489501953125	0.16332054138183594	0.26202207591339954
480.0	40.0	-0.19573974609375	0.16658782958984375	0.25703220259006565
480.0	60.0	-0.204437255859375	0.16205978393554688	0.260879215639245
480.0	80.0	-0.1995849609375	0.194793701171875	0.27888840536791976
480.0	100.0	-0.18572998046875	0.2516326904296875	0.31275331579026494
480.0	120.0	-0.210174560546875	0.26696014404296875	0.3397661907967222
480.0	140.0	-0.25592041015625	0.266937255859375	0.3697982624354483
480.0	160.0	-0.2574462890625	0.2718048095703125	0.37437474041073626
480.0	180.0	-0.253936767578125	0.3020477294921875	0.39460957010621567
480.0	200.0	-0.221771240234375	0.3155670166015625	0.38570069349419595
480.0	220.0	-0.132659912109375	0.2812347412109375	0.31095278089261413
480.0	240.0	0.29974365234375	0.5890655517578125	0.6609421165186153
480.0	260.0	0.943267822265625	2.865142822265625	3.016421319461518
480.0	280.0	1.501373291015625	3.3936767578125	3.71095185841744
480.0	300.0	0.530914306640625	1.916168212890625	1.9883587757465067
480.0	320.0	0.21954345703125	1.881011962890625	1.893780698513657
480.0	340.0	0.425079345703125	0.194671630859375	0.467535553733452
480.0	360.0	-0.272186279296875	-0.021942138671875	0.2730692734215482
480.0	380.0	-1.335662841796875	0.027923583984375	1.3359546973978706
480.0	400.0	-0.81585693359375	0.33660888671875	0.8825690220662817
480.0	420.0	-0.657989501953125	0.24066162109375	0.7006198687933373
480.0	440.0	-0.560791015625	0.24609375	0.6124121953347936
480.0	460.0	-0.510284423828125	0.208587646484375	0.5512703506152785
480.0	480.0	-0.511199951171875	0.19512939453125	0.5471753564336205
480.0	500.0	-0.503082275390625	0.1590576171875	0.5276278057471706
480.0	520.0	-0.49298095703125	0.1129150390625	0.505747002009832
480.0	540.0	-0.48626708984375	0.0643310546875	0.49050399311556653
480.0	560.0	-0.502410888671875	0.02471923828125	0.5030186296721707
480.0	580.0	-0.445648193359375	-0.072265625	0.451469415133645
480.0	600.0	-0.36981201171875	-0.15374755859375	0.4004987338119903
480.0	620.0	-0.35107421875	-0.22821044921875	0.4187279739921212
480.0	640.0	-0.406707763671875	-0.38873291015625	0.5626050839350146
480.0	660.0	-0.392974853515625	-0.49053955078125	0.6285366229395846
480.0	680.0	-0.411224365234375	-0.49462890625	0.6432443030921347
480.0	700.0	-0.375457763671875	-0.42462158203125	0.5668086275174427
480.0	720.0	-0.288360595703125	-0.44970703125	0.5342174155809127
480.0	740.0	1.19427490234375	-0.20947265625	1.2125062210498567
480.0	760.0	1.53759765625	-0.1112060546875	1.5416138748417687
480.0	780.0	1.60455322265625	-0.10565185546875	1.6080277854877219
480.0	800.0	1.65673828125	-0.0740966796875	1.6583944194611595
500.0	0.0	-0.169189453125	0.16389065980911255	0.23555300766791926
500.0	20.0	-0.1861572265625	0.16318893432617188	0.24755835935785644
500.0	40.0	-0.158538818359375	0.16617202758789062	0.22966867370074132
500.0	60.0	-0.162933349609375	0.14523696899414062	0.21826830639727746
500.0	80.0	-0.15997314453125	0.16497802734375	0.22980242922443472
500.0	100.0	-0.14239501953125	0.2208251953125	0.262754844811868
500.0	120.0	-0.17510986328125	0.2415313720703125	0.29833013242471135
500.0	140.0	-0.2503662109375	0.2313385009765625	0.340882298767894
500.0	160.0	-0.321502685546875	0.2224273681640625	0.390944894994479
500.0	180.0	-0.312042236328125	0.26019287109375	0.4062889211148468
500.0	200.0	-0.318878173828125	0.2601776123046875	0.4115527665907838
500.0	220.0	-0.28436279296875	0.2364501953125	0.36982548977633706
500.0	240.0	-0.025238037109375	0.461395263671875	0.4620850006827459
500.0	260.0	1.388458251953125	2.792236328125	3.1183970288463447
500.0	280.0	1.427764892578125	3.726776123046875	3.9909112818742187
500.0	300.0	0.75262451171875	3.090728759765625	3.181045099033059
500.0	320.0	0.603607177734375	3.207916259765625	3.2642102191312885
500.0	340.0	0.19097900390625	1.811370849609375	1.8214108088917262
500.0	360.0	-0.52276611328125	0.779510498046875	0.9385739319629923
500.0	380.0	-1.305267333984375	0.31231689453125	1.342112013125701
500.0	400.0	-0.829193115234375	0.39202880859375	0.9171956220564523
500.0	420.0	-0.632659912109375	0.253173828125	0.6814363885482703
500.0	440.0	-0.5584716796875	0.23974609375	0.6077571936895205
500.0	460.0	-0.51715087890625	0.191802978515625	0.5515735799700455
500.0	480.0	-0.495025634765625	0.167724609375	0.5226680817355372
500.0	500.0	-0.50494384765625	0.115936279296875	0.5180825321733027
500.0	520.0	-0.458984375	0.05645751953125	0.46244362684089624
500.0	540.0	-0.43328857421875	0.0078125	0.43335900095044433
500.0	560.0	-0.507354736328125	-0.0230712890625	0.5078790336818273
500.0	580.0	-0.430023193359375	-0.0965576171875	0.4407304394569567
500.0	600.0	-0.537567138671875	-0.21722412109375	0.5797971605353195
500.0	620.0	-0.527191162109375	-0.333984375	0.6240801904806577
500.0	640.0	-0.466400146484375	-0.47601318359375	0.6664215239589006
500.0	660.0	-0.4154052734375	-0.5733642578125	0.7080311528008941
500.0	680.0	-0.4388427734375	-0.52545166015625	0.6846038467312875
500.0	700.0	-0.432464599609375	-0.415283203125	0.5995713207893262
500.0	720.0	-0.443389892578125	-0.291259765625	0.5304967934986706
500.0	740.0	1.342437744140625	-0.1474609375	1.3505124305173015
500.0	760.0	1.616912841796875	-0.06976318359375	1.6184171402184238
500.0	780.0	1.663299560546875	-0.0595703125	1.6643659604326133
500.0	800.0	1.690032958984375	-0.04931640625	1.6907523503987498
520.0	0.0	-0.130859375	0.1438423991203308	0.19446030908666984
520.0	20.0	-0.16827392578125	0.15237808227539062	0.22701364288464987
520.0	40.0	-0.14031982421875	0.153717041015625	0.20813116481531602
520.0	60.0	-0.13751220703125	0.12974166870117188	0.18905689006214507
520.0	80.0	-0.146484375	0.141632080078125	0.2037579893559932
520.0	100.0	-0.138916015625	0.153839111328125	0.2072779090288024
520.0	120.0	-0.151123046875	0.137115478515625	0.20405594758632317
520.0	140.0	-0.19439697265625	0.148681640625	0.24473743734225964
520.0	160.0	-0.32464599609375	0.14208984375	0.35437909994327055
520.0	180.0	-0.33343505859375	0.215301513671875	0.396905127314851
520.0	200.0	-0.365478515625	0.215667724609375	0.42436671973852824
520.0	220.0	-0.38873291015625	0.199951171875	0.43714270733106475
520.0	240.0	-0.3988037109375	0.197052001953125	0.44483018257673956
520.0	260.0	-0.31524658203125	0.992523193359375	1.0413849897317884
520.0	280.0	-0.49603271484375	2.494232177734375	2.543077389825332
520.0	300.0	-0.714111328125	2.836090087890625	2.924613132636162
520.0	320.0	-0.4998779296875	3.3173828125	3.354833329579738
520.0	340.0	-2.29864501953125	1.31744384765625	2.64942016628981
520.0	360.0	-1.069580078125	0.908294677734375	1.4032108769256577
520.0	380.0	-0.89385986328125	0.489349365234375	1.0190428138407437
520.0	400.0	-0.70062255859375	0.42864990234375	0.8213481042711178
520.0	420.0	-0.59375	0.275146484375	0.6544040421359897
520.0	440.0	-0.52899169921875	0.23699951171875	0.5796559206954298
520.0	460.0	-0.5172119140625	0.175537109375	0.5461881002145008
520.0	480.0	-0.45928955078125	0.1376953125	0.4794860691837825
520.0	500.0	-0.48388671875	0.0877685546875	0.49178214259423275
520.0	520.0	-0.448486328125	0.0224609375	0.44904841635220594
520.0	540.0	-0.4365234375	-0.04412841796875	0.4387482521438018
520.0	560.0	-0.49755859375	-0.09161376953125	0.5059225602621438
520.0	580.0	-0.48724365234375	-0.19189453125	0.5236696361953157
520.0	600.0	-0.4775390625	-0.32244873046875	0.5762089377945186
520.0	620.0	-0.44097900390625	-0.45819091796875	0.6359256239492117
520.0	640.0	-0.4007568359375	-0.5914306640625	0.7144202348366443
520.0	660.0	-0.3592529296875	-0.71209716796875	0.7975870135089751
520.0	680.0	-0.388427734375	-0.6771240234375	0.7806234994847924
520.0	700.0	-0.40228271484375	-0.64044189453125	0.7563049668836207
520.0	720.0	0.1307373046875	-1.19061279296875	1.1977692038192498
520.0	740.0	1.439697265625	-0.12506103515625	1.445118846033936
520.0	760.0	1.65203857421875	-0.065673828125	1.6533434314767492
520.0	780.0	1.67266845703125	-0.05755615234375	1.6736584113312727
520.0	800.0	1.6864013671875	-0.05877685546875	1.6874253435309852
540.0	0.0	-0.13916015625	0.13297414779663086	0.1924777209698947
540.0	20.0	-0.17266845703125	0.1392822265625	0.22184213912095288
540.0	40.0	-0.133056640625	0.14171981811523438	0.1943928405601027
540.0	60.0	-0.12591552734375	0.13469696044921875	0.18438544188875935
540.0	80.0	-0.13421630859375	0.13282012939453125	0.18882585698180415
540.0	100.0	-0.11181640625	0.16219329833984375	0.19700145870785474
540.0	120.0	-0.1185302734375	0.15979766845703125	0.19895909269362835
540.0	140.0	-0.1329345703125	0.198394775390625	0.23881391686094333
540.0	160.0	-0.163818359375	0.239166259765625	0.2898912807909115
540.0	180.0	-0.20831298828125	0.2328033447265625	0.3123967003707608
540.0	200.0	-0.23223876953125	0.2099761962890625	0.3130892030738396
540.0	220.0	-0.2406005859375	0.218902587890625	0.32527985633709494
540.0	240.0	-0.26263427734375	0.2067108154296875	0.3342246622430489
540.0	260.0	-0.27227783203125	0.302703857421875	0.4071422885352496
540.0	280.0	-0.27001953125	0.797149658203125	0.8416401397449083
540.0	300.0	0.0653076171875	3.315765380859375	3.316408470886574
540.0	320.0	0.1304931640625	3.589691162109375	3.592062235707115
540.0	340.0	-0.0020751953125	2.91754150390625	2.9175422419308905
540.0	360.0	-0.23187255859375	1.128875732421875	1.1524431884825546
540.0	380.0	-0.48529052734375	0.506134033203125	0.7011979431630109
540.0	400.0	-0.53070068359375	0.426544189453125	0.6808694156173392
540.0	420.0	-0.52020263671875	0.23504638671875	0.5708393707153353
540.0	440.0	-0.45928955078125	0.178009033203125	0.49257903666188807
540.0	460.0	-0.4256591796875	0.05926513671875	0.4297651610851298
540.0	480.0	-0.40802001953125	0.019989013671875	0.4085093597530613
540.0	500.0	-0.369873046875	-0.02191162109375	0.3705215107703627
540.0	520.0	-0.35491943359375	-0.70635986328125	0.7905137954502847
540.0	540.0	-0.36053466796875	-1.01300048828125	1.0752465931428883
540.0	560.0	-0.35009765625	-1.098388671875	1.1528339184006817
540.0	580.0	-0.34027099609375	-1.0972900390625	1.148838448437558
540.0	600.0	-0.4007568359375	-1.07635498046875	1.1485408506146046
540.0	620.0	-0.40716552734375	-1.10577392578125	1.1783546756366656
540.0	640.0	-0.507568359375	-1.09613037109375	1.207943471306812
540.0	660.0	-0.58721923828125	-1.13909912109375	1.2815511076364319
540.0	680.0	-0.61883544921875	-1.23480224609375	1.381192926483459
540.0	700.0	-0.66796875	-1.23541259765625	1.404431036905809
540.0	720.0	-0.6807861328125	-1.2581787109375	1.430553538769573
540.0	740.0	-0.69818115234375	-1.1876220703125	1.3776440408833464
540.0	760.0	0.4793701171875	-1.05682373046875	1.1604620228746145
540.0	780.0	1.5611572265625	-0.3282470703125	1.595292457581699
540.0	800.0	1.67510986328125	0.02166748046875	1.6752499914257548
560.0	0.0	-0.16302490234375	0.13641804456710815	0.21257234455051469
560.0	20.0	-0.16265869140625	0.13423919677734375	0.21089810772365902
560.0	40.0	-0.12152099609375	0.13826751708984375	0.18407949036708962
560.0	60.0	-0.11651611328125	0.12696456909179688	0.17232529256854534
560.0	80.0	-0.118896484375	0.11878204345703125	0.16806411825420284
560.0	100.0	-0.104248046875	0.13750457763671875	0.17255481490907348
560.0	120.0	-0.1109619140625	0.1351165771484375	0.17484002914871438
560.0	140.0	-0.13134765625	0.1637420654296875	0.20991348406795649
560.0	160.0	-0.16748046875	0.2138824462890625	0.2716531027676905
560.0	180.0	-0.2122802734375	0.1953277587890625	0.2884715719863189
560.0	200.0	-0.23638916015625	0.1629791259765625	0.28712720272287234
560.0	220.0	-0.24603271484375	0.2073211669921875	0.3217361699535638
560.0	240.0	-0.2647705078125	0.20135498046875	0.3326368139079916
560.0	260.0	-0.25994873046875	0.22906494140625	0.3464737938917799
560.0	280.0	-0.266845703125	0.511871337890625	0.5772511548972544
560.0	300.0	-0.270751953125	0.68939208984375	0.7406538149906036
560.0	320.0	-0.26751708984375	0.717742919921875	0.765976691849333
560.0	340.0	-0.277587890625	0.6185302734375	0.6779636687760676
560.0	360.0	-0.250732421875	0.598724365234375	0.649105240238136
560.0	380.0	-0.31048583984375	0.208038330078125	0.3737397537393817
560.0	400.0	-0.30914306640625	0.114105224609375	0.3295291152390256
560.0	420.0	-0.34161376953125	-0.069580078125	0.3486278170273151
560.0	440.0	-0.34173583984375	-0.21514892578125	0.4038222932163837
560.0	460.0	-0.309326171875	-0.314483642578125	0.44111522537319875
560.0	480.0	-0.3231201171875	-0.367279052734375	0.4891835163910611
560.0	500.0	-0.3023681640625	-0.411651611328125	0.5107676142313338
560.0	520.0	-0.33001708984375	-0.94451904296875	1.000513619157451
560.0	540.0	-0.33251953125	-1.1068115234375	1.1556820441093474
560.0	560.0	-0.34124755859375	-1.1475830078125	1.1972454452058605
560.0	580.0	-0.33416748046875	-1.139892578125	1.1878648890624268
560.0	600.0	-0.396240234375	-1.10418701171875	1.1731305469494595
560.0	620.0	-0.42315673828125	-1.1383056640625	1.2144140191835713
560.0	640.0	-0.5350341796875	-1.130615234375	1.2508206832454891
560.0	660.0	-0.60870361328125	-1.20159912109375	1.3469820105090202
560.0	680.0	-0.6456298828125	-1.28326416015625	1.4365252696426918
560.0	700.0	-0.68701171875	-1.28033447265625	1.4530111711792815
560.0	720.0	-0.70294189453125	-1.3006591796875	1.4784592009225495
560.0	740.0	-0.7174072265625	-1.3018798828125	1.4864603452483982
560.0	760.0	-0.5377197265625	-0.34246826171875	0.6375162857677535
560.0	780.0	1.4805908203125	-0.1986083984375	1.4938522259994629
560.0	800.0	1.61456298828125	0.00164794921875	1.6145638292939388
580.0	0.0	0.0076904296875	0.12664252519607544	0.12687581289125593
580.0	20.0	-0.04095458984375	0.13130760192871094	0.1375462276965043
580.0	40.0	-0.05364990234375	0.12967681884765625	0.1403367000037473
580.0	60.0	-0.1278076171875	0.11660003662109375	0.17300391773363674
580.0	80.0	-0.1295166015625	0.09993743896484375	0.16359108101345637
580.0	100.0	-0.11798095703125	0.11871337890625	0.1673689712979934
580.0	120.0	-0.11981201171875	0.08939361572265625	0.1494862424575045
580.0	140.0	-0.13043212890625	0.13104248046875	0.1848909731123165
580.0	160.0	-0.1656494140625	0.17535400390625	0.2412234546332564
580.0	180.0	-0.20733642578125	0.163665771484375	0.2641493483075804
580.0	200.0	-0.23138427734375	0.1490631103515625	0.2752426105630658
580.0	220.0	-0.2406005859375	0.2172698974609375	0.32418335906729484
580.0	240.0	-0.2630615234375	0.2095184326171875	0.3363024512542561
580.0	260.0	-0.25714111328125	0.235107421875	0.3484207972556028
580.0	280.0	-0.28387451171875	0.2642822265625	0.38785285055081303
580.0	300.0	-0.31573486328125	0.18890380859375	0.3679309076341015
580.0	320.0	-0.3228759765625	0.1151123046875	0.3427823492125227
580.0	340.0	-0.3333740234375	0.099884033203125	0.34801588985537685
580.0	360.0	-0.34454345703125	0.10394287109375	0.35988097231481514
580.0	380.0	-0.34466552734375	0.05950927734375	0.3497651781254398
580.0	400.0	-0.34210205078125	0.031341552734375	0.343534723247212
580.0	420.0	-0.3704833984375	-0.08343505859375	0.3797622381442656
580.0	440.0	-0.3470458984375	-0.136077880859375	0.37277076774000106
580.0	460.0	-0.32122802734375	-0.173553466796875	0.3651140251871612
580.0	480.0	-0.3218994140625	-0.238189697265625	0.40044171193479694
580.0	500.0	-0.24005126953125	-0.372283935546875	0.4429672004447221
580.0	520.0	-0.25665283203125	-1.0240478515625	1.055719981093203
580.0	540.0	-0.29315185546875	-1.1676025390625	1.203841226902438
580.0	560.0	-0.32147216796875	-1.18212890625	1.225060449843333
580.0	580.0	-0.3179931640625	-1.17327880859375	1.2156080022300155
580.0	600.0	-0.38720703125	-1.1273193359375	1.1919639970351472
580.0	620.0	-0.423095703125	-1.16802978515625	1.2422976909803034
580.0	640.0	-0.542724609375	-1.17547607421875	1.2947177308903939
580.0	660.0	-0.616943359375	-1.24652099609375	1.3908392079530492
580.0	680.0	-0.65692138671875	-1.325927734375	1.4797398640008677
580.0	700.0	-0.6917724609375	-1.29107666015625	1.4647279884373556
580.0	720.0	-0.7005615234375	-1.2799072265625	1.4590918260095838
580.0	740.0	-0.71209716796875	-1.26898193359375	1.4551280096322958
580.0	760.0	-0.48016357421875	-0.031005859375	0.4811636118017522
580.0	780.0	1.515625	-0.07958984375	1.5177133075298344
580.0	800.0	1.637939453125	-0.067138671875	1.6393148731602978
600.0	0.0	0.1033935546875	-0.0035453438758850098	0.10345432138927464
600.0	20.0	0.00335693359375	0.010303497314453125	0.010836561265539453
600.0	40.0	-0.0308837890625	0.004680633544921875	0.031236465184761905
600.0	60.0	-0.14141845703125	0.11271286010742188	0.180840727776391
600.0	80.0	-0.132080078125	0.10469818115234375	0.1685433361901772
600.0	100.0	-0.1151123046875	0.16078948974609375	0.1977475731918777
600.0	120.0	-0.11810302734375	0.14415740966796875	0.18635901864395277
600.0	140.0	-0.12469482421875	0.1456756591796875	0.19175556540653893
600.0	160.0	-0.1551513671875	0.1515350341796875	0.216875109968824
600.0	180.0	-0.19964599609375	0.138458251953125	0.24295927907816298
600.0	200.0	-0.22052001953125	0.056854248046875	0.2277311672455891
600.0	220.0	-0.2322998046875	0.18280029296875	0.29559963864543454
600.0	240.0	-0.2576904296875	0.18951416015625	0.3198749356424432
600.0	260.0	-0.25146484375	0.247650146484375	0.3529379020393592
600.0	280.0	-0.2784423828125	0.25933837890625	0.3805082854814393
600.0	300.0	-0.31103515625	0.19488525390625	0.3670464965281176
600.0	320.0	-0.32086181640625	0.111053466796875	0.339536710408643
600.0	340.0	-0.3336181640625	0.078094482421875	0.3426365823685114
600.0	360.0	-0.350341796875	0.049041748046875	0.35375763976075053
600.0	380.0	-0.3531494140625	0.022430419921875	0.35386103542288844
600.0	400.0	-0.34344482421875	0.025634765625	0.34440018654364396
600.0	420.0	-0.3609619140625	-0.0535888671875	0.36491816903259716
600.0	440.0	-0.33197021484375	-0.12725830078125	0.35552622781046217
600.0	460.0	-0.2991943359375	-0.177825927734375	0.34805073083053967
600.0	480.0	-0.2730712890625	-0.218719482421875	0.3498658898794627
600.0	500.0	-0.1702880859375	-0.334808349609375	0.3756256955806017
600.0	520.0	-0.1923828125	-1.01690673828125	1.0349446656257622
600.0	540.0	-0.24407958984375	-1.20751953125	1.231940852690791
600.0	560.0	-0.29986572265625	-1.20440673828125	1.241174863925883
600.0	580.0	-0.31610107421875	-1.199462890625	1.2404157025403735
600.0	600.0	-0.40606689453125	-1.1705322265625	1.238965704228982
600.0	620.0	-0.45355224609375	-1.2322998046875	1.313115550349449
600.0	640.0	-0.57489013671875	-1.2679443359375	1.3921858742037612
600.0	660.0	-0.63189697265625	-1.3123779296875	1.456581482232622
600.0	680.0	-0.65936279296875	-1.34759521484375	1.5002573631951697
600.0	700.0	-0.69097900390625	-1.3006591796875	1.472808977954926
600.0	720.0	-0.70355224609375	-1.28607177734375	1.465935325812047
600.0	740.0	-0.7298583984375	-1.26678466796875	1.4619974954733843
600.0	760.0	-0.5577392578125	-0.0751953125	0.5627854073509823
600.0	780.0	1.52337646484375	-0.12060546875	1.5281431649987014
600.0	800.0	1.6578369140625	-0.1131591796875	1.6616943863345692
620.0	0.0	0.06201171875	-0.09095925092697144	0.11008650503819646
620.0	20.0	-0.0306396484375	-0.08060455322265625	0.08623156067587795
620.0	40.0	-0.060546875	-0.08269119262695312	0.10248784030475758
620.0	60.0	-0.1630859375	0.091094970703125	0.1868028819308126
620.0	80.0	-0.169921875	0.05397796630859375	0.1782892718318388
620.0	100.0	-0.14947509765625	0.1634521484375	0.22149358827781
620.0	120.0	-0.15692138671875	0.1345062255859375	0.20667909021260616
620.0	140.0	-0.15606689453125	0.14178466796875	0.21085484969437387
620.0	160.0	-0.181640625	0.1722259521484375	0.2503099982897737
620.0	180.0	-0.21160888671875	0.1917877197265625	0.28558860337251424
620.0	200.0	-0.2421875	0.094146728515625	0.2598430134647549
620.0	220.0	-0.25439453125	0.1107940673828125	0.27747414816003024
620.0	240.0	-0.28643798828125	0.0554962158203125	0.29176454736822327
620.0	260.0	-0.28314208984375	0.113006591796875	0.30486051372821593
620.0	280.0	-0.3131103515625	0.15673828125	0.3501499408322047
620.0	300.0	-0.30462646484375	0.2413330078125	0.3886372392643667
620.0	320.0	-0.31512451171875	0.113372802734375	0.33489826856200394
620.0	340.0	-0.31781005859375	0.120941162109375	0.3400441118968669
620.0	360.0	-0.34344482421875	0.04681396484375	0.3466206782450233
620.0	380.0	-0.3521728515625	0.003387451171875	0.3521891426536379
620.0	400.0	-0.33648681640625	0.020233154296875	0.33709458338575327
620.0	420.0	-0.34576416015625	-0.03863525390625	0.347915991717767
620.0	440.0	-0.31378173828125	-0.10614013671875	0.3312472005941753
620.0	460.0	-0.27410888671875	-0.141754150390625	0.3085934557490817
620.0	480.0	-0.23870849609375	-0.17340087890625	0.2950417104627748
620.0	500.0	-0.13299560546875	-0.291961669921875	0.3208261955912723
620.0	520.0	-0.18414306640625	-0.945068359375	0.962841042331106
620.0	540.0	-0.19775390625	-1.2335205078125	1.2492715680071893
620.0	560.0	-0.2742919921875	-1.22705078125	1.2573343695073411
620.0	580.0	-0.30267333984375	-1.216064453125	1.2531655536306348
620.0	600.0	-0.36358642578125	-1.19415283203125	1.2482772429475109
620.0	620.0	-0.4674072265625	-1.26153564453125	1.3453407367153216
620.0	640.0	-0.59283447265625	-1.29937744140625	1.4282277294623105
620.0	660.0	-0.65972900390625	-1.39093017578125	1.5394574084702675
620.0	680.0	-0.7088623046875	-1.3759765625	1.5478363180763626
620.0	700.0	-0.76318359375	-1.28424072265625	1.493895388405029
620.0	720.0	-0.80755615234375	-1.218505859375	1.461815128023872
620.0	740.0	-0.84033203125	-1.13580322265625	1.4128718566597163
620.0	760.0	-0.607666015625	-0.05804443359375	0.61043193135417
620.0	780.0	1.5546875	-0.1402587890625	1.5610015216410036
620.0	800.0	1.66790771484375	-0.12872314453125	1.6728675360509908
