# Supplementary material for: Real-time emotion detection by quantitative facial motion analysis
Source: PLoS One. 2023 Mar 10;18(3):e0282730. doi: 10.1371/journal.pone.0282730 (PMC10004542; doi:10.1371/journal.pone.0282730)
Supplement: S1 Dataset — Data from each participant is organized into folders by Study ID and subsequently by emotions. The data files (.csv) contain the pixel displacement results after DISC-processing of videos. (ZIP) [file pone.0282730.s004.zip › S1_Dataset/1/neutral/result/100040_cropped_result.csv]

pos_x	pos_y	disp_x	disp_y	disp_xy_indi
0.0	0.0	-0.18446558713912964	-0.5729126930236816	0.6018774847643257
0.0	20.0	-0.16578948497772217	-0.5804615020751953	0.6036735116936723
0.0	40.0	-0.17958545684814453	-0.498291015625	0.5296648681609446
0.0	60.0	-0.10715532302856445	-0.5237312316894531	0.5345808323353052
0.0	80.0	-0.09160566329956055	-0.49562835693359375	0.5040228821643381
0.0	100.0	-0.11219161748886108	-0.4564971923828125	0.4700815308945433
0.0	120.0	-0.06976264715194702	-0.5330963134765625	0.537641615186128
0.0	140.0	-0.06927180290222168	-0.5221405029296875	0.5267155660097689
0.0	160.0	-0.08361303806304932	-0.497467041015625	0.5044448404245745
0.0	180.0	-0.07778120040893555	-0.485992431640625	0.49217736513275634
0.0	200.0	-0.08243560791015625	-0.488555908203125	0.49546191063662737
0.0	220.0	-0.09079259634017944	-0.5084228515625	0.5164659635843728
0.0	240.0	-0.14178794622421265	-0.4820709228515625	0.5024899962720027
0.0	260.0	-0.15326809883117676	-0.51983642578125	0.5419603488156199
0.0	280.0	-0.1424180269241333	-0.5782470703125	0.595527135165101
0.0	300.0	-0.09464704990386963	-0.614471435546875	0.6217179498442545
0.0	320.0	-0.05785417556762695	-0.64520263671875	0.6477912843342654
0.0	340.0	-0.035686492919921875	-0.583953857421875	0.585043274788123
0.0	360.0	0.02070063352584839	-0.660308837890625	0.6606332398728051
0.0	380.0	0.03138399124145508	-0.64501953125	0.645782587718354
0.0	400.0	0.050864219665527344	-0.6632080078125	0.6651556437923444
0.0	420.0	0.09616196155548096	-0.681884765625	0.688631945557029
0.0	440.0	0.19930577278137207	-0.637969970703125	0.668377494072718
0.0	460.0	0.296686053276062	-0.5260009765625	0.6039036691006522
0.0	480.0	0.407375693321228	-0.553924560546875	0.6875953565040996
0.0	500.0	0.47725221514701843	-0.5379638671875	0.7191486628382661
0.0	520.0	0.5545969009399414	-0.55224609375	0.7826579524890301
0.0	540.0	0.7088099718093872	-0.5926513671875	0.9239303107732949
0.0	560.0	0.870294988155365	-0.458251953125	0.9835691226097046
0.0	580.0	1.1728205680847168	-0.2181396484375	1.1929346131045884
0.0	600.0	0.9393061995506287	-0.602294921875	1.1158204646943244
0.0	620.0	1.0492377281188965	-0.66748046875	1.2435553812640687
0.0	640.0	0.811278760433197	-0.6236572265625	1.0232895794317727
0.0	660.0	0.7861526012420654	-0.700927734375	1.0532500183981657
0.0	680.0	0.7937193512916565	-0.680908203125	1.0457659344699293
0.0	700.0	0.6980382800102234	-0.67431640625	0.9705462668505537
0.0	720.0	0.8719651699066162	0.180419921875	0.8904350654256913
0.0	740.0	1.0169024467468262	0.392333984375	1.0899617156098853
0.0	760.0	1.1052249670028687	0.3721923828125	1.1662115577844951
0.0	780.0	1.0742309093475342	0.4044189453125	1.1478356720041876
0.0	800.0	0.9414637684822083	0.8160400390625	1.2459034363536556
20.0	0.0	-0.17293548583984375	-0.44614946842193604	0.47849350093375237
20.0	20.0	-0.20137786865234375	-0.3964424133300781	0.4446567587138838
20.0	40.0	-0.16988754272460938	-0.3949165344238281	0.42990795100152845
20.0	60.0	-0.12647247314453125	-0.3900947570800781	0.41008438883315146
20.0	80.0	-0.1303863525390625	-0.3610076904296875	0.3838321944259207
20.0	100.0	-0.145416259765625	-0.33591461181640625	0.3660389528943479
20.0	120.0	-0.11877822875976562	-0.36331939697265625	0.38224239932781107
20.0	140.0	-0.13439559936523438	-0.32110595703125	0.3480965566760113
20.0	160.0	-0.14130020141601562	-0.316741943359375	0.34683022590783535
20.0	180.0	-0.11263275146484375	-0.350067138671875	0.36774058557691863
20.0	200.0	-0.13771820068359375	-0.362701416015625	0.38796729240912314
20.0	220.0	-0.15869140625	-0.3755950927734375	0.4077433459090285
20.0	240.0	-0.16322898864746094	-0.41510009765625	0.44604012578365776
20.0	260.0	-0.1502513885498047	-0.50396728515625	0.5258883001825629
20.0	280.0	-0.13326072692871094	-0.57855224609375	0.5937012066702336
20.0	300.0	-0.09734535217285156	-0.588836669921875	0.5968289046572223
20.0	320.0	-0.04958534240722656	-0.623687744140625	0.6256557426995005
20.0	340.0	-0.030731201171875	-0.57427978515625	0.5751014504977143
20.0	360.0	0.022945404052734375	-0.648590087890625	0.6489958348688472
20.0	380.0	0.018861770629882812	-0.595916748046875	0.5962151767558899
20.0	400.0	0.033794403076171875	-0.604583740234375	0.6055275060928785
20.0	420.0	0.061046600341796875	-0.59417724609375	0.5973050202273908
20.0	440.0	0.13290977478027344	-0.5028076171875	0.5200774059060003
20.0	460.0	0.2017345428466797	-0.38140869140625	0.4314735399277537
20.0	480.0	0.27789306640625	-0.3846435546875	0.4745263117249709
20.0	500.0	0.32732200622558594	-0.469024658203125	0.5719473977229905
20.0	520.0	0.25160789489746094	-0.7904052734375	0.8294860029274399
20.0	540.0	0.18471145629882812	-0.9119873046875	0.9305047909598343
20.0	560.0	0.18653297424316406	-0.9107666015625	0.9296721750174664
20.0	580.0	0.10485076904296875	-0.9134521484375	0.9194501135211124
20.0	600.0	0.14250755310058594	-0.9423828125	0.9530969352516703
20.0	620.0	0.14475059509277344	-0.8826904296875	0.8944803683936363
20.0	640.0	0.1946887969970703	-0.92822265625	0.9484202798611869
20.0	660.0	0.25299072265625	-1.008056640625	1.0393182844818483
20.0	680.0	0.2634754180908203	-1.07275390625	1.1046357948721226
20.0	700.0	0.26045989990234375	-1.1474609375	1.1766503144713463
20.0	720.0	0.23564910888671875	-1.06591796875	1.091655448675648
20.0	740.0	0.3270435333251953	-1.1290283203125	1.1754413727436572
20.0	760.0	0.3639049530029297	-0.72705078125	0.8130373013191337
20.0	780.0	1.0543346405029297	0.33984375	1.1077523678956884
20.0	800.0	0.9724044799804688	0.5987548828125	1.141962294639318
40.0	0.0	-0.22424697875976562	-0.3366438150405884	0.4044944569310742
40.0	20.0	-0.2211761474609375	-0.2400188446044922	0.3263861730694757
40.0	40.0	-0.22916030883789062	-0.19408798217773438	0.3003074956981626
40.0	60.0	-0.17493820190429688	-0.2308807373046875	0.2896710019036504
40.0	80.0	-0.19202041625976562	-0.18878173828125	0.26927752406961863
40.0	100.0	-0.19308090209960938	-0.19564056396484375	0.27487354369615324
40.0	120.0	-0.145050048828125	-0.2771453857421875	0.3128083782497319
40.0	140.0	-0.14862823486328125	-0.2641448974609375	0.3030888962882406
40.0	160.0	-0.14566802978515625	-0.269073486328125	0.3059733909121197
40.0	180.0	-0.120574951171875	-0.30926513671875	0.3319386142643955
40.0	200.0	-0.1416473388671875	-0.329681396484375	0.358822786060255
40.0	220.0	-0.17328643798828125	-0.2961883544921875	0.34315554917188235
40.0	240.0	-0.17260360717773438	-0.33294677734375	0.3750274146703868
40.0	260.0	-0.16582489013671875	-0.39453125	0.4279635515034164
40.0	280.0	-0.1595916748046875	-0.387359619140625	0.41894746354135526
40.0	300.0	-0.1291046142578125	-0.38946533203125	0.4103062834966951
40.0	320.0	-0.082061767578125	-0.471710205078125	0.47879499921458346
40.0	340.0	-0.057209014892578125	-0.420440673828125	0.4243150145752882
40.0	360.0	-0.001064300537109375	-0.504302978515625	0.504304101584911
40.0	380.0	0.007953643798828125	-0.46087646484375	0.4609450903269835
40.0	400.0	0.0335845947265625	-0.502655029296875	0.5037757472133705
40.0	420.0	0.06557846069335938	-0.4993896484375	0.5036770348878736
40.0	440.0	0.13912200927734375	-0.413970947265625	0.4367228854151843
40.0	460.0	0.2065277099609375	-0.340606689453125	0.39832977779966017
40.0	480.0	0.2804069519042969	-0.368743896484375	0.46324952225635174
40.0	500.0	0.3293304443359375	-0.448577880859375	0.5564895836965806
40.0	520.0	0.2541007995605469	-0.780029296875	0.8203736467736004
40.0	540.0	0.1857757568359375	-0.9107666015625	0.9295205400364593
40.0	560.0	0.18668746948242188	-0.9129638671875	0.9318558011042831
40.0	580.0	0.043369293212890625	-0.9371337890625	0.9381367886382156
40.0	600.0	0.041080474853515625	-0.9207763671875	0.921692315138409
40.0	620.0	-0.169708251953125	-0.916259765625	0.9318437899584701
40.0	640.0	-0.2670631408691406	-1.0142822265625	1.0488523043457896
40.0	660.0	-0.23651885986328125	-1.0760498046875	1.1017369709867384
40.0	680.0	-0.20677566528320312	-1.1536865234375	1.1720702923095596
40.0	700.0	-0.12620162963867188	-1.2694091796875	1.2756670869777695
40.0	720.0	-0.025188446044921875	-1.300048828125	1.3002928183003026
40.0	740.0	0.15427780151367188	-1.260986328125	1.2703889797058467
40.0	760.0	0.3552703857421875	-0.769775390625	0.8478037502849785
40.0	780.0	1.0668411254882812	0.2794189453125	1.102825885637734
40.0	800.0	1.0152359008789062	0.4375	1.105490924627337
60.0	0.0	-0.3283805847167969	-0.0893322229385376	0.3403146404051492
60.0	20.0	-0.3118095397949219	-0.05423736572265625	0.31649151797110475
60.0	40.0	-0.28635406494140625	-0.054340362548828125	0.2914644498226245
60.0	60.0	-0.2511177062988281	-0.04654693603515625	0.2553952224906438
60.0	80.0	-0.2418975830078125	-0.03542327880859375	0.2444775027411989
60.0	100.0	-0.209808349609375	-0.0786590576171875	0.224068719171226
60.0	120.0	-0.19118881225585938	-0.10589599609375	0.21855691231460458
60.0	140.0	-0.17903518676757812	-0.1233978271484375	0.21744107672161955
60.0	160.0	-0.173095703125	-0.1786651611328125	0.2487636674495534
60.0	180.0	-0.17322158813476562	-0.201873779296875	0.26600515288906296
60.0	200.0	-0.21375656127929688	-0.1922454833984375	0.2874894665497307
60.0	220.0	-0.21369171142578125	-0.18341064453125	0.2816089701331403
60.0	240.0	-0.21070480346679688	-0.1938323974609375	0.28629969002679057
60.0	260.0	-0.23273849487304688	-0.1239013671875	0.26366409650671624
60.0	280.0	-0.3514289855957031	0.412994384765625	0.5422791658959083
60.0	300.0	-0.2800178527832031	0.423126220703125	0.5073911671716658
60.0	320.0	-0.23739242553710938	0.502777099609375	0.5560035751629727
60.0	340.0	-0.18094635009765625	0.38458251953125	0.4250238769088954
60.0	360.0	-0.02161407470703125	-0.17486572265625	0.1761964505474888
60.0	380.0	-0.000247955322265625	-0.100982666015625	0.1009829704329651
60.0	400.0	0.034862518310546875	-0.163238525390625	0.16691977520551285
60.0	420.0	0.06501388549804688	-0.217193603515625	0.2267153870288818
60.0	440.0	0.10206985473632812	-0.201904296875	0.226237928611635
60.0	460.0	0.14300155639648438	-0.210205078125	0.25423536339650754
60.0	480.0	0.17281341552734375	-0.248016357421875	0.3022856102017455
60.0	500.0	0.21458053588867188	-0.405487060546875	0.4587641688855121
60.0	520.0	0.1460418701171875	-0.8336181640625	0.8463140500324089
60.0	540.0	0.13074874877929688	-0.947265625	0.9562465161316889
60.0	560.0	0.1481781005859375	-0.9525146484375	0.9639714233219108
60.0	580.0	0.024616241455078125	-0.9610595703125	0.9613747744936009
60.0	600.0	0.030670166015625	-0.9376220703125	0.9381235557326789
60.0	620.0	-0.192352294921875	-0.9466552734375	0.9659997992177534
60.0	640.0	-0.3060035705566406	-1.057373046875	1.1007615297834195
60.0	660.0	-0.2666130065917969	-1.10546875	1.1371647429068843
60.0	680.0	-0.23596954345703125	-1.1807861328125	1.2041335128969788
60.0	700.0	-0.1667022705078125	-1.2806396484375	1.2914439810315363
60.0	720.0	-0.03173065185546875	-1.3670654296875	1.3674336266575582
60.0	740.0	0.11943435668945312	-1.60595703125	1.6103920490921262
60.0	760.0	0.23855972290039062	-1.5025634765625	1.5213834961934805
60.0	780.0	0.9370689392089844	-0.7532958984375	1.202311485195501
60.0	800.0	0.8527565002441406	-0.971923828125	1.2929924889131372
80.0	0.0	-0.4568634033203125	0.11612850427627563	0.4713915557144225
80.0	20.0	-0.3650665283203125	0.07996177673339844	0.3737210936490037
80.0	40.0	-0.31751251220703125	0.06598663330078125	0.32429682573591734
80.0	60.0	-0.260467529296875	0.03376007080078125	0.2626462948501124
80.0	80.0	-0.2223052978515625	0.001251220703125	0.22230881900212562
80.0	100.0	-0.18119049072265625	-0.05323028564453125	0.18884770911534873
80.0	120.0	-0.18631744384765625	-0.06592559814453125	0.19763697622823206
80.0	140.0	-0.17214202880859375	-0.0998992919921875	0.19902951193950877
80.0	160.0	-0.17264556884765625	-0.142669677734375	0.22396680420893011
80.0	180.0	-0.1925811767578125	-0.14886474609375	0.24340957719650325
80.0	200.0	-0.2691497802734375	-0.0540924072265625	0.27453158787433546
80.0	220.0	-0.239593505859375	-0.061279296875	0.24730588402923362
80.0	240.0	-0.2720184326171875	0.065460205078125	0.2797839633223848
80.0	260.0	-0.46123504638671875	0.717376708984375	0.852858200762947
80.0	280.0	-0.42057037353515625	1.030975341796875	1.1134583936944766
80.0	300.0	-0.36969757080078125	1.005035400390625	1.070874619128842
80.0	320.0	-0.298583984375	1.021942138671875	1.0646680846716952
80.0	340.0	-0.15665435791015625	0.58349609375	0.6041591506165839
80.0	360.0	0.01880645751953125	-0.0421142578125	0.046122592680070046
80.0	380.0	0.04067230224609375	0.004730224609375	0.04094644300611153
80.0	400.0	0.0690155029296875	-0.026702880859375	0.07400123979250402
80.0	420.0	0.0770111083984375	-0.049224853515625	0.09139910842229605
80.0	440.0	0.07015228271484375	-0.086700439453125	0.11152716696602832
80.0	460.0	0.05675506591796875	-0.141143798828125	0.15212728044301324
80.0	480.0	0.0193939208984375	-0.22393798828125	0.22477621485216828
80.0	500.0	0.07770538330078125	-0.45672607421875	0.46328914671638105
80.0	520.0	0.06092071533203125	-0.89013671875	0.8922189818780942
80.0	540.0	0.09999847412109375	-0.962158203125	0.9673407376241713
80.0	560.0	0.126678466796875	-0.9625244140625	0.970824742997605
80.0	580.0	-0.00060272216796875	-0.9822998046875	0.9822999895974307
80.0	600.0	0.0071868896484375	-0.9609375	0.9609643751404465
80.0	620.0	-0.23415374755859375	-0.9820556640625	1.0095847189874516
80.0	640.0	-0.33188629150390625	-1.0831298828125	1.1328366402662107
80.0	660.0	-0.2831878662109375	-1.1243896484375	1.1595031043867492
80.0	680.0	-0.248565673828125	-1.1986083984375	1.2241106923030036
80.0	700.0	-0.1691741943359375	-1.28955078125	1.3006002942686499
80.0	720.0	-0.03730010986328125	-1.376708984375	1.3772141902604174
80.0	740.0	0.1156768798828125	-1.5460205078125	1.5503420755163175
80.0	760.0	0.925140380859375	-0.164794921875	0.9397031928073974
80.0	780.0	1.4128952026367188	0.2333984375	1.432043185194251
80.0	800.0	1.422698974609375	0.2620849609375	1.4466377912608872
100.0	0.0	-0.4273529052734375	0.18028587102890015	0.4638248601986496
100.0	20.0	-0.33124542236328125	0.12805557250976562	0.3551362548197979
100.0	40.0	-0.2969970703125	0.11700439453125	0.3192135462567848
100.0	60.0	-0.22583770751953125	0.06859970092773438	0.23602667032573235
100.0	80.0	-0.17547607421875	0.0160675048828125	0.17621015105941956
100.0	100.0	-0.173675537109375	-0.0081634521484375	0.17386728887634303
100.0	120.0	-0.18625640869140625	-0.00469970703125	0.1863156918372678
100.0	140.0	-0.14397430419921875	-0.0750274658203125	0.16235061101538034
100.0	160.0	-0.1546783447265625	-0.12225341796875	0.1971580293378669
100.0	180.0	-0.2152557373046875	-0.0511016845703125	0.22123836604103808
100.0	200.0	-0.2497100830078125	0.017730712890625	0.25033877792978537
100.0	220.0	-0.16867828369140625	-0.0206451416015625	0.1699370038009
100.0	240.0	-0.33355712890625	0.4230194091796875	0.5387075076392686
100.0	260.0	-0.382080078125	1.0799560546875	1.1455523847280824
100.0	280.0	-0.22585296630859375	1.06689453125	1.0905381713638216
100.0	300.0	-0.1162109375	0.9813232421875	0.98818029106637
100.0	320.0	-0.01267242431640625	0.964508056640625	0.9645913029168002
100.0	340.0	0.11229705810546875	0.35888671875	0.3760456171188339
100.0	360.0	0.31340789794921875	-0.183746337890625	0.3633004640585581
100.0	380.0	0.2984771728515625	-0.1016845703125	0.3153226515065153
100.0	400.0	0.34343719482421875	-0.1160888671875	0.3625268705539017
100.0	420.0	0.37142181396484375	-0.125	0.3918917757352596
100.0	440.0	0.394927978515625	-0.135894775390625	0.41765475957171416
100.0	460.0	0.387786865234375	-0.152130126953125	0.4165599937284871
100.0	480.0	0.3649749755859375	-0.17913818359375	0.4065676101526335
100.0	500.0	0.2884368896484375	-0.17938232421875	0.33966727477369035
100.0	520.0	0.1218414306640625	-0.1497802734375	0.19307890754113413
100.0	540.0	0.17745208740234375	-0.1710205078125	0.24644929988923567
100.0	560.0	0.21295166015625	-0.20458984375	0.29530562766217716
100.0	580.0	-0.045196533203125	-0.7039794921875	0.7054288426440697
100.0	600.0	-0.126678466796875	-0.9114990234375	0.9202596936069314
100.0	620.0	-0.39749908447265625	-1.0655517578125	1.1372801197303628
100.0	640.0	-0.5646286010742188	-1.1868896484375	1.3143486960160617
100.0	660.0	-0.6381378173828125	-1.2171630859375	1.3743019507164347
100.0	680.0	-0.6281814575195312	-1.191650390625	1.3470867073236517
100.0	700.0	-0.5889511108398438	-1.2242431640625	1.358541400073346
100.0	720.0	-0.4145355224609375	-1.2957763671875	1.3604690709985279
100.0	740.0	-0.20963287353515625	-0.6138916015625	0.6486978033996863
100.0	760.0	1.2886199951171875	0.2103271484375	1.305671858157964
100.0	780.0	1.4173049926757812	0.26708984375	1.4422518597311969
100.0	800.0	1.42901611328125	0.27587890625	1.4554024264550154
120.0	0.0	-0.37465667724609375	0.19747358560562134	0.42351321445384005
120.0	20.0	-0.3120269775390625	0.1652355194091797	0.3530773450486225
120.0	40.0	-0.2936553955078125	0.16375350952148438	0.3362271601037796
120.0	60.0	-0.23149871826171875	0.13222503662109375	0.26659916891518665
120.0	80.0	-0.18548583984375	0.07399749755859375	0.19970134307879694
120.0	100.0	-0.18056488037109375	0.05258941650390625	0.1880673356849847
120.0	120.0	-0.1930694580078125	0.06572723388671875	0.20395069230044283
120.0	140.0	-0.15804290771484375	0.0122528076171875	0.15851716617914421
120.0	160.0	-0.19197845458984375	0.0330352783203125	0.19480004271150766
120.0	180.0	-0.1980438232421875	0.0652923583984375	0.20852924972198222
120.0	200.0	-0.2074432373046875	0.1164093017578125	0.2378735425371858
120.0	220.0	-0.13266754150390625	0.086822509765625	0.15855227772155384
120.0	240.0	-0.45227813720703125	0.5808258056640625	0.736148171172604
120.0	260.0	-0.04732513427734375	1.05181884765625	1.052882973848134
120.0	280.0	1.020782470703125	0.683685302734375	1.2285855467446174
120.0	300.0	1.2763824462890625	0.467193603515625	1.3591990333872248
120.0	320.0	1.6335220336914062	0.1864013671875	1.6441227765117412
120.0	340.0	1.730712890625	-0.57012939453125	1.82220049288878
120.0	360.0	1.4236602783203125	-0.71142578125	1.5915197863345094
120.0	380.0	0.34770965576171875	-0.168609619140625	0.386433963798059
120.0	400.0	0.3223419189453125	-0.135589599609375	0.3496982302379825
120.0	420.0	0.3400421142578125	-0.138580322265625	0.367196330575576
120.0	440.0	0.35736846923828125	-0.1446533203125	0.385534441889623
120.0	460.0	0.3337249755859375	-0.144378662109375	0.3636173227478686
120.0	480.0	0.3061676025390625	-0.16204833984375	0.34640765766742637
120.0	500.0	0.23839569091796875	-0.154205322265625	0.2839221493002984
120.0	520.0	0.17850494384765625	-0.12890625	0.22018364214245664
120.0	540.0	0.141937255859375	-0.0919189453125	0.16910138115418233
120.0	560.0	0.07518768310546875	-0.0738525390625	0.10539158038831413
120.0	580.0	0.07671356201171875	-0.0728759765625	0.1058105786604717
120.0	600.0	0.029815673828125	-0.0540771484375	0.061752023359211046
120.0	620.0	-0.8229141235351562	-0.1611328125	0.8385412559783774
120.0	640.0	-0.897247314453125	-1.0867919921875	1.409315286788666
120.0	660.0	-0.888946533203125	-1.6788330078125	1.899659497650729
120.0	680.0	-0.8750457763671875	-1.787841796875	1.9904982796755395
120.0	700.0	-0.804107666015625	-1.8677978515625	2.033533366543708
120.0	720.0	-0.54522705078125	-1.7587890625	1.8413613179583328
120.0	740.0	1.1657485961914062	0.2774658203125	1.1983142621883138
120.0	760.0	1.3843765258789062	0.287109375	1.4138352657284514
120.0	780.0	1.4143295288085938	0.2821044921875	1.442189640987726
120.0	800.0	1.4267578125	0.288330078125	1.455600250577525
140.0	0.0	-0.3958282470703125	0.2449513077735901	0.46549021940181345
140.0	20.0	-0.3316802978515625	0.21805381774902344	0.3969373847571246
140.0	40.0	-0.313507080078125	0.2227935791015625	0.3846084608377669
140.0	60.0	-0.2464752197265625	0.1994476318359375	0.31706370303808185
140.0	80.0	-0.1944427490234375	0.15470123291015625	0.2484762646848063
140.0	100.0	-0.208984375	0.16303253173828125	0.26505485356645386
140.0	120.0	-0.1922149658203125	0.137298583984375	0.23621493231677454
140.0	140.0	-0.16900634765625	0.1214752197265625	0.20813306934680487
140.0	160.0	-0.1922607421875	0.1499176025390625	0.2438021339889146
140.0	180.0	-0.1703033447265625	0.14642333984375	0.22459524410826845
140.0	200.0	-0.1700897216796875	0.1984100341796875	0.2613370526432452
140.0	220.0	-0.1574554443359375	0.1630706787109375	0.22668097230749942
140.0	240.0	-0.2965087890625	0.538726806640625	0.6149341706105748
140.0	260.0	0.243316650390625	0.95501708984375	0.9855255624543378
140.0	280.0	1.4344635009765625	0.57147216796875	1.544106853296377
140.0	300.0	1.7915496826171875	0.0556640625	1.7924142247649535
140.0	320.0	2.199798583984375	-0.276336669921875	2.2170872254476532
140.0	340.0	2.0213775634765625	-1.046966552734375	2.2764239975608556
140.0	360.0	1.6311492919921875	-0.95562744140625	1.890468677216121
140.0	380.0	0.372039794921875	-0.312103271484375	0.48561513678710666
140.0	400.0	0.3022613525390625	-0.18145751953125	0.3525461056843167
140.0	420.0	0.30377197265625	-0.147705078125	0.3377783318618615
140.0	440.0	0.2875823974609375	-0.13446044921875	0.31746377389158703
140.0	460.0	0.25323486328125	-0.115386962890625	0.27828411234958395
140.0	480.0	0.2321929931640625	-0.125640869140625	0.2640060871890988
140.0	500.0	0.156646728515625	-0.115966796875	0.1949012455888762
140.0	520.0	0.128387451171875	-0.083251953125	0.15301707524828
140.0	540.0	0.0959625244140625	-0.0413818359375	0.10450484408618439
140.0	560.0	0.0553436279296875	-0.0313720703125	0.06361700989603433
140.0	580.0	0.0753173828125	-0.0413818359375	0.08593697981243487
140.0	600.0	0.0756072998046875	-0.05078125	0.09107798381232644
140.0	620.0	0.095947265625	-0.057373046875	0.11179241606046116
140.0	640.0	0.134765625	-0.0557861328125	0.14585563511847774
140.0	660.0	0.3339080810546875	-0.0887451171875	0.3455000758585255
140.0	680.0	0.4359283447265625	-0.0889892578125	0.4449186551967228
140.0	700.0	0.5445098876953125	-0.038330078125	0.5458573189827451
140.0	720.0	0.60357666015625	-0.1336669921875	0.6182003311919417
140.0	740.0	1.1056671142578125	0.2379150390625	1.1309745060624972
140.0	760.0	1.3478851318359375	0.2904052734375	1.378814545711167
140.0	780.0	1.3847503662109375	0.2891845703125	1.4146240816655677
140.0	800.0	1.4001007080078125	0.29248046875	1.4303240252349108
160.0	0.0	-0.353302001953125	0.2680751383304596	0.44349361255262854
160.0	20.0	-0.3273773193359375	0.2809333801269531	0.4313924817206943
160.0	40.0	-0.30194091796875	0.2775421142578125	0.41011942544886615
160.0	60.0	-0.236785888671875	0.26261138916015625	0.35359906503094235
160.0	80.0	-0.206329345703125	0.2473297119140625	0.322092820928646
160.0	100.0	-0.1909027099609375	0.23085784912109375	0.2995650032484561
160.0	120.0	-0.164306640625	0.19312286376953125	0.2535608657975789
160.0	140.0	-0.144989013671875	0.181793212890625	0.2325308287918814
160.0	160.0	-0.116424560546875	0.18951416015625	0.2224191880172701
160.0	180.0	-0.073822021484375	0.1705780029296875	0.18586701143430484
160.0	200.0	-0.1856231689453125	0.2218017578125	0.28922652129086457
160.0	220.0	-0.3108062744140625	0.182037353515625	0.360191807638822
160.0	240.0	-0.1967315673828125	0.485198974609375	0.523565998291416
160.0	260.0	0.7580718994140625	0.74212646484375	1.060860355797466
160.0	280.0	2.02752685546875	0.3824462890625	2.0632814431542474
160.0	300.0	2.24993896484375	-0.022186279296875	2.2500483498163333
160.0	320.0	2.51800537109375	-0.21087646484375	2.5268201226604896
160.0	340.0	2.576202392578125	-0.993438720703125	2.7611119606632246
160.0	360.0	1.771514892578125	-0.96783447265625	2.0186551416940652
160.0	380.0	0.3506317138671875	-0.3682861328125	0.5085049403805509
160.0	400.0	0.28839111328125	-0.216949462890625	0.3608829500934194
160.0	420.0	0.2740478515625	-0.16522216796875	0.32000092145854186
160.0	440.0	0.25445556640625	-0.13873291015625	0.2898179698285592
160.0	460.0	0.175506591796875	-0.108001708984375	0.2060750661960358
160.0	480.0	0.1398162841796875	-0.0904541015625	0.1665248864623369
160.0	500.0	0.0746612548828125	-0.035125732421875	0.08251133291160345
160.0	520.0	0.0595550537109375	0.00244140625	0.0596050743392724
160.0	540.0	0.0651397705078125	0.0338134765625	0.07339305756713789
160.0	560.0	0.0523681640625	0.0074462890625	0.05289491306429403
160.0	580.0	0.0653533935546875	-0.0379638671875	0.07557989984740658
160.0	600.0	0.052215576171875	-0.025634765625	0.05816878547476784
160.0	620.0	0.0657501220703125	-0.028076171875	0.07149370587272376
160.0	640.0	0.08795166015625	-0.0218505859375	0.09062528692397374
160.0	660.0	0.1131744384765625	-0.0152587890625	0.11419844205653201
160.0	680.0	0.1967010498046875	-0.0126953125	0.197110309100612
160.0	700.0	0.426910400390625	-0.119140625	0.4432233956901129
160.0	720.0	0.6354522705078125	-0.22607421875	0.6744695252396189
160.0	740.0	1.0844268798828125	0.193115234375	1.101487699232308
160.0	760.0	1.2247161865234375	0.2662353515625	1.2533199910454311
160.0	780.0	1.2797393798828125	0.270263671875	1.3079661053552585
160.0	800.0	1.29949951171875	0.2755126953125	1.3283848185806808
180.0	0.0	-0.39471435546875	0.3885593116283417	0.5538752215672782
180.0	20.0	-0.3521270751953125	0.37688255310058594	0.5157847767404746
180.0	40.0	-0.3271636962890625	0.36829376220703125	0.4926219437358949
180.0	60.0	-0.26947021484375	0.35947418212890625	0.4492614876719157
180.0	80.0	-0.1871795654296875	0.30577850341796875	0.35852012895649166
180.0	100.0	-0.13812255859375	0.26242828369140625	0.2965576592733715
180.0	120.0	-0.12774658203125	0.25476837158203125	0.28500195153582164
180.0	140.0	-0.0385284423828125	0.268951416015625	0.2716970832549652
180.0	160.0	-0.0128326416015625	0.2486419677734375	0.24897289978775056
180.0	180.0	-0.137939453125	0.208404541015625	0.24991947792110442
180.0	200.0	-0.248138427734375	0.2262115478515625	0.3357742451408199
180.0	220.0	-0.34783935546875	0.1887359619140625	0.3957442109905613
180.0	240.0	-0.0015106201171875	0.4194488525390625	0.4194515727345347
180.0	260.0	1.0234375	0.701141357421875	1.2405738670041537
180.0	280.0	2.1809234619140625	0.535919189453125	2.2458042043667374
180.0	300.0	2.358856201171875	0.093505859375	2.360708775674049
180.0	320.0	2.540863037109375	-0.041961669921875	2.5412095063357745
180.0	340.0	2.7493896484375	-0.875701904296875	2.8854804217191377
180.0	360.0	1.7349853515625	-1.022125244140625	2.0136817486499656
180.0	380.0	0.3217926025390625	-0.38299560546875	0.5002360571342668
180.0	400.0	0.206390380859375	-0.192169189453125	0.28200352247152677
180.0	420.0	0.150543212890625	-0.1031494140625	0.18249126162331475
180.0	440.0	0.049835205078125	-0.06890869140625	0.08504090437254633
180.0	460.0	-0.1339569091796875	0.048065185546875	0.14231906259749805
180.0	480.0	-0.1648101806640625	0.13531494140625	0.21324288738032457
180.0	500.0	-0.172821044921875	0.168701171875	0.24151024607640775
180.0	520.0	-0.1596832275390625	0.18359375	0.24332159418422877
180.0	540.0	-0.1251220703125	0.204833984375	0.24002602699337408
180.0	560.0	0.00732421875	0.0550537109375	0.05553877265737566
180.0	580.0	0.0341644287109375	-0.0242919921875	0.04192027043784775
180.0	600.0	0.0196533203125	-0.0146484375	0.024511828175334687
180.0	620.0	0.0322418212890625	-0.0181884765625	0.03701831600303363
180.0	640.0	0.0404205322265625	-0.0185546875	0.044475789523079116
180.0	660.0	0.0457916259765625	-0.0128173828125	0.04755163837071825
180.0	680.0	0.07489013671875	-0.0008544921875	0.07489501141365536
180.0	700.0	0.2335205078125	-0.095947265625	0.2524632752499305
180.0	720.0	0.5216827392578125	-0.280517578125	0.5923200081684311
180.0	740.0	0.7681732177734375	-0.0040283203125	0.768183780009014
180.0	760.0	1.0468292236328125	0.2196044921875	1.0696156115355677
180.0	780.0	1.115478515625	0.23046875	1.1390382625476265
180.0	800.0	1.156005859375	0.2431640625	1.1813036477556633
200.0	0.0	-0.3631744384765625	0.4583684802055359	0.5848053833615926
200.0	20.0	-0.323699951171875	0.42908287048339844	0.5374883888336074
200.0	40.0	-0.3038787841796875	0.4225120544433594	0.5204409203977656
200.0	60.0	-0.214111328125	0.3868598937988281	0.44215861210824786
200.0	80.0	-0.1861724853515625	0.3579254150390625	0.40344862998015363
200.0	100.0	-0.117340087890625	0.325042724609375	0.34557411512968617
200.0	120.0	-0.06396484375	0.30915069580078125	0.31569867587633166
200.0	140.0	0.0487518310546875	0.3061370849609375	0.309994606113663
200.0	160.0	-0.0045928955078125	0.278717041015625	0.2787548809288391
200.0	180.0	-0.131683349609375	0.236328125	0.270539252660978
200.0	200.0	-0.1984710693359375	0.250579833984375	0.31965765838313254
200.0	220.0	-0.285552978515625	0.217529296875	0.358970052425097
200.0	240.0	0.0667724609375	0.3397216796875	0.3462215781682972
200.0	260.0	0.769012451171875	0.62744140625	0.9925033341678772
200.0	280.0	1.2832183837890625	0.748016357421875	1.4853208042254387
200.0	300.0	1.28759765625	0.215057373046875	1.3054337968975356
200.0	320.0	1.3504180908203125	0.127105712890625	1.3563867008579122
200.0	340.0	1.37762451171875	-0.470458984375	1.4557406881953534
200.0	360.0	0.95489501953125	-0.726593017578125	1.1999007923652987
200.0	380.0	0.29302978515625	-0.329742431640625	0.44113096265507173
200.0	400.0	0.0952301025390625	-0.102264404296875	0.13973825823944946
200.0	420.0	-0.0542449951171875	0.016632080078125	0.056737514776282354
200.0	440.0	-0.124114990234375	0.07464599609375	0.14483285377878577
200.0	460.0	-0.1795196533203125	0.15966796875	0.24025229691513078
200.0	480.0	-0.2148284912109375	0.275482177734375	0.34934468778735084
200.0	500.0	-0.221771240234375	0.287567138671875	0.3631492010717114
200.0	520.0	-0.1951751708984375	0.3009033203125	0.358658828847585
200.0	540.0	-0.1860809326171875	0.312744140625	0.3639162142292537
200.0	560.0	-0.0675201416015625	0.1741943359375	0.18682247240255026
200.0	580.0	0.0009613037109375	-0.028564453125	0.028580624331091587
200.0	600.0	-0.037628173828125	-0.0174560546875	0.04148003508788996
200.0	620.0	-0.0329742431640625	-0.0184326171875	0.03777647533351468
200.0	640.0	-0.02532958984375	-0.021484375	0.03321395024373385
200.0	660.0	-0.03607177734375	-0.0325927734375	0.04861545023020235
200.0	680.0	-0.0136566162109375	-0.03564453125	0.038171137975767336
200.0	700.0	0.0730743408203125	-0.1536865234375	0.17017463610252975
200.0	720.0	0.2906341552734375	-0.2955322265625	0.4144966937726927
200.0	740.0	0.5465240478515625	-0.1873779296875	0.5777534278686979
200.0	760.0	0.90875244140625	0.1474609375	0.9206387607798179
200.0	780.0	1.013031005859375	0.171875	1.0275080702639066
200.0	800.0	1.0946197509765625	0.194091796875	1.1116942137306274
220.0	0.0	-0.167327880859375	0.40187251567840576	0.4353161363544656
220.0	20.0	-0.174072265625	0.39963531494140625	0.4359008357506757
220.0	40.0	-0.1508026123046875	0.39920806884765625	0.4267417370154845
220.0	60.0	-0.091064453125	0.3659210205078125	0.37708212351215253
220.0	80.0	-0.0937957763671875	0.3669281005859375	0.37872665428238256
220.0	100.0	0.0677337646484375	0.3740234375	0.3801070831657394
220.0	120.0	0.0538177490234375	0.34329986572265625	0.34749265879316577
220.0	140.0	-0.0074005126953125	0.31817626953125	0.31826232274803773
220.0	160.0	-0.088165283203125	0.2906341552734375	0.30371257691078885
220.0	180.0	-0.1502838134765625	0.2646484375	0.30434194594937064
220.0	200.0	-0.18511962890625	0.2817230224609375	0.33710108037636666
220.0	220.0	-0.2333221435546875	0.2694091796875	0.3563993950231199
220.0	240.0	0.050933837890625	0.321502685546875	0.32551226191362015
220.0	260.0	0.8065948486328125	0.61614990234375	1.0150053950591604
220.0	280.0	1.15618896484375	0.8511962890625	1.4357256161747038
220.0	300.0	0.95953369140625	0.343536376953125	1.0191771912841183
220.0	320.0	0.9243927001953125	0.298370361328125	0.9713530443116225
220.0	340.0	0.7722320556640625	0.02685546875	0.7726988831342556
220.0	360.0	0.2472076416015625	-0.259246826171875	0.3582185575125847
220.0	380.0	0.080322265625	-0.087005615234375	0.11841302055705345
220.0	400.0	-0.0055999755859375	0.003021240234375	0.006362988222282228
220.0	420.0	-0.1208038330078125	0.121337890625	0.17122047123724404
220.0	440.0	-0.1783905029296875	0.189483642578125	0.2602445433437202
220.0	460.0	-0.2057952880859375	0.252227783203125	0.3255311893166869
220.0	480.0	-0.23870849609375	0.3604736328125	0.4323459101927309
220.0	500.0	-0.235626220703125	0.367645263671875	0.4366723666356737
220.0	520.0	-0.2082672119140625	0.3829345703125	0.435906087017463
220.0	540.0	-0.2082061767578125	0.382568359375	0.43555523373618715
220.0	560.0	-0.1700439453125	0.30517578125	0.3493525451445693
220.0	580.0	-0.101531982421875	-0.0352783203125	0.10748629372430368
220.0	600.0	-0.1234283447265625	-0.0174560546875	0.12465660883881023
220.0	620.0	-0.119415283203125	-0.022216796875	0.12146438130525161
220.0	640.0	-0.1095428466796875	-0.030517578125	0.11371436951109126
220.0	660.0	-0.1229248046875	-0.047607421875	0.1318217517143671
220.0	680.0	-0.1414947509765625	-0.0845947265625	0.16485457929976824
220.0	700.0	-0.0454254150390625	-0.2666015625	0.27044382311103443
220.0	720.0	0.0272369384765625	-0.360595703125	0.361622886346798
220.0	740.0	0.2093963623046875	-0.4083251953125	0.4588859353624027
220.0	760.0	0.564178466796875	-0.0106201171875	0.5642784146911424
220.0	780.0	0.7167205810546875	0.0496826171875	0.7184405011954494
220.0	800.0	0.8866119384765625	0.1192626953125	0.8945972948440936
240.0	0.0	-0.0915679931640625	0.3769543766975403	0.38791661408545636
240.0	20.0	-0.0999755859375	0.39307403564453125	0.40558885004573864
240.0	40.0	-0.088653564453125	0.4004325866699219	0.4101288955406689
240.0	60.0	-0.04180908203125	0.3902320861816406	0.39246538755152816
240.0	80.0	-0.061859130859375	0.4112091064453125	0.4158358826438979
240.0	100.0	0.0990447998046875	0.40460205078125	0.41654854682827047
240.0	120.0	0.0006256103515625	0.3634033203125	0.3634038588161406
240.0	140.0	-0.0767822265625	0.3423614501953125	0.3508658901855986
240.0	160.0	-0.1507720947265625	0.3182220458984375	0.35213278041673823
240.0	180.0	-0.175506591796875	0.3087005615234375	0.3551036474735799
240.0	200.0	-0.141387939453125	0.3156280517578125	0.34584912386651046
240.0	220.0	-0.175384521484375	0.30633544921875	0.3529888635982112
240.0	240.0	0.022491455078125	0.344970703125	0.3457031263469976
240.0	260.0	0.644439697265625	0.613922119140625	0.8900578024948302
240.0	280.0	0.948486328125	1.090911865234375	1.4455846610797958
240.0	300.0	0.7283935546875	0.5458984375	0.9102539615817299
240.0	320.0	0.6416015625	0.5054931640625	0.8168083642546512
240.0	340.0	0.3845672607421875	0.40032958984375	0.5551177879866711
240.0	360.0	0.0173187255859375	0.053192138671875	0.055940520844992014
240.0	380.0	-0.0673370361328125	0.22314453125	0.23308315739652646
240.0	400.0	-0.13470458984375	0.269805908203125	0.3015635167361696
240.0	420.0	-0.2156982421875	0.354949951171875	0.4153494908142947
240.0	440.0	-0.262359619140625	0.42138671875	0.496386277504229
240.0	460.0	-0.2444000244140625	0.407073974609375	0.47480584741330684
240.0	480.0	-0.2424468994140625	0.419281005859375	0.4843315609269561
240.0	500.0	-0.2261199951171875	0.396942138671875	0.4568296330637921
240.0	520.0	-0.19281005859375	0.3931884765625	0.43791882443720653
240.0	540.0	-0.202972412109375	0.3809814453125	0.43167657076786015
240.0	560.0	-0.1988677978515625	0.2939453125	0.35489751726808766
240.0	580.0	-0.167236328125	0.002197265625	0.16725076209380774
240.0	600.0	-0.17108154296875	0.0257568359375	0.1730095631520973
240.0	620.0	-0.1525115966796875	0.02001953125	0.15381992313500029
240.0	640.0	-0.1282501220703125	0.011474609375	0.12876241870731886
240.0	660.0	-0.14971923828125	-0.0115966796875	0.1501676839113269
240.0	680.0	-0.181640625	-0.107666015625	0.21115228526102522
240.0	700.0	-0.134979248046875	-0.3519287109375	0.3769260073083711
240.0	720.0	-0.0688629150390625	-0.4837646484375	0.4886413164536285
240.0	740.0	-0.005950927734375	-0.5537109375	0.5537429149416078
240.0	760.0	0.0938720703125	-0.64306640625	0.6498818111257192
240.0	780.0	0.257354736328125	-0.399169921875	0.4749400876323374
240.0	800.0	0.419586181640625	-0.2496337890625	0.4882310851077185
260.0	0.0	-0.0677490234375	0.411827027797699	0.41736246956503126
260.0	20.0	-0.070159912109375	0.4237556457519531	0.4295244586444991
260.0	40.0	-0.05511474609375	0.4283332824707031	0.43186460390856957
260.0	60.0	-0.020965576171875	0.4209175109863281	0.42143932711500043
260.0	80.0	-0.030853271484375	0.445465087890625	0.4465322708278662
260.0	100.0	0.029815673828125	0.4078369140625	0.4089253267747648
260.0	120.0	-0.082244873046875	0.37668609619140625	0.38556015640418284
260.0	140.0	-0.1259765625	0.3594207763671875	0.38085875174887107
260.0	160.0	-0.158538818359375	0.3518829345703125	0.38594838588676816
260.0	180.0	-0.18353271484375	0.3343353271484375	0.3813979134675097
260.0	200.0	-0.1539306640625	0.35205078125	0.38423222394465767
260.0	220.0	-0.179168701171875	0.337493896484375	0.382104113618033
260.0	240.0	-0.132568359375	0.3642120361328125	0.387588412070573
260.0	260.0	-0.035400390625	0.372528076171875	0.37420630031136687
260.0	280.0	-0.09503173828125	0.402313232421875	0.41338477023530223
260.0	300.0	-0.053131103515625	0.308074951171875	0.312622919345881
260.0	320.0	-0.03204345703125	0.321014404296875	0.3226097191725492
260.0	340.0	-0.09197998046875	0.32977294921875	0.3423602121208945
260.0	360.0	-0.059600830078125	0.2802734375	0.2865405010012859
260.0	380.0	-0.1329345703125	0.483367919921875	0.5013144182983063
260.0	400.0	-0.190185546875	0.53387451171875	0.5667385080467681
260.0	420.0	-0.242462158203125	0.584869384765625	0.6331351320189379
260.0	440.0	-0.276153564453125	0.60479736328125	0.6648613703563462
260.0	460.0	-0.255767822265625	0.58538818359375	0.6388243141879387
260.0	480.0	-0.223663330078125	0.5184326171875	0.5646216997118666
260.0	500.0	-0.201507568359375	0.47430419921875	0.515334622844854
260.0	520.0	-0.172119140625	0.4281005859375	0.4614055810775584
260.0	540.0	-0.166473388671875	0.4093017578125	0.44186119775818694
260.0	560.0	-0.140228271484375	0.3358154296875	0.36391753315785136
260.0	580.0	-0.161529541015625	0.0450439453125	0.16769242567878243
260.0	600.0	-0.144622802734375	0.0140380859375	0.14530252209626157
260.0	620.0	-0.12744140625	0.0177001953125	0.12866471521391631
260.0	640.0	-0.096832275390625	0.0108642578125	0.09743983607920483
260.0	660.0	-0.114105224609375	-0.017822265625	0.11548868098287371
260.0	680.0	-0.170074462890625	-0.132080078125	0.21533803650317024
260.0	700.0	-0.157501220703125	-0.3570556640625	0.39025040904794367
260.0	720.0	-0.123199462890625	-0.507080078125	0.5218316905744558
260.0	740.0	-0.090606689453125	-0.5791015625	0.5861469029719396
260.0	760.0	0.015045166015625	-0.810302734375	0.8104423966921027
260.0	780.0	0.129119873046875	-0.5367431640625	0.5520554010092329
260.0	800.0	0.237823486328125	-0.4166259765625	0.4797261875235921
280.0	0.0	-0.04290771484375	0.41818398237228394	0.42037948939720554
280.0	20.0	-0.035064697265625	0.4299793243408203	0.4314067133864728
280.0	40.0	-0.011016845703125	0.42545318603515625	0.42559579931751174
280.0	60.0	0.01025390625	0.4304466247558594	0.43056873940997553
280.0	80.0	0.046295166015625	0.428497314453125	0.4309909406123922
280.0	100.0	0.006011962890625	0.394073486328125	0.39411934274354155
280.0	120.0	-0.111602783203125	0.37842559814453125	0.39453911662816143
280.0	140.0	-0.169708251953125	0.3732757568359375	0.41004351162093433
280.0	160.0	-0.1739501953125	0.3773956298828125	0.4155552092128093
280.0	180.0	-0.201751708984375	0.3680419921875	0.4197125922479093
280.0	200.0	-0.164459228515625	0.3849029541015625	0.4185655527155383
280.0	220.0	-0.163482666015625	0.3465118408203125	0.3831410157060426
280.0	240.0	-0.155792236328125	0.369842529296875	0.4013162311405162
280.0	260.0	-0.1097412109375	0.39154052734375	0.4066289683859854
280.0	280.0	-0.1158447265625	0.4073486328125	0.4235007784249674
280.0	300.0	-0.06805419921875	0.4229736328125	0.42841343126226666
280.0	320.0	-0.081268310546875	0.43865966796875	0.4461242457002279
280.0	340.0	-0.1048583984375	0.45733642578125	0.4692034634028678
280.0	360.0	-0.119293212890625	0.490997314453125	0.5052813408804533
280.0	380.0	-0.17010498046875	0.56268310546875	0.5878332940215536
280.0	400.0	-0.178314208984375	0.6168212890625	0.6420782349265918
280.0	420.0	-0.159454345703125	0.66241455078125	0.6813359857297551
280.0	440.0	-0.150634765625	0.67529296875	0.6918897500744516
280.0	460.0	-0.12744140625	0.67535400390625	0.6872731208327448
280.0	480.0	-0.10504150390625	0.62158203125	0.6303950659037257
280.0	500.0	-0.104339599609375	0.54803466796875	0.55787879449058
280.0	520.0	-0.096038818359375	0.49560546875	0.5048249550951025
280.0	540.0	-0.087066650390625	0.475341796875	0.48324985821684113
280.0	560.0	-0.0595703125	0.45068359375	0.4546034797565486
280.0	580.0	-0.20361328125	0.09375	0.22415938704723387
280.0	600.0	-0.191009521484375	0.0062255859375	0.1911109500210679
280.0	620.0	-0.154296875	0.0174560546875	0.1552811626695866
280.0	640.0	-0.113128662109375	0.0137939453125	0.11396651753011224
280.0	660.0	-0.125457763671875	-0.0128173828125	0.12611080749765347
280.0	680.0	-0.15234375	-0.13671875	0.20469644541521723
280.0	700.0	-0.15277099609375	-0.3880615234375	0.41705002484127723
280.0	720.0	-0.138885498046875	-0.56982421875	0.5865056025664004
280.0	740.0	-0.122161865234375	-0.6630859375	0.6742451199881209
280.0	760.0	-0.04718017578125	-0.912109375	0.91332879126284
280.0	780.0	0.0042724609375	-0.6571044921875	0.6571183817056518
280.0	800.0	0.082550048828125	-0.556396484375	0.5624869406363009
300.0	0.0	-0.15057373046875	0.5124716758728027	0.5341345026106765
300.0	20.0	-0.136871337890625	0.5204639434814453	0.538160273153107
300.0	40.0	-0.099456787109375	0.492340087890625	0.502285192541317
300.0	60.0	-0.0872802734375	0.46579742431640625	0.473904090118584
300.0	80.0	-0.01361083984375	0.4355316162109375	0.435744241132988
300.0	100.0	-0.06573486328125	0.40256500244140625	0.40789662102210905
300.0	120.0	-0.158203125	0.39398956298828125	0.42456566571434207
300.0	140.0	-0.1981201171875	0.391082763671875	0.4384031351115322
300.0	160.0	-0.211212158203125	0.3787841796875	0.43369116956003867
300.0	180.0	-0.228363037109375	0.382110595703125	0.4451496198655176
300.0	200.0	-0.2015380859375	0.385345458984375	0.4348663275573654
300.0	220.0	-0.169586181640625	0.34130859375	0.38111813020512364
300.0	240.0	-0.202667236328125	0.4037322998046875	0.4517452585102163
300.0	260.0	-0.23858642578125	0.414764404296875	0.4784903276334993
300.0	280.0	-0.24713134765625	0.415771484375	0.48367326803720007
300.0	300.0	-0.218902587890625	0.4300537109375	0.4825603975424502
300.0	320.0	-0.209991455078125	0.438018798828125	0.485753928787675
300.0	340.0	-0.19207763671875	0.464019775390625	0.5022033158801584
300.0	360.0	-0.1832275390625	0.5015869140625	0.5340053964424346
300.0	380.0	-0.19024658203125	0.572601318359375	0.6033788459678276
300.0	400.0	-0.1905517578125	0.63140869140625	0.6595353728108801
300.0	420.0	-0.16241455078125	0.662261962890625	0.6818866429233079
300.0	440.0	-0.1529541015625	0.678009033203125	0.6950476287923208
300.0	460.0	-0.1304931640625	0.672454833984375	0.6849992478944746
300.0	480.0	-0.11737060546875	0.598480224609375	0.6098806754411792
300.0	500.0	-0.120635986328125	0.512542724609375	0.5265482748498576
300.0	520.0	-0.110321044921875	0.4627685546875	0.47573676351550975
300.0	540.0	-0.08953857421875	0.44970703125	0.45853415383024093
300.0	560.0	-0.07659912109375	0.4339599609375	0.4406684389075436
300.0	580.0	-0.154632568359375	0.1278076171875	0.20061410271604369
300.0	600.0	-0.15106201171875	-0.0042724609375	0.1511224182806053
300.0	620.0	-0.150421142578125	0.00390625	0.15047185425710388
300.0	640.0	-0.133819580078125	-0.0006103515625	0.1338209719786684
300.0	660.0	-0.134124755859375	-0.0262451171875	0.13666841738500726
300.0	680.0	-0.135986328125	-0.154296875	0.20566916898671467
300.0	700.0	-0.162994384765625	-0.4376220703125	0.46699062719686707
300.0	720.0	-0.166290283203125	-0.6026611328125	0.6251822928479511
300.0	740.0	-0.140777587890625	-0.711669921875	0.7254601346413676
300.0	760.0	-0.063873291015625	-0.934326171875	0.9365069101484296
300.0	780.0	-0.02130126953125	-0.8199462890625	0.8202229337387535
300.0	800.0	0.075408935546875	-0.75732421875	0.7610693003042566
320.0	0.0	-0.181243896484375	0.5573057532310486	0.5860367331467075
320.0	20.0	-0.147247314453125	0.5392951965332031	0.5590358491344215
320.0	40.0	-0.087554931640625	0.47148895263671875	0.4795494745206844
320.0	60.0	-0.0555419921875	0.4084205627441406	0.4121798987922589
320.0	80.0	-0.01824951171875	0.40816497802734375	0.40857275235389207
320.0	100.0	-0.08551025390625	0.38695526123046875	0.3962907742012822
320.0	120.0	-0.166534423828125	0.3997039794921875	0.43300922108155687
320.0	140.0	-0.204132080078125	0.4000396728515625	0.4491120639352802
320.0	160.0	-0.187469482421875	0.3983917236328125	0.44029623243749083
320.0	180.0	-0.1961669921875	0.4039154052734375	0.4490313390411586
320.0	200.0	-0.2152099609375	0.3964691162109375	0.45111316473342045
320.0	220.0	-0.205413818359375	0.3762664794921875	0.4286855495143533
320.0	240.0	-0.252838134765625	0.3822479248046875	0.4583018638509453
320.0	260.0	-0.31036376953125	0.40411376953125	0.5095425479411931
320.0	280.0	-0.32366943359375	0.4063720703125	0.5195191640093427
320.0	300.0	-0.26422119140625	0.415557861328125	0.4924440822060342
320.0	320.0	-0.247955322265625	0.416107177734375	0.4843831388497299
320.0	340.0	-0.216766357421875	0.444915771484375	0.4949118077248558
320.0	360.0	-0.190948486328125	0.47064208984375	0.5079028461856604
320.0	380.0	-0.19049072265625	0.54803466796875	0.5801971326314173
320.0	400.0	-0.195526123046875	0.612579345703125	0.643027153062614
320.0	420.0	-0.162628173828125	0.646453857421875	0.6665962141343834
320.0	440.0	-0.150848388671875	0.6583251953125	0.6753867774454445
320.0	460.0	-0.133697509765625	0.6517333984375	0.6653055288785916
320.0	480.0	-0.118560791015625	0.567718505859375	0.5799663464904252
320.0	500.0	-0.182708740234375	0.437042236328125	0.4736965274231182
320.0	520.0	-0.1627197265625	0.39208984375	0.4245140221293923
320.0	540.0	-0.13958740234375	0.3797607421875	0.4046021060250141
320.0	560.0	-0.113555908203125	0.3685302734375	0.38562871616070693
320.0	580.0	-0.051361083984375	0.1553955078125	0.16366344978752823
320.0	600.0	-0.071563720703125	-0.036865234375	0.08050100388441478
320.0	620.0	-0.12298583984375	-0.0361328125	0.12818384040600703
320.0	640.0	-0.123504638671875	-0.045166015625	0.13150423849027887
320.0	660.0	-0.1246337890625	-0.07861328125	0.14735545244397083
320.0	680.0	-0.133270263671875	-0.2060546875	0.24539661248659025
320.0	700.0	-0.175262451171875	-0.5106201171875	0.5398609366006677
320.0	720.0	-0.203857421875	-0.6666259765625	0.6970997353904451
320.0	740.0	-0.17108154296875	-0.7730712890625	0.7917752915552011
320.0	760.0	-0.095306396484375	-0.9774169921875	0.9820525881172028
320.0	780.0	-0.0294189453125	-0.95068359375	0.9511386701047934
320.0	800.0	0.110626220703125	-0.8896484375	0.896500141133981
340.0	0.0	-0.218017578125	0.5159438848495483	0.5601158422015347
340.0	20.0	-0.17901611328125	0.4931201934814453	0.5246087056402166
340.0	40.0	-0.1300048828125	0.419830322265625	0.4394983151830623
340.0	60.0	-0.055999755859375	0.39926910400390625	0.4031771199713492
340.0	80.0	-0.026702880859375	0.38878631591796875	0.3897022495332258
340.0	100.0	-0.109710693359375	0.3774871826171875	0.3931068675025364
340.0	120.0	-0.153961181640625	0.394439697265625	0.42342262602649783
340.0	140.0	-0.17425537109375	0.3990020751953125	0.43539360395530197
340.0	160.0	-0.169769287109375	0.39434814453125	0.4293391083291447
340.0	180.0	-0.178985595703125	0.40472412109375	0.4425352614925854
340.0	200.0	-0.23162841796875	0.3904876708984375	0.45401800089246724
340.0	220.0	-0.245849609375	0.3836822509765625	0.45569079444759686
340.0	240.0	-0.29107666015625	0.3739013671875	0.47384370257754693
340.0	260.0	-0.3453369140625	0.392974853515625	0.5231508575065489
340.0	280.0	-0.31390380859375	0.43487548828125	0.5363322583599809
340.0	300.0	-0.256256103515625	0.45147705078125	0.5191326593185466
340.0	320.0	-0.2481689453125	0.453216552734375	0.5167137206325657
340.0	340.0	-0.2216796875	0.478668212890625	0.5275084282568406
340.0	360.0	-0.20196533203125	0.481903076171875	0.5225137033288304
340.0	380.0	-0.218475341796875	0.51171875	0.556405925628784
340.0	400.0	-0.217926025390625	0.57843017578125	0.6181207170099406
340.0	420.0	-0.163787841796875	0.596527099609375	0.6186041041642476
340.0	440.0	-0.148345947265625	0.600616455078125	0.6186652133268437
340.0	460.0	-0.155242919921875	0.591461181640625	0.6114954567072384
340.0	480.0	-0.149505615234375	0.50115966796875	0.5229846477528348
340.0	500.0	-0.19378662109375	0.358978271484375	0.4079444250297365
340.0	520.0	-0.173858642578125	0.3162841796875	0.3609189797166436
340.0	540.0	-0.143096923828125	0.2998046875	0.3322041243814484
340.0	560.0	-0.1162109375	0.29052734375	0.3129075254145537
340.0	580.0	-0.108154296875	0.1273193359375	0.16705557529185194
340.0	600.0	-0.143096923828125	-0.059814453125	0.1550951269760434
340.0	620.0	-0.19696044921875	-0.0703125	0.20913456484450818
340.0	640.0	-0.193359375	-0.08203125	0.2100404101047061
340.0	660.0	-0.1707763671875	-0.1114501953125	0.2039257551780898
340.0	680.0	-0.123931884765625	-0.223876953125	0.25589060592779406
340.0	700.0	-0.182861328125	-0.6041259765625	0.6311944715230269
340.0	720.0	-0.21160888671875	-0.774658203125	0.803040255907014
340.0	740.0	-0.17364501953125	-0.908203125	0.9246542646134142
340.0	760.0	-0.121490478515625	-1.013671875	1.0209263472630976
340.0	780.0	-0.071319580078125	-1.043701171875	1.0461350862464027
340.0	800.0	0.05889892578125	-0.9742431640625	0.9760219393951637
360.0	0.0	-0.2198486328125	0.4870932400226593	0.5344092493822478
360.0	20.0	-0.17742919921875	0.44238853454589844	0.4766431959370389
360.0	40.0	-0.14215087890625	0.39289093017578125	0.41781593481844365
360.0	60.0	-0.08575439453125	0.3773384094238281	0.386960064357972
360.0	80.0	-0.07879638671875	0.36560821533203125	0.3740029915364364
360.0	100.0	-0.117889404296875	0.3651885986328125	0.38374552012612406
360.0	120.0	-0.143463134765625	0.3846893310546875	0.41056979000418775
360.0	140.0	-0.16461181640625	0.3929595947265625	0.42604494268589693
360.0	160.0	-0.174407958984375	0.396820068359375	0.4334562294048091
360.0	180.0	-0.193511962890625	0.4074859619140625	0.4511005308562731
360.0	200.0	-0.249267578125	0.4033355712890625	0.47414545086015264
360.0	220.0	-0.2593994140625	0.3843841552734375	0.4637232308621625
360.0	240.0	-0.293792724609375	0.36810302734375	0.4709713407130349
360.0	260.0	-0.182708740234375	0.49493408203125	0.5275814906857029
360.0	280.0	0.02667236328125	0.78900146484375	0.7894521685881863
360.0	300.0	0.098297119140625	0.590057373046875	0.5981889560317252
360.0	320.0	0.07196044921875	0.58837890625	0.5927630585416997
360.0	340.0	0.054656982421875	0.602447509765625	0.6049218030045437
360.0	360.0	-0.116363525390625	0.425323486328125	0.4409541224023712
360.0	380.0	-0.240478515625	0.459228515625	0.5183828180412081
360.0	400.0	-0.232635498046875	0.483154296875	0.536243740793581
360.0	420.0	-0.1788330078125	0.41436767578125	0.45131121791466783
360.0	440.0	-0.15655517578125	0.41021728515625	0.4390760117620436
360.0	460.0	-0.156707763671875	0.373809814453125	0.405328386097643
360.0	480.0	-0.152740478515625	0.372955322265625	0.40302025530168867
360.0	500.0	-0.19952392578125	0.287628173828125	0.3500568001608651
360.0	520.0	-0.1787109375	0.255615234375	0.3118922044981488
360.0	540.0	-0.170928955078125	0.246337890625	0.2998317262093425
360.0	560.0	-0.1610107421875	0.2371826171875	0.2866706350425201
360.0	580.0	-0.156494140625	0.1102294921875	0.19141827759613605
360.0	600.0	-0.182464599609375	-0.074462890625	0.19707372273045498
360.0	620.0	-0.2158203125	-0.090087890625	0.23386798696029265
360.0	640.0	-0.212158203125	-0.105224609375	0.23681917483884218
360.0	660.0	-0.203094482421875	-0.134765625	0.24373990742562024
360.0	680.0	-0.1427001953125	-0.218505859375	0.2609753940957517
360.0	700.0	-0.1978759765625	-0.6702880859375	0.6988855559033399
360.0	720.0	-0.2166748046875	-0.8153076171875	0.8436080142046574
360.0	740.0	-0.2099609375	-0.9600830078125	0.9827731056384154
360.0	760.0	-0.281951904296875	-0.6732177734375	0.7298760489348717
360.0	780.0	-0.446014404296875	-0.54296875	0.7026691343134824
360.0	800.0	-0.803955078125	-0.30224609375	0.8588925828240157
380.0	0.0	0.097442626953125	0.3853159546852112	0.39744616048277737
380.0	20.0	0.0885009765625	0.3696708679199219	0.3801170522894027
380.0	40.0	0.07049560546875	0.35135650634765625	0.35835879358993866
380.0	60.0	0.023895263671875	0.36415863037109375	0.3649417648059746
380.0	80.0	-0.095947265625	0.34618377685546875	0.35923402558615086
380.0	100.0	-0.137176513671875	0.3525238037109375	0.37827295447335074
380.0	120.0	-0.15289306640625	0.370941162109375	0.4012151984934763
380.0	140.0	-0.169891357421875	0.3842010498046875	0.42008751468910766
380.0	160.0	-0.164398193359375	0.38690185546875	0.42038055585979234
380.0	180.0	-0.168914794921875	0.404296875	0.43816454794775983
380.0	200.0	-0.22088623046875	0.4020233154296875	0.45870848363614525
380.0	220.0	-0.230377197265625	0.3968505859375	0.45887257553584715
380.0	240.0	-0.27484130859375	0.4468994140625	0.5246492458766435
380.0	260.0	-0.088104248046875	1.169342041015625	1.1726564575400986
380.0	280.0	0.961639404296875	0.8236083984375	1.2661284049705355
380.0	300.0	1.44915771484375	0.305145263671875	1.4809360939731793
380.0	320.0	1.37164306640625	0.3533935546875	1.4164362696976547
380.0	340.0	1.423614501953125	0.273406982421875	1.4496308592908334
380.0	360.0	0.740814208984375	0.13824462890625	0.7536028593726088
380.0	380.0	-0.212127685546875	0.37939453125	0.4346704099865565
380.0	400.0	-0.242584228515625	0.400177001953125	0.467962328416201
380.0	420.0	-0.21832275390625	0.332977294921875	0.3981691899264662
380.0	440.0	-0.20111083984375	0.324798583984375	0.3820205361769359
380.0	460.0	-0.18927001953125	0.294097900390625	0.3497380667121235
380.0	480.0	-0.179779052734375	0.25628662109375	0.3130548513499201
380.0	500.0	-0.20697021484375	0.168853759765625	0.2671109545103971
380.0	520.0	-0.18280029296875	0.137939453125	0.22900489042351235
380.0	540.0	-0.181732177734375	0.126220703125	0.22126511320460768
380.0	560.0	-0.17938232421875	0.1163330078125	0.21380221455547163
380.0	580.0	-0.18365478515625	0.0875244140625	0.2034443490681722
380.0	600.0	-0.218536376953125	-0.0933837890625	0.23765243552605944
380.0	620.0	-0.224578857421875	-0.1141357421875	0.25191790497224753
380.0	640.0	-0.224273681640625	-0.1322021484375	0.2603384188477206
380.0	660.0	-0.204864501953125	-0.162109375	0.26124493033050916
380.0	680.0	-0.16510009765625	-0.23974609375	0.29109488438391884
380.0	700.0	-0.2210693359375	-0.718994140625	0.7522128857876137
380.0	720.0	-0.21063232421875	-0.8709716796875	0.8960790382680859
380.0	740.0	-0.125335693359375	-0.933349609375	0.9417274177543842
380.0	760.0	-0.33685302734375	-0.3243408203125	0.46761835908316796
380.0	780.0	-0.645904541015625	-0.158935546875	0.6651715449153403
380.0	800.0	-1.173980712890625	0.0670166015625	1.1758919759587472
400.0	0.0	0.068115234375	0.3345334827899933	0.3413976219330825
400.0	20.0	0.026275634765625	0.333526611328125	0.334560023682386
400.0	40.0	-0.008575439453125	0.3169212341308594	0.3170372325214204
400.0	60.0	-0.086090087890625	0.34258270263671875	0.35323421603646216
400.0	80.0	-0.142303466796875	0.323638916015625	0.35354267722889987
400.0	100.0	-0.1719970703125	0.32955169677734375	0.37173554181018176
400.0	120.0	-0.171234130859375	0.344757080078125	0.38493969895966856
400.0	140.0	-0.1744384765625	0.360870361328125	0.40081941044632224
400.0	160.0	-0.17041015625	0.3658599853515625	0.4036002356721251
400.0	180.0	-0.17254638671875	0.387725830078125	0.42438611532361364
400.0	200.0	-0.22515869140625	0.3927154541015625	0.4526829621335128
400.0	220.0	-0.23828125	0.3812103271484375	0.44955452130546
400.0	240.0	-0.28973388671875	0.523681640625	0.5984882503782719
400.0	260.0	-0.1689453125	1.8095703125	1.8174397471435113
400.0	280.0	1.1112060546875	1.46746826171875	1.8407177934506986
400.0	300.0	2.409576416015625	0.381744384765625	2.439628512687698
400.0	320.0	2.43292236328125	0.361114501953125	2.4595761645606498
400.0	340.0	2.411590576171875	-0.252288818359375	2.424751276925154
400.0	360.0	1.478271484375	-0.251007080078125	1.4994302703912616
400.0	380.0	-0.300323486328125	0.19036865234375	0.3555761806356762
400.0	400.0	-0.29388427734375	0.32977294921875	0.4417218202741296
400.0	420.0	-0.286712646484375	0.27288818359375	0.3958182694105597
400.0	440.0	-0.2579345703125	0.28607177734375	0.38518476651459893
400.0	460.0	-0.246429443359375	0.255096435546875	0.3546852999253456
400.0	480.0	-0.2314453125	0.218536376953125	0.31831600765594714
400.0	500.0	-0.237701416015625	0.1558837890625	0.2842564315337741
400.0	520.0	-0.22650146484375	0.116943359375	0.2549091267065087
400.0	540.0	-0.227813720703125	0.0936279296875	0.24630322888295414
400.0	560.0	-0.234588623046875	0.078369140625	0.24733286127267812
400.0	580.0	-0.234893798828125	0.058837890625	0.2421507672940706
400.0	600.0	-0.28375244140625	-0.1004638671875	0.30101235292637907
400.0	620.0	-0.248260498046875	-0.1226806640625	0.276918436051662
400.0	640.0	-0.240325927734375	-0.144287109375	0.2803128992272408
400.0	660.0	-0.221923828125	-0.1751708984375	0.28272783582282
400.0	680.0	-0.171875	-0.2489013671875	0.30247794334927414
400.0	700.0	-0.2261962890625	-0.7464599609375	0.7799789961713457
400.0	720.0	-0.1112060546875	-0.8326416015625	0.840035013110599
400.0	740.0	-0.0306396484375	-0.77392578125	0.7745320541719345
400.0	760.0	-0.535308837890625	-0.1051025390625	0.5455291886243996
400.0	780.0	-0.91278076171875	0.0322265625	0.9133494787289408
400.0	800.0	-1.280914306640625	0.161865234375	1.2911010088509367
420.0	0.0	-0.076171875	0.2690182030200958	0.279594256194896
420.0	20.0	-0.07452392578125	0.2862682342529297	0.2958095966261735
420.0	40.0	-0.0809326171875	0.272674560546875	0.28443189781430955
420.0	60.0	-0.136505126953125	0.3209266662597656	0.348751451324716
420.0	80.0	-0.1790771484375	0.3055419921875	0.35415326354900745
420.0	100.0	-0.19073486328125	0.3113555908203125	0.36513297852423987
420.0	120.0	-0.1944580078125	0.32660675048828125	0.38011299144717575
420.0	140.0	-0.19207763671875	0.340301513671875	0.39076711572857487
420.0	160.0	-0.1859130859375	0.349884033203125	0.39621018691256504
420.0	180.0	-0.197540283203125	0.377655029296875	0.4261988792115652
420.0	200.0	-0.2330322265625	0.39013671875	0.45443445944788663
420.0	220.0	-0.20733642578125	0.3684234619140625	0.4227578985004141
420.0	240.0	0.044158935546875	0.4776611328125	0.4796979981075112
420.0	260.0	0.1810302734375	1.675872802734375	1.6856220249052352
420.0	280.0	1.197479248046875	1.589569091796875	1.990147343062531
420.0	300.0	1.875244140625	0.546783447265625	1.953333746483707
420.0	320.0	2.024383544921875	0.467529296875	2.0776699401942764
420.0	340.0	2.428802490234375	-0.367767333984375	2.456488214609359
420.0	360.0	1.407867431640625	-0.35467529296875	1.4518558015577299
420.0	380.0	-0.573944091796875	-0.082489013671875	0.5798415799898265
420.0	400.0	-0.319183349609375	0.274810791015625	0.42118758472501777
420.0	420.0	-0.3270263671875	0.264862060546875	0.42083031729307485
420.0	440.0	-0.288787841796875	0.279541015625	0.4019223768171578
420.0	460.0	-0.256561279296875	0.2508544921875	0.358819824264348
420.0	480.0	-0.246673583984375	0.2208251953125	0.3310764623474467
420.0	500.0	-0.263031005859375	0.166748046875	0.3114325307029145
420.0	520.0	-0.283905029296875	0.1217041015625	0.30889149227065926
420.0	540.0	-0.343719482421875	0.085205078125	0.3541228430003478
420.0	560.0	-0.35968017578125	0.0592041015625	0.3645201702126423
420.0	580.0	-0.305999755859375	0.032958984375	0.30776963014083863
420.0	600.0	-0.308868408203125	-0.1025390625	0.3254442393472516
420.0	620.0	-0.245452880859375	-0.1328125	0.27908112956345965
420.0	640.0	-0.236419677734375	-0.1541748046875	0.28224835592161474
420.0	660.0	-0.22528076171875	-0.18212890625	0.28969356239378447
420.0	680.0	-0.1954345703125	-0.2430419921875	0.31187189876566357
420.0	700.0	-0.237884521484375	-0.7421875	0.7793788107962007
420.0	720.0	-0.07525634765625	-0.7498779296875	0.7536447620032727
420.0	740.0	-0.2261962890625	-0.485595703125	0.5356938940095446
420.0	760.0	-0.765106201171875	0.00048828125	0.7651063569793658
420.0	780.0	-1.09588623046875	0.0994873046875	1.100392818008637
420.0	800.0	-1.339263916015625	0.1739501953125	1.3505134235507488
440.0	0.0	-0.166046142578125	0.19860368967056274	0.2588720668898756
440.0	20.0	-0.170196533203125	0.211456298828125	0.27144175476232785
440.0	40.0	-0.164642333984375	0.20600128173828125	0.26371125538671497
440.0	60.0	-0.17584228515625	0.2689170837402344	0.32130500646009885
440.0	80.0	-0.212432861328125	0.27947235107421875	0.3510448911279094
440.0	100.0	-0.223297119140625	0.289794921875	0.3658451860569438
440.0	120.0	-0.21173095703125	0.30692291259765625	0.37286951128082
440.0	140.0	-0.204010009765625	0.318328857421875	0.37809171579404754
440.0	160.0	-0.194671630859375	0.32452392578125	0.37843470013454505
440.0	180.0	-0.19305419921875	0.355010986328125	0.4041073177383218
440.0	200.0	-0.19873046875	0.3646240234375	0.4152643467447516
440.0	220.0	-0.145111083984375	0.3351898193359375	0.36525257245032344
440.0	240.0	0.157928466796875	0.52093505859375	0.5443479915429884
440.0	260.0	0.35150146484375	1.777984619140625	1.8123969172584506
440.0	280.0	1.72222900390625	1.782806396484375	2.4788044273886385
440.0	300.0	1.991668701171875	0.801300048828125	2.146817640946622
440.0	320.0	2.117279052734375	0.749908447265625	2.2461596707331632
440.0	340.0	2.62078857421875	-0.410980224609375	2.6528168982754012
440.0	360.0	1.673614501953125	-0.445587158203125	1.7319161113354606
440.0	380.0	-0.853057861328125	-0.11932373046875	0.8613627966348985
440.0	400.0	-0.476318359375	0.290191650390625	0.5577547610143067
440.0	420.0	-0.42742919921875	0.268768310546875	0.5049080362788885
440.0	440.0	-0.390045166015625	0.28851318359375	0.48515470588211074
440.0	460.0	-0.34619140625	0.267120361328125	0.43726625435473593
440.0	480.0	-0.325927734375	0.233001708984375	0.40064783092444156
440.0	500.0	-0.306488037109375	0.17889404296875	0.3548774372947125
440.0	520.0	-0.309356689453125	0.1361083984375	0.337974936104171
440.0	540.0	-0.32537841796875	0.072998046875	0.3334663847037828
440.0	560.0	-0.33349609375	0.031982421875	0.33502614801758274
440.0	580.0	-0.2918701171875	-0.0068359375	0.29195015901442645
440.0	600.0	-0.286041259765625	-0.12451171875	0.3119659763409864
440.0	620.0	-0.2283935546875	-0.16259765625	0.28035979319578835
440.0	640.0	-0.224517822265625	-0.1925048828125	0.2957471596170505
440.0	660.0	-0.218292236328125	-0.2320556640625	0.31859273636513097
440.0	680.0	-0.220062255859375	-0.33203125	0.3983367261883839
440.0	700.0	-0.136199951171875	-0.6041259765625	0.6192888035939415
440.0	720.0	0.00433349609375	-0.6768798828125	0.6768937545469439
440.0	740.0	-0.409332275390625	-0.2071533203125	0.4587650921691402
440.0	760.0	-0.6046142578125	0.0169677734375	0.6048523010500882
440.0	780.0	-0.831207275390625	0.0684814453125	0.8340235266552108
440.0	800.0	-1.022674560546875	0.1197509765625	1.0296618635151136
460.0	0.0	-0.142913818359375	0.18649888038635254	0.23495997928034354
460.0	20.0	-0.16094970703125	0.19063568115234375	0.2494930282029205
460.0	40.0	-0.164581298828125	0.18849563598632812	0.2502351068692059
460.0	60.0	-0.1912841796875	0.19533920288085938	0.27339905190188446
460.0	80.0	-0.215087890625	0.2288360595703125	0.3140521339732936
460.0	100.0	-0.244903564453125	0.25435638427734375	0.3530933674037077
460.0	120.0	-0.243865966796875	0.2720489501953125	0.36535084653541744
460.0	140.0	-0.212127685546875	0.277923583984375	0.34962790722451464
460.0	160.0	-0.196502685546875	0.287841796875	0.34852002159899337
460.0	180.0	-0.199371337890625	0.3206939697265625	0.3776156148668632
460.0	200.0	-0.191619873046875	0.3373565673828125	0.38797890316718847
460.0	220.0	-0.1163330078125	0.3083038330078125	0.3295218083132167
460.0	240.0	0.2972412109375	0.4726104736328125	0.5583126339847798
460.0	260.0	0.627899169921875	1.816009521484375	1.9214962788698
460.0	280.0	1.41632080078125	2.000518798828125	2.451130366828816
460.0	300.0	1.385955810546875	1.073760986328125	1.7532359124056844
460.0	320.0	1.339935302734375	1.0672607421875	1.7130300952780937
460.0	340.0	1.763275146484375	-0.20379638671875	1.7750132983865536
460.0	360.0	1.069976806640625	-0.385772705078125	1.1373965652894171
460.0	380.0	-0.92449951171875	0.007598876953125	0.9245307404836012
460.0	400.0	-0.54730224609375	0.343505859375	0.6461702747761003
460.0	420.0	-0.453857421875	0.281158447265625	0.533888220379359
460.0	440.0	-0.406890869140625	0.28033447265625	0.49411293845584636
460.0	460.0	-0.384307861328125	0.2578125	0.4627740457662328
460.0	480.0	-0.383636474609375	0.224639892578125	0.44456723449689944
460.0	500.0	-0.3714599609375	0.16180419921875	0.40517045976293725
460.0	520.0	-0.3758544921875	0.1063232421875	0.39060367526021217
460.0	540.0	-0.35345458984375	0.0406494140625	0.3557843756339479
460.0	560.0	-0.335845947265625	-0.002197265625	0.3358531349726719
460.0	580.0	-0.294769287109375	-0.047607421875	0.2985890139314462
460.0	600.0	-0.281951904296875	-0.1295166015625	0.31027637102578975
460.0	620.0	-0.24700927734375	-0.191650390625	0.3126394973777253
460.0	640.0	-0.233856201171875	-0.2437744140625	0.3378086555700663
460.0	660.0	-0.239776611328125	-0.3277587890625	0.4061017694466685
460.0	680.0	-0.254058837890625	-0.44287109375	0.5105689951315651
460.0	700.0	-0.176483154296875	-0.5074462890625	0.5372597509900373
460.0	720.0	-0.0999755859375	-0.573486328125	0.582135453592926
460.0	740.0	0.848541259765625	-0.238525390625	0.8814287444243254
460.0	760.0	1.167144775390625	-0.14697265625	1.1763621416922652
460.0	780.0	1.26580810546875	-0.1468505859375	1.2742979457177874
460.0	800.0	1.32086181640625	-0.1199951171875	1.3263011596876706
480.0	0.0	-0.149658203125	0.1622411608695984	0.22072555820049172
480.0	20.0	-0.154296875	0.1617565155029297	0.22354573568380848
480.0	40.0	-0.155303955078125	0.16180419921875	0.22427643065585204
480.0	60.0	-0.175018310546875	0.14535140991210938	0.22750481619104335
480.0	80.0	-0.17584228515625	0.178070068359375	0.25025878305163324
480.0	100.0	-0.1942138671875	0.22196197509765625	0.294934136032397
480.0	120.0	-0.237518310546875	0.24376678466796875	0.3403486347150545
480.0	140.0	-0.2745361328125	0.2429962158203125	0.36662958026137843
480.0	160.0	-0.247894287109375	0.2516021728515625	0.3532070652819572
480.0	180.0	-0.21734619140625	0.28741455078125	0.3603421858728034
480.0	200.0	-0.17315673828125	0.2969970703125	0.343788475354264
480.0	220.0	-0.111480712890625	0.2684326171875	0.2906613481643765
480.0	240.0	0.355316162109375	0.44390869140625	0.5685987173412765
480.0	260.0	0.679931640625	1.71875	1.8483529420603102
480.0	280.0	1.380340576171875	2.18243408203125	2.582316523712399
480.0	300.0	0.805908203125	1.35076904296875	1.572916094172502
480.0	320.0	0.652313232421875	1.3765869140625	1.523320086246089
480.0	340.0	0.764923095703125	0.31085205078125	0.8256732645635082
480.0	360.0	-0.0621337890625	0.0323486328125	0.07005028042842652
480.0	380.0	-1.085113525390625	0.09576416015625	1.0893310503956557
480.0	400.0	-0.673187255859375	0.397308349609375	0.7816872815396199
480.0	420.0	-0.521392822265625	0.302001953125	0.6025409984402956
480.0	440.0	-0.43597412109375	0.286407470703125	0.52163461689005
480.0	460.0	-0.402496337890625	0.244903564453125	0.47114865795968275
480.0	480.0	-0.4091796875	0.211578369140625	0.46064457334348813
480.0	500.0	-0.417877197265625	0.1514892578125	0.44448886063337534
480.0	520.0	-0.428131103515625	0.0936279296875	0.4382492795374275
480.0	540.0	-0.417572021484375	0.0380859375	0.41930529660594706
480.0	560.0	-0.44012451171875	-0.02001953125	0.4405795812871244
480.0	580.0	-0.35394287109375	-0.0751953125	0.3618423565864831
480.0	600.0	-0.311767578125	-0.1695556640625	0.35489173840145016
480.0	620.0	-0.289703369140625	-0.2366943359375	0.37410192562498706
480.0	640.0	-0.376129150390625	-0.400146484375	0.5491724198566835
480.0	660.0	-0.369720458984375	-0.5147705078125	0.6337837908192004
480.0	680.0	-0.390716552734375	-0.4844970703125	0.6224121108413856
480.0	700.0	-0.35748291015625	-0.4881591796875	0.6050565393142647
480.0	720.0	-0.2835693359375	-0.4852294921875	0.5620135482108718
480.0	740.0	0.95111083984375	-0.20947265625	0.9739048328172082
480.0	760.0	1.259368896484375	-0.12744140625	1.26580066734824
480.0	780.0	1.333251953125	-0.120849609375	1.3387178188840683
480.0	800.0	1.383544921875	-0.090087890625	1.3864748028303153
500.0	0.0	-0.140289306640625	0.1526077389717102	0.2072925747627371
500.0	20.0	-0.1356201171875	0.14828872680664062	0.200953633169161
500.0	40.0	-0.1292724609375	0.14958953857421875	0.19770786329249818
500.0	60.0	-0.15032958984375	0.1156463623046875	0.18966567084450772
500.0	80.0	-0.1539306640625	0.13169097900390625	0.20257631473034923
500.0	100.0	-0.150634765625	0.17664337158203125	0.23215019564662495
500.0	120.0	-0.197967529296875	0.22132110595703125	0.2969413655891555
500.0	140.0	-0.264434814453125	0.213531494140625	0.3398844952109266
500.0	160.0	-0.323028564453125	0.2000885009765625	0.3799774489041351
500.0	180.0	-0.2930908203125	0.2460174560546875	0.3826575722954849
500.0	200.0	-0.249755859375	0.2425689697265625	0.3481633156527993
500.0	220.0	-0.24530029296875	0.2173614501953125	0.3277472101506951
500.0	240.0	0.13555908203125	0.3932037353515625	0.41591518632478036
500.0	260.0	0.961151123046875	1.7391357421875	1.9870592872605326
500.0	280.0	1.32635498046875	2.50164794921875	2.8315119628997927
500.0	300.0	0.86468505859375	2.131317138671875	2.3000419553024996
500.0	320.0	0.769805908203125	2.212677001953125	2.3427634646452695
500.0	340.0	0.568817138671875	2.019805908203125	2.0983729039565655
500.0	360.0	-0.343719482421875	0.84588623046875	0.9130534472269369
500.0	380.0	-1.07562255859375	0.331573486328125	1.1255686853282445
500.0	400.0	-0.687225341796875	0.428802490234375	0.8100310154796747
500.0	420.0	-0.529815673828125	0.299468994140625	0.6085937287596281
500.0	440.0	-0.4525146484375	0.2674560546875	0.5256446025971514
500.0	460.0	-0.428131103515625	0.21710205078125	0.4800307721916703
500.0	480.0	-0.430450439453125	0.180999755859375	0.46695662801436044
500.0	500.0	-0.43280029296875	0.10650634765625	0.445712570705505
500.0	520.0	-0.41571044921875	0.0390625	0.41754168234549344
500.0	540.0	-0.379730224609375	-0.013916015625	0.3799851299363722
500.0	560.0	-0.43096923828125	-0.0711669921875	0.43680570637497
500.0	580.0	-0.36114501953125	-0.1231689453125	0.38157085085422937
500.0	600.0	-0.54315185546875	-0.2703857421875	0.6067309021942356
500.0	620.0	-0.52252197265625	-0.3658447265625	0.6378648570521575
500.0	640.0	-0.46954345703125	-0.493896484375	0.6814725198559675
500.0	660.0	-0.414215087890625	-0.6068115234375	0.734706991944937
500.0	680.0	-0.429962158203125	-0.5269775390625	0.6801270353125641
500.0	700.0	-0.4129638671875	-0.4737548828125	0.6284766062401533
500.0	720.0	-0.3641357421875	-0.4293212890625	0.5629490278708439
500.0	740.0	1.0743408203125	-0.1629638671875	1.0866303052089246
500.0	760.0	1.32635498046875	-0.0955810546875	1.3297944473599794
500.0	780.0	1.383514404296875	-0.0848388671875	1.3861131772992403
500.0	800.0	1.410614013671875	-0.076904296875	1.412708804547248
520.0	0.0	-0.103515625	0.1304250955581665	0.16651183192343266
520.0	20.0	-0.1156005859375	0.13384056091308594	0.17685245606047656
520.0	40.0	-0.1143798828125	0.13358306884765625	0.1758612915765118
520.0	60.0	-0.1422119140625	0.09191513061523438	0.1693299138880531
520.0	80.0	-0.146728515625	0.10693359375	0.18156004728410352
520.0	100.0	-0.1427001953125	0.12619781494140625	0.1904973339399034
520.0	120.0	-0.1527099609375	0.14394378662109375	0.20985744179407062
520.0	140.0	-0.17132568359375	0.164093017578125	0.23723197144727473
520.0	160.0	-0.30035400390625	0.138214111328125	0.3306292005143208
520.0	180.0	-0.28594970703125	0.2071380615234375	0.35309122260818815
520.0	200.0	-0.291015625	0.210845947265625	0.3593690407818672
520.0	220.0	-0.33489990234375	0.1914825439453125	0.38577650165040095
520.0	240.0	-0.30255126953125	0.211090087890625	0.3689123146503012
520.0	260.0	0.1480712890625	1.114227294921875	1.1240229407772555
520.0	280.0	0.12713623046875	2.50286865234375	2.5060955911502703
520.0	300.0	-0.1385498046875	2.475433349609375	2.4793076284997864
520.0	320.0	-0.15191650390625	2.531951904296875	2.5365052867738456
520.0	340.0	-0.660400390625	2.3687744140625	2.4591097780812454
520.0	360.0	-0.87652587890625	1.050537109375	1.3681834067720433
520.0	380.0	-0.80194091796875	0.463897705078125	0.9264503854439872
520.0	400.0	-0.6380615234375	0.434844970703125	0.7721480792161468
520.0	420.0	-0.53643798828125	0.287933349609375	0.6088278320580532
520.0	440.0	-0.46771240234375	0.241302490234375	0.5262905880779861
520.0	460.0	-0.4720458984375	0.18988037109375	0.5088043686510236
520.0	480.0	-0.4542236328125	0.14337158203125	0.47631346730858687
520.0	500.0	-0.44647216796875	0.091766357421875	0.45580528861038355
520.0	520.0	-0.46075439453125	0.0347900390625	0.4620659681234153
520.0	540.0	-0.41265869140625	-0.040283203125	0.4146202262880197
520.0	560.0	-0.47393798828125	-0.1021728515625	0.48482626613302515
520.0	580.0	-0.477294921875	-0.20263671875	0.5185287670259279
520.0	600.0	-0.4749755859375	-0.351806640625	0.5910750541382366
520.0	620.0	-0.43768310546875	-0.4730224609375	0.6444507346292171
520.0	640.0	-0.41552734375	-0.5975341796875	0.7278118364651294
520.0	660.0	-0.36724853515625	-0.7291259765625	0.8163921706340836
520.0	680.0	-0.371826171875	-0.6873779296875	0.7815005568217407
520.0	700.0	-0.36749267578125	-0.674560546875	0.7681684699030298
520.0	720.0	0.18438720703125	-1.2406005859375	1.2542282312024609
520.0	740.0	1.16680908203125	-0.1458740234375	1.1758922844480495
520.0	760.0	1.36309814453125	-0.0955810546875	1.3664451286603907
520.0	780.0	1.39373779296875	-0.089599609375	1.3966148808993677
520.0	800.0	1.40911865234375	-0.088134765625	1.4118722014739293
540.0	0.0	-0.06427001953125	0.11885684728622437	0.13512063335171323
540.0	20.0	-0.0853271484375	0.1259899139404297	0.1521649784779403
540.0	40.0	-0.0885009765625	0.12325668334960938	0.15173869922620942
540.0	60.0	-0.11517333984375	0.10787200927734375	0.1578013580305799
540.0	80.0	-0.12164306640625	0.109710693359375	0.16380925444586505
540.0	100.0	-0.1090087890625	0.12474822998046875	0.1656654368784646
540.0	120.0	-0.11187744140625	0.14597320556640625	0.18391503103047668
540.0	140.0	-0.11810302734375	0.1738739013671875	0.21019148090349668
540.0	160.0	-0.15234375	0.198822021484375	0.2504771733934966
540.0	180.0	-0.2003173828125	0.1963043212890625	0.2804682520600311
540.0	200.0	-0.2232666015625	0.189697265625	0.29297274268926443
540.0	220.0	-0.2540283203125	0.198089599609375	0.32213332176940745
540.0	240.0	-0.273681640625	0.1878204345703125	0.3319309507373072
540.0	260.0	-0.27197265625	0.3515625	0.4444832023304488
540.0	280.0	-0.05438232421875	2.294708251953125	2.295352565243344
540.0	300.0	-0.04052734375	2.562255859375	2.5625763509587283
540.0	320.0	-0.0186767578125	2.570098876953125	2.5701667375090866
540.0	340.0	-0.07916259765625	2.52069091796875	2.521933667009865
540.0	360.0	-0.287109375	1.478851318359375	1.5064637450088707
540.0	380.0	-0.52850341796875	0.490966796875	0.7213627786615753
540.0	400.0	-0.54266357421875	0.427520751953125	0.6908384385183226
540.0	420.0	-0.5029296875	0.269561767578125	0.570615296945929
540.0	440.0	-0.4437255859375	0.193115234375	0.48392756623619704
540.0	460.0	-0.40484619140625	0.100494384765625	0.4171325449609123
540.0	480.0	-0.3804931640625	0.0609130859375	0.3853381008111212
540.0	500.0	-0.34234619140625	-0.020660400390625	0.34296904658389465
540.0	520.0	-0.33642578125	-0.75830078125	0.8295796412244175
540.0	540.0	-0.3277587890625	-1.04736328125	1.0974496192165193
540.0	560.0	-0.3167724609375	-1.1246337890625	1.1683946043650988
540.0	580.0	-0.302490234375	-1.1234130859375	1.1634248164569376
540.0	600.0	-0.319580078125	-1.101806640625	1.1472180697930665
540.0	620.0	-0.3131103515625	-1.1270751953125	1.1697592009231226
540.0	640.0	-0.34185791015625	-1.1290283203125	1.1796490066134349
540.0	660.0	-0.3677978515625	-1.1905517578125	1.2460693189563832
540.0	680.0	-0.37664794921875	-1.269287109375	1.3239914817234413
540.0	700.0	-0.4110107421875	-1.2569580078125	1.322449720631181
540.0	720.0	-0.41448974609375	-1.281982421875	1.3473235244785686
540.0	740.0	-0.43170166015625	-1.162109375	1.239703401158742
540.0	760.0	0.41497802734375	-0.958251953125	1.0442478483798696
540.0	780.0	1.30499267578125	-0.286376953125	1.3360455243455835
540.0	800.0	1.41107177734375	-0.0428466796875	1.4117221393660626
560.0	0.0	-0.0809326171875	0.10757702589035034	0.13462133940884533
560.0	20.0	-0.06494140625	0.10995101928710938	0.12769734879002712
560.0	40.0	-0.07147216796875	0.10572433471679688	0.1276162440501307
560.0	60.0	-0.1002197265625	0.0885009765625	0.1337027166694022
560.0	80.0	-0.10382080078125	0.08975982666015625	0.13724279637533365
560.0	100.0	-0.09814453125	0.102569580078125	0.1419607966013333
560.0	120.0	-0.1048583984375	0.117645263671875	0.15759343827489294
560.0	140.0	-0.11419677734375	0.136260986328125	0.177786277172372
560.0	160.0	-0.1533203125	0.17950439453125	0.23606979027636787
560.0	180.0	-0.20452880859375	0.1861724853515625	0.2765722832222285
560.0	200.0	-0.227783203125	0.1710662841796875	0.28486639185577967
560.0	220.0	-0.25506591796875	0.2071075439453125	0.3285607360417563
560.0	240.0	-0.27978515625	0.1971282958984375	0.3422561886973833
560.0	260.0	-0.301513671875	0.18206787109375	0.35222039124979054
560.0	280.0	-0.1827392578125	1.54217529296875	1.55296434942632
560.0	300.0	-0.09991455078125	2.3651123046875	2.3672218170763037
560.0	320.0	-0.09033203125	2.2840576171875	2.285843186769817
560.0	340.0	-0.03912353515625	2.20068359375	2.2010313334442873
560.0	360.0	-0.182861328125	1.210235595703125	1.2239724108126526
560.0	380.0	-0.3482666015625	0.1688232421875	0.387028310161663
560.0	400.0	-0.33819580078125	0.129608154296875	0.36218044304781766
560.0	420.0	-0.35888671875	-0.00262451171875	0.3588963150506055
560.0	440.0	-0.35137939453125	-0.087371826171875	0.36207915558584175
560.0	460.0	-0.33111572265625	-0.188873291015625	0.3811964609610688
560.0	480.0	-0.31365966796875	-0.31732177734375	0.44617877323653904
560.0	500.0	-0.29620361328125	-0.379730224609375	0.4815927989523459
560.0	520.0	-0.336669921875	-0.9691162109375	1.0259302445084537
560.0	540.0	-0.31817626953125	-1.1259765625	1.1700680996387087
560.0	560.0	-0.31024169921875	-1.1646728515625	1.205285345095037
560.0	580.0	-0.29864501953125	-1.1585693359375	1.1964412872621375
560.0	600.0	-0.3172607421875	-1.13330078125	1.1768708677315551
560.0	620.0	-0.32452392578125	-1.156005859375	1.2006936850478587
560.0	640.0	-0.37750244140625	-1.1513671875	1.2116742523134423
560.0	660.0	-0.4024658203125	-1.229736328125	1.2939204663464332
560.0	680.0	-0.42083740234375	-1.3018798828125	1.368208810263742
560.0	700.0	-0.4522705078125	-1.291015625	1.3679436962942289
560.0	720.0	-0.45477294921875	-1.3211669921875	1.397247528746029
560.0	740.0	-0.4757080078125	-1.2939453125	1.378619809968528
560.0	760.0	-0.368408203125	-0.361083984375	0.515854870968489
560.0	780.0	1.23919677734375	-0.19482421875	1.254418243326636
560.0	800.0	1.37158203125	-0.0540771484375	1.3726476628876791
580.0	0.0	0.07464599609375	0.10212314128875732	0.12649569447025313
580.0	20.0	0.0501708984375	0.11313056945800781	0.123756392949694
580.0	40.0	0.01495361328125	0.10099029541015625	0.1020913821886833
580.0	60.0	-0.09051513671875	0.08536911010742188	0.1244221641659842
580.0	80.0	-0.10137939453125	0.07318115234375	0.1250330464072678
580.0	100.0	-0.10345458984375	0.08614349365234375	0.1346237484932355
580.0	120.0	-0.107421875	0.082275390625	0.13530964167793796
580.0	140.0	-0.109375	0.1004486083984375	0.14850189747670786
580.0	160.0	-0.1441650390625	0.1500396728515625	0.20807561586427192
580.0	180.0	-0.194580078125	0.1685028076171875	0.25739969498429094
580.0	200.0	-0.220703125	0.17095947265625	0.2791720091192323
580.0	220.0	-0.24603271484375	0.228759765625	0.33595107849535316
580.0	240.0	-0.27178955078125	0.225555419921875	0.3531923093302104
580.0	260.0	-0.2913818359375	0.214630126953125	0.3618970374432799
580.0	280.0	-0.33270263671875	0.2294921875	0.4041753438832504
580.0	300.0	-0.3616943359375	0.1180419921875	0.3804690586221998
580.0	320.0	-0.37445068359375	0.0572509765625	0.37880204429383246
580.0	340.0	-0.38250732421875	0.005950927734375	0.3825536127419106
580.0	360.0	-0.39337158203125	0.0162353515625	0.3937064746611699
580.0	380.0	-0.37750244140625	0.040008544921875	0.379616618359161
580.0	400.0	-0.355712890625	0.0589599609375	0.36056613478049315
580.0	420.0	-0.3673095703125	-0.025543212890625	0.3681966542052347
580.0	440.0	-0.345458984375	-0.064483642578125	0.3514257390197108
580.0	460.0	-0.32440185546875	-0.12255859375	0.34678115971538204
580.0	480.0	-0.31182861328125	-0.179779052734375	0.3599410949905228
580.0	500.0	-0.24383544921875	-0.299072265625	0.385875558129535
580.0	520.0	-0.2618408203125	-1.0413818359375	1.0737954849050544
580.0	540.0	-0.2781982421875	-1.1827392578125	1.2150170426488174
580.0	560.0	-0.2921142578125	-1.197998046875	1.2330977495452915
580.0	580.0	-0.28466796875	-1.1929931640625	1.2264862583543714
580.0	600.0	-0.31005859375	-1.1593017578125	1.2000487061887863
580.0	620.0	-0.32354736328125	-1.1834716796875	1.2269018350742662
580.0	640.0	-0.381103515625	-1.183837890625	1.2436687826351451
580.0	660.0	-0.40692138671875	-1.259033203125	1.3231589555077303
580.0	680.0	-0.42724609375	-1.3316650390625	1.3985245800077892
580.0	700.0	-0.4549560546875	-1.2967529296875	1.3742464016143283
580.0	720.0	-0.45294189453125	-1.302734375	1.3792292092426837
580.0	740.0	-0.47216796875	-1.265869140625	1.3510615352011828
580.0	760.0	-0.3236083984375	-0.082763671875	0.3340242819339882
580.0	780.0	1.270751953125	-0.1126708984375	1.275737142880819
580.0	800.0	1.39300537109375	-0.105224609375	1.3969739375930237
600.0	0.0	0.15130615234375	-0.02213054895401001	0.15291603229902323
600.0	20.0	0.0933837890625	0.0025463104248046875	0.09341849793509294
600.0	40.0	0.0531005859375	-0.011920928955078125	0.054422245213311835
600.0	60.0	-0.062744140625	0.09104537963867188	0.11057164345490965
600.0	80.0	-0.08135986328125	0.0734405517578125	0.10960356744027829
600.0	100.0	-0.0889892578125	0.0995025634765625	0.1334910039831409
600.0	120.0	-0.099609375	0.10131072998046875	0.14207706217777052
600.0	140.0	-0.10430908203125	0.0979461669921875	0.1430868135876382
600.0	160.0	-0.13043212890625	0.119384765625	0.1768198589365821
600.0	180.0	-0.18511962890625	0.1433258056640625	0.23411869548509004
600.0	200.0	-0.21258544921875	0.1508636474609375	0.26067683699315475
600.0	220.0	-0.239990234375	0.25665283203125	0.3513772741442287
600.0	240.0	-0.26641845703125	0.282470703125	0.38828918652319416
600.0	260.0	-0.2835693359375	0.3011474609375	0.4136440033569178
600.0	280.0	-0.32318115234375	0.271240234375	0.4219209902031885
600.0	300.0	-0.35498046875	0.139617919921875	0.38145025462998555
600.0	320.0	-0.36962890625	0.06689453125	0.3756333407017121
600.0	340.0	-0.3843994140625	-0.040313720703125	0.38650757509850037
600.0	360.0	-0.39727783203125	-0.052825927734375	0.4007745681358131
600.0	380.0	-0.37506103515625	0.05987548828125	0.3798102871031746
600.0	400.0	-0.34954833984375	0.082366943359375	0.3591216440788389
600.0	420.0	-0.359130859375	0.005706787109375	0.3591761985078323
600.0	440.0	-0.33251953125	-0.042724609375	0.3352530848612225
600.0	460.0	-0.29925537109375	-0.104522705078125	0.3169838686831031
600.0	480.0	-0.27105712890625	-0.152130126953125	0.3108304081933963
600.0	500.0	-0.18389892578125	-0.242462158203125	0.3043135111427275
600.0	520.0	-0.20623779296875	-1.019287109375	1.0399424208035097
600.0	540.0	-0.23504638671875	-1.21875	1.2412084298817585
600.0	560.0	-0.2713623046875	-1.2183837890625	1.2482373804111164
600.0	580.0	-0.2774658203125	-1.2169189453125	1.2481502317037705
600.0	600.0	-0.3170166015625	-1.1890869140625	1.2306206624548917
600.0	620.0	-0.336669921875	-1.2249755859375	1.2703982928350621
600.0	640.0	-0.39727783203125	-1.24072265625	1.3027748790775426
600.0	660.0	-0.4150390625	-1.3033447265625	1.3678321898753358
600.0	680.0	-0.4288330078125	-1.3521728515625	1.4185447363732235
600.0	700.0	-0.4544677734375	-1.3084716796875	1.3851494842209149
600.0	720.0	-0.45599365234375	-1.3114013671875	1.3884177169854313
600.0	740.0	-0.48931884765625	-1.2686767578125	1.3597697049446562
600.0	760.0	-0.39263916015625	-0.1292724609375	0.41337256711717435
600.0	780.0	1.27825927734375	-0.15673828125	1.2878329351762092
600.0	800.0	1.41204833984375	-0.152587890625	1.4202688401921932
620.0	0.0	0.1182861328125	-0.11381125450134277	0.16414813695837613
620.0	20.0	0.06243896484375	-0.08728790283203125	0.10732102455517827
620.0	40.0	0.0247802734375	-0.10013961791992188	0.1031600941681676
620.0	60.0	-0.0787353515625	0.06036376953125	0.0992120973354174
620.0	80.0	-0.1177978515625	0.008087158203125	0.11807512845871969
620.0	100.0	-0.12347412109375	0.0769500732421875	0.14548942350511965
620.0	120.0	-0.14056396484375	0.08991241455078125	0.16686063197455092
620.0	140.0	-0.13018798828125	0.112579345703125	0.17211339683959123
620.0	160.0	-0.14801025390625	0.153594970703125	0.21330365746204732
620.0	180.0	-0.1865234375	0.23809814453125	0.3024594504492138
620.0	200.0	-0.21917724609375	0.19195556640625	0.29135134233358956
620.0	220.0	-0.237548828125	0.237152099609375	0.33566436226191143
620.0	240.0	-0.27349853515625	0.20294189453125	0.340568438479768
620.0	260.0	-0.3023681640625	0.244873046875	0.3890877995059378
620.0	280.0	-0.33465576171875	0.20166015625	0.39071894946410163
620.0	300.0	-0.34521484375	0.151336669921875	0.3769298024942834
620.0	320.0	-0.36199951171875	0.040069580078125	0.36421040310821806
620.0	340.0	-0.37188720703125	-0.04498291015625	0.37459786032441383
620.0	360.0	-0.3839111328125	-0.054412841796875	0.38774800483018446
620.0	380.0	-0.37109375	0.03900146484375	0.3731376228002488
620.0	400.0	-0.334716796875	0.095001220703125	0.3479375892963332
620.0	420.0	-0.3421630859375	0.02386474609375	0.34299431990106216
620.0	440.0	-0.310546875	-0.013824462890625	0.3108544311192618
620.0	460.0	-0.279541015625	-0.083404541015625	0.29171818057619164
620.0	480.0	-0.2491455078125	-0.132598876953125	0.2822338502596357
620.0	500.0	-0.1484375	-0.21124267578125	0.2581804784980311
620.0	520.0	-0.19769287109375	-0.9556884765625	0.9759215826671948
620.0	540.0	-0.201416015625	-1.24951171875	1.265641318321992
620.0	560.0	-0.25152587890625	-1.245361328125	1.2705078139660635
620.0	580.0	-0.2684326171875	-1.237060546875	1.2658494644327993
620.0	600.0	-0.3135986328125	-1.2200927734375	1.2597501650312573
620.0	620.0	-0.37054443359375	-1.2587890625	1.3121939952373436
620.0	640.0	-0.48577880859375	-1.2945556640625	1.3826985999251837
620.0	660.0	-0.5263671875	-1.38134765625	1.4782367075350376
620.0	680.0	-0.56182861328125	-1.3748779296875	1.4852409610037418
620.0	700.0	-0.61016845703125	-1.291015625	1.4279449884186846
620.0	720.0	-0.634521484375	-1.2396240234375	1.392582217901991
620.0	740.0	-0.6640625	-1.1556396484375	1.3328473284465099
620.0	760.0	-0.4381103515625	-0.1170654296875	0.45348097531664583
620.0	780.0	1.3052978515625	-0.1787109375	1.3174748879867908
620.0	800.0	1.4224853515625	-0.1705322265625	1.4326708678919429
