# Supplementary material for: Real-time emotion detection by quantitative facial motion analysis
Source: PLoS One. 2023 Mar 10;18(3):e0282730. doi: 10.1371/journal.pone.0282730 (PMC10004542; doi:10.1371/journal.pone.0282730)
Supplement: S1 Dataset — Data from each participant is organized into folders by Study ID and subsequently by emotions. The data files (.csv) contain the pixel displacement results after DISC-processing of videos. (ZIP) [file pone.0282730.s004.zip › S1_Dataset/1/neutral/result/100041_cropped_result.csv]

pos_x	pos_y	disp_x	disp_y	disp_xy_indi
0.0	0.0	-0.1934882402420044	-0.5805433988571167	0.611938180757273
0.0	20.0	-0.15573763847351074	-0.5919361114501953	0.6120805274439663
0.0	40.0	-0.17118078470230103	-0.501129150390625	0.5295595211329178
0.0	60.0	-0.09942954778671265	-0.5261192321777344	0.5354322379539347
0.0	80.0	-0.094937264919281	-0.4986419677734375	0.5075991492263552
0.0	100.0	-0.1112101674079895	-0.46045684814453125	0.473696327131749
0.0	120.0	-0.07058960199356079	-0.5323944091796875	0.5370537206233635
0.0	140.0	-0.07352578639984131	-0.514373779296875	0.5196021806092286
0.0	160.0	-0.08954888582229614	-0.472747802734375	0.48115432861213475
0.0	180.0	-0.08741039037704468	-0.4665679931640625	0.4746854417306349
0.0	200.0	-0.08724045753479004	-0.467681884765625	0.47574913848456607
0.0	220.0	-0.09647011756896973	-0.4831390380859375	0.4926761752981118
0.0	240.0	-0.13763630390167236	-0.4703369140625	0.49006179700273417
0.0	260.0	-0.1269112229347229	-0.520751953125	0.5359935215935815
0.0	280.0	-0.11532092094421387	-0.593505859375	0.6046057557779937
0.0	300.0	-0.058786869049072266	-0.6260986328125	0.6288524421374815
0.0	320.0	-0.019898533821105957	-0.64959716796875	0.6499018635773021
0.0	340.0	0.0003619194030761719	-0.59051513671875	0.5905152476266962
0.0	360.0	0.041056931018829346	-0.637786865234375	0.6391069996879831
0.0	380.0	0.04384756088256836	-0.631927490234375	0.6334468892569184
0.0	400.0	0.06749308109283447	-0.640167236328125	0.6437153147653032
0.0	420.0	0.10600519180297852	-0.6541748046875	0.6627079113584771
0.0	440.0	0.20782095193862915	-0.64947509765625	0.6819145478285923
0.0	460.0	0.3042539358139038	-0.56109619140625	0.638278460758978
0.0	480.0	0.40011194348335266	-0.5758056640625	0.7011716837440615
0.0	500.0	0.47406986355781555	-0.5694580078125	0.7409619816127594
0.0	520.0	0.5532357692718506	-0.6103515625	0.8237711127783055
0.0	540.0	0.7065790891647339	-0.6502685546875	0.9602620488492895
0.0	560.0	0.8952755928039551	-0.5316162109375	1.0412176443001808
0.0	580.0	1.2093394994735718	-0.31280517578125	1.2491393449021322
0.0	600.0	0.8949573040008545	-0.691650390625	1.131074196874897
0.0	620.0	0.9858408570289612	-0.72760009765625	1.2252689898536488
0.0	640.0	0.7533555626869202	-0.680908203125	1.0154706223787286
0.0	660.0	0.7248793840408325	-0.76885986328125	1.0566908775854362
0.0	680.0	0.7287382483482361	-0.727783203125	1.0299164166846455
0.0	700.0	0.6551101207733154	-0.6988525390625	0.9578956841398394
0.0	720.0	0.8339666128158569	0.10260009765625	0.8402541825725269
0.0	740.0	1.028889536857605	0.27874755859375	1.0659802439431196
0.0	760.0	1.1355305910110474	0.25494384765625	1.163798130510473
0.0	780.0	1.1024292707443237	0.28985595703125	1.139897702787563
0.0	800.0	0.9450784921646118	0.66619873046875	1.1562846123815322
20.0	0.0	-0.15431976318359375	-0.44920825958251953	0.47497647287649597
20.0	20.0	-0.1611766815185547	-0.424407958984375	0.45398242071099687
20.0	40.0	-0.14392662048339844	-0.4076652526855469	0.432326069455617
20.0	60.0	-0.10990333557128906	-0.39249420166015625	0.4075910223576309
20.0	80.0	-0.12521934509277344	-0.36330413818359375	0.384278260127719
20.0	100.0	-0.13840675354003906	-0.3388519287109375	0.36602876801778217
20.0	120.0	-0.11407089233398438	-0.3580169677734375	0.37575033957610476
20.0	140.0	-0.126129150390625	-0.3271484375	0.35062039692087554
20.0	160.0	-0.12963294982910156	-0.3224029541015625	0.34748865664192347
20.0	180.0	-0.117340087890625	-0.329498291015625	0.3497682375636717
20.0	200.0	-0.1554126739501953	-0.3326873779296875	0.36719748182426365
20.0	220.0	-0.17842864990234375	-0.3410797119140625	0.38493136139492845
20.0	240.0	-0.18391990661621094	-0.3714447021484375	0.41448485955925723
20.0	260.0	-0.16294479370117188	-0.46429443359375	0.4920572394147439
20.0	280.0	-0.14038467407226562	-0.5543212890625	0.571821605242656
20.0	300.0	-0.08319282531738281	-0.57989501953125	0.5858321260066209
20.0	320.0	-0.03262901306152344	-0.61956787109375	0.6204264657354736
20.0	340.0	-0.0046825408935546875	-0.580718994140625	0.5807378723184144
20.0	360.0	0.03821372985839844	-0.62225341796875	0.6234257015262384
20.0	380.0	0.028362274169921875	-0.58135986328125	0.5820512943293602
20.0	400.0	0.048702239990234375	-0.5755615234375	0.5776183648757736
20.0	420.0	0.07550811767578125	-0.57470703125	0.5796461399881208
20.0	440.0	0.14741897583007812	-0.518951416015625	0.5394839447281183
20.0	460.0	0.21718788146972656	-0.419952392578125	0.4727902155178337
20.0	480.0	0.28177452087402344	-0.414794921875	0.5014496064681603
20.0	500.0	0.3311271667480469	-0.52178955078125	0.6179882975130577
20.0	520.0	0.24720191955566406	-0.8270263671875	0.8631809781589018
20.0	540.0	0.18145751953125	-0.9517822265625	0.9689253006267842
20.0	560.0	0.18372344970703125	-0.9583740234375	0.9758253300524812
20.0	580.0	0.11015892028808594	-0.97113037109375	0.9773582686915384
20.0	600.0	0.14631271362304688	-1.01177978515625	1.0223041346969928
20.0	620.0	0.16314125061035156	-0.9752197265625	0.9887712489384726
20.0	640.0	0.2120208740234375	-1.00042724609375	1.0226473124926243
20.0	660.0	0.2594146728515625	-1.0660400390625	1.0971496421979363
20.0	680.0	0.2716236114501953	-1.1180419921875	1.1505638976570751
20.0	700.0	0.26968955993652344	-1.169677734375	1.2003659696240097
20.0	720.0	0.24709320068359375	-1.0909423828125	1.1185751349107838
20.0	740.0	0.3307170867919922	-1.12347412109375	1.1711395699333005
20.0	760.0	0.3812599182128906	-0.74249267578125	0.834658312619302
20.0	780.0	1.0858173370361328	0.22283935546875	1.1084478642471043
20.0	800.0	0.9846363067626953	0.43817138671875	1.0777304026213201
40.0	0.0	-0.19507217407226562	-0.34933900833129883	0.4001136036667281
40.0	20.0	-0.18126678466796875	-0.26601409912109375	0.3219023891726665
40.0	40.0	-0.21461868286132812	-0.18891143798828125	0.28591731398418596
40.0	60.0	-0.16387557983398438	-0.22068405151367188	0.27487571056463606
40.0	80.0	-0.19504928588867188	-0.172882080078125	0.26063851890658846
40.0	100.0	-0.19586944580078125	-0.1775360107421875	0.26435558422048755
40.0	120.0	-0.14287185668945312	-0.26715850830078125	0.30296210322644357
40.0	140.0	-0.14511871337890625	-0.2618408203125	0.2993660905224105
40.0	160.0	-0.13751220703125	-0.27069091796875	0.3036168311430872
40.0	180.0	-0.12092971801757812	-0.2946624755859375	0.3185121209910922
40.0	200.0	-0.15476226806640625	-0.302734375	0.3399992079751052
40.0	220.0	-0.18704986572265625	-0.2731781005859375	0.3310799403567125
40.0	240.0	-0.18960952758789062	-0.3022918701171875	0.3568363037739428
40.0	260.0	-0.18035125732421875	-0.363372802734375	0.40566780718398343
40.0	280.0	-0.16757583618164062	-0.376068115234375	0.41171457123583954
40.0	300.0	-0.12217330932617188	-0.381134033203125	0.4002367658991228
40.0	320.0	-0.0729522705078125	-0.448699951171875	0.454591772862079
40.0	340.0	-0.03797149658203125	-0.411895751953125	0.4136422911522823
40.0	360.0	0.011783599853515625	-0.478759765625	0.4789047571352917
40.0	380.0	0.017581939697265625	-0.4560546875	0.4563934734351938
40.0	400.0	0.048122406005859375	-0.482513427734375	0.4849071807096371
40.0	420.0	0.07934188842773438	-0.485137939453125	0.49158311154483636
40.0	440.0	0.152923583984375	-0.435333251953125	0.4614115980279529
40.0	460.0	0.22166061401367188	-0.37164306640625	0.43272623749058525
40.0	480.0	0.2841453552246094	-0.400146484375	0.4907706102176368
40.0	500.0	0.3326454162597656	-0.502777099609375	0.6028580138392855
40.0	520.0	0.2506446838378906	-0.81011962890625	0.8480074119224409
40.0	540.0	0.18235015869140625	-0.9459228515625	0.9633387885281649
40.0	560.0	0.18281173706054688	-0.95733642578125	0.9746348871935138
40.0	580.0	0.050594329833984375	-0.997314453125	0.998596968062375
40.0	600.0	0.04683685302734375	-1.01397705078125	1.01505820045579
40.0	620.0	-0.13034820556640625	-1.026123046875	1.0343689680295014
40.0	640.0	-0.20854949951171875	-1.1199951171875	1.1392462228466813
40.0	660.0	-0.18220901489257812	-1.17242431640625	1.1864985894676767
40.0	680.0	-0.15448379516601562	-1.24615478515625	1.255693828740396
40.0	700.0	-0.0860748291015625	-1.34130859375	1.3440675652185294
40.0	720.0	-0.004032135009765625	-1.35504150390625	1.355047503012809
40.0	740.0	0.16509246826171875	-1.2747802734375	1.2854261039134587
40.0	760.0	0.374267578125	-0.7802734375	0.8653917363273232
40.0	780.0	1.1086349487304688	0.158935546875	1.1199696235197918
40.0	800.0	1.0585403442382812	0.23895263671875	1.0851755724190173
60.0	0.0	-0.2992591857910156	-0.09705334901809692	0.31460358045631037
60.0	20.0	-0.2877159118652344	-0.052974700927734375	0.2925521575357567
60.0	40.0	-0.2768745422363281	-0.036617279052734375	0.279285404673789
60.0	60.0	-0.2446136474609375	-0.0263214111328125	0.24602571655858735
60.0	80.0	-0.246307373046875	-0.00582122802734375	0.24637615289024783
60.0	100.0	-0.21892166137695312	-0.0424957275390625	0.22300802828400498
60.0	120.0	-0.1930999755859375	-0.087188720703125	0.21187136094606368
60.0	140.0	-0.18316268920898438	-0.1099090576171875	0.21360845410368298
60.0	160.0	-0.17557907104492188	-0.1653594970703125	0.24118825315579615
60.0	180.0	-0.18256759643554688	-0.1780548095703125	0.25501851399334313
60.0	200.0	-0.230224609375	-0.1643829345703125	0.28288711518876036
60.0	220.0	-0.22957611083984375	-0.160858154296875	0.280322201175978
60.0	240.0	-0.23057174682617188	-0.16656494140625	0.28444192753555125
60.0	260.0	-0.2604827880859375	-0.07861328125	0.2720869913794392
60.0	280.0	-0.32326507568359375	0.2879638671875	0.4329243559356527
60.0	300.0	-0.24861907958984375	0.302215576171875	0.39133834621334956
60.0	320.0	-0.20196533203125	0.341278076171875	0.39656111838916985
60.0	340.0	-0.14801406860351562	0.266754150390625	0.30506710942871307
60.0	360.0	-0.0189971923828125	-0.14862060546875	0.14982982910064147
60.0	380.0	-0.002105712890625	-0.104248046875	0.10426931142013905
60.0	400.0	0.039936065673828125	-0.155517578125	0.16056340320063534
60.0	420.0	0.06915664672851562	-0.222900390625	0.23338214569137525
60.0	440.0	0.11333465576171875	-0.214935302734375	0.2429854492724713
60.0	460.0	0.15805435180664062	-0.216949462890625	0.26841804628889615
60.0	480.0	0.18140792846679688	-0.265533447265625	0.3215849003410778
60.0	500.0	0.219390869140625	-0.457916259765625	0.5077594454266885
60.0	520.0	0.14363479614257812	-0.85687255859375	0.868827679309263
60.0	540.0	0.12571334838867188	-0.98016357421875	0.9881925309312789
60.0	560.0	0.1417083740234375	-0.9925537109375	1.0026186375507733
60.0	580.0	0.03106689453125	-1.014892578125	1.0153679614154787
60.0	600.0	0.0364532470703125	-1.0242919921875	1.0249404492366407
60.0	620.0	-0.15183258056640625	-1.04840087890625	1.0593382535398463
60.0	640.0	-0.24786758422851562	-1.14910888671875	1.1755379929408003
60.0	660.0	-0.213226318359375	-1.18963623046875	1.208594151766833
60.0	680.0	-0.18460464477539062	-1.26025390625	1.273702784440323
60.0	700.0	-0.12766647338867188	-1.33892822265625	1.3450009345174914
60.0	720.0	-0.01097869873046875	-1.408935546875	1.4089783202994182
60.0	740.0	0.12911605834960938	-1.58648681640625	1.591732193289618
60.0	760.0	0.2612571716308594	-1.42034912109375	1.4441769058949614
60.0	780.0	0.9884796142578125	-0.83734130859375	1.2954660994718339
60.0	800.0	0.8965644836425781	-1.1495361328125	1.457827559751427
80.0	0.0	-0.4540863037109375	0.14303380250930786	0.47608091736398495
80.0	20.0	-0.36360931396484375	0.10542106628417969	0.3785833255948784
80.0	40.0	-0.32684326171875	0.09893798828125	0.3414897410700533
80.0	60.0	-0.264190673828125	0.060985565185546875	0.2711382512644782
80.0	80.0	-0.23035430908203125	0.03411865234375	0.23286732306275534
80.0	100.0	-0.19840240478515625	-0.00385284423828125	0.19843981110971015
80.0	120.0	-0.18256378173828125	-0.047119140625	0.18854640759192767
80.0	140.0	-0.1544036865234375	-0.10302734375	0.18562093624429496
80.0	160.0	-0.14849853515625	-0.150970458984375	0.21176377034210755
80.0	180.0	-0.18477630615234375	-0.138427734375	0.230877718629365
80.0	200.0	-0.27982330322265625	-0.035125732421875	0.2820193222185526
80.0	220.0	-0.25496673583984375	-0.04498291015625	0.2589044197980211
80.0	240.0	-0.2899017333984375	0.0795440673828125	0.30061648937345425
80.0	260.0	-0.40027618408203125	0.513336181640625	0.6509493520425755
80.0	280.0	-0.35874176025390625	0.690399169921875	0.7780402716947787
80.0	300.0	-0.306671142578125	0.668487548828125	0.7354745356763941
80.0	320.0	-0.25196075439453125	0.68585205078125	0.7306690477335875
80.0	340.0	-0.130706787109375	0.390777587890625	0.41205750496025506
80.0	360.0	0.0131072998046875	-0.0452880859375	0.04714670758443633
80.0	380.0	0.03205108642578125	-0.001800537109375	0.03210162106428795
80.0	400.0	0.06604766845703125	-0.027587890625	0.07157783328480183
80.0	420.0	0.07391357421875	-0.0621337890625	0.09655995131033315
80.0	440.0	0.07019805908203125	-0.1077880859375	0.1286314073970826
80.0	460.0	0.0656890869140625	-0.153594970703125	0.16705230068723115
80.0	480.0	0.033050537109375	-0.238555908203125	0.2408345061278304
80.0	500.0	0.08819580078125	-0.488616943359375	0.4965128564431183
80.0	520.0	0.05816650390625	-0.9000244140625	0.9019020390736581
80.0	540.0	0.094573974609375	-0.98583984375	0.990365808274114
80.0	560.0	0.12044525146484375	-0.99591064453125	1.0031675186583142
80.0	580.0	0.0051422119140625	-1.03167724609375	1.0316900612349396
80.0	600.0	0.01248931884765625	-1.0435791015625	1.0436538335594199
80.0	620.0	-0.1921234130859375	-1.08001708984375	1.0969723425001892
80.0	640.0	-0.2723388671875	-1.16998291015625	1.2012611991730435
80.0	660.0	-0.2285919189453125	-1.204345703125	1.2258478037842835
80.0	680.0	-0.196563720703125	-1.2740478515625	1.2891218811143026
80.0	700.0	-0.12957763671875	-1.34442138671875	1.3506514091372293
80.0	720.0	-0.015106201171875	-1.41778564453125	1.4178661189099404
80.0	740.0	0.12685394287109375	-1.54205322265625	1.5472621188171283
80.0	760.0	0.884796142578125	-0.22528076171875	0.9130255393589546
80.0	780.0	1.353515625	0.154052734375	1.3622543052189466
80.0	800.0	1.358734130859375	0.183349609375	1.371049057335348
100.0	0.0	-0.4404754638671875	0.21906203031539917	0.4919418740002917
100.0	20.0	-0.34917449951171875	0.1724987030029297	0.38945941206620266
100.0	40.0	-0.3214111328125	0.16576004028320312	0.36163725921218853
100.0	60.0	-0.23740386962890625	0.0986328125	0.25707786566804786
100.0	80.0	-0.1890716552734375	0.0511627197265625	0.19587167921283663
100.0	100.0	-0.18975830078125	0.03820037841796875	0.1935651870214873
100.0	120.0	-0.1829833984375	0.0138397216796875	0.1835060271487236
100.0	140.0	-0.1520233154296875	-0.0449981689453125	0.1585431286516863
100.0	160.0	-0.16345977783203125	-0.0866241455078125	0.18499416626979265
100.0	180.0	-0.2146148681640625	-0.034942626953125	0.2174408628005858
100.0	200.0	-0.268798828125	0.0377349853515625	0.2714345945542976
100.0	220.0	-0.2015380859375	-0.0032196044921875	0.2015638011559547
100.0	240.0	-0.33074951171875	0.3671417236328125	0.4941541103079727
100.0	260.0	-0.32363128662109375	0.77191162109375	0.8370094147974715
100.0	280.0	-0.19858551025390625	0.738739013671875	0.7649650548905479
100.0	300.0	-0.1145782470703125	0.670654296875	0.6803714872175393
100.0	320.0	-0.05396270751953125	0.6552734375	0.657491636217454
100.0	340.0	0.0099945068359375	0.25567626953125	0.2558715399733038
100.0	360.0	0.1942138671875	-0.161285400390625	0.2524519886772297
100.0	380.0	0.1732330322265625	-0.0753173828125	0.18889783378359296
100.0	400.0	0.25319671630859375	-0.0965576171875	0.2709833031505489
100.0	420.0	0.2730255126953125	-0.111602783203125	0.29495442326098786
100.0	440.0	0.30747222900390625	-0.130126953125	0.33387452064844136
100.0	460.0	0.34136199951171875	-0.140838623046875	0.36927433224146305
100.0	480.0	0.32422637939453125	-0.178131103515625	0.3699370691549859
100.0	500.0	0.2497406005859375	-0.17291259765625	0.30375834804867
100.0	520.0	0.12718963623046875	-0.13348388671875	0.18437774154702907
100.0	540.0	0.16280364990234375	-0.17230224609375	0.2370508224631927
100.0	560.0	0.196075439453125	-0.269287109375	0.333108278540596
100.0	580.0	-0.034759521484375	-0.77685546875	0.7776327177148638
100.0	600.0	-0.11246490478515625	-1.0206298828125	1.0268075343014347
100.0	620.0	-0.333099365234375	-1.16412353515625	1.2108421830379996
100.0	640.0	-0.47348785400390625	-1.2855224609375	1.3699484462796514
100.0	660.0	-0.5308990478515625	-1.32659912109375	1.428887338839702
100.0	680.0	-0.5216522216796875	-1.30413818359375	1.4045986765943357
100.0	700.0	-0.4944305419921875	-1.331787109375	1.4206049646372867
100.0	720.0	-0.3510589599609375	-1.414794921875	1.4576992365821362
100.0	740.0	-0.1793670654296875	-0.70355224609375	0.726056683148374
100.0	760.0	1.2470626831054688	0.138916015625	1.2547760736447504
100.0	780.0	1.3585891723632812	0.20501708984375	1.3739710864464163
100.0	800.0	1.3660049438476562	0.2142333984375	1.382702229557152
120.0	0.0	-0.38417816162109375	0.2337915301322937	0.4497236256059519
120.0	20.0	-0.32859039306640625	0.20852279663085938	0.3891701467614006
120.0	40.0	-0.3160858154296875	0.2120361328125	0.38061734633872196
120.0	60.0	-0.24896240234375	0.168701171875	0.3007363682243462
120.0	80.0	-0.21405792236328125	0.12664031982421875	0.24871382095023378
120.0	100.0	-0.21730804443359375	0.12151336669921875	0.2489744654821686
120.0	120.0	-0.20361328125	0.09803009033203125	0.22598289075037917
120.0	140.0	-0.16852569580078125	0.0374603271484375	0.17263888975316488
120.0	160.0	-0.19087982177734375	0.0572509765625	0.1992806580657301
120.0	180.0	-0.20554351806640625	0.06878662109375	0.21674809586386268
120.0	200.0	-0.2403717041015625	0.132781982421875	0.27460810437525734
120.0	220.0	-0.1962432861328125	0.0998077392578125	0.2201658742129679
120.0	240.0	-0.36989593505859375	0.4441375732421875	0.5779975663775159
120.0	260.0	0.0167694091796875	0.766265869140625	0.7664493429405972
120.0	280.0	0.9374008178710938	0.41571044921875	1.025444035983949
120.0	300.0	1.0757904052734375	0.324188232421875	1.1235759903625595
120.0	320.0	1.2784652709960938	0.209991455078125	1.295596333874461
120.0	340.0	1.4712448120117188	-0.347259521484375	1.5116714167215555
120.0	360.0	1.2692184448242188	-0.67462158203125	1.4373690339033867
120.0	380.0	0.21605682373046875	-0.1370849609375	0.2558766061908254
120.0	400.0	0.24359893798828125	-0.11956787109375	0.27136123228440373
120.0	420.0	0.25919342041015625	-0.127166748046875	0.2887085225495316
120.0	440.0	0.2821197509765625	-0.1376953125	0.31392921650517064
120.0	460.0	0.29571533203125	-0.139373779296875	0.32691376225825436
120.0	480.0	0.257293701171875	-0.16009521484375	0.30303552015991225
120.0	500.0	0.1725311279296875	-0.136932373046875	0.22026680388324232
120.0	520.0	0.14011383056640625	-0.10015869140625	0.17223138210037106
120.0	540.0	0.1059722900390625	-0.08111572265625	0.1334536875405429
120.0	560.0	0.035491943359375	-0.08306884765625	0.09033333545465015
120.0	580.0	0.02410888671875	-0.08416748046875	0.08755228830404682
120.0	600.0	0.0040740966796875	-0.10675048828125	0.10682820326131454
120.0	620.0	-0.6651229858398438	-0.19793701171875	0.6939507525038485
120.0	640.0	-0.7385330200195312	-0.98223876953125	1.228911722634882
120.0	660.0	-0.7377395629882812	-1.5966796875	1.758876256953069
120.0	680.0	-0.7288131713867188	-1.69903564453125	1.8487538397997951
120.0	700.0	-0.6676177978515625	-1.76287841796875	1.8850606994333559
120.0	720.0	-0.4410247802734375	-1.7305908203125	1.7859024173131983
120.0	740.0	1.1590728759765625	0.24102783203125	1.1838683827344425
120.0	760.0	1.3433990478515625	0.24542236328125	1.3656328709309242
120.0	780.0	1.3539352416992188	0.24285888671875	1.375543920626816
120.0	800.0	1.3601837158203125	0.24945068359375	1.3828685347234355
140.0	0.0	-0.3990936279296875	0.28292644023895264	0.4892065968896633
140.0	20.0	-0.3393402099609375	0.2577400207519531	0.42612403874171473
140.0	40.0	-0.32537841796875	0.2613487243652344	0.4173419109161957
140.0	60.0	-0.2553863525390625	0.22443008422851562	0.33998684058360984
140.0	80.0	-0.2193756103515625	0.19538116455078125	0.2937676937281226
140.0	100.0	-0.2384490966796875	0.2153167724609375	0.3212775812445588
140.0	120.0	-0.2286529541015625	0.19887542724609375	0.3030406061597811
140.0	140.0	-0.1984405517578125	0.178466796875	0.2668877107863297
140.0	160.0	-0.20770263671875	0.2053375244140625	0.2920682869337524
140.0	180.0	-0.1939849853515625	0.169036865234375	0.2573006730463606
140.0	200.0	-0.2027740478515625	0.2128753662109375	0.2939952993187961
140.0	220.0	-0.2376251220703125	0.17095947265625	0.2927333939437624
140.0	240.0	-0.247344970703125	0.397064208984375	0.4678028650922493
140.0	260.0	0.25390625	0.691802978515625	0.7369258747473539
140.0	280.0	1.253631591796875	0.364715576171875	1.3056069927254332
140.0	300.0	1.436798095703125	0.027740478515625	1.4370658655623276
140.0	320.0	1.7232818603515625	-0.161224365234375	1.730807229636498
140.0	340.0	1.822265625	-0.91546630859375	2.0392965871169664
140.0	360.0	1.425628662109375	-0.91668701171875	1.694913614223928
140.0	380.0	0.184234619140625	-0.281219482421875	0.33619457488710075
140.0	400.0	0.1820526123046875	-0.170623779296875	0.2495107767382194
140.0	420.0	0.19122314453125	-0.12884521484375	0.23058052908377025
140.0	440.0	0.20123291015625	-0.11968994140625	0.23413749422889307
140.0	460.0	0.1929779052734375	-0.1048583984375	0.21962640015854495
140.0	480.0	0.159332275390625	-0.10888671875	0.19298469240148444
140.0	500.0	0.0748291015625	-0.081695556640625	0.11078609305988052
140.0	520.0	0.0364837646484375	-0.036865234375	0.051866276022539536
140.0	540.0	0.0155792236328125	-0.01141357421875	0.019312738942161938
140.0	560.0	-0.0386199951171875	-0.021240234375	0.0440755213146313
140.0	580.0	-0.014678955078125	-0.0291748046875	0.032659469541610496
140.0	600.0	0.0075836181640625	-0.05865478515625	0.059143005386809215
140.0	620.0	0.0191497802734375	-0.064453125	0.0672377825838015
140.0	640.0	0.0608978271484375	-0.05902099609375	0.08480579774578755
140.0	660.0	0.3912811279296875	-0.12664794921875	0.41126709583340554
140.0	680.0	0.459808349609375	-0.194091796875	0.4990945240980545
140.0	700.0	0.5880126953125	-0.10833740234375	0.5979096274482144
140.0	720.0	0.633209228515625	-0.2041015625	0.6652904440109556
140.0	740.0	1.057373046875	0.20556640625	1.077170045831326
140.0	760.0	1.296295166015625	0.25885009765625	1.3218867313397646
140.0	780.0	1.316986083984375	0.25872802734375	1.3421596542668415
140.0	800.0	1.3255615234375	0.2620849609375	1.3512223648117865
160.0	0.0	-0.3610687255859375	0.31247076392173767	0.47750246376546307
160.0	20.0	-0.3300323486328125	0.31543922424316406	0.45653395857835094
160.0	40.0	-0.3065948486328125	0.3095970153808594	0.43571861693174563
160.0	60.0	-0.2407379150390625	0.2798004150390625	0.3691111160523163
160.0	80.0	-0.2164764404296875	0.2646636962890625	0.3419194662409515
160.0	100.0	-0.2183380126953125	0.26956939697265625	0.3468993334844274
160.0	120.0	-0.2135162353515625	0.26116943359375	0.3373405635294754
160.0	140.0	-0.1858367919921875	0.2503204345703125	0.3117621420593233
160.0	160.0	-0.1365814208984375	0.263519287109375	0.2968112181391892
160.0	180.0	-0.1004486083984375	0.2197113037109375	0.24158431221323637
160.0	200.0	-0.206878662109375	0.251739501953125	0.3258397730170035
160.0	220.0	-0.375274658203125	0.200408935546875	0.42543484875654436
160.0	240.0	-0.15643310546875	0.35693359375	0.3897087461603692
160.0	260.0	0.73388671875	0.51806640625	0.8983220565267401
160.0	280.0	1.883880615234375	0.178802490234375	1.8923468241762293
160.0	300.0	2.02178955078125	-0.142730712890625	2.0268214139510454
160.0	320.0	2.3055572509765625	-0.316070556640625	2.327121577035828
160.0	340.0	2.4207000732421875	-0.96197509765625	2.604838753762982
160.0	360.0	1.614654541015625	-0.91265869140625	1.8547385729050192
160.0	380.0	0.2174835205078125	-0.323974609375	0.3902033177872222
160.0	400.0	0.205291748046875	-0.18585205078125	0.2769218059231485
160.0	420.0	0.198333740234375	-0.1298828125	0.2370776613227545
160.0	440.0	0.1979827880859375	-0.105316162109375	0.22425137319474633
160.0	460.0	0.1321258544921875	-0.081512451171875	0.15524664608724406
160.0	480.0	0.07000732421875	-0.066009521484375	0.0962199686700497
160.0	500.0	-0.014923095703125	-0.00799560546875	0.016930106088755992
160.0	520.0	-0.05010986328125	0.04461669921875	0.06709432350983184
160.0	540.0	-0.036224365234375	0.06378173828125	0.07335062900078818
160.0	560.0	-0.0451812744140625	0.02349853515625	0.05092669940383272
160.0	580.0	-0.029083251953125	-0.0042724609375	0.02939539873230864
160.0	600.0	-0.00604248046875	-0.01220703125	0.013620689488924627
160.0	620.0	-0.0111541748046875	-0.012939453125	0.017083473380656456
160.0	640.0	0.0172271728515625	-0.00396728515625	0.017678089149243865
160.0	660.0	0.0518951416015625	0.017333984375	0.054713551668292996
160.0	680.0	0.12896728515625	-0.07012939453125	0.14680154160598322
160.0	700.0	0.407501220703125	-0.15618896484375	0.4364083381576241
160.0	720.0	0.6049957275390625	-0.2823486328125	0.667638061221503
160.0	740.0	1.0152130126953125	0.17547607421875	1.0302666226609096
160.0	760.0	1.1495819091796875	0.243408203125	1.1750685593878156
160.0	780.0	1.1964263916015625	0.24755859375	1.22176976876178
160.0	800.0	1.205169677734375	0.25299072265625	1.23143747623682
180.0	0.0	-0.3946533203125	0.4229218661785126	0.5784584238522216
180.0	20.0	-0.3487091064453125	0.40332603454589844	0.533169701934016
180.0	40.0	-0.32598876953125	0.39351654052734375	0.5110028821142861
180.0	60.0	-0.2691650390625	0.3734397888183594	0.460333676941214
180.0	80.0	-0.204010009765625	0.32860565185546875	0.3867838653769414
180.0	100.0	-0.18170166015625	0.311676025390625	0.36077338885626653
180.0	120.0	-0.1685791015625	0.31240081787109375	0.35498335804675124
180.0	140.0	-0.0761260986328125	0.30914306640625	0.3183781060313535
180.0	160.0	-0.0333709716796875	0.3068389892578125	0.30864832265800907
180.0	180.0	-0.1107177734375	0.26165771484375	0.2841182589912355
180.0	200.0	-0.2105865478515625	0.2672882080078125	0.3402788272521023
180.0	220.0	-0.3644866943359375	0.2241973876953125	0.4279194071286571
180.0	240.0	-0.0187835693359375	0.3107757568359375	0.3113428873668832
180.0	260.0	0.97833251953125	0.49090576171875	1.094588043814215
180.0	280.0	2.114593505859375	0.28662109375	2.133930023783603
180.0	300.0	2.253631591796875	-0.05792236328125	2.2543758230856277
180.0	320.0	2.434600830078125	-0.165740966796875	2.4402359045575612
180.0	340.0	2.650634765625	-0.826202392578125	2.7764140639036023
180.0	360.0	1.610809326171875	-0.950531005859375	1.8703518060467461
180.0	380.0	0.24566650390625	-0.34100341796875	0.4202800997048154
180.0	400.0	0.1793975830078125	-0.171173095703125	0.24795911251985914
180.0	420.0	0.149322509765625	-0.085540771484375	0.17208845257264427
180.0	440.0	0.0345916748046875	-0.0374755859375	0.051000034383833506
180.0	460.0	-0.15875244140625	0.057464599609375	0.16883281037970854
180.0	480.0	-0.199005126953125	0.131591796875	0.23857795698349976
180.0	500.0	-0.2249603271484375	0.161529541015625	0.276945737305073
180.0	520.0	-0.219207763671875	0.1917724609375	0.29125370457394967
180.0	540.0	-0.17578125	0.210693359375	0.27439158065852787
180.0	560.0	-0.0796661376953125	0.0819091796875	0.11426201123894002
180.0	580.0	-0.04150390625	0.01043701171875	0.04279609149941282
180.0	600.0	-0.0220184326171875	0.0001220703125	0.022018770993832062
180.0	620.0	-0.0254974365234375	0.00189208984375	0.025567543355659857
180.0	640.0	-0.0123748779296875	0.0040283203125	0.013014029672425327
180.0	660.0	0.0042724609375	0.0164794921875	0.017024323341041692
180.0	680.0	0.0140380859375	0.00433349609375	0.014691733906628644
180.0	700.0	0.178680419921875	-0.09991455078125	0.2047183673275961
180.0	720.0	0.471343994140625	-0.32666015625	0.5734736423705208
180.0	740.0	0.6809234619140625	-0.0205078125	0.6812322154438726
180.0	760.0	0.9439544677734375	0.20050048828125	0.9650132035523935
180.0	780.0	1.0114898681640625	0.21209716796875	1.03348776580031
180.0	800.0	1.02838134765625	0.22320556640625	1.0523254824824968
200.0	0.0	-0.38494873046875	0.5117925405502319	0.6404038801040818
200.0	20.0	-0.3337249755859375	0.4669055938720703	0.5739104398064782
200.0	40.0	-0.313262939453125	0.4540138244628906	0.5515996936531353
200.0	60.0	-0.2168121337890625	0.4002685546875	0.45521689031689777
200.0	80.0	-0.1798553466796875	0.35593414306640625	0.39879450839961117
200.0	100.0	-0.14251708984375	0.345703125	0.37392749502048805
200.0	120.0	-0.081695556640625	0.3605499267578125	0.3696896180039217
200.0	140.0	0.023712158203125	0.351806640625	0.3526048480019779
200.0	160.0	-0.0461883544921875	0.336669921875	0.3398234841590772
200.0	180.0	-0.132598876953125	0.2943267822265625	0.3228168473067543
200.0	200.0	-0.1627044677734375	0.290863037109375	0.3332777373151816
200.0	220.0	-0.28704833984375	0.257110595703125	0.38536036099976445
200.0	240.0	0.0295562744140625	0.253173828125	0.2548932337366106
200.0	260.0	0.719024658203125	0.43133544921875	0.8384788183710198
200.0	280.0	1.26336669921875	0.48779296875	1.3542663685762923
200.0	300.0	1.294281005859375	0.07940673828125	1.2967145993675024
200.0	320.0	1.3457489013671875	0.017608642578125	1.3458640978287653
200.0	340.0	1.3061676025390625	-0.408538818359375	1.3685677813061057
200.0	360.0	0.850341796875	-0.64825439453125	1.0692590572642728
200.0	380.0	0.2408294677734375	-0.280914306640625	0.3700157837490453
200.0	400.0	0.0562591552734375	-0.079437255859375	0.09734151308947564
200.0	420.0	-0.0927276611328125	0.041717529296875	0.10167974916273806
200.0	440.0	-0.1667022705078125	0.100799560546875	0.19480810660468678
200.0	460.0	-0.2176971435546875	0.15594482421875	0.2677887871298704
200.0	480.0	-0.26226806640625	0.2813720703125	0.38464890563787596
200.0	500.0	-0.2786407470703125	0.289337158203125	0.4016922417037228
200.0	520.0	-0.2550811767578125	0.316650390625	0.4066126862495998
200.0	540.0	-0.230255126953125	0.3306884765625	0.4029544540260435
200.0	560.0	-0.1496429443359375	0.20758056640625	0.25589588183295964
200.0	580.0	-0.0723876953125	0.0218505859375	0.07561366634721138
200.0	600.0	-0.0767364501953125	0.01385498046875	0.07797719713074534
200.0	620.0	-0.0973663330078125	0.013671875	0.0983215285143791
200.0	640.0	-0.082550048828125	0.01068115234375	0.08323819782357267
200.0	660.0	-0.076202392578125	0.0037841796875	0.076296295129829
200.0	680.0	-0.0717010498046875	-0.0333251953125	0.07906711823324883
200.0	700.0	0.0223846435546875	-0.14617919921875	0.14788316520586586
200.0	720.0	0.26593017578125	-0.32537841796875	0.42022609779842696
200.0	740.0	0.470916748046875	-0.19610595703125	0.5101177608887838
200.0	760.0	0.802154541015625	0.12847900390625	0.8123784599044526
200.0	780.0	0.9004058837890625	0.15203857421875	0.9131519499034282
200.0	800.0	0.9604949951171875	0.171142578125	0.9756230920250083
220.0	0.0	-0.2231597900390625	0.4810887277126312	0.5303269329596949
220.0	20.0	-0.211761474609375	0.46166038513183594	0.5079106548683656
220.0	40.0	-0.1913909912109375	0.45732879638671875	0.4957621804063215
220.0	60.0	-0.1091461181640625	0.4017333984375	0.41629628695248605
220.0	80.0	-0.104736328125	0.38147735595703125	0.3955940741935794
220.0	100.0	0.021514892578125	0.40428924560546875	0.40486131540922415
220.0	120.0	0.0586090087890625	0.39998626708984375	0.40425738060263566
220.0	140.0	-0.0225372314453125	0.366607666015625	0.3672997516778954
220.0	160.0	-0.1059112548828125	0.3554840087890625	0.37092596891508467
220.0	180.0	-0.1462554931640625	0.3328399658203125	0.36355620215852447
220.0	200.0	-0.144134521484375	0.3350067138671875	0.36469748918743794
220.0	220.0	-0.209075927734375	0.3283233642578125	0.3892415382195968
220.0	240.0	0.0579071044921875	0.279327392578125	0.28526658583711323
220.0	260.0	0.7845306396484375	0.463043212890625	0.9109870150288967
220.0	280.0	1.1428070068359375	0.644012451171875	1.3117773790311071
220.0	300.0	1.0013427734375	0.25860595703125	1.0341974622515533
220.0	320.0	0.9569549560546875	0.22772216796875	0.9836768644743132
220.0	340.0	0.756317138671875	0.074432373046875	0.7599709155001929
220.0	360.0	0.1870574951171875	-0.182220458984375	0.26114134516003573
220.0	380.0	0.06683349609375	-0.038177490234375	0.07696906495930099
220.0	400.0	-0.0374603271484375	0.0478515625	0.06077045452980724
220.0	420.0	-0.15673828125	0.157440185546875	0.22215827878843167
220.0	440.0	-0.226318359375	0.23138427734375	0.32366446142893274
220.0	460.0	-0.2446441650390625	0.2611083984375	0.35781051301248307
220.0	480.0	-0.291290283203125	0.383819580078125	0.4818376273599904
220.0	500.0	-0.2975921630859375	0.386138916015625	0.48750831581819104
220.0	520.0	-0.2703857421875	0.4041748046875	0.4862774129264735
220.0	540.0	-0.26116943359375	0.410400390625	0.4864544723495024
220.0	560.0	-0.24395751953125	0.332763671875	0.41260990372938566
220.0	580.0	-0.1679534912109375	0.0230712890625	0.1695307039711329
220.0	600.0	-0.164642333984375	0.0211181640625	0.16599118950472386
220.0	620.0	-0.1719818115234375	0.01995849609375	0.1731360305112931
220.0	640.0	-0.147308349609375	0.01226806640625	0.14781831861439235
220.0	660.0	-0.1459197998046875	-0.000244140625	0.1459200040422315
220.0	680.0	-0.17510986328125	-0.05169677734375	0.1825815461817194
220.0	700.0	-0.0865631103515625	-0.2235107421875	0.23968776344849954
220.0	720.0	-0.00018310546875	-0.34014892578125	0.3401489750649721
220.0	740.0	0.166778564453125	-0.3760986328125	0.4114186081893682
220.0	760.0	0.511444091796875	0.01251220703125	0.5115971211399876
220.0	780.0	0.64251708984375	0.06195068359375	0.6454967838332074
220.0	800.0	0.7920684814453125	0.12664794921875	0.8021297789886612
240.0	0.0	-0.1627960205078125	0.46437910199165344	0.4920878932261538
240.0	20.0	-0.1478118896484375	0.4622344970703125	0.48529278276447363
240.0	40.0	-0.1365966796875	0.4645195007324219	0.48418696746437523
240.0	60.0	-0.0827484130859375	0.4415626525878906	0.4492492359800906
240.0	80.0	-0.0619354248046875	0.42510986328125	0.4295979430871849
240.0	100.0	0.0825653076171875	0.42913818359375	0.4370087077394041
240.0	120.0	0.0101776123046875	0.402435302734375	0.40256397836757896
240.0	140.0	-0.0850067138671875	0.380401611328125	0.3897839495201563
240.0	160.0	-0.158416748046875	0.3709564208984375	0.40336649869259816
240.0	180.0	-0.1760101318359375	0.361083984375	0.40169790923158827
240.0	200.0	-0.117431640625	0.364288330078125	0.3827481909179821
240.0	220.0	-0.1697235107421875	0.3754119873046875	0.4119954251089547
240.0	240.0	0.0253448486328125	0.359619140625	0.3605111477556328
240.0	260.0	0.6209716796875	0.549835205078125	0.8294121892745602
240.0	280.0	0.9259185791015625	0.96209716796875	1.3352738205098404
240.0	300.0	0.7621917724609375	0.5162353515625	0.9205624564417145
240.0	320.0	0.6723175048828125	0.4853515625	0.8292026088918449
240.0	340.0	0.419830322265625	0.421844482421875	0.5951556660600974
240.0	360.0	0.015106201171875	0.122711181640625	0.12363750002925333
240.0	380.0	-0.0964508056640625	0.295257568359375	0.31061195982566053
240.0	400.0	-0.1829833984375	0.32940673828125	0.3768178914659292
240.0	420.0	-0.2655181884765625	0.402923583984375	0.4825425607577937
240.0	440.0	-0.3201904296875	0.466644287109375	0.5659317997385221
240.0	460.0	-0.2949676513671875	0.435455322265625	0.5259536605467576
240.0	480.0	-0.2946319580078125	0.45672607421875	0.5435132910525634
240.0	500.0	-0.2880706787109375	0.43170166015625	0.5189904038752957
240.0	520.0	-0.2522430419921875	0.43194580078125	0.5002036855582211
240.0	540.0	-0.2504119873046875	0.43212890625	0.499441242793088
240.0	560.0	-0.2801513671875	0.350830078125	0.4489616155688803
240.0	580.0	-0.2518157958984375	0.074951171875	0.26273346423590455
240.0	600.0	-0.210174560546875	0.06781005859375	0.2208428172876805
240.0	620.0	-0.186492919921875	0.06671142578125	0.19806570503434992
240.0	640.0	-0.1621856689453125	0.0584716796875	0.17240396902831473
240.0	660.0	-0.178466796875	0.0303955078125	0.18103669374467227
240.0	680.0	-0.2293243408203125	-0.074951171875	0.24126195609359266
240.0	700.0	-0.1831817626953125	-0.31268310546875	0.3623896833930889
240.0	720.0	-0.0961151123046875	-0.4732666015625	0.4829279355844522
240.0	740.0	-0.01776123046875	-0.54498291015625	0.545272256464731
240.0	760.0	0.1182708740234375	-0.64495849609375	0.6557129412523285
240.0	780.0	0.2449493408203125	-0.468994140625	0.5291083854078368
240.0	800.0	0.377197265625	-0.33758544921875	0.506203232624212
260.0	0.0	-0.091217041015625	0.47187528014183044	0.48061089103408505
260.0	20.0	-0.09124755859375	0.47876930236816406	0.4873870759872674
260.0	40.0	-0.083343505859375	0.4826164245605469	0.4897598934422231
260.0	60.0	-0.05181884765625	0.4737663269042969	0.47659178075247033
260.0	80.0	-0.0478515625	0.46562957763671875	0.46808191121195925
260.0	100.0	0.001861572265625	0.4397430419921875	0.4397469822885007
260.0	120.0	-0.0770263671875	0.41509246826171875	0.4221786570276967
260.0	140.0	-0.13201904296875	0.3990478515625	0.42031918293486403
260.0	160.0	-0.168853759765625	0.3987579345703125	0.43303519784166394
260.0	180.0	-0.1888427734375	0.3845062255859375	0.4283767390906173
260.0	200.0	-0.13232421875	0.379302978515625	0.4017218544946522
260.0	220.0	-0.14910888671875	0.368255615234375	0.39729794644593003
260.0	240.0	-0.1087646484375	0.348876953125	0.3654379251959441
260.0	260.0	0.011688232421875	0.335693359375	0.3358967792427023
260.0	280.0	-0.04229736328125	0.356536865234375	0.35903704991504837
260.0	300.0	-0.00189208984375	0.2991943359375	0.2992003186179093
260.0	320.0	0.011505126953125	0.323974609375	0.32417883253829416
260.0	340.0	-0.056182861328125	0.348052978515625	0.35255834944107256
260.0	360.0	-0.058135986328125	0.32373046875	0.3289091201280966
260.0	380.0	-0.158966064453125	0.541656494140625	0.5645015210718461
260.0	400.0	-0.2333984375	0.58282470703125	0.6278212084292022
260.0	420.0	-0.29718017578125	0.6365966796875	0.7025463610798395
260.0	440.0	-0.336395263671875	0.655029296875	0.7363593913201808
260.0	460.0	-0.308349609375	0.62493896484375	0.6968702830381655
260.0	480.0	-0.277435302734375	0.558135986328125	0.6232865524281614
260.0	500.0	-0.26470947265625	0.51202392578125	0.5764022948309565
260.0	520.0	-0.23236083984375	0.46954345703125	0.523891799834422
260.0	540.0	-0.231781005859375	0.45672607421875	0.5121729605791921
260.0	560.0	-0.282440185546875	0.38360595703125	0.4763674933091199
260.0	580.0	-0.274932861328125	0.15618896484375	0.3162009977483186
260.0	600.0	-0.239288330078125	0.07501220703125	0.2507702855508938
260.0	620.0	-0.181182861328125	0.08001708984375	0.19806555456744449
260.0	640.0	-0.126220703125	0.0745849609375	0.14661030760290283
260.0	660.0	-0.160980224609375	0.03485107421875	0.1647095324791059
260.0	680.0	-0.215545654296875	-0.10650634765625	0.2404236493719824
260.0	700.0	-0.19610595703125	-0.33807373046875	0.39083422779510946
260.0	720.0	-0.1500244140625	-0.513427734375	0.534897525924585
260.0	740.0	-0.112579345703125	-0.57379150390625	0.5847313904981841
260.0	760.0	-0.006378173828125	-0.8033447265625	0.8033700459919823
260.0	780.0	0.077056884765625	-0.5784912109375	0.5836007579002258
260.0	800.0	0.157501220703125	-0.47711181640625	0.5024363839108845
280.0	0.0	-0.064666748046875	0.48063191771507263	0.4849627084935772
280.0	20.0	-0.0543212890625	0.48767852783203125	0.4906945576973816
280.0	40.0	-0.033294677734375	0.47833251953125	0.4794898693471527
280.0	60.0	-0.0201416015625	0.4771575927734375	0.47758250853108525
280.0	80.0	0.03814697265625	0.45432281494140625	0.4559214972987345
280.0	100.0	-0.0078125	0.42465972900390625	0.42473158652721027
280.0	120.0	-0.08880615234375	0.41681671142578125	0.426172152560329
280.0	140.0	-0.140289306640625	0.410675048828125	0.43397590404040887
280.0	160.0	-0.149322509765625	0.4219512939453125	0.44759368447826503
280.0	180.0	-0.195465087890625	0.4186553955078125	0.46203781314075654
280.0	200.0	-0.145172119140625	0.4250335693359375	0.449141936628308
280.0	220.0	-0.14373779296875	0.3985595703125	0.423686540044892
280.0	240.0	-0.136444091796875	0.3986358642578125	0.42134017427590165
280.0	260.0	-0.098968505859375	0.40594482421875	0.4178348542929718
280.0	280.0	-0.12054443359375	0.432098388671875	0.44859779085865853
280.0	300.0	-0.054168701171875	0.45013427734375	0.4533818653479955
280.0	320.0	-0.072113037109375	0.46820068359375	0.4737216168160293
280.0	340.0	-0.103485107421875	0.495880126953125	0.5065631922723604
280.0	360.0	-0.1328125	0.53875732421875	0.554886127557355
280.0	380.0	-0.203857421875	0.623443603515625	0.6559266538402518
280.0	400.0	-0.229400634765625	0.6856689453125	0.7230259703474197
280.0	420.0	-0.223236083984375	0.7303466796875	0.7637019194183255
280.0	440.0	-0.212677001953125	0.7413330078125	0.7712367571842629
280.0	460.0	-0.20526123046875	0.746917724609375	0.7746084559757862
280.0	480.0	-0.177978515625	0.689361572265625	0.7119661012580676
280.0	500.0	-0.190948486328125	0.609039306640625	0.6382712600958118
280.0	520.0	-0.186676025390625	0.5501708984375	0.5809784470556263
280.0	540.0	-0.1990966796875	0.529541015625	0.5657324235818055
280.0	560.0	-0.171295166015625	0.49932861328125	0.5278930743452661
280.0	580.0	-0.27874755859375	0.19329833984375	0.339211511609388
280.0	600.0	-0.280426025390625	0.060791015625	0.286939546415447
280.0	620.0	-0.1961669921875	0.07550048828125	0.2101947015378786
280.0	640.0	-0.138275146484375	0.072998046875	0.1563608997890459
280.0	660.0	-0.178314208984375	0.0341796875	0.18156048073113548
280.0	680.0	-0.200408935546875	-0.0982666015625	0.22320409142682537
280.0	700.0	-0.2025146484375	-0.37847900390625	0.42925346734724396
280.0	720.0	-0.182373046875	-0.56414794921875	0.5928936134199729
280.0	740.0	-0.157440185546875	-0.6378173828125	0.6569615101684585
280.0	760.0	-0.102020263671875	-0.8797607421875	0.885656309012689
280.0	780.0	-0.066131591796875	-0.6317138671875	0.6351659605414752
280.0	800.0	-0.02593994140625	-0.5401611328125	0.5407836258259332
300.0	0.0	-0.0501708984375	0.4984245002269745	0.5009432118279827
300.0	20.0	-0.03826904296875	0.5035343170166016	0.5049864632474017
300.0	40.0	-0.020843505859375	0.4891319274902344	0.48957583092593704
300.0	60.0	-0.038116455078125	0.45850372314453125	0.46008534891378544
300.0	80.0	-0.012115478515625	0.448150634765625	0.4483143721324303
300.0	100.0	-0.080169677734375	0.4253692626953125	0.432858160225711
300.0	120.0	-0.115203857421875	0.42014312744140625	0.4356514389981117
300.0	140.0	-0.141754150390625	0.4174346923828125	0.4408468686037151
300.0	160.0	-0.163482666015625	0.4157867431640625	0.4467719752609316
300.0	180.0	-0.218017578125	0.421234130859375	0.4743098748416941
300.0	200.0	-0.201690673828125	0.422515869140625	0.46818670163183923
300.0	220.0	-0.196746826171875	0.410614013671875	0.4553165732020225
300.0	240.0	-0.214141845703125	0.444549560546875	0.49343798178044695
300.0	260.0	-0.247467041015625	0.443145751953125	0.5075609262572619
300.0	280.0	-0.2677001953125	0.45111083984375	0.5245611350404108
300.0	300.0	-0.234710693359375	0.466094970703125	0.521855948794287
300.0	320.0	-0.21673583984375	0.472381591796875	0.5197295378765047
300.0	340.0	-0.207916259765625	0.50982666015625	0.5505927664626582
300.0	360.0	-0.2086181640625	0.562042236328125	0.5995106452712312
300.0	380.0	-0.212066650390625	0.631683349609375	0.6663303372814564
300.0	400.0	-0.227081298828125	0.697601318359375	0.7336303671837789
300.0	420.0	-0.21331787109375	0.72930908203125	0.7598659429539096
300.0	440.0	-0.200225830078125	0.74139404296875	0.7679554088487318
300.0	460.0	-0.19769287109375	0.744598388671875	0.7703955034227826
300.0	480.0	-0.179168701171875	0.66204833984375	0.6858640009283781
300.0	500.0	-0.182281494140625	0.5665283203125	0.595130977871461
300.0	520.0	-0.16998291015625	0.50811767578125	0.5357963812741994
300.0	540.0	-0.162353515625	0.49737548828125	0.5232026761961458
300.0	560.0	-0.139190673828125	0.4732666015625	0.4933105713799833
300.0	580.0	-0.1824951171875	0.223876953125	0.28883448190583616
300.0	600.0	-0.195526123046875	0.0552978515625	0.20319526859936968
300.0	620.0	-0.171142578125	0.06610107421875	0.18346425826341334
300.0	640.0	-0.144989013671875	0.063232421875	0.1581776003791976
300.0	660.0	-0.17950439453125	0.02508544921875	0.1812487445985134
300.0	680.0	-0.17718505859375	-0.1080322265625	0.20752230474077227
300.0	700.0	-0.206085205078125	-0.4296875	0.47655268272074897
300.0	720.0	-0.206695556640625	-0.59051513671875	0.6256446114440224
300.0	740.0	-0.18035888671875	-0.6746826171875	0.6983737981578358
300.0	760.0	-0.13348388671875	-0.88916015625	0.899123868816788
300.0	780.0	-0.111114501953125	-0.7388916015625	0.7471995927487429
300.0	800.0	-0.067291259765625	-0.67779541015625	0.6811275443481375
320.0	0.0	-0.040252685546875	0.5192408561706543	0.5207987571131192
320.0	20.0	-0.021209716796875	0.5120391845703125	0.5124782713657567
320.0	40.0	0.00579833984375	0.4770088195800781	0.4770440594977818
320.0	60.0	0.008453369140625	0.42624664306640625	0.4263304588874785
320.0	80.0	-0.031585693359375	0.43160247802734375	0.4327566926857818
320.0	100.0	-0.117218017578125	0.41782379150390625	0.4339548183758827
320.0	120.0	-0.148223876953125	0.43701171875	0.4614645815486214
320.0	140.0	-0.170745849609375	0.44232177734375	0.4741336308166309
320.0	160.0	-0.163970947265625	0.454315185546875	0.4829997508960826
320.0	180.0	-0.193634033203125	0.4654998779296875	0.5041669120113526
320.0	200.0	-0.197357177734375	0.4498748779296875	0.49126088934040835
320.0	220.0	-0.201629638671875	0.4378814697265625	0.4820733271203099
320.0	240.0	-0.240509033203125	0.42486572265625	0.4882166295206662
320.0	260.0	-0.318634033203125	0.44189453125	0.5447920923287592
320.0	280.0	-0.355316162109375	0.4515380859375	0.5745748150660945
320.0	300.0	-0.2989501953125	0.460174560546875	0.5487548136024789
320.0	320.0	-0.275299072265625	0.463409423828125	0.5390156521688666
320.0	340.0	-0.250762939453125	0.50152587890625	0.5607229788548515
320.0	360.0	-0.234130859375	0.54486083984375	0.5930350698794403
320.0	380.0	-0.2205810546875	0.6168212890625	0.6550759530983976
320.0	400.0	-0.23101806640625	0.6768798828125	0.7152172556379959
320.0	420.0	-0.21173095703125	0.709747314453125	0.740655958282111
320.0	440.0	-0.188262939453125	0.714752197265625	0.7391303253605347
320.0	460.0	-0.187835693359375	0.716796875	0.7409993304379989
320.0	480.0	-0.17144775390625	0.631988525390625	0.6548311450633015
320.0	500.0	-0.227142333984375	0.488189697265625	0.5384448164892777
320.0	520.0	-0.204010009765625	0.43682861328125	0.4821196132349215
320.0	540.0	-0.1986083984375	0.42877197265625	0.4725364541127391
320.0	560.0	-0.171722412109375	0.4083251953125	0.442965068541136
320.0	580.0	-0.09698486328125	0.21221923828125	0.23333038551023894
320.0	600.0	-0.16387939453125	0.0323486328125	0.16704158163992294
320.0	620.0	-0.17352294921875	0.03564453125	0.1771461162814616
320.0	640.0	-0.14666748046875	0.03118896484375	0.14994699515187304
320.0	660.0	-0.143218994140625	-0.0064697265625	0.1433650502892734
320.0	680.0	-0.144012451171875	-0.14984130859375	0.20782686027946218
320.0	700.0	-0.20745849609375	-0.479248046875	0.5222238198655655
320.0	720.0	-0.251129150390625	-0.63128662109375	0.679403155827143
320.0	740.0	-0.228607177734375	-0.72601318359375	0.7611546389949997
320.0	760.0	-0.19451904296875	-0.9248046875	0.9450404055380125
320.0	780.0	-0.154388427734375	-0.854736328125	0.8685677735415355
320.0	800.0	-0.053558349609375	-0.79107666015625	0.7928876206984488
340.0	0.0	-0.041717529296875	0.524869441986084	0.5265247224788394
340.0	20.0	-0.01568603515625	0.49806785583496094	0.4983148008186778
340.0	40.0	0.002349853515625	0.4480781555175781	0.4480843171363843
340.0	60.0	0.012298583984375	0.41651153564453125	0.4166930698883608
340.0	80.0	-0.052886962890625	0.420013427734375	0.42333002530056074
340.0	100.0	-0.153106689453125	0.41548919677734375	0.442801231924639
340.0	120.0	-0.171722412109375	0.4399871826171875	0.47231060509803535
340.0	140.0	-0.179290771484375	0.452178955078125	0.4864267551800655
340.0	160.0	-0.201934814453125	0.4604034423828125	0.5027414833153931
340.0	180.0	-0.213958740234375	0.4679412841796875	0.5145360900485172
340.0	200.0	-0.224609375	0.44964599609375	0.5026240077244931
340.0	220.0	-0.247467041015625	0.45123291015625	0.5146368385542444
340.0	240.0	-0.278106689453125	0.4344940185546875	0.5158763251772445
340.0	260.0	-0.3463134765625	0.451141357421875	0.5687368006602502
340.0	280.0	-0.34619140625	0.48681640625	0.5973597769816089
340.0	300.0	-0.30242919921875	0.493499755859375	0.5787965355574938
340.0	320.0	-0.289794921875	0.493988037109375	0.5727174500150232
340.0	340.0	-0.269317626953125	0.525115966796875	0.5901514744306577
340.0	360.0	-0.258392333984375	0.543701171875	0.6019780415929978
340.0	380.0	-0.25054931640625	0.569915771484375	0.6225583880555056
340.0	400.0	-0.240234375	0.620880126953125	0.6657361992388345
340.0	420.0	-0.19384765625	0.633087158203125	0.6620998895297648
340.0	440.0	-0.16790771484375	0.6329345703125	0.6548275887596056
340.0	460.0	-0.186431884765625	0.629730224609375	0.6567472903970272
340.0	480.0	-0.19012451171875	0.55828857421875	0.5897740771342005
340.0	500.0	-0.23138427734375	0.41387939453125	0.4741675199963021
340.0	520.0	-0.2073974609375	0.36297607421875	0.418049443557311
340.0	540.0	-0.191192626953125	0.3505859375	0.3993308404994419
340.0	560.0	-0.163787841796875	0.3355712890625	0.3734093560203682
340.0	580.0	-0.13836669921875	0.16729736328125	0.2171030889083584
340.0	600.0	-0.212921142578125	0.00054931640625	0.21292185116912826
340.0	620.0	-0.229095458984375	-0.005126953125	0.22915282013452812
340.0	640.0	-0.231048583984375	-0.015380859375	0.2315599684666983
340.0	660.0	-0.194061279296875	-0.04608154296875	0.19945748600822302
340.0	680.0	-0.15179443359375	-0.17156982421875	0.22908023627650673
340.0	700.0	-0.23785400390625	-0.55975341796875	0.6081927458478377
340.0	720.0	-0.271697998046875	-0.718017578125	0.7677037479647798
340.0	740.0	-0.2442626953125	-0.84088134765625	0.8756401687665536
340.0	760.0	-0.200592041015625	-0.95135498046875	0.9722723207936704
340.0	780.0	-0.16241455078125	-0.94940185546875	0.9631938379542202
340.0	800.0	-0.049102783203125	-0.88812255859375	0.8894789274633784
360.0	0.0	-0.04058837890625	0.5362453460693359	0.5377792183445351
360.0	20.0	-0.01019287109375	0.48119354248046875	0.4813014855015892
360.0	40.0	0.003509521484375	0.4405021667480469	0.4405161468672555
360.0	60.0	0.017333984375	0.4090385437011719	0.409405663428693
360.0	80.0	-0.084991455078125	0.3980712890625	0.40704336207851044
360.0	100.0	-0.13055419921875	0.40509796142578125	0.4256157390005365
360.0	120.0	-0.158111572265625	0.42569732666015625	0.4541117518958431
360.0	140.0	-0.181610107421875	0.444671630859375	0.48032810703613965
360.0	160.0	-0.210205078125	0.465118408203125	0.5104128804398907
360.0	180.0	-0.22100830078125	0.472076416015625	0.5212492796852317
360.0	200.0	-0.24725341796875	0.464263916015625	0.5259992741548154
360.0	220.0	-0.259124755859375	0.4470062255859375	0.5166819184099312
360.0	240.0	-0.266693115234375	0.3936767578125	0.4755066848690746
360.0	260.0	-0.187286376953125	0.528656005859375	0.5608505679086147
360.0	280.0	-0.0374755859375	0.75372314453125	0.7546542242268538
360.0	300.0	0.007720947265625	0.58843994140625	0.5884905926766115
360.0	320.0	-0.0166015625	0.58697509765625	0.5872098237819303
360.0	340.0	-0.04364013671875	0.6046142578125	0.6061871512024908
360.0	360.0	-0.204803466796875	0.454376220703125	0.4983996488286018
360.0	380.0	-0.266082763671875	0.4881591796875	0.5559671049949231
360.0	400.0	-0.24859619140625	0.506103515625	0.56386242551679
360.0	420.0	-0.207763671875	0.441650390625	0.4880786933376602
360.0	440.0	-0.1842041015625	0.436798095703125	0.4740503427298879
360.0	460.0	-0.20098876953125	0.418304443359375	0.4640852214969601
360.0	480.0	-0.20562744140625	0.43536376953125	0.4814813147773651
360.0	500.0	-0.249267578125	0.351715087890625	0.43108911903945457
360.0	520.0	-0.22857666015625	0.3154296875	0.3895422664160251
360.0	540.0	-0.233734130859375	0.309814453125	0.3880935960483376
360.0	560.0	-0.217041015625	0.29400634765625	0.3654401933637011
360.0	580.0	-0.2098388671875	0.1685791015625	0.2691677240423765
360.0	600.0	-0.2578125	-0.01654052734375	0.2583425520526174
360.0	620.0	-0.290557861328125	-0.02984619140625	0.2920867438296925
360.0	640.0	-0.294830322265625	-0.0443115234375	0.2981416274803041
360.0	660.0	-0.238555908203125	-0.07257080078125	0.24935004003338296
360.0	680.0	-0.171661376953125	-0.16845703125	0.24051070602991118
360.0	700.0	-0.249053955078125	-0.617431640625	0.6657700078742927
360.0	720.0	-0.273468017578125	-0.75726318359375	0.8051287386900626
360.0	740.0	-0.28546142578125	-0.90045166015625	0.9446170747383359
360.0	760.0	-0.356781005859375	-0.62872314453125	0.7229007391138084
360.0	780.0	-0.524017333984375	-0.4989013671875	0.7235307460624246
360.0	800.0	-0.841278076171875	-0.28106689453125	0.8869878244084819
380.0	0.0	0.1077880859375	0.4307350218296051	0.444016813308483
380.0	20.0	0.102630615234375	0.4116859436035156	0.42428570485476336
380.0	40.0	0.066192626953125	0.40187835693359375	0.40729311022235637
380.0	60.0	0.024139404296875	0.40892791748046875	0.4096397838769094
380.0	80.0	-0.095672607421875	0.3904266357421875	0.4019778671865691
380.0	100.0	-0.130035400390625	0.399383544921875	0.4200195487225726
380.0	120.0	-0.162200927734375	0.41796112060546875	0.44833094840270743
380.0	140.0	-0.200103759765625	0.4359283447265625	0.4796613768153318
380.0	160.0	-0.217681884765625	0.449188232421875	0.49915475666510806
380.0	180.0	-0.223480224609375	0.464630126953125	0.515581773983462
380.0	200.0	-0.25726318359375	0.4604644775390625	0.5274579421225102
380.0	220.0	-0.25146484375	0.4583740234375	0.5228205361350047
380.0	240.0	-0.272735595703125	0.48614501953125	0.5574241519512568
380.0	260.0	-0.105316162109375	1.086761474609375	1.0918525526354699
380.0	280.0	0.8829345703125	0.72003173828125	1.1393064379635698
380.0	300.0	1.340362548828125	0.26898193359375	1.367085601892164
380.0	320.0	1.2423095703125	0.323394775390625	1.2837122922368474
380.0	340.0	1.315093994140625	0.25201416015625	1.339023282226266
380.0	360.0	0.649810791015625	0.15118408203125	0.6671661642949108
380.0	380.0	-0.2684326171875	0.416168212890625	0.49522929173334196
380.0	400.0	-0.28118896484375	0.431884765625	0.5153558816282792
380.0	420.0	-0.260040283203125	0.354949951171875	0.4400118370285939
380.0	440.0	-0.24468994140625	0.359649658203125	0.4349954529314286
380.0	460.0	-0.235137939453125	0.331512451171875	0.4064361645477015
380.0	480.0	-0.23114013671875	0.31976318359375	0.39455577094293365
380.0	500.0	-0.25201416015625	0.240020751953125	0.3480245656378348
380.0	520.0	-0.22894287109375	0.2071533203125	0.30875125318149343
380.0	540.0	-0.24078369140625	0.198486328125	0.3120474459112995
380.0	560.0	-0.23583984375	0.18060302734375	0.297048624615149
380.0	580.0	-0.238800048828125	0.150146484375	0.28208053830508584
380.0	600.0	-0.31732177734375	-0.0338134765625	0.3191182564094997
380.0	620.0	-0.325775146484375	-0.05621337890625	0.3305894584450231
380.0	640.0	-0.330352783203125	-0.07574462890625	0.33892508047973735
380.0	660.0	-0.25726318359375	-0.1015625	0.27658504485789087
380.0	680.0	-0.19451904296875	-0.19305419921875	0.2740576251693633
380.0	700.0	-0.285552978515625	-0.65911865234375	0.7183160177850597
380.0	720.0	-0.284576416015625	-0.80810546875	0.8567486125906217
380.0	740.0	-0.20074462890625	-0.866943359375	0.8898815620064945
380.0	760.0	-0.384185791015625	-0.2930908203125	0.48321936112883107
380.0	780.0	-0.66778564453125	-0.13214111328125	0.6807341190664863
380.0	800.0	-1.128448486328125	0.07452392578125	1.1309066282457123
400.0	0.0	0.10272216796875	0.37236636877059937	0.38627523397650293
400.0	20.0	0.05279541015625	0.3697643280029297	0.3735144088211656
400.0	40.0	0.01580810546875	0.3643074035644531	0.36465021663285
400.0	60.0	-0.04510498046875	0.3848915100097656	0.38752539754277243
400.0	80.0	-0.119171142578125	0.36740875244140625	0.38625244671577985
400.0	100.0	-0.13946533203125	0.37984466552734375	0.40463878801737047
400.0	120.0	-0.162567138671875	0.3916778564453125	0.424075014361322
400.0	140.0	-0.20574951171875	0.4122161865234375	0.46071145634163413
400.0	160.0	-0.22149658203125	0.4235992431640625	0.4780136553077671
400.0	180.0	-0.221588134765625	0.4384918212890625	0.49130070100327344
400.0	200.0	-0.255462646484375	0.4471435546875	0.5149742928024408
400.0	220.0	-0.2513427734375	0.44268798828125	0.509063694175645
400.0	240.0	-0.282623291015625	0.5385894775390625	0.6082388921635175
400.0	260.0	-0.04693603515625	1.37664794921875	1.3774478456494745
400.0	280.0	1.07275390625	1.09326171875	1.5316729837203624
400.0	300.0	2.120880126953125	0.29217529296875	2.1409107675767522
400.0	320.0	2.126434326171875	0.2783203125	2.1445710852923794
400.0	340.0	2.247528076171875	-0.26666259765625	2.263292158376737
400.0	360.0	1.386322021484375	-0.2288818359375	1.4050891936367045
400.0	380.0	-0.3414306640625	0.25286865234375	0.4248734561022894
400.0	400.0	-0.31597900390625	0.386322021484375	0.4990866008954356
400.0	420.0	-0.3077392578125	0.307952880859375	0.435360112583338
400.0	440.0	-0.28582763671875	0.321319580078125	0.43005082310560494
400.0	460.0	-0.27325439453125	0.28973388671875	0.39826334157664256
400.0	480.0	-0.26324462890625	0.263336181640625	0.3723488676081257
400.0	500.0	-0.274871826171875	0.22808837890625	0.3571817876308121
400.0	520.0	-0.270050048828125	0.18798828125	0.32903893805961903
400.0	540.0	-0.288787841796875	0.17254638671875	0.3364084914793224
400.0	560.0	-0.2923583984375	0.15216064453125	0.3295850343706544
400.0	580.0	-0.2880859375	0.122314453125	0.3129765691366076
400.0	600.0	-0.364105224609375	-0.04974365234375	0.3674874767068114
400.0	620.0	-0.30914306640625	-0.07342529296875	0.31774314965803097
400.0	640.0	-0.300750732421875	-0.0980224609375	0.3163216810472181
400.0	660.0	-0.262451171875	-0.12451171875	0.29048887366754667
400.0	680.0	-0.184722900390625	-0.19964599609375	0.2719946206912747
400.0	700.0	-0.265533447265625	-0.684326171875	0.7340370025617635
400.0	720.0	-0.169097900390625	-0.77069091796875	0.7890238215390155
400.0	740.0	-0.07763671875	-0.71563720703125	0.7198361425947956
400.0	760.0	-0.552459716796875	-0.06396484375	0.556150375275649
400.0	780.0	-0.9088134765625	0.06744384765625	0.9113125741304666
400.0	800.0	-1.274169921875	0.19647216796875	1.2892285687950311
420.0	0.0	-0.033172607421875	0.3235446810722351	0.32524080699275754
420.0	20.0	-0.03240966796875	0.33657073974609375	0.33812756384399867
420.0	40.0	-0.036590576171875	0.3317985534667969	0.33381005129751357
420.0	60.0	-0.06768798828125	0.3673248291015625	0.37350929550956924
420.0	80.0	-0.1300048828125	0.3455963134765625	0.36923986979155204
420.0	100.0	-0.14959716796875	0.358795166015625	0.38873292093730666
420.0	120.0	-0.17144775390625	0.37104034423828125	0.4087361855426558
420.0	140.0	-0.202911376953125	0.3862762451171875	0.4363282760019647
420.0	160.0	-0.20770263671875	0.398773193359375	0.4496225584220108
420.0	180.0	-0.222869873046875	0.421112060546875	0.47645183161571025
420.0	200.0	-0.249725341796875	0.4376373291015625	0.5038741689734803
420.0	220.0	-0.225616455078125	0.4295501708984375	0.48519700547395844
420.0	240.0	0.047821044921875	0.46588134765625	0.46832924575711016
420.0	260.0	0.29693603515625	1.20458984375	1.2406480970202483
420.0	280.0	1.1964111328125	1.111114501953125	1.6327813800898854
420.0	300.0	1.743927001953125	0.38446044921875	1.7858026837124805
420.0	320.0	1.9005126953125	0.31793212890625	1.9269222463905604
420.0	340.0	2.311065673828125	-0.35992431640625	2.3389249800468486
420.0	360.0	1.326629638671875	-0.307281494140625	1.3617518550910679
420.0	380.0	-0.55078125	-0.00299072265625	0.5507893696991338
420.0	400.0	-0.346099853515625	0.3388671875	0.48437183998215383
420.0	420.0	-0.3673095703125	0.302703857421875	0.4759684293534984
420.0	440.0	-0.347442626953125	0.324737548828125	0.4755742367317507
420.0	460.0	-0.30426025390625	0.2926025390625	0.42212622279706524
420.0	480.0	-0.29412841796875	0.277130126953125	0.4041195782461608
420.0	500.0	-0.31817626953125	0.24853515625	0.40373984493115683
420.0	520.0	-0.345733642578125	0.2003173828125	0.3995732792207061
420.0	540.0	-0.415771484375	0.1732177734375	0.4504112834444048
420.0	560.0	-0.4278564453125	0.139404296875	0.44999410638658527
420.0	580.0	-0.37835693359375	0.09747314453125	0.39071086893414586
420.0	600.0	-0.37786865234375	-0.05670166015625	0.38209919744558046
420.0	620.0	-0.28955078125	-0.0882568359375	0.3027026990500484
420.0	640.0	-0.269012451171875	-0.1163330078125	0.2930888390781942
420.0	660.0	-0.243408203125	-0.14459228515625	0.28311566942726357
420.0	680.0	-0.18743896484375	-0.2003173828125	0.2743363253354288
420.0	700.0	-0.253082275390625	-0.696044921875	0.7406275524073291
420.0	720.0	-0.106170654296875	-0.7186279296875	0.7264284611445018
420.0	740.0	-0.228729248046875	-0.4661865234375	0.5192754024088101
420.0	760.0	-0.75787353515625	0.0380859375	0.7588299110640576
420.0	780.0	-1.10186767578125	0.13800048828125	1.110475803292191
420.0	800.0	-1.3441162109375	0.2135009765625	1.360966956064005
440.0	0.0	-0.14532470703125	0.24577945470809937	0.28552900173244977
440.0	20.0	-0.135467529296875	0.2593650817871094	0.2926118540733332
440.0	40.0	-0.13079833984375	0.26262664794921875	0.29339557242556336
440.0	60.0	-0.110626220703125	0.32904815673828125	0.3471467271340996
440.0	80.0	-0.134307861328125	0.32671356201171875	0.35324262655704514
440.0	100.0	-0.157501220703125	0.3408966064453125	0.37552247710211006
440.0	120.0	-0.166351318359375	0.354217529296875	0.3913346639145127
440.0	140.0	-0.192657470703125	0.3641510009765625	0.41197433479521256
440.0	160.0	-0.2025146484375	0.37017822265625	0.42195272171263976
440.0	180.0	-0.216705322265625	0.3957061767578125	0.4511591460034181
440.0	200.0	-0.22467041015625	0.411224365234375	0.46859606460382514
440.0	220.0	-0.160369873046875	0.3907012939453125	0.422333987824343
440.0	240.0	0.171905517578125	0.4778289794921875	0.5078110284508878
440.0	260.0	0.432769775390625	1.247283935546875	1.3202298642149226
440.0	280.0	1.701446533203125	1.2376708984375	2.1039842105367668
440.0	300.0	1.92364501953125	0.55157470703125	2.001160867747516
440.0	320.0	2.044647216796875	0.50823974609375	2.106867314442143
440.0	340.0	2.5816650390625	-0.39111328125	2.6111231247659927
440.0	360.0	1.701263427734375	-0.3846435546875	1.7442040920457533
440.0	380.0	-0.7579345703125	-0.0166015625	0.7581163662342578
440.0	400.0	-0.463897705078125	0.35675048828125	0.5852110659118309
440.0	420.0	-0.438568115234375	0.303375244140625	0.5332715353903824
440.0	440.0	-0.417877197265625	0.327850341796875	0.5311376456351986
440.0	460.0	-0.37091064453125	0.298248291015625	0.4759482632811346
440.0	480.0	-0.345794677734375	0.278778076171875	0.4441747121387169
440.0	500.0	-0.341583251953125	0.256317138671875	0.42705689737060715
440.0	520.0	-0.35321044921875	0.21820068359375	0.41517365012497
440.0	540.0	-0.39251708984375	0.169189453125	0.4274280487615934
440.0	560.0	-0.4195556640625	0.1051025390625	0.43251994053951975
440.0	580.0	-0.37030029296875	0.0538330078125	0.3741928643131544
440.0	600.0	-0.370086669921875	-0.08551025390625	0.3798370002737677
440.0	620.0	-0.277862548828125	-0.12762451171875	0.3057705218504745
440.0	640.0	-0.260009765625	-0.16510009765625	0.3079985721825196
440.0	660.0	-0.2423095703125	-0.2047119140625	0.3172079690426468
440.0	680.0	-0.212249755859375	-0.29156494140625	0.36063842546183883
440.0	700.0	-0.1409912109375	-0.57220458984375	0.5893187712943453
440.0	720.0	-0.018096923828125	-0.6539306640625	0.654181023917129
440.0	740.0	-0.4122314453125	-0.16650390625	0.44458780381488366
440.0	760.0	-0.62469482421875	0.06744384765625	0.628324992334679
440.0	780.0	-0.831298828125	0.1141357421875	0.8390975564776063
440.0	800.0	-1.006622314453125	0.163818359375	1.0198651571768116
460.0	0.0	-0.121337890625	0.2204035520553589	0.2515961236981678
460.0	20.0	-0.136932373046875	0.2272491455078125	0.26531613015849503
460.0	40.0	-0.140960693359375	0.23003768920898438	0.26979113315482595
460.0	60.0	-0.15155029296875	0.24970245361328125	0.29209383190921173
460.0	80.0	-0.164398193359375	0.27156829833984375	0.3174525265973242
460.0	100.0	-0.179168701171875	0.31160736083984375	0.3594448091281737
460.0	120.0	-0.193450927734375	0.32686614990234375	0.37982198645322235
460.0	140.0	-0.19189453125	0.3339080810546875	0.3851209131133766
460.0	160.0	-0.18939208984375	0.3415679931640625	0.3905612085826089
460.0	180.0	-0.206512451171875	0.3701019287109375	0.423819336657227
460.0	200.0	-0.19427490234375	0.3880462646484375	0.433961566487493
460.0	220.0	-0.110321044921875	0.3674468994140625	0.3836508267183358
460.0	240.0	0.2958984375	0.4522857666015625	0.5404796943320854
460.0	260.0	0.619171142578125	1.268646240234375	1.4116784997520917
460.0	280.0	1.396087646484375	1.420196533203125	1.9914866079360052
460.0	300.0	1.42547607421875	0.746185302734375	1.6089669183009607
460.0	320.0	1.41802978515625	0.73468017578125	1.5970483500120618
460.0	340.0	1.797088623046875	-0.174102783203125	1.8055025057317389
460.0	360.0	1.146087646484375	-0.32568359375	1.191464097932459
460.0	380.0	-0.79595947265625	0.092071533203125	0.8012669026844861
460.0	400.0	-0.51141357421875	0.392730712890625	0.6448110240549362
460.0	420.0	-0.447998046875	0.319793701171875	0.5504273442635469
460.0	440.0	-0.41558837890625	0.32122802734375	0.5252629305719964
460.0	460.0	-0.41253662109375	0.290069580078125	0.5043082638923816
460.0	480.0	-0.394927978515625	0.26690673828125	0.4766626848772344
460.0	500.0	-0.391082763671875	0.23779296875	0.4577021127634983
460.0	520.0	-0.387969970703125	0.18365478515625	0.42924326235617494
460.0	540.0	-0.392425537109375	0.13031005859375	0.4134954818934398
460.0	560.0	-0.399169921875	0.07489013671875	0.40613441014945617
460.0	580.0	-0.344451904296875	0.01641845703125	0.34484297891218624
460.0	600.0	-0.347625732421875	-0.09735107421875	0.3609998358633832
460.0	620.0	-0.267913818359375	-0.1483154296875	0.30622749835912505
460.0	640.0	-0.255767822265625	-0.2130126953125	0.3328537025042628
460.0	660.0	-0.25482177734375	-0.30462646484375	0.39715415305876905
460.0	680.0	-0.28460693359375	-0.41796875	0.5056668692194494
460.0	700.0	-0.188079833984375	-0.51605224609375	0.5492576304886391
460.0	720.0	-0.121246337890625	-0.56329345703125	0.5761945792751823
460.0	740.0	0.80731201171875	-0.18438720703125	0.8281010363368471
460.0	760.0	1.103240966796875	-0.08929443359375	1.1068487370412148
460.0	780.0	1.195159912109375	-0.08868408203125	1.1984456941885244
460.0	800.0	1.247283935546875	-0.05914306640625	1.2486853559553084
480.0	0.0	-0.1412353515625	0.19255292415618896	0.23879709615504546
480.0	20.0	-0.140899658203125	0.19126129150390625	0.23755756209706239
480.0	40.0	-0.134185791015625	0.19490814208984375	0.2366326485576403
480.0	60.0	-0.141204833984375	0.20254898071289062	0.24691070193166162
480.0	80.0	-0.144622802734375	0.22090911865234375	0.2640390004800451
480.0	100.0	-0.15625	0.28206634521484375	0.3224522997326262
480.0	120.0	-0.21551513671875	0.3046875	0.3732040283961998
480.0	140.0	-0.240692138671875	0.3083038330078125	0.39113163904975806
480.0	160.0	-0.237335205078125	0.3137054443359375	0.3933689176529885
480.0	180.0	-0.222381591796875	0.35260009765625	0.4168697653192289
480.0	200.0	-0.190216064453125	0.36627197265625	0.41271940726059414
480.0	220.0	-0.130279541015625	0.3426666259765625	0.36659674761978356
480.0	240.0	0.34783935546875	0.432281494140625	0.5548508875268802
480.0	260.0	0.630218505859375	1.17333984375	1.331879031315869
480.0	280.0	1.3369140625	1.600982666015625	2.085781557928047
480.0	300.0	0.936614990234375	0.974945068359375	1.351948788323731
480.0	320.0	0.842193603515625	1.00848388671875	1.3138987082625473
480.0	340.0	0.918212890625	0.46795654296875	1.0305815050820493
480.0	360.0	0.080963134765625	0.0914306640625	0.1221253271110726
480.0	380.0	-0.87939453125	0.154144287109375	0.8928018833094298
480.0	400.0	-0.595611572265625	0.420745849609375	0.7292326206226959
480.0	420.0	-0.491058349609375	0.336334228515625	0.5951966196075745
480.0	440.0	-0.43524169921875	0.330322265625	0.5463955855481063
480.0	460.0	-0.425628662109375	0.285491943359375	0.5125089342949342
480.0	480.0	-0.4178466796875	0.26202392578125	0.49320623009820774
480.0	500.0	-0.415435791015625	0.235748291015625	0.4776653150204292
480.0	520.0	-0.42156982421875	0.17535400390625	0.4565853078864682
480.0	540.0	-0.411468505859375	0.13043212890625	0.43164669761873903
480.0	560.0	-0.4114990234375	0.07904052734375	0.41902130166949064
480.0	580.0	-0.36651611328125	0.00848388671875	0.3666142899951537
480.0	600.0	-0.34381103515625	-0.0875244140625	0.3547767621366937
480.0	620.0	-0.27923583984375	-0.145751953125	0.314986168097897
480.0	640.0	-0.3958740234375	-0.31622314453125	0.5066688460620271
480.0	660.0	-0.374755859375	-0.44842529296875	0.5844032832813348
480.0	680.0	-0.39349365234375	-0.46746826171875	0.6110350482166909
480.0	700.0	-0.35919189453125	-0.48785400390625	0.6058220417121748
480.0	720.0	-0.276702880859375	-0.48651123046875	0.5596942572941898
480.0	740.0	0.908935546875	-0.15142822265625	0.9214631490134514
480.0	760.0	1.18841552734375	-0.06658935546875	1.190279634326937
480.0	780.0	1.25921630859375	-0.0594482421875	1.2606188184092977
480.0	800.0	1.303955078125	-0.0299072265625	1.3042980058133324
500.0	0.0	-0.1680908203125	0.1981266736984253	0.2598243689574391
500.0	20.0	-0.14300537109375	0.18758583068847656	0.23587916405809764
500.0	40.0	-0.116973876953125	0.18811416625976562	0.22151710416365497
500.0	60.0	-0.118988037109375	0.17207717895507812	0.20920972370394256
500.0	80.0	-0.1256103515625	0.180419921875	0.21983927908596304
500.0	100.0	-0.113525390625	0.24668121337890625	0.27155042874325996
500.0	120.0	-0.158935546875	0.29476165771484375	0.3348804905025941
500.0	140.0	-0.2322998046875	0.286895751953125	0.36915087937942076
500.0	160.0	-0.282135009765625	0.280059814453125	0.397534480777414
500.0	180.0	-0.26983642578125	0.3195343017578125	0.4182270515859212
500.0	200.0	-0.251434326171875	0.3148651123046875	0.4029382822767629
500.0	220.0	-0.238037109375	0.2929840087890625	0.3774934368246886
500.0	240.0	0.168121337890625	0.41058349609375	0.44367058897193096
500.0	260.0	0.793243408203125	1.22955322265625	1.4632280177751107
500.0	280.0	1.285797119140625	1.8583984375	2.2598493277412928
500.0	300.0	0.95672607421875	1.622100830078125	1.8832248628430337
500.0	320.0	0.874237060546875	1.68829345703125	1.9012167775106998
500.0	340.0	0.744049072265625	1.667327880859375	1.825812499746442
500.0	360.0	-0.173583984375	0.883544921875	0.9004349108084382
500.0	380.0	-0.91156005859375	0.37957763671875	0.9874314774810616
500.0	400.0	-0.619049072265625	0.451416015625	0.7661580600866125
500.0	420.0	-0.487457275390625	0.329681396484375	0.5884763534069481
500.0	440.0	-0.440704345703125	0.31072998046875	0.5392341245541952
500.0	460.0	-0.4373779296875	0.257568359375	0.5075834050960027
500.0	480.0	-0.420989990234375	0.22314453125	0.4764725109639814
500.0	500.0	-0.410888671875	0.1859130859375	0.4509913260784576
500.0	520.0	-0.39013671875	0.1124267578125	0.4060128510148997
500.0	540.0	-0.3541259765625	0.05096435546875	0.35777447198576007
500.0	560.0	-0.38250732421875	0.0128173828125	0.38272201188741434
500.0	580.0	-0.373291015625	-0.044921875	0.3759842512657407
500.0	600.0	-0.55682373046875	-0.17987060546875	0.5851547671555192
500.0	620.0	-0.543914794921875	-0.26226806640625	0.6038442206325887
500.0	640.0	-0.51666259765625	-0.36541748046875	0.6328271287239773
500.0	660.0	-0.467193603515625	-0.46234130859375	0.6572893950141719
500.0	680.0	-0.466888427734375	-0.443359375	0.6438573905397587
500.0	700.0	-0.442962646484375	-0.41717529296875	0.6084826466251965
500.0	720.0	-0.387969970703125	-0.39996337890625	0.5572175541325741
500.0	740.0	1.044464111328125	-0.0906982421875	1.0483947019078035
500.0	760.0	1.2576904296875	-0.02996826171875	1.2580474210608963
500.0	780.0	1.3101806640625	-0.0184326171875	1.3103103196798973
500.0	800.0	1.33209228515625	-0.00872802734375	1.3321208783868352
520.0	0.0	-0.134521484375	0.17779242992401123	0.22294882349260742
520.0	20.0	-0.1217041015625	0.1742877960205078	0.21257498483787188
520.0	40.0	-0.0982666015625	0.17195892333984375	0.19805604332824936
520.0	60.0	-0.1131591796875	0.14112472534179688	0.18088998880630602
520.0	80.0	-0.1165771484375	0.15625	0.19494690055966243
520.0	100.0	-0.110107421875	0.1819915771484375	0.21270773024254408
520.0	120.0	-0.12060546875	0.206085205078125	0.2387818896911993
520.0	140.0	-0.1451416015625	0.2189788818359375	0.26271245724983233
520.0	160.0	-0.25	0.22283935546875	0.33489905694959476
520.0	180.0	-0.2537841796875	0.29852294921875	0.39181929644916375
520.0	200.0	-0.2720947265625	0.285919189453125	0.3946964949434611
520.0	220.0	-0.298828125	0.280029296875	0.4095297979382239
520.0	240.0	-0.243408203125	0.3005523681640625	0.3867548052158724
520.0	260.0	0.1807861328125	0.9918212890625	1.008163228477858
520.0	280.0	0.0841064453125	1.89837646484375	1.900238694589645
520.0	300.0	-0.1044921875	1.8800048828125	1.8829065236084814
520.0	320.0	-0.1229248046875	1.9315185546875	1.935426163590218
520.0	340.0	-0.546875	1.86083984375	1.9395353025177253
520.0	360.0	-0.70849609375	1.06195068359375	1.2765993769559194
520.0	380.0	-0.6898193359375	0.48431396484375	0.8428586671417259
520.0	400.0	-0.5909423828125	0.455841064453125	0.746326989895095
520.0	420.0	-0.5	0.323394775390625	0.5954697143851674
520.0	440.0	-0.46923828125	0.2900390625	0.5516404828929191
520.0	460.0	-0.49267578125	0.227874755859375	0.5428225582897855
520.0	480.0	-0.43603515625	0.173126220703125	0.46914746698762966
520.0	500.0	-0.4334716796875	0.14324951171875	0.4565283339495621
520.0	520.0	-0.4285888671875	0.07208251953125	0.43460822207942357
520.0	540.0	-0.420166015625	-0.0101318359375	0.42028815684676646
520.0	560.0	-0.48291015625	-0.04754638671875	0.4852451729789884
520.0	580.0	-0.472412109375	-0.12646484375	0.48904658038764454
520.0	600.0	-0.482177734375	-0.25	0.5431347600062143
520.0	620.0	-0.453125	-0.3619384765625	0.5799325188686899
520.0	640.0	-0.4398193359375	-0.4649658203125	0.6400267668804013
520.0	660.0	-0.400390625	-0.602294921875	0.7232370465513385
520.0	680.0	-0.409912109375	-0.596435546875	0.7237149293667654
520.0	700.0	-0.393310546875	-0.6268310546875	0.7400069982126893
520.0	720.0	0.1265869140625	-1.1649169921875	1.1717746564502232
520.0	740.0	1.1405029296875	-0.0721435546875	1.1427824049698696
520.0	760.0	1.292236328125	-0.03179931640625	1.2926275272675758
520.0	780.0	1.31982421875	-0.02227783203125	1.320012223503654
520.0	800.0	1.3294677734375	-0.024169921875	1.3296874616737226
540.0	0.0	-0.1060791015625	0.1643388867378235	0.1956017522481186
540.0	20.0	-0.1007080078125	0.1652965545654297	0.19355891554967092
540.0	40.0	-0.082275390625	0.16273880004882812	0.18235448155674375
540.0	60.0	-0.095458984375	0.1461029052734375	0.1745235704059642
540.0	80.0	-0.10546875	0.14334869384765625	0.1779677084596854
540.0	100.0	-0.101318359375	0.15383148193359375	0.1841997143872032
540.0	120.0	-0.1177978515625	0.16352081298828125	0.20153260310205204
540.0	140.0	-0.1231689453125	0.1937408447265625	0.22957810001120668
540.0	160.0	-0.1572265625	0.226806640625	0.2759736295140612
540.0	180.0	-0.1934814453125	0.277587890625	0.338363867311288
540.0	200.0	-0.2119140625	0.2592315673828125	0.3348261868686551
540.0	220.0	-0.2376708984375	0.2741851806640625	0.3628566786761311
540.0	240.0	-0.238525390625	0.2540740966796875	0.3484939146906414
540.0	260.0	-0.2105712890625	0.4404296875	0.4881788375265673
540.0	280.0	-0.04052734375	1.808441162109375	1.8088952159821026
540.0	300.0	-0.029052734375	1.9869384765625	1.987150867704607
540.0	320.0	-0.0157470703125	2.00787353515625	2.0079352836693425
540.0	340.0	-0.08349609375	1.98297119140625	1.9847282795432304
540.0	360.0	-0.253173828125	1.308563232421875	1.3328295916934967
540.0	380.0	-0.4764404296875	0.4842529296875	0.6793352507795665
540.0	400.0	-0.5172119140625	0.43402099609375	0.6751906316725713
540.0	420.0	-0.485107421875	0.272552490234375	0.5564297535998307
540.0	440.0	-0.436279296875	0.21270751953125	0.48537007916319014
540.0	460.0	-0.4024658203125	0.11968994140625	0.4198861971935314
540.0	480.0	-0.37939453125	0.057281494140625	0.3836943834790779
540.0	500.0	-0.3330078125	0.010162353515625	0.3331628379861891
540.0	520.0	-0.3199462890625	-0.78179931640625	0.8447341587849663
540.0	540.0	-0.29052734375	-1.056640625	1.0958537985821015
540.0	560.0	-0.2205810546875	-1.1497802734375	1.1707479143150596
540.0	580.0	-0.193115234375	-1.16424560546875	1.1801530932895983
540.0	600.0	-0.1414794921875	-1.180419921875	1.188868217536752
540.0	620.0	-0.11474609375	-1.22479248046875	1.230155797549106
540.0	640.0	-0.0494384765625	-1.25836181640625	1.2593326105338722
540.0	660.0	-0.00146484375	-1.32305908203125	1.323059892942336
540.0	680.0	0.0255126953125	-1.37310791015625	1.3733449058979221
540.0	700.0	0.020751953125	-1.3463134765625	1.3464734014202833
540.0	720.0	0.0394287109375	-1.35321044921875	1.3537847477058544
540.0	740.0	0.02294921875	-1.19342041015625	1.1936410440407732
540.0	760.0	0.58935546875	-0.82366943359375	1.0128036356481849
540.0	780.0	1.2362060546875	-0.12115478515625	1.2421287741664675
540.0	800.0	1.31591796875	0.0225830078125	1.3161117326127691
560.0	0.0	-0.0848388671875	0.17000466585159302	0.18999794682303822
560.0	20.0	-0.072021484375	0.16987991333007812	0.18451633847606347
560.0	40.0	-0.0634765625	0.16717147827148438	0.17881716118507693
560.0	60.0	-0.0802001953125	0.14913558959960938	0.1693324995781562
560.0	80.0	-0.0943603515625	0.1370849609375	0.16642164060672668
560.0	100.0	-0.0948486328125	0.14458465576171875	0.17291901523006417
560.0	120.0	-0.1099853515625	0.14510345458984375	0.18207633040083374
560.0	140.0	-0.1197509765625	0.1638031005859375	0.20290823578465017
560.0	160.0	-0.1500244140625	0.214141845703125	0.2614652078115508
560.0	180.0	-0.1900634765625	0.2219696044921875	0.29222359665407266
560.0	200.0	-0.2098388671875	0.2057037353515625	0.2938475402655583
560.0	220.0	-0.2330322265625	0.2467193603515625	0.3393736309570331
560.0	240.0	-0.240234375	0.215484619140625	0.32271686664601346
560.0	260.0	-0.2535400390625	0.206207275390625	0.3268088001138266
560.0	280.0	-0.1065673828125	1.4725341796875	1.4763852875951604
560.0	300.0	-0.0804443359375	1.797637939453125	1.7994369820990403
560.0	320.0	-0.0804443359375	1.785186767578125	1.7869983453603027
560.0	340.0	-0.0413818359375	1.756378173828125	1.756865602670101
560.0	360.0	-0.1429443359375	1.03973388671875	1.0495140010347128
560.0	380.0	-0.255859375	0.1251220703125	0.28481494387527634
560.0	400.0	-0.2413330078125	0.045440673828125	0.2455737679349776
560.0	420.0	-0.268310546875	-0.136505126953125	0.3010385344916002
560.0	440.0	-0.2630615234375	-0.232452392578125	0.35104911327128163
560.0	460.0	-0.2572021484375	-0.32177734375	0.41193883540116905
560.0	480.0	-0.319580078125	-0.29180908203125	0.43276317621801175
560.0	500.0	-0.2890625	-0.341827392578125	0.44766404280778416
560.0	520.0	-0.2501220703125	-1.00115966796875	1.0319310688339163
560.0	540.0	-0.246337890625	-1.14593505859375	1.1721132687892564
560.0	560.0	-0.2012939453125	-1.19854736328125	1.2153333017933428
560.0	580.0	-0.181396484375	-1.20391845703125	1.2175074273794453
560.0	600.0	-0.139404296875	-1.21429443359375	1.2222702358496582
560.0	620.0	-0.1195068359375	-1.24957275390625	1.2552744525165174
560.0	640.0	-0.0860595703125	-1.26495361328125	1.2678777123191582
560.0	660.0	-0.04736328125	-1.3284912109375	1.329335239113502
560.0	680.0	-0.0283203125	-1.376953125	1.3772443314631444
560.0	700.0	-0.02880859375	-1.348876953125	1.3491845573329233
560.0	720.0	-0.003173828125	-1.36669921875	1.3667029039688279
560.0	740.0	0.001953125	-1.33135986328125	1.331361295912396
560.0	760.0	0.0450439453125	-0.41015625	0.4126222321002323
560.0	780.0	1.2021484375	-0.06256103515625	1.2037752069649519
560.0	800.0	1.3089599609375	0.02001953125	1.3091130436173077
580.0	0.0	0.1085205078125	0.1690269112586975	0.20086512227248035
580.0	20.0	0.06494140625	0.18085289001464844	0.1921591894039368
580.0	40.0	0.0296630859375	0.1711883544921875	0.17373932019286353
580.0	60.0	-0.078125	0.14883041381835938	0.1680892849123468
580.0	80.0	-0.0938720703125	0.13394927978515625	0.1635676469834943
580.0	100.0	-0.1051025390625	0.1266632080078125	0.16459074087024067
580.0	120.0	-0.117919921875	0.10990142822265625	0.16119377128284382
580.0	140.0	-0.1136474609375	0.1403045654296875	0.18055779257056187
580.0	160.0	-0.1395263671875	0.193817138671875	0.23881518038745758
580.0	180.0	-0.180908203125	0.209228515625	0.27659419680925545
580.0	200.0	-0.2032470703125	0.208251953125	0.29099527070210524
580.0	220.0	-0.2242431640625	0.26580810546875	0.34776277196049526
580.0	240.0	-0.235595703125	0.2309112548828125	0.32988686388293537
580.0	260.0	-0.24755859375	0.214599609375	0.32762516643777556
580.0	280.0	-0.2559814453125	0.239410400390625	0.3504908560283361
580.0	300.0	-0.2857666015625	0.03546142578125	0.28795844020799205
580.0	320.0	-0.31103515625	-0.041015625	0.3137278277705096
580.0	340.0	-0.3165283203125	-0.0404052734375	0.3190967935931224
580.0	360.0	-0.3319091796875	-0.072174072265625	0.33966571841773024
580.0	380.0	-0.3072509765625	-0.08258056640625	0.3181551705482515
580.0	400.0	-0.2794189453125	-0.09326171875	0.2945720543156699
580.0	420.0	-0.29296875	-0.181243896484375	0.34449969301786226
580.0	440.0	-0.27001953125	-0.202789306640625	0.337689280469865
580.0	460.0	-0.2567138671875	-0.2611083984375	0.36616882082033914
580.0	480.0	-0.2655029296875	-0.280792236328125	0.3864402743695268
580.0	500.0	-0.203369140625	-0.357086181640625	0.4109374021395868
580.0	520.0	-0.185791015625	-1.068359375	1.084393865547643
580.0	540.0	-0.209716796875	-1.19732666015625	1.2155543040162502
580.0	560.0	-0.185791015625	-1.22821044921875	1.2421832429465036
580.0	580.0	-0.1676025390625	-1.23516845703125	1.2464877569976993
580.0	600.0	-0.132080078125	-1.235595703125	1.2426350585020807
580.0	620.0	-0.1146240234375	-1.2659912109375	1.2711697026439854
580.0	640.0	-0.0816650390625	-1.27392578125	1.2765406670915356
580.0	660.0	-0.0447998046875	-1.32965087890625	1.3304053826846167
580.0	680.0	-0.0255126953125	-1.38037109375	1.380606842690083
580.0	700.0	-0.0269775390625	-1.33624267578125	1.3365149741745894
580.0	720.0	-0.0015869140625	-1.34051513671875	1.3405160760201016
580.0	740.0	0.0042724609375	-1.29345703125	1.2934640874846606
580.0	760.0	0.06982421875	-0.046630859375	0.08396343591170431
580.0	780.0	1.2275390625	-0.034912109375	1.228035425117855
580.0	800.0	1.3271484375	-0.03302001953125	1.3275591500375927
600.0	0.0	0.2215576171875	0.07134073972702026	0.2327601316346965
600.0	20.0	0.1341552734375	0.09461021423339844	0.16416068356454885
600.0	40.0	0.085205078125	0.07974624633789062	0.11670205286656653
600.0	60.0	-0.06689453125	0.15298843383789062	0.16697406744560025
600.0	80.0	-0.09521484375	0.13117218017578125	0.16208641930280443
600.0	100.0	-0.10498046875	0.144775390625	0.17883179960396045
600.0	120.0	-0.1201171875	0.13506317138671875	0.1807489944590241
600.0	140.0	-0.115966796875	0.1466217041015625	0.18693908657927497
600.0	160.0	-0.12939453125	0.162933349609375	0.20806302202058405
600.0	180.0	-0.1719970703125	0.177886962890625	0.24744042467336186
600.0	200.0	-0.1943359375	0.1773529052734375	0.26309790879619854
600.0	220.0	-0.21826171875	0.2728271484375	0.3493892253579692
600.0	240.0	-0.2291259765625	0.2445220947265625	0.33509665463144406
600.0	260.0	-0.24169921875	0.245819091796875	0.34473981237478335
600.0	280.0	-0.250244140625	0.24468994140625	0.3499932818534362
600.0	300.0	-0.281982421875	0.03594970703125	0.2842647844565401
600.0	320.0	-0.31201171875	-0.06256103515625	0.3182219284668337
600.0	340.0	-0.3253173828125	-0.119293212890625	0.3465000291511426
600.0	360.0	-0.3419189453125	-0.15948486328125	0.37728502061366204
600.0	380.0	-0.3048095703125	-0.053009033203125	0.3093846016776221
600.0	400.0	-0.271240234375	-0.047607421875	0.27538651267153436
600.0	420.0	-0.2744140625	-0.097747802734375	0.29130346828891723
600.0	440.0	-0.25146484375	-0.166748046875	0.3017274909232487
600.0	460.0	-0.232177734375	-0.248809814453125	0.34031283271088464
600.0	480.0	-0.2244873046875	-0.28924560546875	0.3661387308778494
600.0	500.0	-0.1390380859375	-0.380859375	0.40544475932801777
600.0	520.0	-0.123779296875	-1.06488037109375	1.072050147649648
600.0	540.0	-0.1668701171875	-1.23321533203125	1.244453973101101
600.0	560.0	-0.16650390625	-1.24517822265625	1.2562612614316684
600.0	580.0	-0.1607666015625	-1.2525634765625	1.2628385340162425
600.0	600.0	-0.1331787109375	-1.24798583984375	1.2550718009331117
600.0	620.0	-0.1168212890625	-1.2801513671875	1.2854706284043402
600.0	640.0	-0.0819091796875	-1.28387451171875	1.2864846969778296
600.0	660.0	-0.044677734375	-1.3394775390625	1.3402224358672012
600.0	680.0	-0.0252685546875	-1.3909912109375	1.3912207045474014
600.0	700.0	-0.026611328125	-1.342529296875	1.3427930129965149
600.0	720.0	-0.00439453125	-1.3438720703125	1.343879255465651
600.0	740.0	-0.009521484375	-1.2896728515625	1.2897079990145264
600.0	760.0	0.0181884765625	-0.07391357421875	0.07611857285482483
600.0	780.0	1.236083984375	-0.06768798828125	1.237935895022815
600.0	800.0	1.34619140625	-0.06787109375	1.3479012529218057
620.0	0.0	0.1956787109375	0.003267347812652588	0.19570598732765057
620.0	20.0	0.1123046875	0.031253814697265625	0.1165724828919916
620.0	40.0	0.06494140625	0.01625823974609375	0.06694562424362777
620.0	60.0	-0.0877685546875	0.14362335205078125	0.16831811086818713
620.0	80.0	-0.1329345703125	0.098358154296875	0.16536603793057653
620.0	100.0	-0.1429443359375	0.12892913818359375	0.1924988463585615
620.0	120.0	-0.1585693359375	0.12187957763671875	0.1999971643413093
620.0	140.0	-0.1468505859375	0.13555908203125	0.19985334450877282
620.0	160.0	-0.138427734375	0.1822052001953125	0.22882520102123688
620.0	180.0	-0.1641845703125	0.22247314453125	0.2764975102353052
620.0	200.0	-0.184326171875	0.18731689453125	0.26279984135254625
620.0	220.0	-0.195068359375	0.20556640625	0.2833888004276002
620.0	240.0	-0.227294921875	0.1549224853515625	0.2750708235667088
620.0	260.0	-0.24365234375	0.18377685546875	0.3051891171402578
620.0	280.0	-0.254150390625	0.154449462890625	0.2974005004065101
620.0	300.0	-0.2705078125	0.0843505859375	0.2833540152733586
620.0	320.0	-0.3018798828125	-0.062286376953125	0.3082386354771827
620.0	340.0	-0.3145751953125	-0.126190185546875	0.3389417596494304
620.0	360.0	-0.328857421875	-0.154754638671875	0.3634504121785176
620.0	380.0	-0.30029296875	-0.069671630859375	0.30826936796784316
620.0	400.0	-0.257568359375	-0.038665771484375	0.2604544137380111
620.0	420.0	-0.2490234375	-0.0576171875	0.25560205930259355
620.0	440.0	-0.222900390625	-0.122802734375	0.2544898734935329
620.0	460.0	-0.2060546875	-0.214385986328125	0.29735481394220886
620.0	480.0	-0.1962890625	-0.256561279296875	0.3230372828197668
620.0	500.0	-0.1016845703125	-0.347320556640625	0.3618996005866701
620.0	520.0	-0.1080322265625	-0.9969482421875	1.0027845030597538
620.0	540.0	-0.1204833984375	-1.25604248046875	1.2618078150182537
620.0	560.0	-0.1351318359375	-1.2506103515625	1.2578898459400645
620.0	580.0	-0.136962890625	-1.2545166015625	1.2619709731227102
620.0	600.0	-0.1473388671875	-1.2508544921875	1.2595021645117346
620.0	620.0	-0.1444091796875	-1.2882080078125	1.2962769312806066
620.0	640.0	-0.198974609375	-1.32672119140625	1.34155880038944
620.0	660.0	-0.2215576171875	-1.3834228515625	1.4010519490579647
620.0	680.0	-0.203125	-1.38983154296875	1.4045965554051085
620.0	700.0	-0.2119140625	-1.27508544921875	1.2925751323209942
620.0	720.0	-0.1988525390625	-1.2529296875	1.2686114984937078
620.0	740.0	-0.1597900390625	-1.16748046875	1.178364757405921
620.0	760.0	-0.035400390625	-0.05615234375	0.06637976623204357
620.0	780.0	1.2537841796875	-0.0836181640625	1.256569443602637
620.0	800.0	1.354248046875	-0.08050537109375	1.3566388197452166
