# Supplementary material for: Real-time emotion detection by quantitative facial motion analysis
Source: PLoS One. 2023 Mar 10;18(3):e0282730. doi: 10.1371/journal.pone.0282730 (PMC10004542; doi:10.1371/journal.pone.0282730)
Supplement: S1 Dataset — Data from each participant is organized into folders by Study ID and subsequently by emotions. The data files (.csv) contain the pixel displacement results after DISC-processing of videos. (ZIP) [file pone.0282730.s004.zip › S1_Dataset/1/neutral/result/100042_cropped_result.csv]

pos_x	pos_y	disp_x	disp_y	disp_xy_indi
0.0	0.0	-0.07876718044281006	-0.6547918319702148	0.6595124046822928
0.0	20.0	-0.08955514430999756	-0.6384925842285156	0.644742509834114
0.0	40.0	-0.12854933738708496	-0.5334815979003906	0.5487508974398244
0.0	60.0	-0.0706108808517456	-0.5374565124511719	0.5420750863771883
0.0	80.0	-0.0725240707397461	-0.493408203125	0.4987097309534926
0.0	100.0	-0.09387636184692383	-0.4702606201171875	0.4795391768631801
0.0	120.0	-0.05571281909942627	-0.5395431518554688	0.5424119568428952
0.0	140.0	-0.05135679244995117	-0.54669189453125	0.5490988505514419
0.0	160.0	-0.08379757404327393	-0.487335205078125	0.4944872450570147
0.0	180.0	-0.07251012325286865	-0.48297119140625	0.4883839572534286
0.0	200.0	-0.07369029521942139	-0.493438720703125	0.49891084443882566
0.0	220.0	-0.09246647357940674	-0.4889984130859375	0.4976640400277845
0.0	240.0	-0.11252057552337646	-0.49578857421875	0.5083966859077396
0.0	260.0	-0.11341500282287598	-0.54052734375	0.5522977206242514
0.0	280.0	-0.08621907234191895	-0.5999755859375	0.606138954495211
0.0	300.0	-0.027545809745788574	-0.641326904296875	0.641918195574455
0.0	320.0	0.0057236552238464355	-0.66546630859375	0.6654909226296881
0.0	340.0	0.018536806106567383	-0.56097412109375	0.5612803022711004
0.0	360.0	0.06957858800888062	-0.641845703125	0.6456059839633886
0.0	380.0	0.07604199647903442	-0.64410400390625	0.6485771758831635
0.0	400.0	0.10647284984588623	-0.680755615234375	0.6890316940659821
0.0	420.0	0.15813720226287842	-0.7484130859375	0.7649375934950656
0.0	440.0	0.2541930079460144	-0.749481201171875	0.7914140232512178
0.0	460.0	0.3558253049850464	-0.640472412109375	0.7326776633287673
0.0	480.0	0.4508778750896454	-0.61907958984375	0.7658657825013856
0.0	500.0	0.5088872909545898	-0.582427978515625	0.7734265479364532
0.0	520.0	0.5932649374008179	-0.62103271484375	0.8588625727410614
0.0	540.0	0.7466692924499512	-0.64910888671875	0.9893722146416715
0.0	560.0	0.9348412156105042	-0.51947021484375	1.0694752930825175
0.0	580.0	1.2328312397003174	-0.309814453125	1.2711639787793565
0.0	600.0	0.9710718393325806	-0.6700439453125	1.1798048168212831
0.0	620.0	1.0312676429748535	-0.6651611328125	1.2271724752663409
0.0	640.0	0.8254526257514954	-0.63970947265625	1.044318077391259
0.0	660.0	0.7943333387374878	-0.73236083984375	1.080424848273348
0.0	680.0	0.7910858988761902	-0.70831298828125	1.0618494190649934
0.0	700.0	0.7287178039550781	-0.7078857421875	1.0159389065261057
0.0	720.0	0.8876713514328003	0.1220703125	0.8960254401234273
0.0	740.0	1.0437766313552856	0.26202392578125	1.07616271717859
0.0	760.0	1.1316789388656616	0.23419189453125	1.1556569837699446
0.0	780.0	1.0891445875167847	0.26043701171875	1.1198497084832855
0.0	800.0	0.9776535630226135	0.47015380859375	1.0848276789545979
20.0	0.0	-0.08194541931152344	-0.4970588684082031	0.503768369798447
20.0	20.0	-0.10148429870605469	-0.48671722412109375	0.49718479375379404
20.0	40.0	-0.10745429992675781	-0.44899749755859375	0.46167648779922615
20.0	60.0	-0.08108329772949219	-0.4171485900878906	0.4249558181540811
20.0	80.0	-0.10699462890625	-0.3676910400390625	0.38294196889319093
20.0	100.0	-0.1347179412841797	-0.32588958740234375	0.35263713202258995
20.0	120.0	-0.11046600341796875	-0.35518646240234375	0.3719679569331614
20.0	140.0	-0.12110710144042969	-0.3272857666015625	0.34897407215905735
20.0	160.0	-0.13297271728515625	-0.315765380859375	0.34262153944471185
20.0	180.0	-0.10822105407714844	-0.3375244140625	0.3544496108529434
20.0	200.0	-0.13042640686035156	-0.358001708984375	0.3810200404732474
20.0	220.0	-0.14768028259277344	-0.3685302734375	0.3970189268871195
20.0	240.0	-0.1439189910888672	-0.4118804931640625	0.4363006035351186
20.0	260.0	-0.1296825408935547	-0.503326416015625	0.5197644105474541
20.0	280.0	-0.09713935852050781	-0.574310302734375	0.5824674916256058
20.0	300.0	-0.049922943115234375	-0.6007080078125	0.6027789071453559
20.0	320.0	-0.004215240478515625	-0.63323974609375	0.633253775579087
20.0	340.0	0.013750076293945312	-0.549774169921875	0.5499460905501339
20.0	360.0	0.06480979919433594	-0.62847900390625	0.6318118140891339
20.0	380.0	0.06406402587890625	-0.606475830078125	0.6098500896784094
20.0	400.0	0.08912277221679688	-0.620269775390625	0.6266398190274406
20.0	420.0	0.12150764465332031	-0.654571533203125	0.6657537080550789
20.0	440.0	0.18653488159179688	-0.594757080078125	0.6233227465394816
20.0	460.0	0.25457191467285156	-0.4671630859375	0.5320227519597726
20.0	480.0	0.3201560974121094	-0.44512939453125	0.548306579010237
20.0	500.0	0.3655891418457031	-0.555419921875	0.6649411329216359
20.0	520.0	0.2938880920410156	-0.865966796875	0.9144772845366121
20.0	540.0	0.22122955322265625	-0.9854736328125	1.0100003941522806
20.0	560.0	0.22117042541503906	-0.99029541015625	1.0146927399241628
20.0	580.0	0.1655864715576172	-0.99462890625	1.0083181743432839
20.0	600.0	0.2178058624267578	-1.0377197265625	1.06033090335254
20.0	620.0	0.24843978881835938	-1.0009765625	1.031346889917465
20.0	640.0	0.3061561584472656	-1.02410888671875	1.068892232739814
20.0	660.0	0.36041259765625	-1.0819091796875	1.140361659142136
20.0	680.0	0.3770885467529297	-1.1241455078125	1.185706074382374
20.0	700.0	0.37755584716796875	-1.17791748046875	1.2369470516253194
20.0	720.0	0.3638877868652344	-1.091552734375	1.1506092704959479
20.0	740.0	0.44170379638671875	-1.0955810546875	1.1812705410415578
20.0	760.0	0.4616813659667969	-0.7542724609375	0.8843509648378747
20.0	780.0	1.0702476501464844	0.1986083984375	1.0885197878651451
20.0	800.0	1.0143661499023438	0.2578125	1.046616439400774
40.0	0.0	-0.1603851318359375	-0.37162983417510986	0.4047618116411808
40.0	20.0	-0.15913772583007812	-0.294342041015625	0.3346073114736332
40.0	40.0	-0.18780899047851562	-0.22149658203125	0.2904013649349559
40.0	60.0	-0.14093399047851562	-0.24170684814453125	0.2797938350145725
40.0	80.0	-0.17188644409179688	-0.19020843505859375	0.25636731154724407
40.0	100.0	-0.183074951171875	-0.18019866943359375	0.2568812920635172
40.0	120.0	-0.14151382446289062	-0.255096435546875	0.2917196495658713
40.0	140.0	-0.14495468139648438	-0.2493133544921875	0.2883903749900531
40.0	160.0	-0.1514129638671875	-0.2465362548828125	0.28931991047746664
40.0	180.0	-0.12435531616210938	-0.2850341796875	0.3109802698691739
40.0	200.0	-0.13702392578125	-0.3191680908203125	0.3473382018068107
40.0	220.0	-0.15870285034179688	-0.3024444580078125	0.3415541609851214
40.0	240.0	-0.15410614013671875	-0.3394622802734375	0.3728046970684246
40.0	260.0	-0.14563369750976562	-0.407958984375	0.43317399135064355
40.0	280.0	-0.12221527099609375	-0.41534423828125	0.4329519704748789
40.0	300.0	-0.08285140991210938	-0.41876220703125	0.42687954057568495
40.0	320.0	-0.038166046142578125	-0.477630615234375	0.4791530566398643
40.0	340.0	-0.0121917724609375	-0.405517578125	0.40570080784255874
40.0	360.0	0.04150390625	-0.49365234375	0.4953939954459248
40.0	380.0	0.053501129150390625	-0.486053466796875	0.48898910356533265
40.0	400.0	0.08892822265625	-0.526824951171875	0.5342777910058101
40.0	420.0	0.12549972534179688	-0.5625	0.5763301406840237
40.0	440.0	0.19205093383789062	-0.509490966796875	0.544485634737612
40.0	460.0	0.258575439453125	-0.419036865234375	0.4923953211737785
40.0	480.0	0.3222541809082031	-0.4281005859375	0.5358338070641379
40.0	500.0	0.3679351806640625	-0.525146484375	0.6412137921331063
40.0	520.0	0.2973442077636719	-0.8443603515625	0.8951860036782044
40.0	540.0	0.22278594970703125	-0.9736328125	0.9987964922663295
40.0	560.0	0.2145233154296875	-0.984619140625	1.0077177704834122
40.0	580.0	0.09869003295898438	-1.01043701171875	1.0152451316093876
40.0	600.0	0.10885238647460938	-1.03094482421875	1.0366754905102402
40.0	620.0	-0.041294097900390625	-1.03802490234375	1.0388459464266868
40.0	640.0	-0.10609054565429688	-1.127197265625	1.1321788195818288
40.0	660.0	-0.06727218627929688	-1.177490234375	1.1794103607715547
40.0	680.0	-0.031063079833984375	-1.2445068359375	1.2448944451735415
40.0	700.0	0.034038543701171875	-1.3336181640625	1.3340524839655783
40.0	720.0	0.122222900390625	-1.3394775390625	1.3450421982349952
40.0	740.0	0.30048370361328125	-1.2213134765625	1.2577348942326179
40.0	760.0	0.45581817626953125	-0.77886962890625	0.9024456264231331
40.0	780.0	1.0835151672363281	0.161376953125	1.0954668587552416
40.0	800.0	1.0614395141601562	0.13079833984375	1.0694681144973093
60.0	0.0	-0.2727317810058594	-0.11792010068893433	0.29713258743718507
60.0	20.0	-0.267852783203125	-0.08025169372558594	0.2796166086188114
60.0	40.0	-0.2546577453613281	-0.0705413818359375	0.2642473345633567
60.0	60.0	-0.21451187133789062	-0.0686798095703125	0.22523822763353943
60.0	80.0	-0.22214126586914062	-0.0422210693359375	0.2261180238234322
60.0	100.0	-0.2101898193359375	-0.06061553955078125	0.21875558001455955
60.0	120.0	-0.19957733154296875	-0.07541656494140625	0.21335128200546022
60.0	140.0	-0.1993865966796875	-0.0861968994140625	0.2172209023185991
60.0	160.0	-0.2054443359375	-0.11859130859375	0.23721566904987199
60.0	180.0	-0.19784164428710938	-0.1482086181640625	0.2471985248991749
60.0	200.0	-0.21204757690429688	-0.179718017578125	0.2779617612427921
60.0	220.0	-0.20172500610351562	-0.1932830810546875	0.27937667674567307
60.0	240.0	-0.19150161743164062	-0.21905517578125	0.29096054632112717
60.0	260.0	-0.22902679443359375	-0.137908935546875	0.2673427520472544
60.0	280.0	-0.25888824462890625	0.1571044921875	0.30282824285810706
60.0	300.0	-0.19161605834960938	0.17303466796875	0.2581815449184865
60.0	320.0	-0.14649581909179688	0.2086181640625	0.25491677737682283
60.0	340.0	-0.0986785888671875	0.15606689453125	0.18464652574431975
60.0	360.0	0.012348175048828125	-0.180694580078125	0.18111600894632818
60.0	380.0	0.0398406982421875	-0.16033935546875	0.1652149816105041
60.0	400.0	0.0843353271484375	-0.214508056640625	0.23049111429504515
60.0	420.0	0.11590957641601562	-0.288848876953125	0.31123737504037285
60.0	440.0	0.15144729614257812	-0.279876708984375	0.3182251651595491
60.0	460.0	0.18794631958007812	-0.26910400390625	0.32823891293091967
60.0	480.0	0.21262741088867188	-0.309783935546875	0.37573461722887674
60.0	500.0	0.2561836242675781	-0.47454833984375	0.53928302049233
60.0	520.0	0.199005126953125	-0.880615234375	0.902821262247941
60.0	540.0	0.1693115234375	-1.00103759765625	1.015254974816732
60.0	560.0	0.17521286010742188	-1.0146484375	1.0296654787202562
60.0	580.0	0.07981491088867188	-1.0220947265625	1.0252063451164541
60.0	600.0	0.09766387939453125	-1.03790283203125	1.0424876603954978
60.0	620.0	-0.06186676025390625	-1.05462646484375	1.056439528024742
60.0	640.0	-0.14537429809570312	-1.1453857421875	1.1545744605495258
60.0	660.0	-0.10216903686523438	-1.18255615234375	1.1869614844383216
60.0	680.0	-0.06586837768554688	-1.244384765625	1.2461268346755525
60.0	700.0	-0.01424407958984375	-1.3150634765625	1.3151406165091286
60.0	720.0	0.10825729370117188	-1.3773193359375	1.381567296510314
60.0	740.0	0.26609039306640625	-1.5303955078125	1.5533558856923015
60.0	760.0	0.3553619384765625	-1.4178466796875	1.4617015134488602
60.0	780.0	1.0283470153808594	-0.80419921875	1.3054631237537244
60.0	800.0	0.9324455261230469	-1.08245849609375	1.4286955781244752
80.0	0.0	-0.429046630859375	0.13299709558486938	0.44918730935523066
80.0	20.0	-0.3542633056640625	0.09893035888671875	0.36781748959162336
80.0	40.0	-0.31374359130859375	0.08232879638671875	0.3243656452241817
80.0	60.0	-0.2432708740234375	0.031269073486328125	0.24527224283399984
80.0	80.0	-0.2219696044921875	0.0134124755859375	0.22237445855979396
80.0	100.0	-0.19329071044921875	-0.01859283447265625	0.19418288348794113
80.0	120.0	-0.1987762451171875	-0.02577972412109375	0.2004409883198741
80.0	140.0	-0.18866729736328125	-0.05975341796875	0.19790356250788646
80.0	160.0	-0.20027923583984375	-0.0795745849609375	0.21550843807214884
80.0	180.0	-0.22017669677734375	-0.0862274169921875	0.23645918304207802
80.0	200.0	-0.2727813720703125	-0.0338287353515625	0.27487098843648144
80.0	220.0	-0.23455810546875	-0.0652008056640625	0.2434515350133001
80.0	240.0	-0.268402099609375	0.047760009765625	0.272618241516472
80.0	260.0	-0.34056854248046875	0.366241455078125	0.5001197212118446
80.0	280.0	-0.27016448974609375	0.4517822265625	0.5263991183099923
80.0	300.0	-0.22519683837890625	0.4423828125	0.4964032320717356
80.0	320.0	-0.1706085205078125	0.453765869140625	0.4847790540718643
80.0	340.0	-0.08263397216796875	0.236907958984375	0.25090586758065053
80.0	360.0	0.03681182861328125	-0.103729248046875	0.11006755937252226
80.0	380.0	0.06761932373046875	-0.07373046875	0.1000427656747886
80.0	400.0	0.10009002685546875	-0.101806640625	0.1427676628346782
80.0	420.0	0.11478424072265625	-0.124664306640625	0.16945976297771834
80.0	440.0	0.1099700927734375	-0.165374755859375	0.19860068272829864
80.0	460.0	0.084320068359375	-0.2120361328125	0.22818675585188947
80.0	480.0	0.0509490966796875	-0.2857666015625	0.2902729078316762
80.0	500.0	0.1182098388671875	-0.530364990234375	0.5433788631068706
80.0	520.0	0.1109619140625	-0.92889404296875	0.935498096970402
80.0	540.0	0.13442230224609375	-1.01141357421875	1.0203071956303587
80.0	560.0	0.150848388671875	-1.01922607421875	1.0303286013366153
80.0	580.0	0.05228424072265625	-1.03668212890625	1.0379997486615975
80.0	600.0	0.071563720703125	-1.05499267578125	1.05741709465705
80.0	620.0	-0.102691650390625	-1.08282470703125	1.0876832816667097
80.0	640.0	-0.169921875	-1.162841796875	1.175191255993251
80.0	660.0	-0.11837005615234375	-1.19195556640625	1.1978186600985783
80.0	680.0	-0.07928466796875	-1.25091552734375	1.2534255921771371
80.0	700.0	-0.01845550537109375	-1.3125	1.312629748131019
80.0	720.0	0.099853515625	-1.3759765625	1.379594949661671
80.0	740.0	0.25904083251953125	-1.46453857421875	1.487271121311478
80.0	760.0	0.8952255249023438	-0.27606201171875	0.9368238760572235
80.0	780.0	1.3197097778320312	0.13787841796875	1.3268927446659111
80.0	800.0	1.321563720703125	0.16162109375	1.3314097963525857
100.0	0.0	-0.4458160400390625	0.22473275661468506	0.49925620021362405
100.0	20.0	-0.36151885986328125	0.17929458618164062	0.4035374018240348
100.0	40.0	-0.32944488525390625	0.16524124145507812	0.3685628851330189
100.0	60.0	-0.24333953857421875	0.09328079223632812	0.26060590406541195
100.0	80.0	-0.20147705078125	0.05191802978515625	0.20805884698393087
100.0	100.0	-0.18829345703125	0.027191162109375	0.19024664322304743
100.0	120.0	-0.20298004150390625	0.03739166259765625	0.20639533347618222
100.0	140.0	-0.186767578125	-0.0054168701171875	0.18684611508014948
100.0	160.0	-0.2274322509765625	0.002197265625	0.2274428648265162
100.0	180.0	-0.2577362060546875	0.0302886962890625	0.25950983995670646
100.0	200.0	-0.2747344970703125	0.0438079833984375	0.2782052898309364
100.0	220.0	-0.1976776123046875	-0.0133514404296875	0.19812798734159148
100.0	240.0	-0.31157684326171875	0.2920379638671875	0.42704367645081737
100.0	260.0	-0.26905059814453125	0.566436767578125	0.6270875824207371
100.0	280.0	-0.13675689697265625	0.495513916015625	0.5140393854897984
100.0	300.0	-0.07350921630859375	0.446807861328125	0.4528143878311693
100.0	320.0	-0.0197296142578125	0.431427001953125	0.43187789442506064
100.0	340.0	0.02529144287109375	0.124542236328125	0.12708432520225435
100.0	360.0	0.17067718505859375	-0.203460693359375	0.2655691157529487
100.0	380.0	0.14757537841796875	-0.1229248046875	0.19206509293119012
100.0	400.0	0.25891876220703125	-0.157470703125	0.3030444649973054
100.0	420.0	0.2722320556640625	-0.16363525390625	0.31762680688513073
100.0	440.0	0.32016754150390625	-0.187408447265625	0.3709840707350763
100.0	460.0	0.35894012451171875	-0.207763671875	0.4147333557063753
100.0	480.0	0.34234619140625	-0.23333740234375	0.41430334068517216
100.0	500.0	0.28961181640625	-0.2293701171875	0.3694396498221799
100.0	520.0	0.14516448974609375	-0.20330810546875	0.24981376029461655
100.0	540.0	0.16350555419921875	-0.23992919921875	0.2903447724546531
100.0	560.0	0.1900177001953125	-0.30029296875	0.35536262249736417
100.0	580.0	0.01220703125	-0.7476806640625	0.7477803066575633
100.0	600.0	-0.0626373291015625	-1.0245361328125	1.0264490841904288
100.0	620.0	-0.24337005615234375	-1.1612548828125	1.1864829906439738
100.0	640.0	-0.366973876953125	-1.2681884765625	1.3202165877051848
100.0	660.0	-0.4125823974609375	-1.29852294921875	1.362492599738573
100.0	680.0	-0.39251708984375	-1.27008056640625	1.3293510864260907
100.0	700.0	-0.37640380859375	-1.27740478515625	1.3317067290751239
100.0	720.0	-0.2368621826171875	-1.34210205078125	1.362843207513401
100.0	740.0	-0.04709625244140625	-0.64080810546875	0.6425364464592442
100.0	760.0	1.2037506103515625	0.12933349609375	1.2106786052184086
100.0	780.0	1.3240203857421875	0.193115234375	1.3380296990756977
100.0	800.0	1.327880859375	0.20062255859375	1.3429508508174046
120.0	0.0	-0.38965606689453125	0.2317419946193695	0.45336100685643366
120.0	20.0	-0.33475494384765625	0.20221710205078125	0.3910915861946707
120.0	40.0	-0.32147979736328125	0.20314788818359375	0.38028716069069474
120.0	60.0	-0.254302978515625	0.1558074951171875	0.2982381270337695
120.0	80.0	-0.224029541015625	0.12078857421875	0.25451741572919934
120.0	100.0	-0.2136383056640625	0.101898193359375	0.23669509385898976
120.0	120.0	-0.20867919921875	0.09412384033203125	0.22892423529506103
120.0	140.0	-0.17649078369140625	0.040069580078125	0.1809822311047248
120.0	160.0	-0.205322265625	0.0828857421875	0.221421044662326
120.0	180.0	-0.2036590576171875	0.085418701171875	0.2208469294769818
120.0	200.0	-0.24575042724609375	0.1185302734375	0.27284189233474787
120.0	220.0	-0.2019195556640625	0.0837249755859375	0.21858952055493938
120.0	240.0	-0.36660003662109375	0.355133056640625	0.5104067738279936
120.0	260.0	0.01629638671875	0.578948974609375	0.5791782863862679
120.0	280.0	0.8875656127929688	0.25299072265625	0.922917668463818
120.0	300.0	0.9891738891601562	0.180694580078125	1.0055423980448757
120.0	320.0	1.16510009765625	0.091156005859375	1.168660624374261
120.0	340.0	1.3937911987304688	-0.394317626953125	1.4484958738582796
120.0	360.0	1.19073486328125	-0.694305419921875	1.3783720581781642
120.0	380.0	0.17960357666015625	-0.1695556640625	0.2469950768027492
120.0	400.0	0.2410888671875	-0.16571044921875	0.292547081445076
120.0	420.0	0.2578125	-0.16680908203125	0.3070709282956599
120.0	440.0	0.28974151611328125	-0.183319091796875	0.3428644565668099
120.0	460.0	0.32282257080078125	-0.206390380859375	0.383159759799621
120.0	480.0	0.28597259521484375	-0.220062255859375	0.3608430706939374
120.0	500.0	0.2100677490234375	-0.213714599609375	0.29967046779082085
120.0	520.0	0.18251800537109375	-0.18951416015625	0.263112977985449
120.0	540.0	0.1045684814453125	-0.155517578125	0.1874040672387986
120.0	560.0	0.0359344482421875	-0.1080322265625	0.11385186228833406
120.0	580.0	0.04970550537109375	-0.0828857421875	0.09664721166266799
120.0	600.0	-0.00052642822265625	-0.0775146484375	0.07751643599303847
120.0	620.0	-0.5242996215820312	-0.16412353515625	0.5493875025728616
120.0	640.0	-0.5990066528320312	-0.87567138671875	1.0609473821330502
120.0	660.0	-0.6094284057617188	-1.445068359375	1.568319337703908
120.0	680.0	-0.60321044921875	-1.54315185546875	1.6568586225394526
120.0	700.0	-0.5643997192382812	-1.60272216796875	1.6991955128161975
120.0	720.0	-0.3987274169921875	-1.55328369140625	1.603643906560895
120.0	740.0	1.0901718139648438	0.23101806640625	1.1143805144426568
120.0	760.0	1.2995681762695312	0.2430419921875	1.3220994118215863
120.0	780.0	1.314361572265625	0.2393798828125	1.3359824366150521
120.0	800.0	1.3205947875976562	0.24359130859375	1.3428727857293536
140.0	0.0	-0.40081787109375	0.27761927247047424	0.48757299580181984
140.0	20.0	-0.3470306396484375	0.2527008056640625	0.4292877380476526
140.0	40.0	-0.334228515625	0.2569770812988281	0.4215992421361255
140.0	60.0	-0.2646636962890625	0.21834564208984375	0.3431059480000533
140.0	80.0	-0.229217529296875	0.188385009765625	0.29669780525200784
140.0	100.0	-0.2386016845703125	0.202301025390625	0.31282018597572825
140.0	120.0	-0.202789306640625	0.15601348876953125	0.2558587726966306
140.0	140.0	-0.1772918701171875	0.1417999267578125	0.22702340504487786
140.0	160.0	-0.1849517822265625	0.1783447265625	0.2569319038995249
140.0	180.0	-0.1693267822265625	0.160400390625	0.23323774242573672
140.0	200.0	-0.2184906005859375	0.203338623046875	0.2984706655050087
140.0	220.0	-0.2749176025390625	0.164703369140625	0.32047915375590175
140.0	240.0	-0.275177001953125	0.313446044921875	0.41709807657321585
140.0	260.0	0.2231903076171875	0.5242919921875	0.5698210302245718
140.0	280.0	1.158203125	0.2125244140625	1.1775402775839028
140.0	300.0	1.2789459228515625	-0.0584716796875	1.2802818482287845
140.0	320.0	1.5196075439453125	-0.201568603515625	1.5329178026035004
140.0	340.0	1.7244110107421875	-0.8802490234375	1.93608669155892
140.0	360.0	1.3522796630859375	-0.91082763671875	1.6304193543400054
140.0	380.0	0.1646728515625	-0.294464111328125	0.33738147682110164
140.0	400.0	0.1703948974609375	-0.19940185546875	0.26228900290539
140.0	420.0	0.1877288818359375	-0.16180419921875	0.24783609898518077
140.0	440.0	0.2081451416015625	-0.165191650390625	0.2657304674498447
140.0	460.0	0.2301025390625	-0.176116943359375	0.2897660370389509
140.0	480.0	0.1934967041015625	-0.184814453125	0.2675768237012699
140.0	500.0	0.1239776611328125	-0.1793212890625	0.21800592921065054
140.0	520.0	0.098480224609375	-0.1265869140625	0.16038267191620081
140.0	540.0	0.032745361328125	-0.08221435546875	0.08849553058573889
140.0	560.0	-0.0219573974609375	-0.0452880859375	0.05033028940051875
140.0	580.0	0.008453369140625	-0.0106201171875	0.013573737101620319
140.0	600.0	-0.0111083984375	-0.02142333984375	0.024132053495445817
140.0	620.0	-0.0100860595703125	-0.02294921875	0.02506781280629094
140.0	640.0	0.0290679931640625	-0.01275634765625	0.03174385975449581
140.0	660.0	0.3137359619140625	-0.07635498046875	0.3228936927852962
140.0	680.0	0.403961181640625	-0.1700439453125	0.43829166043849216
140.0	700.0	0.506591796875	-0.1153564453125	0.5195597734006907
140.0	720.0	0.5624542236328125	-0.17889404296875	0.5902184614971772
140.0	740.0	1.0025177001953125	0.20343017578125	1.0229494492023
140.0	760.0	1.2531585693359375	0.259765625	1.2797986481598322
140.0	780.0	1.27789306640625	0.2598876953125	1.3040522625048474
140.0	800.0	1.28619384765625	0.2618408203125	1.3125757993086387
160.0	0.0	-0.3797149658203125	0.31299513578414917	0.49208679142246753
160.0	20.0	-0.343780517578125	0.3086376190185547	0.46199807806929893
160.0	40.0	-0.3254241943359375	0.3070945739746094	0.4474460678381707
160.0	60.0	-0.260223388671875	0.2746162414550781	0.37832564290936915
160.0	80.0	-0.2362518310546875	0.26137542724609375	0.35232377388528674
160.0	100.0	-0.21331787109375	0.249847412109375	0.32852434227271743
160.0	120.0	-0.1918792724609375	0.217620849609375	0.29013184827737354
160.0	140.0	-0.17535400390625	0.22174072265625	0.2826976737967066
160.0	160.0	-0.138397216796875	0.2368927001953125	0.2743573236182104
160.0	180.0	-0.1050567626953125	0.209564208984375	0.23442286807234913
160.0	200.0	-0.2384033203125	0.2415924072265625	0.33941572498272626
160.0	220.0	-0.391326904296875	0.1978302001953125	0.438490061615874
160.0	240.0	-0.1760711669921875	0.2855377197265625	0.33545915583366587
160.0	260.0	0.691497802734375	0.3837890625	0.7908623493890056
160.0	280.0	1.785003662109375	0.04656982421875	1.7856110501090783
160.0	300.0	1.9132080078125	-0.2518310546875	1.9297107973120982
160.0	320.0	2.18133544921875	-0.418182373046875	2.221058495210219
160.0	340.0	2.3166656494140625	-0.973541259765625	2.512911123705158
160.0	360.0	1.5444488525390625	-0.90380859375	1.7894670246320772
160.0	380.0	0.1972503662109375	-0.332122802734375	0.38628132632381484
160.0	400.0	0.189300537109375	-0.210479736328125	0.28308375572373434
160.0	420.0	0.1921234130859375	-0.160247802734375	0.2501814624167525
160.0	440.0	0.185546875	-0.15130615234375	0.23941845074959386
160.0	460.0	0.1485748291015625	-0.146697998046875	0.2087936360943969
160.0	480.0	0.087066650390625	-0.126617431640625	0.15366383961593458
160.0	500.0	0.0265045166015625	-0.0733642578125	0.07800515191102105
160.0	520.0	-0.0011749267578125	-0.00274658203125	0.002987334219770056
160.0	540.0	-0.0135345458984375	0.0335693359375	0.036195085964280296
160.0	560.0	-0.0275421142578125	0.0245361328125	0.036886174526277966
160.0	580.0	-0.0208892822265625	0.002197265625	0.02100452542115119
160.0	600.0	-0.0312957763671875	0.00726318359375	0.03212754977183182
160.0	620.0	-0.035797119140625	0.0068359375	0.03644398139984169
160.0	640.0	-0.0178680419921875	0.01617431640625	0.024101357551890388
160.0	660.0	-0.040802001953125	0.03631591796875	0.05462279067656463
160.0	680.0	0.0422821044921875	-0.05206298828125	0.06706959899285098
160.0	700.0	0.2800140380859375	-0.15887451171875	0.321945604099612
160.0	720.0	0.5028228759765625	-0.24774169921875	0.5605415186559647
160.0	740.0	0.9619903564453125	0.1722412109375	0.9772883303503607
160.0	760.0	1.0995941162109375	0.24554443359375	1.126676213148475
160.0	780.0	1.14617919921875	0.24993896484375	1.1731139087355926
160.0	800.0	1.1601104736328125	0.25469970703125	1.1877408184424552
180.0	0.0	-0.40289306640625	0.409322053194046	0.5743408101373438
180.0	20.0	-0.3657684326171875	0.3953533172607422	0.5386007721571768
180.0	40.0	-0.3477935791015625	0.3879432678222656	0.5210185723300974
180.0	60.0	-0.2961883544921875	0.3697242736816406	0.47373365922869193
180.0	80.0	-0.2511749267578125	0.344451904296875	0.426305006076091
180.0	100.0	-0.203948974609375	0.3067474365234375	0.3683601146404369
180.0	120.0	-0.183258056640625	0.289154052734375	0.3423354809779615
180.0	140.0	-0.105010986328125	0.3009033203125	0.3187006674368484
180.0	160.0	-0.069122314453125	0.2954559326171875	0.30343385189205363
180.0	180.0	-0.1851043701171875	0.2517547607421875	0.3124805392225839
180.0	200.0	-0.2938385009765625	0.2605743408203125	0.3927340725606752
180.0	220.0	-0.42547607421875	0.2198638916015625	0.47892590299834786
180.0	240.0	-0.0414276123046875	0.2524871826171875	0.2558632924966621
180.0	260.0	0.94488525390625	0.36859130859375	1.0142325649575306
180.0	280.0	2.04827880859375	0.145050048828125	2.053408287311433
180.0	300.0	2.1748809814453125	-0.166839599609375	2.1812708991435112
180.0	320.0	2.344573974609375	-0.26727294921875	2.359758875775169
180.0	340.0	2.55828857421875	-0.8214111328125	2.6869232735764004
180.0	360.0	1.56390380859375	-0.93194580078125	1.8205268737724918
180.0	380.0	0.1968536376953125	-0.326507568359375	0.38125915971925095
180.0	400.0	0.1405487060546875	-0.170501708984375	0.22096328097726883
180.0	420.0	0.1045989990234375	-0.096435546875	0.1422700435713204
180.0	440.0	-0.0009765625	-0.066986083984375	0.06699320205720986
180.0	460.0	-0.2038726806640625	0.04205322265625	0.20816470271620724
180.0	480.0	-0.251190185546875	0.12994384765625	0.2828107368166637
180.0	500.0	-0.268890380859375	0.168212890625	0.31717126838841814
180.0	520.0	-0.2551116943359375	0.2181396484375	0.33565887863631566
180.0	540.0	-0.220062255859375	0.2369384765625	0.323368579379128
180.0	560.0	-0.082366943359375	0.09246826171875	0.12383332662758333
180.0	580.0	-0.0561065673828125	0.026123046875	0.06188990613594051
180.0	600.0	-0.0673370361328125	0.0263671875	0.07231531657824539
180.0	620.0	-0.0685577392578125	0.027099609375	0.07371941698372142
180.0	640.0	-0.057159423828125	0.0308837890625	0.06496928627605678
180.0	660.0	-0.093017578125	0.047607421875	0.10449275792046407
180.0	680.0	-0.05303955078125	0.0321044921875	0.06199913197532725
180.0	700.0	0.0613250732421875	-0.0887451171875	0.1078724266565964
180.0	720.0	0.368560791015625	-0.275146484375	0.4599376528813284
180.0	740.0	0.62152099609375	-0.0203857421875	0.6218552299932054
180.0	760.0	0.893707275390625	0.2080078125	0.9175946513287714
180.0	780.0	0.96124267578125	0.22027587890625	0.986158681232903
180.0	800.0	0.9925384521484375	0.2320556640625	1.0193048661792525
200.0	0.0	-0.4181671142578125	0.5175328850746155	0.6653600698722171
200.0	20.0	-0.366668701171875	0.4727897644042969	0.5983110376255316
200.0	40.0	-0.3544921875	0.4654655456542969	0.5850836565738163
200.0	60.0	-0.2765045166015625	0.42285919189453125	0.5052372154451409
200.0	80.0	-0.2539825439453125	0.39165496826171875	0.4667984005896127
200.0	100.0	-0.1941070556640625	0.3665771484375	0.414796763265024
200.0	120.0	-0.135650634765625	0.345947265625	0.37159198767698326
200.0	140.0	-0.0273590087890625	0.3441619873046875	0.34524772101699946
200.0	160.0	-0.0890045166015625	0.32720947265625	0.3390985741218312
200.0	180.0	-0.2120361328125	0.289947509765625	0.35920590200798114
200.0	200.0	-0.2662811279296875	0.2969970703125	0.39888958229780164
200.0	220.0	-0.3720245361328125	0.2638397216796875	0.4560851392238617
200.0	240.0	-0.0232391357421875	0.223388671875	0.2245942032914479
200.0	260.0	0.7016448974609375	0.334503173828125	0.7773017016796363
200.0	280.0	1.224212646484375	0.361419677734375	1.2764485055284827
200.0	300.0	1.2804718017578125	-0.014190673828125	1.2805504325564827
200.0	320.0	1.32183837890625	-0.07275390625	1.3238390501961093
200.0	340.0	1.2440643310546875	-0.40850830078125	1.3094178445438
200.0	360.0	0.8111419677734375	-0.640411376953125	1.0334786033655279
200.0	380.0	0.1675567626953125	-0.254425048828125	0.3046430274864781
200.0	400.0	0.0001983642578125	-0.061279296875	0.06127961793184714
200.0	420.0	-0.1388702392578125	0.044189453125	0.14573143490341628
200.0	440.0	-0.2067108154296875	0.0860595703125	0.2239098275154051
200.0	460.0	-0.2703857421875	0.171539306640625	0.32020959276859834
200.0	480.0	-0.31719970703125	0.299072265625	0.43595856936959204
200.0	500.0	-0.324859619140625	0.32049560546875	0.45634548893680604
200.0	520.0	-0.2940826416015625	0.36175537109375	0.4662097688879222
200.0	540.0	-0.2804718017578125	0.36700439453125	0.4619054634733422
200.0	560.0	-0.187255859375	0.234619140625	0.3001847731279575
200.0	580.0	-0.149505615234375	0.03076171875	0.15263751939501338
200.0	600.0	-0.15936279296875	0.03155517578125	0.16245685242976443
200.0	620.0	-0.169677734375	0.031494140625	0.17257582228209237
200.0	640.0	-0.149017333984375	0.03338623046875	0.15271151303265662
200.0	660.0	-0.1595001220703125	0.03741455078125	0.16382959912850706
200.0	680.0	-0.1361846923828125	-0.0008544921875	0.1361873731162319
200.0	700.0	-0.0714263916015625	-0.12652587890625	0.14529462292259407
200.0	720.0	0.166778564453125	-0.26019287109375	0.3090556903359878
200.0	740.0	0.440521240234375	-0.16070556640625	0.46891922776911754
200.0	760.0	0.7662353515625	0.14630126953125	0.7800773522225622
200.0	780.0	0.85992431640625	0.1707763671875	0.8767179692104617
200.0	800.0	0.9278564453125	0.18975830078125	0.9470616642137595
220.0	0.0	-0.33245849609375	0.5276868343353271	0.6236842524513161
220.0	20.0	-0.3053131103515625	0.49981117248535156	0.58568532805059
220.0	40.0	-0.286773681640625	0.4946861267089844	0.5717984858672291
220.0	60.0	-0.203369140625	0.43264007568359375	0.4780548529677915
220.0	80.0	-0.197052001953125	0.41722869873046875	0.4614209342000584
220.0	100.0	-0.0464630126953125	0.42374420166015625	0.4262838960004564
220.0	120.0	-0.0145721435546875	0.39385986328125	0.39412934332742006
220.0	140.0	-0.0556640625	0.3775177001953125	0.38159939965199335
220.0	160.0	-0.122344970703125	0.362457275390625	0.3825487790333984
220.0	180.0	-0.193603515625	0.33929443359375	0.3906443829495866
220.0	200.0	-0.21844482421875	0.3515472412109375	0.4138883956225176
220.0	220.0	-0.290313720703125	0.34100341796875	0.44784527182372047
220.0	240.0	-0.0115203857421875	0.27264404296875	0.2728873273972142
220.0	260.0	0.750762939453125	0.378936767578125	0.8409744735001501
220.0	280.0	1.091827392578125	0.533355712890625	1.2151359478087271
220.0	300.0	0.98516845703125	0.177886962890625	1.0010997254498597
220.0	320.0	0.9594879150390625	0.149017333984375	0.9709908469876624
220.0	340.0	0.70343017578125	0.054473876953125	0.7055362609178528
220.0	360.0	0.1435546875	-0.180816650390625	0.23087357874323378
220.0	380.0	-0.0013275146484375	-0.02386474609375	0.02390164013746697
220.0	400.0	-0.093505859375	0.058502197265625	0.11029892484681515
220.0	420.0	-0.21270751953125	0.171661376953125	0.27333517373836097
220.0	440.0	-0.2811126708984375	0.243560791015625	0.3719491802112356
220.0	460.0	-0.313720703125	0.312103271484375	0.44252585420571067
220.0	480.0	-0.35650634765625	0.427520751953125	0.5566603715639945
220.0	500.0	-0.3545074462890625	0.438262939453125	0.5636931200329538
220.0	520.0	-0.3222503662109375	0.464111328125	0.5650173655889125
220.0	540.0	-0.323699951171875	0.4586181640625	0.5613486250065395
220.0	560.0	-0.3055877685546875	0.38037109375	0.48792012999137935
220.0	580.0	-0.2568511962890625	0.03265380859375	0.2589185359351466
220.0	600.0	-0.2470703125	0.0418701171875	0.25059298879286834
220.0	620.0	-0.2454376220703125	0.0428466796875	0.2491494818131733
220.0	640.0	-0.2202301025390625	0.03948974609375	0.2237425710742478
220.0	660.0	-0.2373809814453125	0.0323486328125	0.2395749661312253
220.0	680.0	-0.252349853515625	-0.0107421875	0.2525783901319401
220.0	700.0	-0.1704864501953125	-0.194580078125	0.2587026024285992
220.0	720.0	-0.080413818359375	-0.2640380859375	0.2760117624462283
220.0	740.0	0.1420745849609375	-0.33563232421875	0.3644643257608387
220.0	760.0	0.479095458984375	0.02850341796875	0.47994260454282467
220.0	780.0	0.608428955078125	0.080078125	0.6136760541857362
220.0	800.0	0.743804931640625	0.135498046875	0.7560459622535224
240.0	0.0	-0.25775146484375	0.49670302867889404	0.5595978165860596
240.0	20.0	-0.253814697265625	0.5020256042480469	0.5625403166606439
240.0	40.0	-0.2427825927734375	0.5018234252929688	0.557467611190606
240.0	60.0	-0.179290771484375	0.4725227355957031	0.5053938230670307
240.0	80.0	-0.168670654296875	0.47290802001953125	0.5020874276654708
240.0	100.0	-0.01300048828125	0.4638214111328125	0.464003571237102
240.0	120.0	-0.0623626708984375	0.42292022705078125	0.427493416522724
240.0	140.0	-0.1235809326171875	0.4050750732421875	0.4235068616547994
240.0	160.0	-0.17181396484375	0.3852386474609375	0.42181613768662507
240.0	180.0	-0.212677001953125	0.37677001953125	0.432651308535347
240.0	200.0	-0.1869049072265625	0.379119873046875	0.42268820954037567
240.0	220.0	-0.2453460693359375	0.3780364990234375	0.4506731502236317
240.0	240.0	-0.0368194580078125	0.379241943359375	0.3810250964057151
240.0	260.0	0.5776519775390625	0.519073486328125	0.7766074242264387
240.0	280.0	0.85260009765625	0.8798828125	1.2252023058484494
240.0	300.0	0.716156005859375	0.470794677734375	0.8570455374782995
240.0	320.0	0.6403350830078125	0.44451904296875	0.7795038153161763
240.0	340.0	0.373687744140625	0.391448974609375	0.5411791106866933
240.0	360.0	-0.0240631103515625	0.112640380859375	0.11518198070851417
240.0	380.0	-0.1315155029296875	0.303436279296875	0.33071120801143067
240.0	400.0	-0.230255126953125	0.34185791015625	0.41217017629202435
240.0	420.0	-0.3226470947265625	0.42889404296875	0.5367040598221439
240.0	440.0	-0.3782958984375	0.498046875	0.6254266355631978
240.0	460.0	-0.3658599853515625	0.49884033203125	0.6186236382021731
240.0	480.0	-0.3631439208984375	0.507232666015625	0.6238256845937086
240.0	500.0	-0.3520355224609375	0.481597900390625	0.5965446728745498
240.0	520.0	-0.319976806640625	0.4759521484375	0.5735116427677854
240.0	540.0	-0.3376617431640625	0.46026611328125	0.5708417887923254
240.0	560.0	-0.375396728515625	0.37481689453125	0.5304812986395318
240.0	580.0	-0.306488037109375	0.0767822265625	0.31595953412906014
240.0	600.0	-0.2954559326171875	0.097900390625	0.31125342504656817
240.0	620.0	-0.268768310546875	0.0975341796875	0.2859183816433196
240.0	640.0	-0.2517852783203125	0.09149169921875	0.2678928095428682
240.0	660.0	-0.2883758544921875	0.06964111328125	0.29666566723021925
240.0	680.0	-0.2982177734375	-0.0360107421875	0.3003841106765048
240.0	700.0	-0.27362060546875	-0.26849365234375	0.38334981033772775
240.0	720.0	-0.1692962646484375	-0.391357421875	0.42640574208206966
240.0	740.0	-0.078155517578125	-0.468505859375	0.47498002610279505
240.0	760.0	0.052459716796875	-0.55242919921875	0.5549144456903944
240.0	780.0	0.2198028564453125	-0.36407470703125	0.4252807167053418
240.0	800.0	0.33056640625	-0.26953125	0.4265222663210006
260.0	0.0	-0.20172119140625	0.5070768594741821	0.5457273865920204
260.0	20.0	-0.201019287109375	0.5150661468505859	0.5529031465107345
260.0	40.0	-0.1907958984375	0.5134773254394531	0.5477791878129606
260.0	60.0	-0.13311767578125	0.4880027770996094	0.5058330021482713
260.0	80.0	-0.103759765625	0.48468017578125	0.49566214476990106
260.0	100.0	-0.080230712890625	0.45735931396484375	0.4643430944477698
260.0	120.0	-0.15875244140625	0.43480682373046875	0.46288153086402545
260.0	140.0	-0.178314208984375	0.41790771484375	0.4543597861295038
260.0	160.0	-0.192962646484375	0.4088897705078125	0.45213430235294627
260.0	180.0	-0.218994140625	0.3975982666015625	0.45391939288011196
260.0	200.0	-0.17962646484375	0.386810302734375	0.42648314992942193
260.0	220.0	-0.222442626953125	0.3760223388671875	0.43689074333631417
260.0	240.0	-0.191986083984375	0.4021453857421875	0.44562267415088774
260.0	260.0	-0.0469970703125	0.372772216796875	0.37572310314061663
260.0	280.0	-0.078887939453125	0.387908935546875	0.39584927594763836
260.0	300.0	-0.0364990234375	0.31146240234375	0.3135936969800751
260.0	320.0	-0.012664794921875	0.33111572265625	0.3313578410428578
260.0	340.0	-0.088653564453125	0.340576171875	0.3519255366398891
260.0	360.0	-0.0941162109375	0.318450927734375	0.3320675451412199
260.0	380.0	-0.205230712890625	0.56591796875	0.6019823858450678
260.0	400.0	-0.288970947265625	0.611297607421875	0.6761575062093901
260.0	420.0	-0.353302001953125	0.665985107421875	0.7538955284996803
260.0	440.0	-0.3914794921875	0.68658447265625	0.7903508277316117
260.0	460.0	-0.37353515625	0.671112060546875	0.7680624393668684
260.0	480.0	-0.34405517578125	0.605987548828125	0.69684637712812
260.0	500.0	-0.334381103515625	0.55718994140625	0.6498240940382461
260.0	520.0	-0.315582275390625	0.5032958984375	0.5940529723221109
260.0	540.0	-0.350738525390625	0.4625244140625	0.5804707975402803
260.0	560.0	-0.397216796875	0.3919677734375	0.55805010450065
260.0	580.0	-0.316070556640625	0.150146484375	0.34992079610289906
260.0	600.0	-0.334136962890625	0.09906005859375	0.3485117002029747
260.0	620.0	-0.282928466796875	0.10504150390625	0.30179833476498363
260.0	640.0	-0.24200439453125	0.10107421875	0.2622634642270245
260.0	660.0	-0.2919921875	0.068603515625	0.29994312780449695
260.0	680.0	-0.293670654296875	-0.0577392578125	0.29929295863399963
260.0	700.0	-0.2755126953125	-0.26531982421875	0.3824942540768774
260.0	720.0	-0.218505859375	-0.4195556640625	0.4730452048463578
260.0	740.0	-0.16180419921875	-0.49041748046875	0.5164202784884979
260.0	760.0	-0.0487060546875	-0.6920166015625	0.693728517938634
260.0	780.0	0.07183837890625	-0.47100830078125	0.4764552151973136
260.0	800.0	0.139495849609375	-0.37664794921875	0.40165005876873894
280.0	0.0	-0.15032958984375	0.4994202256202698	0.521554932237431
280.0	20.0	-0.1390380859375	0.5081615447998047	0.5268393919919879
280.0	40.0	-0.114898681640625	0.4942665100097656	0.5074456522229621
280.0	60.0	-0.066162109375	0.4817466735839844	0.4862687345760402
280.0	80.0	0.03271484375	0.4708251953125	0.4719604067531944
280.0	100.0	-0.08416748046875	0.435791015625	0.443844538175166
280.0	120.0	-0.20172119140625	0.43029022216796875	0.4752274343466682
280.0	140.0	-0.225921630859375	0.42816162109375	0.48411048022924236
280.0	160.0	-0.213714599609375	0.4329833984375	0.4828545882651239
280.0	180.0	-0.238494873046875	0.4233551025390625	0.4859108429696801
280.0	200.0	-0.2066650390625	0.411102294921875	0.4601255646676643
280.0	220.0	-0.20416259765625	0.3768310546875	0.4285837258443692
280.0	240.0	-0.192047119140625	0.4056549072265625	0.4488184485147691
280.0	260.0	-0.1727294921875	0.420013427734375	0.45414398261843203
280.0	280.0	-0.16180419921875	0.4423828125	0.47104474488123854
280.0	300.0	-0.102752685546875	0.451202392578125	0.4627544850731535
280.0	320.0	-0.116729736328125	0.471343994140625	0.48558314649055845
280.0	340.0	-0.152587890625	0.493316650390625	0.5163762019284129
280.0	360.0	-0.180816650390625	0.540252685546875	0.569708368640567
280.0	380.0	-0.2451171875	0.6329345703125	0.6787404554795442
280.0	400.0	-0.2794189453125	0.704345703125	0.7577452187313362
280.0	420.0	-0.2733154296875	0.745574951171875	0.7940927728673813
280.0	440.0	-0.26837158203125	0.760986328125	0.806922237663039
280.0	460.0	-0.271484375	0.774810791015625	0.820996667315647
280.0	480.0	-0.257568359375	0.71466064453125	0.7596586711102236
280.0	500.0	-0.29205322265625	0.634429931640625	0.6984242428677783
280.0	520.0	-0.303863525390625	0.5718994140625	0.6476125244834675
280.0	540.0	-0.30633544921875	0.5423583984375	0.6228916758183106
280.0	560.0	-0.277313232421875	0.5096435546875	0.5802061544923318
280.0	580.0	-0.299468994140625	0.1839599609375	0.3514583128618872
280.0	600.0	-0.36041259765625	0.0887451171875	0.3711777692345664
280.0	620.0	-0.286956787109375	0.102783203125	0.3048090951936477
280.0	640.0	-0.2548828125	0.099365234375	0.2735666242623702
280.0	660.0	-0.30804443359375	0.06549072265625	0.3149292108111474
280.0	680.0	-0.275787353515625	-0.05902099609375	0.28203216543339654
280.0	700.0	-0.26776123046875	-0.31707763671875	0.4150112097875028
280.0	720.0	-0.235076904296875	-0.48883056640625	0.5424172504510317
280.0	740.0	-0.198486328125	-0.57049560546875	0.6040381265381357
280.0	760.0	-0.123565673828125	-0.794921875	0.8044683108128711
280.0	780.0	-0.050933837890625	-0.56109619140625	0.5634032231473899
280.0	800.0	-0.00909423828125	-0.47625732421875	0.47634414454459256
300.0	0.0	-0.04449462890625	0.4633980393409729	0.46552928464980886
300.0	20.0	-0.03662109375	0.47490692138671875	0.4763167942540525
300.0	40.0	-0.021026611328125	0.4625701904296875	0.4630478371163193
300.0	60.0	0.00927734375	0.44902801513671875	0.44912384426199975
300.0	80.0	0.02239990234375	0.45804595947265625	0.4585933455843377
300.0	100.0	-0.120452880859375	0.4315643310546875	0.4480587777803295
300.0	120.0	-0.215850830078125	0.43210601806640625	0.4830188316148978
300.0	140.0	-0.22357177734375	0.4333343505859375	0.48760947388497233
300.0	160.0	-0.25042724609375	0.426513671875	0.494598542135331
300.0	180.0	-0.28717041015625	0.4239349365234375	0.5120426494682253
300.0	200.0	-0.25531005859375	0.4125213623046875	0.48513616684067096
300.0	220.0	-0.24798583984375	0.3943023681640625	0.46580181869846526
300.0	240.0	-0.2581787109375	0.448455810546875	0.5174638739029072
300.0	260.0	-0.299957275390625	0.454071044921875	0.5442011401092529
300.0	280.0	-0.327301025390625	0.4638671875	0.5677135975656341
300.0	300.0	-0.283355712890625	0.473236083984375	0.5515821346024731
300.0	320.0	-0.264739990234375	0.48577880859375	0.5532344108134093
300.0	340.0	-0.261474609375	0.512908935546875	0.5757122089305013
300.0	360.0	-0.252960205078125	0.565765380859375	0.6197413424422488
300.0	380.0	-0.26123046875	0.638671875	0.6900312469152106
300.0	400.0	-0.289947509765625	0.709197998046875	0.7661797170722954
300.0	420.0	-0.277984619140625	0.7403564453125	0.7908243260007365
300.0	440.0	-0.2677001953125	0.75689697265625	0.8028427129809093
300.0	460.0	-0.275177001953125	0.765411376953125	0.8133738122002632
300.0	480.0	-0.2501220703125	0.676300048828125	0.7210705971694695
300.0	500.0	-0.2508544921875	0.587310791015625	0.6386406982756796
300.0	520.0	-0.246185302734375	0.529052734375	0.5835272050488136
300.0	540.0	-0.226043701171875	0.514404296875	0.5618785771703199
300.0	560.0	-0.20068359375	0.49542236328125	0.5345252312469393
300.0	580.0	-0.230438232421875	0.2340087890625	0.3284233431414638
300.0	600.0	-0.2659912109375	0.09283447265625	0.28172604354117076
300.0	620.0	-0.255645751953125	0.10076904296875	0.2747892838385742
300.0	640.0	-0.256256103515625	0.09442138671875	0.2730981304566226
300.0	660.0	-0.29461669921875	0.0616455078125	0.3009969569480934
300.0	680.0	-0.23675537109375	-0.07598876953125	0.24865115892875445
300.0	700.0	-0.257476806640625	-0.3831787109375	0.4616494670998527
300.0	720.0	-0.248291015625	-0.5313720703125	0.5865191433775085
300.0	740.0	-0.218536376953125	-0.628173828125	0.6651018767023706
300.0	760.0	-0.162872314453125	-0.82940673828125	0.8452472586892309
300.0	780.0	-0.11285400390625	-0.69158935546875	0.7007366572367631
300.0	800.0	-0.06353759765625	-0.642822265625	0.6459547131952715
320.0	0.0	-0.033203125	0.48175984621047974	0.48290267852902896
320.0	20.0	-0.0159912109375	0.48394012451171875	0.48420425745718665
320.0	40.0	0.0098876953125	0.4522895812988281	0.45239764794930365
320.0	60.0	0.0670166015625	0.42230987548828125	0.4275942654198189
320.0	80.0	0.014801025390625	0.439697265625	0.4399463100773954
320.0	100.0	-0.15081787109375	0.42301177978515625	0.44909352709458694
320.0	120.0	-0.2310791015625	0.44378662109375	0.5003439979061803
320.0	140.0	-0.24627685546875	0.4525604248046875	0.5152312370566975
320.0	160.0	-0.236480712890625	0.4648284912109375	0.5215253146403296
320.0	180.0	-0.2557373046875	0.466583251953125	0.5320728333715042
320.0	200.0	-0.25494384765625	0.4548187255859375	0.5213985410426362
320.0	220.0	-0.240203857421875	0.4490814208984375	0.5092857898238552
320.0	240.0	-0.267578125	0.4374542236328125	0.5128004004997484
320.0	260.0	-0.33184814453125	0.45611572265625	0.564060939511917
320.0	280.0	-0.37725830078125	0.466400146484375	0.5998774226031536
320.0	300.0	-0.32763671875	0.469024658203125	0.572127563988858
320.0	320.0	-0.310211181640625	0.476776123046875	0.5688114351193037
320.0	340.0	-0.303558349609375	0.5045166015625	0.5887993485642982
320.0	360.0	-0.281707763671875	0.54425048828125	0.6128359145051699
320.0	380.0	-0.276641845703125	0.617950439453125	0.6770476027683296
320.0	400.0	-0.29827880859375	0.692535400390625	0.7540394740663848
320.0	420.0	-0.26910400390625	0.721923828125	0.7704485567077335
320.0	440.0	-0.248291015625	0.72998046875	0.7710511741749465
320.0	460.0	-0.25933837890625	0.7376708984375	0.78193014341136
320.0	480.0	-0.23162841796875	0.64251708984375	0.6829933636222152
320.0	500.0	-0.287017822265625	0.5211181640625	0.5949314004269506
320.0	520.0	-0.277130126953125	0.47515869140625	0.55006989490787
320.0	540.0	-0.24041748046875	0.45556640625	0.5151129152122687
320.0	560.0	-0.208465576171875	0.436767578125	0.4839667485993741
320.0	580.0	-0.147125244140625	0.2662353515625	0.3041826751888517
320.0	600.0	-0.197174072265625	0.05352783203125	0.2043106545821231
320.0	620.0	-0.245208740234375	0.0560302734375	0.25152876143457276
320.0	640.0	-0.25384521484375	0.04766845703125	0.25828216139487786
320.0	660.0	-0.271240234375	0.01318359375	0.27156043873872715
320.0	680.0	-0.229522705078125	-0.11785888671875	0.25801431999980756
320.0	700.0	-0.25860595703125	-0.433837890625	0.5050666850565361
320.0	720.0	-0.293853759765625	-0.57147216796875	0.6425966626829748
320.0	740.0	-0.259918212890625	-0.67169189453125	0.7202273797706084
320.0	760.0	-0.2203369140625	-0.854248046875	0.8822063711447212
320.0	780.0	-0.171234130859375	-0.7886962890625	0.8070706065469886
320.0	800.0	-0.06524658203125	-0.73004150390625	0.7329513721199108
340.0	0.0	-0.004669189453125	0.48895400762557983	0.48897630096280204
340.0	20.0	0.019287109375	0.481414794921875	0.4818009935208874
340.0	40.0	0.03875732421875	0.43570709228515625	0.43742748021607303
340.0	60.0	0.100341796875	0.4231109619140625	0.43484636630877693
340.0	80.0	-0.003326416015625	0.42581939697265625	0.42583238942295787
340.0	100.0	-0.155059814453125	0.415679931640625	0.4436590488505697
340.0	120.0	-0.205230712890625	0.440093994140625	0.4855948611674578
340.0	140.0	-0.2130126953125	0.4511871337890625	0.4989431210680085
340.0	160.0	-0.21044921875	0.4618072509765625	0.5074985819950782
340.0	180.0	-0.23077392578125	0.4709014892578125	0.5244090172810871
340.0	200.0	-0.25836181640625	0.459075927734375	0.5267841451694555
340.0	220.0	-0.267364501953125	0.4658355712890625	0.5371094454418482
340.0	240.0	-0.315765380859375	0.4379730224609375	0.5399334627089111
340.0	260.0	-0.369964599609375	0.45843505859375	0.5890980460941796
340.0	280.0	-0.392333984375	0.489898681640625	0.6276357809819204
340.0	300.0	-0.3511962890625	0.4915771484375	0.604141478725981
340.0	320.0	-0.334320068359375	0.494659423828125	0.5970409145860858
340.0	340.0	-0.32666015625	0.521881103515625	0.6156839642933385
340.0	360.0	-0.306671142578125	0.538116455078125	0.6193678300622502
340.0	380.0	-0.30023193359375	0.563751220703125	0.6387132790178277
340.0	400.0	-0.301055908203125	0.62799072265625	0.6964244450091679
340.0	420.0	-0.24603271484375	0.640716552734375	0.6863306766575475
340.0	440.0	-0.22540283203125	0.651763916015625	0.689639499236906
340.0	460.0	-0.2476806640625	0.658233642578125	0.7032902953774549
340.0	480.0	-0.244598388671875	0.575897216796875	0.6256884017266617
340.0	500.0	-0.289825439453125	0.45220947265625	0.5371146921414837
340.0	520.0	-0.272491455078125	0.40789794921875	0.4905428931983989
340.0	540.0	-0.235198974609375	0.38787841796875	0.4536168259481142
340.0	560.0	-0.204742431640625	0.37188720703125	0.4245227415199565
340.0	580.0	-0.187164306640625	0.24090576171875	0.30506731012935007
340.0	600.0	-0.2333984375	0.0369873046875	0.2363110055318782
340.0	620.0	-0.304168701171875	0.0257568359375	0.30525729044544814
340.0	640.0	-0.336944580078125	0.012939453125	0.3371929410459212
340.0	660.0	-0.314788818359375	-0.01666259765625	0.31522950738270944
340.0	680.0	-0.237823486328125	-0.13787841796875	0.27490083446732055
340.0	700.0	-0.279449462890625	-0.51983642578125	0.5901880309519025
340.0	720.0	-0.30633544921875	-0.6636962890625	0.7309816492658259
340.0	740.0	-0.270050048828125	-0.785400390625	0.8305304344007962
340.0	760.0	-0.233795166015625	-0.87786865234375	0.9084676936579008
340.0	780.0	-0.199127197265625	-0.872314453125	0.8947536788533652
340.0	800.0	-0.069793701171875	-0.81402587890625	0.8170124186647114
360.0	0.0	0.012664794921875	0.4988871216773987	0.4990478506175262
360.0	20.0	0.040679931640625	0.4649085998535156	0.46668497196293157
360.0	40.0	0.0540771484375	0.42444610595703125	0.4278771258728594
360.0	60.0	0.09735107421875	0.41071319580078125	0.4220930713201005
360.0	80.0	-0.017730712890625	0.4001007080078125	0.4004933891189249
360.0	100.0	-0.09210205078125	0.40871429443359375	0.41896319913861446
360.0	120.0	-0.146026611328125	0.42873382568359375	0.45291993166702815
360.0	140.0	-0.180877685546875	0.446624755859375	0.48186140089785207
360.0	160.0	-0.191802978515625	0.4609832763671875	0.4992934644652302
360.0	180.0	-0.237030029296875	0.4710540771484375	0.5273283402081131
360.0	200.0	-0.270660400390625	0.469696044921875	0.5420990932983244
360.0	220.0	-0.286468505859375	0.47003173828125	0.5504489439003369
360.0	240.0	-0.3277587890625	0.4346771240234375	0.5443987747570739
360.0	260.0	-0.2532958984375	0.548095703125	0.6037944285510992
360.0	280.0	-0.13568115234375	0.722747802734375	0.7353732123613798
360.0	300.0	-0.09197998046875	0.57513427734375	0.5824429189051483
360.0	320.0	-0.107208251953125	0.567901611328125	0.5779323917517736
360.0	340.0	-0.140716552734375	0.574859619140625	0.5918316736471195
360.0	360.0	-0.262298583984375	0.4676513671875	0.5361887246040765
360.0	380.0	-0.33599853515625	0.4854736328125	0.5904063547958405
360.0	400.0	-0.323974609375	0.509246826171875	0.6035659677995535
360.0	420.0	-0.2591552734375	0.468475341796875	0.5353789327403201
360.0	440.0	-0.238250732421875	0.45916748046875	0.5172989335186955
360.0	460.0	-0.255523681640625	0.43994140625	0.5087639853727925
360.0	480.0	-0.250640869140625	0.459136962890625	0.5230942515226057
360.0	500.0	-0.287017822265625	0.38470458984375	0.47997588662864077
360.0	520.0	-0.271636962890625	0.35467529296875	0.44674512090330815
360.0	540.0	-0.249481201171875	0.34442138671875	0.425284565164818
360.0	560.0	-0.242034912109375	0.32769775390625	0.4073901282493159
360.0	580.0	-0.26092529296875	0.220458984375	0.3415906501976957
360.0	600.0	-0.2901611328125	0.01312255859375	0.29045771557849803
360.0	620.0	-0.37420654296875	-0.00189208984375	0.3742113263980658
360.0	640.0	-0.42034912109375	-0.01605224609375	0.42065551013738356
360.0	660.0	-0.375701904296875	-0.0435791015625	0.37822091294016635
360.0	680.0	-0.278778076171875	-0.1285400390625	0.30698494653041336
360.0	700.0	-0.309600830078125	-0.57879638671875	0.6563976929147031
360.0	720.0	-0.3165283203125	-0.7025146484375	0.7705303425752401
360.0	740.0	-0.31549072265625	-0.83660888671875	0.8941190219534249
360.0	760.0	-0.371246337890625	-0.5792236328125	0.6879853633659003
360.0	780.0	-0.533111572265625	-0.44720458984375	0.6958447338744782
360.0	800.0	-0.84222412109375	-0.23663330078125	0.8748352926069966
380.0	0.0	0.115386962890625	0.4233953058719635	0.43883679909453355
380.0	20.0	0.117645263671875	0.41661643981933594	0.4329083805982085
380.0	40.0	0.077667236328125	0.3956718444824219	0.4032225292750526
380.0	60.0	0.0472412109375	0.4116020202636719	0.414304181847079
380.0	80.0	-0.0841064453125	0.39629364013671875	0.40512040599791527
380.0	100.0	-0.11968994140625	0.40630340576171875	0.4235659802290588
380.0	120.0	-0.1561279296875	0.4249725341796875	0.45274450326382826
380.0	140.0	-0.19927978515625	0.4430389404296875	0.48579412873045447
380.0	160.0	-0.1971435546875	0.448944091796875	0.4903227291429026
380.0	180.0	-0.2342529296875	0.466278076171875	0.521813835946999
380.0	200.0	-0.275787353515625	0.4646759033203125	0.5403539205795593
380.0	220.0	-0.26971435546875	0.4654998779296875	0.5379925370286072
380.0	240.0	-0.31072998046875	0.4954681396484375	0.5848433962769806
380.0	260.0	-0.139068603515625	1.01849365234375	1.0279442574129678
380.0	280.0	0.826141357421875	0.6224365234375	1.0343774785598436
380.0	300.0	1.220458984375	0.222412109375	1.2405592605507783
380.0	320.0	1.112274169921875	0.277618408203125	1.1463968813847292
380.0	340.0	1.153106689453125	0.211151123046875	1.1722797592833811
380.0	360.0	0.556427001953125	0.15057373046875	0.5764403323934045
380.0	380.0	-0.311737060546875	0.414459228515625	0.5186101107963217
380.0	400.0	-0.3035888671875	0.452911376953125	0.5452475728086877
380.0	420.0	-0.270050048828125	0.395263671875	0.478707007653095
380.0	440.0	-0.265411376953125	0.3968505859375	0.4774239065810288
380.0	460.0	-0.26910400390625	0.370574951171875	0.45797681093524
380.0	480.0	-0.266693115234375	0.346282958984375	0.43707791684823194
380.0	500.0	-0.281036376953125	0.273040771484375	0.39183250000953423
380.0	520.0	-0.265655517578125	0.24639892578125	0.36233311282003394
380.0	540.0	-0.251556396484375	0.23040771484375	0.341128034133407
380.0	560.0	-0.258270263671875	0.2100830078125	0.3329240142565369
380.0	580.0	-0.289764404296875	0.19464111328125	0.349068149473548
380.0	600.0	-0.35369873046875	-0.0006103515625	0.35369925708748007
380.0	620.0	-0.383697509765625	-0.0228271484375	0.3843759327873294
380.0	640.0	-0.41064453125	-0.03814697265625	0.41241256354331507
380.0	660.0	-0.357574462890625	-0.0634765625	0.36316493566743935
380.0	680.0	-0.2823486328125	-0.14300537109375	0.31649847805755577
380.0	700.0	-0.341552734375	-0.6107177734375	0.6997388578259013
380.0	720.0	-0.324127197265625	-0.7451171875	0.8125626518091879
380.0	740.0	-0.246124267578125	-0.80810546875	0.8447553513973888
380.0	760.0	-0.392364501953125	-0.25970458984375	0.47052776366420107
380.0	780.0	-0.6702880859375	-0.1031494140625	0.678178383444352
380.0	800.0	-1.1387939453125	0.10198974609375	1.1433518960445541
400.0	0.0	0.134613037109375	0.36720380187034607	0.3911001174480089
400.0	20.0	0.090362548828125	0.3665962219238281	0.3775687754032898
400.0	40.0	0.044281005859375	0.3606147766113281	0.3633233058728219
400.0	60.0	-0.02655029296875	0.3878669738769531	0.38877462299022486
400.0	80.0	-0.1041259765625	0.3722686767578125	0.38655683500632476
400.0	100.0	-0.12347412109375	0.3879241943359375	0.4071007726976949
400.0	120.0	-0.14990234375	0.39962005615234375	0.4268101474203086
400.0	140.0	-0.19891357421875	0.422210693359375	0.46672098688132974
400.0	160.0	-0.210296630859375	0.4291534423828125	0.4779093533922748
400.0	180.0	-0.2491455078125	0.449066162109375	0.5135502916120211
400.0	200.0	-0.276336669921875	0.45526123046875	0.5325643088974623
400.0	220.0	-0.275604248046875	0.45037841796875	0.528013655991507
400.0	240.0	-0.30462646484375	0.5205078125	0.6030967301824274
400.0	260.0	0.019195556640625	1.11920166015625	1.1193662606543264
400.0	280.0	1.049224853515625	0.85406494140625	1.3528857000405268
400.0	300.0	1.90399169921875	0.197052001953125	1.9141614044190833
400.0	320.0	1.901885986328125	0.187774658203125	1.9111330741878247
400.0	340.0	2.039703369140625	-0.274993896484375	2.058157301371126
400.0	360.0	1.199462890625	-0.21649169921875	1.2188436658641264
400.0	380.0	-0.357208251953125	0.26947021484375	0.44745047988726533
400.0	400.0	-0.32275390625	0.404205322265625	0.5172543151559893
400.0	420.0	-0.319580078125	0.3466796875	0.47150634360470567
400.0	440.0	-0.30914306640625	0.361419677734375	0.47559816963554286
400.0	460.0	-0.301055908203125	0.339080810546875	0.45344289160282814
400.0	480.0	-0.296356201171875	0.303436279296875	0.4241468773509431
400.0	500.0	-0.300872802734375	0.24920654296875	0.390676777507537
400.0	520.0	-0.294342041015625	0.2142333984375	0.36405107624524957
400.0	540.0	-0.287933349609375	0.19140625	0.3457484148283793
400.0	560.0	-0.309295654296875	0.1678466796875	0.3519038357975801
400.0	580.0	-0.33160400390625	0.15948486328125	0.3679628201632541
400.0	600.0	-0.4017333984375	-0.0130615234375	0.40194567644726753
400.0	620.0	-0.348419189453125	-0.03924560546875	0.35062251657271154
400.0	640.0	-0.351318359375	-0.05621337890625	0.3557872026956553
400.0	660.0	-0.30194091796875	-0.0804443359375	0.31247337347082355
400.0	680.0	-0.237518310546875	-0.1448974609375	0.27822692542451044
400.0	700.0	-0.312744140625	-0.628662109375	0.7021573507833513
400.0	720.0	-0.208740234375	-0.7030029296875	0.7333386697809805
400.0	740.0	-0.126007080078125	-0.657958984375	0.6699162704022023
400.0	760.0	-0.549102783203125	-0.03082275390625	0.5499671887301854
400.0	780.0	-0.90643310546875	0.09881591796875	0.911803465848715
400.0	800.0	-1.29510498046875	0.23052978515625	1.3154622352158758
420.0	0.0	-0.060577392578125	0.3120543360710144	0.31787974007836023
420.0	20.0	-0.059722900390625	0.33028411865234375	0.3356403191885981
420.0	40.0	-0.066436767578125	0.32198333740234375	0.32876604698627465
420.0	60.0	-0.089996337890625	0.3698158264160156	0.3806088363418329
420.0	80.0	-0.12982177734375	0.35030364990234375	0.37358578801607806
420.0	100.0	-0.13238525390625	0.370819091796875	0.39374186251004795
420.0	120.0	-0.156402587890625	0.38314056396484375	0.41383385706607334
420.0	140.0	-0.186492919921875	0.4003753662109375	0.44167866492454577
420.0	160.0	-0.19586181640625	0.4093780517578125	0.4538196121665279
420.0	180.0	-0.24298095703125	0.4317626953125	0.49543795831903803
420.0	200.0	-0.254791259765625	0.4443511962890625	0.5122173090559076
420.0	220.0	-0.24420166015625	0.4358673095703125	0.49961461385264866
420.0	240.0	0.0006103515625	0.430206298828125	0.43020673179347607
420.0	260.0	0.340667724609375	0.933135986328125	0.993376699732328
420.0	280.0	1.196533203125	0.8331298828125	1.4580113538020691
420.0	300.0	1.675811767578125	0.247802734375	1.6940340243091478
420.0	320.0	1.814605712890625	0.199554443359375	1.8255453621095707
420.0	340.0	2.154449462890625	-0.338134765625	2.1808226906087476
420.0	360.0	1.23455810546875	-0.2640380859375	1.262477653902883
420.0	380.0	-0.54345703125	0.04229736328125	0.5451005519678085
420.0	400.0	-0.3424072265625	0.371490478515625	0.5052206294580529
420.0	420.0	-0.35723876953125	0.338348388671875	0.4920357411540911
420.0	440.0	-0.328216552734375	0.3551025390625	0.48355342904116716
420.0	460.0	-0.302032470703125	0.32794189453125	0.44583573157361395
420.0	480.0	-0.2974853515625	0.304718017578125	0.4258527969040555
420.0	500.0	-0.30670166015625	0.265625	0.40573704411552053
420.0	520.0	-0.322021484375	0.22015380859375	0.3900840112557959
420.0	540.0	-0.377044677734375	0.19036865234375	0.42237768975526424
420.0	560.0	-0.409332275390625	0.15069580078125	0.4361904813834991
420.0	580.0	-0.403778076171875	0.12493896484375	0.42266591976795137
420.0	600.0	-0.414794921875	-0.01824951171875	0.4151961848226211
420.0	620.0	-0.33221435546875	-0.051025390625	0.3361100541012584
420.0	640.0	-0.321197509765625	-0.0697021484375	0.32867343941432514
420.0	660.0	-0.2879638671875	-0.0946044921875	0.3031059200141675
420.0	680.0	-0.254119873046875	-0.13623046875	0.28833253457285146
420.0	700.0	-0.31866455078125	-0.63336181640625	0.70900936975899
420.0	720.0	-0.1629638671875	-0.64080810546875	0.6612051497403463
420.0	740.0	-0.279144287109375	-0.40814208984375	0.4944709278894209
420.0	760.0	-0.737701416015625	0.070068359375	0.7410215612092285
420.0	780.0	-1.0870361328125	0.169921875	1.1002367916241806
420.0	800.0	-1.349945068359375	0.24658203125	1.3722807240951735
440.0	0.0	-0.167999267578125	0.23200693726539612	0.28644540988826456
440.0	20.0	-0.166290283203125	0.2385997772216797	0.29083038351934737
440.0	40.0	-0.168212890625	0.24206161499023438	0.2947700833261386
440.0	60.0	-0.13604736328125	0.3213081359863281	0.348923778649133
440.0	80.0	-0.163665771484375	0.32834625244140625	0.3668756550220951
440.0	100.0	-0.173370361328125	0.35418701171875	0.3943421375624251
440.0	120.0	-0.16815185546875	0.36737823486328125	0.4040319466933817
440.0	140.0	-0.181182861328125	0.37982177734375	0.4208227795445629
440.0	160.0	-0.191619873046875	0.384124755859375	0.4292668212318825
440.0	180.0	-0.215545654296875	0.4094390869140625	0.4627097308024645
440.0	200.0	-0.21612548828125	0.424346923828125	0.47621480284342405
440.0	220.0	-0.16668701171875	0.4026336669921875	0.4357733696215298
440.0	240.0	0.138946533203125	0.418670654296875	0.4411249889300543
440.0	260.0	0.44866943359375	0.962158203125	1.0616273679978607
440.0	280.0	1.673187255859375	0.936248779296875	1.9173203618344834
440.0	300.0	1.8763427734375	0.36419677734375	1.9113611631658478
440.0	320.0	2.002044677734375	0.337127685546875	2.030231013458008
440.0	340.0	2.509368896484375	-0.35943603515625	2.5349805762593243
440.0	360.0	1.646331787109375	-0.3414306640625	1.6813635096578337
440.0	380.0	-0.698822021484375	0.025787353515625	0.6992976514423941
440.0	400.0	-0.44073486328125	0.374786376953125	0.5785430390741834
440.0	420.0	-0.4248046875	0.330657958984375	0.53832490966115
440.0	440.0	-0.39190673828125	0.352996826171875	0.5274444528077484
440.0	460.0	-0.351806640625	0.327667236328125	0.4807636947095311
440.0	480.0	-0.349273681640625	0.291900634765625	0.45519016384734357
440.0	500.0	-0.32452392578125	0.269256591796875	0.42168102948857356
440.0	520.0	-0.3275146484375	0.22332763671875	0.3964102398570466
440.0	540.0	-0.367034912109375	0.17486572265625	0.40656198502470586
440.0	560.0	-0.3883056640625	0.1204833984375	0.4065679992843368
440.0	580.0	-0.376373291015625	0.0823974609375	0.3852871601271955
440.0	600.0	-0.371917724609375	-0.04803466796875	0.3750068308784294
440.0	620.0	-0.2890625	-0.0850830078125	0.3013241562249398
440.0	640.0	-0.262298583984375	-0.1064453125	0.2830744631955184
440.0	660.0	-0.24127197265625	-0.13946533203125	0.2786803610375605
440.0	680.0	-0.239990234375	-0.204345703125	0.31520228263928873
440.0	700.0	-0.180999755859375	-0.47283935546875	0.5062982991293337
440.0	720.0	-0.0670166015625	-0.5584716796875	0.5624783034908676
440.0	740.0	-0.444122314453125	-0.12213134765625	0.46060904927664226
440.0	760.0	-0.6326904296875	0.10906982421875	0.6420229017513802
440.0	780.0	-0.84796142578125	0.1558837890625	0.8621707112315127
440.0	800.0	-1.057586669921875	0.20751953125	1.077754109361992
460.0	0.0	-0.133270263671875	0.19789725542068481	0.2385881113597466
460.0	20.0	-0.138580322265625	0.20184326171875	0.2448371050729613
460.0	40.0	-0.147216796875	0.20481109619140625	0.25223078798049314
460.0	60.0	-0.130615234375	0.24407196044921875	0.2768238814270929
460.0	80.0	-0.1453857421875	0.2786407470703125	0.3142891661500792
460.0	100.0	-0.1724853515625	0.326751708984375	0.36948325513864483
460.0	120.0	-0.182159423828125	0.34088134765625	0.38649986917117535
460.0	140.0	-0.188720703125	0.3496246337890625	0.3973070454196986
460.0	160.0	-0.182830810546875	0.35498046875	0.39929718065520703
460.0	180.0	-0.20709228515625	0.3860931396484375	0.43812683900307386
460.0	200.0	-0.191925048828125	0.407562255859375	0.45049108400595544
460.0	220.0	-0.119720458984375	0.390167236328125	0.40812186979302684
460.0	240.0	0.234527587890625	0.41046142578125	0.4727385868914991
460.0	260.0	0.56048583984375	0.974609375	1.1242810193644845
460.0	280.0	1.359405517578125	1.079742431640625	1.7360377530189428
460.0	300.0	1.403656005859375	0.534576416015625	1.5020060343904096
460.0	320.0	1.433319091796875	0.531097412109375	1.5285509739811407
460.0	340.0	1.8402099609375	-0.154937744140625	1.8467209872888164
460.0	360.0	1.21923828125	-0.284454345703125	1.2519809348607698
460.0	380.0	-0.716796875	0.124755859375	0.7275725286582503
460.0	400.0	-0.483642578125	0.396636962890625	0.6254846310713763
460.0	420.0	-0.441986083984375	0.33831787109375	0.55660639624177
460.0	440.0	-0.40716552734375	0.343963623046875	0.5330053851854095
460.0	460.0	-0.393829345703125	0.317962646484375	0.5061638055968632
460.0	480.0	-0.40228271484375	0.28338623046875	0.49207635411727046
460.0	500.0	-0.38299560546875	0.260986328125	0.46346466669698194
460.0	520.0	-0.369903564453125	0.20220947265625	0.42156531857714047
460.0	540.0	-0.3828125	0.14837646484375	0.41056179251822567
460.0	560.0	-0.35589599609375	0.10443115234375	0.3709013691204254
460.0	580.0	-0.325408935546875	0.06085205078125	0.3310497657725105
460.0	600.0	-0.34814453125	-0.0611572265625	0.35347534708958017
460.0	620.0	-0.287445068359375	-0.11907958984375	0.3111344018932678
460.0	640.0	-0.28033447265625	-0.17620849609375	0.33111455820467767
460.0	660.0	-0.269134521484375	-0.2615966796875	0.3753214801715297
460.0	680.0	-0.284942626953125	-0.34820556640625	0.4499326806659471
460.0	700.0	-0.194793701171875	-0.397216796875	0.4424090525021756
460.0	720.0	-0.14654541015625	-0.45654296875	0.4794862245705574
460.0	740.0	0.79205322265625	-0.13580322265625	0.803611114161554
460.0	760.0	1.0810546875	-0.03814697265625	1.0817275206301074
460.0	780.0	1.15447998046875	-0.0389404296875	1.1551365210949625
460.0	800.0	1.20001220703125	-0.01116943359375	1.200064187146178
480.0	0.0	-0.144866943359375	0.1750795841217041	0.22724280418644113
480.0	20.0	-0.131744384765625	0.17509078979492188	0.21911952808520413
480.0	40.0	-0.134552001953125	0.17865371704101562	0.22365462624807256
480.0	60.0	-0.128662109375	0.196044921875	0.2344942425344369
480.0	80.0	-0.1270751953125	0.2274169921875	0.2605121755298962
480.0	100.0	-0.144317626953125	0.29151153564453125	0.3252791921768347
480.0	120.0	-0.183502197265625	0.31512451171875	0.36465944974358333
480.0	140.0	-0.20208740234375	0.3209228515625	0.37925030631635764
480.0	160.0	-0.203826904296875	0.32586669921875	0.38436247550322955
480.0	180.0	-0.201202392578125	0.365081787109375	0.41685382816778466
480.0	200.0	-0.17913818359375	0.3828887939453125	0.42272250632082986
480.0	220.0	-0.131072998046875	0.3604736328125	0.38356403737842415
480.0	240.0	0.287994384765625	0.3834686279296875	0.479571636215913
480.0	260.0	0.562225341796875	0.876434326171875	1.0412657984640432
480.0	280.0	1.27239990234375	1.19366455078125	1.7446594427785005
480.0	300.0	0.96099853515625	0.754730224609375	1.2219393996886163
480.0	320.0	0.9171142578125	0.784149169921875	1.2066434778227322
480.0	340.0	1.022491455078125	0.46002197265625	1.1212087187648556
480.0	360.0	0.18524169921875	0.1346435546875	0.22900518323465005
480.0	380.0	-0.823822021484375	0.183685302734375	0.8440515467216567
480.0	400.0	-0.59002685546875	0.427215576171875	0.7284537313365952
480.0	420.0	-0.491973876953125	0.35546875	0.6069566111600162
480.0	440.0	-0.426300048828125	0.347412109375	0.5499335463228705
480.0	460.0	-0.405853271484375	0.307220458984375	0.5090199292691199
480.0	480.0	-0.4342041015625	0.277557373046875	0.5153361011479595
480.0	500.0	-0.446990966796875	0.25726318359375	0.5157375980387667
480.0	520.0	-0.4473876953125	0.1954345703125	0.48821145131004645
480.0	540.0	-0.4637451171875	0.151123046875	0.4877475873974484
480.0	560.0	-0.448394775390625	0.10833740234375	0.4612969405320185
480.0	580.0	-0.367156982421875	0.04534912109375	0.36994701313176276
480.0	600.0	-0.343841552734375	-0.07391357421875	0.35169621812094687
480.0	620.0	-0.304931640625	-0.13055419921875	0.3317042423423361
480.0	640.0	-0.43206787109375	-0.31573486328125	0.5351365705338358
480.0	660.0	-0.42315673828125	-0.445556640625	0.6144772942573726
480.0	680.0	-0.446685791015625	-0.43023681640625	0.6201869992886339
480.0	700.0	-0.424407958984375	-0.4029541015625	0.5852299749801991
480.0	720.0	-0.3792724609375	-0.35699462890625	0.5208577202014948
480.0	740.0	0.894805908203125	-0.09808349609375	0.9001655323112477
480.0	760.0	1.169281005859375	-0.0125732421875	1.1693486037459562
480.0	780.0	1.220062255859375	-0.00616455078125	1.220077829426878
480.0	800.0	1.25811767578125	0.0211181640625	1.2582949030201884
500.0	0.0	-0.151580810546875	0.1961369514465332	0.24788393624595229
500.0	20.0	-0.116119384765625	0.18589401245117188	0.219180964920642
500.0	40.0	-0.1046142578125	0.18741607666015625	0.21463673666999733
500.0	60.0	-0.10186767578125	0.17183303833007812	0.19975889574890016
500.0	80.0	-0.09918212890625	0.199951171875	0.22319848975421358
500.0	100.0	-0.09967041015625	0.2658843994140625	0.2839519404978452
500.0	120.0	-0.139373779296875	0.3018951416015625	0.33251425063915907
500.0	140.0	-0.205810546875	0.299835205078125	0.36367448550761416
500.0	160.0	-0.272796630859375	0.289398193359375	0.3977050617328076
500.0	180.0	-0.27056884765625	0.328399658203125	0.42550421482044143
500.0	200.0	-0.24310302734375	0.3287353515625	0.40885940526129094
500.0	220.0	-0.231414794921875	0.3066864013671875	0.3841996305207608
500.0	240.0	0.133148193359375	0.3757476806640625	0.3986411430337915
500.0	260.0	0.628570556640625	0.9697265625	1.1556256100889992
500.0	280.0	1.201934814453125	1.45819091796875	1.889700518982046
500.0	300.0	0.940399169921875	1.27117919921875	1.581216985526077
500.0	320.0	0.88458251953125	1.337799072265625	1.6038056589297287
500.0	340.0	0.85357666015625	1.34442138671875	1.5925017990037766
500.0	360.0	-0.066009521484375	0.891571044921875	0.8940112891175817
500.0	380.0	-0.854034423828125	0.395965576171875	0.9413625946448916
500.0	400.0	-0.606048583984375	0.45452880859375	0.7575561523683375
500.0	420.0	-0.490447998046875	0.349456787109375	0.6022119932756193
500.0	440.0	-0.443389892578125	0.327545166015625	0.5512535103023332
500.0	460.0	-0.42926025390625	0.2783203125	0.5115921832219057
500.0	480.0	-0.45672607421875	0.2359619140625	0.5140785268412889
500.0	500.0	-0.47027587890625	0.194122314453125	0.5087660319338191
500.0	520.0	-0.4686279296875	0.1331787109375	0.48718446766103557
500.0	540.0	-0.4722900390625	0.07391357421875	0.4780388032905367
500.0	560.0	-0.485748291015625	0.05267333984375	0.48859582781159266
500.0	580.0	-0.38616943359375	0.01068115234375	0.3863171216209658
500.0	600.0	-0.5181884765625	-0.1395263671875	0.5366441133402151
500.0	620.0	-0.511505126953125	-0.22198486328125	0.5575973228283362
500.0	640.0	-0.494873046875	-0.33770751953125	0.5991207735267535
500.0	660.0	-0.451080322265625	-0.45343017578125	0.639587665175209
500.0	680.0	-0.46893310546875	-0.40966796875	0.6226765629316048
500.0	700.0	-0.487579345703125	-0.33245849609375	0.590137500910767
500.0	720.0	-0.502960205078125	-0.23431396484375	0.5548621468554398
500.0	740.0	1.030364990234375	-0.0367431640625	1.0310199189181593
500.0	760.0	1.237945556640625	0.0272216796875	1.238244814667631
500.0	780.0	1.26959228515625	0.03717041015625	1.2701362958042939
500.0	800.0	1.285858154296875	0.045654296875	1.2866683752214152
520.0	0.0	-0.0977783203125	0.169589102268219	0.19575766531932867
520.0	20.0	-0.08349609375	0.17020606994628906	0.18958297370299326
520.0	40.0	-0.084228515625	0.170196533203125	0.18989813784962006
520.0	60.0	-0.0859375	0.15040969848632812	0.17322912949327587
520.0	80.0	-0.0843505859375	0.180572509765625	0.19930241501561466
520.0	100.0	-0.0870361328125	0.19725799560546875	0.2156061345259969
520.0	120.0	-0.095458984375	0.2136077880859375	0.23396731572780263
520.0	140.0	-0.11962890625	0.2341461181640625	0.26293626577912455
520.0	160.0	-0.2479248046875	0.2196044921875	0.33119909687114907
520.0	180.0	-0.2655029296875	0.3039093017578125	0.4035500828491635
520.0	200.0	-0.2734375	0.3005218505859375	0.406302164756535
520.0	220.0	-0.280029296875	0.28729248046875	0.40118995057477946
520.0	240.0	-0.206787109375	0.3055267333984375	0.36892749074145736
520.0	260.0	0.1453857421875	0.83343505859375	0.8460206917827587
520.0	280.0	0.079345703125	1.488372802734375	1.4904862765298375
520.0	300.0	-0.087890625	1.50311279296875	1.5056801886022166
520.0	320.0	-0.1033935546875	1.564117431640625	1.5675310418339352
520.0	340.0	-0.463134765625	1.511749267578125	1.5811007745091776
520.0	360.0	-0.6610107421875	1.027923583984375	1.222113781854436
520.0	380.0	-0.7119140625	0.488739013671875	0.86353196574893
520.0	400.0	-0.618408203125	0.45489501953125	0.7676966747919569
520.0	420.0	-0.533935546875	0.341094970703125	0.633587363554286
520.0	440.0	-0.493896484375	0.3123779296875	0.5843917420992817
520.0	460.0	-0.48974609375	0.241302490234375	0.5459653177049751
520.0	480.0	-0.4688720703125	0.19366455078125	0.5072937773602524
520.0	500.0	-0.4921875	0.157623291015625	0.5168110264176321
520.0	520.0	-0.5037841796875	0.08465576171875	0.5108474309376422
520.0	540.0	-0.4599609375	0.01824951171875	0.4603228309608939
520.0	560.0	-0.49365234375	0.000244140625	0.49365240412107075
520.0	580.0	-0.4847412109375	-0.09637451171875	0.4942287811228534
520.0	600.0	-0.4757080078125	-0.21978759765625	0.5240273817086691
520.0	620.0	-0.4462890625	-0.32720947265625	0.5533895249307762
520.0	640.0	-0.4246826171875	-0.45782470703125	0.6244668027281151
520.0	660.0	-0.4019775390625	-0.56451416015625	0.6930095085405827
520.0	680.0	-0.427734375	-0.52764892578125	0.6792422869895157
520.0	700.0	-0.459716796875	-0.51019287109375	0.6867578168786241
520.0	720.0	0.00927734375	-1.0382080078125	1.038249457786064
520.0	740.0	1.1201171875	-0.00958251953125	1.120158175622299
520.0	760.0	1.27099609375	0.03228759765625	1.2714061346753722
520.0	780.0	1.2789306640625	0.03863525390625	1.2795140977432595
520.0	800.0	1.28466796875	0.03662109375	1.2851898281731369
540.0	0.0	-0.0914306640625	0.16078054904937744	0.18495932332145085
540.0	20.0	-0.0814208984375	0.16539382934570312	0.18434880386920133
540.0	40.0	-0.0732421875	0.1640625	0.17966892312260113
540.0	60.0	-0.075439453125	0.15938949584960938	0.17634092682922964
540.0	80.0	-0.072998046875	0.1757965087890625	0.19035001273965713
540.0	100.0	-0.071533203125	0.173095703125	0.18729421130846688
540.0	120.0	-0.0753173828125	0.18759918212890625	0.20215380602194757
540.0	140.0	-0.0718994140625	0.234039306640625	0.2448344804053451
540.0	160.0	-0.107177734375	0.254425048828125	0.27607819945977596
540.0	180.0	-0.14990234375	0.2883758544921875	0.3250097631084987
540.0	200.0	-0.1685791015625	0.2790069580078125	0.32598128182518843
540.0	220.0	-0.1898193359375	0.2761993408203125	0.3351379658667884
540.0	240.0	-0.1978759765625	0.2647552490234375	0.3305302467037252
540.0	260.0	-0.163818359375	0.462554931640625	0.49070716283072524
540.0	280.0	-0.063720703125	1.414154052734375	1.4155889279278084
540.0	300.0	-0.055419921875	1.640899658203125	1.6418352706747907
540.0	320.0	-0.0479736328125	1.65728759765625	1.6579818005003712
540.0	340.0	-0.1103515625	1.649261474609375	1.6529491459137156
540.0	360.0	-0.230712890625	1.189971923828125	1.2121310231982978
540.0	380.0	-0.4869384765625	0.468109130859375	0.6754518771540485
540.0	400.0	-0.5455322265625	0.42022705078125	0.6886190415799915
540.0	420.0	-0.490234375	0.272308349609375	0.5607865723237515
540.0	440.0	-0.430908203125	0.219635009765625	0.4836542329341928
540.0	460.0	-0.3623046875	0.118499755859375	0.38119139382100975
540.0	480.0	-0.329345703125	0.0672607421875	0.3361437186777614
540.0	500.0	-0.2879638671875	0.0169677734375	0.28846333240293554
540.0	520.0	-0.2769775390625	-0.7845458984375	0.8320028989734487
540.0	540.0	-0.2003173828125	-1.06103515625	1.0797789850961685
540.0	560.0	-0.1031494140625	-1.162353515625	1.1669213756321521
540.0	580.0	-0.07177734375	-1.199951171875	1.2020960036369772
540.0	600.0	0.0235595703125	-1.22967529296875	1.2299009632856992
540.0	620.0	0.0548095703125	-1.263671875	1.2648599514032597
540.0	640.0	0.202880859375	-1.28094482421875	1.2969118265300625
540.0	660.0	0.3150634765625	-1.33148193359375	1.3682503914672197
540.0	680.0	0.3585205078125	-1.3511962890625	1.3979514891792217
540.0	700.0	0.3848876953125	-1.3134765625	1.3687071338455807
540.0	720.0	0.4124755859375	-1.3367919921875	1.3989813935042557
540.0	740.0	0.376708984375	-1.13677978515625	1.1975716842213389
540.0	760.0	0.718994140625	-0.70599365234375	1.0076604643443892
540.0	780.0	1.2083740234375	-0.0362548828125	1.2089177792746204
540.0	800.0	1.26806640625	0.07562255859375	1.2703193228586485
560.0	0.0	-0.0577392578125	0.16610372066497803	0.17585297242721656
560.0	20.0	-0.0382080078125	0.16710853576660156	0.17142086975353268
560.0	40.0	-0.04541015625	0.1647491455078125	0.17089284138372735
560.0	60.0	-0.05810546875	0.14795303344726562	0.15895391031649686
560.0	80.0	-0.0640869140625	0.15386199951171875	0.16667527545439487
560.0	100.0	-0.0670166015625	0.1524658203125	0.1665444422625697
560.0	120.0	-0.070068359375	0.16483306884765625	0.17910755308261106
560.0	140.0	-0.07421875	0.200439453125	0.21373908678716574
560.0	160.0	-0.1046142578125	0.233306884765625	0.2556877889471862
560.0	180.0	-0.1492919921875	0.2476348876953125	0.2891559035108614
560.0	200.0	-0.1690673828125	0.2426300048828125	0.29572470170836596
560.0	220.0	-0.1884765625	0.267822265625	0.3274937870804948
560.0	240.0	-0.202880859375	0.242645263671875	0.3162868430446203
560.0	260.0	-0.2158203125	0.243194580078125	0.32514921354198784
560.0	280.0	-0.1324462890625	1.117401123046875	1.1252232175319015
560.0	300.0	-0.1044921875	1.44580078125	1.44957183896199
560.0	320.0	-0.1063232421875	1.4351806640625	1.4391136752627085
560.0	340.0	-0.07275390625	1.42230224609375	1.4241617921142107
560.0	360.0	-0.10888671875	1.042205810546875	1.0478784610143537
560.0	380.0	-0.2313232421875	0.1650390625	0.28416251428894646
560.0	400.0	-0.23193359375	0.06842041015625	0.24181510382054203
560.0	420.0	-0.251220703125	-0.104583740234375	0.27212056225142306
560.0	440.0	-0.248046875	-0.1883544921875	0.3114557222535438
560.0	460.0	-0.2200927734375	-0.314422607421875	0.3837999543738655
560.0	480.0	-0.2327880859375	-0.34771728515625	0.4184466553228473
560.0	500.0	-0.2071533203125	-0.390625	0.44215425898830063
560.0	520.0	-0.1507568359375	-0.99273681640625	1.004118523995202
560.0	540.0	-0.1273193359375	-1.1478271484375	1.1548668217564
560.0	560.0	-0.0697021484375	-1.20831298828125	1.210321720513173
560.0	580.0	-0.050048828125	-1.23236083984375	1.233376716488956
560.0	600.0	0.0283203125	-1.262451171875	1.2627687838510495
560.0	620.0	0.0533447265625	-1.28277587890625	1.2838845802313112
560.0	640.0	0.1632080078125	-1.2708740234375	1.2813109057767145
560.0	660.0	0.263427734375	-1.30804443359375	1.334306715674301
560.0	680.0	0.2984619140625	-1.33203125	1.3650592533375296
560.0	700.0	0.324951171875	-1.29571533203125	1.3358411154638818
560.0	720.0	0.36474609375	-1.32659912109375	1.3758288196547541
560.0	740.0	0.349609375	-1.271484375	1.3186732843873918
560.0	760.0	0.337158203125	-0.4033203125	0.5256832966811638
560.0	780.0	1.188720703125	-0.0042724609375	1.188728381069644
560.0	800.0	1.274658203125	0.06689453125	1.2764123209625529
580.0	0.0	0.1561279296875	0.16509795188903809	0.2272295406553912
580.0	20.0	0.111083984375	0.1770915985107422	0.20904804674455857
580.0	40.0	0.06494140625	0.16793060302734375	0.18005019766402605
580.0	60.0	-0.0518798828125	0.14633560180664062	0.15525988083452344
580.0	80.0	-0.0596923828125	0.1466522216796875	0.15833526041100968
580.0	100.0	-0.068603515625	0.1467437744140625	0.16198820230311492
580.0	120.0	-0.0709228515625	0.144805908203125	0.16124143984809944
580.0	140.0	-0.06640625	0.186492919921875	0.19796312590997694
580.0	160.0	-0.093505859375	0.218719482421875	0.2378687825847481
580.0	180.0	-0.1387939453125	0.2325897216796875	0.27085372045892914
580.0	200.0	-0.1632080078125	0.24993896484375	0.29850685077781774
580.0	220.0	-0.1829833984375	0.28668212890625	0.34010228922775076
580.0	240.0	-0.203125	0.252777099609375	0.32427770153362057
580.0	260.0	-0.2142333984375	0.248779296875	0.32830943873074986
580.0	280.0	-0.234375	0.260498046875	0.350415286553954
580.0	300.0	-0.251953125	0.140045166015625	0.2882586091023295
580.0	320.0	-0.2637939453125	0.125213623046875	0.29200290577331445
580.0	340.0	-0.2611083984375	0.12744140625	0.2905493207040309
580.0	360.0	-0.2723388671875	0.07281494140625	0.28190508025391525
580.0	380.0	-0.267822265625	0.018402099609375	0.2684537264307229
580.0	400.0	-0.26220703125	-0.0364990234375	0.2647351619049303
580.0	420.0	-0.2723388671875	-0.14202880859375	0.3071492162639046
580.0	440.0	-0.247314453125	-0.1500244140625	0.2892607189704718
580.0	460.0	-0.2288818359375	-0.216552734375	0.3150904339827059
580.0	480.0	-0.2159423828125	-0.23699951171875	0.32062420565151695
580.0	500.0	-0.141357421875	-0.336822509765625	0.36528252600413463
580.0	520.0	-0.0797119140625	-1.07147216796875	1.0744331510034306
580.0	540.0	-0.087158203125	-1.1990966796875	1.2022601214419306
580.0	560.0	-0.0518798828125	-1.236328125	1.2374161607586407
580.0	580.0	-0.0350341796875	-1.260009765625	1.260496728760826
580.0	600.0	0.03662109375	-1.27978515625	1.2803090059299291
580.0	620.0	0.0623779296875	-1.28936767578125	1.2908756754473458
580.0	640.0	0.1754150390625	-1.2535400390625	1.265753951391072
580.0	660.0	0.273193359375	-1.2801513671875	1.30897751490185
580.0	680.0	0.3094482421875	-1.3101806640625	1.3462286533409498
580.0	700.0	0.33056640625	-1.26934814453125	1.311685503833128
580.0	720.0	0.3658447265625	-1.29962158203125	1.3501328158499812
580.0	740.0	0.3499755859375	-1.23828125	1.2867880030734895
580.0	760.0	0.3486328125	0.00616455078125	0.3486873092585888
580.0	780.0	1.2093505859375	0.03619384765625	1.2098920754825773
580.0	800.0	1.289306640625	0.03997802734375	1.289926298758972
600.0	0.0	0.2833251953125	0.07087141275405884	0.2920546583169364
600.0	20.0	0.1849365234375	0.09413337707519531	0.20751532565266087
600.0	40.0	0.130615234375	0.0794219970703125	0.1528665858501226
600.0	60.0	-0.031494140625	0.15655517578125	0.15969159012798814
600.0	80.0	-0.0489501953125	0.14968109130859375	0.1574819059970493
600.0	100.0	-0.0615234375	0.1539764404296875	0.16581277866682503
600.0	120.0	-0.0654296875	0.1539306640625	0.16725935951410875
600.0	140.0	-0.063720703125	0.1827392578125	0.1935302672777768
600.0	160.0	-0.082275390625	0.1874847412109375	0.2047431759288415
600.0	180.0	-0.1275634765625	0.1943817138671875	0.2325009488984005
600.0	200.0	-0.1529541015625	0.1932373046875	0.24644596386973205
600.0	220.0	-0.17578125	0.269744873046875	0.32196481855419734
600.0	240.0	-0.19873046875	0.2376861572265625	0.3098201228886286
600.0	260.0	-0.2095947265625	0.2545166015625	0.32970994809640414
600.0	280.0	-0.23095703125	0.258941650390625	0.3469754005557658
600.0	300.0	-0.25146484375	0.11669921875	0.2772242328857134
600.0	320.0	-0.266357421875	0.090301513671875	0.28124835921179797
600.0	340.0	-0.271484375	0.034637451171875	0.27368507246984564
600.0	360.0	-0.280517578125	-0.015899658203125	0.2809678109109506
600.0	380.0	-0.2655029296875	0.022613525390625	0.2664642137384268
600.0	400.0	-0.2547607421875	-0.01416015625	0.2551539648622969
600.0	420.0	-0.254638671875	-0.075775146484375	0.26567409741823234
600.0	440.0	-0.2320556640625	-0.12701416015625	0.2645419212595338
600.0	460.0	-0.208251953125	-0.204681396484375	0.2919988870649529
600.0	480.0	-0.179443359375	-0.227935791015625	0.2900941985798821
600.0	500.0	-0.0872802734375	-0.3050537109375	0.31729420525446816
600.0	520.0	-0.037109375	-1.02655029296875	1.0272208183770017
600.0	540.0	-0.044189453125	-1.2275390625	1.2283341799896579
600.0	560.0	-0.0274658203125	-1.2464599609375	1.246762529716767
600.0	580.0	-0.01220703125	-1.2645263671875	1.2645852857456292
600.0	600.0	0.052490234375	-1.27001953125	1.271103785873212
600.0	620.0	0.0787353515625	-1.27044677734375	1.272884232618501
600.0	640.0	0.195068359375	-1.20947265625	1.2251023512530228
600.0	660.0	0.28173828125	-1.2547607421875	1.2860019359459105
600.0	680.0	0.3104248046875	-1.3134765625	1.3496607868653845
600.0	700.0	0.33056640625	-1.2728271484375	1.3150525079785134
600.0	720.0	0.363525390625	-1.3009033203125	1.3507405962764079
600.0	740.0	0.33984375	-1.232421875	1.278419904566797
600.0	760.0	0.3043212890625	-0.01324462890625	0.3046093681611351
600.0	780.0	1.2177734375	0.01141357421875	1.2178269231532917
600.0	800.0	1.306396484375	0.0123291015625	1.3064546609556331
620.0	0.0	0.2723388671875	0.009445011615753174	0.27250259966721874
620.0	20.0	0.173828125	0.0372161865234375	0.1777674367829016
620.0	40.0	0.12353515625	0.023326873779296875	0.12571824795958286
620.0	60.0	-0.05078125	0.1418609619140625	0.15067603613961178
620.0	80.0	-0.0888671875	0.10687255859375	0.13899324010373557
620.0	100.0	-0.098388671875	0.1493988037109375	0.17888636980940065
620.0	120.0	-0.1044921875	0.1622467041015625	0.19298344550855945
620.0	140.0	-0.0953369140625	0.208892822265625	0.22961998688498025
620.0	160.0	-0.097900390625	0.260101318359375	0.27791578274148543
620.0	180.0	-0.12939453125	0.2713470458984375	0.30061963348260534
620.0	200.0	-0.1585693359375	0.2279052734375	0.27764194200495246
620.0	220.0	-0.179443359375	0.245330810546875	0.30395250587447387
620.0	240.0	-0.215576171875	0.1715850830078125	0.2755259091103366
620.0	260.0	-0.2274169921875	0.203887939453125	0.30543212042948364
620.0	280.0	-0.2440185546875	0.208160400390625	0.3207425873228589
620.0	300.0	-0.242431640625	0.154083251953125	0.2872538057338481
620.0	320.0	-0.2547607421875	0.11883544921875	0.2811136776305058
620.0	340.0	-0.259521484375	0.04803466796875	0.2639294037788731
620.0	360.0	-0.2674560546875	0.00323486328125	0.26747561670075903
620.0	380.0	-0.26025390625	0.017181396484375	0.260820428846241
620.0	400.0	-0.2349853515625	0.0196533203125	0.2358057854427186
620.0	420.0	-0.230224609375	-0.035400390625	0.23293037246841367
620.0	440.0	-0.2039794921875	-0.08038330078125	0.21924668361815483
620.0	460.0	-0.1856689453125	-0.16961669921875	0.25148117604965986
620.0	480.0	-0.1573486328125	-0.195220947265625	0.2507385301449518
620.0	500.0	-0.05615234375	-0.263214111328125	0.26913705451102926
620.0	520.0	-0.0247802734375	-0.916748046875	0.9170828988705244
620.0	540.0	0.0133056640625	-1.23809814453125	1.238169639503355
620.0	560.0	0.01806640625	-1.24420166015625	1.2443328196951002
620.0	580.0	0.021240234375	-1.250244140625	1.2504245513918262
620.0	600.0	0.031982421875	-1.26568603515625	1.2660900500748509
620.0	620.0	0.0390625	-1.28033447265625	1.280930224789082
620.0	640.0	0.01708984375	-1.28173828125	1.2818522084784594
620.0	660.0	0.01953125	-1.32257080078125	1.322715008157736
620.0	680.0	0.050537109375	-1.33642578125	1.3373809734752673
620.0	700.0	0.075927734375	-1.2203369140625	1.2226966936533794
620.0	720.0	0.11572265625	-1.22705078125	1.2324955792763685
620.0	740.0	0.15966796875	-1.13006591796875	1.1412899890909867
620.0	760.0	0.24365234375	0.01092529296875	0.243897164069862
620.0	780.0	1.2314453125	0.001708984375	1.2314464983529803
620.0	800.0	1.314453125	0.0040283203125	1.3144592976531475
