# Supplementary material for: Real-time emotion detection by quantitative facial motion analysis
Source: PLoS One. 2023 Mar 10;18(3):e0282730. doi: 10.1371/journal.pone.0282730 (PMC10004542; doi:10.1371/journal.pone.0282730)
Supplement: S1 Dataset — Data from each participant is organized into folders by Study ID and subsequently by emotions. The data files (.csv) contain the pixel displacement results after DISC-processing of videos. (ZIP) [file pone.0282730.s004.zip › S1_Dataset/1/neutral/result/100043_cropped_result.csv]

pos_x	pos_y	disp_x	disp_y	disp_xy_indi
0.0	0.0	-0.03890669345855713	-0.6909661293029785	0.6920606350890206
0.0	20.0	-0.06403708457946777	-0.6456966400146484	0.6488643148822753
0.0	40.0	-0.0915457010269165	-0.5496788024902344	0.5572498553464215
0.0	60.0	-0.061939358711242676	-0.5412864685058594	0.544818800286026
0.0	80.0	-0.05956375598907471	-0.5122756958007812	0.5157268943304204
0.0	100.0	-0.06975924968719482	-0.4979095458984375	0.5027725816049525
0.0	120.0	-0.04309988021850586	-0.57220458984375	0.5738254894243577
0.0	140.0	-0.04315650463104248	-0.5628814697265625	0.5645334647773366
0.0	160.0	-0.07530033588409424	-0.5035247802734375	0.509124095809333
0.0	180.0	-0.08287382125854492	-0.477203369140625	0.48434608057581807
0.0	200.0	-0.08326470851898193	-0.4552459716796875	0.4627979109885154
0.0	220.0	-0.10951375961303711	-0.451568603515625	0.4646584414660233
0.0	240.0	-0.12129616737365723	-0.47021484375	0.4856076188677183
0.0	260.0	-0.09955346584320068	-0.541229248046875	0.5503089963854663
0.0	280.0	-0.08530652523040771	-0.61126708984375	0.6171909415836669
0.0	300.0	-0.023334860801696777	-0.68878173828125	0.6891768994375645
0.0	320.0	0.01094663143157959	-0.695281982421875	0.6953681498459585
0.0	340.0	0.029934048652648926	-0.6434326171875	0.644128543172475
0.0	360.0	0.08735620975494385	-0.708526611328125	0.7138914947965591
0.0	380.0	0.09946542978286743	-0.69232177734375	0.6994303504326214
0.0	400.0	0.12714475393295288	-0.722320556640625	0.7334253711171257
0.0	420.0	0.17565834522247314	-0.765899658203125	0.7857850473774373
0.0	440.0	0.27227240800857544	-0.768096923828125	0.8149264681902391
0.0	460.0	0.3724272847175598	-0.631744384765625	0.7333505642494539
0.0	480.0	0.47159725427627563	-0.633758544921875	0.7899707991453953
0.0	500.0	0.5327233672142029	-0.601409912109375	0.8034227208384417
0.0	520.0	0.6149044036865234	-0.621337890625	0.8741671464882466
0.0	540.0	0.7751747965812683	-0.6524658203125	1.0132164684463405
0.0	560.0	0.9338647127151489	-0.4959716796875	1.0573983207413316
0.0	580.0	1.2546353340148926	-0.2252197265625	1.2746896667783685
0.0	600.0	0.9479734897613525	-0.601806640625	1.1228646267429858
0.0	620.0	1.026859998703003	-0.642822265625	1.211470974526253
0.0	640.0	0.8319634199142456	-0.6375732421875	1.0481711555031878
0.0	660.0	0.8077892065048218	-0.736083984375	1.0928600249798988
0.0	680.0	0.8097046613693237	-0.694091796875	1.0664825648515672
0.0	700.0	0.7435981035232544	-0.638427734375	0.9800653608727207
0.0	720.0	0.9313413500785828	0.0830078125	0.9350331583971941
0.0	740.0	1.0896416902542114	0.202392578125	1.108278741481645
0.0	760.0	1.0895270109176636	0.2042236328125	1.1085018717703248
0.0	780.0	1.0605095624923706	0.2166748046875	1.0824178967127833
0.0	800.0	0.9312940835952759	0.515869140625	1.0646265262469936
20.0	0.0	-0.0517425537109375	-0.503349781036377	0.5060022667280235
20.0	20.0	-0.09569740295410156	-0.4686317443847656	0.47830294247188987
20.0	40.0	-0.09232139587402344	-0.4439659118652344	0.45346330726361667
20.0	60.0	-0.07868003845214844	-0.4177818298339844	0.4251261057501219
20.0	80.0	-0.0922088623046875	-0.3937835693359375	0.4044353765021996
20.0	100.0	-0.10614776611328125	-0.37007904052734375	0.38500109673672256
20.0	120.0	-0.09624290466308594	-0.38678741455078125	0.39858148571260277
20.0	140.0	-0.11778450012207031	-0.3382568359375	0.35817715662428107
20.0	160.0	-0.12618255615234375	-0.33349609375	0.35656932288637533
20.0	180.0	-0.12835693359375	-0.325286865234375	0.349695649237443
20.0	200.0	-0.16339111328125	-0.3164215087890625	0.35611687284321847
20.0	220.0	-0.18285179138183594	-0.3228912353515625	0.3710707849971547
20.0	240.0	-0.16778945922851562	-0.3794708251953125	0.41491132763833904
20.0	260.0	-0.1420574188232422	-0.48455810546875	0.5049523421256568
20.0	280.0	-0.10167121887207031	-0.578857421875	0.5877184288472705
20.0	300.0	-0.03944587707519531	-0.6497802734375	0.6509764826525946
20.0	320.0	0.003902435302734375	-0.658203125	0.6582146935165286
20.0	340.0	0.029613494873046875	-0.620697021484375	0.6214030508117664
20.0	360.0	0.0856170654296875	-0.6846923828125	0.6900245944705525
20.0	380.0	0.09183883666992188	-0.65228271484375	0.6587162606197129
20.0	400.0	0.11017227172851562	-0.66326904296875	0.6723568641863511
20.0	420.0	0.1403484344482422	-0.679962158203125	0.6942954843871045
20.0	440.0	0.2050342559814453	-0.630615234375	0.6631098098744287
20.0	460.0	0.2773609161376953	-0.479217529296875	0.5536953297492611
20.0	480.0	0.34595298767089844	-0.46307373046875	0.5780317893755198
20.0	500.0	0.3866004943847656	-0.53314208984375	0.6585593596795253
20.0	520.0	0.3200492858886719	-0.8536376953125	0.911662689955164
20.0	540.0	0.24295997619628906	-0.9774169921875	1.0071611224874404
20.0	560.0	0.23224830627441406	-0.9822998046875	1.009382079322015
20.0	580.0	0.17061996459960938	-0.9832763671875	0.9979697323012453
20.0	600.0	0.21978187561035156	-1.012451171875	1.036031586525172
20.0	620.0	0.23773574829101562	-0.9703369140625	0.9990355413136335
20.0	640.0	0.30229759216308594	-0.9932861328125	1.0382683544562124
20.0	660.0	0.3511638641357422	-1.0556640625	1.1125388408180408
20.0	680.0	0.36461639404296875	-1.1029052734375	1.161613170113504
20.0	700.0	0.36089134216308594	-1.155517578125	1.2105632714584311
20.0	720.0	0.3394012451171875	-1.076416015625	1.1286561229537975
20.0	740.0	0.42009544372558594	-1.09619140625	1.1739317616349554
20.0	760.0	0.4482612609863281	-0.731201171875	0.8576673666710343
20.0	780.0	1.0532550811767578	0.1624755859375	1.065713180011579
20.0	800.0	0.9842205047607422	0.2991943359375	1.0286920105884811
40.0	0.0	-0.14111709594726562	-0.3595210313796997	0.38622455485496104
40.0	20.0	-0.152496337890625	-0.2909374237060547	0.3284809242296546
40.0	40.0	-0.17393875122070312	-0.22728729248046875	0.2862065731238886
40.0	60.0	-0.13967132568359375	-0.24750518798828125	0.28419517465876676
40.0	80.0	-0.15614700317382812	-0.22010040283203125	0.2698630651404336
40.0	100.0	-0.16249465942382812	-0.2124481201171875	0.26746722805344364
40.0	120.0	-0.13371658325195312	-0.2730712890625	0.3040527150788691
40.0	140.0	-0.14689254760742188	-0.246185302734375	0.28667860719805127
40.0	160.0	-0.15096282958984375	-0.24224853515625	0.2854367332757315
40.0	180.0	-0.14389801025390625	-0.25811767578125	0.2955188181922562
40.0	200.0	-0.164398193359375	-0.271148681640625	0.31709363528029927
40.0	220.0	-0.17772674560546875	-0.2708282470703125	0.3239363139795988
40.0	240.0	-0.16646957397460938	-0.3220672607421875	0.36254577573220204
40.0	260.0	-0.1534576416015625	-0.39984130859375	0.4282783205158487
40.0	280.0	-0.12308883666992188	-0.43487548828125	0.4519596796403528
40.0	300.0	-0.07947158813476562	-0.45074462890625	0.4576969016811178
40.0	320.0	-0.03504180908203125	-0.4788818359375	0.48016220298417095
40.0	340.0	-0.00351715087890625	-0.436553955078125	0.4365681230285356
40.0	360.0	0.05738067626953125	-0.523651123046875	0.5267855737179997
40.0	380.0	0.07928848266601562	-0.51068115234375	0.5167996738027409
40.0	400.0	0.10996627807617188	-0.572479248046875	0.5829451704562286
40.0	420.0	0.1446533203125	-0.59228515625	0.6096936028789524
40.0	440.0	0.21022415161132812	-0.550018310546875	0.5888245374112234
40.0	460.0	0.2809181213378906	-0.438262939453125	0.5205664174666892
40.0	480.0	0.3475837707519531	-0.4439697265625	0.5638471386769001
40.0	500.0	0.38845062255859375	-0.504241943359375	0.6365169468356662
40.0	520.0	0.3227729797363281	-0.8304443359375	0.8909658756307918
40.0	540.0	0.24346542358398438	-0.9622802734375	0.9926020033869963
40.0	560.0	0.2269744873046875	-0.970947265625	0.9971238691917319
40.0	580.0	0.10323333740234375	-0.9912109375	0.9965722475419707
40.0	600.0	0.11071395874023438	-0.9927978515625	0.9989520282411214
40.0	620.0	-0.06133270263671875	-0.9962158203125	0.9981020293805797
40.0	640.0	-0.12955856323242188	-1.0750732421875	1.0828517430259752
40.0	660.0	-0.09359359741210938	-1.1298828125	1.1337525882922828
40.0	680.0	-0.062282562255859375	-1.1998291015625	1.2014445432550895
40.0	700.0	0.00383758544921875	-1.2916259765625	1.2916316775277354
40.0	720.0	0.093780517578125	-1.3109130859375	1.3142632553485623
40.0	740.0	0.2686004638671875	-1.224609375	1.2537201962669178
40.0	760.0	0.44368743896484375	-0.7479248046875	0.8696263892971607
40.0	780.0	1.0703392028808594	0.1259765625	1.0777272862477547
40.0	800.0	1.030426025390625	0.175537109375	1.045270812072188
60.0	0.0	-0.2555961608886719	-0.12213385105133057	0.28327738178975115
60.0	20.0	-0.24840164184570312	-0.09757804870605469	0.2668798442387925
60.0	40.0	-0.24214553833007812	-0.0829315185546875	0.25595331313141817
60.0	60.0	-0.2092742919921875	-0.08127975463867188	0.22450418215025317
60.0	80.0	-0.20592880249023438	-0.0743560791015625	0.21894176895791215
60.0	100.0	-0.19886398315429688	-0.08152008056640625	0.2149241897310441
60.0	120.0	-0.19957351684570312	-0.08512115478515625	0.21696819955495938
60.0	140.0	-0.2098541259765625	-0.074920654296875	0.22282697015769617
60.0	160.0	-0.21561431884765625	-0.097381591796875	0.23658552135122718
60.0	180.0	-0.22507858276367188	-0.1072998046875	0.24934637856780423
60.0	200.0	-0.2393798828125	-0.1287994384765625	0.2718308732414404
60.0	220.0	-0.2109832763671875	-0.171630859375	0.271976276164731
60.0	240.0	-0.19489288330078125	-0.2107086181640625	0.2870215283387304
60.0	260.0	-0.22258758544921875	-0.160308837890625	0.2743066836625676
60.0	280.0	-0.234649658203125	0.044586181640625	0.2388480472772055
60.0	300.0	-0.17140579223632812	0.058349609375	0.18106524383872893
60.0	320.0	-0.12456130981445312	0.089508056640625	0.15338582759262184
60.0	340.0	-0.076141357421875	0.043975830078125	0.08792826588251268
60.0	360.0	0.033687591552734375	-0.228485107421875	0.23095518642847063
60.0	380.0	0.06842803955078125	-0.209564208984375	0.22045306594377426
60.0	400.0	0.110870361328125	-0.278228759765625	0.29950539190763636
60.0	420.0	0.1392059326171875	-0.328094482421875	0.3564046591607621
60.0	440.0	0.16649246215820312	-0.332733154296875	0.37206329021263135
60.0	460.0	0.21286773681640625	-0.3084716796875	0.3747898751921754
60.0	480.0	0.23677444458007812	-0.323486328125	0.40088095750484287
60.0	500.0	0.2665443420410156	-0.474853515625	0.5445472868130922
60.0	520.0	0.22095489501953125	-0.869384765625	0.8970233755783226
60.0	540.0	0.18704605102539062	-0.9898681640625	1.0073853321488542
60.0	560.0	0.18639373779296875	-0.9989013671875	1.0161429854392987
60.0	580.0	0.08324050903320312	-1.001708984375	1.0051616147275526
60.0	600.0	0.09961700439453125	-0.99609375	1.0010625886295035
60.0	620.0	-0.08240509033203125	-1.0103759765625	1.0137308385006623
60.0	640.0	-0.16962051391601562	-1.0950927734375	1.108151298864992
60.0	660.0	-0.128387451171875	-1.135986328125	1.1432183847827724
60.0	680.0	-0.09701919555664062	-1.201416015625	1.2053269958425008
60.0	700.0	-0.044464111328125	-1.2763671875	1.2771414387305973
60.0	720.0	0.08061981201171875	-1.3450927734375	1.347506631984641
60.0	740.0	0.2360382080078125	-1.5194091796875	1.5376339912209867
60.0	760.0	0.3453788757324219	-1.348388671875	1.3919190271862147
60.0	780.0	1.0177726745605469	-0.7532958984375	1.266221121165213
60.0	800.0	0.91375732421875	-0.94921875	1.31756164292794
80.0	0.0	-0.4114227294921875	0.12325364351272583	0.42948821052732494
80.0	20.0	-0.33275604248046875	0.07755088806152344	0.3416734172369786
80.0	40.0	-0.301361083984375	0.06734848022460938	0.3087949493252798
80.0	60.0	-0.2227020263671875	0.000141143798828125	0.22270207109414905
80.0	80.0	-0.206268310546875	-0.018463134765625	0.20709298221145905
80.0	100.0	-0.201934814453125	-0.020599365234375	0.20298276561392398
80.0	120.0	-0.2165679931640625	-0.01720428466796875	0.21725027750050385
80.0	140.0	-0.23400115966796875	-0.0129852294921875	0.2343611719353677
80.0	160.0	-0.24454498291015625	-0.0222320556640625	0.24555348290256154
80.0	180.0	-0.2609405517578125	-0.0307159423828125	0.26274215624474095
80.0	200.0	-0.29474639892578125	-0.002166748046875	0.29475436294788654
80.0	220.0	-0.24080657958984375	-0.0612030029296875	0.24846250490037947
80.0	240.0	-0.267547607421875	0.021392822265625	0.2684015184041595
80.0	260.0	-0.30654144287109375	0.223297119140625	0.37924828228219376
80.0	280.0	-0.23906707763671875	0.269012451171875	0.35988993664071983
80.0	300.0	-0.197021484375	0.26416015625	0.3295421876715526
80.0	320.0	-0.13751983642578125	0.273590087890625	0.3062078405308616
80.0	340.0	-0.0575103759765625	0.10736083984375	0.12179406092630672
80.0	360.0	0.06159210205078125	-0.172454833984375	0.18312361071039474
80.0	380.0	0.09302520751953125	-0.135955810546875	0.16473515610066244
80.0	400.0	0.1174774169921875	-0.172882080078125	0.20901951371892416
80.0	420.0	0.1283721923828125	-0.1888427734375	0.22834406683059838
80.0	440.0	0.1226654052734375	-0.229949951171875	0.2606219133051639
80.0	460.0	0.10761260986328125	-0.267059326171875	0.2879256110473028
80.0	480.0	0.07727813720703125	-0.32623291015625	0.3352608270573892
80.0	500.0	0.1232147216796875	-0.543853759765625	0.5576367811127679
80.0	520.0	0.130950927734375	-0.9144287109375	0.9237575509089555
80.0	540.0	0.15279388427734375	-0.993896484375	1.0055725695968158
80.0	560.0	0.16384124755859375	-0.9981689453125	1.0115261725668916
80.0	580.0	0.056732177734375	-1.0113525390625	1.0129424950403898
80.0	600.0	0.07574462890625	-1.0078125	1.0106548787614869
80.0	620.0	-0.12316131591796875	-1.0345458984375	1.041851201329873
80.0	640.0	-0.1948699951171875	-1.1075439453125	1.1245567597037291
80.0	660.0	-0.14487457275390625	-1.1412353515625	1.150394180047261
80.0	680.0	-0.110198974609375	-1.2061767578125	1.2112003075841882
80.0	700.0	-0.04785919189453125	-1.2728271484375	1.2737266001965788
80.0	720.0	0.07358551025390625	-1.343017578125	1.3450319856687678
80.0	740.0	0.22858428955078125	-1.463623046875	1.4813653164473286
80.0	760.0	0.8689727783203125	-0.269287109375	0.9097413020948681
80.0	780.0	1.2681655883789062	0.110595703125	1.272978935056716
80.0	800.0	1.2649917602539062	0.133544921875	1.2720213833379044
100.0	0.0	-0.4171600341796875	0.19368937611579895	0.4599326782659887
100.0	20.0	-0.3442840576171875	0.1497058868408203	0.3754242465320419
100.0	40.0	-0.31853485107421875	0.13980484008789062	0.34786469303577705
100.0	60.0	-0.232666015625	0.06587600708007812	0.24181216498684935
100.0	80.0	-0.1970672607421875	0.02855682373046875	0.19912558207825126
100.0	100.0	-0.20781707763671875	0.04090118408203125	0.21180378801328884
100.0	120.0	-0.2281951904296875	0.06011199951171875	0.23597986655759048
100.0	140.0	-0.22768402099609375	0.0410614013671875	0.23135697979353664
100.0	160.0	-0.2618865966796875	0.057220458984375	0.268064862387542
100.0	180.0	-0.254180908203125	0.0444183349609375	0.25803279360512976
100.0	200.0	-0.24085235595703125	0.038177490234375	0.24385934087225014
100.0	220.0	-0.16678619384765625	-0.033477783203125	0.1701128931809209
100.0	240.0	-0.26697540283203125	0.2247314453125	0.3489700391574763
100.0	260.0	-0.20737457275390625	0.394927978515625	0.44606313638239947
100.0	280.0	-0.1100311279296875	0.32122802734375	0.3395501357158266
100.0	300.0	-0.06916046142578125	0.282470703125	0.29081414605991723
100.0	320.0	-0.02330780029296875	0.2626953125	0.263727284830314
100.0	340.0	-0.02640533447265625	0.012237548828125	0.02910325222262268
100.0	360.0	0.1441497802734375	-0.27593994140625	0.31132300013999126
100.0	380.0	0.17342376708984375	-0.21307373046875	0.27472935337801435
100.0	400.0	0.27922821044921875	-0.25152587890625	0.3758106721079575
100.0	420.0	0.314422607421875	-0.259124755859375	0.4074398301064235
100.0	440.0	0.3726348876953125	-0.284423828125	0.4687789175432036
100.0	460.0	0.40314483642578125	-0.2806396484375	0.49120705553961
100.0	480.0	0.4086151123046875	-0.288665771484375	0.5002941511055689
100.0	500.0	0.33565521240234375	-0.295745849609375	0.44735894891466466
100.0	520.0	0.191009521484375	-0.252197265625	0.31636703065650934
100.0	540.0	0.19608306884765625	-0.2646484375	0.3293742026326684
100.0	560.0	0.21668243408203125	-0.3145751953125	0.3819801444389634
100.0	580.0	0.01650238037109375	-0.730712890625	0.7308992113030739
100.0	600.0	-0.0584259033203125	-0.97119140625	0.972947240991333
100.0	620.0	-0.2670745849609375	-1.1051025390625	1.1369170839487115
100.0	640.0	-0.3986968994140625	-1.2003173828125	1.2648007894859319
100.0	660.0	-0.4492340087890625	-1.23291015625	1.3122037372439888
100.0	680.0	-0.43674468994140625	-1.20556640625	1.2822387781027975
100.0	700.0	-0.4190826416015625	-1.220947265625	1.2908688879700014
100.0	720.0	-0.2706756591796875	-1.2979736328125	1.3258962493154722
100.0	740.0	-0.09569549560546875	-0.644287109375	0.6513551313883768
100.0	760.0	1.1600189208984375	0.1007080078125	1.1643822395072583
100.0	780.0	1.26806640625	0.160888671875	1.2782322071507553
100.0	800.0	1.2684173583984375	0.16650390625	1.2792990838279292
120.0	0.0	-0.385833740234375	0.220534086227417	0.4444130491911876
120.0	20.0	-0.33679962158203125	0.19110107421875	0.38723843516025064
120.0	40.0	-0.32581329345703125	0.19042205810546875	0.37737893741760425
120.0	60.0	-0.2445220947265625	0.12691116333007812	0.2754950057392325
120.0	80.0	-0.22161102294921875	0.10091400146484375	0.24350581345061487
120.0	100.0	-0.232818603515625	0.114959716796875	0.2596540749323675
120.0	120.0	-0.239044189453125	0.12166595458984375	0.26822514613204973
120.0	140.0	-0.221649169921875	0.087432861328125	0.23827056000916133
120.0	160.0	-0.238616943359375	0.11956787109375	0.26689796075665845
120.0	180.0	-0.202667236328125	0.083465576171875	0.2191814569861765
120.0	200.0	-0.20867919921875	0.104461669921875	0.2333650545164068
120.0	220.0	-0.16017913818359375	0.0555267333984375	0.1695304528134694
120.0	240.0	-0.28250885009765625	0.2582244873046875	0.38274160503826693
120.0	260.0	0.10068511962890625	0.40582275390625	0.4181262977890053
120.0	280.0	0.875244140625	0.104034423828125	0.8814053931305643
120.0	300.0	0.9594192504882812	0.046234130859375	0.9605326090580253
120.0	320.0	1.10797119140625	-0.0321044921875	1.108436222524689
120.0	340.0	1.322265625	-0.475616455078125	1.40520368466558
120.0	360.0	1.1516647338867188	-0.754302978515625	1.3767006365495404
120.0	380.0	0.18804931640625	-0.26556396484375	0.32540246591627175
120.0	400.0	0.26828765869140625	-0.259979248046875	0.37358730869923173
120.0	420.0	0.30110931396484375	-0.262481689453125	0.3994539476016548
120.0	440.0	0.3446807861328125	-0.280670166015625	0.44450037842545437
120.0	460.0	0.36315155029296875	-0.274658203125	0.4553198623210285
120.0	480.0	0.350494384765625	-0.27838134765625	0.4475963454666983
120.0	500.0	0.2464599609375	-0.268341064453125	0.36434796447510204
120.0	520.0	0.195281982421875	-0.2171630859375	0.2920528352071171
120.0	540.0	0.12613677978515625	-0.170654296875	0.2122106883652886
120.0	560.0	0.0426025390625	-0.1036376953125	0.11205243515541473
120.0	580.0	0.0570831298828125	-0.068359375	0.0890589011138621
120.0	600.0	-0.0052947998046875	-0.0556640625	0.05591531774903569
120.0	620.0	-0.5821762084960938	-0.162353515625	0.604390438189325
120.0	640.0	-0.6566619873046875	-0.907470703125	1.12013751057677
120.0	660.0	-0.6557693481445312	-1.4146728515625	1.5592731367255317
120.0	680.0	-0.6517257690429688	-1.53369140625	1.6664200573804169
120.0	700.0	-0.6066741943359375	-1.592041015625	1.7037159896841494
120.0	720.0	-0.397247314453125	-1.521240234375	1.5722522951236308
120.0	740.0	1.0509567260742188	0.1937255859375	1.0686625485753058
120.0	760.0	1.2557373046875	0.2080078125	1.2728485489031531
120.0	780.0	1.2598419189453125	0.2039794921875	1.2762481318164105
120.0	800.0	1.262298583984375	0.206787109375	1.2791241627506793
140.0	0.0	-0.4005889892578125	0.27431589365005493	0.48551081123248335
140.0	20.0	-0.35675048828125	0.2507190704345703	0.4360400935332499
140.0	40.0	-0.348175048828125	0.2551460266113281	0.431654212908916
140.0	60.0	-0.271392822265625	0.20769500732421875	0.34174739215494887
140.0	80.0	-0.2517547607421875	0.19776153564453125	0.3201407261452989
140.0	100.0	-0.2666778564453125	0.22675323486328125	0.35004872323610764
140.0	120.0	-0.2494659423828125	0.21727752685546875	0.3308213718691307
140.0	140.0	-0.207000732421875	0.170135498046875	0.267946619532419
140.0	160.0	-0.199066162109375	0.169097900390625	0.26119233681996434
140.0	180.0	-0.194549560546875	0.14691162109375	0.24378793227183282
140.0	200.0	-0.2030792236328125	0.1749420166015625	0.2680408182421611
140.0	220.0	-0.2361907958984375	0.1328125	0.2709709435038882
140.0	240.0	-0.2198486328125	0.2221221923828125	0.31252470254121134
140.0	260.0	0.27020263671875	0.366912841796875	0.4556692861771829
140.0	280.0	1.120574951171875	0.06951904296875	1.1227293166783974
140.0	300.0	1.2010650634765625	-0.158050537109375	1.2114195222896653
140.0	320.0	1.422821044921875	-0.28985595703125	1.452045523287434
140.0	340.0	1.6442108154296875	-0.892608642578125	1.870876637937713
140.0	360.0	1.2955169677734375	-0.951629638671875	1.6074710519905624
140.0	380.0	0.15997314453125	-0.378875732421875	0.41126418223500627
140.0	400.0	0.1976165771484375	-0.28082275390625	0.3433856879302843
140.0	420.0	0.221405029296875	-0.2491455078125	0.3333071722317097
140.0	440.0	0.250457763671875	-0.24847412109375	0.3528009073639527
140.0	460.0	0.2530670166015625	-0.230682373046875	0.34242849198942704
140.0	480.0	0.2333984375	-0.23486328125	0.331112656820844
140.0	500.0	0.14373779296875	-0.21429443359375	0.2580361552123914
140.0	520.0	0.1202239990234375	-0.1566162109375	0.19743973123362732
140.0	540.0	0.05828857421875	-0.1064453125	0.12135964089299779
140.0	560.0	-0.0075836181640625	-0.0474853515625	0.04808710718552864
140.0	580.0	0.0232086181640625	-0.0023193359375	0.02332422080748317
140.0	600.0	-0.007232666015625	0.002685546875	0.007715155196844655
140.0	620.0	0.011962890625	0.0009765625	0.012002684134064311
140.0	640.0	0.0411376953125	0.01025390625	0.04239637447952211
140.0	660.0	0.3377532958984375	-0.0498046875	0.3414056176855181
140.0	680.0	0.4490814208984375	-0.1112060546875	0.4626455546045145
140.0	700.0	0.5399322509765625	-0.0595703125	0.5432084846317897
140.0	720.0	0.602386474609375	-0.093505859375	0.6096005335707708
140.0	740.0	0.9589691162109375	0.1837158203125	0.976408351295441
140.0	760.0	1.205841064453125	0.2283935546875	1.227280036725212
140.0	780.0	1.22076416015625	0.2266845703125	1.241632404997452
140.0	800.0	1.2247772216796875	0.228759765625	1.2459575727584866
160.0	0.0	-0.3699188232421875	0.29328715801239014	0.472077634339808
160.0	20.0	-0.3504791259765625	0.2973003387451172	0.4595901534663864
160.0	40.0	-0.3447723388671875	0.3036651611328125	0.45943497443465026
160.0	60.0	-0.293182373046875	0.2830390930175781	0.40751322928416717
160.0	80.0	-0.2822113037109375	0.2872314453125	0.4026724762366242
160.0	100.0	-0.259552001953125	0.27478790283203125	0.3779889327225082
160.0	120.0	-0.2216033935546875	0.24771881103515625	0.3323742971043717
160.0	140.0	-0.17327880859375	0.2132568359375	0.2747799548397649
160.0	160.0	-0.1207427978515625	0.203857421875	0.23693178699057038
160.0	180.0	-0.113739013671875	0.1797943115234375	0.21274998868916034
160.0	200.0	-0.209075927734375	0.2077178955078125	0.29471930318895656
160.0	220.0	-0.3486785888671875	0.1610107421875	0.3840588723544644
160.0	240.0	-0.1255035400390625	0.1942138671875	0.23123616665707908
160.0	260.0	0.7202606201171875	0.25616455078125	0.764457741126712
160.0	280.0	1.769866943359375	-0.08056640625	1.771699732746014
160.0	300.0	1.86737060546875	-0.3424072265625	1.8985035388355085
160.0	320.0	2.1389312744140625	-0.509613037109375	2.1988025023313047
160.0	340.0	2.2740325927734375	-0.97430419921875	2.4739629960068465
160.0	360.0	1.5149993896484375	-0.92413330078125	1.7746113682291078
160.0	380.0	0.2151031494140625	-0.414459228515625	0.46695376322459975
160.0	400.0	0.2518157958984375	-0.296905517578125	0.38931231862387533
160.0	420.0	0.236724853515625	-0.247314453125	0.3423493756333023
160.0	440.0	0.234649658203125	-0.223785400390625	0.3242535543719386
160.0	460.0	0.160888671875	-0.19537353515625	0.2530928347013243
160.0	480.0	0.1004486083984375	-0.17138671875	0.198653795063357
160.0	500.0	0.029815673828125	-0.110137939453125	0.11410232299478117
160.0	520.0	-0.0069427490234375	-0.03515625	0.035835229566237504
160.0	540.0	0.0078277587890625	0.0009765625	0.007888439768176688
160.0	560.0	-0.0063323974609375	0.0052490234375	0.00822505347403359
160.0	580.0	-0.0007171630859375	0.0203857421875	0.020398353056731044
160.0	600.0	-0.0294189453125	0.0372314453125	0.04745160548767074
160.0	620.0	-0.0166473388671875	0.041748046875	0.04494478066734967
160.0	640.0	-0.0055694580078125	0.053466796875	0.05375609017193583
160.0	660.0	-0.0030364990234375	0.078369140625	0.07842794481956264
160.0	680.0	0.1327056884765625	0.0523681640625	0.14266472710980585
160.0	700.0	0.3447113037109375	-0.0640869140625	0.35061804782433614
160.0	720.0	0.537139892578125	-0.1600341796875	0.560473195493853
160.0	740.0	0.8953094482421875	0.156494140625	0.9088836142002382
160.0	760.0	1.0304412841796875	0.2174072265625	1.053126365781183
160.0	780.0	1.07305908203125	0.221435546875	1.095668515085461
160.0	800.0	1.0818939208984375	0.225341796875	1.1051123841021095
180.0	0.0	-0.407318115234375	0.39638039469718933	0.5683532917986692
180.0	20.0	-0.3901214599609375	0.3970184326171875	0.556613321220272
180.0	40.0	-0.3845672607421875	0.3965873718261719	0.5524251275301839
180.0	60.0	-0.337310791015625	0.3794059753417969	0.5076686555822083
180.0	80.0	-0.3005523681640625	0.3670196533203125	0.47437870096831763
180.0	100.0	-0.252716064453125	0.3236236572265625	0.4106064791858156
180.0	120.0	-0.197662353515625	0.30600738525390625	0.3642951081572034
180.0	140.0	-0.0950164794921875	0.29547119140625	0.31037293104605324
180.0	160.0	-0.0659027099609375	0.2687225341796875	0.2766856836848426
180.0	180.0	-0.1640777587890625	0.228271484375	0.2811216489493608
180.0	200.0	-0.2576446533203125	0.2312774658203125	0.34622252032588785
180.0	220.0	-0.36865234375	0.1902313232421875	0.41484033904002365
180.0	240.0	-0.00408935546875	0.1688079833984375	0.16885750823459686
180.0	260.0	0.9583282470703125	0.2532958984375	0.9912375302106545
180.0	280.0	2.0388336181640625	0.023468017578125	2.0389686781324055
180.0	300.0	2.1312408447265625	-0.25372314453125	2.1462905144228768
180.0	320.0	2.313262939453125	-0.35015869140625	2.3396146127545556
180.0	340.0	2.5355682373046875	-0.808074951171875	2.6612199106311807
180.0	360.0	1.5367431640625	-0.926422119140625	1.7943905637084225
180.0	380.0	0.219390869140625	-0.377410888671875	0.4365447655743604
180.0	400.0	0.205474853515625	-0.232391357421875	0.3102026086796325
180.0	420.0	0.144775390625	-0.16064453125	0.2162558187683133
180.0	440.0	0.0354766845703125	-0.11614990234375	0.12144708708966268
180.0	460.0	-0.1821746826171875	-0.00762939453125	0.18233437045051726
180.0	480.0	-0.231536865234375	0.08673095703125	0.24724801085169051
180.0	500.0	-0.2591705322265625	0.13818359375	0.29370745710019813
180.0	520.0	-0.25518798828125	0.193115234375	0.3200225040692335
180.0	540.0	-0.1942901611328125	0.2255859375	0.29772081202154504
180.0	560.0	-0.0604248046875	0.0841064453125	0.10356182291089258
180.0	580.0	-0.0245819091796875	0.0401611328125	0.0470870135780734
180.0	600.0	-0.0528564453125	0.0462646484375	0.07024401402339402
180.0	620.0	-0.041229248046875	0.0511474609375	0.0656956136653265
180.0	640.0	-0.0460662841796875	0.0538330078125	0.07085263063757345
180.0	660.0	-0.057281494140625	0.072998046875	0.09278946286377109
180.0	680.0	0.0164337158203125	0.0999755859375	0.10131724828087879
180.0	700.0	0.1610870361328125	-0.04638671875	0.1676328156610323
180.0	720.0	0.42059326171875	-0.20556640625	0.4681412598583434
180.0	740.0	0.612945556640625	-0.0057373046875	0.6129724072668874
180.0	760.0	0.8322296142578125	0.1824951171875	0.8520038724354407
180.0	780.0	0.885589599609375	0.19287109375	0.9063488278475426
180.0	800.0	0.9033966064453125	0.202880859375	0.9258974412091467
200.0	0.0	-0.4367828369140625	0.5075674653053284	0.6696297323589897
200.0	20.0	-0.4022064208984375	0.4757099151611328	0.6229525892028568
200.0	40.0	-0.4004364013671875	0.4739570617675781	0.6204712788995629
200.0	60.0	-0.3264923095703125	0.4337882995605469	0.5429268063415064
200.0	80.0	-0.3051605224609375	0.40988922119140625	0.5110108786684779
200.0	100.0	-0.2409515380859375	0.36850738525390625	0.44029005972500657
200.0	120.0	-0.1206817626953125	0.3550872802734375	0.37503475100213646
200.0	140.0	-0.0341033935546875	0.337615966796875	0.3393340278960165
200.0	160.0	-0.10992431640625	0.30230712890625	0.32167212425841535
200.0	180.0	-0.203826904296875	0.2643280029296875	0.33378840610189614
200.0	200.0	-0.24884033203125	0.25994873046875	0.3598539333086934
200.0	220.0	-0.326629638671875	0.225341796875	0.3968196646812924
200.0	240.0	0.006195068359375	0.147613525390625	0.14774346601534033
200.0	260.0	0.696502685546875	0.22784423828125	0.7328226169353482
200.0	280.0	1.2489013671875	0.24127197265625	1.2719932349475154
200.0	300.0	1.31536865234375	-0.095703125	1.318845623908795
200.0	320.0	1.3517608642578125	-0.14794921875	1.359833227078881
200.0	340.0	1.280181884765625	-0.42108154296875	1.3476554915522776
200.0	360.0	0.82952880859375	-0.641448974609375	1.0486061373625395
200.0	380.0	0.20355224609375	-0.290374755859375	0.354613896696396
200.0	400.0	0.0571136474609375	-0.097412109375	0.11292071457079615
200.0	420.0	-0.1154327392578125	0.0203857421875	0.11721900774659946
200.0	440.0	-0.186492919921875	0.08978271484375	0.20697957644584405
200.0	460.0	-0.254486083984375	0.15191650390625	0.2963811584780653
200.0	480.0	-0.3018035888671875	0.266845703125	0.4028548566535967
200.0	500.0	-0.3095703125	0.287811279296875	0.4226926908190529
200.0	520.0	-0.2912750244140625	0.32568359375	0.4369335682747753
200.0	540.0	-0.2485809326171875	0.35107421875	0.4301692540521156
200.0	560.0	-0.149566650390625	0.1964111328125	0.2468755070916533
200.0	580.0	-0.1035614013671875	0.041748046875	0.11165958656117665
200.0	600.0	-0.154083251953125	0.0478515625	0.16134255658734803
200.0	620.0	-0.1500396728515625	0.05322265625	0.1591997316822788
200.0	640.0	-0.143096923828125	0.0533447265625	0.15271669673319974
200.0	660.0	-0.1369171142578125	0.0599365234375	0.14946130943645874
200.0	680.0	-0.1031951904296875	0.0557861328125	0.11730873770522533
200.0	700.0	-0.00921630859375	-0.089111328125	0.08958665717782223
200.0	720.0	0.1967010498046875	-0.2130126953125	0.28994087562563875
200.0	740.0	0.4263153076171875	-0.1448974609375	0.4502666051295294
200.0	760.0	0.706329345703125	0.12353515625	0.7170509601354123
200.0	780.0	0.7874755859375	0.1458740234375	0.8008726672583184
200.0	800.0	0.83758544921875	0.1622314453125	0.8531520536171485
220.0	0.0	-0.369476318359375	0.5279306769371033	0.6443784210226676
220.0	20.0	-0.3628387451171875	0.5134658813476562	0.6287282133532268
220.0	40.0	-0.35333251953125	0.5113372802734375	0.6215381593721637
220.0	60.0	-0.28619384765625	0.4578819274902344	0.539965534046814
220.0	80.0	-0.2775726318359375	0.44380950927734375	0.52346293705412
220.0	100.0	-0.131591796875	0.41316986083984375	0.4336193433314606
220.0	120.0	0.0149078369140625	0.39148712158203125	0.39177086411069467
220.0	140.0	-0.081787109375	0.3585205078125	0.3677309964934301
220.0	160.0	-0.15948486328125	0.3349151611328125	0.37094957443358356
220.0	180.0	-0.218017578125	0.302490234375	0.37286995891829755
220.0	200.0	-0.24798583984375	0.29962158203125	0.3889345307142567
220.0	220.0	-0.27764892578125	0.2892608642578125	0.4009498392301195
220.0	240.0	0.0201873779296875	0.2024688720703125	0.20347278536723432
220.0	260.0	0.7575225830078125	0.2891845703125	0.8108441153968211
220.0	280.0	1.1380462646484375	0.446044921875	1.2223360310531373
220.0	300.0	1.0351409912109375	0.119232177734375	1.0419852128952904
220.0	320.0	1.00128173828125	0.096527099609375	1.0059237547520785
220.0	340.0	0.7490997314453125	0.037506103515625	0.7500380760017215
220.0	360.0	0.158111572265625	-0.1851806640625	0.24349773638975875
220.0	380.0	0.032196044921875	-0.060455322265625	0.06849402381851986
220.0	400.0	-0.0377044677734375	0.029144287109375	0.04765518189233851
220.0	420.0	-0.178436279296875	0.142822265625	0.2285556941482107
220.0	440.0	-0.24481201171875	0.22552490234375	0.3328579316449277
220.0	460.0	-0.2863311767578125	0.273956298828125	0.39627969472472163
220.0	480.0	-0.3339996337890625	0.38787841796875	0.5118646525178
220.0	500.0	-0.3316802978515625	0.403656005859375	0.5224461609096626
220.0	520.0	-0.31524658203125	0.4246826171875	0.5289004942554036
220.0	540.0	-0.283843994140625	0.445556640625	0.5282879262435766
220.0	560.0	-0.260894775390625	0.3245849609375	0.416439047992528
220.0	580.0	-0.209197998046875	0.039306640625	0.21285867232519143
220.0	600.0	-0.2381744384765625	0.05517578125	0.24448196248429802
220.0	620.0	-0.2404937744140625	0.059814453125	0.2478205486527798
220.0	640.0	-0.2279510498046875	0.0548095703125	0.23444779825133782
220.0	660.0	-0.2415771484375	0.052490234375	0.24721396269615586
220.0	680.0	-0.24658203125	0.0382080078125	0.24952464807384467
220.0	700.0	-0.1557769775390625	-0.16357421875	0.22588269471315955
220.0	720.0	-0.057586669921875	-0.22998046875	0.2370806625584649
220.0	740.0	0.1584930419921875	-0.2763671875	0.3185888678008029
220.0	760.0	0.4546966552734375	0.0206298828125	0.4551644102757912
220.0	780.0	0.5742034912109375	0.0728759765625	0.5788096036511206
220.0	800.0	0.6888885498046875	0.1243896484375	0.700028727046548
240.0	0.0	-0.3350372314453125	0.5226552486419678	0.6208207916843129
240.0	20.0	-0.3251953125	0.5203399658203125	0.6136005796133643
240.0	40.0	-0.3138885498046875	0.5169258117675781	0.6047630251346882
240.0	60.0	-0.234527587890625	0.46698760986328125	0.5225711599845662
240.0	80.0	-0.1941680908203125	0.4488983154296875	0.48909195974623865
240.0	100.0	0.0277099609375	0.43099212646484375	0.43188199199532
240.0	120.0	-0.03179931640625	0.4053955078125	0.40664076809692795
240.0	140.0	-0.1558990478515625	0.3828887939453125	0.41341062111406834
240.0	160.0	-0.2117156982421875	0.3663177490234375	0.4230983693324463
240.0	180.0	-0.242645263671875	0.342803955078125	0.41998961368062293
240.0	200.0	-0.224609375	0.3423004150390625	0.4094129278293555
240.0	220.0	-0.227569580078125	0.3479461669921875	0.41575768050811684
240.0	240.0	0.0115509033203125	0.3425750732421875	0.34276975387919706
240.0	260.0	0.6163330078125	0.48004150390625	0.781220981535812
240.0	280.0	0.9114227294921875	0.833099365234375	1.234806035047168
240.0	300.0	0.78094482421875	0.439483642578125	0.8961142173672905
240.0	320.0	0.6821746826171875	0.40606689453125	0.7938845132877412
240.0	340.0	0.414764404296875	0.368896484375	0.5550802890177026
240.0	360.0	-0.0116729736328125	0.10906982421875	0.10969268375120265
240.0	380.0	-0.123809814453125	0.282867431640625	0.3087763819301614
240.0	400.0	-0.1910400390625	0.328704833984375	0.3801883275558273
240.0	420.0	-0.285491943359375	0.397979736328125	0.489789261061241
240.0	440.0	-0.329010009765625	0.4532470703125	0.5600718643824567
240.0	460.0	-0.32513427734375	0.431640625	0.5403942333650806
240.0	480.0	-0.33319091796875	0.457061767578125	0.5656161659628358
240.0	500.0	-0.3218994140625	0.446533203125	0.5504644713937978
240.0	520.0	-0.3037109375	0.4464111328125	0.5399289148175604
240.0	540.0	-0.285675048828125	0.464111328125	0.5449858332258767
240.0	560.0	-0.3327789306640625	0.345703125	0.47984629552460084
240.0	580.0	-0.2999267578125	0.0496826171875	0.30401385248458285
240.0	600.0	-0.3063201904296875	0.089111328125	0.3190186324732169
240.0	620.0	-0.2896728515625	0.0924072265625	0.30405502208206225
240.0	640.0	-0.2749786376953125	0.08544921875	0.28794933612313695
240.0	660.0	-0.30340576171875	0.069091796875	0.31117315539671986
240.0	680.0	-0.317840576171875	-0.0006103515625	0.3178411622025997
240.0	700.0	-0.265472412109375	-0.24169921875	0.35901826406957377
240.0	720.0	-0.16912841796875	-0.349365234375	0.3881500853465202
240.0	740.0	-0.0644378662109375	-0.4095458984375	0.41458422730344885
240.0	760.0	0.083160400390625	-0.5078125	0.5145767069634799
240.0	780.0	0.2321319580078125	-0.3192138671875	0.3946932212913464
240.0	800.0	0.344970703125	-0.214111328125	0.40601532833873194
260.0	0.0	-0.289581298828125	0.5319621562957764	0.6056740578577192
260.0	20.0	-0.2879638671875	0.5338592529296875	0.6065714226240997
260.0	40.0	-0.275787353515625	0.5293006896972656	0.5968399152814374
260.0	60.0	-0.18206787109375	0.48236846923828125	0.5155851528117281
260.0	80.0	-0.14678955078125	0.461578369140625	0.4843570615538502
260.0	100.0	-0.056488037109375	0.43395233154296875	0.43761344173602434
260.0	120.0	-0.144073486328125	0.41251373291015625	0.4369493669776993
260.0	140.0	-0.196990966796875	0.397369384765625	0.4435176083861596
260.0	160.0	-0.210968017578125	0.391265869140625	0.4445182614867614
260.0	180.0	-0.248687744140625	0.3705291748046875	0.44624820836300916
260.0	200.0	-0.219146728515625	0.365936279296875	0.4265379808700997
260.0	220.0	-0.20806884765625	0.3570098876953125	0.41321750359492204
260.0	240.0	-0.1583251953125	0.3839263916015625	0.4152906712640408
260.0	260.0	0.00799560546875	0.355499267578125	0.3555891715946862
260.0	280.0	-0.01507568359375	0.359466552734375	0.35978254372683793
260.0	300.0	0.0289306640625	0.294097900390625	0.29551744168030286
260.0	320.0	0.02044677734375	0.301025390625	0.3017190025581397
260.0	340.0	-0.063446044921875	0.309539794921875	0.3159751339211758
260.0	360.0	-0.085418701171875	0.305419921875	0.31713984799772665
260.0	380.0	-0.1973876953125	0.522491455078125	0.558533099189687
260.0	400.0	-0.25555419921875	0.57403564453125	0.6283509130499805
260.0	420.0	-0.320892333984375	0.634490966796875	0.7110208695648622
260.0	440.0	-0.35748291015625	0.6536865234375	0.7450504023068417
260.0	460.0	-0.34613037109375	0.62835693359375	0.717383209859861
260.0	480.0	-0.326263427734375	0.564422607421875	0.6519361196052047
260.0	500.0	-0.312652587890625	0.522674560546875	0.6090487147655546
260.0	520.0	-0.301788330078125	0.4755859375	0.5632567621601158
260.0	540.0	-0.295257568359375	0.468505859375	0.5537822423500037
260.0	560.0	-0.33203125	0.373046875	0.49940837190001947
260.0	580.0	-0.313079833984375	0.092529296875	0.3264669251668011
260.0	600.0	-0.33758544921875	0.09130859375	0.3497158772730054
260.0	620.0	-0.2972412109375	0.1029052734375	0.3145502070907568
260.0	640.0	-0.25189208984375	0.099853515625	0.27096189678352184
260.0	660.0	-0.287872314453125	0.0701904296875	0.29630586536265996
260.0	680.0	-0.30902099609375	-0.0274658203125	0.3102391775907936
260.0	700.0	-0.275848388671875	-0.251953125	0.37359431303237933
260.0	720.0	-0.2186279296875	-0.3974609375	0.45362249555971246
260.0	740.0	-0.161590576171875	-0.4449462890625	0.4733800951223534
260.0	760.0	-0.0252685546875	-0.669921875	0.6703982536220622
260.0	780.0	0.100067138671875	-0.443603515625	0.45474994372384026
260.0	800.0	0.15472412109375	-0.352783203125	0.3852214195178773
280.0	0.0	-0.217926025390625	0.5094400644302368	0.5540946956876949
280.0	20.0	-0.21234130859375	0.5162372589111328	0.5582022382823147
280.0	40.0	-0.1888427734375	0.5012626647949219	0.535654601582842
280.0	60.0	-0.114013671875	0.4783897399902344	0.49178843083417917
280.0	80.0	-0.04315185546875	0.453033447265625	0.455083933985558
280.0	100.0	-0.079681396484375	0.41632080078125	0.42387749894142934
280.0	120.0	-0.217315673828125	0.40634918212890625	0.46080989562747354
280.0	140.0	-0.265411376953125	0.405487060546875	0.4846266142991931
280.0	160.0	-0.25506591796875	0.409454345703125	0.4824017866098915
280.0	180.0	-0.27789306640625	0.398468017578125	0.4857996679592416
280.0	200.0	-0.240325927734375	0.40289306640625	0.4691261818526216
280.0	220.0	-0.2032470703125	0.362945556640625	0.4159793849168339
280.0	240.0	-0.1890869140625	0.394287109375	0.43728272969438486
280.0	260.0	-0.16241455078125	0.4208984375	0.4511474049525461
280.0	280.0	-0.13812255859375	0.42730712890625	0.4490759664094556
280.0	300.0	-0.067169189453125	0.4456787109375	0.4507118962205252
280.0	320.0	-0.11224365234375	0.463623046875	0.4770167366928786
280.0	340.0	-0.145294189453125	0.47747802734375	0.4990948487861996
280.0	360.0	-0.178924560546875	0.524658203125	0.5543286285888959
280.0	380.0	-0.245849609375	0.610443115234375	0.6580902881572471
280.0	400.0	-0.260772705078125	0.665191650390625	0.7144804654174712
280.0	420.0	-0.25177001953125	0.710968017578125	0.7542305116830895
280.0	440.0	-0.248291015625	0.72283935546875	0.7642938978263348
280.0	460.0	-0.25103759765625	0.722900390625	0.7652482278338179
280.0	480.0	-0.242218017578125	0.684539794921875	0.7261296708379018
280.0	500.0	-0.249114990234375	0.6142578125	0.6628506155814883
280.0	520.0	-0.241455078125	0.56787109375	0.6170722274330381
280.0	540.0	-0.241180419921875	0.5540771484375	0.6042925461846467
280.0	560.0	-0.22100830078125	0.516845703125	0.5621157797580416
280.0	580.0	-0.325286865234375	0.1673583984375	0.36581467742775364
280.0	600.0	-0.364837646484375	0.0997314453125	0.3782233063632885
280.0	620.0	-0.289825439453125	0.1177978515625	0.31284999470503083
280.0	640.0	-0.2510986328125	0.1138916015625	0.2757205474874478
280.0	660.0	-0.283447265625	0.0823974609375	0.29518078182570784
280.0	680.0	-0.28173828125	-0.0220947265625	0.2826033192720421
280.0	700.0	-0.270782470703125	-0.2877197265625	0.3951022494156272
280.0	720.0	-0.24102783203125	-0.461181640625	0.5203680634543699
280.0	740.0	-0.215362548828125	-0.529052734375	0.5712073381771376
280.0	760.0	-0.12371826171875	-0.7742919921875	0.7841137018624255
280.0	780.0	-0.06036376953125	-0.5135498046875	0.5170852797813831
280.0	800.0	-0.030670166015625	-0.4276123046875	0.42871079086440234
300.0	0.0	-0.148590087890625	0.48313021659851074	0.5054639654909809
300.0	20.0	-0.148193359375	0.4974536895751953	0.5190582289443283
300.0	40.0	-0.131439208984375	0.4812583923339844	0.49888466187118785
300.0	60.0	-0.09552001953125	0.4645957946777344	0.4743135319211185
300.0	80.0	-0.04266357421875	0.449005126953125	0.4510274765414084
300.0	100.0	-0.131744384765625	0.41931915283203125	0.43952830949672106
300.0	120.0	-0.2664794921875	0.41803741455078125	0.4957485246783994
300.0	140.0	-0.27301025390625	0.4212799072265625	0.5020073295986586
300.0	160.0	-0.272705078125	0.419586181640625	0.5004204466835083
300.0	180.0	-0.29010009765625	0.423614501953125	0.5134270278483204
300.0	200.0	-0.24432373046875	0.405181884765625	0.47314526840325755
300.0	220.0	-0.227996826171875	0.3726043701171875	0.436825559434054
300.0	240.0	-0.249755859375	0.4183807373046875	0.48725807396056425
300.0	260.0	-0.301025390625	0.439971923828125	0.5330962197933458
300.0	280.0	-0.308380126953125	0.446044921875	0.5422678074808612
300.0	300.0	-0.251556396484375	0.465667724609375	0.529270299898905
300.0	320.0	-0.25616455078125	0.480194091796875	0.544248695794106
300.0	340.0	-0.24774169921875	0.5037841796875	0.5614039982358523
300.0	360.0	-0.24237060546875	0.558135986328125	0.6084893504653613
300.0	380.0	-0.256927490234375	0.622711181640625	0.6736326528445591
300.0	400.0	-0.26568603515625	0.677215576171875	0.727468216410073
300.0	420.0	-0.257232666015625	0.711334228515625	0.7564159101469412
300.0	440.0	-0.24957275390625	0.724945068359375	0.7667019705406584
300.0	460.0	-0.257049560546875	0.721923828125	0.766321401366291
300.0	480.0	-0.239593505859375	0.661163330078125	0.7032368001533922
300.0	500.0	-0.2213134765625	0.575469970703125	0.616559277027956
300.0	520.0	-0.202850341796875	0.5286865234375	0.566266457801925
300.0	540.0	-0.18316650390625	0.519287109375	0.5506442318923186
300.0	560.0	-0.1668701171875	0.500732421875	0.5278054512099822
300.0	580.0	-0.23065185546875	0.2286376953125	0.32476987875877394
300.0	600.0	-0.265869140625	0.09716796875	0.28306892109109577
300.0	620.0	-0.253875732421875	0.1112060546875	0.27716362335613726
300.0	640.0	-0.255523681640625	0.1043701171875	0.276017161134796
300.0	660.0	-0.2818603515625	0.0721435546875	0.2909466450500579
300.0	680.0	-0.262481689453125	-0.0377197265625	0.2651780818056359
300.0	700.0	-0.2646484375	-0.3380126953125	0.42929171627648766
300.0	720.0	-0.258148193359375	-0.4984130859375	0.56129857827047
300.0	740.0	-0.231536865234375	-0.5836181640625	0.6278690001793721
300.0	760.0	-0.15142822265625	-0.7930908203125	0.8074178322781737
300.0	780.0	-0.10528564453125	-0.6446533203125	0.6531944353209781
300.0	800.0	-0.048248291015625	-0.5777587890625	0.5797698818711565
320.0	0.0	-0.130218505859375	0.47514060139656067	0.49266159822309413
320.0	20.0	-0.12274169921875	0.4831676483154297	0.49851429378280504
320.0	40.0	-0.09930419921875	0.4530448913574219	0.4638006010857849
320.0	60.0	-0.051788330078125	0.4285087585449219	0.43162690750460747
320.0	80.0	-0.05889892578125	0.4391021728515625	0.4430347634905738
320.0	100.0	-0.1488037109375	0.4176483154296875	0.4433651539871247
320.0	120.0	-0.254119873046875	0.44251251220703125	0.5102883825222144
320.0	140.0	-0.2816162109375	0.4514617919921875	0.5320953297028566
320.0	160.0	-0.259765625	0.4559478759765625	0.5247538904469212
320.0	180.0	-0.281707763671875	0.4704437255859375	0.5483398244302394
320.0	200.0	-0.264892578125	0.4402313232421875	0.5137817590273877
320.0	220.0	-0.2403564453125	0.4111175537109375	0.4762235439082431
320.0	240.0	-0.282989501953125	0.39459228515625	0.4855781396649864
320.0	260.0	-0.367767333984375	0.437591552734375	0.5716110381810835
320.0	280.0	-0.378387451171875	0.450225830078125	0.5881159420334435
320.0	300.0	-0.299163818359375	0.461181640625	0.5497158319213007
320.0	320.0	-0.29266357421875	0.472930908203125	0.5561614977758946
320.0	340.0	-0.277130126953125	0.501373291015625	0.5728667246479706
320.0	360.0	-0.25830078125	0.5413818359375	0.5998446347825565
320.0	380.0	-0.262847900390625	0.605926513671875	0.6604816111825619
320.0	400.0	-0.275787353515625	0.6639404296875	0.7189405806690664
320.0	420.0	-0.25408935546875	0.6961669921875	0.7410869595222381
320.0	440.0	-0.237213134765625	0.705535888671875	0.7443459958308011
320.0	460.0	-0.247528076171875	0.70745849609375	0.7495116224506329
320.0	480.0	-0.2264404296875	0.642242431640625	0.6809923708799699
320.0	500.0	-0.2684326171875	0.513946533203125	0.5798250675519658
320.0	520.0	-0.244171142578125	0.4725341796875	0.531891058244868
320.0	540.0	-0.21075439453125	0.4561767578125	0.5025083573260828
320.0	560.0	-0.18389892578125	0.4368896484375	0.47401622315627556
320.0	580.0	-0.092681884765625	0.2442626953125	0.2612550403055141
320.0	600.0	-0.169097900390625	0.0621337890625	0.1801519016268798
320.0	620.0	-0.221588134765625	0.072265625	0.23307428435061087
320.0	640.0	-0.226776123046875	0.0654296875	0.2360263840983017
320.0	660.0	-0.2379150390625	0.031005859375	0.23992692455765188
320.0	680.0	-0.23699951171875	-0.066650390625	0.2461931012952861
320.0	700.0	-0.264251708984375	-0.3778076171875	0.46105049756622035
320.0	720.0	-0.2939453125	-0.5223388671875	0.599367782680587
320.0	740.0	-0.268157958984375	-0.6201171875	0.6756138077330687
320.0	760.0	-0.2109375	-0.8043212890625	0.8315211151530739
320.0	780.0	-0.15228271484375	-0.754150390625	0.7693717157005597
320.0	800.0	-0.036956787109375	-0.682861328125	0.6838606565390983
340.0	0.0	-0.111083984375	0.49675679206848145	0.5090255023579798
340.0	20.0	-0.09716796875	0.4941596984863281	0.503622300696762
340.0	40.0	-0.074676513671875	0.4439811706542969	0.45021757139159463
340.0	60.0	-0.041412353515625	0.421905517578125	0.42393307111685524
340.0	80.0	-0.0704345703125	0.4249267578125	0.43072471278085445
340.0	100.0	-0.161041259765625	0.41330718994140625	0.443573128812106
340.0	120.0	-0.235687255859375	0.44437408447265625	0.5030077628878444
340.0	140.0	-0.258636474609375	0.4604034423828125	0.5280758996170054
340.0	160.0	-0.255584716796875	0.4666290283203125	0.5320396578557822
340.0	180.0	-0.270355224609375	0.482635498046875	0.5531988534410938
340.0	200.0	-0.269256591796875	0.460784912109375	0.533687031371115
340.0	220.0	-0.271087646484375	0.4320068359375	0.5100180569089369
340.0	240.0	-0.317657470703125	0.3931884765625	0.5054734877271471
340.0	260.0	-0.404296875	0.44012451171875	0.5976332896939676
340.0	280.0	-0.414947509765625	0.474212646484375	0.6301262333425012
340.0	300.0	-0.34442138671875	0.475982666015625	0.5875249696622338
340.0	320.0	-0.337493896484375	0.484527587890625	0.5904821026850122
340.0	340.0	-0.317413330078125	0.516510009765625	0.6062456699221618
340.0	360.0	-0.295196533203125	0.52850341796875	0.6053568005893672
340.0	380.0	-0.286834716796875	0.57086181640625	0.6388719497603464
340.0	400.0	-0.27813720703125	0.61669921875	0.6765192032322547
340.0	420.0	-0.22430419921875	0.614410400390625	0.6540737832197013
340.0	440.0	-0.200408935546875	0.61944580078125	0.651058247434556
340.0	460.0	-0.22711181640625	0.61175537109375	0.6525522287245658
340.0	480.0	-0.229095458984375	0.571441650390625	0.6156543584905598
340.0	500.0	-0.26617431640625	0.450897216796875	0.523600102014412
340.0	520.0	-0.243316650390625	0.412841796875	0.4792090792172999
340.0	540.0	-0.2025146484375	0.39208984375	0.4413010632251679
340.0	560.0	-0.17791748046875	0.3773193359375	0.4171624517243421
340.0	580.0	-0.13690185546875	0.227783203125	0.2657579832416545
340.0	600.0	-0.210052490234375	0.0362548828125	0.21315831013922565
340.0	620.0	-0.281219482421875	0.040283203125	0.2840900099398732
340.0	640.0	-0.3131103515625	0.027587890625	0.31432337483033185
340.0	660.0	-0.28753662109375	-0.0015869140625	0.28754100014824413
340.0	680.0	-0.227142333984375	-0.08349609375	0.24200255692735592
340.0	700.0	-0.2581787109375	-0.459228515625	0.5268273686365298
340.0	720.0	-0.28253173828125	-0.6109619140625	0.6731260235432429
340.0	740.0	-0.256256103515625	-0.7301025390625	0.7737679937387693
340.0	760.0	-0.219451904296875	-0.819580078125	0.8484519095145616
340.0	780.0	-0.1949462890625	-0.822509765625	0.8452966166782713
340.0	800.0	-0.077423095703125	-0.749267578125	0.7532570871738004
360.0	0.0	-0.091705322265625	0.48596706986427307	0.4945440921943254
360.0	20.0	-0.074737548828125	0.4591197967529297	0.465163077828935
360.0	40.0	-0.061553955078125	0.4279518127441406	0.43235592214835666
360.0	60.0	-0.042388916015625	0.406402587890625	0.40860724864492665
360.0	80.0	-0.09002685546875	0.4102020263671875	0.4199649237035612
360.0	100.0	-0.132659912109375	0.40692901611328125	0.42800686494002665
360.0	120.0	-0.19500732421875	0.4308929443359375	0.4729657344644007
360.0	140.0	-0.233001708984375	0.450225830078125	0.5069448633324694
360.0	160.0	-0.239715576171875	0.4588165283203125	0.517664142199668
360.0	180.0	-0.27825927734375	0.4763336181640625	0.5516538237165884
360.0	200.0	-0.290069580078125	0.4697418212890625	0.552084902849793
360.0	220.0	-0.290618896484375	0.4460601806640625	0.5323805291028701
360.0	240.0	-0.3175048828125	0.382171630859375	0.49685461258148117
360.0	260.0	-0.2628173828125	0.498443603515625	0.5634882453024674
360.0	280.0	-0.15887451171875	0.66180419921875	0.6806070147871253
360.0	300.0	-0.09637451171875	0.507965087890625	0.5170266695488327
360.0	320.0	-0.116302490234375	0.50994873046875	0.5230429972205026
360.0	340.0	-0.14129638671875	0.530303955078125	0.5488050233655634
360.0	360.0	-0.250640869140625	0.417694091796875	0.4871233925871187
360.0	380.0	-0.3031005859375	0.49261474609375	0.5783936836313702
360.0	400.0	-0.281951904296875	0.51861572265625	0.590304280962707
360.0	420.0	-0.231292724609375	0.439208984375	0.4963878084854091
360.0	440.0	-0.206085205078125	0.42657470703125	0.4737479207668247
360.0	460.0	-0.22265625	0.40289306640625	0.46032448188456526
360.0	480.0	-0.217498779296875	0.45941162109375	0.508295934069532
360.0	500.0	-0.261993408203125	0.393218994140625	0.47250579181090907
360.0	520.0	-0.245025634765625	0.36474609375	0.4394055923610682
360.0	540.0	-0.22589111328125	0.351806640625	0.4180845697311615
360.0	560.0	-0.217559814453125	0.3365478515625	0.400745217384079
360.0	580.0	-0.188201904296875	0.2135009765625	0.2846095988790808
360.0	600.0	-0.230621337890625	0.012939453125	0.2309840490978455
360.0	620.0	-0.298187255859375	0.0135498046875	0.2984949526608679
360.0	640.0	-0.334503173828125	-0.0001220703125	0.3345031961016965
360.0	660.0	-0.32763671875	-0.029541015625	0.3289657901323831
360.0	680.0	-0.253692626953125	-0.078369140625	0.26552150792860163
360.0	700.0	-0.280029296875	-0.50439453125	0.5769144219580701
360.0	720.0	-0.2955322265625	-0.6334228515625	0.6989733942136551
360.0	740.0	-0.3067626953125	-0.771240234375	0.830008945948292
360.0	760.0	-0.363555908203125	-0.5333251953125	0.645452292849375
360.0	780.0	-0.509979248046875	-0.4278564453125	0.665687592819563
360.0	800.0	-0.777252197265625	-0.2366943359375	0.8124931918601757
380.0	0.0	0.083160400390625	0.4190070331096649	0.42717975840211914
380.0	20.0	0.055267333984375	0.4123802185058594	0.4160672094994759
380.0	40.0	0.018798828125	0.4032707214355469	0.40370864581529553
380.0	60.0	-0.019866943359375	0.4127235412597656	0.41320142418491984
380.0	80.0	-0.1385498046875	0.405303955078125	0.4283308818902919
380.0	100.0	-0.16448974609375	0.407958984375	0.43987203764534505
380.0	120.0	-0.1900634765625	0.42527008056640625	0.4658097965350038
380.0	140.0	-0.2254638671875	0.4437408447265625	0.49773476137977934
380.0	160.0	-0.2276611328125	0.446136474609375	0.500866594384525
380.0	180.0	-0.259368896484375	0.4605255126953125	0.5285413629100403
380.0	200.0	-0.284820556640625	0.4573974609375	0.5388276039301878
380.0	220.0	-0.27313232421875	0.444915771484375	0.5220644694371309
380.0	240.0	-0.290130615234375	0.4471588134765625	0.5330354381896613
380.0	260.0	-0.132537841796875	0.9013671875	0.9110593209060723
380.0	280.0	0.84381103515625	0.480621337890625	0.9710890450866164
380.0	300.0	1.22406005859375	0.133087158203125	1.2312738195556334
380.0	320.0	1.107391357421875	0.192596435546875	1.124014682056255
380.0	340.0	1.154327392578125	0.147491455078125	1.1637119310968995
380.0	360.0	0.581268310546875	0.10943603515625	0.5914804262498788
380.0	380.0	-0.28277587890625	0.439239501953125	0.522392130269237
380.0	400.0	-0.29522705078125	0.486236572265625	0.5688453355013287
380.0	420.0	-0.275604248046875	0.390655517578125	0.4780893587559925
380.0	440.0	-0.264373779296875	0.38067626953125	0.4634737504583638
380.0	460.0	-0.2470703125	0.3409423828125	0.4210527849530424
380.0	480.0	-0.24188232421875	0.319000244140625	0.40033512777577096
380.0	500.0	-0.25396728515625	0.27056884765625	0.37108878082160746
380.0	520.0	-0.2342529296875	0.2498779296875	0.34251045941998326
380.0	540.0	-0.2205810546875	0.2322998046875	0.3203423183797303
380.0	560.0	-0.229705810546875	0.217529296875	0.3163601656307708
380.0	580.0	-0.2283935546875	0.1951904296875	0.30043787987599524
380.0	600.0	-0.28668212890625	-0.0010986328125	0.28668423400716764
380.0	620.0	-0.30511474609375	-0.00732421875	0.3052026416401919
380.0	640.0	-0.328643798828125	-0.02099609375	0.3293138054514871
380.0	660.0	-0.31439208984375	-0.048095703125	0.3180496546380906
380.0	680.0	-0.258270263671875	-0.0899658203125	0.27349109294754165
380.0	700.0	-0.309661865234375	-0.5389404296875	0.6215683852418649
380.0	720.0	-0.292022705078125	-0.67236328125	0.7330413646271349
380.0	740.0	-0.2349853515625	-0.74560546875	0.7817580383205912
380.0	760.0	-0.382415771484375	-0.2239990234375	0.44319000979370393
380.0	780.0	-0.628082275390625	-0.0889892578125	0.6343551313466964
380.0	800.0	-1.058929443359375	0.1009521484375	1.063730653073203
400.0	0.0	0.092498779296875	0.3520776033401489	0.364025635010991
400.0	20.0	0.038482666015625	0.3547554016113281	0.3568365319808005
400.0	40.0	-0.006195068359375	0.35730743408203125	0.35736113571884454
400.0	60.0	-0.09283447265625	0.3976173400878906	0.4083108968077307
400.0	80.0	-0.178802490234375	0.3852996826171875	0.42476602493480947
400.0	100.0	-0.18603515625	0.39508819580078125	0.43669641837560147
400.0	120.0	-0.193572998046875	0.40425872802734375	0.4482138158949826
400.0	140.0	-0.221527099609375	0.422332763671875	0.47690588078997914
400.0	160.0	-0.23492431640625	0.426910400390625	0.48728012928974196
400.0	180.0	-0.259857177734375	0.4405059814453125	0.5114403899861376
400.0	200.0	-0.29254150390625	0.45074462890625	0.5373557964659574
400.0	220.0	-0.2904052734375	0.43896484375	0.5263319835320395
400.0	240.0	-0.277862548828125	0.4685516357421875	0.5447460246738306
400.0	260.0	0.057220458984375	0.953125	0.9548410582664439
400.0	280.0	1.053497314453125	0.6773681640625	1.2524712456760627
400.0	300.0	1.85296630859375	0.10943603515625	1.8561951369870218
400.0	320.0	1.849273681640625	0.10302734375	1.852141404744479
400.0	340.0	2.009613037109375	-0.317657470703125	2.034564038710375
400.0	360.0	1.21966552734375	-0.234405517578125	1.2419862902873673
400.0	380.0	-0.312225341796875	0.31158447265625	0.44110038274824565
400.0	400.0	-0.29248046875	0.4517822265625	0.5381932783285107
400.0	420.0	-0.304656982421875	0.3680419921875	0.4777769196515739
400.0	440.0	-0.291778564453125	0.365509033203125	0.4676874854295436
400.0	460.0	-0.267730712890625	0.32708740234375	0.4226888967040706
400.0	480.0	-0.262054443359375	0.290924072265625	0.3915473753047088
400.0	500.0	-0.2669677734375	0.260955810546875	0.37332255103643663
400.0	520.0	-0.256103515625	0.236572265625	0.3486480282153194
400.0	540.0	-0.258941650390625	0.2117919921875	0.3345244778215351
400.0	560.0	-0.275390625	0.19091796875	0.3350965042036646
400.0	580.0	-0.2799072265625	0.1680908203125	0.32650050437210637
400.0	600.0	-0.346405029296875	-0.002197265625	0.3464119979134609
400.0	620.0	-0.309661865234375	-0.0125732421875	0.3099170166343529
400.0	640.0	-0.328521728515625	-0.0286865234375	0.3297718040309454
400.0	660.0	-0.3062744140625	-0.055419921875	0.31124810754438137
400.0	680.0	-0.23724365234375	-0.100341796875	0.25759081268070466
400.0	700.0	-0.29022216796875	-0.570556640625	0.6401279457591011
400.0	720.0	-0.17559814453125	-0.6456298828125	0.6690834431842565
400.0	740.0	-0.110870361328125	-0.6064453125	0.6164966780723572
400.0	760.0	-0.527587890625	-0.00439453125	0.5276061923812534
400.0	780.0	-0.83807373046875	0.109619140625	0.8452123601161844
400.0	800.0	-1.222503662109375	0.2379150390625	1.2454391874687996
420.0	0.0	-0.080352783203125	0.2902771234512329	0.30119325717487555
420.0	20.0	-0.08905029296875	0.3160686492919922	0.32837378967128994
420.0	40.0	-0.099853515625	0.3139686584472656	0.32946478274596797
420.0	60.0	-0.12506103515625	0.38632965087890625	0.4060675580030623
420.0	80.0	-0.191558837890625	0.3714599609375	0.41794412420046745
420.0	100.0	-0.183380126953125	0.37961578369140625	0.42158796731997084
420.0	120.0	-0.18798828125	0.38715362548828125	0.43038067291184146
420.0	140.0	-0.1990966796875	0.3963623046875	0.44355672065675383
420.0	160.0	-0.206390380859375	0.402862548828125	0.45265353479186626
420.0	180.0	-0.245941162109375	0.417083740234375	0.48419613958354263
420.0	200.0	-0.272003173828125	0.4332275390625	0.5115386859023696
420.0	220.0	-0.2550048828125	0.416778564453125	0.4886019464204216
420.0	240.0	-0.0045166015625	0.3779296875	0.37795667527313503
420.0	260.0	0.368743896484375	0.763763427734375	0.8481194696144178
420.0	280.0	1.188201904296875	0.65216064453125	1.3554103702016358
420.0	300.0	1.641876220703125	0.158477783203125	1.6495068147417136
420.0	320.0	1.79217529296875	0.11376953125	1.7957827783360854
420.0	340.0	2.13092041015625	-0.368072509765625	2.162475240752052
420.0	360.0	1.2548828125	-0.273712158203125	1.2843867091558223
420.0	380.0	-0.477386474609375	0.07489013671875	0.4832249773322158
420.0	400.0	-0.311187744140625	0.40521240234375	0.5109157495287499
420.0	420.0	-0.35247802734375	0.362152099609375	0.5053661078976508
420.0	440.0	-0.328369140625	0.362762451171875	0.4893085820778418
420.0	460.0	-0.27093505859375	0.330718994140625	0.42752878155813734
420.0	480.0	-0.271484375	0.2978515625	0.4030128027157847
420.0	500.0	-0.29327392578125	0.25262451171875	0.38707717507531103
420.0	520.0	-0.3145751953125	0.214111328125	0.3805275474093156
420.0	540.0	-0.390350341796875	0.193359375	0.43561592858999976
420.0	560.0	-0.4215087890625	0.1593017578125	0.4506070453278416
420.0	580.0	-0.392578125	0.1365966796875	0.41566361054362827
420.0	600.0	-0.37762451171875	-0.000244140625	0.37762459063926057
420.0	620.0	-0.30084228515625	-0.0205078125	0.30154046314146565
420.0	640.0	-0.302947998046875	-0.0369873046875	0.3051975593425598
420.0	660.0	-0.292999267578125	-0.06591796875	0.30032274207166476
420.0	680.0	-0.257354736328125	-0.09765625	0.2752602468112336
420.0	700.0	-0.304168701171875	-0.5841064453125	0.6585582269079857
420.0	720.0	-0.131134033203125	-0.59716796875	0.6113965305471722
420.0	740.0	-0.24951171875	-0.3680419921875	0.44464705757142137
420.0	760.0	-0.7119140625	0.0982666015625	0.7186640086771404
420.0	780.0	-1.028045654296875	0.1888427734375	1.0452461243163051
420.0	800.0	-1.286163330078125	0.2646484375	1.3131088710037881
440.0	0.0	-0.163116455078125	0.22550982236862183	0.27831934518100127
440.0	20.0	-0.163909912109375	0.24126434326171875	0.29167609195340555
440.0	40.0	-0.1678466796875	0.24247360229492188	0.294899907921305
440.0	60.0	-0.153167724609375	0.3423957824707031	0.3750936199347283
440.0	80.0	-0.18634033203125	0.35318756103515625	0.3993296540597489
440.0	100.0	-0.196044921875	0.3647003173828125	0.41405305564878886
440.0	120.0	-0.171722412109375	0.37195587158203125	0.4096825078338231
440.0	140.0	-0.1812744140625	0.376617431640625	0.4179726103577644
440.0	160.0	-0.1925048828125	0.3782501220703125	0.42441876107549803
440.0	180.0	-0.211273193359375	0.3944854736328125	0.44749877222130147
440.0	200.0	-0.23785400390625	0.41241455078125	0.4760885304965187
440.0	220.0	-0.188751220703125	0.386993408203125	0.4305704603309316
440.0	240.0	0.1146240234375	0.36224365234375	0.37994622042118037
440.0	260.0	0.479949951171875	0.768157958984375	0.9057696205884397
440.0	280.0	1.654022216796875	0.7281494140625	1.807205318401097
440.0	300.0	1.87774658203125	0.247589111328125	1.8939991009444257
440.0	320.0	2.010894775390625	0.22357177734375	2.0232849866783362
440.0	340.0	2.49932861328125	-0.36175537109375	2.5253733319415472
440.0	360.0	1.7108154296875	-0.3284912109375	1.7420665630566503
440.0	380.0	-0.61346435546875	0.060089111328125	0.6164002082502023
440.0	400.0	-0.426483154296875	0.38800048828125	0.5765693885435651
440.0	420.0	-0.435882568359375	0.34320068359375	0.5547795261351869
440.0	440.0	-0.408935546875	0.352569580078125	0.5399385060304744
440.0	460.0	-0.34014892578125	0.325653076171875	0.4709046800896582
440.0	480.0	-0.3272705078125	0.290863037109375	0.43784391241667536
440.0	500.0	-0.2982177734375	0.2452392578125	0.38610378652176663
440.0	520.0	-0.307830810546875	0.2073974609375	0.37117854830966174
440.0	540.0	-0.35540771484375	0.1717529296875	0.39473245702208937
440.0	560.0	-0.379058837890625	0.1270751953125	0.3997920807703689
440.0	580.0	-0.382568359375	0.093505859375	0.3938297796413273
440.0	600.0	-0.32342529296875	-0.0230712890625	0.32424713493094615
440.0	620.0	-0.260589599609375	-0.052734375	0.265871874652463
440.0	640.0	-0.2652587890625	-0.06982421875	0.2742948171201048
440.0	660.0	-0.248809814453125	-0.109130859375	0.27169075846654134
440.0	680.0	-0.2557373046875	-0.181884765625	0.313821026980807
440.0	700.0	-0.2054443359375	-0.467529296875	0.5106770198523057
440.0	720.0	-0.04779052734375	-0.5380859375	0.5402040453745673
440.0	740.0	-0.415924072265625	-0.08740234375	0.4250082394295598
440.0	760.0	-0.61846923828125	0.1434326171875	0.6348835439460102
440.0	780.0	-0.7965087890625	0.1837158203125	0.817421405204748
440.0	800.0	-1.00811767578125	0.2362060546875	1.0354199865241271
460.0	0.0	-0.13787841796875	0.20183339715003967	0.24443235945081201
460.0	20.0	-0.1488037109375	0.2143268585205078	0.2609186591105374
460.0	40.0	-0.166351318359375	0.21498489379882812	0.2718294790518415
460.0	60.0	-0.16552734375	0.2651634216308594	0.3125874944714129
460.0	80.0	-0.178802490234375	0.31331634521484375	0.3607457036373419
460.0	100.0	-0.216796875	0.34131622314453125	0.40434842548402866
460.0	120.0	-0.1927490234375	0.3508758544921875	0.4003324259933645
460.0	140.0	-0.183929443359375	0.348388671875	0.39396028584784526
460.0	160.0	-0.17926025390625	0.3528289794921875	0.39575564102111255
460.0	180.0	-0.20550537109375	0.3782958984375	0.4305116076518904
460.0	200.0	-0.214080810546875	0.4001922607421875	0.4538550859055674
460.0	220.0	-0.143524169921875	0.3773651123046875	0.4037370621289215
460.0	240.0	0.19720458984375	0.3614044189453125	0.41170718270227036
460.0	260.0	0.57208251953125	0.764404296875	0.9547734486432822
460.0	280.0	1.330047607421875	0.849578857421875	1.5782302978294749
460.0	300.0	1.420654296875	0.385406494140625	1.4720043467854191
460.0	320.0	1.474365234375	0.38116455078125	1.5228392098662027
460.0	340.0	1.83563232421875	-0.154052734375	1.8420853060282372
460.0	360.0	1.300079345703125	-0.265838623046875	1.3269802103374881
460.0	380.0	-0.6102294921875	0.147369384765625	0.6277720674748224
460.0	400.0	-0.437591552734375	0.405364990234375	0.5964957186201727
460.0	420.0	-0.421173095703125	0.352508544921875	0.5492258650019054
460.0	440.0	-0.400238037109375	0.35052490234375	0.5320321357890526
460.0	460.0	-0.38555908203125	0.32220458984375	0.5024655246414019
460.0	480.0	-0.395782470703125	0.286102294921875	0.4883628643492803
460.0	500.0	-0.387481689453125	0.23858642578125	0.4550445497185082
460.0	520.0	-0.38018798828125	0.1728515625	0.4176368866515927
460.0	540.0	-0.392120361328125	0.123779296875	0.41119301076619563
460.0	560.0	-0.37945556640625	0.077880859375	0.3873654026028609
460.0	580.0	-0.372344970703125	0.04443359375	0.3749868283839461
460.0	600.0	-0.322174072265625	-0.0360107421875	0.3241803608997787
460.0	620.0	-0.272705078125	-0.0787353515625	0.2838438218824444
460.0	640.0	-0.279052734375	-0.1226806640625	0.30482941770272154
460.0	660.0	-0.2752685546875	-0.213134765625	0.34813676266342347
460.0	680.0	-0.3104248046875	-0.3604736328125	0.4757150400379555
460.0	700.0	-0.225616455078125	-0.425537109375	0.4816478135082213
460.0	720.0	-0.128509521484375	-0.4580078125	0.4756951265497453
460.0	740.0	0.73980712890625	-0.09130859375	0.7454205841490503
460.0	760.0	1.02459716796875	0.007568359375	1.024625120067438
460.0	780.0	1.09912109375	0.0072021484375	1.0991446900514563
460.0	800.0	1.1383056640625	0.0333251953125	1.1387933761132374
480.0	0.0	-0.15020751953125	0.189769446849823	0.2420221929522552
480.0	20.0	-0.14404296875	0.1944751739501953	0.24201026864427097
480.0	40.0	-0.15704345703125	0.19774627685546875	0.2525197762681683
480.0	60.0	-0.167327880859375	0.21262359619140625	0.2705686851249704
480.0	80.0	-0.161224365234375	0.261383056640625	0.3071064933276783
480.0	100.0	-0.182159423828125	0.30533599853515625	0.3555448321813375
480.0	120.0	-0.218963623046875	0.31993865966796875	0.3876929379908155
480.0	140.0	-0.2259521484375	0.3188629150390625	0.39080421181293634
480.0	160.0	-0.21026611328125	0.3226470947265625	0.3851142507489107
480.0	180.0	-0.206298828125	0.3616485595703125	0.41635187897381964
480.0	200.0	-0.20037841796875	0.3783721923828125	0.4281553764186959
480.0	220.0	-0.144256591796875	0.3516387939453125	0.38007868354350544
480.0	240.0	0.251800537109375	0.337554931640625	0.42112568475869144
480.0	260.0	0.536895751953125	0.650177001953125	0.8432005587842465
480.0	280.0	1.195587158203125	0.926544189453125	1.5125848035298954
480.0	300.0	0.952789306640625	0.58001708984375	1.1154493656636932
480.0	320.0	0.9251708984375	0.61041259765625	1.108397370392542
480.0	340.0	1.0377197265625	0.399200439453125	1.1118557558229025
480.0	360.0	0.20599365234375	0.154815673828125	0.25768445368080345
480.0	380.0	-0.713714599609375	0.204864501953125	0.7425348435299669
480.0	400.0	-0.531341552734375	0.428955078125	0.6828808861810393
480.0	420.0	-0.4608154296875	0.359771728515625	0.5846251421870221
480.0	440.0	-0.41351318359375	0.349029541015625	0.5411236212802175
480.0	460.0	-0.405731201171875	0.3096923828125	0.5104186316901613
480.0	480.0	-0.43634033203125	0.277740478515625	0.5172355930939303
480.0	500.0	-0.4482421875	0.236480712890625	0.5067979737765763
480.0	520.0	-0.459014892578125	0.161865234375	0.4867186309437736
480.0	540.0	-0.463623046875	0.120361328125	0.47899183594469785
480.0	560.0	-0.462738037109375	0.0750732421875	0.46878831329330334
480.0	580.0	-0.402557373046875	0.0343017578125	0.40401614965670407
480.0	600.0	-0.319915771484375	-0.044921875	0.32305429218315374
480.0	620.0	-0.27374267578125	-0.103515625	0.2926611302565122
480.0	640.0	-0.38360595703125	-0.2607421875	0.4638318861528888
480.0	660.0	-0.3734130859375	-0.39794921875	0.5457113829242543
480.0	680.0	-0.386871337890625	-0.45947265625	0.6006534391166947
480.0	700.0	-0.387664794921875	-0.4000244140625	0.5570489431529925
480.0	720.0	-0.330291748046875	-0.3570556640625	0.48639632612405
480.0	740.0	0.831207275390625	-0.0499267578125	0.8327053595408008
480.0	760.0	1.107452392578125	0.037841796875	1.1080987336053327
480.0	780.0	1.161651611328125	0.0443115234375	1.1624964418055572
480.0	800.0	1.19610595703125	0.0723876953125	1.198294387401651
500.0	0.0	-0.161529541015625	0.20751342177391052	0.26297074521139296
500.0	20.0	-0.133209228515625	0.1995067596435547	0.23989090375668498
500.0	40.0	-0.1280517578125	0.20078659057617188	0.2381438801104795
500.0	60.0	-0.14239501953125	0.17729949951171875	0.22740152619191242
500.0	80.0	-0.133636474609375	0.2193145751953125	0.25682209842442005
500.0	100.0	-0.136627197265625	0.26676177978515625	0.2997145945508897
500.0	120.0	-0.1790771484375	0.2973480224609375	0.34710873160140554
500.0	140.0	-0.225738525390625	0.2958831787109375	0.3721622459218861
500.0	160.0	-0.2786865234375	0.285858154296875	0.3992255787442686
500.0	180.0	-0.264984130859375	0.3250274658203125	0.41935598617984793
500.0	200.0	-0.2508544921875	0.3227691650390625	0.4087883439515638
500.0	220.0	-0.2252197265625	0.3030548095703125	0.37757931992706595
500.0	240.0	0.114837646484375	0.3355712890625	0.35467700107723116
500.0	260.0	0.571746826171875	0.704193115234375	0.9070735233602103
500.0	280.0	1.163543701171875	1.119476318359375	1.6146396415002966
500.0	300.0	0.965545654296875	1.00933837890625	1.3967971841554798
500.0	320.0	0.921600341796875	1.068756103515625	1.4112359118170208
500.0	340.0	0.92333984375	1.1397705078125	1.4668446671462656
500.0	360.0	-0.02154541015625	0.839385986328125	0.8396624552418908
500.0	380.0	-0.75537109375	0.40179443359375	0.8555841607580131
500.0	400.0	-0.548583984375	0.45477294921875	0.7125747843236315
500.0	420.0	-0.45751953125	0.356719970703125	0.5801493419574464
500.0	440.0	-0.425628662109375	0.334564208984375	0.5413806128246162
500.0	460.0	-0.429168701171875	0.28363037109375	0.514423912228361
500.0	480.0	-0.452362060546875	0.24786376953125	0.5158176829737957
500.0	500.0	-0.462677001953125	0.2000732421875	0.5040826424067288
500.0	520.0	-0.4521484375	0.12353515625	0.4687207530752221
500.0	540.0	-0.43328857421875	0.0582275390625	0.43718352536868565
500.0	560.0	-0.448455810546875	0.0313720703125	0.44955179991737004
500.0	580.0	-0.362823486328125	-0.001220703125	0.36282553982239796
500.0	600.0	-0.456634521484375	-0.128173828125	0.47428221179744995
500.0	620.0	-0.450347900390625	-0.2266845703125	0.504181639693481
500.0	640.0	-0.4248046875	-0.3404541015625	0.5443969303667148
500.0	660.0	-0.37469482421875	-0.47607421875	0.6058406333803823
500.0	680.0	-0.37689208984375	-0.4940185546875	0.6213710483779524
500.0	700.0	-0.395416259765625	-0.3927001953125	0.5572857991062682
500.0	720.0	-0.431121826171875	-0.283203125	0.5158197737694223
500.0	740.0	0.959442138671875	0.0130615234375	0.9595310421522432
500.0	760.0	1.17498779296875	0.079345703125	1.177663812057573
500.0	780.0	1.2110595703125	0.0904541015625	1.2144328830095865
500.0	800.0	1.223541259765625	0.0992431640625	1.2275595382554725
520.0	0.0	-0.10302734375	0.18202117085456848	0.20915625785390374
520.0	20.0	-0.101318359375	0.18494415283203125	0.21087851861486362
520.0	40.0	-0.1031494140625	0.18484878540039062	0.21168106926562125
520.0	60.0	-0.116455078125	0.16060256958007812	0.19838087250746653
520.0	80.0	-0.109375	0.20514678955078125	0.232482463613909
520.0	100.0	-0.1104736328125	0.22031402587890625	0.24646032854348476
520.0	120.0	-0.1260986328125	0.2310333251953125	0.26320574185983237
520.0	140.0	-0.1478271484375	0.24847412109375	0.28912325169116754
520.0	160.0	-0.260009765625	0.226348876953125	0.3447301732055208
520.0	180.0	-0.265869140625	0.29998779296875	0.4008479460680042
520.0	200.0	-0.274169921875	0.292755126953125	0.4010918977220606
520.0	220.0	-0.281494140625	0.281463623046875	0.39807125279889355
520.0	240.0	-0.2030029296875	0.2935791015625	0.35692979468790886
520.0	260.0	0.0933837890625	0.642303466796875	0.6490564501789916
520.0	280.0	0.019287109375	1.155303955078125	1.1554649372469947
520.0	300.0	-0.0936279296875	1.17449951171875	1.1782254844660038
520.0	320.0	-0.1134033203125	1.224853515625	1.2300920485056481
520.0	340.0	-0.4058837890625	1.236480712890625	1.3013939463414759
520.0	360.0	-0.622314453125	0.95318603515625	1.138349197823392
520.0	380.0	-0.626953125	0.512969970703125	0.8100669180940736
520.0	400.0	-0.5498046875	0.482574462890625	0.7315485675135642
520.0	420.0	-0.4832763671875	0.366973876953125	0.6068161776419236
520.0	440.0	-0.463623046875	0.333984375	0.5713946905054326
520.0	460.0	-0.4971923828125	0.262664794921875	0.5623104658621625
520.0	480.0	-0.4786376953125	0.204681396484375	0.5205655745829295
520.0	500.0	-0.4913330078125	0.17657470703125	0.5220984119198697
520.0	520.0	-0.4888916015625	0.0911865234375	0.49732281280367985
520.0	540.0	-0.3621826171875	0.022216796875	0.36286338235784027
520.0	560.0	-0.4178466796875	0.0076904296875	0.41791744452062135
520.0	580.0	-0.4320068359375	-0.090087890625	0.44130005023112334
520.0	600.0	-0.4312744140625	-0.193603515625	0.47273665130526143
520.0	620.0	-0.403076171875	-0.3204345703125	0.5149259307752534
520.0	640.0	-0.378173828125	-0.461669921875	0.5967868639998586
520.0	660.0	-0.331298828125	-0.5980224609375	0.683659108988348
520.0	680.0	-0.3236083984375	-0.6248779296875	0.7037008047102262
520.0	700.0	-0.322021484375	-0.620849609375	0.6993940762261062
520.0	720.0	0.0982666015625	-1.0467529296875	1.0513553256592214
520.0	740.0	1.056396484375	0.0400390625	1.057154983304595
520.0	760.0	1.2073974609375	0.0843505859375	1.210340303396661
520.0	780.0	1.2188720703125	0.0931396484375	1.2224255060734543
520.0	800.0	1.2196044921875	0.0914306640625	1.2230268532190287
540.0	0.0	-0.1160888671875	0.18368256092071533	0.2172922186164735
540.0	20.0	-0.0960693359375	0.18596649169921875	0.20931520093482897
540.0	40.0	-0.0863037109375	0.18401336669921875	0.20324677032013252
540.0	60.0	-0.0924072265625	0.18381118774414062	0.2057319816190106
540.0	80.0	-0.090576171875	0.20433807373046875	0.2235130673750598
540.0	100.0	-0.088134765625	0.204498291015625	0.22268203326735844
540.0	120.0	-0.1026611328125	0.216278076171875	0.23940658809429854
540.0	140.0	-0.112060546875	0.2416839599609375	0.26639951701969
540.0	160.0	-0.1468505859375	0.248016357421875	0.28823117135209775
540.0	180.0	-0.1922607421875	0.27252197265625	0.3335152448793641
540.0	200.0	-0.213623046875	0.2561798095703125	0.3335609404406338
540.0	220.0	-0.2320556640625	0.268585205078125	0.3549476631988811
540.0	240.0	-0.2493896484375	0.2649688720703125	0.3638731920793197
540.0	260.0	-0.2186279296875	0.430419921875	0.4827623440020188
540.0	280.0	-0.1673583984375	1.17047119140625	1.182375424067809
540.0	300.0	-0.1795654296875	1.310302734375	1.3225494316846755
540.0	320.0	-0.1710205078125	1.33563232421875	1.34653693584336
540.0	340.0	-0.2369384765625	1.3399658203125	1.3607528215225237
540.0	360.0	-0.3282470703125	1.083587646484375	1.1322139050472249
540.0	380.0	-0.459716796875	0.508544921875	0.6855344417998703
540.0	400.0	-0.484375	0.476715087890625	0.6796149024613618
540.0	420.0	-0.44140625	0.31005859375	0.5394217358406037
540.0	440.0	-0.3809814453125	0.259552001953125	0.4609925198853843
540.0	460.0	-0.353515625	0.15277099609375	0.3851133266541385
540.0	480.0	-0.296875	0.089141845703125	0.3099694086202052
540.0	500.0	-0.2506103515625	0.04522705078125	0.2546586625910252
540.0	520.0	-0.2296142578125	-0.7479248046875	0.7823772880507334
540.0	540.0	-0.0904541015625	-1.018798828125	1.022806431676274
540.0	560.0	-0.003173828125	-1.1168212890625	1.116825798810267
540.0	580.0	0.010009765625	-1.146484375	1.1465280709721015
540.0	600.0	0.1148681640625	-1.18798828125	1.193528739286331
540.0	620.0	0.142333984375	-1.2149658203125	1.2232746656559552
540.0	640.0	0.3004150390625	-1.2393798828125	1.2752692616131112
540.0	660.0	0.414306640625	-1.28369140625	1.3488934794660679
540.0	680.0	0.4610595703125	-1.2926025390625	1.3723692110243397
540.0	700.0	0.4833984375	-1.245849609375	1.3363440045726556
540.0	720.0	0.4998779296875	-1.2529296875	1.3489665475494597
540.0	740.0	0.458740234375	-1.0640869140625	1.1587594933002638
540.0	760.0	0.72412109375	-0.5926513671875	0.935728059557321
540.0	780.0	1.158203125	0.0767822265625	1.1607454454253356
540.0	800.0	1.2073974609375	0.147705078125	1.2163985443851182
560.0	0.0	-0.06005859375	0.19690215587615967	0.2058579453698764
560.0	20.0	-0.0477294921875	0.1984405517578125	0.20409987017737588
560.0	40.0	-0.05419921875	0.19530105590820312	0.20268215943187856
560.0	60.0	-0.0697021484375	0.18621063232421875	0.19882854193346755
560.0	80.0	-0.0799560546875	0.193756103515625	0.20960533946144616
560.0	100.0	-0.084228515625	0.19164276123046875	0.20933559366822768
560.0	120.0	-0.0963134765625	0.199432373046875	0.22147134619779407
560.0	140.0	-0.115234375	0.2122955322265625	0.2415540398854883
560.0	160.0	-0.151611328125	0.2205810546875	0.26766022585150057
560.0	180.0	-0.201904296875	0.199615478515625	0.2839219687865137
560.0	200.0	-0.22021484375	0.19952392578125	0.2971605195294265
560.0	220.0	-0.2384033203125	0.2432403564453125	0.34059068416453664
560.0	240.0	-0.2620849609375	0.237823486328125	0.35390470101268046
560.0	260.0	-0.2723388671875	0.2559814453125	0.3737578881110701
560.0	280.0	-0.2156982421875	1.04095458984375	1.0630673496065746
560.0	300.0	-0.2255859375	1.229644775390625	1.2501661045010037
560.0	320.0	-0.224609375	1.2244873046875	1.2449170778323948
560.0	340.0	-0.21484375	1.224456787109375	1.2431622019721624
560.0	360.0	-0.244873046875	0.989349365234375	1.0192031081072637
560.0	380.0	-0.33349609375	0.2783203125	0.43437523052840665
560.0	400.0	-0.324462890625	0.25286865234375	0.41136203365268775
560.0	420.0	-0.3282470703125	0.08758544921875	0.33973129099862076
560.0	440.0	-0.30126953125	0.049652099609375	0.3053336887001073
560.0	460.0	-0.2769775390625	-0.087432861328125	0.2904497587968388
560.0	480.0	-0.2061767578125	-0.26141357421875	0.3329352973895922
560.0	500.0	-0.155517578125	-0.35687255859375	0.3892861931575727
560.0	520.0	-0.0682373046875	-0.9534912109375	0.955929819121715
560.0	540.0	-0.0303955078125	-1.1002197265625	1.100639511199031
560.0	560.0	0.0225830078125	-1.1490478515625	1.1492697496333297
560.0	580.0	0.028076171875	-1.1666259765625	1.1669637700535358
560.0	600.0	0.1112060546875	-1.205078125	1.2101983614072012
560.0	620.0	0.1351318359375	-1.2110595703125	1.2185753550475804
560.0	640.0	0.2532958984375	-1.20849609375	1.2347556927482737
560.0	660.0	0.3544921875	-1.23828125	1.2880237439970188
560.0	680.0	0.392578125	-1.2550048828125	1.3149733229658054
560.0	700.0	0.413818359375	-1.2120361328125	1.2807330798409544
560.0	720.0	0.443359375	-1.231201171875	1.3085961413005787
560.0	740.0	0.4246826171875	-1.1864013671875	1.2601204424203243
560.0	760.0	0.3797607421875	-0.298583984375	0.4830844822927467
560.0	780.0	1.120361328125	0.11376953125	1.126123000297418
560.0	800.0	1.1956787109375	0.150146484375	1.2050691044746495
580.0	0.0	0.1688232421875	0.20601236820220947	0.26635011348783394
580.0	20.0	0.11572265625	0.2167816162109375	0.24573563497503137
580.0	40.0	0.064453125	0.20807266235351562	0.21782662404110692
580.0	60.0	-0.048828125	0.195220947265625	0.2012346989023105
580.0	80.0	-0.07080078125	0.1909027099609375	0.20360892734858207
580.0	100.0	-0.084716796875	0.20196533203125	0.21901354071210544
580.0	120.0	-0.1014404296875	0.1817474365234375	0.20814007653026742
580.0	140.0	-0.1156005859375	0.194122314453125	0.22593576175039504
580.0	160.0	-0.1478271484375	0.208160400390625	0.25531082645659187
580.0	180.0	-0.1961669921875	0.2044677734375	0.28335235873092623
580.0	200.0	-0.2166748046875	0.20782470703125	0.30023171024891954
580.0	220.0	-0.235595703125	0.274627685546875	0.36183656669800024
580.0	240.0	-0.2618408203125	0.2704010009765625	0.37640047357973644
580.0	260.0	-0.27294921875	0.28192138671875	0.39240405745310325
580.0	280.0	-0.3045654296875	0.324493408203125	0.44503491203276563
580.0	300.0	-0.3402099609375	0.249481201171875	0.421881129299779
580.0	320.0	-0.3548583984375	0.168701171875	0.3929180173186587
580.0	340.0	-0.3636474609375	0.1741943359375	0.40321599983011236
580.0	360.0	-0.3828125	0.153472900390625	0.4124310140018094
580.0	380.0	-0.3677978515625	0.13592529296875	0.3921108834024265
580.0	400.0	-0.3487548828125	0.153961181640625	0.3812269845351167
580.0	420.0	-0.346435546875	0.09173583984375	0.35837557457284736
580.0	440.0	-0.3056640625	0.095947265625	0.32036915719981257
580.0	460.0	-0.2939453125	0.0322265625	0.29570660809540433
580.0	480.0	-0.263427734375	0.00506591796875	0.26347644062194947
580.0	500.0	-0.1727294921875	-0.154449462890625	0.2317112730502212
580.0	520.0	-0.024658203125	-1.0015869140625	1.0018903998954154
580.0	540.0	0.0008544921875	-1.1434326171875	1.1434329364703268
580.0	560.0	0.0380859375	-1.17138671875	1.1720057096700278
580.0	580.0	0.0423583984375	-1.19189453125	1.1926469752369504
580.0	600.0	0.1195068359375	-1.218994140625	1.2248381928703378
580.0	620.0	0.1448974609375	-1.2103271484375	1.2189696798653298
580.0	640.0	0.265869140625	-1.182373046875	1.2118962092164274
580.0	660.0	0.3651123046875	-1.19970703125	1.254035069631191
580.0	680.0	0.405029296875	-1.223388671875	1.2886925831241263
580.0	700.0	0.420166015625	-1.17919921875	1.251818788078689
580.0	720.0	0.444580078125	-1.2001953125	1.2798907117455787
580.0	740.0	0.4256591796875	-1.14453125	1.2211214188109214
580.0	760.0	0.390869140625	0.0745849609375	0.3979216021919072
580.0	780.0	1.144287109375	0.11083984375	1.149642753051711
580.0	800.0	1.2139892578125	0.109619140625	1.2189283301636353
600.0	0.0	0.2874755859375	0.1266648769378662	0.31414360340422937
600.0	20.0	0.1893310546875	0.14949989318847656	0.24123943776349466
600.0	40.0	0.124267578125	0.133056640625	0.1820618043068435
600.0	60.0	-0.03466796875	0.2084808349609375	0.21134362210216007
600.0	80.0	-0.0665283203125	0.19573211669921875	0.20672948244302067
600.0	100.0	-0.0894775390625	0.21550750732421875	0.23334462862851463
600.0	120.0	-0.107666015625	0.19278717041015625	0.22081409374249047
600.0	140.0	-0.114501953125	0.1884613037109375	0.22051838985868258
600.0	160.0	-0.140380859375	0.176605224609375	0.22560184183244453
600.0	180.0	-0.187744140625	0.18182373046875	0.2613574779886591
600.0	200.0	-0.2105712890625	0.186798095703125	0.2814849842100938
600.0	220.0	-0.2327880859375	0.304229736328125	0.38307443848516615
600.0	240.0	-0.2598876953125	0.324676513671875	0.4158803345975451
600.0	260.0	-0.2674560546875	0.360076904296875	0.44853998505932985
600.0	280.0	-0.2998046875	0.346954345703125	0.4585413488980642
600.0	300.0	-0.337890625	0.249755859375	0.42017622940265836
600.0	320.0	-0.3568115234375	0.143280029296875	0.3845043953625276
600.0	340.0	-0.374267578125	0.084014892578125	0.3835814414312388
600.0	360.0	-0.392333984375	0.06365966796875	0.3974651036524518
600.0	380.0	-0.36328125	0.150543212890625	0.3932385097482119
600.0	400.0	-0.34228515625	0.1707763671875	0.3825228042598856
600.0	420.0	-0.3291015625	0.15618896484375	0.3642839979726032
600.0	440.0	-0.288818359375	0.12261962890625	0.31377000829456775
600.0	460.0	-0.267578125	0.05181884765625	0.2725495293537255
600.0	480.0	-0.222412109375	0.034210205078125	0.22502774168560713
600.0	500.0	-0.118896484375	-0.091461181640625	0.1500050723936828
600.0	520.0	0.0093994140625	-0.9375	0.9375471182744461
600.0	540.0	0.0355224609375	-1.1619873046875	1.1625301464848028
600.0	560.0	0.0609130859375	-1.175537109375	1.1771142253647944
600.0	580.0	0.072021484375	-1.1873779296875	1.1895601885237048
600.0	600.0	0.1422119140625	-1.1993408203125	1.207742783778558
600.0	620.0	0.1708984375	-1.175048828125	1.1874114806661915
600.0	640.0	0.2923583984375	-1.1185302734375	1.1561070044477322
600.0	660.0	0.3760986328125	-1.16259765625	1.2219179562971587
600.0	680.0	0.40673828125	-1.2215576171875	1.2874933170867362
600.0	700.0	0.420166015625	-1.17724609375	1.2499791382002428
600.0	720.0	0.442138671875	-1.19482421875	1.274006090597269
600.0	740.0	0.4156494140625	-1.133056640625	1.2068893015827549
600.0	760.0	0.3507080078125	0.061767578125	0.35610579951924476
600.0	780.0	1.1512451171875	0.0882568359375	1.154623137191421
600.0	800.0	1.23095703125	0.086669921875	1.234004411718869
620.0	0.0	0.2891845703125	0.08155637979507446	0.30046490442662965
620.0	20.0	0.1781005859375	0.10181617736816406	0.20514958611985126
620.0	40.0	0.1146240234375	0.0869140625	0.14384964723368096
620.0	60.0	-0.0567626953125	0.19853591918945312	0.20649095570397452
620.0	80.0	-0.1090087890625	0.15594482421875	0.19026745463554573
620.0	100.0	-0.1322021484375	0.23647308349609375	0.2709186727961757
620.0	120.0	-0.15087890625	0.19043731689453125	0.2429625815165463
620.0	140.0	-0.1514892578125	0.183837890625	0.23821285704602838
620.0	160.0	-0.168212890625	0.210113525390625	0.269152875006928
620.0	180.0	-0.1998291015625	0.2521514892578125	0.32173287579327153
620.0	200.0	-0.2261962890625	0.25433349609375	0.34036787219259634
620.0	220.0	-0.246826171875	0.2694091796875	0.36538262851750175
620.0	240.0	-0.2821044921875	0.251251220703125	0.3777699305360045
620.0	260.0	-0.2901611328125	0.30462646484375	0.42070270509973395
620.0	280.0	-0.3236083984375	0.266998291015625	0.41953603295134034
620.0	300.0	-0.332763671875	0.288787841796875	0.44060195061918367
620.0	320.0	-0.351318359375	0.152679443359375	0.3830608333652375
620.0	340.0	-0.358642578125	0.138916015625	0.38460649791868046
620.0	360.0	-0.3778076171875	0.106964111328125	0.3926575056166787
620.0	380.0	-0.3583984375	0.1588134765625	0.392009132980737
620.0	400.0	-0.33056640625	0.195343017578125	0.3839701075052167
620.0	420.0	-0.316162109375	0.18267822265625	0.3651435504528266
620.0	440.0	-0.2745361328125	0.150787353515625	0.31322023274349425
620.0	460.0	-0.2515869140625	0.085205078125	0.2656235694846734
620.0	480.0	-0.212890625	0.055450439453125	0.21999356683420382
620.0	500.0	-0.09521484375	-0.048614501953125	0.10690760623308011
620.0	520.0	0.02197265625	-0.8072509765625	0.8075499593113671
620.0	540.0	0.0816650390625	-1.1632080078125	1.1660712019616146
620.0	560.0	0.09228515625	-1.1593017578125	1.1629690949166445
620.0	580.0	0.093017578125	-1.1663818359375	1.1700849785571874
620.0	600.0	0.085693359375	-1.173583984375	1.1767084261712726
620.0	620.0	0.1097412109375	-1.164794921875	1.1699531372682481
620.0	640.0	0.0751953125	-1.1776123046875	1.18001062502563
620.0	660.0	0.0814208984375	-1.1888427734375	1.1916276694743777
620.0	680.0	0.116943359375	-1.204345703125	1.2100100503456825
620.0	700.0	0.13134765625	-1.075927734375	1.0839154470712598
620.0	720.0	0.1571044921875	-1.060791015625	1.0723615995997857
620.0	740.0	0.1990966796875	-0.977783203125	0.99784742329475
620.0	760.0	0.2838134765625	0.090576171875	0.2979163177639356
620.0	780.0	1.1624755859375	0.083251953125	1.165452862882005
620.0	800.0	1.2398681640625	0.0830078125	1.2426436984074516
