# Supplementary material for: Real-time emotion detection by quantitative facial motion analysis
Source: PLoS One. 2023 Mar 10;18(3):e0282730. doi: 10.1371/journal.pone.0282730 (PMC10004542; doi:10.1371/journal.pone.0282730)
Supplement: S1 Dataset — Data from each participant is organized into folders by Study ID and subsequently by emotions. The data files (.csv) contain the pixel displacement results after DISC-processing of videos. (ZIP) [file pone.0282730.s004.zip › S1_Dataset/1/neutral/result/100044_cropped_result.csv]

pos_x	pos_y	disp_x	disp_y	disp_xy_indi
0.0	0.0	-0.08349061012268066	-0.588417649269104	0.594311376258301
0.0	20.0	-0.08459043502807617	-0.5692195892333984	0.5754706616894366
0.0	40.0	-0.12665319442749023	-0.4816436767578125	0.49801773363954804
0.0	60.0	-0.06747806072235107	-0.4928169250488281	0.49741512873396965
0.0	80.0	-0.05119764804840088	-0.4696044921875	0.47238710635279585
0.0	100.0	-0.05496251583099365	-0.4649810791015625	0.4682181992072988
0.0	120.0	-0.02603280544281006	-0.5158615112304688	0.51651796263848
0.0	140.0	-0.02931809425354004	-0.4941864013671875	0.4950552998877099
0.0	160.0	-0.05423378944396973	-0.4549407958984375	0.4581620146740197
0.0	180.0	-0.06537234783172607	-0.4249725341796875	0.4299711602748931
0.0	200.0	-0.07950711250305176	-0.4058685302734375	0.41358269403457054
0.0	220.0	-0.09965884685516357	-0.3947296142578125	0.40711589766136913
0.0	240.0	-0.1331392526626587	-0.3842926025390625	0.4067024280303932
0.0	260.0	-0.10390365123748779	-0.454864501953125	0.4665808438819
0.0	280.0	-0.08541548252105713	-0.510467529296875	0.5175643951439869
0.0	300.0	-0.03670799732208252	-0.571044921875	0.5722235401192639
0.0	320.0	-0.003667116165161133	-0.580413818359375	0.5804254028585226
0.0	340.0	0.01042097806930542	-0.502410888671875	0.5025189527171927
0.0	360.0	0.06332731246948242	-0.593902587890625	0.597269313130843
0.0	380.0	0.0669592022895813	-0.588653564453125	0.5924496212460824
0.0	400.0	0.08526545763015747	-0.612762451171875	0.6186663234984143
0.0	420.0	0.1230897307395935	-0.648345947265625	0.6599269271285316
0.0	440.0	0.21186524629592896	-0.621795654296875	0.6568993212742068
0.0	460.0	0.30761730670928955	-0.4776611328125	0.5681448452523334
0.0	480.0	0.39556455612182617	-0.478485107421875	0.6208214848765953
0.0	500.0	0.45532023906707764	-0.48504638671875	0.6652717620439154
0.0	520.0	0.5233885645866394	-0.489013671875	0.7162890204524518
0.0	540.0	0.6451907157897949	-0.54150390625	0.84231676952638
0.0	560.0	0.7941822409629822	-0.4359130859375	0.9059501367915005
0.0	580.0	1.06411874294281	-0.2100830078125	1.0846582730306045
0.0	600.0	0.804145336151123	-0.580078125	0.991534342701814
0.0	620.0	0.8820478320121765	-0.609130859375	1.0719369299545132
0.0	640.0	0.663367509841919	-0.5511474609375	0.8624499851073809
0.0	660.0	0.6296188831329346	-0.6204833984375	0.8839794034558234
0.0	680.0	0.628021240234375	-0.588623046875	0.8607483775749629
0.0	700.0	0.5570806860923767	-0.5286865234375	0.7680158402543423
0.0	720.0	0.7176549434661865	0.0924072265625	0.7235797906260433
0.0	740.0	0.9719716310501099	0.2305908203125	0.9989499376738569
0.0	760.0	1.0884692668914795	0.189208984375	1.104792009717437
0.0	780.0	1.0542731285095215	0.209228515625	1.0748341273182085
0.0	800.0	0.9407944679260254	0.459716796875	1.0471073317522055
20.0	0.0	-0.10608100891113281	-0.3962825536727905	0.41023535049655574
20.0	20.0	-0.1348876953125	-0.37124061584472656	0.39498643672851563
20.0	40.0	-0.1273517608642578	-0.3595008850097656	0.3813913440523157
20.0	60.0	-0.10163688659667969	-0.34542083740234375	0.36006334391159944
20.0	80.0	-0.10011100769042969	-0.3297119140625	0.3445753330340851
20.0	100.0	-0.10095024108886719	-0.327911376953125	0.3430988520983346
20.0	120.0	-0.0767974853515625	-0.3582763671875	0.3664148046154737
20.0	140.0	-0.09083366394042969	-0.3145904541015625	0.32744145784654427
20.0	160.0	-0.09308433532714844	-0.31591796875	0.329346104368069
20.0	180.0	-0.09319496154785156	-0.30889892578125	0.32265127801810384
20.0	200.0	-0.1286602020263672	-0.297698974609375	0.32431177448396614
20.0	220.0	-0.15511703491210938	-0.2891998291015625	0.32817348410908753
20.0	240.0	-0.1583881378173828	-0.3162689208984375	0.353712923891
20.0	260.0	-0.1314411163330078	-0.40936279296875	0.4299472797100163
20.0	280.0	-0.10357856750488281	-0.481781005859375	0.49278946544466096
20.0	300.0	-0.04580116271972656	-0.5367431640625	0.5386937633519648
20.0	320.0	-0.0025691986083984375	-0.554168701171875	0.5541746567103302
20.0	340.0	0.013515472412109375	-0.48291015625	0.48309925171120055
20.0	360.0	0.06488800048828125	-0.575592041015625	0.579237991060583
20.0	380.0	0.06036376953125	-0.545867919921875	0.5491953847874692
20.0	400.0	0.07692527770996094	-0.55743408203125	0.5627168507880113
20.0	420.0	0.10156440734863281	-0.57415771484375	0.5830715310788857
20.0	440.0	0.16124343872070312	-0.5001220703125	0.5254726745932069
20.0	460.0	0.22421646118164062	-0.344696044921875	0.41120358078402164
20.0	480.0	0.2810840606689453	-0.340545654296875	0.4415649350012182
20.0	500.0	0.3167705535888672	-0.43682861328125	0.5395950527962773
20.0	520.0	0.2429065704345703	-0.6759033203125	0.7182262181024491
20.0	540.0	0.16156578063964844	-0.8111572265625	0.8270910153533685
20.0	560.0	0.15511512756347656	-0.815673828125	0.8302918141756702
20.0	580.0	0.06571006774902344	-0.8232421875	0.8258604678051653
20.0	600.0	0.08094024658203125	-0.8446044921875	0.8484739664480371
20.0	620.0	0.07440567016601562	-0.8037109375	0.8071477403858496
20.0	640.0	0.11636734008789062	-0.834716796875	0.8427891129009621
20.0	660.0	0.1645793914794922	-0.89697265625	0.9119464469802712
20.0	680.0	0.17005157470703125	-0.947265625	0.9624082825739716
20.0	700.0	0.1629924774169922	-1.0059814453125	1.0191001991990558
20.0	720.0	0.1363201141357422	-0.9345703125	0.9444600798997962
20.0	740.0	0.21143531799316406	-0.9678955078125	0.9907202469610116
20.0	760.0	0.24919700622558594	-0.63525390625	0.6823830839914472
20.0	780.0	1.046884536743164	0.155517578125	1.0583727842201038
20.0	800.0	0.9916515350341797	0.25634765625	1.0242494265561066
40.0	0.0	-0.16893386840820312	-0.27344268560409546	0.3214180365283509
40.0	20.0	-0.16696548461914062	-0.20367431640625	0.2633641969168507
40.0	40.0	-0.19652175903320312	-0.14142608642578125	0.24212009353875796
40.0	60.0	-0.15852737426757812	-0.16776657104492188	0.2308171370421694
40.0	80.0	-0.16463851928710938	-0.14670562744140625	0.22051844175947866
40.0	100.0	-0.15662765502929688	-0.17079925537109375	0.23174254670926642
40.0	120.0	-0.10689163208007812	-0.2591094970703125	0.2802919058424147
40.0	140.0	-0.11121749877929688	-0.24267578125	0.2669473109810637
40.0	160.0	-0.1082916259765625	-0.2482757568359375	0.2708651466857729
40.0	180.0	-0.10043716430664062	-0.259063720703125	0.2778518226654378
40.0	200.0	-0.13103866577148438	-0.2602996826171875	0.29142247116133535
40.0	220.0	-0.15703201293945312	-0.2380218505859375	0.2851551410095405
40.0	240.0	-0.159271240234375	-0.264923095703125	0.3091141772916977
40.0	260.0	-0.14297103881835938	-0.331146240234375	0.36069176641859074
40.0	280.0	-0.1225128173828125	-0.35223388671875	0.3729317650402974
40.0	300.0	-0.07637405395507812	-0.370330810546875	0.3781241930342974
40.0	320.0	-0.03508758544921875	-0.403778076171875	0.40529973285177073
40.0	340.0	-0.013233184814453125	-0.337615966796875	0.33787521101217544
40.0	360.0	0.04120635986328125	-0.439697265625	0.4416238778545427
40.0	380.0	0.050609588623046875	-0.42681884765625	0.4298088635372742
40.0	400.0	0.07720947265625	-0.4718017578125	0.4780776101668234
40.0	420.0	0.1051483154296875	-0.482574462890625	0.4938970342813128
40.0	440.0	0.16662216186523438	-0.4183349609375	0.4502966626205706
40.0	460.0	0.2281646728515625	-0.310638427734375	0.38542878813439074
40.0	480.0	0.28350830078125	-0.330169677734375	0.4351884335630863
40.0	500.0	0.319000244140625	-0.419219970703125	0.5267888947179006
40.0	520.0	0.245880126953125	-0.6588134765625	0.7032014176115209
40.0	540.0	0.16522598266601562	-0.7994384765625	0.8163341859535966
40.0	560.0	0.16003036499023438	-0.806396484375	0.8221222583845224
40.0	580.0	0.0043792724609375	-0.83935546875	0.8393668929305107
40.0	600.0	-0.01198577880859375	-0.8194580078125	0.8195456579481584
40.0	620.0	-0.20821762084960938	-0.8258056640625	0.8516510860851281
40.0	640.0	-0.3032035827636719	-0.9046630859375	0.9541214344404424
40.0	660.0	-0.2800559997558594	-0.9547119140625	0.9949403006472983
40.0	680.0	-0.259735107421875	-1.0235595703125	1.056000246214821
40.0	700.0	-0.19606781005859375	-1.1207275390625	1.1377490070108873
40.0	720.0	-0.11043930053710938	-1.151123046875	1.1564087115505095
40.0	740.0	0.050067901611328125	-1.0848388671875	1.0859936291398857
40.0	760.0	0.24462127685546875	-0.65771484375	0.7017324167939563
40.0	780.0	1.069580078125	0.1104736328125	1.0752701832882152
40.0	800.0	1.05743408203125	0.095458984375	1.061734079484679
60.0	0.0	-0.2770042419433594	-0.055480003356933594	0.282505541232558
60.0	20.0	-0.25324249267578125	-0.036441802978515625	0.2558510603866399
60.0	40.0	-0.25096893310546875	-0.014644622802734375	0.25139584396153336
60.0	60.0	-0.214080810546875	-0.012554168701171875	0.21444859662908608
60.0	80.0	-0.20875930786132812	-0.00237274169921875	0.20877279162264412
60.0	100.0	-0.19244003295898438	-0.02994537353515625	0.19475597983480514
60.0	120.0	-0.17302322387695312	-0.06523895263671875	0.184913917653351
60.0	140.0	-0.16802597045898438	-0.0776519775390625	0.18510147585692166
60.0	160.0	-0.17415618896484375	-0.110992431640625	0.20651803319869472
60.0	180.0	-0.17082595825195312	-0.1273040771484375	0.21304421154143888
60.0	200.0	-0.1916351318359375	-0.1446990966796875	0.24012882445407235
60.0	220.0	-0.18524551391601562	-0.1563262939453125	0.24239185342062342
60.0	240.0	-0.18144989013671875	-0.1780548095703125	0.2542195465375303
60.0	260.0	-0.19002914428710938	-0.15252685546875	0.24367092013138536
60.0	280.0	-0.2026824951171875	0.01214599609375	0.20304610079496263
60.0	300.0	-0.13828277587890625	0.02081298828125	0.13984028956624506
60.0	320.0	-0.09746932983398438	0.054931640625	0.11188277526071735
60.0	340.0	-0.0614013671875	0.0316162109375	0.06906310655146275
60.0	360.0	0.022914886474609375	-0.17852783203125	0.1799924410410683
60.0	380.0	0.038288116455078125	-0.14178466796875	0.14686344655048209
60.0	400.0	0.07513046264648438	-0.213653564453125	0.22647832572014573
60.0	420.0	0.0980682373046875	-0.261077880859375	0.27888893675094123
60.0	440.0	0.12035369873046875	-0.2447509765625	0.27274173374531785
60.0	460.0	0.15761184692382812	-0.228302001953125	0.27742259891102045
60.0	480.0	0.17436981201171875	-0.251251220703125	0.30583002999347947
60.0	500.0	0.19617080688476562	-0.41461181640625	0.4586784753806417
60.0	520.0	0.14480972290039062	-0.7030029296875	0.7177624781191171
60.0	540.0	0.11243057250976562	-0.8265380859375	0.8341497714080487
60.0	560.0	0.12189865112304688	-0.834228515625	0.8430874791073042
60.0	580.0	-0.01454925537109375	-0.8511962890625	0.8513206231177678
60.0	600.0	-0.022335052490234375	-0.822998046875	0.8233010626312869
60.0	620.0	-0.22816085815429688	-0.84130859375	0.8716980710723798
60.0	640.0	-0.33780670166015625	-0.9332275390625	0.9924852680776495
60.0	660.0	-0.30681610107421875	-0.9716796875	1.018968858689255
60.0	680.0	-0.2859840393066406	-1.0380859375	1.0767586936604674
60.0	700.0	-0.23348236083984375	-1.121826171875	1.1458655997659866
60.0	720.0	-0.11773300170898438	-1.18896484375	1.1947796697989423
60.0	740.0	0.01360321044921875	-1.373046875	1.3731142590046144
60.0	760.0	0.1274566650390625	-1.21533203125	1.2219971962509286
60.0	780.0	0.9830436706542969	-0.7313232421875	1.2252381576563434
60.0	800.0	0.9323043823242188	-1.0548095703125	1.407769402609598
80.0	0.0	-0.40918731689453125	0.16041886806488037	0.43950935546193215
80.0	20.0	-0.3224029541015625	0.11386680603027344	0.3419200408413495
80.0	40.0	-0.2874603271484375	0.10973358154296875	0.3076928640747687
80.0	60.0	-0.22577667236328125	0.065155029296875	0.23498996494768257
80.0	80.0	-0.20184326171875	0.04808807373046875	0.20749256646051398
80.0	100.0	-0.190185546875	0.02873992919921875	0.19234480957519734
80.0	120.0	-0.18732452392578125	0.00446319580078125	0.187377686453795
80.0	140.0	-0.17757415771484375	-0.0286712646484375	0.17987390834881234
80.0	160.0	-0.184967041015625	-0.0583648681640625	0.1939568614354344
80.0	180.0	-0.1955108642578125	-0.0687103271484375	0.20723321910273482
80.0	200.0	-0.242919921875	-0.02557373046875	0.24426236741226506
80.0	220.0	-0.21343994140625	-0.05926513671875	0.2215151575350896
80.0	240.0	-0.23339080810546875	0.0126190185546875	0.2337317028933116
80.0	260.0	-0.2398223876953125	0.162994384765625	0.28996887264843685
80.0	280.0	-0.18389129638671875	0.184661865234375	0.26060700941959813
80.0	300.0	-0.13006591796875	0.181671142578125	0.22343130278162687
80.0	320.0	-0.08390045166015625	0.1917724609375	0.20932262792828485
80.0	340.0	-0.04638671875	0.063385009765625	0.07854544633127994
80.0	360.0	0.04836273193359375	-0.157928466796875	0.16516765562570748
80.0	380.0	0.06549072265625	-0.10198974609375	0.12120620059347398
80.0	400.0	0.09172821044921875	-0.1470947265625	0.17335202097095034
80.0	420.0	0.10074615478515625	-0.163299560546875	0.19187635127549502
80.0	440.0	0.0915374755859375	-0.18621826171875	0.20750024200997688
80.0	460.0	0.07253265380859375	-0.216094970703125	0.22794302409089373
80.0	480.0	0.03208160400390625	-0.28900146484375	0.29077667718937966
80.0	500.0	0.0668487548828125	-0.47998046875	0.4846132544729375
80.0	520.0	0.0632781982421875	-0.7503662109375	0.7530296016024061
80.0	540.0	0.08045196533203125	-0.8359375	0.8397999896594643
80.0	560.0	0.09983062744140625	-0.83349609375	0.8394533295376543
80.0	580.0	-0.04001617431640625	-0.860107421875	0.86103778742363
80.0	600.0	-0.0460357666015625	-0.8331298828125	0.8344007990419013
80.0	620.0	-0.26806640625	-0.862060546875	0.9027779265346567
80.0	640.0	-0.36254119873046875	-0.9454345703125	1.0125624166039873
80.0	660.0	-0.32198333740234375	-0.9791259765625	1.0307089538488645
80.0	680.0	-0.2969818115234375	-1.0467529296875	1.0880670439752813
80.0	700.0	-0.23413848876953125	-1.123291015625	1.1474334567665019
80.0	720.0	-0.1204833984375	-1.194580078125	1.2006405841683765
80.0	740.0	0.0115966796875	-1.333740234375	1.333790649153927
80.0	760.0	0.7228927612304688	-0.204833984375	0.7513527170339834
80.0	780.0	1.1878890991210938	0.112060546875	1.1931630559050375
80.0	800.0	1.18670654296875	0.1324462890625	1.1940747206985285
100.0	0.0	-0.43686676025390625	0.25508928298950195	0.5058884348459077
100.0	20.0	-0.3502197265625	0.20299911499023438	0.40479932998997253
100.0	40.0	-0.31514739990234375	0.19108963012695312	0.36855546449247434
100.0	60.0	-0.22772979736328125	0.119903564453125	0.2573669080819946
100.0	80.0	-0.17159271240234375	0.067840576171875	0.18451667329790397
100.0	100.0	-0.18154144287109375	0.07120513916015625	0.19500632636541773
100.0	120.0	-0.18946075439453125	0.06987762451171875	0.20193627673884068
100.0	140.0	-0.172698974609375	0.02685546875	0.17477457490410833
100.0	160.0	-0.2179718017578125	0.0325469970703125	0.2203883240551596
100.0	180.0	-0.22209930419921875	0.032012939453125	0.22439458375416854
100.0	200.0	-0.2260894775390625	0.0272369384765625	0.22772418113029258
100.0	220.0	-0.16773223876953125	-0.0245513916015625	0.1695195409155308
100.0	240.0	-0.24239349365234375	0.1892242431640625	0.3075067803577688
100.0	260.0	-0.131072998046875	0.313079833984375	0.3394099486825333
100.0	280.0	-0.04282379150390625	0.23309326171875	0.2369944003082261
100.0	300.0	0.00093841552734375	0.197540283203125	0.19754251216300958
100.0	320.0	0.0477752685546875	0.177581787109375	0.18389607771356054
100.0	340.0	-0.01456451416015625	-0.031280517578125	0.034505011993575356
100.0	360.0	0.1269073486328125	-0.272552490234375	0.30064985459828397
100.0	380.0	0.16083526611328125	-0.1927490234375	0.251038182079619
100.0	400.0	0.24671173095703125	-0.232696533203125	0.33913766342971646
100.0	420.0	0.29151153564453125	-0.24237060546875	0.37910748582575005
100.0	440.0	0.35787200927734375	-0.259979248046875	0.4423365058857586
100.0	460.0	0.40572357177734375	-0.26495361328125	0.4845740747156781
100.0	480.0	0.41363525390625	-0.281585693359375	0.500384478155316
100.0	500.0	0.32364654541015625	-0.27667236328125	0.4257871333889275
100.0	520.0	0.149627685546875	-0.23046875	0.2747804378202295
100.0	540.0	0.14861297607421875	-0.26220703125	0.30139400109254794
100.0	560.0	0.17307281494140625	-0.2769775390625	0.32660489343679616
100.0	580.0	-0.0860595703125	-0.6571044921875	0.6627160502774656
100.0	600.0	-0.1633758544921875	-0.7974853515625	0.814048251510816
100.0	620.0	-0.40826416015625	-0.9320068359375	1.017504971340346
100.0	640.0	-0.562408447265625	-1.036865234375	1.179573132879541
100.0	660.0	-0.624755859375	-1.0645751953125	1.234358226082705
100.0	680.0	-0.6220245361328125	-1.046630859375	1.2175182460017968
100.0	700.0	-0.5968780517578125	-1.08154296875	1.2353131594550288
100.0	720.0	-0.44710540771484375	-1.165283203125	1.2481138526164657
100.0	740.0	-0.27138519287109375	-0.5882568359375	0.6478395078542829
100.0	760.0	1.0866012573242188	0.0889892578125	1.0902391390995796
100.0	780.0	1.1947250366210938	0.15283203125	1.204460685495909
100.0	800.0	1.194976806640625	0.1590576171875	1.205516028095185
120.0	0.0	-0.38791656494140625	0.2717675566673279	0.4736421288408259
120.0	20.0	-0.3341217041015625	0.2373981475830078	0.4098721674224485
120.0	40.0	-0.31499481201171875	0.2321624755859375	0.39130697241997753
120.0	60.0	-0.23078155517578125	0.16686630249023438	0.28478849891825786
120.0	80.0	-0.1742095947265625	0.10589599609375	0.2038699214780853
120.0	100.0	-0.19033050537109375	0.1230316162109375	0.2266329187525311
120.0	120.0	-0.1907958984375	0.123077392578125	0.22704871597171106
120.0	140.0	-0.17272186279296875	0.0943756103515625	0.19682377324882042
120.0	160.0	-0.21196746826171875	0.129852294921875	0.2485796172210432
120.0	180.0	-0.1844482421875	0.090087890625	0.20527294532724136
120.0	200.0	-0.20630645751953125	0.0944976806640625	0.22691885348103027
120.0	220.0	-0.1807403564453125	0.061981201171875	0.19107261903969144
120.0	240.0	-0.23648834228515625	0.2238006591796875	0.32559709932068476
120.0	260.0	0.21823883056640625	0.328033447265625	0.39399762650549325
120.0	280.0	0.931976318359375	0.03399658203125	0.9325961749720522
120.0	300.0	1.0132675170898438	-0.024688720703125	1.0135682483776678
120.0	320.0	1.1585006713867188	-0.10321044921875	1.1630890775995681
120.0	340.0	1.3538436889648438	-0.536376953125	1.4562255903511636
120.0	360.0	1.1838226318359375	-0.769927978515625	1.4121703564896562
120.0	380.0	0.1872406005859375	-0.252899169921875	0.31466971995245424
120.0	400.0	0.2289276123046875	-0.248199462890625	0.3376548904646874
120.0	420.0	0.27300262451171875	-0.25518798828125	0.37369953485831087
120.0	440.0	0.32245635986328125	-0.2708740234375	0.421130431801713
120.0	460.0	0.35651397705078125	-0.27520751953125	0.45037916763445923
120.0	480.0	0.3550262451171875	-0.277679443359375	0.4507210977826328
120.0	500.0	0.2677154541015625	-0.26898193359375	0.3795034189103418
120.0	520.0	0.224884033203125	-0.227294921875	0.3197433500479198
120.0	540.0	0.1632080078125	-0.1990966796875	0.2574419190355604
120.0	560.0	0.07239532470703125	-0.117431640625	0.13795388091429556
120.0	580.0	0.045318603515625	-0.064697265625	0.078990581742118
120.0	600.0	-0.03043365478515625	-0.025390625	0.03963446961260727
120.0	620.0	-0.7592086791992188	-0.1043701171875	0.7663490979528551
120.0	640.0	-0.8417510986328125	-0.927490234375	1.252510697323795
120.0	660.0	-0.83416748046875	-1.4205322265625	1.6473454987264196
120.0	680.0	-0.8312225341796875	-1.5550537109375	1.7632705252537375
120.0	700.0	-0.7705764770507812	-1.6290283203125	1.8020880598250903
120.0	720.0	-0.5215682983398438	-1.568359375	1.6528111262281335
120.0	740.0	1.0102005004882812	0.208984375	1.0315907716633155
120.0	760.0	1.1862640380859375	0.205078125	1.2038602100781761
120.0	780.0	1.1869583129882812	0.202392578125	1.204090026722284
120.0	800.0	1.1868667602539062	0.2066650390625	1.204725340053204
140.0	0.0	-0.39569091796875	0.32016634941101074	0.5089968505385131
140.0	20.0	-0.3519287109375	0.29443359375	0.4588517829437633
140.0	40.0	-0.331146240234375	0.28753662109375	0.4385603047374137
140.0	60.0	-0.2488861083984375	0.22983169555664062	0.33877264239628196
140.0	80.0	-0.190826416015625	0.17572021484375	0.25940762316112076
140.0	100.0	-0.19952392578125	0.191558837890625	0.2765946227481086
140.0	120.0	-0.1782379150390625	0.17296600341796875	0.2483666497254751
140.0	140.0	-0.156036376953125	0.1667327880859375	0.22835755637939345
140.0	160.0	-0.161346435546875	0.17633056640625	0.23900866284055652
140.0	180.0	-0.1632537841796875	0.140594482421875	0.2154497772949949
140.0	200.0	-0.2077789306640625	0.1566009521484375	0.2601844388922952
140.0	220.0	-0.2791900634765625	0.1170806884765625	0.30274573350947964
140.0	240.0	-0.178863525390625	0.1766357421875	0.25138087861508424
140.0	260.0	0.36138916015625	0.289031982421875	0.4627543753884546
140.0	280.0	1.1671600341796875	0.00042724609375	1.1671601123777122
140.0	300.0	1.2343597412109375	-0.213226318359375	1.252640983507815
140.0	320.0	1.4341583251953125	-0.33721923828125	1.4732708224878446
140.0	340.0	1.6522216796875	-0.911102294921875	1.8867813521023815
140.0	360.0	1.312408447265625	-0.9615478515625	1.6269573452609716
140.0	380.0	0.1519622802734375	-0.38275146484375	0.4118145437766121
140.0	400.0	0.1639556884765625	-0.278900146484375	0.32352242502310324
140.0	420.0	0.2120513916015625	-0.25286865234375	0.33001264827018906
140.0	440.0	0.2457427978515625	-0.25299072265625	0.35269509274449157
140.0	460.0	0.2742156982421875	-0.244964599609375	0.36769811561147797
140.0	480.0	0.255340576171875	-0.2454833984375	0.35420461423901506
140.0	500.0	0.1806793212890625	-0.2216796875	0.2859840922002025
140.0	520.0	0.140899658203125	-0.1588134765625	0.21230740453320318
140.0	540.0	0.08514404296875	-0.1181640625	0.14564427115258688
140.0	560.0	0.0162353515625	-0.04150390625	0.04456636483231227
140.0	580.0	0.0130157470703125	0.0015869140625	0.013112130568298528
140.0	600.0	-0.01373291015625	0.0147705078125	0.020168309854788475
140.0	620.0	-0.0025787353515625	0.0213623046875	0.021517386866787117
140.0	640.0	0.02362060546875	0.0238037109375	0.03353430567503075
140.0	660.0	0.270416259765625	-0.016845703125	0.27094045703697633
140.0	680.0	0.3873138427734375	-0.052734375	0.3908873585965242
140.0	700.0	0.4987030029296875	0.013427734375	0.49888374315218315
140.0	720.0	0.5484771728515625	-0.076904296875	0.5538424685929031
140.0	740.0	0.933807373046875	0.191650390625	0.9532712532031062
140.0	760.0	1.1440887451171875	0.219970703125	1.1650434184772376
140.0	780.0	1.1533660888671875	0.21923828125	1.1740182106399573
140.0	800.0	1.1549072265625	0.22119140625	1.175898099396856
160.0	0.0	-0.367034912109375	0.34320691227912903	0.5024993645203051
160.0	20.0	-0.3431854248046875	0.3373298645019531	0.48121478913607785
160.0	40.0	-0.332244873046875	0.3362236022949219	0.4726869644977613
160.0	60.0	-0.2658538818359375	0.29497528076171875	0.39710036860684406
160.0	80.0	-0.2355804443359375	0.274932861328125	0.3620583157332362
160.0	100.0	-0.219879150390625	0.27264404296875	0.35025935382634493
160.0	120.0	-0.184295654296875	0.24427032470703125	0.3059949014692757
160.0	140.0	-0.13458251953125	0.2259521484375	0.2629958705890671
160.0	160.0	-0.0677032470703125	0.21881103515625	0.22904584425396907
160.0	180.0	-0.09814453125	0.180450439453125	0.20541351005498193
160.0	200.0	-0.213775634765625	0.189361572265625	0.285583310209745
160.0	220.0	-0.3510284423828125	0.1500244140625	0.38174375198095906
160.0	240.0	-0.088775634765625	0.157928466796875	0.18116984835466218
160.0	260.0	0.76617431640625	0.197662353515625	0.791260696052774
160.0	280.0	1.789794921875	-0.135955810546875	1.7949512095850948
160.0	300.0	1.8880462646484375	-0.38958740234375	1.9278218386349577
160.0	320.0	2.1608428955078125	-0.546966552734375	2.228994039668279
160.0	340.0	2.3041229248046875	-0.975494384765625	2.5021134561245963
160.0	360.0	1.5208282470703125	-0.92388916015625	1.779463328462034
160.0	380.0	0.2114715576171875	-0.415130615234375	0.4658901666550928
160.0	400.0	0.2116851806640625	-0.286590576171875	0.35629310134116277
160.0	420.0	0.2183990478515625	-0.245330810546875	0.3284590548394971
160.0	440.0	0.220916748046875	-0.225067138671875	0.31537188599739113
160.0	460.0	0.1773834228515625	-0.209228515625	0.27430175072933294
160.0	480.0	0.1188201904296875	-0.179168701171875	0.21498758367255502
160.0	500.0	0.0602569580078125	-0.11212158203125	0.12728766690275065
160.0	520.0	0.01873779296875	-0.03662109375	0.04113647278007712
160.0	540.0	0.0220794677734375	-0.0025634765625	0.022227782373524175
160.0	560.0	0.00628662109375	0.0206298828125	0.02156649414332022
160.0	580.0	-0.0146331787109375	0.02685546875	0.030583428862187133
160.0	600.0	-0.0413055419921875	0.052978515625	0.06717790497698431
160.0	620.0	-0.029388427734375	0.05517578125	0.0625143705178772
160.0	640.0	-0.0207061767578125	0.06298828125	0.06630436886627364
160.0	660.0	-0.008941650390625	0.087158203125	0.08761566916760337
160.0	680.0	0.1458892822265625	0.03662109375	0.15041538211242855
160.0	700.0	0.377899169921875	-0.071533203125	0.3846099085787633
160.0	720.0	0.5607452392578125	-0.1634521484375	0.5840820389116035
160.0	740.0	0.901397705078125	0.1673583984375	0.9168024085088757
160.0	760.0	1.016815185546875	0.2132568359375	1.03893772654226
160.0	780.0	1.05035400390625	0.2164306640625	1.072420517273157
160.0	800.0	1.053314208984375	0.220458984375	1.076137996095313
180.0	0.0	-0.380859375	0.41351065039634705	0.5621787273782249
180.0	20.0	-0.3521270751953125	0.40055274963378906	0.5333254000371576
180.0	40.0	-0.343017578125	0.3962364196777344	0.5240843054144725
180.0	60.0	-0.288421630859375	0.3699989318847656	0.4691335063107825
180.0	80.0	-0.2299652099609375	0.33135986328125	0.40334024940011476
180.0	100.0	-0.203582763671875	0.31688690185546875	0.376647381819967
180.0	120.0	-0.146942138671875	0.286376953125	0.3218753662500798
180.0	140.0	-0.01776123046875	0.2873992919921875	0.2879475895807685
180.0	160.0	0.0527801513671875	0.2725982666015625	0.27766087108651044
180.0	180.0	-0.0912933349609375	0.2195281982421875	0.23775429087978855
180.0	200.0	-0.2194061279296875	0.212890625	0.30571468264705415
180.0	220.0	-0.3360748291015625	0.1771240234375	0.37989368306716087
180.0	240.0	0.042388916015625	0.142974853515625	0.14912621814689103
180.0	260.0	1.0028076171875	0.204071044921875	1.0233611818242754
180.0	280.0	2.08062744140625	-0.0301513671875	2.080845898877664
180.0	300.0	2.1691436767578125	-0.291107177734375	2.1885903406866425
180.0	320.0	2.3513946533203125	-0.39141845703125	2.3837502436639784
180.0	340.0	2.583282470703125	-0.7999267578125	2.7042986412943484
180.0	360.0	1.56463623046875	-0.916290283203125	1.8131945336306092
180.0	380.0	0.2652740478515625	-0.384521484375	0.4671478271484375
180.0	400.0	0.2050628662109375	-0.2247314453125	0.30422853516869525
180.0	420.0	0.15679931640625	-0.159454345703125	0.22363298949188826
180.0	440.0	0.052001953125	-0.12640380859375	0.13668257370937995
180.0	460.0	-0.1439208984375	-0.028961181640625	0.1468059094487632
180.0	480.0	-0.198944091796875	0.08087158203125	0.21475326409887377
180.0	500.0	-0.221832275390625	0.134857177734375	0.25960742822859073
180.0	520.0	-0.2183685302734375	0.1904296875	0.28973829725310535
180.0	540.0	-0.1793975830078125	0.2255859375	0.2882230177948994
180.0	560.0	-0.06427001953125	0.112548828125	0.1296066129595942
180.0	580.0	-0.03692626953125	0.0537109375	0.06517986029920153
180.0	600.0	-0.0506591796875	0.072998046875	0.08885419142716403
180.0	620.0	-0.0358734130859375	0.0770263671875	0.08497036547254512
180.0	640.0	-0.032379150390625	0.0802001953125	0.08648977227500289
180.0	660.0	-0.020263671875	0.1002197265625	0.1022477872138069
180.0	680.0	0.082366943359375	0.1204833984375	0.14594712281307867
180.0	700.0	0.21142578125	-0.02734375	0.21318663570035376
180.0	720.0	0.46826171875	-0.1868896484375	0.5041793112968802
180.0	740.0	0.632080078125	0.0125732421875	0.6322051182817263
180.0	760.0	0.8344268798828125	0.18359375	0.8543856757401941
180.0	780.0	0.8802032470703125	0.192626953125	0.9010343496356521
180.0	800.0	0.8878936767578125	0.2010498046875	0.9103714654971281
200.0	0.0	-0.39251708984375	0.4983213543891907	0.6343452041748908
200.0	20.0	-0.352752685546875	0.4621429443359375	0.5813867543726997
200.0	40.0	-0.3456268310546875	0.45641326904296875	0.5725128631772345
200.0	60.0	-0.2613067626953125	0.4090995788574219	0.48543144691256285
200.0	80.0	-0.2417755126953125	0.384796142578125	0.4544485338100299
200.0	100.0	-0.2036285400390625	0.3847198486328125	0.43528604876620414
200.0	120.0	-0.07867431640625	0.35230255126953125	0.36098024280147445
200.0	140.0	0.0682830810546875	0.3365020751953125	0.34336019828901654
200.0	160.0	-0.0128021240234375	0.2992095947265625	0.29948334837841195
200.0	180.0	-0.144134521484375	0.25372314453125	0.29180506224936426
200.0	200.0	-0.1868743896484375	0.2482452392578125	0.31072131616714777
200.0	220.0	-0.316497802734375	0.2147674560546875	0.38248649559937337
200.0	240.0	-0.004638671875	0.116363525390625	0.11645594582544314
200.0	260.0	0.7012939453125	0.176422119140625	0.7231444958333297
200.0	280.0	1.263885498046875	0.18817138671875	1.2778165059791857
200.0	300.0	1.3275299072265625	-0.126708984375	1.3335632048396917
200.0	320.0	1.3683929443359375	-0.174041748046875	1.3794164636438075
200.0	340.0	1.2946319580078125	-0.406036376953125	1.3568114998423189
200.0	360.0	0.825408935546875	-0.625579833984375	1.0356881961133588
200.0	380.0	0.233184814453125	-0.295928955078125	0.37676133578854565
200.0	400.0	0.076904296875	-0.094024658203125	0.12146977907303781
200.0	420.0	-0.070709228515625	0.017120361328125	0.07275233171026502
200.0	440.0	-0.1434783935546875	0.074951171875	0.1618756546935628
200.0	460.0	-0.2022552490234375	0.128570556640625	0.23966137317559724
200.0	480.0	-0.2556304931640625	0.242645263671875	0.35245378848537795
200.0	500.0	-0.266204833984375	0.269805908203125	0.379025384028513
200.0	520.0	-0.247894287109375	0.306884765625	0.39449947649417283
200.0	540.0	-0.227569580078125	0.329345703125	0.4003205040262549
200.0	560.0	-0.1587677001953125	0.2325439453125	0.28157391414477945
200.0	580.0	-0.0952911376953125	0.0506591796875	0.10792012513835136
200.0	600.0	-0.119110107421875	0.068603515625	0.13745421072546385
200.0	620.0	-0.0948944091796875	0.072509765625	0.11942619061392853
200.0	640.0	-0.072723388671875	0.0743408203125	0.10399638851737117
200.0	660.0	-0.0494384765625	0.0838623046875	0.09735013668362232
200.0	680.0	0.0211029052734375	0.05810546875	0.06181891385034925
200.0	700.0	0.0493316650390625	-0.092041015625	0.10442778238001492
200.0	720.0	0.2227630615234375	-0.2083740234375	0.30502969564097626
200.0	740.0	0.424957275390625	-0.1361083984375	0.44622212185485016
200.0	760.0	0.6952056884765625	0.1197509765625	0.7054440060542323
200.0	780.0	0.77117919921875	0.140869140625	0.7839397120238893
200.0	800.0	0.8171234130859375	0.156494140625	0.8319742112969422
220.0	0.0	-0.368988037109375	0.5397228598594666	0.6537988505532194
220.0	20.0	-0.32879638671875	0.5015773773193359	0.5997390510529136
220.0	40.0	-0.3203277587890625	0.5030975341796875	0.5964201555518607
220.0	60.0	-0.2208099365234375	0.43340301513671875	0.4864105278435936
220.0	80.0	-0.20855712890625	0.4161376953125	0.46547465825500883
220.0	100.0	-0.0586090087890625	0.4336700439453125	0.4376125260167557
220.0	120.0	0.1086883544921875	0.399200439453125	0.41373197756734675
220.0	140.0	0.0286712646484375	0.362335205078125	0.3634678008511175
220.0	160.0	-0.0443115234375	0.3297119140625	0.3326762050163935
220.0	180.0	-0.1349945068359375	0.29425048828125	0.32373888665038686
220.0	200.0	-0.1612701416015625	0.2982635498046875	0.3390710894698652
220.0	220.0	-0.250335693359375	0.2849884033203125	0.37932354184360895
220.0	240.0	0.0247802734375	0.186798095703125	0.18843457885948406
220.0	260.0	0.7626800537109375	0.248138427734375	0.8020308869657117
220.0	280.0	1.146636962890625	0.400146484375	1.21445194784508
220.0	300.0	1.0495147705078125	0.098388671875	1.0541164946377573
220.0	320.0	1.0316619873046875	0.081451416015625	1.0348723540709779
220.0	340.0	0.7711639404296875	0.0452880859375	0.7724926108040937
220.0	360.0	0.1779327392578125	-0.175689697265625	0.25005385304984934
220.0	380.0	0.085601806640625	-0.070831298828125	0.11110689534776
220.0	400.0	-0.0068359375	0.02301025390625	0.024004204347030534
220.0	420.0	-0.1362457275390625	0.146026611328125	0.1997164727523089
220.0	440.0	-0.2076416015625	0.2244873046875	0.3057933692304306
220.0	460.0	-0.2379302978515625	0.2608642578125	0.3530736292047308
220.0	480.0	-0.2822113037109375	0.34356689453125	0.4446137997859199
220.0	500.0	-0.2829437255859375	0.35589599609375	0.4546637349558603
220.0	520.0	-0.26727294921875	0.37060546875	0.45692804997230774
220.0	540.0	-0.258514404296875	0.3826904296875	0.46182427632528317
220.0	560.0	-0.2597503662109375	0.322021484375	0.4137246537804999
220.0	580.0	-0.2099456787109375	0.0517578125	0.21623149438548805
220.0	600.0	-0.199737548828125	0.0697021484375	0.21155017822888003
220.0	620.0	-0.1729278564453125	0.0755615234375	0.18871562563541597
220.0	640.0	-0.1413421630859375	0.0718994140625	0.15857847523652943
220.0	660.0	-0.1365509033203125	0.0672607421875	0.1522174649546059
220.0	680.0	-0.1259002685546875	0.0308837890625	0.12963288953425142
220.0	700.0	-0.096435546875	-0.1868896484375	0.210303484027661
220.0	720.0	-0.0240020751953125	-0.27880859375	0.27983983197989165
220.0	740.0	0.1440887451171875	-0.305419921875	0.33770237657969915
220.0	760.0	0.43292236328125	0.001953125	0.4329267690109821
220.0	780.0	0.550262451171875	0.0548095703125	0.5529854014054268
220.0	800.0	0.672332763671875	0.1097412109375	0.681230121533605
240.0	0.0	-0.29010009765625	0.49424731731414795	0.5730955219964625
240.0	20.0	-0.2765655517578125	0.4931373596191406	0.5653962856892861
240.0	40.0	-0.2718353271484375	0.4984779357910156	0.5677805012118415
240.0	60.0	-0.182281494140625	0.459503173828125	0.4943376476298955
240.0	80.0	-0.128143310546875	0.4397735595703125	0.4580627596029348
240.0	100.0	0.097198486328125	0.4514007568359375	0.4617468884752077
240.0	120.0	0.0567779541015625	0.40425872802734375	0.4082264754498966
240.0	140.0	-0.0600738525390625	0.3709716796875	0.3758042773692845
240.0	160.0	-0.1064910888671875	0.345855712890625	0.36187915959226175
240.0	180.0	-0.1384124755859375	0.3266754150390625	0.354788444271754
240.0	200.0	-0.1331939697265625	0.325653076171875	0.35183882615726975
240.0	220.0	-0.2230072021484375	0.3184814453125	0.3887964032992242
240.0	240.0	0.0202789306640625	0.3237457275390625	0.32438022616780254
240.0	260.0	0.6157989501953125	0.4427490234375	0.7584425125324324
240.0	280.0	0.9058074951171875	0.77679443359375	1.193271473836825
240.0	300.0	0.791717529296875	0.426605224609375	0.8993379030486613
240.0	320.0	0.709320068359375	0.3887939453125	0.8088854624042935
240.0	340.0	0.4458465576171875	0.361328125	0.5738790524623736
240.0	360.0	0.016571044921875	0.10662841796875	0.1079083826601124
240.0	380.0	-0.074127197265625	0.244049072265625	0.2550584071309337
240.0	400.0	-0.14459228515625	0.28765869140625	0.3219541142278857
240.0	420.0	-0.2324676513671875	0.3673095703125	0.4346924537823605
240.0	440.0	-0.2852935791015625	0.426544189453125	0.5131592071012688
240.0	460.0	-0.273529052734375	0.402740478515625	0.48684498120526937
240.0	480.0	-0.280731201171875	0.40521240234375	0.4929575015400383
240.0	500.0	-0.2761688232421875	0.385528564453125	0.4742378020996027
240.0	520.0	-0.2589874267578125	0.37939453125	0.45936336114348575
240.0	540.0	-0.2626800537109375	0.390869140625	0.4709347042961551
240.0	560.0	-0.3429412841796875	0.3155517578125	0.4660275058978513
240.0	580.0	-0.2948455810546875	0.064208984375	0.3017560444165871
240.0	600.0	-0.2691497802734375	0.0792236328125	0.28056726148510186
240.0	620.0	-0.2252197265625	0.0859375	0.24105845585487615
240.0	640.0	-0.187042236328125	0.0819091796875	0.20419087121540308
240.0	660.0	-0.1992950439453125	0.064208984375	0.2093831612514078
240.0	680.0	-0.19232177734375	0.0050048828125	0.19238688856734965
240.0	700.0	-0.18145751953125	-0.2467041015625	0.3062511144831873
240.0	720.0	-0.1110076904296875	-0.38330078125	0.399051621023388
240.0	740.0	-0.04302978515625	-0.4334716796875	0.43560218032247683
240.0	760.0	0.0887908935546875	-0.5445556640625	0.5517469474684842
240.0	780.0	0.2074432373046875	-0.3482666015625	0.4053668985836683
240.0	800.0	0.360137939453125	-0.2159423828125	0.4199171919894243
260.0	0.0	-0.271728515625	0.5235913991928101	0.5899019744944497
260.0	20.0	-0.271636962890625	0.5273380279541016	0.5931880269652815
260.0	40.0	-0.26678466796875	0.5304450988769531	0.5937558942745552
260.0	60.0	-0.1754150390625	0.4896965026855469	0.5201664163243858
260.0	80.0	-0.146087646484375	0.47028350830078125	0.49245119416550787
260.0	100.0	-0.01849365234375	0.445098876953125	0.44548291262622475
260.0	120.0	-0.07073974609375	0.4166259765625	0.42258882619405
260.0	140.0	-0.149017333984375	0.3887939453125	0.41637350748993385
260.0	160.0	-0.1512451171875	0.3721466064453125	0.4017065871526417
260.0	180.0	-0.18548583984375	0.34832763671875	0.3946354511249727
260.0	200.0	-0.156036376953125	0.336578369140625	0.3709883414691364
260.0	220.0	-0.215728759765625	0.3209991455078125	0.3867548955175106
260.0	240.0	-0.164031982421875	0.3624267578125	0.3978186094638244
260.0	260.0	0.001556396484375	0.34136962890625	0.34137317690411384
260.0	280.0	-0.007354736328125	0.344940185546875	0.34501858464663726
260.0	300.0	0.04180908203125	0.290435791015625	0.29342963047921317
260.0	320.0	0.046630859375	0.2978515625	0.30147966818633465
260.0	340.0	-0.036163330078125	0.30645751953125	0.30858385848839515
260.0	360.0	-0.06402587890625	0.30255126953125	0.3092516513532125
260.0	380.0	-0.167205810546875	0.4996337890625	0.5268697241762789
260.0	400.0	-0.22784423828125	0.53485107421875	0.5813593282221537
260.0	420.0	-0.278350830078125	0.59246826171875	0.6545974532101531
260.0	440.0	-0.31231689453125	0.60601806640625	0.6817622308550203
260.0	460.0	-0.29095458984375	0.573150634765625	0.6427722952052178
260.0	480.0	-0.2691650390625	0.501678466796875	0.5693251288158466
260.0	500.0	-0.26043701171875	0.451324462890625	0.5210769692439913
260.0	520.0	-0.2513427734375	0.399169921875	0.47170946173354217
260.0	540.0	-0.260406494140625	0.395263671875	0.47333382775237925
260.0	560.0	-0.3216552734375	0.337158203125	0.4659804382853766
260.0	580.0	-0.3094482421875	0.0765380859375	0.31877310613022203
260.0	600.0	-0.288604736328125	0.0533447265625	0.29349336224700967
260.0	620.0	-0.229949951171875	0.068115234375	0.23982632298792575
260.0	640.0	-0.1705322265625	0.06591796875	0.18282893343366036
260.0	660.0	-0.207763671875	0.038330078125	0.21126982330671665
260.0	680.0	-0.229644775390625	-0.0467529296875	0.23435562570285126
260.0	700.0	-0.20941162109375	-0.2618408203125	0.33528173560609476
260.0	720.0	-0.1868896484375	-0.41552734375	0.4556212397343028
260.0	740.0	-0.14971923828125	-0.4569091796875	0.4808137360706554
260.0	760.0	-0.02587890625	-0.6658935546875	0.6663962364562475
260.0	780.0	0.0596923828125	-0.4476318359375	0.4515943324606842
260.0	800.0	0.17510986328125	-0.3477783203125	0.3893754284720107
280.0	0.0	-0.214508056640625	0.5097354650497437	0.5530316000855792
280.0	20.0	-0.21429443359375	0.5216693878173828	0.5639690190560374
280.0	40.0	-0.1925048828125	0.5084037780761719	0.5436290384708857
280.0	60.0	-0.103485107421875	0.476165771484375	0.48728124260166944
280.0	80.0	-0.0120849609375	0.4539337158203125	0.4540945547342504
280.0	100.0	-0.0234375	0.419525146484375	0.42017932474002845
280.0	120.0	-0.12554931640625	0.4088592529296875	0.4277014374026569
280.0	140.0	-0.19049072265625	0.4029998779296875	0.4457528654192179
280.0	160.0	-0.180023193359375	0.397491455078125	0.43635743033370245
280.0	180.0	-0.216156005859375	0.382537841796875	0.4393843639408316
280.0	200.0	-0.187957763671875	0.3729248046875	0.41761349460445174
280.0	220.0	-0.197174072265625	0.3361968994140625	0.3897511641412238
280.0	240.0	-0.173980712890625	0.373046875	0.41162271488001695
280.0	260.0	-0.13458251953125	0.4102783203125	0.4317878584233531
280.0	280.0	-0.10870361328125	0.4132080078125	0.4272672855026167
280.0	300.0	-0.03497314453125	0.426849365234375	0.42827970000852544
280.0	320.0	-0.072540283203125	0.43975830078125	0.44570108345527043
280.0	340.0	-0.1070556640625	0.4501953125	0.4627491054608701
280.0	360.0	-0.1407470703125	0.482879638671875	0.5029736407063817
280.0	380.0	-0.213348388671875	0.572540283203125	0.6109991087057329
280.0	400.0	-0.232269287109375	0.6138916015625	0.6563626438206768
280.0	420.0	-0.230224609375	0.6607666015625	0.6997255694215604
280.0	440.0	-0.233612060546875	0.673828125	0.7131752497626179
280.0	460.0	-0.230438232421875	0.664825439453125	0.7036296212537949
280.0	480.0	-0.202850341796875	0.602691650390625	0.6359131124750333
280.0	500.0	-0.2161865234375	0.527130126953125	0.5697392242575636
280.0	520.0	-0.2091064453125	0.477294921875	0.5210911128765218
280.0	540.0	-0.212249755859375	0.4683837890625	0.5142308165784202
280.0	560.0	-0.22479248046875	0.4600830078125	0.5120625287531693
280.0	580.0	-0.31524658203125	0.1502685546875	0.3492292170054731
280.0	600.0	-0.31671142578125	0.0518798828125	0.3209324686924509
280.0	620.0	-0.235504150390625	0.0733642578125	0.2466668181486701
280.0	640.0	-0.175048828125	0.0714111328125	0.1890546008895322
280.0	660.0	-0.2147216796875	0.0408935546875	0.21858106629532417
280.0	680.0	-0.212005615234375	-0.044677734375	0.21666213522392166
280.0	700.0	-0.196075439453125	-0.2867431640625	0.3473718757949611
280.0	720.0	-0.195220947265625	-0.4598388671875	0.49956281089325616
280.0	740.0	-0.187652587890625	-0.5194091796875	0.5522674983064733
280.0	760.0	-0.107635498046875	-0.7440185546875	0.7517639324675501
280.0	780.0	-0.064056396484375	-0.52685546875	0.5307352512150909
280.0	800.0	-0.018798828125	-0.4505615234375	0.45095352569992636
300.0	0.0	-0.182830810546875	0.5071064829826355	0.5390585222109426
300.0	20.0	-0.180511474609375	0.5184593200683594	0.5489849351588771
300.0	40.0	-0.161346435546875	0.4996070861816406	0.5250142024998858
300.0	60.0	-0.090576171875	0.47374725341796875	0.4823282109026992
300.0	80.0	-0.035400390625	0.446258544921875	0.44766044785327164
300.0	100.0	-0.11737060546875	0.4159393310546875	0.4321821215024077
300.0	120.0	-0.205169677734375	0.4108428955078125	0.4592237814517783
300.0	140.0	-0.234283447265625	0.404296875	0.4672736851112317
300.0	160.0	-0.257232666015625	0.3935089111328125	0.47012541689046955
300.0	180.0	-0.280242919921875	0.39312744140625	0.48278906300056446
300.0	200.0	-0.250579833984375	0.3788299560546875	0.45420522762737264
300.0	220.0	-0.242431640625	0.3560333251953125	0.43073521916109936
300.0	240.0	-0.227630615234375	0.4095001220703125	0.46851472438716474
300.0	260.0	-0.26361083984375	0.445770263671875	0.5178820356579481
300.0	280.0	-0.260772705078125	0.438262939453125	0.5099772620537667
300.0	300.0	-0.209991455078125	0.4537353515625	0.499972179689404
300.0	320.0	-0.216033935546875	0.46148681640625	0.5095495491359474
300.0	340.0	-0.209716796875	0.480560302734375	0.5243275116333914
300.0	360.0	-0.20751953125	0.51629638671875	0.5564407558662977
300.0	380.0	-0.22686767578125	0.58319091796875	0.6257640043304022
300.0	400.0	-0.239898681640625	0.62615966796875	0.6705425469302043
300.0	420.0	-0.23004150390625	0.655364990234375	0.6945663135686554
300.0	440.0	-0.2275390625	0.671600341796875	0.7090987548043349
300.0	460.0	-0.219970703125	0.659271240234375	0.6950004880814674
300.0	480.0	-0.180572509765625	0.588592529296875	0.6156684146739618
300.0	500.0	-0.142852783203125	0.49639892578125	0.516545071785278
300.0	520.0	-0.111907958984375	0.449462890625	0.46318493210922707
300.0	540.0	-0.0980224609375	0.4449462890625	0.4556156307664757
300.0	560.0	-0.100250244140625	0.4302978515625	0.44182162974390266
300.0	580.0	-0.21630859375	0.2041015625	0.297400160633857
300.0	600.0	-0.220245361328125	0.052490234375	0.2264138774264925
300.0	620.0	-0.208953857421875	0.06787109375	0.21970025010978608
300.0	640.0	-0.177398681640625	0.0640869140625	0.1886197889986257
300.0	660.0	-0.19903564453125	0.0361328125	0.20228882305537857
300.0	680.0	-0.176666259765625	-0.0433349609375	0.181903507879947
300.0	700.0	-0.192901611328125	-0.3287353515625	0.38115346386974824
300.0	720.0	-0.207427978515625	-0.47607421875	0.5193005180331534
300.0	740.0	-0.190765380859375	-0.5543212890625	0.5862282166889735
300.0	760.0	-0.1361083984375	-0.7498779296875	0.7621301762544457
300.0	780.0	-0.091339111328125	-0.628662109375	0.6352628440433424
300.0	800.0	-0.052886962890625	-0.566162109375	0.5686269118989566
320.0	0.0	-0.182586669921875	0.5307809710502625	0.5613076974906182
320.0	20.0	-0.167510986328125	0.5259952545166016	0.5520244001080077
320.0	40.0	-0.133514404296875	0.48018646240234375	0.49840258308843755
320.0	60.0	-0.045745849609375	0.43662261962890625	0.43901252229075666
320.0	80.0	-0.0513916015625	0.42937469482421875	0.4324392735015516
320.0	100.0	-0.164794921875	0.40537261962890625	0.4375892217829288
320.0	120.0	-0.239013671875	0.42293548583984375	0.4858003298946542
320.0	140.0	-0.28466796875	0.425048828125	0.5115685278852549
320.0	160.0	-0.279815673828125	0.42486572265625	0.5087314552965102
320.0	180.0	-0.288330078125	0.43585205078125	0.5225908955596049
320.0	200.0	-0.280364990234375	0.4141693115234375	0.5001407265529567
320.0	220.0	-0.265350341796875	0.3870086669921875	0.46924035655385427
320.0	240.0	-0.27508544921875	0.3915252685546875	0.4785018707264389
320.0	260.0	-0.336761474609375	0.441619873046875	0.5553705097059248
320.0	280.0	-0.32147216796875	0.4400634765625	0.5449772639136445
320.0	300.0	-0.236297607421875	0.44866943359375	0.5070905440990189
320.0	320.0	-0.2384033203125	0.45379638671875	0.5126083336574014
320.0	340.0	-0.229095458984375	0.47314453125	0.525690476211091
320.0	360.0	-0.215576171875	0.49639892578125	0.5411884878644948
320.0	380.0	-0.23492431640625	0.562591552734375	0.6096709683485174
320.0	400.0	-0.251434326171875	0.614013671875	0.663499818859753
320.0	420.0	-0.21270751953125	0.64483642578125	0.6790128900687192
320.0	440.0	-0.201171875	0.659423828125	0.689427232121016
320.0	460.0	-0.190704345703125	0.6517333984375	0.6790615363197581
320.0	480.0	-0.1505126953125	0.573394775390625	0.5928200737960032
320.0	500.0	-0.18988037109375	0.43902587890625	0.47832862937117354
320.0	520.0	-0.151611328125	0.395751953125	0.4237990127620387
320.0	540.0	-0.1285400390625	0.3802490234375	0.4013874206640779
320.0	560.0	-0.110992431640625	0.365234375	0.3817269555102697
320.0	580.0	-0.073150634765625	0.22314453125	0.23482865496654384
320.0	600.0	-0.13079833984375	0.0263671875	0.13342951053849098
320.0	620.0	-0.1746826171875	0.0411376953125	0.17946121230811618
320.0	640.0	-0.146026611328125	0.033447265625	0.14980817999616908
320.0	660.0	-0.15081787109375	0.004150390625	0.1508749680483515
320.0	680.0	-0.156707763671875	-0.0859375	0.17872486425030576
320.0	700.0	-0.186370849609375	-0.3868408203125	0.42939482279618624
320.0	720.0	-0.235382080078125	-0.51708984375	0.5681431422901312
320.0	740.0	-0.22052001953125	-0.603271484375	0.6423126675335609
320.0	760.0	-0.183197021484375	-0.76806640625	0.7896120269414193
320.0	780.0	-0.133758544921875	-0.7340087890625	0.7460966765511121
320.0	800.0	-0.0723876953125	-0.67236328125	0.6762487415189191
340.0	0.0	-0.16748046875	0.5528776049613953	0.5776879378008237
340.0	20.0	-0.141143798828125	0.5245895385742188	0.543245576078762
340.0	40.0	-0.10870361328125	0.45795440673828125	0.4706789927237147
340.0	60.0	-0.01348876953125	0.4295463562011719	0.42975809361682904
340.0	80.0	-0.070709228515625	0.41129302978515625	0.4173269118414583
340.0	100.0	-0.18414306640625	0.39812469482421875	0.4386478559555192
340.0	120.0	-0.24017333984375	0.42224884033203125	0.4857749647042822
340.0	140.0	-0.259246826171875	0.433349609375	0.5049760398530364
340.0	160.0	-0.282958984375	0.4345855712890625	0.5185850032648189
340.0	180.0	-0.284515380859375	0.44622802734375	0.529214941524377
340.0	200.0	-0.2998046875	0.41900634765625	0.5152175948307695
340.0	220.0	-0.3092041015625	0.3897552490234375	0.49751013111734177
340.0	240.0	-0.337799072265625	0.382843017578125	0.5105653624481801
340.0	260.0	-0.399139404296875	0.441192626953125	0.5949480633973554
340.0	280.0	-0.364013671875	0.455596923828125	0.5831590780512386
340.0	300.0	-0.269134521484375	0.451446533203125	0.5255828792833189
340.0	320.0	-0.26715087890625	0.4569091796875	0.529278367764153
340.0	340.0	-0.2537841796875	0.47442626953125	0.5380396779801612
340.0	360.0	-0.238067626953125	0.474273681640625	0.5306710092892255
340.0	380.0	-0.2481689453125	0.51861572265625	0.5749348599657035
340.0	400.0	-0.249237060546875	0.565277099609375	0.6177841950817727
340.0	420.0	-0.179351806640625	0.56475830078125	0.5925529586851972
340.0	440.0	-0.1630859375	0.578338623046875	0.6008931568240807
340.0	460.0	-0.180816650390625	0.5706787109375	0.5986391669242601
340.0	480.0	-0.169189453125	0.507354736328125	0.5348213716030034
340.0	500.0	-0.202239990234375	0.3787841796875	0.4293931397117709
340.0	520.0	-0.182281494140625	0.348876953125	0.3936263094966115
340.0	540.0	-0.144317626953125	0.32568359375	0.3562265861601242
340.0	560.0	-0.125091552734375	0.3138427734375	0.33785378938889954
340.0	580.0	-0.136383056640625	0.2156982421875	0.25519809917281383
340.0	600.0	-0.17236328125	0.0191650390625	0.1734254867242233
340.0	620.0	-0.223541259765625	0.031982421875	0.22581755938498918
340.0	640.0	-0.20538330078125	0.0234375	0.20671627087883385
340.0	660.0	-0.17083740234375	-0.0030517578125	0.17086465774204587
340.0	680.0	-0.1495361328125	-0.0791015625	0.1691688866383504
340.0	700.0	-0.196319580078125	-0.450927734375	0.49181012509974
340.0	720.0	-0.239532470703125	-0.589111328125	0.6359465083215292
340.0	740.0	-0.226318359375	-0.6923828125	0.7284325355416257
340.0	760.0	-0.200927734375	-0.779296875	0.8047829358440922
340.0	780.0	-0.167266845703125	-0.7984619140625	0.8157938623695474
340.0	800.0	-0.111602783203125	-0.7332763671875	0.7417205753478738
360.0	0.0	-0.1490478515625	0.5419346690177917	0.5620573347433698
360.0	20.0	-0.11956787109375	0.4928150177001953	0.5071125293943499
360.0	40.0	-0.097564697265625	0.4508399963378906	0.461276026312318
360.0	60.0	-0.014068603515625	0.4217681884765625	0.42200276114698704
360.0	80.0	-0.10015869140625	0.4019622802734375	0.41425286749379775
360.0	100.0	-0.165313720703125	0.3948822021484375	0.4280894530659571
360.0	120.0	-0.218170166015625	0.41260528564453125	0.4667347673798156
360.0	140.0	-0.238006591796875	0.4266815185546875	0.48857369558225133
360.0	160.0	-0.26177978515625	0.4326629638671875	0.5056934804986036
360.0	180.0	-0.2850341796875	0.4478759765625	0.530883578548008
360.0	200.0	-0.320281982421875	0.4343109130859375	0.5396355413514078
360.0	220.0	-0.33209228515625	0.3921356201171875	0.5138634355789399
360.0	240.0	-0.340972900390625	0.34637451171875	0.48604302398984967
360.0	260.0	-0.29937744140625	0.500518798828125	0.5832203017756684
360.0	280.0	-0.160430908203125	0.621673583984375	0.6420405916535631
360.0	300.0	-0.06597900390625	0.467987060546875	0.4726151899756983
360.0	320.0	-0.08197021484375	0.469635009765625	0.476734893330758
360.0	340.0	-0.09405517578125	0.4739990234375	0.48324057188003733
360.0	360.0	-0.19757080078125	0.367034912109375	0.4168319181978283
360.0	380.0	-0.25714111328125	0.439666748046875	0.5093411444971189
360.0	400.0	-0.24322509765625	0.4752197265625	0.5338466415029972
360.0	420.0	-0.160614013671875	0.418731689453125	0.448478638443413
360.0	440.0	-0.1395263671875	0.413299560546875	0.43621569651811143
360.0	460.0	-0.14166259765625	0.390625	0.41551917187985027
360.0	480.0	-0.13409423828125	0.4066162109375	0.42815652247443126
360.0	500.0	-0.17889404296875	0.32281494140625	0.36906986466633335
360.0	520.0	-0.170928955078125	0.3055419921875	0.3501037227365713
360.0	540.0	-0.156219482421875	0.2918701171875	0.3310478696430525
360.0	560.0	-0.159088134765625	0.281494140625	0.32333880965546485
360.0	580.0	-0.18988037109375	0.19482421875	0.27204968578965144
360.0	600.0	-0.236053466796875	0.0052490234375	0.23611181976739495
360.0	620.0	-0.309356689453125	0.0120849609375	0.30959264782978635
360.0	640.0	-0.29412841796875	-0.0015869140625	0.29413269888443455
360.0	660.0	-0.24853515625	-0.0262451171875	0.24991704637418696
360.0	680.0	-0.188873291015625	-0.07666015625	0.2038379248700972
360.0	700.0	-0.230194091796875	-0.5023193359375	0.5525522917832113
360.0	720.0	-0.25811767578125	-0.6217041015625	0.6731572806189872
360.0	740.0	-0.26885986328125	-0.7406005859375	0.787892666531794
360.0	760.0	-0.32568359375	-0.5087890625	0.6040994234044127
360.0	780.0	-0.458465576171875	-0.402587890625	0.6101374387894061
360.0	800.0	-0.721405029296875	-0.214111328125	0.7525083900703543
380.0	0.0	0.205352783203125	0.46071767807006836	0.5044110867690607
380.0	20.0	0.180206298828125	0.4434013366699219	0.47862203824939453
380.0	40.0	0.128082275390625	0.4267997741699219	0.44560421508412174
380.0	60.0	0.062347412109375	0.4167022705078125	0.4213406959256397
380.0	80.0	-0.10943603515625	0.394622802734375	0.40951605857237566
380.0	100.0	-0.157073974609375	0.39208984375	0.4223821481448831
380.0	120.0	-0.2042236328125	0.40509033203125	0.45365787693406495
380.0	140.0	-0.240570068359375	0.4203643798828125	0.4843347702413031
380.0	160.0	-0.251861572265625	0.420684814453125	0.4903161884902158
380.0	180.0	-0.27099609375	0.436737060546875	0.5139826289699717
380.0	200.0	-0.302154541015625	0.4269256591796875	0.5230323939512482
380.0	220.0	-0.301849365234375	0.406707763671875	0.5064822250813673
380.0	240.0	-0.29351806640625	0.399688720703125	0.4958870120946549
380.0	260.0	-0.1077880859375	0.815643310546875	0.8227346361433533
380.0	280.0	0.870086669921875	0.38458251953125	0.951290979408899
380.0	300.0	1.24456787109375	0.073516845703125	1.2467373068778227
380.0	320.0	1.142242431640625	0.130462646484375	1.1496687674143344
380.0	340.0	1.18841552734375	0.080291748046875	1.1911247753430982
380.0	360.0	0.6185302734375	0.05841064453125	0.6212821440804689
380.0	380.0	-0.22100830078125	0.372589111328125	0.43320585741018947
380.0	400.0	-0.245269775390625	0.42633056640625	0.49184856874086924
380.0	420.0	-0.182464599609375	0.368988037109375	0.4116375853107185
380.0	440.0	-0.185455322265625	0.362701416015625	0.40736469377743856
380.0	460.0	-0.1705322265625	0.319061279296875	0.3617752620659991
380.0	480.0	-0.167572021484375	0.290618896484375	0.33546941049543655
380.0	500.0	-0.19757080078125	0.2109375	0.289013581389516
380.0	520.0	-0.193267822265625	0.2037353515625	0.28082119684880036
380.0	540.0	-0.19036865234375	0.19189453125	0.2703030427480105
380.0	560.0	-0.205810546875	0.18212890625	0.274825253018728
380.0	580.0	-0.22265625	0.1756591796875	0.28360527687712
380.0	600.0	-0.27880859375	-0.0068359375	0.27889238424588875
380.0	620.0	-0.307861328125	-0.006103515625	0.307921824913197
380.0	640.0	-0.2950439453125	-0.0198974609375	0.29571411636464845
380.0	660.0	-0.25921630859375	-0.0438232421875	0.2628946009274335
380.0	680.0	-0.21337890625	-0.095703125	0.23385817447164833
380.0	700.0	-0.25677490234375	-0.54052734375	0.5984172121647847
380.0	720.0	-0.250701904296875	-0.666015625	0.7116377291587483
380.0	740.0	-0.2025146484375	-0.7254638671875	0.7531998442819853
380.0	760.0	-0.339508056640625	-0.220703125	0.4049389952926977
380.0	780.0	-0.581817626953125	-0.083984375	0.5878478768163634
380.0	800.0	-0.98760986328125	0.097900390625	0.9924503657790332
400.0	0.0	0.272705078125	0.41715896129608154	0.49838705703979513
400.0	20.0	0.1876220703125	0.4029064178466797	0.4444497978516718
400.0	40.0	0.116485595703125	0.39218902587890625	0.40912238514429555
400.0	60.0	-0.030303955078125	0.3939208984375	0.39508480598370804
400.0	80.0	-0.1427001953125	0.37386322021484375	0.4001712797935884
400.0	100.0	-0.18096923828125	0.37746429443359375	0.4186038207856524
400.0	120.0	-0.211761474609375	0.38677215576171875	0.4409485487007574
400.0	140.0	-0.23773193359375	0.4014892578125	0.46659414525801246
400.0	160.0	-0.2578125	0.405853271484375	0.4808161427519045
400.0	180.0	-0.267333984375	0.420196533203125	0.49802869969283664
400.0	200.0	-0.29364013671875	0.4159088134765625	0.5091214698082259
400.0	220.0	-0.29302978515625	0.405670166015625	0.5004345497503773
400.0	240.0	-0.26312255859375	0.419036865234375	0.49479831776833394
400.0	260.0	0.126861572265625	0.81207275390625	0.821922147258843
400.0	280.0	1.1180419921875	0.52178955078125	1.2338080205603676
400.0	300.0	1.8424072265625	0.04022216796875	1.8428462256210716
400.0	320.0	1.8494873046875	0.031097412109375	1.8497487232703078
400.0	340.0	2.010528564453125	-0.3516845703125	2.0410553999041356
400.0	360.0	1.25506591796875	-0.262359619140625	1.2821946140123794
400.0	380.0	-0.246551513671875	0.259124755859375	0.3576776313848456
400.0	400.0	-0.2454833984375	0.39544677734375	0.4654462940232544
400.0	420.0	-0.24188232421875	0.338470458984375	0.4160159977387384
400.0	440.0	-0.232177734375	0.337890625	0.4099714316905492
400.0	460.0	-0.219268798828125	0.29241943359375	0.36549682800650724
400.0	480.0	-0.213714599609375	0.25421142578125	0.33211049228220935
400.0	500.0	-0.216217041015625	0.210479736328125	0.30174745770314204
400.0	520.0	-0.22216796875	0.19091796875	0.2929304988049673
400.0	540.0	-0.23150634765625	0.17626953125	0.29097446048103814
400.0	560.0	-0.255279541015625	0.1612548828125	0.30194499713030726
400.0	580.0	-0.28369140625	0.1431884765625	0.3177794105985977
400.0	600.0	-0.338134765625	-0.00927734375	0.33826201210205287
400.0	620.0	-0.319366455078125	-0.0113525390625	0.31956816608093747
400.0	640.0	-0.30853271484375	-0.0267333984375	0.3096887319888679
400.0	660.0	-0.28289794921875	-0.0526123046875	0.28774868249343
400.0	680.0	-0.203155517578125	-0.0999755859375	0.22642279502290025
400.0	700.0	-0.25604248046875	-0.563232421875	0.6186990486947335
400.0	720.0	-0.150970458984375	-0.632568359375	0.6503343822744819
400.0	740.0	-0.084503173828125	-0.584228515625	0.5903081778667962
400.0	760.0	-0.472503662109375	-0.006103515625	0.4725430812209137
400.0	780.0	-0.776336669921875	0.107177734375	0.7837000011555088
400.0	800.0	-1.118621826171875	0.225341796875	1.1410932106567606
420.0	0.0	0.0284423828125	0.3722876012325287	0.3733725045735466
420.0	20.0	0.01123046875	0.3705272674560547	0.37069742291631247
420.0	40.0	-0.02008056640625	0.3562164306640625	0.35678197070793904
420.0	60.0	-0.08251953125	0.3779754638671875	0.386878436105368
420.0	80.0	-0.173980712890625	0.356842041015625	0.3969956305730922
420.0	100.0	-0.1920166015625	0.3630523681640625	0.41070353943586346
420.0	120.0	-0.208282470703125	0.3726654052734375	0.4269204749011384
420.0	140.0	-0.2196044921875	0.3809051513671875	0.4396758662094041
420.0	160.0	-0.228271484375	0.3853607177734375	0.4478959180229541
420.0	180.0	-0.257232666015625	0.4005279541015625	0.4760160569584701
420.0	200.0	-0.268218994140625	0.402679443359375	0.483830717216285
420.0	220.0	-0.254608154296875	0.3949127197265625	0.4698737792602305
420.0	240.0	-0.0029296875	0.33447265625	0.3344854867520836
420.0	260.0	0.430328369140625	0.61065673828125	0.7470503043942389
420.0	280.0	1.245086669921875	0.489654541015625	1.337909707399706
420.0	300.0	1.6551513671875	0.0892333984375	1.6575550210172079
420.0	320.0	1.820831298828125	0.0450439453125	1.8213883649022886
420.0	340.0	2.1422119140625	-0.373748779296875	2.1745712300996773
420.0	360.0	1.29730224609375	-0.269317626953125	1.3249623020703463
420.0	380.0	-0.41607666015625	0.058197021484375	0.4201269813240187
420.0	400.0	-0.262359619140625	0.37469482421875	0.4574153266473848
420.0	420.0	-0.2911376953125	0.335418701171875	0.44414734348828616
420.0	440.0	-0.26812744140625	0.329071044921875	0.42447623895930464
420.0	460.0	-0.2166748046875	0.289581298828125	0.36167015306401784
420.0	480.0	-0.2166748046875	0.257415771484375	0.3364682011650763
420.0	500.0	-0.229736328125	0.205596923828125	0.30829997656170116
420.0	520.0	-0.270538330078125	0.170654296875	0.31986540463663954
420.0	540.0	-0.35400390625	0.1649169921875	0.3905334556122314
420.0	560.0	-0.38409423828125	0.136962890625	0.40778329697182225
420.0	580.0	-0.371063232421875	0.1065673828125	0.38606285697393417
420.0	600.0	-0.361724853515625	-0.0093994140625	0.3618469547137556
420.0	620.0	-0.29827880859375	-0.02294921875	0.2991603488053561
420.0	640.0	-0.289276123046875	-0.04052734375	0.29210125120660035
420.0	660.0	-0.27734375	-0.0643310546875	0.28470693750112347
420.0	680.0	-0.220306396484375	-0.1025390625	0.24300034500039203
420.0	700.0	-0.272979736328125	-0.578369140625	0.6395535937457264
420.0	720.0	-0.09979248046875	-0.58203125	0.5905242714187693
420.0	740.0	-0.21514892578125	-0.3438720703125	0.4056316814621742
420.0	760.0	-0.645263671875	0.0966796875	0.6524662199813147
420.0	780.0	-0.919403076171875	0.1788330078125	0.9366340059796955
420.0	800.0	-1.17901611328125	0.2542724609375	1.2061233269313871
440.0	0.0	-0.1512451171875	0.276586651802063	0.3152384199746856
440.0	20.0	-0.1552734375	0.2801780700683594	0.3203273190664463
440.0	40.0	-0.160614013671875	0.2750816345214844	0.3185384859617449
440.0	60.0	-0.183502197265625	0.3328285217285156	0.3800629964588783
440.0	80.0	-0.191253662109375	0.3304595947265625	0.38181344530685524
440.0	100.0	-0.21026611328125	0.34787750244140625	0.4064856640759598
440.0	120.0	-0.20318603515625	0.3595733642578125	0.41301037416292385
440.0	140.0	-0.218231201171875	0.3632354736328125	0.4237509486363104
440.0	160.0	-0.2283935546875	0.3648529052734375	0.43044309532069397
440.0	180.0	-0.236541748046875	0.38092041015625	0.44838862323064915
440.0	200.0	-0.223419189453125	0.381591796875	0.4421859718016647
440.0	220.0	-0.16058349609375	0.363250732421875	0.3971626289352009
440.0	240.0	0.116790771484375	0.311492919921875	0.3326678876377627
440.0	260.0	0.521087646484375	0.612030029296875	0.803811602354531
440.0	280.0	1.662384033203125	0.567474365234375	1.7565727508551547
440.0	300.0	1.871337890625	0.1668701171875	1.8787631934065012
440.0	320.0	2.031951904296875	0.141204833984375	2.036852313378722
440.0	340.0	2.510498046875	-0.3662109375	2.5370673806794763
440.0	360.0	1.75457763671875	-0.3232421875	1.784104311707513
440.0	380.0	-0.54400634765625	0.0496826171875	0.5462703257004653
440.0	400.0	-0.3577880859375	0.357391357421875	0.5057083119730882
440.0	420.0	-0.370025634765625	0.31439208984375	0.4855526300413008
440.0	440.0	-0.36163330078125	0.322418212890625	0.4844916389758717
440.0	460.0	-0.315704345703125	0.294708251953125	0.43188214557342475
440.0	480.0	-0.311309814453125	0.2618408203125	0.4067854665014005
440.0	500.0	-0.29449462890625	0.218109130859375	0.36646784227113555
440.0	520.0	-0.301513671875	0.171630859375	0.3469404072997929
440.0	540.0	-0.348785400390625	0.1473388671875	0.37862910256574883
440.0	560.0	-0.361602783203125	0.10546875	0.376669921876978
440.0	580.0	-0.356109619140625	0.0618896484375	0.36144763027055293
440.0	600.0	-0.32745361328125	-0.034423828125	0.3292580580543565
440.0	620.0	-0.274505615234375	-0.058837890625	0.2807405032559467
440.0	640.0	-0.268096923828125	-0.08154296875	0.2802235113595341
440.0	660.0	-0.2646484375	-0.1107177734375	0.2868749219192033
440.0	680.0	-0.232177734375	-0.1900634765625	0.30005103809607464
440.0	700.0	-0.155487060546875	-0.4619140625	0.4873816031948287
440.0	720.0	0.01116943359375	-0.5245361328125	0.5246550398811565
440.0	740.0	-0.35125732421875	-0.0849609375	0.3613863150676779
440.0	760.0	-0.55078125	0.134521484375	0.5669709120493007
440.0	780.0	-0.7333984375	0.1759033203125	0.7541984130349277
440.0	800.0	-0.917633056640625	0.222900390625	0.9443172193603133
460.0	0.0	-0.15191650390625	0.2407519817352295	0.2846755009981329
460.0	20.0	-0.1453857421875	0.24390411376953125	0.2839475845030393
460.0	40.0	-0.1600341796875	0.24179458618164062	0.2899578599986589
460.0	60.0	-0.17596435546875	0.2688484191894531	0.32131437393338086
460.0	80.0	-0.173126220703125	0.28912353515625	0.33699422380241845
460.0	100.0	-0.22869873046875	0.32439422607421875	0.3969064414044062
460.0	120.0	-0.22955322265625	0.3388214111328125	0.4092610788651912
460.0	140.0	-0.22308349609375	0.3365478515625	0.403770606434823
460.0	160.0	-0.212432861328125	0.3416595458984375	0.4023169967520399
460.0	180.0	-0.221343994140625	0.3577117919921875	0.42065531004896045
460.0	200.0	-0.187042236328125	0.361846923828125	0.407330325969603
460.0	220.0	-0.107696533203125	0.3477630615234375	0.3640572622873028
460.0	240.0	0.18994140625	0.3109893798828125	0.36440654797646516
460.0	260.0	0.588836669921875	0.609161376953125	0.8472344463111202
460.0	280.0	1.33758544921875	0.688629150390625	1.5044417372332632
460.0	300.0	1.447113037109375	0.291107177734375	1.4761028186072922
460.0	320.0	1.527740478515625	0.285247802734375	1.554141975065322
460.0	340.0	1.87103271484375	-0.162689208984375	1.878092436153113
460.0	360.0	1.34307861328125	-0.2509765625	1.3663269727183907
460.0	380.0	-0.561737060546875	0.14300537109375	0.5796542601874886
460.0	400.0	-0.399261474609375	0.37872314453125	0.5503098629961948
460.0	420.0	-0.386749267578125	0.32623291015625	0.5059672989840668
460.0	440.0	-0.370758056640625	0.319549560546875	0.4894624175660822
460.0	460.0	-0.36492919921875	0.292266845703125	0.4675395486370029
460.0	480.0	-0.398193359375	0.260955810546875	0.4760839070043477
460.0	500.0	-0.395599365234375	0.213470458984375	0.4495202939054478
460.0	520.0	-0.374237060546875	0.1607666015625	0.40730735036912974
460.0	540.0	-0.38385009765625	0.1185302734375	0.4017341449166117
460.0	560.0	-0.33935546875	0.075439453125	0.3476395335089657
460.0	580.0	-0.320159912109375	0.02783203125	0.3213673774442323
460.0	600.0	-0.323577880859375	-0.0511474609375	0.3275953414531363
460.0	620.0	-0.287109375	-0.0916748046875	0.3013902172058375
460.0	640.0	-0.291107177734375	-0.1319580078125	0.31961899936380006
460.0	660.0	-0.29754638671875	-0.205078125	0.3613736149788741
460.0	680.0	-0.276824951171875	-0.3331298828125	0.43313689800567784
460.0	700.0	-0.181060791015625	-0.404052734375	0.44276587741053186
460.0	720.0	-0.07342529296875	-0.4407958984375	0.4468694414780111
460.0	740.0	0.72320556640625	-0.0794677734375	0.7275585325567275
460.0	760.0	0.985382080078125	0.00634765625	0.9854025251027929
460.0	780.0	1.057647705078125	0.0079345703125	1.0576774675973146
460.0	800.0	1.095611572265625	0.0321044921875	1.096081847172451
480.0	0.0	-0.186981201171875	0.21328839659690857	0.28364398409724356
480.0	20.0	-0.16473388671875	0.20993614196777344	0.2668528379796233
480.0	40.0	-0.165985107421875	0.21170425415039062	0.26901625807973867
480.0	60.0	-0.173187255859375	0.21950912475585938	0.2796034360360832
480.0	80.0	-0.170257568359375	0.2362518310546875	0.29120880354196
480.0	100.0	-0.18682861328125	0.2923126220703125	0.34691728086420864
480.0	120.0	-0.22137451171875	0.313079833984375	0.3834392479733899
480.0	140.0	-0.262420654296875	0.3114013671875	0.40722894210486094
480.0	160.0	-0.237884521484375	0.31512451171875	0.394832247223844
480.0	180.0	-0.216796875	0.3370513916015625	0.4007549445612811
480.0	200.0	-0.184326171875	0.337432861328125	0.384495869343453
480.0	220.0	-0.115631103515625	0.31561279296875	0.33612793276634456
480.0	240.0	0.23187255859375	0.282257080078125	0.3652861107173952
480.0	260.0	0.5513916015625	0.500244140625	0.7444977491593265
480.0	280.0	1.201171875	0.752777099609375	1.4175638380642046
480.0	300.0	0.995361328125	0.45556640625	1.0946620136052516
480.0	320.0	0.99407958984375	0.4898681640625	1.1082260821266943
480.0	340.0	1.11932373046875	0.347198486328125	1.17193532351364
480.0	360.0	0.288482666015625	0.160980224609375	0.33035871610533823
480.0	380.0	-0.666229248046875	0.198394775390625	0.6951416387006327
480.0	400.0	-0.4884033203125	0.40350341796875	0.6335241207757903
480.0	420.0	-0.42352294921875	0.3302001953125	0.5370324547914782
480.0	440.0	-0.3822021484375	0.317047119140625	0.496585700585116
480.0	460.0	-0.377960205078125	0.280792236328125	0.4708483796349393
480.0	480.0	-0.426544189453125	0.2515869140625	0.4952130055680234
480.0	500.0	-0.45208740234375	0.21197509765625	0.49931599351943096
480.0	520.0	-0.44189453125	0.1632080078125	0.47107072777108777
480.0	540.0	-0.454925537109375	0.126708984375	0.4722418988565048
480.0	560.0	-0.426239013671875	0.0791015625	0.4335167285883144
480.0	580.0	-0.366973876953125	0.0137939453125	0.3672330313211103
480.0	600.0	-0.32672119140625	-0.0609130859375	0.33235093042196934
480.0	620.0	-0.28668212890625	-0.1102294921875	0.30714358854147333
480.0	640.0	-0.388092041015625	-0.254638671875	0.4641726893236368
480.0	660.0	-0.399078369140625	-0.337158203125	0.5224358320888984
480.0	680.0	-0.40155029296875	-0.3636474609375	0.5417398948107658
480.0	700.0	-0.378570556640625	-0.348388671875	0.5144806439954949
480.0	720.0	-0.315277099609375	-0.3243408203125	0.4523235758382324
480.0	740.0	0.803955078125	-0.0428466796875	0.8050960225980613
480.0	760.0	1.061920166015625	0.0360107421875	1.0625305701689467
480.0	780.0	1.115966796875	0.0419921875	1.1167565695076447
480.0	800.0	1.14801025390625	0.0675048828125	1.1499932401007502
500.0	0.0	-0.199920654296875	0.2343595027923584	0.30804649740513534
500.0	20.0	-0.15771484375	0.220855712890625	0.27138757866842966
500.0	40.0	-0.144805908203125	0.22063446044921875	0.26390967429832835
500.0	60.0	-0.1593017578125	0.19161224365234375	0.24918326982291078
500.0	80.0	-0.160919189453125	0.200164794921875	0.25682860171789085
500.0	100.0	-0.160736083984375	0.258087158203125	0.3040478086156796
500.0	120.0	-0.202972412109375	0.29027557373046875	0.35420009709492
500.0	140.0	-0.268341064453125	0.2830963134765625	0.39006467358100544
500.0	160.0	-0.304718017578125	0.279510498046875	0.4134962983572581
500.0	180.0	-0.2769775390625	0.29541015625	0.4049490308184082
500.0	200.0	-0.24102783203125	0.2778472900390625	0.36782269151825775
500.0	220.0	-0.1893310546875	0.2612152099609375	0.3226137538667838
500.0	240.0	0.134033203125	0.2777099609375	0.3083629710971395
500.0	260.0	0.570770263671875	0.57916259765625	0.8131469783599992
500.0	280.0	1.180084228515625	0.9517822265625	1.516076578933791
500.0	300.0	0.990966796875	0.85498046875	1.3088188547131598
500.0	320.0	0.96221923828125	0.912811279296875	1.3263070135267123
500.0	340.0	0.98583984375	0.980743408203125	1.390589022773769
500.0	360.0	0.07562255859375	0.7567138671875	0.7604831675731729
500.0	380.0	-0.71240234375	0.390411376953125	0.8123657689950557
500.0	400.0	-0.5040283203125	0.425140380859375	0.6593852372583834
500.0	420.0	-0.4290771484375	0.322052001953125	0.5364929554740416
500.0	440.0	-0.403228759765625	0.298828125	0.5018881160110685
500.0	460.0	-0.408111572265625	0.249542236328125	0.47835800727986383
500.0	480.0	-0.449676513671875	0.21771240234375	0.4996075030285062
500.0	500.0	-0.482696533203125	0.163970947265625	0.509786636460296
500.0	520.0	-0.451751708984375	0.1153564453125	0.46624748368805086
500.0	540.0	-0.425811767578125	0.0670166015625	0.43105322907153126
500.0	560.0	-0.428924560546875	0.041259765625	0.430904452169805
500.0	580.0	-0.341705322265625	0.00048828125	0.34170567113121453
500.0	600.0	-0.4898681640625	-0.124755859375	0.505504542620894
500.0	620.0	-0.48095703125	-0.208251953125	0.5241073762972533
500.0	640.0	-0.46649169921875	-0.3033447265625	0.5564463393475373
500.0	660.0	-0.44500732421875	-0.3719482421875	0.5799801836913937
500.0	680.0	-0.460662841796875	-0.32470703125	0.5635999556028737
500.0	700.0	-0.475799560546875	-0.24609375	0.5356746732912262
500.0	720.0	-0.459075927734375	-0.189453125	0.4966318495600566
500.0	740.0	0.9183349609375	0.01123046875	0.9184036279917586
500.0	760.0	1.123138427734375	0.0697021484375	1.1252992123655143
500.0	780.0	1.160491943359375	0.0794677734375	1.1632096447404194
500.0	800.0	1.17266845703125	0.087646484375	1.1759392910942936
520.0	0.0	-0.15155029296875	0.20488381385803223	0.254842830936887
520.0	20.0	-0.13275146484375	0.20320510864257812	0.24272467447007395
520.0	40.0	-0.1239013671875	0.20212936401367188	0.23708190269926377
520.0	60.0	-0.1396484375	0.17043304443359375	0.22033862287645975
520.0	80.0	-0.142578125	0.19171142578125	0.23891796186891298
520.0	100.0	-0.14898681640625	0.1996307373046875	0.24909737601926438
520.0	120.0	-0.165771484375	0.2094573974609375	0.2671190490829885
520.0	140.0	-0.19781494140625	0.210205078125	0.28864671471037995
520.0	160.0	-0.2955322265625	0.2054595947265625	0.3599346357357015
520.0	180.0	-0.28436279296875	0.2610015869140625	0.38598448983948447
520.0	200.0	-0.3001708984375	0.242767333984375	0.3860551083960126
520.0	220.0	-0.2933349609375	0.2419281005859375	0.380229674225098
520.0	240.0	-0.200927734375	0.252227783203125	0.32247605967053306
520.0	260.0	0.0850830078125	0.55072021484375	0.5572538678699037
520.0	280.0	0.0531005859375	0.9908447265625	0.9922665692159649
520.0	300.0	-0.03570556640625	0.99908447265625	0.9997222969281061
520.0	320.0	-0.05230712890625	1.049713134765625	1.0510155569894721
520.0	340.0	-0.3299560546875	1.06439208984375	1.114361484863366
520.0	360.0	-0.572998046875	0.85772705078125	1.0315146413718352
520.0	380.0	-0.5916748046875	0.49627685546875	0.7722498247173267
520.0	400.0	-0.4984130859375	0.452606201171875	0.6732517935906132
520.0	420.0	-0.444091796875	0.330718994140625	0.5537080251694506
520.0	440.0	-0.418212890625	0.292572021484375	0.5103924075065888
520.0	460.0	-0.44647216796875	0.22137451171875	0.4983413199900553
520.0	480.0	-0.46502685546875	0.169891357421875	0.49508893103542617
520.0	500.0	-0.498291015625	0.128875732421875	0.51468717747761
520.0	520.0	-0.47125244140625	0.085205078125	0.47889327503070916
520.0	540.0	-0.41265869140625	0.02099609375	0.4131924872815059
520.0	560.0	-0.45709228515625	-0.010009765625	0.45720187287152486
520.0	580.0	-0.45672607421875	-0.07958984375	0.4636089409183353
520.0	600.0	-0.4522705078125	-0.189453125	0.4903479364790294
520.0	620.0	-0.4276123046875	-0.2913818359375	0.5174511159853301
520.0	640.0	-0.41033935546875	-0.392333984375	0.5677185411293804
520.0	660.0	-0.38177490234375	-0.49658203125	0.6263751190939466
520.0	680.0	-0.4295654296875	-0.41943359375	0.6003757139897037
520.0	700.0	-0.4517822265625	-0.4044189453125	0.6063512707708667
520.0	720.0	-0.02276611328125	-0.8497314453125	0.850036366908384
520.0	740.0	0.9981689453125	0.03857421875	0.9989140171898888
520.0	760.0	1.15228271484375	0.07421875	1.1546704628504383
520.0	780.0	1.16790771484375	0.0821533203125	1.170793576353201
520.0	800.0	1.1705322265625	0.0810546875	1.1733352273698623
540.0	0.0	-0.14031982421875	0.19244283437728882	0.23816779289388712
540.0	20.0	-0.12518310546875	0.193603515625	0.23054962840386406
540.0	40.0	-0.1083984375	0.19262313842773438	0.22102917162716673
540.0	60.0	-0.11627197265625	0.1876373291015625	0.22074179236778843
540.0	80.0	-0.11724853515625	0.20236968994140625	0.23388182999811527
540.0	100.0	-0.1170654296875	0.20415496826171875	0.2353371324161625
540.0	120.0	-0.1297607421875	0.21250152587890625	0.24898744690026905
540.0	140.0	-0.14569091796875	0.220458984375	0.2642498956863248
540.0	160.0	-0.16754150390625	0.239013671875	0.29188643489264476
540.0	180.0	-0.2017822265625	0.24310302734375	0.3159353555083953
540.0	200.0	-0.2100830078125	0.2298126220703125	0.31136588033112944
540.0	220.0	-0.23040771484375	0.248748779296875	0.33906292964758655
540.0	240.0	-0.240966796875	0.2349395751953125	0.33654360963945135
540.0	260.0	-0.20654296875	0.397705078125	0.4481398521739345
540.0	280.0	-0.1522216796875	1.009368896484375	1.020782547341484
540.0	300.0	-0.14642333984375	1.09674072265625	1.106471873652264
540.0	320.0	-0.13116455078125	1.12274169921875	1.1303773982817655
540.0	340.0	-0.18609619140625	1.13372802734375	1.1488999227263714
540.0	360.0	-0.292724609375	0.951904296875	0.9958963235913839
540.0	380.0	-0.4609375	0.47991943359375	0.6654217021161812
540.0	400.0	-0.4852294921875	0.43670654296875	0.6528095164443115
540.0	420.0	-0.4534912109375	0.26727294921875	0.5263925415330736
540.0	440.0	-0.4012451171875	0.20166015625	0.4490706655812479
540.0	460.0	-0.3636474609375	0.103729248046875	0.3781523935487659
540.0	480.0	-0.3253173828125	0.0484619140625	0.32890721590530025
540.0	500.0	-0.280029296875	-0.003326416015625	0.2800490531171564
540.0	520.0	-0.2381591796875	-0.6810302734375	0.721472125731673
540.0	540.0	-0.16302490234375	-0.909912109375	0.9244009766175343
540.0	560.0	-0.09527587890625	-1.0032958984375	1.0078095816784383
540.0	580.0	-0.0791015625	-1.0316162109375	1.0346444142114652
540.0	600.0	0.0093994140625	-1.0677490234375	1.067790394242453
540.0	620.0	0.037109375	-1.1021728515625	1.10279739772739
540.0	640.0	0.18798828125	-1.1641845703125	1.1792647317888505
540.0	660.0	0.29058837890625	-1.210693359375	1.245078317372078
540.0	680.0	0.332275390625	-1.221923828125	1.2662956909642593
540.0	700.0	0.343994140625	-1.1910400390625	1.2397210748528613
540.0	720.0	0.356201171875	-1.1844482421875	1.2368495920143976
540.0	740.0	0.300048828125	-1.0008544921875	1.0448631555333379
540.0	760.0	0.61273193359375	-0.6009521484375	0.8582446662561806
540.0	780.0	1.100341796875	0.05126953125	1.1015355803534892
540.0	800.0	1.16314697265625	0.1610107421875	1.1742381952138878
560.0	0.0	-0.046875	0.208770751953125	0.21396843808392219
560.0	20.0	-0.0484619140625	0.21013832092285156	0.21565405406547888
560.0	40.0	-0.05780029296875	0.20761871337890625	0.21551427797801648
560.0	60.0	-0.086181640625	0.19421768188476562	0.2124800770366687
560.0	80.0	-0.1044921875	0.19220733642578125	0.21877448988496948
560.0	100.0	-0.10986328125	0.18721771240234375	0.21707236674478697
560.0	120.0	-0.11968994140625	0.19501495361328125	0.22881545884538002
560.0	140.0	-0.1378173828125	0.1936798095703125	0.237708854779286
560.0	160.0	-0.16119384765625	0.2140655517578125	0.2679692463168172
560.0	180.0	-0.201171875	0.1915283203125	0.277764685971315
560.0	200.0	-0.2099609375	0.1865692138671875	0.28087660429252426
560.0	220.0	-0.22979736328125	0.234649658203125	0.3284315610075533
560.0	240.0	-0.24462890625	0.2111663818359375	0.3231633373245676
560.0	260.0	-0.25494384765625	0.22125244140625	0.3375633396653127
560.0	280.0	-0.19635009765625	0.88671875	0.9081979423293038
560.0	300.0	-0.18438720703125	0.9998779296875	1.0167371914083532
560.0	320.0	-0.17999267578125	1.00152587890625	1.0175713485814304
560.0	340.0	-0.1539306640625	1.008636474609375	1.0203147491098767
560.0	360.0	-0.17559814453125	0.811737060546875	0.830512952233798
560.0	380.0	-0.24676513671875	0.206298828125	0.321639921629097
560.0	400.0	-0.24005126953125	0.133087158203125	0.2744755065249875
560.0	420.0	-0.2666015625	-0.0443115234375	0.2702589577364523
560.0	440.0	-0.260009765625	-0.11590576171875	0.2846738903025198
560.0	460.0	-0.2335205078125	-0.235565185546875	0.33169682574715953
560.0	480.0	-0.26019287109375	-0.258819580078125	0.3669985084435981
560.0	500.0	-0.219482421875	-0.356231689453125	0.4184179131953401
560.0	520.0	-0.1522216796875	-0.8648681640625	0.8781619332308382
560.0	540.0	-0.11700439453125	-0.9761962890625	0.9831832093353814
560.0	560.0	-0.07342529296875	-1.031982421875	1.03459122009929
560.0	580.0	-0.06475830078125	-1.0489501953125	1.0509472630756536
560.0	600.0	0.00579833984375	-1.0814208984375	1.081436443034131
560.0	620.0	0.0234375	-1.1004638671875	1.1007134229178446
560.0	640.0	0.12615966796875	-1.1214599609375	1.128533874461872
560.0	660.0	0.21728515625	-1.1519775390625	1.1722905312383447
560.0	680.0	0.2496337890625	-1.1689453125	1.1953033808441367
560.0	700.0	0.2607421875	-1.1407470703125	1.1701668115139983
560.0	720.0	0.28759765625	-1.1492919921875	1.184729713979862
560.0	740.0	0.25787353515625	-1.1063232421875	1.1359796989111397
560.0	760.0	0.20989990234375	-0.3077392578125	0.37250693926812173
560.0	780.0	1.04644775390625	0.073974609375	1.0490591711088653
560.0	800.0	1.13623046875	0.1231689453125	1.1428868129457257
580.0	0.0	0.12860107421875	0.2096208930015564	0.24592510053466768
580.0	20.0	0.079833984375	0.21987533569335938	0.2339201323260895
580.0	40.0	0.03826904296875	0.21155548095703125	0.21498893267492827
580.0	60.0	-0.06256103515625	0.20522308349609375	0.21454695784248776
580.0	80.0	-0.0909423828125	0.19425201416015625	0.2144862746119034
580.0	100.0	-0.10443115234375	0.19600677490234375	0.22209124563444993
580.0	120.0	-0.11224365234375	0.1915740966796875	0.222034393754893
580.0	140.0	-0.12762451171875	0.1927032470703125	0.23113320277037494
580.0	160.0	-0.148193359375	0.2028961181640625	0.25125307267552593
580.0	180.0	-0.189697265625	0.194061279296875	0.2713758145228523
580.0	200.0	-0.205322265625	0.2001495361328125	0.28673519068220954
580.0	220.0	-0.22650146484375	0.2711029052734375	0.35327000838461076
580.0	240.0	-0.2410888671875	0.2471923828125	0.345293955930702
580.0	260.0	-0.25146484375	0.241912841796875	0.3489360839300685
580.0	280.0	-0.27215576171875	0.267608642578125	0.381684613547913
580.0	300.0	-0.28851318359375	0.090057373046875	0.3022419354548685
580.0	320.0	-0.299560546875	0.055511474609375	0.30466054069629095
580.0	340.0	-0.29998779296875	0.071380615234375	0.3083632081839523
580.0	360.0	-0.30560302734375	0.05670166015625	0.31081873911677155
580.0	380.0	-0.29437255859375	0.033203125	0.2962391783049575
580.0	400.0	-0.28106689453125	-0.015594482421875	0.281499177766911
580.0	420.0	-0.2825927734375	-0.071685791015625	0.2915433556653865
580.0	440.0	-0.2596435546875	-0.060333251953125	0.2665612064460995
580.0	460.0	-0.2440185546875	-0.105010986328125	0.26565459205777353
580.0	480.0	-0.24810791015625	-0.110321044921875	0.27152949754079425
580.0	500.0	-0.1932373046875	-0.2012939453125	0.2790338838606549
580.0	520.0	-0.10400390625	-0.9034423828125	0.9094091222201296
580.0	540.0	-0.08453369140625	-1.01708984375	1.0205967348772809
580.0	560.0	-0.05743408203125	-1.0535888671875	1.0551531523149669
580.0	580.0	-0.050537109375	-1.0721435546875	1.0733339654002985
580.0	600.0	0.01336669921875	-1.0963134765625	1.0963949596475533
580.0	620.0	0.03131103515625	-1.103515625	1.1039597436236959
580.0	640.0	0.13604736328125	-1.1048583984375	1.1132030208608212
580.0	660.0	0.2257080078125	-1.1240234375	1.1464609861831339
580.0	680.0	0.25982666015625	-1.145751953125	1.1748435774253965
580.0	700.0	0.266357421875	-1.11279296875	1.1442265804845364
580.0	720.0	0.2886962890625	-1.1202392578125	1.1568411913753587
580.0	740.0	0.25897216796875	-1.0693359375	1.1002481224757616
580.0	760.0	0.2254638671875	0.0498046875	0.23089924708434043
580.0	780.0	1.0733642578125	0.08154296875	1.0764571917646992
580.0	800.0	1.1558837890625	0.0806884765625	1.1586966661156228
600.0	0.0	0.25592041015625	0.14030730724334717	0.2918585218910393
600.0	20.0	0.15887451171875	0.159149169921875	0.22487678573097106
600.0	40.0	0.107177734375	0.14456558227539062	0.17996186908448353
600.0	60.0	-0.03240966796875	0.22365951538085938	0.22599549862385643
600.0	80.0	-0.0770263671875	0.199371337890625	0.21373345927673876
600.0	100.0	-0.09857177734375	0.19915771484375	0.2222165400470682
600.0	120.0	-0.1097412109375	0.18947601318359375	0.2189618527277714
600.0	140.0	-0.12225341796875	0.1877899169921875	0.22407800233172054
600.0	160.0	-0.137451171875	0.1835479736328125	0.22930914346035663
600.0	180.0	-0.181640625	0.1848602294921875	0.25916523898527527
600.0	200.0	-0.1971435546875	0.1941375732421875	0.2766857034600614
600.0	220.0	-0.22210693359375	0.3084716796875	0.3801134924198904
600.0	240.0	-0.237548828125	0.29046630859375	0.37523342358009687
600.0	260.0	-0.24383544921875	0.306976318359375	0.39203339950721794
600.0	280.0	-0.26519775390625	0.293121337890625	0.39528466628963727
600.0	300.0	-0.28631591796875	0.08636474609375	0.29905797807469686
600.0	320.0	-0.3023681640625	0.024566650390625	0.30336451168510487
600.0	340.0	-0.31256103515625	-0.027435302734375	0.31376280298032994
600.0	360.0	-0.3162841796875	-0.03387451171875	0.31809301291411374
600.0	380.0	-0.29327392578125	0.0426025390625	0.29635210793533756
600.0	400.0	-0.27301025390625	0.030181884765625	0.27467352421731617
600.0	420.0	-0.2694091796875	-0.00054931640625	0.26940973970590937
600.0	440.0	-0.2489013671875	-0.034820556640625	0.25132521113602924
600.0	460.0	-0.2279052734375	-0.103607177734375	0.2503502764901689
600.0	480.0	-0.21441650390625	-0.11688232421875	0.2442046577405024
600.0	500.0	-0.13165283203125	-0.196533203125	0.2365539433457431
600.0	520.0	-0.05328369140625	-0.8778076171875	0.879423313633584
600.0	540.0	-0.04669189453125	-1.0384521484375	1.0395013216005917
600.0	560.0	-0.03363037109375	-1.057373046875	1.0579077285461262
600.0	580.0	-0.02569580078125	-1.071044921875	1.0713531158549054
600.0	600.0	0.03033447265625	-1.0833740234375	1.0837986228495078
600.0	620.0	0.04962158203125	-1.0814208984375	1.082558756364131
600.0	640.0	0.15472412109375	-1.0635986328125	1.0747937501534202
600.0	660.0	0.23358154296875	-1.1002197265625	1.1247416520841238
600.0	680.0	0.260986328125	-1.146240234375	1.1755766833210946
600.0	700.0	0.26641845703125	-1.1116943359375	1.1431723801782612
600.0	720.0	0.28619384765625	-1.115478515625	1.1516072408843399
600.0	740.0	0.24835205078125	-1.0587158203125	1.0874547941442083
600.0	760.0	0.1790771484375	0.032958984375	0.18208492453670597
600.0	780.0	1.08099365234375	0.0576171875	1.0825280673972801
600.0	800.0	1.1715087890625	0.0552978515625	1.1728131544445233
620.0	0.0	0.25848388671875	0.0983877182006836	0.2765756004892129
620.0	20.0	0.16015625	0.11913871765136719	0.19960976543665065
620.0	40.0	0.1051025390625	0.10300827026367188	0.1471640155068419
620.0	60.0	-0.04833984375	0.21558380126953125	0.2209369047117189
620.0	80.0	-0.12396240234375	0.1472320556640625	0.1924680633505189
620.0	100.0	-0.14324951171875	0.168701171875	0.22131540389150184
620.0	120.0	-0.15057373046875	0.12899017333984375	0.19826979882351903
620.0	140.0	-0.1441650390625	0.138458251953125	0.19988558232600767
620.0	160.0	-0.144775390625	0.17205810546875	0.2248641932102949
620.0	180.0	-0.169921875	0.216033935546875	0.27485287866672775
620.0	200.0	-0.19769287109375	0.2216644287109375	0.2970144613264417
620.0	220.0	-0.21734619140625	0.233306884765625	0.3188596390229452
620.0	240.0	-0.23431396484375	0.1678619384765625	0.2882371671209446
620.0	260.0	-0.24853515625	0.17156982421875	0.30200319282197113
620.0	280.0	-0.26611328125	0.15203857421875	0.30648328911722406
620.0	300.0	-0.26263427734375	0.109161376953125	0.2844168944598335
620.0	320.0	-0.28826904296875	0.02215576171875	0.28911921228354415
620.0	340.0	-0.29791259765625	-0.00787353515625	0.2980166243654058
620.0	360.0	-0.3023681640625	-0.013427734375	0.30266617037418053
620.0	380.0	-0.2860107421875	0.048614501953125	0.2901129339529608
620.0	400.0	-0.2567138671875	0.055908203125	0.26273130149075813
620.0	420.0	-0.24359130859375	0.048370361328125	0.24834737260021278
620.0	440.0	-0.22015380859375	0.0185546875	0.22093432478127106
620.0	460.0	-0.2020263671875	-0.054534912109375	0.20925752000288025
620.0	480.0	-0.19586181640625	-0.08660888671875	0.21415636900315818
620.0	500.0	-0.1051025390625	-0.154388427734375	0.18676811916297886
620.0	520.0	-0.04498291015625	-0.791259765625	0.7925373675121289
620.0	540.0	-0.00225830078125	-1.043212890625	1.0432153349565882
620.0	560.0	0.001220703125	-1.0523681640625	1.052368872044587
620.0	580.0	-0.002685546875	-1.056640625	1.056644037773558
620.0	600.0	-0.02081298828125	-1.05908203125	1.059286519029588
620.0	620.0	-0.01556396484375	-1.065673828125	1.065787476447462
620.0	640.0	-0.0804443359375	-1.056884765625	1.0599418375527199
620.0	660.0	-0.09381103515625	-1.0648193359375	1.068943744311863
620.0	680.0	-0.0665283203125	-1.064697265625	1.0667737739712926
620.0	700.0	-0.06170654296875	-0.9471435546875	0.9491515214291275
620.0	720.0	-0.04461669921875	-0.927490234375	0.928562752166039
620.0	740.0	0.0091552734375	-0.862548828125	0.8625974147489234
620.0	760.0	0.1134033203125	0.060302734375	0.1284396077189637
620.0	780.0	1.0943603515625	0.0506591796875	1.095532259478747
620.0	800.0	1.17987060546875	0.050537109375	1.1809524313337838
