# Supplementary material for: Real-time emotion detection by quantitative facial motion analysis
Source: PLoS One. 2023 Mar 10;18(3):e0282730. doi: 10.1371/journal.pone.0282730 (PMC10004542; doi:10.1371/journal.pone.0282730)
Supplement: S1 Dataset — Data from each participant is organized into folders by Study ID and subsequently by emotions. The data files (.csv) contain the pixel displacement results after DISC-processing of videos. (ZIP) [file pone.0282730.s004.zip › S1_Dataset/1/neutral/result/100045_cropped_result.csv]

pos_x	pos_y	disp_x	disp_y	disp_xy_indi
0.0	0.0	-0.08644759654998779	-0.5084130764007568	0.5157102318206914
0.0	20.0	-0.09695422649383545	-0.4727973937988281	0.4826359887306189
0.0	40.0	-0.11251819133758545	-0.3974456787109375	0.4130658675173722
0.0	60.0	-0.05864626169204712	-0.4064750671386719	0.4106840199177951
0.0	80.0	-0.04689514636993408	-0.375091552734375	0.3780116766526425
0.0	100.0	-0.045822083950042725	-0.3647918701171875	0.36765849899209424
0.0	120.0	-0.0052245259284973145	-0.44022369384765625	0.44025469480296575
0.0	140.0	0.014216721057891846	-0.4629974365234375	0.4632156532166335
0.0	160.0	-0.004912316799163818	-0.415069580078125	0.4150986475075128
0.0	180.0	-0.008876979351043701	-0.3980712890625	0.3981702549642292
0.0	200.0	-0.01325368881225586	-0.3984222412109375	0.3986426251151256
0.0	220.0	-0.01627284288406372	-0.4012451171875	0.40157496122435227
0.0	240.0	-0.06934809684753418	-0.3674774169921875	0.37396364868209453
0.0	260.0	-0.039980411529541016	-0.440155029296875	0.4419670611271889
0.0	280.0	-0.020350515842437744	-0.489837646484375	0.4902601996984916
0.0	300.0	0.000546872615814209	-0.50006103515625	0.5000613341893154
0.0	320.0	0.021787583827972412	-0.510406494140625	0.510871302844449
0.0	340.0	0.024847567081451416	-0.397430419921875	0.39820640410363206
0.0	360.0	0.06312471628189087	-0.4776611328125	0.4818141629356592
0.0	380.0	0.0762488842010498	-0.500091552734375	0.5058709849933907
0.0	400.0	0.09403818845748901	-0.5238037109375	0.532178079669073
0.0	420.0	0.13124537467956543	-0.559783935546875	0.5749638274458032
0.0	440.0	0.22335654497146606	-0.53045654296875	0.5755625857888504
0.0	460.0	0.3065739870071411	-0.403564453125	0.506805561665946
0.0	480.0	0.3882734179496765	-0.39813232421875	0.5561165297616572
0.0	500.0	0.4380081295967102	-0.38140869140625	0.5807957571066067
0.0	520.0	0.4999728798866272	-0.3642578125	0.6185924624414793
0.0	540.0	0.6155951023101807	-0.4000244140625	0.7341504354247351
0.0	560.0	0.752451479434967	-0.2708740234375	0.7997224302700844
0.0	580.0	1.0325243473052979	-0.03076171875	1.0329824834520116
0.0	600.0	0.7188088893890381	-0.4390869140625	0.8423084574938279
0.0	620.0	0.7799336314201355	-0.4781494140625	0.9148351390215135
0.0	640.0	0.5402281284332275	-0.3740234375	0.657069222038123
0.0	660.0	0.5048437714576721	-0.435546875	0.66675956228754
0.0	680.0	0.49987420439720154	-0.4083251953125	0.6454484374051319
0.0	700.0	0.4327665865421295	-0.295654296875	0.5241167634105754
0.0	720.0	0.61896151304245	0.25048828125	0.6677257922765737
0.0	740.0	0.8928900361061096	0.3382568359375	0.9548142770382199
0.0	760.0	1.0667662620544434	0.2840576171875	1.103937945601948
0.0	780.0	1.018018126487732	0.3060302734375	1.0630218408470369
0.0	800.0	0.8772278428077698	0.6031494140625	1.0645740480967543
20.0	0.0	-0.06729316711425781	-0.3728609085083008	0.37888471522866013
20.0	20.0	-0.10632896423339844	-0.3299751281738281	0.346683477899195
20.0	40.0	-0.09415817260742188	-0.31554412841796875	0.3292929675043556
20.0	60.0	-0.08238792419433594	-0.28055572509765625	0.29240260761170256
20.0	80.0	-0.08477973937988281	-0.260009765625	0.2734825084528959
20.0	100.0	-0.08707618713378906	-0.246124267578125	0.26107358628675387
20.0	120.0	-0.057102203369140625	-0.2779998779296875	0.28380379447521814
20.0	140.0	-0.05125999450683594	-0.27392578125	0.27868067868128876
20.0	160.0	-0.0496978759765625	-0.2708282470703125	0.2753503555250293
20.0	180.0	-0.046382904052734375	-0.2687530517578125	0.2727261934935891
20.0	200.0	-0.07686042785644531	-0.273284912109375	0.2838875984556294
20.0	220.0	-0.10921478271484375	-0.2570037841796875	0.2792468689996898
20.0	240.0	-0.12724876403808594	-0.2637786865234375	0.2928676209710633
20.0	260.0	-0.09281158447265625	-0.3682861328125	0.37980082389893705
20.0	280.0	-0.061458587646484375	-0.4337158203125	0.43804859409070745
20.0	300.0	-0.023983001708984375	-0.458404541015625	0.45903148867449056
20.0	320.0	0.0188140869140625	-0.48272705078125	0.4830935472787578
20.0	340.0	0.024583816528320312	-0.382080078125	0.3828701478766714
20.0	360.0	0.06354331970214844	-0.456298828125	0.46070204473934967
20.0	380.0	0.07440376281738281	-0.457977294921875	0.4639818127743192
20.0	400.0	0.09158134460449219	-0.480072021484375	0.48872925888641144
20.0	420.0	0.11827659606933594	-0.49542236328125	0.5093453359135899
20.0	440.0	0.1834239959716797	-0.4332275390625	0.4704577163788141
20.0	460.0	0.23331451416015625	-0.288482666015625	0.37102279055237614
20.0	480.0	0.2869758605957031	-0.26171875	0.38839650959580846
20.0	500.0	0.3110160827636719	-0.29205322265625	0.42664515537101827
20.0	520.0	0.2552909851074219	-0.5010986328125	0.5623818337070238
20.0	540.0	0.1649761199951172	-0.6202392578125	0.6418051550902689
20.0	560.0	0.16338348388671875	-0.621826171875	0.6429323065733116
20.0	580.0	0.07071304321289062	-0.6317138671875	0.6356592990568254
20.0	600.0	0.047603607177734375	-0.6610107421875	0.6627226453831208
20.0	620.0	0.017200469970703125	-0.6197509765625	0.6199896201690682
20.0	640.0	0.015954971313476562	-0.65234375	0.6525388335368834
20.0	660.0	0.018056869506835938	-0.7149658203125	0.7151938022323131
20.0	680.0	-0.009952545166015625	-0.765625	0.7656896850423686
20.0	700.0	-0.03054046630859375	-0.8204345703125	0.8210028040428381
20.0	720.0	-0.069305419921875	-0.7611083984375	0.7642573096821801
20.0	740.0	-0.0023326873779296875	-0.7940673828125	0.7940708091077877
20.0	760.0	0.026330947875976562	-0.4521484375	0.4529144823802158
20.0	780.0	1.0039691925048828	0.27099609375	1.0399004867422004
20.0	800.0	0.8997039794921875	0.460205078125	1.010572097698188
40.0	0.0	-0.12949752807617188	-0.27270275354385376	0.30188806132114393
40.0	20.0	-0.13807296752929688	-0.1875896453857422	0.23292492227817696
40.0	40.0	-0.16181564331054688	-0.12129592895507812	0.20223007887325142
40.0	60.0	-0.13401031494140625	-0.1291656494140625	0.18612503727132304
40.0	80.0	-0.14755630493164062	-0.097625732421875	0.17692836617113392
40.0	100.0	-0.143218994140625	-0.10353851318359375	0.17672550465318126
40.0	120.0	-0.08678817749023438	-0.19730377197265625	0.21554806003932014
40.0	140.0	-0.07531356811523438	-0.2078857421875	0.22110770078650757
40.0	160.0	-0.06912994384765625	-0.2037353515625	0.2151442367637943
40.0	180.0	-0.056446075439453125	-0.217559814453125	0.2247630581243159
40.0	200.0	-0.07653427124023438	-0.2337188720703125	0.2459308964650291
40.0	220.0	-0.10565185546875	-0.2068634033203125	0.2322816871758338
40.0	240.0	-0.1222076416015625	-0.21868896484375	0.25051860412002713
40.0	260.0	-0.1022491455078125	-0.295318603515625	0.31251874398105584
40.0	280.0	-0.08111572265625	-0.307464599609375	0.31798465446464386
40.0	300.0	-0.0524444580078125	-0.300933837890625	0.30546946813603837
40.0	320.0	-0.0126495361328125	-0.337921142578125	0.33815781724762894
40.0	340.0	0.002231597900390625	-0.25518798828125	0.2551977456644561
40.0	360.0	0.0428314208984375	-0.33087158203125	0.33363233418246696
40.0	380.0	0.06610870361328125	-0.3475341796875	0.3537659773699164
40.0	400.0	0.0930938720703125	-0.401123046875	0.4117841276097552
40.0	420.0	0.12354660034179688	-0.42120361328125	0.4389490247138003
40.0	440.0	0.18936920166015625	-0.378265380859375	0.42301937649957944
40.0	460.0	0.23791885375976562	-0.272735595703125	0.36192552567883246
40.0	480.0	0.28862762451171875	-0.278839111328125	0.4013192689586885
40.0	500.0	0.31304168701171875	-0.287078857421875	0.42474623975474124
40.0	520.0	0.2578086853027344	-0.4908447265625	0.5544311172830577
40.0	540.0	0.16732025146484375	-0.6146240234375	0.6369919597112346
40.0	560.0	0.16739273071289062	-0.6192626953125	0.641487811342679
40.0	580.0	0.00383758544921875	-0.65966796875	0.6596791311363662
40.0	600.0	-0.0363616943359375	-0.6383056640625	0.6393405145845594
40.0	620.0	-0.25586700439453125	-0.646728515625	0.6955039157764297
40.0	640.0	-0.3778877258300781	-0.72998046875	0.82199186011146
40.0	660.0	-0.3908538818359375	-0.7762451171875	0.8690933430326437
40.0	680.0	-0.3982505798339844	-0.8408203125	0.9303667675979739
40.0	700.0	-0.350433349609375	-0.926025390625	0.990114415913954
40.0	720.0	-0.2848663330078125	-0.9549560546875	0.9965389576256583
40.0	740.0	-0.14702224731445312	-0.9095458984375	0.9213518777154965
40.0	760.0	0.0206298828125	-0.4737548828125	0.4742038391383426
40.0	780.0	1.0274467468261719	0.23681640625	1.054385521445002
40.0	800.0	0.9600563049316406	0.3203125	1.0120811263407916
60.0	0.0	-0.21098709106445312	-0.08038121461868286	0.22578018571038203
60.0	20.0	-0.21099853515625	-0.036548614501953125	0.21414056845935486
60.0	40.0	-0.21213912963867188	-0.009090423583984375	0.21233380824727252
60.0	60.0	-0.18330764770507812	0.004039764404296875	0.18335215680108935
60.0	80.0	-0.18410110473632812	0.02242279052734375	0.18546158173640598
60.0	100.0	-0.1669158935546875	-0.00167083740234375	0.16692425593299745
60.0	120.0	-0.13962554931640625	-0.0405426025390625	0.14539256047868676
60.0	140.0	-0.12749862670898438	-0.0604705810546875	0.14111198030560154
60.0	160.0	-0.12288284301757812	-0.0856170654296875	0.14976807069891146
60.0	180.0	-0.12165069580078125	-0.0971221923828125	0.15566506365288987
60.0	200.0	-0.14033889770507812	-0.1198272705078125	0.18453612374391323
60.0	220.0	-0.14444732666015625	-0.121124267578125	0.18851026066398377
60.0	240.0	-0.15317916870117188	-0.1290435791015625	0.20029004725977598
60.0	260.0	-0.14420318603515625	-0.137664794921875	0.19936437651589559
60.0	280.0	-0.13849639892578125	-0.026214599609375	0.14095551691256708
60.0	300.0	-0.09385299682617188	-0.0177001953125	0.09550749670760969
60.0	320.0	-0.055492401123046875	-0.00238037109375	0.05554343119528262
60.0	340.0	-0.03066253662109375	-0.0196533203125	0.036420380988474575
60.0	360.0	0.02858734130859375	-0.131988525390625	0.1350489056523069
60.0	380.0	0.052761077880859375	-0.109344482421875	0.12140818413623457
60.0	400.0	0.08897018432617188	-0.17138671875	0.19310386081827727
60.0	420.0	0.11779403686523438	-0.224456787109375	0.2534882332584128
60.0	440.0	0.14691925048828125	-0.23291015625	0.27537684551980357
60.0	460.0	0.17277908325195312	-0.21484375	0.27569992477954697
60.0	480.0	0.18531417846679688	-0.2432861328125	0.3058259098894095
60.0	500.0	0.19338607788085938	-0.311553955078125	0.366693389690848
60.0	520.0	0.16469573974609375	-0.54150390625	0.5659957307034408
60.0	540.0	0.11667251586914062	-0.6448974609375	0.6553664708259564
60.0	560.0	0.13028335571289062	-0.650634765625	0.6635505640233533
60.0	580.0	-0.016216278076171875	-0.6768798828125	0.6770741048296762
60.0	600.0	-0.04714202880859375	-0.6451416015625	0.6468616984694779
60.0	620.0	-0.27716827392578125	-0.666259765625	0.7216123109826196
60.0	640.0	-0.40728759765625	-0.7698974609375	0.8709909801844155
60.0	660.0	-0.4078636169433594	-0.8076171875	0.904764196667579
60.0	680.0	-0.413360595703125	-0.873046875	0.9659595374689915
60.0	700.0	-0.37218475341796875	-0.951904296875	1.0220779231966035
60.0	720.0	-0.283233642578125	-1.0052490234375	1.0443882876641812
60.0	740.0	-0.18041610717773438	-1.186279296875	1.1999202231496109
60.0	760.0	-0.08609771728515625	-1.0113525390625	1.015010726637842
60.0	780.0	1.0104751586914062	-0.2291259765625	1.0361268066545435
60.0	800.0	0.8995323181152344	-0.3890380859375	0.9800556227294861
80.0	0.0	-0.37148284912109375	0.15554815530776978	0.4027340758003665
80.0	20.0	-0.29953765869140625	0.12517356872558594	0.3246401566070168
80.0	40.0	-0.27239227294921875	0.12283706665039062	0.29880845922716814
80.0	60.0	-0.2164764404296875	0.0890045166015625	0.23405950789614563
80.0	80.0	-0.19388580322265625	0.07520294189453125	0.2079595805941309
80.0	100.0	-0.18390655517578125	0.06095123291015625	0.19374383559197642
80.0	120.0	-0.1630859375	0.0253753662109375	0.16504827239505748
80.0	140.0	-0.1421051025390625	-0.01080322265625	0.14251515634274825
80.0	160.0	-0.1448211669921875	-0.020904541015625	0.14632214543278474
80.0	180.0	-0.15142059326171875	-0.027099609375	0.1538264765637192
80.0	200.0	-0.1815338134765625	-0.0078582763671875	0.1817038192851391
80.0	220.0	-0.16597747802734375	-0.029022216796875	0.16849573371489912
80.0	240.0	-0.193206787109375	0.0291748046875	0.19539711311501284
80.0	260.0	-0.1762237548828125	0.10650634765625	0.20590875133435094
80.0	280.0	-0.12722015380859375	0.094970703125	0.15875894301468227
80.0	300.0	-0.0877838134765625	0.092681884765625	0.12765551171883063
80.0	320.0	-0.03784942626953125	0.093505859375	0.10087578900008642
80.0	340.0	-0.01959228515625	-0.010223388671875	0.022099215225433597
80.0	360.0	0.06055450439453125	-0.16033935546875	0.17139298968919783
80.0	380.0	0.08429718017578125	-0.111083984375	0.13944771841164477
80.0	400.0	0.10678863525390625	-0.155853271484375	0.18892870309133583
80.0	420.0	0.12300872802734375	-0.175994873046875	0.2147215464495603
80.0	440.0	0.1303863525390625	-0.208038330078125	0.24552097203728968
80.0	460.0	0.10825347900390625	-0.2215576171875	0.24658992974217736
80.0	480.0	0.0677947998046875	-0.2877197265625	0.2955990120649212
80.0	500.0	0.08031463623046875	-0.38934326171875	0.39754071016516984
80.0	520.0	0.0960235595703125	-0.587646484375	0.5954401015978438
80.0	540.0	0.086761474609375	-0.65673828125	0.6624445060045387
80.0	560.0	0.10897064208984375	-0.6519775390625	0.6610214159007759
80.0	580.0	-0.041839599609375	-0.6865234375	0.6877971956414836
80.0	600.0	-0.07061004638671875	-0.6553955078125	0.6591881751909232
80.0	620.0	-0.31612396240234375	-0.6866455078125	0.7559209039337677
80.0	640.0	-0.43149566650390625	-0.783203125	0.8942011212369485
80.0	660.0	-0.42140960693359375	-0.818115234375	0.9202709348514638
80.0	680.0	-0.4215240478515625	-0.8876953125	0.9826929788858975
80.0	700.0	-0.3698577880859375	-0.9617919921875	1.0304555398675976
80.0	720.0	-0.28086090087890625	-1.0242919921875	1.0621002452226194
80.0	740.0	-0.1760101318359375	-1.1790771484375	1.1921419749662414
80.0	760.0	0.6244659423828125	-0.0430908203125	0.6259509022209795
80.0	780.0	1.2084732055664062	0.1683349609375	1.220141035965013
80.0	800.0	1.2066802978515625	0.185791015625	1.2208995219550642
100.0	0.0	-0.3949432373046875	0.24659591913223267	0.4656068169876568
100.0	20.0	-0.319671630859375	0.2033214569091797	0.3788529614718142
100.0	40.0	-0.29978179931640625	0.2010955810546875	0.3609827695626267
100.0	60.0	-0.2171173095703125	0.1365203857421875	0.25647171742366953
100.0	80.0	-0.185211181640625	0.1122283935546875	0.21656037062348782
100.0	100.0	-0.1923370361328125	0.1144561767578125	0.223816335119603
100.0	120.0	-0.1749114990234375	0.08626556396484375	0.19502763910994392
100.0	140.0	-0.1470947265625	0.048004150390625	0.15472962559646547
100.0	160.0	-0.17110443115234375	0.0546417236328125	0.17961749447515352
100.0	180.0	-0.16245269775390625	0.049530029296875	0.16983551692644067
100.0	200.0	-0.15290069580078125	0.0297698974609375	0.1557718510232121
100.0	220.0	-0.09249114990234375	-0.026580810546875	0.09623488088830724
100.0	240.0	-0.17069244384765625	0.141754150390625	0.22187868203063857
100.0	260.0	-0.0633087158203125	0.219635009765625	0.22857718830531465
100.0	280.0	0.005950927734375	0.1322021484375	0.13233601774418988
100.0	300.0	0.03619384765625	0.101837158203125	0.10807775626396092
100.0	320.0	0.0754241943359375	0.0819091796875	0.11134595999992289
100.0	340.0	0.0118865966796875	-0.10137939453125	0.10207385961228467
100.0	360.0	0.1461334228515625	-0.29278564453125	0.32722837731146276
100.0	380.0	0.1919403076171875	-0.224151611328125	0.2951017223758197
100.0	400.0	0.28228759765625	-0.266326904296875	0.38809316889491074
100.0	420.0	0.33779144287109375	-0.27850341796875	0.4377981414958401
100.0	440.0	0.398468017578125	-0.30023193359375	0.4989147973172201
100.0	460.0	0.44956207275390625	-0.29815673828125	0.5394474004398411
100.0	480.0	0.4516448974609375	-0.319793701171875	0.5533996067144493
100.0	500.0	0.35018157958984375	-0.30072021484375	0.4615839970143129
100.0	520.0	0.2117462158203125	-0.24462890625	0.3235425191335656
100.0	540.0	0.17076873779296875	-0.2203369140625	0.2787657036042799
100.0	560.0	0.19087982177734375	-0.2147216796875	0.28729863572521863
100.0	580.0	-0.0880126953125	-0.5400390625	0.5471639823325818
100.0	600.0	-0.175079345703125	-0.63134765625	0.6551737482105052
100.0	620.0	-0.4525146484375	-0.7608642578125	0.8852592421811143
100.0	640.0	-0.6235198974609375	-0.8787841796875	1.0775150565067433
100.0	660.0	-0.7065505981445312	-0.9072265625	1.1499016407693143
100.0	680.0	-0.7220916748046875	-0.8975830078125	1.151985955962994
100.0	700.0	-0.6965560913085938	-0.947265625	1.1757986871253712
100.0	720.0	-0.5646514892578125	-1.024169921875	1.169510723847588
100.0	740.0	-0.40694427490234375	-0.5224609375	0.6622454787230889
100.0	760.0	1.1036529541015625	0.1314697265625	1.1114558615165624
100.0	780.0	1.2132492065429688	0.1951904296875	1.2288502516656512
100.0	800.0	1.21307373046875	0.2012939453125	1.2296613875261926
120.0	0.0	-0.3571624755859375	0.25953209400177	0.4414996509439379
120.0	20.0	-0.30863189697265625	0.2300128936767578	0.3849150283978216
120.0	40.0	-0.29985809326171875	0.23321914672851562	0.3798763568522402
120.0	60.0	-0.216094970703125	0.17090988159179688	0.2755126566764338
120.0	80.0	-0.17853546142578125	0.13393402099609375	0.22318878324570593
120.0	100.0	-0.18316650390625	0.14031219482421875	0.23073248616011532
120.0	120.0	-0.1629791259765625	0.11759185791015625	0.2009727358395825
120.0	140.0	-0.13492584228515625	0.0940704345703125	0.1644816998228262
120.0	160.0	-0.16133880615234375	0.1354827880859375	0.2106793683259056
120.0	180.0	-0.113037109375	0.084503173828125	0.14113176284196985
120.0	200.0	-0.13051605224609375	0.088531494140625	0.15770943329007492
120.0	220.0	-0.11154937744140625	0.052764892578125	0.12339934155556254
120.0	240.0	-0.17818450927734375	0.171051025390625	0.24699832516353637
120.0	260.0	0.27208709716796875	0.244537353515625	0.36582769948394755
120.0	280.0	0.9269561767578125	-0.048004150390625	0.9281983366092543
120.0	300.0	0.99664306640625	-0.099151611328125	1.001563000437125
120.0	320.0	1.1428070068359375	-0.173431396484375	1.1558919950236852
120.0	340.0	1.3324737548828125	-0.574493408203125	1.4510441011631396
120.0	360.0	1.1524429321289062	-0.77496337890625	1.3887739018499963
120.0	380.0	0.22052001953125	-0.29351806640625	0.36712659168320494
120.0	400.0	0.26139068603515625	-0.285980224609375	0.3874400335710782
120.0	420.0	0.312774658203125	-0.292510986328125	0.42824136177713407
120.0	440.0	0.35746002197265625	-0.306793212890625	0.4710623555161718
120.0	460.0	0.3917694091796875	-0.303375244140625	0.49549955471865487
120.0	480.0	0.376434326171875	-0.314208984375	0.4903367085814018
120.0	500.0	0.26628875732421875	-0.28900146484375	0.39297779703071
120.0	520.0	0.216888427734375	-0.22607421875	0.313289231331867
120.0	540.0	0.1379241943359375	-0.155029296875	0.20750220787445695
120.0	560.0	0.04604339599609375	-0.064697265625	0.07940862984717031
120.0	580.0	0.07028961181640625	-0.0059814453125	0.07054365469216566
120.0	600.0	0.01514434814453125	0.0416259765625	0.044295295523391266
120.0	620.0	-0.8454132080078125	-0.0335693359375	0.8460794245160117
120.0	640.0	-0.9243850708007812	-0.95849609375	1.3316165066765184
120.0	660.0	-0.90948486328125	-1.4427490234375	1.7054874555878663
120.0	680.0	-0.9057159423828125	-1.57763671875	1.8191368790266038
120.0	700.0	-0.8298568725585938	-1.6668701171875	1.8620199828426653
120.0	720.0	-0.5668563842773438	-1.5322265625	1.6337210285806294
120.0	740.0	0.9960479736328125	0.2552490234375	1.0282332564860122
120.0	760.0	1.19622802734375	0.239990234375	1.2200642630607976
120.0	780.0	1.2008132934570312	0.2353515625	1.223659643738533
120.0	800.0	1.2055816650390625	0.2371826171875	1.2286914767240271
140.0	0.0	-0.3810882568359375	0.3106515407562256	0.4916631359706261
140.0	20.0	-0.332672119140625	0.2853717803955078	0.4383010288598649
140.0	40.0	-0.3139495849609375	0.2809181213378906	0.4212829604828028
140.0	60.0	-0.220855712890625	0.214874267578125	0.3081366527754558
140.0	80.0	-0.171783447265625	0.1753387451171875	0.24546533012572633
140.0	100.0	-0.17523193359375	0.18463897705078125	0.2545540854069393
140.0	120.0	-0.1371612548828125	0.1460723876953125	0.2003755281665841
140.0	140.0	-0.104034423828125	0.1526336669921875	0.18471653320894676
140.0	160.0	-0.10662841796875	0.1699066162109375	0.2005938128426928
140.0	180.0	-0.07177734375	0.1282196044921875	0.1469430299535798
140.0	200.0	-0.0835418701171875	0.138214111328125	0.16150041681958704
140.0	220.0	-0.1645050048828125	0.0990142822265625	0.19200449139625753
140.0	240.0	-0.09295654296875	0.12139892578125	0.15290068038286328
140.0	260.0	0.414520263671875	0.21038818359375	0.46485507073762056
140.0	280.0	1.1446075439453125	-0.0697021484375	1.1467278749351668
140.0	300.0	1.1849365234375	-0.260528564453125	1.2132393405557516
140.0	320.0	1.397979736328125	-0.388092041015625	1.4508489843824985
140.0	340.0	1.599151611328125	-0.90338134765625	1.8366773628774764
140.0	360.0	1.2637939453125	-0.967437744140625	1.5915749825240517
140.0	380.0	0.1602020263671875	-0.418121337890625	0.4477612560858736
140.0	400.0	0.171539306640625	-0.323333740234375	0.3660197280157132
140.0	420.0	0.223114013671875	-0.293487548828125	0.3686662507118256
140.0	440.0	0.2637786865234375	-0.2923583984375	0.39376722641805767
140.0	460.0	0.2983856201171875	-0.27880859375	0.40837263649952243
140.0	480.0	0.2823944091796875	-0.28582763671875	0.40180099582774864
140.0	500.0	0.2023162841796875	-0.2490234375	0.3208497331596093
140.0	520.0	0.1648712158203125	-0.1634521484375	0.23216184577768717
140.0	540.0	0.0721435546875	-0.0875244140625	0.11342493350199616
140.0	560.0	0.0117034912109375	-0.004638671875	0.012589240774900102
140.0	580.0	0.0347747802734375	0.0716552734375	0.07964774670051093
140.0	600.0	0.0339508056640625	0.0853271484375	0.09183343326759649
140.0	620.0	0.053955078125	0.0965576171875	0.11060978208279161
140.0	640.0	0.0945281982421875	0.1141357421875	0.14819766498702255
140.0	660.0	0.3324127197265625	0.0704345703125	0.3397929442044327
140.0	680.0	0.4174041748046875	0.002197265625	0.4174099580994791
140.0	700.0	0.489593505859375	0.01513671875	0.4898274402625791
140.0	720.0	0.5349578857421875	-0.0491943359375	0.5372150614103098
140.0	740.0	0.912261962890625	0.22314453125	0.9391567338649275
140.0	760.0	1.15185546875	0.257568359375	1.1803018599665136
140.0	780.0	1.165496826171875	0.2564697265625	1.1933815703536557
140.0	800.0	1.1714019775390625	0.2574462890625	1.19935865558826
160.0	0.0	-0.3415069580078125	0.3211916983127594	0.4688188450060262
160.0	20.0	-0.3126068115234375	0.3131542205810547	0.44248003850860645
160.0	40.0	-0.2987518310546875	0.3123664855957031	0.4322331290888508
160.0	60.0	-0.21917724609375	0.25896453857421875	0.3392658212142778
160.0	80.0	-0.193939208984375	0.249664306640625	0.316140289731994
160.0	100.0	-0.1773529052734375	0.25080108642578125	0.3071729772640834
160.0	120.0	-0.13568115234375	0.21142578125	0.2512175075079377
160.0	140.0	-0.0916290283203125	0.2163238525390625	0.23492953839027286
160.0	160.0	-0.0358734130859375	0.21466064453125	0.21763752910977
160.0	180.0	-0.0302276611328125	0.16864013671875	0.17132777711182398
160.0	200.0	-0.1162261962890625	0.17645263671875	0.21129141418624384
160.0	220.0	-0.2792816162109375	0.1317138671875	0.3087827131866028
160.0	240.0	-0.0067596435546875	0.1008758544921875	0.10110208108894403
160.0	260.0	0.7901763916015625	0.134307861328125	0.8015094082161486
160.0	280.0	1.74969482421875	-0.177642822265625	1.7586895548107344
160.0	300.0	1.825286865234375	-0.416259765625	1.8721496555765278
160.0	320.0	2.1202239990234375	-0.564971923828125	2.194206708755807
160.0	340.0	2.2611846923828125	-0.97174072265625	2.4611453116658604
160.0	360.0	1.4864044189453125	-0.937530517578125	1.7573734856456833
160.0	380.0	0.1973724365234375	-0.455352783203125	0.4962882588476485
160.0	400.0	0.21026611328125	-0.341796875	0.4012940843747501
160.0	420.0	0.22235107421875	-0.291107177734375	0.3663105091786271
160.0	440.0	0.24078369140625	-0.265380859375	0.35833474094739093
160.0	460.0	0.194854736328125	-0.2447509765625	0.312844064667688
160.0	480.0	0.1448516845703125	-0.20721435546875	0.2528236532351884
160.0	500.0	0.0745849609375	-0.12261962890625	0.1435217397858417
160.0	520.0	0.0380706787109375	-0.02685546875	0.04658962093957898
160.0	540.0	0.0217742919921875	0.03369140625	0.040115217148403666
160.0	560.0	0.0189056396484375	0.0546875	0.05786316502548553
160.0	580.0	0.0211944580078125	0.0753173828125	0.07824265591076007
160.0	600.0	0.0125732421875	0.0985107421875	0.09930988241578792
160.0	620.0	0.0233306884765625	0.1011962890625	0.10385090247470873
160.0	640.0	0.0461883544921875	0.114013671875	0.12301415148313687
160.0	660.0	0.05230712890625	0.1343994140625	0.14421941004857278
160.0	680.0	0.167083740234375	0.1026611328125	0.19610273950420445
160.0	700.0	0.346527099609375	-0.02587890625	0.3474920841578726
160.0	720.0	0.4940643310546875	-0.115234375	0.5073248706717979
160.0	740.0	0.855377197265625	0.188720703125	0.8759484307823094
160.0	760.0	0.9862060546875	0.2454833984375	1.016299405298807
160.0	780.0	1.026641845703125	0.2486572265625	1.0563256579627676
160.0	800.0	1.0419464111328125	0.2529296875	1.0722060205442774
180.0	0.0	-0.3315582275390625	0.35654908418655396	0.4868861342070804
180.0	20.0	-0.3074188232421875	0.3502788543701172	0.4660489338067979
180.0	40.0	-0.293243408203125	0.34673309326171875	0.45410960617170865
180.0	60.0	-0.223236083984375	0.3071327209472656	0.37969047587363824
180.0	80.0	-0.179718017578125	0.29087066650390625	0.34191272347579854
180.0	100.0	-0.1494293212890625	0.2870025634765625	0.32357316561023436
180.0	120.0	-0.1119232177734375	0.26891326904296875	0.2912750468957758
180.0	140.0	0.0081329345703125	0.2817535400390625	0.28187089588900194
180.0	160.0	0.03515625	0.2581634521484375	0.2605462145939969
180.0	180.0	-0.06903076171875	0.202911376953125	0.21433215568477826
180.0	200.0	-0.1902923583984375	0.192474365234375	0.27066134363298905
180.0	220.0	-0.3270263671875	0.154022216796875	0.36148179498126476
180.0	240.0	0.1093597412109375	0.0962066650390625	0.14565464426396293
180.0	260.0	1.03948974609375	0.150390625	1.0503124641371917
180.0	280.0	2.0872650146484375	-0.074249267578125	2.0885852137538534
180.0	300.0	2.170013427734375	-0.330169677734375	2.1949875381520307
180.0	320.0	2.3608856201171875	-0.422882080078125	2.3984599569155454
180.0	340.0	2.570220947265625	-0.80145263671875	2.6922782260877947
180.0	360.0	1.53985595703125	-0.934356689453125	1.8011604013886244
180.0	380.0	0.2493133544921875	-0.4290771484375	0.49625028769704865
180.0	400.0	0.187713623046875	-0.28564453125	0.3418028708340767
180.0	420.0	0.1458587646484375	-0.210174560546875	0.2558283118144673
180.0	440.0	0.0486297607421875	-0.1676025390625	0.17451494128022174
180.0	460.0	-0.152587890625	-0.05865478515625	0.1634730809250037
180.0	480.0	-0.2037353515625	0.05615234375	0.2113319170994141
180.0	500.0	-0.2238616943359375	0.116119384765625	0.25218598238067075
180.0	520.0	-0.2012176513671875	0.1842041015625	0.27279973287042425
180.0	540.0	-0.1591949462890625	0.2244873046875	0.2752046164035697
180.0	560.0	-0.0287017822265625	0.1248779296875	0.12813387384301317
180.0	580.0	0.00762939453125	0.078125	0.078496645061515
180.0	600.0	0.0015411376953125	0.1002197265625	0.10023157535257131
180.0	620.0	0.011688232421875	0.100341796875	0.10102025033255228
180.0	640.0	0.0213165283203125	0.10498046875	0.10712279495327039
180.0	660.0	0.0262451171875	0.121337890625	0.12414382738384568
180.0	680.0	0.0924530029296875	0.123046875	0.15390936033257507
180.0	700.0	0.2048492431640625	-0.0191650390625	0.20574379977816187
180.0	720.0	0.418853759765625	-0.142578125	0.44245564048649616
180.0	740.0	0.5778961181640625	0.0245361328125	0.5784167573665935
180.0	760.0	0.7996978759765625	0.212890625	0.8275500655877662
180.0	780.0	0.8531036376953125	0.2236328125	0.881928257555928
180.0	800.0	0.8756866455078125	0.2327880859375	0.9061001015755213
200.0	0.0	-0.328094482421875	0.42093008756637573	0.5336929154619863
200.0	20.0	-0.30084228515625	0.3994560241699219	0.5000711907155576
200.0	40.0	-0.295135498046875	0.3996238708496094	0.4967939214203433
200.0	60.0	-0.2067108154296875	0.34526824951171875	0.40241710368284894
200.0	80.0	-0.2104339599609375	0.351165771484375	0.40938960730221
200.0	100.0	-0.1678314208984375	0.361785888671875	0.39881877473720667
200.0	120.0	-0.0565032958984375	0.32683563232421875	0.3316838148058453
200.0	140.0	0.06622314453125	0.3189544677734375	0.32575674572331365
200.0	160.0	-6.103515625e-05	0.282135009765625	0.2821350163675888
200.0	180.0	-0.1256256103515625	0.2333831787109375	0.26504622631047586
200.0	200.0	-0.176361083984375	0.2201995849609375	0.2821189273358186
200.0	220.0	-0.2796173095703125	0.191802978515625	0.33907848999723544
200.0	240.0	0.0885772705078125	0.0825347900390625	0.12106991541008989
200.0	260.0	0.758758544921875	0.131683349609375	0.7701006648849914
200.0	280.0	1.3168792724609375	0.142425537109375	1.3245588140426767
200.0	300.0	1.376861572265625	-0.1668701171875	1.3869367055464135
200.0	320.0	1.407562255859375	-0.213348388671875	1.4236393641188831
200.0	340.0	1.308624267578125	-0.417999267578125	1.3737615737056532
200.0	360.0	0.8280029296875	-0.647003173828125	1.0508101438960085
200.0	380.0	0.2333984375	-0.341064453125	0.4132793145233581
200.0	400.0	0.0831451416015625	-0.149749755859375	0.1712836943549686
200.0	420.0	-0.090850830078125	-0.04010009765625	0.09930705492524249
200.0	440.0	-0.164459228515625	0.02374267578125	0.16616423350772005
200.0	460.0	-0.217041015625	0.07733154296875	0.230406098012746
200.0	480.0	-0.2757110595703125	0.206695556640625	0.34458618878933933
200.0	500.0	-0.2823333740234375	0.24114990234375	0.3713023154894922
200.0	520.0	-0.2435150146484375	0.2947998046875	0.382369568876783
200.0	540.0	-0.2205810546875	0.325439453125	0.3931498942354543
200.0	560.0	-0.119873046875	0.2327880859375	0.2618393406681678
200.0	580.0	-0.0725555419921875	0.0755615234375	0.10475614778129227
200.0	600.0	-0.1145172119140625	0.09716796875	0.15018590471669196
200.0	620.0	-0.1200408935546875	0.0972900390625	0.15451591447546945
200.0	640.0	-0.1198883056640625	0.095703125	0.15340239232086736
200.0	660.0	-0.092132568359375	0.1053466796875	0.13995118103708748
200.0	680.0	-0.01019287109375	0.0777587890625	0.07842400077527398
200.0	700.0	0.039459228515625	-0.060302734375	0.07206559850684735
200.0	720.0	0.226287841796875	-0.1497802734375	0.27136749557767564
200.0	740.0	0.3975067138671875	-0.1168212890625	0.41431727111926464
200.0	760.0	0.6735687255859375	0.154052734375	0.6909609779545284
200.0	780.0	0.7659912109375	0.178466796875	0.7865067913376973
200.0	800.0	0.813812255859375	0.193115234375	0.8364113112187305
220.0	0.0	-0.290008544921875	0.4523521959781647	0.5373336629450747
220.0	20.0	-0.2733917236328125	0.43654632568359375	0.5150880788940533
220.0	40.0	-0.264556884765625	0.4410820007324219	0.5143380956598572
220.0	60.0	-0.1936187744140625	0.39136505126953125	0.43664039341408445
220.0	80.0	-0.191802978515625	0.39243316650390625	0.4367976336242539
220.0	100.0	-0.020782470703125	0.4095916748046875	0.4101185818246171
220.0	120.0	0.1172943115234375	0.3638153076171875	0.38225584831673404
220.0	140.0	0.0295867919921875	0.3336639404296875	0.3349731383312026
220.0	160.0	-0.06317138671875	0.3006134033203125	0.3071791697947482
220.0	180.0	-0.15673828125	0.2589874267578125	0.30272326641313413
220.0	200.0	-0.183990478515625	0.25115966796875	0.31134173346755395
220.0	220.0	-0.2281646728515625	0.2459564208984375	0.3354902068893068
220.0	240.0	0.08233642578125	0.1355133056640625	0.1585658948905247
220.0	260.0	0.8140106201171875	0.193359375	0.8366607063582936
220.0	280.0	1.2210540771484375	0.350830078125	1.2704545655150428
220.0	300.0	1.1271820068359375	0.05255126953125	1.1284063596347007
220.0	320.0	1.1039581298828125	0.035064697265625	1.1045148643312532
220.0	340.0	0.8189849853515625	0.02197265625	0.8192796859766387
220.0	360.0	0.20489501953125	-0.206146240234375	0.29065140872096246
220.0	380.0	0.0961151123046875	-0.11566162109375	0.15038525661572308
220.0	400.0	0.0024566650390625	-0.02740478515625	0.027514677039252564
220.0	420.0	-0.1554718017578125	0.079254150390625	0.17450702420235226
220.0	440.0	-0.22265625	0.15460205078125	0.27106751883955166
220.0	460.0	-0.2501983642578125	0.19342041015625	0.3162446466618795
220.0	480.0	-0.2906494140625	0.28607177734375	0.4078163112082285
220.0	500.0	-0.283050537109375	0.3082275390625	0.41847559354690045
220.0	520.0	-0.24554443359375	0.3427734375	0.4216464138640834
220.0	540.0	-0.2219085693359375	0.3619384765625	0.4245502019327113
220.0	560.0	-0.1866302490234375	0.3114013671875	0.36304498527977835
220.0	580.0	-0.1665496826171875	0.0499267578125	0.17387201593572763
220.0	600.0	-0.2079315185546875	0.0782470703125	0.2221668751658259
220.0	620.0	-0.2079925537109375	0.080078125	0.2228753205330569
220.0	640.0	-0.193572998046875	0.0736083984375	0.20709587608976965
220.0	660.0	-0.1806793212890625	0.079833984375	0.1975309651742329
220.0	680.0	-0.149688720703125	0.0379638671875	0.1544278741599725
220.0	700.0	-0.0946807861328125	-0.1474609375	0.17524034738354716
220.0	720.0	-0.0066986083984375	-0.19677734375	0.19689132628884717
220.0	740.0	0.1674346923828125	-0.266845703125	0.3150254045146243
220.0	760.0	0.4430389404296875	0.0455322265625	0.4453725254130513
220.0	780.0	0.570159912109375	0.0975341796875	0.5784420814428042
220.0	800.0	0.6778411865234375	0.14404296875	0.6929769483855975
240.0	0.0	-0.2523956298828125	0.43718934059143066	0.504814890341709
240.0	20.0	-0.251373291015625	0.4414043426513672	0.5079629170987895
240.0	40.0	-0.2456817626953125	0.4465751647949219	0.5096949149566704
240.0	60.0	-0.1858367919921875	0.4138641357421875	0.4536726089500835
240.0	80.0	-0.157562255859375	0.40360260009765625	0.43326772702000754
240.0	100.0	0.11871337890625	0.40518951416015625	0.4222219898544868
240.0	120.0	0.044677734375	0.3708343505859375	0.3735160177601184
240.0	140.0	-0.032257080078125	0.3469390869140625	0.34843543052326065
240.0	160.0	-0.09356689453125	0.32080078125	0.33416748046875
240.0	180.0	-0.1446533203125	0.292266845703125	0.32610503242772104
240.0	200.0	-0.142608642578125	0.273712158203125	0.3086350117633901
240.0	220.0	-0.1846466064453125	0.2822418212890625	0.3372755771714537
240.0	240.0	0.0672454833984375	0.2659454345703125	0.27431538273724626
240.0	260.0	0.6648712158203125	0.38470458984375	0.7681480033647347
240.0	280.0	0.96978759765625	0.7216796875	1.2088463739938082
240.0	300.0	0.864715576171875	0.385772705078125	0.9468651475566897
240.0	320.0	0.772796630859375	0.34735107421875	0.8472705597555722
240.0	340.0	0.500335693359375	0.337127685546875	0.6033165689848068
240.0	360.0	0.060150146484375	0.082000732421875	0.10169641212852945
240.0	380.0	-0.0431976318359375	0.21392822265625	0.21824600762693294
240.0	400.0	-0.118743896484375	0.252197265625	0.27875360758386386
240.0	420.0	-0.240753173828125	0.303070068359375	0.3870575629588855
240.0	440.0	-0.2906951904296875	0.347320556640625	0.4529186050540493
240.0	460.0	-0.2825469970703125	0.32611083984375	0.4314870628617353
240.0	480.0	-0.289306640625	0.340484619140625	0.4467976143412802
240.0	500.0	-0.277008056640625	0.328399658203125	0.42962751186550546
240.0	520.0	-0.241241455078125	0.3448486328125	0.4208539166989675
240.0	540.0	-0.236358642578125	0.3597412109375	0.43044064256079806
240.0	560.0	-0.273895263671875	0.2930908203125	0.401149404104431
240.0	580.0	-0.2831878662109375	0.029052734375	0.2846742505808492
240.0	600.0	-0.2804107666015625	0.080322265625	0.2916879572097707
240.0	620.0	-0.2569427490234375	0.08447265625	0.2704721906770673
240.0	640.0	-0.2388458251953125	0.0770263671875	0.25095893977966466
240.0	660.0	-0.240631103515625	0.067138671875	0.24982179496650478
240.0	680.0	-0.218017578125	-0.00927734375	0.21821487914105706
240.0	700.0	-0.19317626953125	-0.247802734375	0.31420258794882155
240.0	720.0	-0.1099090576171875	-0.3426513671875	0.35984713474163055
240.0	740.0	-0.0504302978515625	-0.4166259765625	0.41966703383522286
240.0	760.0	0.0763092041015625	-0.49951171875	0.5053068887311878
240.0	780.0	0.2395172119140625	-0.2943115234375	0.3794572013168126
240.0	800.0	0.3636016845703125	-0.204345703125	0.4170891408416427
260.0	0.0	-0.27032470703125	0.48224595189094543	0.5528441058261679
260.0	20.0	-0.270050048828125	0.487518310546875	0.5573160072979709
260.0	40.0	-0.255218505859375	0.4850196838378906	0.5480698673009666
260.0	60.0	-0.181060791015625	0.45745086669921875	0.4919799848439672
260.0	80.0	-0.115081787109375	0.42874908447265625	0.44392521347680675
260.0	100.0	0.05487060546875	0.406768798828125	0.4104529681273883
260.0	120.0	-0.05535888671875	0.3797454833984375	0.38375934972356357
260.0	140.0	-0.118743896484375	0.3559722900390625	0.3752550922078825
260.0	160.0	-0.1324462890625	0.3403167724609375	0.365181496114818
260.0	180.0	-0.179443359375	0.3013458251953125	0.3507267106828752
260.0	200.0	-0.158782958984375	0.274658203125	0.31725251237411417
260.0	220.0	-0.170379638671875	0.2685089111328125	0.3180035481432358
260.0	240.0	-0.11114501953125	0.309844970703125	0.32917642873787656
260.0	260.0	0.087646484375	0.3076171875	0.31985971967208887
260.0	280.0	0.08013916015625	0.317626953125	0.32758077834637983
260.0	300.0	0.11859130859375	0.25701904296875	0.28305951127377826
260.0	320.0	0.119110107421875	0.26348876953125	0.28916007566595836
260.0	340.0	0.025787353515625	0.27496337890625	0.2761699609676654
260.0	360.0	-0.0201416015625	0.268890380859375	0.2696436927358069
260.0	380.0	-0.14581298828125	0.45166015625	0.47461386862931254
260.0	400.0	-0.207611083984375	0.478515625	0.5216124668394226
260.0	420.0	-0.27386474609375	0.51123046875	0.5799642155610455
260.0	440.0	-0.303497314453125	0.51531982421875	0.5980511191471031
260.0	460.0	-0.284393310546875	0.4853515625	0.5625350605117895
260.0	480.0	-0.267669677734375	0.420257568359375	0.4982604541218969
260.0	500.0	-0.260986328125	0.369720458984375	0.4525561636524102
260.0	520.0	-0.246551513671875	0.33642578125	0.41709705727032603
260.0	540.0	-0.269622802734375	0.3306884765625	0.42667472890431046
260.0	560.0	-0.309844970703125	0.269775390625	0.41083167752364436
260.0	580.0	-0.31793212890625	0.028076171875	0.3191694064568453
260.0	600.0	-0.283782958984375	0.0477294921875	0.28776878259186506
260.0	620.0	-0.24053955078125	0.064453125	0.24902506061099788
260.0	640.0	-0.197296142578125	0.05859375	0.20581301080172343
260.0	660.0	-0.2244873046875	0.0372314453125	0.22755379690507505
260.0	680.0	-0.254364013671875	-0.0601806640625	0.2613862348676175
260.0	700.0	-0.22149658203125	-0.26953125	0.3488664939172129
260.0	720.0	-0.173614501953125	-0.3992919921875	0.435403365069098
260.0	740.0	-0.13616943359375	-0.4569091796875	0.4767684061763603
260.0	760.0	-0.00653076171875	-0.6240234375	0.6240576106401904
260.0	780.0	0.094024658203125	-0.391845703125	0.4029685985380748
260.0	800.0	0.17572021484375	-0.311767578125	0.35787793543981117
280.0	0.0	-0.244110107421875	0.48395416140556335	0.5420344775817139
280.0	20.0	-0.23529052734375	0.4933509826660156	0.5465865204660861
280.0	40.0	-0.199066162109375	0.4706535339355469	0.5110206315824978
280.0	60.0	-0.116119384765625	0.45246124267578125	0.4671240602260383
280.0	80.0	0.04296875	0.4206085205078125	0.4227976359918932
280.0	100.0	0.03399658203125	0.3818511962890625	0.38336158349161126
280.0	120.0	-0.1263427734375	0.37060546875	0.39154937091928355
280.0	140.0	-0.18359375	0.3615570068359375	0.4054998572517932
280.0	160.0	-0.16546630859375	0.351226806640625	0.3882516825238663
280.0	180.0	-0.206787109375	0.3136444091796875	0.37567768633942505
280.0	200.0	-0.163665771484375	0.2924957275390625	0.33517194898168484
280.0	220.0	-0.140289306640625	0.2607574462890625	0.2961005493964856
280.0	240.0	-0.115753173828125	0.3140411376953125	0.33469483625573065
280.0	260.0	-0.066497802734375	0.35784912109375	0.363975206897488
280.0	280.0	-0.05865478515625	0.381927490234375	0.38640521686236906
280.0	300.0	0.006500244140625	0.398712158203125	0.3987651417474721
280.0	320.0	-0.03375244140625	0.404571533203125	0.40597703479286806
280.0	340.0	-0.07708740234375	0.4141845703125	0.4212971942525341
280.0	360.0	-0.121246337890625	0.43353271484375	0.4501680678276502
280.0	380.0	-0.2037353515625	0.498382568359375	0.5384173826324542
280.0	400.0	-0.21405029296875	0.5484619140625	0.5887512200387434
280.0	420.0	-0.1973876953125	0.5789794921875	0.6117018510961657
280.0	440.0	-0.191619873046875	0.584075927734375	0.6147055108792107
280.0	460.0	-0.1728515625	0.573944091796875	0.5994076102012978
280.0	480.0	-0.135772705078125	0.512969970703125	0.5306339776978067
280.0	500.0	-0.17071533203125	0.429473876953125	0.46215964295434525
280.0	520.0	-0.178802490234375	0.388427734375	0.4276054669268265
280.0	540.0	-0.199493408203125	0.3851318359375	0.4337328105747686
280.0	560.0	-0.22332763671875	0.379638671875	0.44045516741820145
280.0	580.0	-0.338592529296875	0.047607421875	0.3419230432615494
280.0	600.0	-0.307647705078125	0.040283203125	0.31027382566669554
280.0	620.0	-0.227020263671875	0.0654296875	0.23626096614547928
280.0	640.0	-0.18304443359375	0.0601806640625	0.19268361891105387
280.0	660.0	-0.215606689453125	0.0330810546875	0.21812977952625737
280.0	680.0	-0.210235595703125	-0.0550537109375	0.21732445050807705
280.0	700.0	-0.20989990234375	-0.3050537109375	0.37029141977725544
280.0	720.0	-0.18115234375	-0.4598388671875	0.4942347169335653
280.0	740.0	-0.170684814453125	-0.518798828125	0.5461552251409585
280.0	760.0	-0.08685302734375	-0.7037353515625	0.709074674063014
280.0	780.0	-0.030242919921875	-0.474853515625	0.4758156108271597
280.0	800.0	0.001190185546875	-0.402099609375	0.40210137080239305
300.0	0.0	-0.200408935546875	0.4780978262424469	0.5184026166068073
300.0	20.0	-0.1920166015625	0.48882293701171875	0.525184004920537
300.0	40.0	-0.16546630859375	0.4646797180175781	0.49326092447764197
300.0	60.0	-0.0885009765625	0.43450927734375	0.44343064277325717
300.0	80.0	0.01373291015625	0.417724609375	0.41795028663569067
300.0	100.0	-0.078277587890625	0.3855438232421875	0.39340999022162315
300.0	120.0	-0.198272705078125	0.37532806396484375	0.42447994202152234
300.0	140.0	-0.20135498046875	0.3647918701171875	0.4166736572704899
300.0	160.0	-0.1983642578125	0.3509368896484375	0.4031191874540625
300.0	180.0	-0.229766845703125	0.3254547119140625	0.39838872083861643
300.0	200.0	-0.200225830078125	0.3009490966796875	0.36147025025967777
300.0	220.0	-0.19781494140625	0.2805938720703125	0.34331279045058755
300.0	240.0	-0.215606689453125	0.3603973388671875	0.4199672444363806
300.0	260.0	-0.246337890625	0.395599365234375	0.46602705300380887
300.0	280.0	-0.248809814453125	0.408721923828125	0.47849758075246535
300.0	300.0	-0.199127197265625	0.42462158203125	0.4689937404887028
300.0	320.0	-0.199951171875	0.427581787109375	0.4720239991799492
300.0	340.0	-0.194915771484375	0.4437255859375	0.48464889723275634
300.0	360.0	-0.194488525390625	0.46514892578125	0.5041719048737946
300.0	380.0	-0.21905517578125	0.511871337890625	0.5567741342685495
300.0	400.0	-0.219390869140625	0.56134033203125	0.6026900711204995
300.0	420.0	-0.195526123046875	0.581268310546875	0.6132726258685937
300.0	440.0	-0.1856689453125	0.588470458984375	0.6170659918928745
300.0	460.0	-0.16729736328125	0.5751953125	0.5990309301553896
300.0	480.0	-0.13494873046875	0.517730712890625	0.5350292056751315
300.0	500.0	-0.145416259765625	0.427215576171875	0.4512859815328755
300.0	520.0	-0.1473388671875	0.396240234375	0.42274704626011367
300.0	540.0	-0.145660400390625	0.400634765625	0.4262923500009775
300.0	560.0	-0.140411376953125	0.3836669921875	0.40855319809307056
300.0	580.0	-0.228790283203125	0.141357421875	0.2689366364170432
300.0	600.0	-0.188720703125	0.0435791015625	0.19368696879498393
300.0	620.0	-0.16375732421875	0.062255859375	0.17519204679951822
300.0	640.0	-0.155181884765625	0.0540771484375	0.16433427926803076
300.0	660.0	-0.1739501953125	0.0264892578125	0.1759555376471965
300.0	680.0	-0.16058349609375	-0.0601806640625	0.17148985843103054
300.0	700.0	-0.1866455078125	-0.341064453125	0.38879494180356994
300.0	720.0	-0.197113037109375	-0.4892578125	0.5274720433262478
300.0	740.0	-0.18792724609375	-0.565185546875	0.5956100672594224
300.0	760.0	-0.126861572265625	-0.7314453125	0.7423652091093231
300.0	780.0	-0.11151123046875	-0.60400390625	0.6142112611194241
300.0	800.0	-0.06097412109375	-0.5341796875	0.5376483813616042
320.0	0.0	-0.188568115234375	0.48324620723724365	0.5187338728984503
320.0	20.0	-0.17352294921875	0.48827362060546875	0.5181904500130682
320.0	40.0	-0.132080078125	0.4380302429199219	0.4575102629996314
320.0	60.0	-0.02410888671875	0.4062995910644531	0.4070142455958506
320.0	80.0	-0.00811767578125	0.39876556396484375	0.39884818122224075
320.0	100.0	-0.1337890625	0.37833404541015625	0.4012931137722688
320.0	120.0	-0.232513427734375	0.38909912109375	0.45327764131127973
320.0	140.0	-0.273101806640625	0.3824310302734375	0.4699341333701737
320.0	160.0	-0.230926513671875	0.382659912109375	0.4469403350025608
320.0	180.0	-0.2479248046875	0.3743896484375	0.44903710051229606
320.0	200.0	-0.235870361328125	0.3369598388671875	0.4113110263079039
320.0	220.0	-0.213226318359375	0.3083648681640625	0.37490579451234574
320.0	240.0	-0.249664306640625	0.3515167236328125	0.431156900679893
320.0	260.0	-0.31317138671875	0.40252685546875	0.5100041047216236
320.0	280.0	-0.3206787109375	0.414581298828125	0.5241302214016587
320.0	300.0	-0.238616943359375	0.419219970703125	0.48237270807385046
320.0	320.0	-0.2391357421875	0.418609619140625	0.4820994881024306
320.0	340.0	-0.22662353515625	0.43115234375	0.4870837404469936
320.0	360.0	-0.211181640625	0.44244384765625	0.4902593636698167
320.0	380.0	-0.23394775390625	0.49249267578125	0.545234433299984
320.0	400.0	-0.2298583984375	0.54595947265625	0.5923737241938936
320.0	420.0	-0.17572021484375	0.56573486328125	0.5923964292908831
320.0	440.0	-0.1583251953125	0.57427978515625	0.5957047415539429
320.0	460.0	-0.138763427734375	0.56591796875	0.5826821056379877
320.0	480.0	-0.11114501953125	0.506011962890625	0.5180746297156668
320.0	500.0	-0.178558349609375	0.3839111328125	0.4234038758828275
320.0	520.0	-0.15667724609375	0.3536376953125	0.38679113096018386
320.0	540.0	-0.138641357421875	0.3470458984375	0.3737141710051569
320.0	560.0	-0.116943359375	0.328857421875	0.3490314501935064
320.0	580.0	-0.031768798828125	0.1839599609375	0.18668294996359042
320.0	600.0	-0.060211181640625	0.01123046875	0.06124956998138896
320.0	620.0	-0.0916748046875	0.025390625	0.09512598831224776
320.0	640.0	-0.0931396484375	0.0146484375	0.09428452063967077
320.0	660.0	-0.109771728515625	-0.0155029296875	0.11086105362210684
320.0	680.0	-0.10955810546875	-0.0992431640625	0.14782484259094628
320.0	700.0	-0.151885986328125	-0.3968505859375	0.4249232170661006
320.0	720.0	-0.19635009765625	-0.53466796875	0.5695815987695441
320.0	740.0	-0.187164306640625	-0.6207275390625	0.6483310538843974
320.0	760.0	-0.16827392578125	-0.7734375	0.7915312252236696
320.0	780.0	-0.14788818359375	-0.745361328125	0.7598910608178797
320.0	800.0	-0.06500244140625	-0.669677734375	0.6728250777924423
340.0	0.0	-0.170013427734375	0.5234044194221497	0.5503242243265593
340.0	20.0	-0.147003173828125	0.5079021453857422	0.5287480708267233
340.0	40.0	-0.106658935546875	0.4295692443847656	0.4426125441662165
340.0	60.0	-0.0150146484375	0.39882659912109375	0.39910912772598844
340.0	80.0	-0.06903076171875	0.380035400390625	0.3862539988317707
340.0	100.0	-0.162811279296875	0.368988037109375	0.40331090264969843
340.0	120.0	-0.21484375	0.3843536376953125	0.44032437557292015
340.0	140.0	-0.234100341796875	0.38470458984375	0.450333866677004
340.0	160.0	-0.212249755859375	0.388275146484375	0.4425014669352263
340.0	180.0	-0.22406005859375	0.3907318115234375	0.4504156506976881
340.0	200.0	-0.248931884765625	0.3611602783203125	0.4386386096656016
340.0	220.0	-0.25457763671875	0.34027099609375	0.4249636736239189
340.0	240.0	-0.30804443359375	0.35064697265625	0.4667383340814071
340.0	260.0	-0.381622314453125	0.3909912109375	0.5463604285807423
340.0	280.0	-0.393157958984375	0.421417236328125	0.5763381540269517
340.0	300.0	-0.29364013671875	0.42401123046875	0.5157616246443987
340.0	320.0	-0.289642333984375	0.423431396484375	0.5130173770591248
340.0	340.0	-0.268524169921875	0.4361572265625	0.512189765726458
340.0	360.0	-0.242218017578125	0.433074951171875	0.49620911052901756
340.0	380.0	-0.25616455078125	0.454803466796875	0.5219832090090789
340.0	400.0	-0.23040771484375	0.49810791015625	0.5488161852749476
340.0	420.0	-0.155426025390625	0.496307373046875	0.5200752425461311
340.0	440.0	-0.139312744140625	0.511932373046875	0.5305495219613302
340.0	460.0	-0.156585693359375	0.5052490234375	0.5289571391420893
340.0	480.0	-0.156585693359375	0.461761474609375	0.48758869839062174
340.0	500.0	-0.204620361328125	0.345001220703125	0.4011176068894244
340.0	520.0	-0.178619384765625	0.312744140625	0.36015799603690624
340.0	540.0	-0.141357421875	0.29736328125	0.3292519426744713
340.0	560.0	-0.121429443359375	0.28369140625	0.30858697913986943
340.0	580.0	-0.102783203125	0.1822509765625	0.20923624280372638
340.0	600.0	-0.134307861328125	0.0062255859375	0.13445207151546626
340.0	620.0	-0.180511474609375	0.01220703125	0.18092375211007955
340.0	640.0	-0.192779541015625	-0.00048828125	0.19278015938569545
340.0	660.0	-0.155242919921875	-0.0263671875	0.1574661638655424
340.0	680.0	-0.102630615234375	-0.0960693359375	0.14057866299996793
340.0	700.0	-0.157470703125	-0.457763671875	0.484091521957537
340.0	720.0	-0.20281982421875	-0.5989990234375	0.6324047052127327
340.0	740.0	-0.196807861328125	-0.701171875	0.7282687227744756
340.0	760.0	-0.196502685546875	-0.78173828125	0.8060570983490178
340.0	780.0	-0.19091796875	-0.8026123046875	0.8250067772008944
340.0	800.0	-0.13507080078125	-0.732666015625	0.7450124909526691
360.0	0.0	-0.16217041015625	0.5214659571647644	0.5461007108693507
360.0	20.0	-0.136505126953125	0.4816093444824219	0.5005808729638768
360.0	40.0	-0.10845947265625	0.4243507385253906	0.4379920164750909
360.0	60.0	-0.0330810546875	0.3820075988769531	0.38343729836698526
360.0	80.0	-0.111358642578125	0.36179351806640625	0.37854365268976525
360.0	100.0	-0.1453857421875	0.3598480224609375	0.3881077341415108
360.0	120.0	-0.184814453125	0.37134552001953125	0.41479377686082625
360.0	140.0	-0.2041015625	0.3798980712890625	0.4312539766588721
360.0	160.0	-0.199005126953125	0.3896942138671875	0.4375667044865213
360.0	180.0	-0.23284912109375	0.3964691162109375	0.45978959677575754
360.0	200.0	-0.26019287109375	0.38677978515625	0.466153335688509
360.0	220.0	-0.277252197265625	0.3608551025390625	0.4550661335642264
360.0	240.0	-0.30682373046875	0.32720947265625	0.4485608549291181
360.0	260.0	-0.263702392578125	0.447174072265625	0.5191373640550735
360.0	280.0	-0.18408203125	0.569091796875	0.5981234550655427
360.0	300.0	-0.085693359375	0.431182861328125	0.43961575465863595
360.0	320.0	-0.105682373046875	0.43231201171875	0.445042064808633
360.0	340.0	-0.11871337890625	0.437255859375	0.45308448758383757
360.0	360.0	-0.1995849609375	0.3438720703125	0.3975954695081778
360.0	380.0	-0.274200439453125	0.3978271484375	0.4831690398092572
360.0	400.0	-0.2386474609375	0.4356689453125	0.49674947460628655
360.0	420.0	-0.1553955078125	0.385589599609375	0.41572479259147255
360.0	440.0	-0.128509521484375	0.390411376953125	0.4110179319282531
360.0	460.0	-0.1390380859375	0.3641357421875	0.3897774083750944
360.0	480.0	-0.13653564453125	0.384002685546875	0.4075537323283594
360.0	500.0	-0.178741455078125	0.31048583984375	0.3582596328180502
360.0	520.0	-0.162017822265625	0.2843017578125	0.3272266251804291
360.0	540.0	-0.141448974609375	0.2750244140625	0.30926726426905427
360.0	560.0	-0.136627197265625	0.2620849609375	0.2955596687342015
360.0	580.0	-0.147918701171875	0.1697998046875	0.2251930634550887
360.0	600.0	-0.188873291015625	-0.0001220703125	0.18887333046312857
360.0	620.0	-0.267333984375	-0.003662109375	0.2673590661393161
360.0	640.0	-0.27899169921875	-0.0172119140625	0.2795221247390989
360.0	660.0	-0.24493408203125	-0.0408935546875	0.24832435916653578
360.0	680.0	-0.157806396484375	-0.0965576171875	0.1850033302627592
360.0	700.0	-0.196624755859375	-0.510986328125	0.5475110246811739
360.0	720.0	-0.22967529296875	-0.6373291015625	0.6774504586305515
360.0	740.0	-0.23846435546875	-0.75244140625	0.7893245965181903
360.0	760.0	-0.331787109375	-0.5001220703125	0.6001706183753744
360.0	780.0	-0.506072998046875	-0.37841796875	0.6319098340942546
360.0	800.0	-0.802001953125	-0.1734619140625	0.8205462622220279
380.0	0.0	0.123504638671875	0.42454206943511963	0.44214179229487494
380.0	20.0	0.082794189453125	0.4174690246582031	0.4255998876365822
380.0	40.0	0.059326171875	0.39009857177734375	0.3945839459127366
380.0	60.0	-0.018463134765625	0.3749351501464844	0.3753894699651822
380.0	80.0	-0.14501953125	0.35210418701171875	0.3807991898036984
380.0	100.0	-0.15234375	0.35401153564453125	0.38539951418425755
380.0	120.0	-0.183807373046875	0.364410400390625	0.4081422427282536
380.0	140.0	-0.21661376953125	0.377410888671875	0.43515572389505797
380.0	160.0	-0.212615966796875	0.382049560546875	0.4372269617155719
380.0	180.0	-0.238922119140625	0.3948822021484375	0.46153627440131556
380.0	200.0	-0.26788330078125	0.3914947509765625	0.4743728521739607
380.0	220.0	-0.262786865234375	0.37969970703125	0.4617670452287892
380.0	240.0	-0.2596435546875	0.363494873046875	0.44670269556174
380.0	260.0	-0.083343505859375	0.699951171875	0.7048955830320669
380.0	280.0	0.820068359375	0.310791015625	0.8769852732179846
380.0	300.0	1.16204833984375	0.04937744140625	1.1630969331287238
380.0	320.0	1.076629638671875	0.100738525390625	1.0813323399235824
380.0	340.0	1.141510009765625	0.0535888671875	1.1427671981123526
380.0	360.0	0.6165771484375	0.047119140625	0.6183749618059883
380.0	380.0	-0.2542724609375	0.34918212890625	0.43195213107323993
380.0	400.0	-0.252716064453125	0.38818359375	0.4631974867044737
380.0	420.0	-0.189666748046875	0.332550048828125	0.3828354872399698
380.0	440.0	-0.176788330078125	0.330230712890625	0.37457500902764784
380.0	460.0	-0.163970947265625	0.280181884765625	0.3246357344748177
380.0	480.0	-0.1531982421875	0.268218994140625	0.3088869214245701
380.0	500.0	-0.181060791015625	0.203887939453125	0.2726780187283988
380.0	520.0	-0.162445068359375	0.182861328125	0.24459490092379468
380.0	540.0	-0.1505126953125	0.1705322265625	0.2274539772054938
380.0	560.0	-0.154388427734375	0.1585693359375	0.2213143034644441
380.0	580.0	-0.174591064453125	0.1456298828125	0.22735457451931274
380.0	600.0	-0.24957275390625	-0.013916015625	0.24996042683437886
380.0	620.0	-0.289031982421875	-0.0203857421875	0.28975000491329467
380.0	640.0	-0.323822021484375	-0.034423828125	0.32564658994223566
380.0	660.0	-0.28131103515625	-0.0572509765625	0.2870776424907395
380.0	680.0	-0.201751708984375	-0.1082763671875	0.22897057402521895
380.0	700.0	-0.227142333984375	-0.540283203125	0.5860883717212613
380.0	720.0	-0.2225341796875	-0.6749267578125	0.7106670032726168
380.0	740.0	-0.159332275390625	-0.730712890625	0.747882412219125
380.0	760.0	-0.330718994140625	-0.2130126953125	0.39338208074298797
380.0	780.0	-0.6021728515625	-0.0672607421875	0.605917610404687
380.0	800.0	-1.0167236328125	0.119384765625	1.0237087807490877
400.0	0.0	0.13861083984375	0.39419782161712646	0.41785749662998456
400.0	20.0	0.04998779296875	0.38429832458496094	0.38753578121857934
400.0	40.0	0.00860595703125	0.36513519287109375	0.365236596700597
400.0	60.0	-0.116729736328125	0.3544044494628906	0.37313314666795305
400.0	80.0	-0.178253173828125	0.33415985107421875	0.3787307751553124
400.0	100.0	-0.177032470703125	0.34066009521484375	0.383913787398993
400.0	120.0	-0.192047119140625	0.3450164794921875	0.3948651251901039
400.0	140.0	-0.214813232421875	0.35906982421875	0.4184206776535052
400.0	160.0	-0.227752685546875	0.364166259765625	0.4295210711076913
400.0	180.0	-0.24505615234375	0.37628173828125	0.44904394480438364
400.0	200.0	-0.27862548828125	0.37969970703125	0.4709607523346102
400.0	220.0	-0.2855224609375	0.3725738525390625	0.4693978603440852
400.0	240.0	-0.239593505859375	0.354034423828125	0.427487334672384
400.0	260.0	0.15948486328125	0.648193359375	0.6675253199345227
400.0	280.0	1.10858154296875	0.3656005859375	1.1673117946156535
400.0	300.0	1.73602294921875	-0.034393310546875	1.7363636082412406
400.0	320.0	1.742828369140625	-0.037872314453125	1.7432398103770481
400.0	340.0	1.943572998046875	-0.37274169921875	1.9789927673120484
400.0	360.0	1.247833251953125	-0.27789306640625	1.278402276686247
400.0	380.0	-0.28662109375	0.22393798828125	0.363730496353962
400.0	400.0	-0.2562255859375	0.338958740234375	0.4249053759018468
400.0	420.0	-0.2515869140625	0.29864501953125	0.39049305117801064
400.0	440.0	-0.223052978515625	0.3153076171875	0.3862272966546395
400.0	460.0	-0.203033447265625	0.26788330078125	0.33613099164763277
400.0	480.0	-0.188201904296875	0.237457275390625	0.3029949082359458
400.0	500.0	-0.194091796875	0.201690673828125	0.2799120460491284
400.0	520.0	-0.19329833984375	0.16162109375	0.2519635412739235
400.0	540.0	-0.199462890625	0.143798828125	0.2458933665363993
400.0	560.0	-0.21746826171875	0.1346435546875	0.2557759403733286
400.0	580.0	-0.24566650390625	0.1109619140625	0.2695636798864661
400.0	600.0	-0.318756103515625	-0.0115966796875	0.3189669834140178
400.0	620.0	-0.29840087890625	-0.01708984375	0.2988898581274077
400.0	640.0	-0.2882080078125	-0.0322265625	0.29000415013895314
400.0	660.0	-0.25469970703125	-0.055419921875	0.26065937255820226
400.0	680.0	-0.18310546875	-0.1038818359375	0.21052089806929594
400.0	700.0	-0.22894287109375	-0.5469970703125	0.5929760814359273
400.0	720.0	-0.125823974609375	-0.6182861328125	0.6309591227763784
400.0	740.0	-0.062713623046875	-0.5706787109375	0.5741142653104452
400.0	760.0	-0.479248046875	0.01220703125	0.47940348564173024
400.0	780.0	-0.793853759765625	0.1292724609375	0.8043103636351182
400.0	800.0	-1.148712158203125	0.2486572265625	1.1753169949955782
420.0	0.0	-0.061920166015625	0.33442431688308716	0.3401084101902246
420.0	20.0	-0.07806396484375	0.3432579040527344	0.352022685777213
420.0	40.0	-0.094940185546875	0.3288612365722656	0.34229132584907074
420.0	60.0	-0.139892578125	0.3404083251953125	0.368032282927377
420.0	80.0	-0.185699462890625	0.32379150390625	0.37326294822783807
420.0	100.0	-0.18865966796875	0.33087921142578125	0.38088518331883936
420.0	120.0	-0.198150634765625	0.3335418701171875	0.3879611490591434
420.0	140.0	-0.20489501953125	0.3427276611328125	0.39930466906145645
420.0	160.0	-0.21917724609375	0.3477935791015625	0.41109492683504995
420.0	180.0	-0.252105712890625	0.3589019775390625	0.4385976743594749
420.0	200.0	-0.264739990234375	0.3692779541015625	0.45437151078685895
420.0	220.0	-0.24615478515625	0.3507537841796875	0.428509504412318
420.0	240.0	0.02276611328125	0.2649383544921875	0.2659146998474562
420.0	260.0	0.454620361328125	0.444091796875	0.6355290685608183
420.0	280.0	1.242950439453125	0.324371337890625	1.2845787479877093
420.0	300.0	1.5970458984375	-0.009552001953125	1.5970744636545142
420.0	320.0	1.74822998046875	-0.043792724609375	1.7487783928612792
420.0	340.0	2.0826416015625	-0.411224365234375	2.122852213207794
420.0	360.0	1.265350341796875	-0.300567626953125	1.3005584899794784
420.0	380.0	-0.405853271484375	0.02435302734375	0.40658326074172707
420.0	400.0	-0.255157470703125	0.336029052734375	0.4219251819187585
420.0	420.0	-0.294158935546875	0.3121337890625	0.42890206532095854
420.0	440.0	-0.2677001953125	0.32171630859375	0.4185269140515812
420.0	460.0	-0.20635986328125	0.282501220703125	0.3498447268034948
420.0	480.0	-0.197906494140625	0.24688720703125	0.31641787784308983
420.0	500.0	-0.2198486328125	0.194122314453125	0.29328636913120154
420.0	520.0	-0.2335205078125	0.1375732421875	0.2710317777217063
420.0	540.0	-0.3233642578125	0.1185302734375	0.3444036424775404
420.0	560.0	-0.347442626953125	0.103515625	0.3625353274416564
420.0	580.0	-0.323089599609375	0.0701904296875	0.33062605129581385
420.0	600.0	-0.336639404296875	-0.0113525390625	0.33683077155824176
420.0	620.0	-0.267059326171875	-0.0257568359375	0.2682985245820171
420.0	640.0	-0.24822998046875	-0.0406494140625	0.251536275847323
420.0	660.0	-0.236083984375	-0.059814453125	0.24354345912181272
420.0	680.0	-0.20306396484375	-0.0955810546875	0.2244342037953186
420.0	700.0	-0.244873046875	-0.539306640625	0.5922959241021913
420.0	720.0	-0.081573486328125	-0.559326171875	0.5652433106336304
420.0	740.0	-0.202239990234375	-0.33056640625	0.387524402574909
420.0	760.0	-0.638916015625	0.1043701171875	0.6473845815153908
420.0	780.0	-0.915313720703125	0.1871337890625	0.9342474309926073
420.0	800.0	-1.179534912109375	0.262939453125	1.2084865596664884
440.0	0.0	-0.18609619140625	0.24654659628868103	0.30889644963554613
440.0	20.0	-0.19915771484375	0.25606727600097656	0.3243982817777319
440.0	40.0	-0.208740234375	0.25234222412109375	0.3274890586283918
440.0	60.0	-0.21746826171875	0.302703857421875	0.3727225109287841
440.0	80.0	-0.2232666015625	0.3065338134765625	0.3792241476722601
440.0	100.0	-0.230682373046875	0.31775665283203125	0.3926622564667422
440.0	120.0	-0.208984375	0.3224334716796875	0.3842366622975435
440.0	140.0	-0.211212158203125	0.32763671875	0.38981584786420437
440.0	160.0	-0.23046875	0.32684326171875	0.3999279465822735
440.0	180.0	-0.247344970703125	0.3391876220703125	0.41979492314443595
440.0	200.0	-0.25146484375	0.3483428955078125	0.42962465070451755
440.0	220.0	-0.18212890625	0.314544677734375	0.3634684206129098
440.0	240.0	0.118377685546875	0.23260498046875	0.26099492978658106
440.0	260.0	0.53607177734375	0.434112548828125	0.6898018958473066
440.0	280.0	1.657928466796875	0.37939453125	1.7007842342160406
440.0	300.0	1.844451904296875	0.04608154296875	1.8450274620901308
440.0	320.0	1.9984130859375	0.03192138671875	1.9986680156985277
440.0	340.0	2.4923095703125	-0.40557861328125	2.52509425681942
440.0	360.0	1.699371337890625	-0.3509521484375	1.7352320751234025
440.0	380.0	-0.49267578125	0.018218994140625	0.49301253247538646
440.0	400.0	-0.331085205078125	0.32763671875	0.4657931219918245
440.0	420.0	-0.36370849609375	0.290863037109375	0.46570932617596034
440.0	440.0	-0.351593017578125	0.30859375	0.4678116635450149
440.0	460.0	-0.295989990234375	0.27789306640625	0.4059983136364163
440.0	480.0	-0.28515625	0.2349853515625	0.3695026418890861
440.0	500.0	-0.2532958984375	0.19232177734375	0.31803534112723897
440.0	520.0	-0.24688720703125	0.132568359375	0.2802278767415377
440.0	540.0	-0.308502197265625	0.0975341796875	0.3235529661817863
440.0	560.0	-0.321014404296875	0.0738525390625	0.32940012946575414
440.0	580.0	-0.310821533203125	0.0355224609375	0.3128448029515554
440.0	600.0	-0.29986572265625	-0.024658203125	0.3008778466512761
440.0	620.0	-0.226226806640625	-0.0394287109375	0.22963708604885158
440.0	640.0	-0.209228515625	-0.0579833984375	0.21711436213434326
440.0	660.0	-0.204010009765625	-0.0838623046875	0.22057418305882828
440.0	680.0	-0.193878173828125	-0.139892578125	0.23907881483182045
440.0	700.0	-0.151641845703125	-0.4119873046875	0.43900887074399914
440.0	720.0	0.00433349609375	-0.4920654296875	0.49208451132090975
440.0	740.0	-0.35552978515625	-0.0677490234375	0.3619272831799009
440.0	760.0	-0.517547607421875	0.138427734375	0.5357403882407064
440.0	780.0	-0.684051513671875	0.177490234375	0.7067030894620993
440.0	800.0	-0.85205078125	0.222412109375	0.8806007496166309
460.0	0.0	-0.188690185546875	0.2192922830581665	0.2892975830016164
460.0	20.0	-0.1995849609375	0.22511863708496094	0.3008530495032645
460.0	40.0	-0.206024169921875	0.2242584228515625	0.3045288144196996
460.0	60.0	-0.210418701171875	0.24715423583984375	0.32459397113383964
460.0	80.0	-0.207672119140625	0.26801300048828125	0.3390555669784665
460.0	100.0	-0.238006591796875	0.2954864501953125	0.3794197938798017
460.0	120.0	-0.23773193359375	0.3004608154296875	0.38313597306817315
460.0	140.0	-0.233978271484375	0.30181884765625	0.381890623513281
460.0	160.0	-0.2259521484375	0.30267333984375	0.3777109000752986
460.0	180.0	-0.227325439453125	0.316131591796875	0.389379042521015
460.0	200.0	-0.209808349609375	0.3256072998046875	0.38734952852934956
460.0	220.0	-0.11932373046875	0.298980712890625	0.32191244047654516
460.0	240.0	0.182861328125	0.242706298828125	0.3038825641830838
460.0	260.0	0.591400146484375	0.433563232421875	0.733301581731449
460.0	280.0	1.353912353515625	0.492462158203125	1.440693457423993
460.0	300.0	1.467071533203125	0.154693603515625	1.4752047296913122
460.0	320.0	1.558990478515625	0.153717041015625	1.5665504271490838
460.0	340.0	1.904693603515625	-0.221954345703125	1.9175821898551935
460.0	360.0	1.34228515625	-0.295501708984375	1.3744274083056454
460.0	380.0	-0.484466552734375	0.10040283203125	0.4947611235719965
460.0	400.0	-0.354705810546875	0.34295654296875	0.49339173321083485
460.0	420.0	-0.361572265625	0.29718017578125	0.46802837536475306
460.0	440.0	-0.34698486328125	0.3026123046875	0.460404932960745
460.0	460.0	-0.3447265625	0.275482177734375	0.4412786343596755
460.0	480.0	-0.358123779296875	0.235260009765625	0.42848560476729997
460.0	500.0	-0.34814453125	0.19354248046875	0.3983256285820418
460.0	520.0	-0.319427490234375	0.1185302734375	0.3407100633069124
460.0	540.0	-0.341522216796875	0.0677490234375	0.3481771887165881
460.0	560.0	-0.32086181640625	0.0428466796875	0.3237099676991138
460.0	580.0	-0.284698486328125	0.0045166015625	0.28473431090614976
460.0	600.0	-0.27783203125	-0.0322265625	0.27969481389376416
460.0	620.0	-0.223602294921875	-0.0513916015625	0.229432088003156
460.0	640.0	-0.19647216796875	-0.0816650390625	0.21276863347641345
460.0	660.0	-0.21221923828125	-0.1480712890625	0.25877038420442244
460.0	680.0	-0.2335205078125	-0.29248046875	0.3742681554303379
460.0	700.0	-0.181243896484375	-0.3577880859375	0.40107563432806376
460.0	720.0	-0.09088134765625	-0.3963623046875	0.40664787707426037
460.0	740.0	0.74658203125	-0.07275390625	0.7501185641350371
460.0	760.0	1.0145263671875	0.0126953125	1.0146057957049814
460.0	780.0	1.087554931640625	0.013671875	1.0876408642110962
460.0	800.0	1.126312255859375	0.0382080078125	1.1269601366330728
480.0	0.0	-0.21575927734375	0.1967887282371521	0.2920237478718006
480.0	20.0	-0.20849609375	0.1965961456298828	0.28656703506428455
480.0	40.0	-0.195892333984375	0.19818115234375	0.2786567344568269
480.0	60.0	-0.19256591796875	0.21255111694335938	0.2868093619061571
480.0	80.0	-0.187744140625	0.232879638671875	0.2991333957400324
480.0	100.0	-0.19915771484375	0.2728118896484375	0.337772293883521
480.0	120.0	-0.252288818359375	0.2809295654296875	0.3775858426923377
480.0	140.0	-0.2667236328125	0.2777557373046875	0.38508407641236986
480.0	160.0	-0.263702392578125	0.2759552001953125	0.38169388830090345
480.0	180.0	-0.223358154296875	0.2952423095703125	0.370211948012647
480.0	200.0	-0.186614990234375	0.2991943359375	0.3526221848342181
480.0	220.0	-0.1119384765625	0.2671356201171875	0.28964057393695325
480.0	240.0	0.23028564453125	0.2158355712890625	0.31562077230570423
480.0	260.0	0.523162841796875	0.318511962890625	0.612494268986593
480.0	280.0	1.184356689453125	0.529388427734375	1.2972867359498592
480.0	300.0	1.01043701171875	0.29522705078125	1.0526832221348035
480.0	320.0	1.027099609375	0.323394775390625	1.0768090770086545
480.0	340.0	1.155364990234375	0.231292724609375	1.1782888377288931
480.0	360.0	0.306060791015625	0.094696044921875	0.3203756369029266
480.0	380.0	-0.590789794921875	0.14617919921875	0.6086057345014637
480.0	400.0	-0.46331787109375	0.36053466796875	0.5870678806425894
480.0	420.0	-0.407928466796875	0.29522705078125	0.5035520286288636
480.0	440.0	-0.378509521484375	0.292938232421875	0.4786253920017021
480.0	460.0	-0.368560791015625	0.257232666015625	0.44945044347466084
480.0	480.0	-0.3974609375	0.22308349609375	0.4557866201061513
480.0	500.0	-0.417999267578125	0.190155029296875	0.45921925358454246
480.0	520.0	-0.39404296875	0.12158203125	0.41237367949978265
480.0	540.0	-0.408538818359375	0.0865478515625	0.41760567131752285
480.0	560.0	-0.398681640625	0.0526123046875	0.4021381667735257
480.0	580.0	-0.3115234375	0.0035400390625	0.31154355070901474
480.0	600.0	-0.267608642578125	-0.0472412109375	0.2717464214913382
480.0	620.0	-0.217041015625	-0.0892333984375	0.23466870660622205
480.0	640.0	-0.320159912109375	-0.241455078125	0.4010023990878765
480.0	660.0	-0.324493408203125	-0.3367919921875	0.46768025184831674
480.0	680.0	-0.333282470703125	-0.3822021484375	0.5071052036296021
480.0	700.0	-0.327392578125	-0.3707275390625	0.494595600901051
480.0	720.0	-0.267425537109375	-0.337646484375	0.43072214513423246
480.0	740.0	0.833740234375	-0.041748046875	0.8347848092973166
480.0	760.0	1.092041015625	0.0364990234375	1.092650794407423
480.0	780.0	1.1424560546875	0.0406494140625	1.1431789937519639
480.0	800.0	1.17578125	0.0699462890625	1.1778599370065939
500.0	0.0	-0.23150634765625	0.2196662425994873	0.3191370350537733
500.0	20.0	-0.20062255859375	0.20867538452148438	0.2894733616792606
500.0	40.0	-0.170867919921875	0.20637130737304688	0.26792715906620757
500.0	60.0	-0.1781005859375	0.18225479125976562	0.2548266619653869
500.0	80.0	-0.174835205078125	0.195037841796875	0.26192958723193693
500.0	100.0	-0.167999267578125	0.24095916748046875	0.29374321149546084
500.0	120.0	-0.212799072265625	0.2617645263671875	0.33734865113313955
500.0	140.0	-0.255584716796875	0.260498046875	0.36494215964427634
500.0	160.0	-0.2965087890625	0.245941162109375	0.38523306868832013
500.0	180.0	-0.274993896484375	0.2631988525390625	0.380651125154699
500.0	200.0	-0.240386962890625	0.25567626953125	0.3509362431114733
500.0	220.0	-0.207122802734375	0.236328125	0.3142464607255879
500.0	240.0	0.10369873046875	0.2345428466796875	0.25644448449799395
500.0	260.0	0.50103759765625	0.406158447265625	0.6449832234642772
500.0	280.0	1.15478515625	0.7371826171875	1.3700244407231388
500.0	300.0	0.994049072265625	0.651092529296875	1.188299221483525
500.0	320.0	0.977996826171875	0.708648681640625	1.2077502829613647
500.0	340.0	1.019989013671875	0.79150390625	1.2910677835111266
500.0	360.0	0.11248779296875	0.62005615234375	0.6301770668838371
500.0	380.0	-0.64874267578125	0.32855224609375	0.7271957355437834
500.0	400.0	-0.49078369140625	0.376953125	0.6188394704587054
500.0	420.0	-0.4102783203125	0.280914306640625	0.4972334942397077
500.0	440.0	-0.405242919921875	0.26861572265625	0.4861853870746699
500.0	460.0	-0.406524658203125	0.21917724609375	0.4618451720353996
500.0	480.0	-0.428802490234375	0.185333251953125	0.46714022510454156
500.0	500.0	-0.4407958984375	0.15118408203125	0.46600177117576985
500.0	520.0	-0.400146484375	0.09033203125	0.41021590026158555
500.0	540.0	-0.376922607421875	0.055419921875	0.380975090690108
500.0	560.0	-0.394866943359375	0.0355224609375	0.39646153431200876
500.0	580.0	-0.31280517578125	0.002197265625	0.31281289291166614
500.0	600.0	-0.45770263671875	-0.10888671875	0.47047637685588173
500.0	620.0	-0.44189453125	-0.1820068359375	0.4779092644808607
500.0	640.0	-0.42510986328125	-0.290283203125	0.5147647364335606
500.0	660.0	-0.388763427734375	-0.380859375	0.5442342016716436
500.0	680.0	-0.387939453125	-0.3623046875	0.5308123075771668
500.0	700.0	-0.3817138671875	-0.340576171875	0.5115638818879475
500.0	720.0	-0.3753662109375	-0.2706298828125	0.46275298571125745
500.0	740.0	0.954803466796875	0.017578125	0.9549652615073738
500.0	760.0	1.152801513671875	0.0780029296875	1.155437487259263
500.0	780.0	1.187103271484375	0.0885009765625	1.1903976646572447
500.0	800.0	1.201324462890625	0.09716796875	1.2052477252791018
520.0	0.0	-0.1900634765625	0.19384044408798218	0.27147420298667446
520.0	20.0	-0.17315673828125	0.19154739379882812	0.2582124320851431
520.0	40.0	-0.14697265625	0.18897247314453125	0.23939832349358933
520.0	60.0	-0.1517333984375	0.1652984619140625	0.2243804931640625
520.0	80.0	-0.1551513671875	0.18135833740234375	0.23866879411748157
520.0	100.0	-0.1533203125	0.18787384033203125	0.24249473830622228
520.0	120.0	-0.170166015625	0.1850738525390625	0.2514136109428811
520.0	140.0	-0.18927001953125	0.18768310546875	0.2665484728370314
520.0	160.0	-0.2781982421875	0.169830322265625	0.325939565436694
520.0	180.0	-0.259033203125	0.2425384521484375	0.35485645138810346
520.0	200.0	-0.25946044921875	0.2370147705078125	0.3514195870290479
520.0	220.0	-0.26849365234375	0.2347564697265625	0.35665030692173105
520.0	240.0	-0.20025634765625	0.2407989501953125	0.31318802530075357
520.0	260.0	0.03173828125	0.442108154296875	0.44324591209902153
520.0	280.0	0.02789306640625	0.790924072265625	0.7914157638326287
520.0	300.0	-0.05511474609375	0.792205810546875	0.7941206970613534
520.0	320.0	-0.0487060546875	0.83502197265625	0.8364412559062094
520.0	340.0	-0.32489013671875	0.859649658203125	0.9189946331648938
520.0	360.0	-0.55792236328125	0.7120361328125	0.9045843343104695
520.0	380.0	-0.569580078125	0.434783935546875	0.7165602110126617
520.0	400.0	-0.51129150390625	0.389739990234375	0.6428967739494464
520.0	420.0	-0.438720703125	0.2713623046875	0.5158617603154996
520.0	440.0	-0.4227294921875	0.246124267578125	0.48915987024281754
520.0	460.0	-0.44305419921875	0.167327880859375	0.4735986097511869
520.0	480.0	-0.4381103515625	0.141845703125	0.46050068799214944
520.0	500.0	-0.45135498046875	0.139739990234375	0.47249188698288663
520.0	520.0	-0.433837890625	0.0694580078125	0.4393628684711884
520.0	540.0	-0.40264892578125	0.033935546875	0.4040764516456012
520.0	560.0	-0.42437744140625	0.011962890625	0.424546020504987
520.0	580.0	-0.4158935546875	-0.0552978515625	0.4195536928904724
520.0	600.0	-0.41461181640625	-0.1488037109375	0.44050596215313703
520.0	620.0	-0.382568359375	-0.254638671875	0.45956436198767964
520.0	640.0	-0.35906982421875	-0.3763427734375	0.520158650589523
520.0	660.0	-0.3309326171875	-0.4722900390625	0.5766925334320068
520.0	680.0	-0.350341796875	-0.4696044921875	0.5858905646281424
520.0	700.0	-0.331298828125	-0.5316162109375	0.6263982034205899
520.0	720.0	0.1123046875	-1.006591796875	1.0128372960996814
520.0	740.0	1.0377197265625	0.0396728515625	1.0384778120152833
520.0	760.0	1.18377685546875	0.083984375	1.186752298833932
520.0	780.0	1.196044921875	0.09228515625	1.1995999354814344
520.0	800.0	1.20013427734375	0.090576171875	1.2035473927382065
540.0	0.0	-0.171630859375	0.17812484502792358	0.24735725642483752
540.0	20.0	-0.15252685546875	0.1799297332763672	0.23587952551268537
540.0	40.0	-0.12542724609375	0.17829513549804688	0.2179934618398658
540.0	60.0	-0.11968994140625	0.17945480346679688	0.21570746060611407
540.0	80.0	-0.11895751953125	0.1957855224609375	0.22909138407703156
540.0	100.0	-0.115478515625	0.1963958740234375	0.22783025897449027
540.0	120.0	-0.12176513671875	0.20537567138671875	0.23875911483686096
540.0	140.0	-0.12896728515625	0.2082977294921875	0.24499082585307969
540.0	160.0	-0.150634765625	0.2006988525390625	0.25093995701241967
540.0	180.0	-0.1669921875	0.229766845703125	0.28404083169572436
540.0	200.0	-0.18231201171875	0.2237396240234375	0.28861235069741353
540.0	220.0	-0.19989013671875	0.236968994140625	0.3100167268736642
540.0	240.0	-0.2081298828125	0.2299652099609375	0.3101645465102726
540.0	260.0	-0.183837890625	0.32879638671875	0.37670072199128485
540.0	280.0	-0.13153076171875	0.8052978515625	0.8159687316371216
540.0	300.0	-0.1290283203125	0.87652587890625	0.8859717398625303
540.0	320.0	-0.1124267578125	0.901611328125	0.9085938382333203
540.0	340.0	-0.17095947265625	0.923736572265625	0.9394234381959763
540.0	360.0	-0.2864990234375	0.7845458984375	0.8352209032260539
540.0	380.0	-0.4132080078125	0.428070068359375	0.5949662521064325
540.0	400.0	-0.47650146484375	0.362640380859375	0.5988002102772444
540.0	420.0	-0.42822265625	0.20343017578125	0.47408699596613696
540.0	440.0	-0.386474609375	0.155517578125	0.41659133548049737
540.0	460.0	-0.334228515625	0.061248779296875	0.33979422246743424
540.0	480.0	-0.3233642578125	0.048736572265625	0.32701635541182256
540.0	500.0	-0.28338623046875	0.033203125	0.2853247327678642
540.0	520.0	-0.26824951171875	-0.5732421875	0.6329015769194551
540.0	540.0	-0.23553466796875	-0.7861328125	0.8206591123629283
540.0	560.0	-0.17327880859375	-0.857421875	0.8747558615043314
540.0	580.0	-0.15301513671875	-0.8809814453125	0.8941710904798696
540.0	600.0	-0.11260986328125	-0.8824462890625	0.8896024024182934
540.0	620.0	-0.09844970703125	-0.90185546875	0.9072131124101003
540.0	640.0	-0.0030517578125	-0.94677734375	0.9467822621194653
540.0	660.0	0.064697265625	-1.011474609375	1.0135416230178516
540.0	680.0	0.09588623046875	-1.061767578125	1.0660884387099103
540.0	700.0	0.08270263671875	-1.0592041015625	1.062427905736223
540.0	720.0	0.0887451171875	-1.0804443359375	1.084082865321673
540.0	740.0	0.019287109375	-0.9375	0.9376983750588689
540.0	760.0	0.50537109375	-0.6585693359375	0.8301286121049142
540.0	780.0	1.11474609375	-0.0382080078125	1.1154006927521087
540.0	800.0	1.19293212890625	0.118408203125	1.1987942136764296
560.0	0.0	-0.046875	0.18992435932159424	0.19562343389460793
560.0	20.0	-0.0479736328125	0.19363784790039062	0.19949206897699814
560.0	40.0	-0.06048583984375	0.1905975341796875	0.1999648890605071
560.0	60.0	-0.08404541015625	0.17835235595703125	0.19716286121822202
560.0	80.0	-0.10345458984375	0.1840972900390625	0.21117448794649707
560.0	100.0	-0.1092529296875	0.1809539794921875	0.2113777314178597
560.0	120.0	-0.112060546875	0.19150543212890625	0.22188261919493196
560.0	140.0	-0.122314453125	0.192535400390625	0.2281024021066988
560.0	160.0	-0.14080810546875	0.18865966796875	0.23541323854825502
560.0	180.0	-0.162841796875	0.2095947265625	0.26541929133408504
560.0	200.0	-0.18145751953125	0.20184326171875	0.27141763703874844
560.0	220.0	-0.20013427734375	0.239501953125	0.31211362437195006
560.0	240.0	-0.21185302734375	0.21795654296875	0.3039519037900573
560.0	260.0	-0.223388671875	0.2027587890625	0.30168464539012885
560.0	280.0	-0.1646728515625	0.726104736328125	0.7445436428845935
560.0	300.0	-0.15399169921875	0.80731201171875	0.821867463581357
560.0	320.0	-0.150390625	0.807586669921875	0.8214703704476468
560.0	340.0	-0.12542724609375	0.816986083984375	0.8265580775038052
560.0	360.0	-0.15216064453125	0.640228271484375	0.6580616242815227
560.0	380.0	-0.20245361328125	0.170379638671875	0.26460666432384616
560.0	400.0	-0.20672607421875	0.083099365234375	0.2228029942892424
560.0	420.0	-0.2352294921875	-0.082000732421875	0.24911249288727585
560.0	440.0	-0.237548828125	-0.169189453125	0.29164107528312494
560.0	460.0	-0.19964599609375	-0.25830078125	0.32646258185376464
560.0	480.0	-0.24237060546875	-0.2545166015625	0.351457267482425
560.0	500.0	-0.20794677734375	-0.309112548828125	0.3725485606611185
560.0	520.0	-0.1961669921875	-0.7789306640625	0.8032524312074866
560.0	540.0	-0.18896484375	-0.8538818359375	0.8745409664032083
560.0	560.0	-0.1572265625	-0.887451171875	0.9012711991503319
560.0	580.0	-0.14556884765625	-0.9014892578125	0.9131665627689729
560.0	600.0	-0.1170654296875	-0.89599609375	0.9036112631232402
560.0	620.0	-0.115966796875	-0.9041748046875	0.9115812500315736
560.0	640.0	-0.07086181640625	-0.9110107421875	0.9137625344723938
560.0	660.0	-0.01690673828125	-0.974853515625	0.9750001101157542
560.0	680.0	-0.0009765625	-1.0284423828125	1.028442846462247
560.0	700.0	-0.0167236328125	-1.02294921875	1.023085912343476
560.0	720.0	0.00146484375	-1.0615234375	1.0615244482012782
560.0	740.0	-0.05267333984375	-1.02490234375	1.02625498534942
560.0	760.0	-0.09027099609375	-0.2156982421875	0.23382597036799663
560.0	780.0	1.04522705078125	0.0621337890625	1.0470722016308776
560.0	800.0	1.1553955078125	0.14990234375	1.1650791784831827
580.0	0.0	0.09991455078125	0.1899888515472412	0.21465945394987532
580.0	20.0	0.068603515625	0.20252227783203125	0.21382636735067095
580.0	40.0	0.02667236328125	0.19415283203125	0.19597636885288428
580.0	60.0	-0.053955078125	0.18863677978515625	0.19620138924887456
580.0	80.0	-0.08355712890625	0.1843719482421875	0.2024223532361867
580.0	100.0	-0.10198974609375	0.18178558349609375	0.20844161454777418
580.0	120.0	-0.10589599609375	0.17848968505859375	0.20753922439144726
580.0	140.0	-0.113525390625	0.1804656982421875	0.21320385211951287
580.0	160.0	-0.13128662109375	0.186920166015625	0.22841918777003542
580.0	180.0	-0.15545654296875	0.2070465087890625	0.25891116923287444
580.0	200.0	-0.1768798828125	0.204986572265625	0.27075078532291286
580.0	220.0	-0.19476318359375	0.2611846923828125	0.3258069078743991
580.0	240.0	-0.20758056640625	0.241729736328125	0.31862667335740175
580.0	260.0	-0.21795654296875	0.221343994140625	0.3106416236839706
580.0	280.0	-0.2279052734375	0.228271484375	0.3225657828093171
580.0	300.0	-0.24517822265625	0.03863525390625	0.2482036335537377
580.0	320.0	-0.255126953125	0.026641845703125	0.2565142299236342
580.0	340.0	-0.2496337890625	0.04608154296875	0.2538514078040173
580.0	360.0	-0.26153564453125	0.04150390625	0.2648083601293304
580.0	380.0	-0.25	0.014068603515625	0.25039553830865247
580.0	400.0	-0.2467041015625	-0.022979736328125	0.2477720363751133
580.0	420.0	-0.2559814453125	-0.084716796875	0.26963574691987047
580.0	440.0	-0.240966796875	-0.09893798828125	0.2604874713327654
580.0	460.0	-0.21575927734375	-0.127044677734375	0.25038453606508615
580.0	480.0	-0.22698974609375	-0.161346435546875	0.2784906050397158
580.0	500.0	-0.1641845703125	-0.264984130859375	0.3117261021088844
580.0	520.0	-0.1380615234375	-0.846435546875	0.8576211980049605
580.0	540.0	-0.1580810546875	-0.89453125	0.9083918631723178
580.0	560.0	-0.1424560546875	-0.9071044921875	0.9182223517557554
580.0	580.0	-0.132568359375	-0.9215087890625	0.9309956059116575
580.0	600.0	-0.10992431640625	-0.90771484375	0.9143465387376212
580.0	620.0	-0.11163330078125	-0.9110107421875	0.9178249104400776
580.0	640.0	-0.065673828125	-0.9061279296875	0.9085047477368222
580.0	660.0	-0.01275634765625	-0.9639892578125	0.9640736556837458
580.0	680.0	0.0032958984375	-1.0213623046875	1.0213676225449249
580.0	700.0	-0.0140380859375	-1.0052490234375	1.0053470380812966
580.0	720.0	0.003173828125	-1.033935546875	1.0339404181463612
580.0	740.0	-0.050048828125	-0.9892578125	0.9905230460665572
580.0	760.0	-0.0640869140625	0.0821533203125	0.10419357270207451
580.0	780.0	1.069580078125	0.0927734375	1.0735960386604673
580.0	800.0	1.1719970703125	0.0948486328125	1.1758288123564091
600.0	0.0	0.19921875	0.1156771183013916	0.23036776261030242
600.0	20.0	0.13177490234375	0.13779067993164062	0.19065911036121164
600.0	40.0	0.08648681640625	0.12497329711914062	0.15198123043625286
600.0	60.0	-0.026611328125	0.19741058349609375	0.1991961376654794
600.0	80.0	-0.0634765625	0.18520355224609375	0.1957795437510977
600.0	100.0	-0.0946044921875	0.17740631103515625	0.20105474164305936
600.0	120.0	-0.10467529296875	0.17668914794921875	0.20536789418288964
600.0	140.0	-0.11114501953125	0.1812744140625	0.21263496551673866
600.0	160.0	-0.12481689453125	0.1856231689453125	0.22368553375157102
600.0	180.0	-0.14874267578125	0.2098236083984375	0.2571970649908488
600.0	200.0	-0.171142578125	0.20343017578125	0.26584510239171605
600.0	220.0	-0.1895751953125	0.2759246826171875	0.3347733339965538
600.0	240.0	-0.2020263671875	0.2539215087890625	0.324485416721141
600.0	260.0	-0.2119140625	0.236358642578125	0.31744759852080745
600.0	280.0	-0.22332763671875	0.21673583984375	0.3112067762680588
600.0	300.0	-0.24249267578125	0.010009765625	0.24269918256025888
600.0	320.0	-0.2598876953125	-0.023651123046875	0.26096166346078736
600.0	340.0	-0.26165771484375	-0.05645751953125	0.26767930672518314
600.0	360.0	-0.269287109375	-0.03875732421875	0.2720619000450826
600.0	380.0	-0.2490234375	0.01385498046875	0.24940856622839933
600.0	400.0	-0.236572265625	0.0140380859375	0.23698840629814402
600.0	420.0	-0.23602294921875	-0.00640869140625	0.23610994024703236
600.0	440.0	-0.22369384765625	-0.061431884765625	0.2319758908703976
600.0	460.0	-0.1947021484375	-0.101776123046875	0.21969821535149284
600.0	480.0	-0.19415283203125	-0.1536865234375	0.24761839526186258
600.0	500.0	-0.114013671875	-0.235626220703125	0.26176102318194344
600.0	520.0	-0.08770751953125	-0.833251953125	0.837855253829056
600.0	540.0	-0.11932373046875	-0.9178466796875	0.9255704619672924
600.0	560.0	-0.1224365234375	-0.915283203125	0.9234359989702705
600.0	580.0	-0.11895751953125	-0.927978515625	0.9355720265776474
600.0	600.0	-0.1053466796875	-0.909912109375	0.9159901580849232
600.0	620.0	-0.1085205078125	-0.9140625	0.92048191428302
600.0	640.0	-0.0615234375	-0.9013671875	0.903464409959505
600.0	660.0	-0.0113525390625	-0.9642333984375	0.9643002264883568
600.0	680.0	0.00384521484375	-1.02587890625	1.025886112570928
600.0	700.0	-0.01373291015625	-1.0057373046875	1.0058310588073112
600.0	720.0	0.00042724609375	-1.0318603515625	1.0318604400140121
600.0	740.0	-0.06280517578125	-0.98095703125	0.9829655066500184
600.0	760.0	-0.11663818359375	0.0616455078125	0.13192662546093692
600.0	780.0	1.07464599609375	0.0673828125	1.0767564535867609
600.0	800.0	1.18682861328125	0.0679931640625	1.1887746748910515
620.0	0.0	0.20892333984375	0.08970564603805542	0.2273676864960629
620.0	20.0	0.1392822265625	0.11029815673828125	0.17766604069452901
620.0	40.0	0.09222412109375	0.0964813232421875	0.1334688512203433
620.0	60.0	-0.03912353515625	0.18939208984375	0.19339083406021446
620.0	80.0	-0.1070556640625	0.13669586181640625	0.1736279754117777
620.0	100.0	-0.14031982421875	0.1490325927734375	0.2046957908154297
620.0	120.0	-0.15191650390625	0.13687896728515625	0.2044858817721863
620.0	140.0	-0.13848876953125	0.1791839599609375	0.2264641931819742
620.0	160.0	-0.13238525390625	0.2467498779296875	0.28002028089075615
620.0	180.0	-0.1429443359375	0.266265869140625	0.30220952375103155
620.0	200.0	-0.1707763671875	0.228668212890625	0.2854009796345346
620.0	220.0	-0.19036865234375	0.2489013671875	0.3133562100597055
620.0	240.0	-0.2049560546875	0.160308837890625	0.2602035892506254
620.0	260.0	-0.21990966796875	0.136199951171875	0.25867100487945494
620.0	280.0	-0.226806640625	0.1199951171875	0.25659321966965487
620.0	300.0	-0.2330322265625	0.0196533203125	0.23385951256252557
620.0	320.0	-0.25299072265625	-0.01885986328125	0.2536927279074413
620.0	340.0	-0.2545166015625	-0.062744140625	0.26213646761504616
620.0	360.0	-0.26043701171875	-0.03680419921875	0.2630246873453626
620.0	380.0	-0.2476806640625	0.00164794921875	0.24768614633658573
620.0	400.0	-0.2230224609375	0.029937744140625	0.22502285796524815
620.0	420.0	-0.2137451171875	0.03076171875	0.21594735113437305
620.0	440.0	-0.1988525390625	-0.01922607421875	0.19977981434936806
620.0	460.0	-0.17193603515625	-0.06719970703125	0.184601735664476
620.0	480.0	-0.16717529296875	-0.114990234375	0.20290473769925832
620.0	500.0	-0.0784912109375	-0.192535400390625	0.20792005819067433
620.0	520.0	-0.07135009765625	-0.78515625	0.7883915101963104
620.0	540.0	-0.0838623046875	-0.9224853515625	0.926289431006793
620.0	560.0	-0.10186767578125	-0.91064453125	0.9163244434503568
620.0	580.0	-0.115234375	-0.90771484375	0.9150001086042162
620.0	600.0	-0.1544189453125	-0.8846435546875	0.898019726688429
620.0	620.0	-0.1845703125	-0.904052734375	0.9227012229249845
620.0	640.0	-0.2821044921875	-0.896240234375	0.9395900713741723
620.0	660.0	-0.32708740234375	-0.9608154296875	1.0149642647391866
620.0	680.0	-0.32366943359375	-0.967529296875	1.020232739405245
620.0	700.0	-0.3543701171875	-0.865966796875	0.9356691045692542
620.0	720.0	-0.35626220703125	-0.84521484375	0.9172300105503058
620.0	740.0	-0.32781982421875	-0.7691650390625	0.836110455900911
620.0	760.0	-0.1953125	0.090087890625	0.215087890625
620.0	780.0	1.08843994140625	0.059326171875	1.0900555493725002
620.0	800.0	1.1932373046875	0.0621337890625	1.194853912845061
