# Supplementary material for: Real-time emotion detection by quantitative facial motion analysis
Source: PLoS One. 2023 Mar 10;18(3):e0282730. doi: 10.1371/journal.pone.0282730 (PMC10004542; doi:10.1371/journal.pone.0282730)
Supplement: S1 Dataset — Data from each participant is organized into folders by Study ID and subsequently by emotions. The data files (.csv) contain the pixel displacement results after DISC-processing of videos. (ZIP) [file pone.0282730.s004.zip › S1_Dataset/1/neutral/result/100046_cropped_result.csv]

pos_x	pos_y	disp_x	disp_y	disp_xy_indi
0.0	0.0	-0.04732239246368408	-0.40814149379730225	0.41087575711835356
0.0	20.0	-0.01657712459564209	-0.4246788024902344	0.4250022192229106
0.0	40.0	-0.03164637088775635	-0.3724784851074219	0.3738204310337857
0.0	60.0	0.009706974029541016	-0.3944664001464844	0.3945858160012046
0.0	80.0	0.00017762184143066406	-0.36785888671875	0.36785892960138494
0.0	100.0	-0.02107071876525879	-0.34439849853515625	0.3450424625789624
0.0	120.0	-0.0022897720336914062	-0.40891265869140625	0.4089190696140751
0.0	140.0	-0.019559264183044434	-0.383392333984375	0.38389093056930723
0.0	160.0	-0.05675232410430908	-0.3173675537109375	0.32240190824451603
0.0	180.0	-0.07590591907501221	-0.288970947265625	0.298774023158331
0.0	200.0	-0.07149434089660645	-0.278594970703125	0.28762231916406494
0.0	220.0	-0.10996043682098389	-0.2389678955078125	0.26305313674102876
0.0	240.0	-0.1253068447113037	-0.2430572509765625	0.2734568203277923
0.0	260.0	-0.08298158645629883	-0.343048095703125	0.3529418360811659
0.0	280.0	-0.09945094585418701	-0.360565185546875	0.37402906793422463
0.0	300.0	-0.06222343444824219	-0.437225341796875	0.44163079071089334
0.0	320.0	-0.033093810081481934	-0.4725341796875	0.47369162040155166
0.0	340.0	-0.028553009033203125	-0.362762451171875	0.3638844188819812
0.0	360.0	0.026793837547302246	-0.4432373046875	0.44404641423746566
0.0	380.0	0.04686784744262695	-0.43975830078125	0.4422487515300837
0.0	400.0	0.06837677955627441	-0.464874267578125	0.4698760141130695
0.0	420.0	0.12207770347595215	-0.493255615234375	0.5081378431549891
0.0	440.0	0.21428871154785156	-0.514007568359375	0.5568872706639612
0.0	460.0	0.2947075366973877	-0.37054443359375	0.47345085220490957
0.0	480.0	0.3843677043914795	-0.346343994140625	0.5173902728660996
0.0	500.0	0.4296112060546875	-0.30718994140625	0.5281396107744035
0.0	520.0	0.4986322522163391	-0.2977294921875	0.5807555195334483
0.0	540.0	0.6164916157722473	-0.2994384765625	0.6853650950869522
0.0	560.0	0.7471837997436523	-0.160888671875	0.7643093583995055
0.0	580.0	0.9555720686912537	0.0321044921875	0.9561112262082793
0.0	600.0	0.6953202486038208	-0.3360595703125	0.7722734508689919
0.0	620.0	0.7617759704589844	-0.34375	0.8357431972015851
0.0	640.0	0.5367799401283264	-0.25830078125	0.595694550687288
0.0	660.0	0.5049970746040344	-0.3223876953125	0.5991292610510173
0.0	680.0	0.49577194452285767	-0.304931640625	0.582042203306796
0.0	700.0	0.4315471053123474	-0.2122802734375	0.4809322390879676
0.0	720.0	0.5809107422828674	0.2940673828125	0.6511013101920664
0.0	740.0	0.9021009802818298	0.3602294921875	0.9713657733660902
0.0	760.0	1.14664888381958	0.27685546875	1.1795984966680277
0.0	780.0	1.1489388942718506	0.2818603515625	1.1830071177104382
0.0	800.0	1.079708456993103	0.4371337890625	1.1648417496134682
20.0	0.0	-0.01932525634765625	-0.28437739610671997	0.2850332769157681
20.0	20.0	-0.042232513427734375	-0.2642364501953125	0.26759014705747974
20.0	40.0	-0.023958206176757812	-0.2803497314453125	0.28137158272410323
20.0	60.0	-0.023281097412109375	-0.2643852233886719	0.2654082814137307
20.0	80.0	-0.03606414794921875	-0.2488555908203125	0.25145522036702667
20.0	100.0	-0.05884361267089844	-0.2228546142578125	0.23049240735469168
20.0	120.0	-0.047687530517578125	-0.25801849365234375	0.262388345079368
20.0	140.0	-0.07226181030273438	-0.2096405029296875	0.22174514582475235
20.0	160.0	-0.09475135803222656	-0.1884002685546875	0.21088499482046977
20.0	180.0	-0.1125946044921875	-0.16253662109375	0.19772632135688306
20.0	200.0	-0.13204574584960938	-0.16229248046875	0.20922458797588592
20.0	220.0	-0.16755294799804688	-0.137847900390625	0.21697012242458608
20.0	240.0	-0.1603851318359375	-0.174774169921875	0.23721172185604886
20.0	260.0	-0.124359130859375	-0.2945556640625	0.31973150088691527
20.0	280.0	-0.10610771179199219	-0.350189208984375	0.365911640414506
20.0	300.0	-0.06122398376464844	-0.4156494140625	0.42013427805704395
20.0	320.0	-0.031009674072265625	-0.44305419921875	0.44413806787015675
20.0	340.0	-0.02234649658203125	-0.3465576171875	0.3472773357709491
20.0	360.0	0.033267974853515625	-0.428192138671875	0.42948255584045364
20.0	380.0	0.055721282958984375	-0.4222412109375	0.4259019858941275
20.0	400.0	0.07702827453613281	-0.443206787109375	0.4498506543485612
20.0	420.0	0.11137771606445312	-0.444305419921875	0.4580527281958788
20.0	440.0	0.16583824157714844	-0.422088623046875	0.4534987630358076
20.0	460.0	0.2140216827392578	-0.2462158203125	0.3262322958486802
20.0	480.0	0.27370262145996094	-0.209503173828125	0.3446805837846284
20.0	500.0	0.296173095703125	-0.219818115234375	0.3688339821702515
20.0	520.0	0.2356109619140625	-0.4217529296875	0.4831025347419108
20.0	540.0	0.14655113220214844	-0.5418701171875	0.5613380962045303
20.0	560.0	0.1421031951904297	-0.5394287109375	0.5578321004272004
20.0	580.0	0.03982353210449219	-0.5443115234375	0.5457663861544879
20.0	600.0	0.022275924682617188	-0.5743408203125	0.5747726460938282
20.0	620.0	-0.012882232666015625	-0.5162353515625	0.5163960593588214
20.0	640.0	-0.01346588134765625	-0.53125	0.5314206360882772
20.0	660.0	0.0038738250732421875	-0.6043701171875	0.6043825320688302
20.0	680.0	-0.0156402587890625	-0.6600341796875	0.6602194605210754
20.0	700.0	-0.03242301940917969	-0.71826171875	0.7189931493479699
20.0	720.0	-0.06890678405761719	-0.6650390625	0.6685993565208106
20.0	740.0	0.0068912506103515625	-0.71044921875	0.7104826400113236
20.0	760.0	0.024198532104492188	-0.3731689453125	0.37395271185225515
20.0	780.0	1.1428775787353516	0.251953125	1.170320271196413
20.0	800.0	1.100931167602539	0.328125	1.1487886887603351
40.0	0.0	-0.09688186645507812	-0.18587785959243774	0.20961076960520322
40.0	20.0	-0.08699798583984375	-0.14096832275390625	0.1656523998022339
40.0	40.0	-0.09470367431640625	-0.11067962646484375	0.1456666250155652
40.0	60.0	-0.07569122314453125	-0.12701034545898438	0.14785394521190762
40.0	80.0	-0.09381103515625	-0.10048675537109375	0.13747035433902544
40.0	100.0	-0.10454940795898438	-0.1044921875	0.14781473523674593
40.0	120.0	-0.07573318481445312	-0.1756591796875	0.1912894735489267
40.0	140.0	-0.08890151977539062	-0.153472900390625	0.1773623730464973
40.0	160.0	-0.10797500610351562	-0.1267242431640625	0.16648614281242352
40.0	180.0	-0.11948394775390625	-0.112457275390625	0.16408245658552614
40.0	200.0	-0.13112640380859375	-0.1270904541015625	0.18260919281217952
40.0	220.0	-0.15201568603515625	-0.1166534423828125	0.19161626867387685
40.0	240.0	-0.14587783813476562	-0.158721923828125	0.21557595590087034
40.0	260.0	-0.12554550170898438	-0.247772216796875	0.2777638284870768
40.0	280.0	-0.11688232421875	-0.2598876953125	0.28496156212657847
40.0	300.0	-0.086273193359375	-0.273681640625	0.2869576698881139
40.0	320.0	-0.058856964111328125	-0.31109619140625	0.3166148804650159
40.0	340.0	-0.04203033447265625	-0.232269287109375	0.2360414598120013
40.0	360.0	0.014026641845703125	-0.304718017578125	0.30504068075948515
40.0	380.0	0.04877471923828125	-0.30975341796875	0.3135700132029469
40.0	400.0	0.07957077026367188	-0.3697509765625	0.37821593323031283
40.0	420.0	0.11796188354492188	-0.378997802734375	0.3969311532834755
40.0	440.0	0.1733245849609375	-0.375518798828125	0.4135889022026571
40.0	460.0	0.21941757202148438	-0.242431640625	0.326981912784075
40.0	480.0	0.27649688720703125	-0.23529052734375	0.36305944539824014
40.0	500.0	0.2983360290527344	-0.23126220703125	0.3774739655021505
40.0	520.0	0.2381439208984375	-0.414794921875	0.47829630384748806
40.0	540.0	0.14720535278320312	-0.536865234375	0.5566809640795624
40.0	560.0	0.1501007080078125	-0.5330810546875	0.5538101059128336
40.0	580.0	-0.0118865966796875	-0.5653076171875	0.5654325717809636
40.0	600.0	-0.048797607421875	-0.553955078125	0.5561002023651621
40.0	620.0	-0.2658653259277344	-0.5535888671875	0.6141213279186776
40.0	640.0	-0.38271331787109375	-0.622314453125	0.7305783751550333
40.0	660.0	-0.386962890625	-0.6683349609375	0.7722770867584933
40.0	680.0	-0.3920249938964844	-0.729248046875	0.8279410061776992
40.0	700.0	-0.34015655517578125	-0.81201171875	0.8803803231651554
40.0	720.0	-0.2738037109375	-0.8433837890625	0.8867156747100874
40.0	740.0	-0.13180923461914062	-0.801513671875	0.8122794103837846
40.0	760.0	0.01924896240234375	-0.3873291015625	0.38780711116582206
40.0	780.0	1.1575508117675781	0.2330322265625	1.1807742800554455
40.0	800.0	1.1350784301757812	0.251708984375	1.16265233645549
60.0	0.0	-0.16978073120117188	-0.02929246425628662	0.1722891324181836
60.0	20.0	-0.16138458251953125	-0.0009326934814453125	0.1613872776650431
60.0	40.0	-0.15338897705078125	0.0087432861328125	0.153637961887957
60.0	60.0	-0.15634536743164062	0.02831268310546875	0.15888826873613235
60.0	80.0	-0.15871429443359375	0.03673553466796875	0.16291018005298202
60.0	100.0	-0.14590835571289062	0.004547119140625	0.14597919221354275
60.0	120.0	-0.14996719360351562	-0.0048065185546875	0.1500441994144755
60.0	140.0	-0.13516998291015625	-0.033905029296875	0.13935736540116522
60.0	160.0	-0.15205001831054688	-0.0251922607421875	0.15412286679639722
60.0	180.0	-0.17197036743164062	-0.0111846923828125	0.17233370134211018
60.0	200.0	-0.17637252807617188	-0.0412445068359375	0.1811308311804474
60.0	220.0	-0.16937255859375	-0.06121826171875	0.18009647184900276
60.0	240.0	-0.16270828247070312	-0.099151611328125	0.19053878138985167
60.0	260.0	-0.14957809448242188	-0.146575927734375	0.20942327697795451
60.0	280.0	-0.14504241943359375	-0.10845947265625	0.18110980272757843
60.0	300.0	-0.1060943603515625	-0.106109619140625	0.15005087328161634
60.0	320.0	-0.08365249633789062	-0.101104736328125	0.13122464650948953
60.0	340.0	-0.05548095703125	-0.10638427734375	0.11998229477325115
60.0	360.0	0.00554656982421875	-0.1517333984375	0.15183474120967197
60.0	380.0	0.046047210693359375	-0.144744873046875	0.15189280393091237
60.0	400.0	0.083160400390625	-0.212860107421875	0.2285280672582281
60.0	420.0	0.113494873046875	-0.24639892578125	0.2712812504285547
60.0	440.0	0.12434768676757812	-0.27154541015625	0.29866244655358626
60.0	460.0	0.14160537719726562	-0.226837158203125	0.2674082631349477
60.0	480.0	0.16048431396484375	-0.240386962890625	0.2890347850286281
60.0	500.0	0.16595458984375	-0.281951904296875	0.32716632196306733
60.0	520.0	0.13225173950195312	-0.477783203125	0.49574924285335775
60.0	540.0	0.092681884765625	-0.575927734375	0.5833375412109435
60.0	560.0	0.11186981201171875	-0.568603515625	0.5795039368465471
60.0	580.0	-0.02976226806640625	-0.580322265625	0.5810849547016251
60.0	600.0	-0.05858612060546875	-0.559814453125	0.5628717042588314
60.0	620.0	-0.286834716796875	-0.5751953125	0.6427470748917619
60.0	640.0	-0.4136085510253906	-0.6634521484375	0.7818188963869175
60.0	660.0	-0.4051322937011719	-0.69970703125	0.8085308311871978
60.0	680.0	-0.4084358215332031	-0.760986328125	0.8636666092333736
60.0	700.0	-0.363616943359375	-0.83642578125	0.912044609127036
60.0	720.0	-0.2718696594238281	-0.88916015625	0.9297950823583402
60.0	740.0	-0.1622161865234375	-1.059814453125	1.072157062292111
60.0	760.0	-0.08340072631835938	-0.896240234375	0.9001123479116286
60.0	780.0	1.2422065734863281	-0.248046875	1.2667298146842167
60.0	800.0	1.1571464538574219	-0.329345703125	1.203102866691667
80.0	0.0	-0.29682159423828125	0.15745031833648682	0.3359965201462895
80.0	20.0	-0.22963714599609375	0.12424087524414062	0.26109196445440713
80.0	40.0	-0.19965362548828125	0.113555908203125	0.22968786310654601
80.0	60.0	-0.173187255859375	0.09176254272460938	0.1959953821889342
80.0	80.0	-0.1676177978515625	0.08171844482421875	0.1864768896702649
80.0	100.0	-0.16046142578125	0.06165313720703125	0.171898163140915
80.0	120.0	-0.17986297607421875	0.061126708984375	0.18996621992747936
80.0	140.0	-0.16301727294921875	0.0219879150390625	0.16449346396609538
80.0	160.0	-0.17523956298828125	0.0327606201171875	0.17827552458704604
80.0	180.0	-0.1956024169921875	0.042022705078125	0.20006552245519135
80.0	200.0	-0.2054595947265625	0.0417938232421875	0.2096672810106587
80.0	220.0	-0.1785736083984375	0.002838134765625	0.17859616072409384
80.0	240.0	-0.18304443359375	0.0091552734375	0.18327324873361128
80.0	260.0	-0.157440185546875	0.00634765625	0.15756809564408206
80.0	280.0	-0.1202392578125	-0.040618896484375	0.1269148292001735
80.0	300.0	-0.08522796630859375	-0.039947509765625	0.09412550014514397
80.0	320.0	-0.06281280517578125	-0.04168701171875	0.07538736923444041
80.0	340.0	-0.03855133056640625	-0.11773681640625	0.12388770328777327
80.0	360.0	0.030426025390625	-0.19622802734375	0.19857286253738313
80.0	380.0	0.06844329833984375	-0.176025390625	0.18886350423605058
80.0	400.0	0.10146331787109375	-0.22442626953125	0.2462964785154751
80.0	420.0	0.1189422607421875	-0.234619140625	0.26304638856687623
80.0	440.0	0.110687255859375	-0.257965087890625	0.28070920038377195
80.0	460.0	0.07891845703125	-0.2506103515625	0.26274259489179347
80.0	480.0	0.04018402099609375	-0.306854248046875	0.30947420746780757
80.0	500.0	0.05327606201171875	-0.372406005859375	0.37619751724806655
80.0	520.0	0.0638427734375	-0.525390625	0.5292553339911489
80.0	540.0	0.06436920166015625	-0.5859375	0.5894625925608985
80.0	560.0	0.0909576416015625	-0.5697021484375	0.5769175248681753
80.0	580.0	-0.05417633056640625	-0.590576171875	0.5930558907726742
80.0	600.0	-0.0808868408203125	-0.5697021484375	0.5754156923061743
80.0	620.0	-0.3257293701171875	-0.5958251953125	0.6790488096787436
80.0	640.0	-0.4380950927734375	-0.6759033203125	0.8054642193925369
80.0	660.0	-0.4190826416015625	-0.7081298828125	0.8228476113010165
80.0	680.0	-0.41658782958984375	-0.773681640625	0.8787085414416821
80.0	700.0	-0.3612518310546875	-0.8448486328125	0.9188428036424484
80.0	720.0	-0.270050048828125	-0.9053955078125	0.9448111210390823
80.0	740.0	-0.15828704833984375	-1.0469970703125	1.0588945438121296
80.0	760.0	0.6758193969726562	0.0191650390625	0.6760910856140258
80.0	780.0	1.3225326538085938	0.1474609375	1.330728127183904
80.0	800.0	1.3197479248046875	0.1630859375	1.329786301642686
100.0	0.0	-0.30017852783203125	0.21963340044021606	0.37194889321026064
100.0	20.0	-0.24219512939453125	0.18521881103515625	0.3049007849509585
100.0	40.0	-0.224822998046875	0.18161773681640625	0.28901623272248667
100.0	60.0	-0.181732177734375	0.14246368408203125	0.23091662068006985
100.0	80.0	-0.18061065673828125	0.13617706298828125	0.22619549467561811
100.0	100.0	-0.18830108642578125	0.1281585693359375	0.2277760260505127
100.0	120.0	-0.214019775390625	0.13976287841796875	0.2556132360460418
100.0	140.0	-0.185211181640625	0.08856201171875	0.2052959125856835
100.0	160.0	-0.20067596435546875	0.1085052490234375	0.22813204890070915
100.0	180.0	-0.17962646484375	0.0884246826171875	0.200211366730796
100.0	200.0	-0.14917755126953125	0.0510101318359375	0.157657779233038
100.0	220.0	-0.08127593994140625	-0.0205078125	0.08382331887305723
100.0	240.0	-0.13024139404296875	0.085540771484375	0.15582055162396877
100.0	260.0	-0.02944183349609375	0.103973388671875	0.10806149689655652
100.0	280.0	0.01515960693359375	-0.003082275390625	0.015469780346362911
100.0	300.0	0.02483367919921875	-0.030242919921875	0.039132414031984454
100.0	320.0	0.0377349853515625	-0.056976318359375	0.06833908086352558
100.0	340.0	-0.01834869384765625	-0.21234130859375	0.21313260168547932
100.0	360.0	0.102935791015625	-0.357452392578125	0.37197848060316396
100.0	380.0	0.18849945068359375	-0.3248291015625	0.37556089803108833
100.0	400.0	0.32517242431640625	-0.384246826171875	0.5033713628713578
100.0	420.0	0.39449310302734375	-0.396697998046875	0.5594587652280916
100.0	440.0	0.471405029296875	-0.41455078125	0.6277539740068341
100.0	460.0	0.5258026123046875	-0.38238525390625	0.6501437298870003
100.0	480.0	0.5152206420898438	-0.386871337890625	0.6442994196154092
100.0	500.0	0.4123687744140625	-0.354522705078125	0.5438146325060288
100.0	520.0	0.17839813232421875	-0.2855224609375	0.33667338670672453
100.0	540.0	0.13986968994140625	-0.2708740234375	0.3048545009304019
100.0	560.0	0.176025390625	-0.2149658203125	0.2778403175338487
100.0	580.0	-0.09387969970703125	-0.4473876953125	0.4571314339816424
100.0	600.0	-0.178314208984375	-0.5450439453125	0.573470888055827
100.0	620.0	-0.46424102783203125	-0.674560546875	0.8188721898580021
100.0	640.0	-0.6341018676757812	-0.774658203125	1.0010896614483478
100.0	660.0	-0.709259033203125	-0.7969970703125	1.0668892661691463
100.0	680.0	-0.7251510620117188	-0.778564453125	1.0639580209794717
100.0	700.0	-0.6915817260742188	-0.821533203125	1.0738724727250524
100.0	720.0	-0.5547256469726562	-0.8907470703125	1.0493573684305713
100.0	740.0	-0.3861541748046875	-0.3983154296875	0.554770428417221
100.0	760.0	1.207794189453125	0.1097412109375	1.2127695318793097
100.0	780.0	1.3258819580078125	0.17431640625	1.3372917318440827
100.0	800.0	1.3252105712890625	0.1785888671875	1.337189979673643
120.0	0.0	-0.2878265380859375	0.24088305234909058	0.37532487385670343
120.0	20.0	-0.243560791015625	0.21459388732910156	0.32461114490906207
120.0	40.0	-0.23355865478515625	0.21622467041015625	0.31828093458300716
120.0	60.0	-0.19188690185546875	0.18386459350585938	0.26575697892767597
120.0	80.0	-0.18906402587890625	0.177215576171875	0.2591342631136789
120.0	100.0	-0.20006561279296875	0.1746826171875	0.2655941757074141
120.0	120.0	-0.21555328369140625	0.17833709716796875	0.279763003873717
120.0	140.0	-0.17720794677734375	0.1184844970703125	0.21316949229907825
120.0	160.0	-0.172149658203125	0.135894775390625	0.21932372146651438
120.0	180.0	-0.1088714599609375	0.072021484375	0.13053769189626568
120.0	200.0	-0.1144561767578125	0.07720947265625	0.1380634602850147
120.0	220.0	-0.07503509521484375	0.03338623046875	0.08212737606190251
120.0	240.0	-0.102020263671875	0.1048126220703125	0.14626626386468294
120.0	260.0	0.31029510498046875	0.131805419921875	0.3371286414643851
120.0	280.0	0.9398651123046875	-0.17608642578125	0.956217997462879
120.0	300.0	0.9882125854492188	-0.225189208984375	1.0135454079039765
120.0	320.0	1.0954360961914062	-0.294891357421875	1.1344342878814901
120.0	340.0	1.3259735107421875	-0.694549560546875	1.4968650050174261
120.0	360.0	1.0811538696289062	-0.842437744140625	1.37061848906481
120.0	380.0	0.19731903076171875	-0.40472412109375	0.4502626057045516
120.0	400.0	0.28348541259765625	-0.412017822265625	0.5001226499771546
120.0	420.0	0.35528564453125	-0.416534423828125	0.5474749450375002
120.0	440.0	0.41976165771484375	-0.427337646484375	0.5990136170324664
120.0	460.0	0.46062469482421875	-0.405914306640625	0.6139556448290414
120.0	480.0	0.44042205810546875	-0.401519775390625	0.595977952021377
120.0	500.0	0.34024810791015625	-0.3743896484375	0.50590155543702
120.0	520.0	0.28546142578125	-0.31396484375	0.4243373053598116
120.0	540.0	0.2030792236328125	-0.23828125	0.31308006192165666
120.0	560.0	0.09297943115234375	-0.12939453125	0.1593364971838551
120.0	580.0	0.10128021240234375	-0.03369140625	0.10673702393905501
120.0	600.0	0.03034210205078125	0.0291748046875	0.04209290184121066
120.0	620.0	-0.8632659912109375	-0.044921875	0.8644340035161262
120.0	640.0	-0.9334182739257812	-0.912841796875	1.3055840915929404
120.0	660.0	-0.9148406982421875	-1.341552734375	1.62379100941879
120.0	680.0	-0.912078857421875	-1.47216796875	1.731810142703147
120.0	700.0	-0.8441848754882812	-1.5716552734375	1.7840258973812761
120.0	720.0	-0.559417724609375	-1.4610595703125	1.5644945696961936
120.0	740.0	1.056976318359375	0.3021240234375	1.0993079018685357
120.0	760.0	1.3024826049804688	0.232421875	1.3230573926535552
120.0	780.0	1.3083419799804688	0.227294921875	1.3279388984774019
120.0	800.0	1.3120880126953125	0.2279052734375	1.3317341201303494
140.0	0.0	-0.31243896484375	0.29096823930740356	0.42694334874580786
140.0	20.0	-0.263824462890625	0.2591209411621094	0.36979319810978695
140.0	40.0	-0.2548370361328125	0.2623329162597656	0.36573279035152095
140.0	60.0	-0.192413330078125	0.2133331298828125	0.2872871627785523
140.0	80.0	-0.177459716796875	0.20401763916015625	0.2703981290137023
140.0	100.0	-0.2198486328125	0.2517852783203125	0.33425925227039366
140.0	120.0	-0.21514892578125	0.23302459716796875	0.31715851423242597
140.0	140.0	-0.1601409912109375	0.1774444580078125	0.23902232687284236
140.0	160.0	-0.14117431640625	0.1718292236328125	0.22238585770463704
140.0	180.0	-0.0882720947265625	0.1100616455078125	0.14108695375300512
140.0	200.0	-0.1039581298828125	0.1249847412109375	0.16256838039513322
140.0	220.0	-0.1508636474609375	0.08197021484375	0.17169436871006738
140.0	240.0	-0.0446624755859375	0.0605926513671875	0.07527420624071696
140.0	260.0	0.442138671875	0.108428955078125	0.45523998447711395
140.0	280.0	1.15447998046875	-0.18670654296875	1.1694799521541475
140.0	300.0	1.18743896484375	-0.385894775390625	1.248569610755835
140.0	320.0	1.405059814453125	-0.527435302734375	1.5007934837150485
140.0	340.0	1.60662841796875	-0.99658203125	1.8906164651867243
140.0	360.0	1.1842803955078125	-1.05377197265625	1.5852304014054188
140.0	380.0	0.1183624267578125	-0.53717041015625	0.5500561004256133
140.0	400.0	0.1619873046875	-0.451019287109375	0.47922675658248653
140.0	420.0	0.239410400390625	-0.423614501953125	0.4865866686215247
140.0	440.0	0.3104095458984375	-0.421142578125	0.5231779403746357
140.0	460.0	0.3397674560546875	-0.3892822265625	0.5167035669620751
140.0	480.0	0.3184356689453125	-0.386932373046875	0.5011166895727328
140.0	500.0	0.246734619140625	-0.338531494140625	0.4189051740042766
140.0	520.0	0.20477294921875	-0.2578125	0.3292404074350455
140.0	540.0	0.13336181640625	-0.16015625	0.2084116083360925
140.0	560.0	0.0640411376953125	-0.0635986328125	0.0902554896553621
140.0	580.0	0.072113037109375	0.0247802734375	0.07625189881422864
140.0	600.0	0.051666259765625	0.0574951171875	0.07729871214045807
140.0	620.0	0.0616912841796875	0.06787109375	0.09171859086662992
140.0	640.0	0.0878753662109375	0.08349609375	0.12121748082770556
140.0	660.0	0.2902374267578125	0.063232421875	0.2970456245548393
140.0	680.0	0.3902740478515625	0.05224609375	0.3937556180406541
140.0	700.0	0.475372314453125	0.068115234375	0.4802275736590746
140.0	720.0	0.531951904296875	-0.008544921875	0.5320205298434653
140.0	740.0	0.97039794921875	0.2674560546875	1.0065808070080409
140.0	760.0	1.243408203125	0.25634765625	1.26955822255752
140.0	780.0	1.2612152099609375	0.255126953125	1.2867608822340137
140.0	800.0	1.2656097412109375	0.255615234375	1.2911650417714238
160.0	0.0	-0.2785491943359375	0.2962624728679657	0.4066461686712934
160.0	20.0	-0.2579345703125	0.2915668487548828	0.3892832771326643
160.0	40.0	-0.256683349609375	0.30084991455078125	0.39547062223621743
160.0	60.0	-0.1993865966796875	0.26006317138671875	0.3277008819750509
160.0	80.0	-0.1942901611328125	0.26589202880859375	0.3293132819929441
160.0	100.0	-0.2116546630859375	0.29203033447265625	0.36066523627629155
160.0	120.0	-0.1584625244140625	0.224578857421875	0.27485638949202584
160.0	140.0	-0.1041717529296875	0.1952667236328125	0.2213161708206995
160.0	160.0	-0.058319091796875	0.18731689453125	0.19618546185903726
160.0	180.0	0.005615234375	0.1423187255859375	0.14242945801164716
160.0	200.0	-0.1437530517578125	0.1505126953125	0.20813219678828593
160.0	220.0	-0.3100738525390625	0.104217529296875	0.3271193779664563
160.0	240.0	0.0158843994140625	0.0460968017578125	0.048756838259310195
160.0	260.0	0.8005523681640625	0.052520751953125	0.8022733471571958
160.0	280.0	1.76739501953125	-0.2674560546875	1.787517243623924
160.0	300.0	1.849822998046875	-0.514984130859375	1.9201702474364388
160.0	320.0	2.1157989501953125	-0.66143798828125	2.2167781598502665
160.0	340.0	2.2646026611328125	-1.050262451171875	2.4962925367735593
160.0	360.0	1.432403564453125	-1.015838623046875	1.7560489969052084
160.0	380.0	0.1584930419921875	-0.580078125	0.6013407315852244
160.0	400.0	0.2030181884765625	-0.48187255859375	0.5228934380712691
160.0	420.0	0.2555084228515625	-0.43450927734375	0.5040663311964813
160.0	440.0	0.28472900390625	-0.414520263671875	0.5028893065676044
160.0	460.0	0.243896484375	-0.376556396484375	0.4486426359852376
160.0	480.0	0.17572021484375	-0.32623291015625	0.3705475753175961
160.0	500.0	0.1079559326171875	-0.230255126953125	0.2543067181091495
160.0	520.0	0.073394775390625	-0.131103515625	0.1502495419755911
160.0	540.0	0.0718841552734375	-0.041015625	0.08276239045312972
160.0	560.0	0.0625457763671875	-0.008056640625	0.06306253721136369
160.0	580.0	0.0665283203125	0.0318603515625	0.07376380823472102
160.0	600.0	0.041839599609375	0.0665283203125	0.07859115407649522
160.0	620.0	0.0475311279296875	0.072021484375	0.08629195984474271
160.0	640.0	0.0556182861328125	0.082763671875	0.09971569151635097
160.0	660.0	0.053863525390625	0.10302734375	0.11625795855633785
160.0	680.0	0.17535400390625	0.143798828125	0.22677550497369955
160.0	700.0	0.39801025390625	0.0267333984375	0.398907052841305
160.0	720.0	0.589752197265625	-0.0572509765625	0.5925245383079022
160.0	740.0	0.933807373046875	0.2376708984375	0.9635785727800271
160.0	760.0	1.022674560546875	0.242919921875	1.0511295568261316
160.0	780.0	1.0616455078125	0.2467041015625	1.0899330704158954
160.0	800.0	1.0688934326171875	0.250244140625	1.0977956550329842
180.0	0.0	-0.3019256591796875	0.3517415225505829	0.46355280428155216
180.0	20.0	-0.286346435546875	0.3490333557128906	0.4514626945281325
180.0	40.0	-0.28509521484375	0.3547630310058594	0.45512206021601315
180.0	60.0	-0.24261474609375	0.3297538757324219	0.40938922015935925
180.0	80.0	-0.20489501953125	0.3173828125	0.37777482539089535
180.0	100.0	-0.18450927734375	0.3068695068359375	0.3580678254907083
180.0	120.0	-0.113616943359375	0.2532958984375	0.2776105581270059
180.0	140.0	-0.0033111572265625	0.2579803466796875	0.25800159502443154
180.0	160.0	-1.52587890625e-05	0.2262725830078125	0.226272583522304
180.0	180.0	-0.1042938232421875	0.1712799072265625	0.20053430675575815
180.0	200.0	-0.2253265380859375	0.1645965576171875	0.27904135095935434
180.0	220.0	-0.322723388671875	0.125152587890625	0.34614094795556727
180.0	240.0	0.125213623046875	0.047149658203125	0.1337966429518933
180.0	260.0	1.046875	0.07904052734375	1.049854594973884
180.0	280.0	2.108856201171875	-0.16229248046875	2.115091800948075
180.0	300.0	2.194580078125	-0.429443359375	2.2362028794844213
180.0	320.0	2.3831939697265625	-0.519073486328125	2.439067604956838
180.0	340.0	2.5767822265625	-0.877716064453125	2.722166808431746
180.0	360.0	1.5138092041015625	-1.00634765625	1.8177881921891985
180.0	380.0	0.2413482666015625	-0.549652099609375	0.6003052693393364
180.0	400.0	0.2166748046875	-0.420074462890625	0.4726632261549584
180.0	420.0	0.219451904296875	-0.34173583984375	0.40613116419851103
180.0	440.0	0.08502197265625	-0.299102783203125	0.3109521036336878
180.0	460.0	-0.137542724609375	-0.168548583984375	0.21754683692508214
180.0	480.0	-0.1895751953125	-0.051910400390625	0.19655392223633575
180.0	500.0	-0.2154693603515625	0.018218994140625	0.21623824129373515
180.0	520.0	-0.209686279296875	0.0860595703125	0.2266596244763041
180.0	540.0	-0.1409149169921875	0.156982421875	0.21095140342897833
180.0	560.0	-0.0163726806640625	0.067138671875	0.06910619316144019
180.0	580.0	0.0308990478515625	0.05078125	0.05944313677537256
180.0	600.0	0.0008544921875	0.072265625	0.07227067671980887
180.0	620.0	0.0132904052734375	0.0777587890625	0.07888640027785895
180.0	640.0	0.0229644775390625	0.0826416015625	0.08577296507325084
180.0	660.0	0.016876220703125	0.100341796875	0.10175108365675692
180.0	680.0	0.1210174560546875	0.169921875	0.20861128510572924
180.0	700.0	0.238983154296875	0.0467529296875	0.2435134174374141
180.0	720.0	0.5019683837890625	-0.080810546875	0.5084315124085447
180.0	740.0	0.64727783203125	0.080810546875	0.6523027949697223
180.0	760.0	0.800994873046875	0.20703125	0.8273177896817775
180.0	780.0	0.8508453369140625	0.217041015625	0.8780914472946061
180.0	800.0	0.8518218994140625	0.2230224609375	0.880533682719747
200.0	0.0	-0.3475341796875	0.45176342129707336	0.5699738545522071
200.0	20.0	-0.3250885009765625	0.4270458221435547	0.5367035193451344
200.0	40.0	-0.323272705078125	0.428955078125	0.5371291286997506
200.0	60.0	-0.2550048828125	0.3812103271484375	0.4586379877232539
200.0	80.0	-0.2335052490234375	0.3637542724609375	0.432252093176058
200.0	100.0	-0.1782073974609375	0.35221099853515625	0.3947283420264276
200.0	120.0	-0.03460693359375	0.30023193359375	0.3022198765835962
200.0	140.0	0.0863800048828125	0.2974090576171875	0.3096992941488538
200.0	160.0	-0.0363311767578125	0.25518798828125	0.25776125342579864
200.0	180.0	-0.1481170654296875	0.208465576171875	0.2557275142024693
200.0	200.0	-0.199432373046875	0.1964111328125	0.2799117798732262
200.0	220.0	-0.2682037353515625	0.164794921875	0.3147866101541143
200.0	240.0	0.109527587890625	0.0458526611328125	0.11873819538000027
200.0	260.0	0.7774810791015625	0.070220947265625	0.7806457646050555
200.0	280.0	1.3345794677734375	0.08001708984375	1.336976099438391
200.0	300.0	1.3883819580078125	-0.251617431640625	1.4109981549339574
200.0	320.0	1.4194488525390625	-0.303955078125	1.4516279600822093
200.0	340.0	1.30377197265625	-0.499114990234375	1.3960433840538875
200.0	360.0	0.8124847412109375	-0.724853515625	1.0888269255554466
200.0	380.0	0.22296142578125	-0.463897705078125	0.5146968798848104
200.0	400.0	0.0968017578125	-0.278839111328125	0.29516407356222807
200.0	420.0	-0.0564117431640625	-0.152008056640625	0.16213800927132296
200.0	440.0	-0.1501617431640625	-0.0911865234375	0.17568019571564578
200.0	460.0	-0.21710205078125	-0.02001953125	0.21802312282162684
200.0	480.0	-0.276458740234375	0.120758056640625	0.301681857750177
200.0	500.0	-0.2826690673828125	0.1573486328125	0.3235125869313773
200.0	520.0	-0.25238037109375	0.21240234375	0.3298645287749383
200.0	540.0	-0.1980438232421875	0.265625	0.3313276272051318
200.0	560.0	-0.0869598388671875	0.18212890625	0.20182406216214285
200.0	580.0	-0.0263671875	0.048828125	0.055492471270216295
200.0	600.0	-0.09515380859375	0.07080078125	0.11860437561703346
200.0	620.0	-0.098541259765625	0.075439453125	0.12410274357964636
200.0	640.0	-0.07470703125	0.0755615234375	0.10625763192535555
200.0	660.0	-0.0700225830078125	0.079833984375	0.10619146478071453
200.0	680.0	0.055023193359375	0.0867919921875	0.10276381520427426
200.0	700.0	0.1104583740234375	-0.053955078125	0.12293169992876722
200.0	720.0	0.2988433837890625	-0.12158203125	0.32262913439020485
200.0	740.0	0.4761199951171875	-0.0582275390625	0.47966727640695445
200.0	760.0	0.6858673095703125	0.1500244140625	0.702083535736322
200.0	780.0	0.7641448974609375	0.1715087890625	0.7831555969545718
200.0	800.0	0.7952728271484375	0.1827392578125	0.8159978590330564
220.0	0.0	-0.3347320556640625	0.48704731464385986	0.590982771145559
220.0	20.0	-0.327880859375	0.47069740295410156	0.5736391749978591
220.0	40.0	-0.3150787353515625	0.4694061279296875	0.5653465507179487
220.0	60.0	-0.241851806640625	0.4052009582519531	0.4718899373197476
220.0	80.0	-0.21551513671875	0.38124847412109375	0.4379465414574749
220.0	100.0	-0.0101776123046875	0.3511962890625	0.3513437309010872
220.0	120.0	0.17431640625	0.32990264892578125	0.37312460017554766
220.0	140.0	0.0338592529296875	0.3099822998046875	0.31182603355262
220.0	160.0	-0.0819244384765625	0.27972412109375	0.2914741798879808
220.0	180.0	-0.1515350341796875	0.2437286376953125	0.2869956714249397
220.0	200.0	-0.195220947265625	0.235626220703125	0.30599172232942135
220.0	220.0	-0.2119598388671875	0.229705810546875	0.3125567671505465
220.0	240.0	0.1085357666015625	0.1105499267578125	0.15492352609576945
220.0	260.0	0.8330230712890625	0.13531494140625	0.8439416867696721
220.0	280.0	1.2404022216796875	0.299713134765625	1.276097815490232
220.0	300.0	1.1313934326171875	-0.0234375	1.1316361675801778
220.0	320.0	1.102020263671875	-0.0478515625	1.103058671865246
220.0	340.0	0.8114013671875	-0.065887451171875	0.8140720698412828
220.0	360.0	0.2040557861328125	-0.2987060546875	0.3617513938622101
220.0	380.0	0.109344482421875	-0.25457763671875	0.2770667590192147
220.0	400.0	0.0178375244140625	-0.14056396484375	0.1416912329320952
220.0	420.0	-0.115875244140625	-0.030517578125	0.11982651951577716
220.0	440.0	-0.2068939208984375	0.040924072265625	0.21090252297099485
220.0	460.0	-0.2490997314453125	0.104339599609375	0.27006930268501733
220.0	480.0	-0.2916412353515625	0.207855224609375	0.358131825665912
220.0	500.0	-0.2879486083984375	0.2374267578125	0.37321021744313515
220.0	520.0	-0.2587432861328125	0.2711181640625	0.37477079262320745
220.0	540.0	-0.212158203125	0.3038330078125	0.3705746885441846
220.0	560.0	-0.1900787353515625	0.2640380859375	0.3253398783708938
220.0	580.0	-0.117340087890625	0.035400390625	0.12256379515412448
220.0	600.0	-0.1874237060546875	0.057861328125	0.19615192806511697
220.0	620.0	-0.1861419677734375	0.0643310546875	0.19694495871632145
220.0	640.0	-0.137359619140625	0.0614013671875	0.15045860847074108
220.0	660.0	-0.1495819091796875	0.0595703125	0.16100735910258243
220.0	680.0	-0.0733184814453125	0.048095703125	0.08768578208885844
220.0	700.0	0.0041046142578125	-0.1556396484375	0.15569376360006856
220.0	720.0	0.0854034423828125	-0.201416015625	0.218774219964521
220.0	740.0	0.2475128173828125	-0.2039794921875	0.3207338896996198
220.0	760.0	0.474029541015625	0.0582275390625	0.4775923492485606
220.0	780.0	0.5828704833984375	0.1080322265625	0.5927975728637724
220.0	800.0	0.67864990234375	0.1517333984375	0.6954054314948759
240.0	0.0	-0.303436279296875	0.4741113781929016	0.5628989025797649
240.0	20.0	-0.3028564453125	0.4749889373779297	0.5633262971837354
240.0	40.0	-0.2885589599609375	0.4729881286621094	0.5540614074532011
240.0	60.0	-0.2066802978515625	0.4098396301269531	0.45900464915140926
240.0	80.0	-0.14599609375	0.3897552490234375	0.41620189035080146
240.0	100.0	0.16790771484375	0.36904144287109375	0.4054436918493477
240.0	120.0	0.0930938720703125	0.33808135986328125	0.3506643336640457
240.0	140.0	-0.0532073974609375	0.321136474609375	0.32551445815678287
240.0	160.0	-0.1450347900390625	0.289886474609375	0.3241438854631177
240.0	180.0	-0.1759796142578125	0.2727203369140625	0.3245692634875463
240.0	200.0	-0.172882080078125	0.25732421875	0.31000639859112117
240.0	220.0	-0.173736572265625	0.248138427734375	0.30291430448411705
240.0	240.0	0.0930328369140625	0.2477569580078125	0.26464810406568856
240.0	260.0	0.6938934326171875	0.350006103515625	0.7771694592091571
240.0	280.0	0.9950408935546875	0.6822509765625	1.2064712076409432
240.0	300.0	0.86572265625	0.3248291015625	0.924656510692731
240.0	320.0	0.7753448486328125	0.2862548828125	0.8264995415821095
240.0	340.0	0.4961395263671875	0.260406494140625	0.5603266652716685
240.0	360.0	0.05108642578125	0.001129150390625	0.05109890292078503
240.0	380.0	-0.027587890625	0.093414306640625	0.09740289725817029
240.0	400.0	-0.108856201171875	0.15740966796875	0.1913830611721002
240.0	420.0	-0.2119598388671875	0.204620361328125	0.29461239886104
240.0	440.0	-0.276702880859375	0.2388916015625	0.3655594090882818
240.0	460.0	-0.28094482421875	0.242584228515625	0.3711833807969119
240.0	480.0	-0.2894439697265625	0.267669677734375	0.39423960733226104
240.0	500.0	-0.2821502685546875	0.2603759765625	0.38393283685608065
240.0	520.0	-0.258056640625	0.276123046875	0.37793804622741256
240.0	540.0	-0.2353973388671875	0.29931640625	0.38079156791631896
240.0	560.0	-0.314544677734375	0.2425537109375	0.3972035460322253
240.0	580.0	-0.2649383544921875	0.035400390625	0.2672929466660701
240.0	600.0	-0.277313232421875	0.0391845703125	0.28006795501599985
240.0	620.0	-0.244415283203125	0.0465087890625	0.24880092066414047
240.0	640.0	-0.1724853515625	0.044677734375	0.17817771031338986
240.0	660.0	-0.1835784912109375	0.0306396484375	0.18611784033686252
240.0	680.0	-0.1370086669921875	-0.007568359375	0.13721754587007187
240.0	700.0	-0.08251953125	-0.244384765625	0.2579406650904543
240.0	720.0	-0.004425048828125	-0.339599609375	0.3396284377739648
240.0	740.0	0.0487213134765625	-0.3802490234375	0.3833576479112604
240.0	760.0	0.1658935546875	-0.4632568359375	0.49206459690743687
240.0	780.0	0.294036865234375	-0.2412109375	0.38031617699814835
240.0	800.0	0.3863067626953125	-0.1490478515625	0.41406301085647523
260.0	0.0	-0.3056640625	0.5023778676986694	0.5880595557062785
260.0	20.0	-0.309722900390625	0.5070819854736328	0.5941888715032136
260.0	40.0	-0.28485107421875	0.49434661865234375	0.5705424733151614
260.0	60.0	-0.166656494140625	0.4220237731933594	0.45373830803625587
260.0	80.0	-0.096588134765625	0.38942718505859375	0.40122661955578515
260.0	100.0	0.0809326171875	0.3675994873046875	0.37640333631822065
260.0	120.0	-0.011444091796875	0.34088134765625	0.34107339447250423
260.0	140.0	-0.099578857421875	0.3245086669921875	0.33944340293853487
260.0	160.0	-0.147125244140625	0.307403564453125	0.34079728417627553
260.0	180.0	-0.178924560546875	0.2862701416015625	0.337586422030672
260.0	200.0	-0.17413330078125	0.265045166015625	0.31712985742314376
260.0	220.0	-0.171478271484375	0.2421417236328125	0.2967109905533301
260.0	240.0	-0.099395751953125	0.2807769775390625	0.2978510141367633
260.0	260.0	0.103607177734375	0.264312744140625	0.28389377237486185
260.0	280.0	0.09674072265625	0.279205322265625	0.29549006650225146
260.0	300.0	0.11627197265625	0.210205078125	0.24021937160627388
260.0	320.0	0.11676025390625	0.215545654296875	0.24513850366378578
260.0	340.0	0.01422119140625	0.21795654296875	0.2184200011626723
260.0	360.0	-0.022918701171875	0.203094482421875	0.20438355034986302
260.0	380.0	-0.112762451171875	0.34844970703125	0.3662411346701152
260.0	400.0	-0.185882568359375	0.379241943359375	0.4223467542468784
260.0	420.0	-0.24395751953125	0.407196044921875	0.4746829366386134
260.0	440.0	-0.294464111328125	0.4090576171875	0.5040210779713262
260.0	460.0	-0.291168212890625	0.393341064453125	0.4893834091824505
260.0	480.0	-0.278472900390625	0.34588623046875	0.444054546964501
260.0	500.0	-0.283050537109375	0.30035400390625	0.412710714932895
260.0	520.0	-0.267425537109375	0.27294921875	0.3821226163346957
260.0	540.0	-0.26055908203125	0.2808837890625	0.38312757429748473
260.0	560.0	-0.33404541015625	0.2403564453125	0.4115307483648313
260.0	580.0	-0.286895751953125	0.021728515625	0.28771739759704296
260.0	600.0	-0.252593994140625	0.00927734375	0.2527643071775953
260.0	620.0	-0.210723876953125	0.025634765625	0.21227739758816633
260.0	640.0	-0.113067626953125	0.0291748046875	0.1167709616872483
260.0	660.0	-0.145751953125	0.0042724609375	0.14581455950012215
260.0	680.0	-0.156768798828125	-0.0748291015625	0.17371197634781566
260.0	700.0	-0.103668212890625	-0.2762451171875	0.2950567117248336
260.0	720.0	-0.06170654296875	-0.412109375	0.416703532992036
260.0	740.0	-0.035430908203125	-0.4508056640625	0.4521958602275455
260.0	760.0	0.070281982421875	-0.6143798828125	0.6183867701187098
260.0	780.0	0.169586181640625	-0.3726806640625	0.4094512796041954
260.0	800.0	0.23992919921875	-0.283447265625	0.3713601661837736
280.0	0.0	-0.25531005859375	0.48336300253868103	0.5466470691793317
280.0	20.0	-0.244964599609375	0.4901599884033203	0.547963930649933
280.0	40.0	-0.205596923828125	0.4636993408203125	0.507234830985393
280.0	60.0	-0.0885009765625	0.4098625183105469	0.4193086056455073
280.0	80.0	0.080047607421875	0.38410186767578125	0.39235425855467654
280.0	100.0	0.065277099609375	0.34819793701171875	0.35426388903277894
280.0	120.0	-0.111419677734375	0.3316802978515625	0.34989450491445734
280.0	140.0	-0.165283203125	0.3237457275390625	0.3634966758239433
280.0	160.0	-0.177978515625	0.3129119873046875	0.35998647727803235
280.0	180.0	-0.214324951171875	0.2994537353515625	0.3682495408155049
280.0	200.0	-0.183807373046875	0.2872772216796875	0.3410474343583212
280.0	220.0	-0.15118408203125	0.242584228515625	0.2858386513125065
280.0	240.0	-0.123016357421875	0.284515380859375	0.30997100854580206
280.0	260.0	-0.0650634765625	0.326934814453125	0.33334610974765894
280.0	280.0	-0.04083251953125	0.343048095703125	0.3454696667101329
280.0	300.0	0.006866455078125	0.35577392578125	0.35584018108013366
280.0	320.0	-0.0205078125	0.36468505859375	0.3652612247899605
280.0	340.0	-0.066375732421875	0.3743896484375	0.3802280193669257
280.0	360.0	-0.100433349609375	0.392181396484375	0.40483713449014713
280.0	380.0	-0.15386962890625	0.424285888671875	0.45132513560163007
280.0	400.0	-0.17950439453125	0.46026611328125	0.49403109486251884
280.0	420.0	-0.160736083984375	0.480438232421875	0.5066132488074978
280.0	440.0	-0.15496826171875	0.4791259765625	0.5035641603183255
280.0	460.0	-0.15728759765625	0.4779052734375	0.5031230850953333
280.0	480.0	-0.12603759765625	0.44677734375	0.4642148973387912
280.0	500.0	-0.176605224609375	0.37298583984375	0.41268370707271124
280.0	520.0	-0.189453125	0.340576171875	0.38972376809901543
280.0	540.0	-0.20721435546875	0.3369140625	0.3955361862365862
280.0	560.0	-0.26318359375	0.3475341796875	0.4359422095533175
280.0	580.0	-0.33465576171875	0.06689453125	0.3412760717699294
280.0	600.0	-0.288421630859375	0.0020751953125	0.28842909628393354
280.0	620.0	-0.212982177734375	0.0262451171875	0.21459313644350908
280.0	640.0	-0.128631591796875	0.02734375	0.1315057682090804
280.0	660.0	-0.14642333984375	0.0030517578125	0.14645513878571984
280.0	680.0	-0.135223388671875	-0.081298828125	0.157781064448188
280.0	700.0	-0.117156982421875	-0.3111572265625	0.33248244791607645
280.0	720.0	-0.0889892578125	-0.4691162109375	0.47748204926507615
280.0	740.0	-0.08184814453125	-0.5260009765625	0.5323308615024231
280.0	760.0	-0.009521484375	-0.702880859375	0.70294534719311
280.0	780.0	0.060638427734375	-0.4642333984375	0.4681769613542807
280.0	800.0	0.098175048828125	-0.3878173828125	0.40005082505094514
300.0	0.0	-0.14892578125	0.4433649778366089	0.46770866134056094
300.0	20.0	-0.144256591796875	0.4559974670410156	0.4782715277169156
300.0	40.0	-0.119903564453125	0.4326438903808594	0.44895166850391566
300.0	60.0	-0.030242919921875	0.4013633728027344	0.4025011692318268
300.0	80.0	0.053558349609375	0.374664306640625	0.3784730366662602
300.0	100.0	-0.04937744140625	0.3436279296875	0.3471574365920239
300.0	120.0	-0.1722412109375	0.33269500732421875	0.37463716132236313
300.0	140.0	-0.185211181640625	0.3227081298828125	0.37208025867704775
300.0	160.0	-0.212249755859375	0.3084564208984375	0.37442665831353183
300.0	180.0	-0.24627685546875	0.2974090576171875	0.386140437007469
300.0	200.0	-0.220428466796875	0.281219482421875	0.35731373646705533
300.0	220.0	-0.21038818359375	0.2423248291015625	0.32091199820975674
300.0	240.0	-0.2257080078125	0.3201751708984375	0.3917349165577805
300.0	260.0	-0.257049560546875	0.36334228515625	0.44507537873927294
300.0	280.0	-0.22857666015625	0.36920166015625	0.43423168404702683
300.0	300.0	-0.18621826171875	0.38299560546875	0.42586720325229
300.0	320.0	-0.180389404296875	0.389404296875	0.4291573646196632
300.0	340.0	-0.175140380859375	0.40789794921875	0.4439086504951541
300.0	360.0	-0.168182373046875	0.4256591796875	0.4576800715083776
300.0	380.0	-0.17352294921875	0.44342041015625	0.47616370509385725
300.0	400.0	-0.183258056640625	0.473602294921875	0.5078214736292324
300.0	420.0	-0.16229248046875	0.485504150390625	0.5119112513543946
300.0	440.0	-0.153594970703125	0.48663330078125	0.5102973490569478
300.0	460.0	-0.158935546875	0.47991943359375	0.5055523422964244
300.0	480.0	-0.13104248046875	0.44122314453125	0.46027165343680143
300.0	500.0	-0.166961669921875	0.366973876953125	0.4031699710904924
300.0	520.0	-0.174163818359375	0.3419189453125	0.38372073281115493
300.0	540.0	-0.178558349609375	0.3492431640625	0.39224210872828286
300.0	560.0	-0.17694091796875	0.335205078125	0.37903895954428124
300.0	580.0	-0.2222900390625	0.1556396484375	0.2713605749407168
300.0	600.0	-0.170745849609375	-0.0008544921875	0.17074798773550978
300.0	620.0	-0.1202392578125	0.019775390625	0.12185460678067195
300.0	640.0	-0.080078125	0.015625	0.08158827568048993
300.0	660.0	-0.105010986328125	-0.0103759765625	0.10552235848023492
300.0	680.0	-0.095123291015625	-0.0919189453125	0.13227824084484058
300.0	700.0	-0.12457275390625	-0.3614501953125	0.38231481099642417
300.0	720.0	-0.12847900390625	-0.5020751953125	0.5182531776967964
300.0	740.0	-0.1131591796875	-0.577392578125	0.5883767408908871
300.0	760.0	-0.056549072265625	-0.7469482421875	0.749085758829454
300.0	780.0	-0.01654052734375	-0.60498046875	0.6052065404585273
300.0	800.0	0.041778564453125	-0.5543212890625	0.55589346097582
320.0	0.0	-0.13421630859375	0.4647364318370819	0.4837292306334148
320.0	20.0	-0.117462158203125	0.4626007080078125	0.4772806026427906
320.0	40.0	-0.08074951171875	0.4141502380371094	0.42194893448024123
320.0	60.0	0.040283203125	0.3916511535644531	0.39371736378064004
320.0	80.0	0.026824951171875	0.36655426025390625	0.3675344932324882
320.0	100.0	-0.097198486328125	0.34272003173828125	0.35623667118808416
320.0	120.0	-0.198272705078125	0.354827880859375	0.4064663462258
320.0	140.0	-0.225433349609375	0.3475494384765625	0.4142593478745852
320.0	160.0	-0.22198486328125	0.3461151123046875	0.4111848130606014
320.0	180.0	-0.237701416015625	0.34423828125	0.4183323528652635
320.0	200.0	-0.234130859375	0.3071441650390625	0.3862056413741504
320.0	220.0	-0.2340087890625	0.281494140625	0.36605882664498735
320.0	240.0	-0.27294921875	0.294769287109375	0.40173400234384504
320.0	260.0	-0.360992431640625	0.3646240234375	0.5130947419040287
320.0	280.0	-0.315765380859375	0.37225341796875	0.4881397166167521
320.0	300.0	-0.2259521484375	0.37347412109375	0.43650577603311397
320.0	320.0	-0.2142333984375	0.3773193359375	0.43389610539666823
320.0	340.0	-0.2000732421875	0.40081787109375	0.44797797716801213
320.0	360.0	-0.178863525390625	0.41119384765625	0.44841112950674417
320.0	380.0	-0.19097900390625	0.446044921875	0.4852103175567254
320.0	400.0	-0.20281982421875	0.479461669921875	0.5205952112922262
320.0	420.0	-0.169769287109375	0.49041748046875	0.518971016526879
320.0	440.0	-0.155548095703125	0.4881591796875	0.5123422633260323
320.0	460.0	-0.1668701171875	0.482391357421875	0.5104381037162969
320.0	480.0	-0.141754150390625	0.437225341796875	0.4596305458325873
320.0	500.0	-0.204254150390625	0.325042724609375	0.3838913007262369
320.0	520.0	-0.18707275390625	0.2998046875	0.3533823225644444
320.0	540.0	-0.1756591796875	0.2989501953125	0.3467381817537078
320.0	560.0	-0.159393310546875	0.283935546875	0.32561575856567176
320.0	580.0	-0.074066162109375	0.18896484375	0.20296184011551072
320.0	600.0	-0.08807373046875	-0.02978515625	0.09297385402100386
320.0	620.0	-0.096466064453125	-0.0142822265625	0.09751760654700795
320.0	640.0	-0.074432373046875	-0.0220947265625	0.07764248256760475
320.0	660.0	-0.09814453125	-0.051025390625	0.11061618101668519
320.0	680.0	-0.10589599609375	-0.135498046875	0.17197000522075706
320.0	700.0	-0.12933349609375	-0.420654296875	0.4400877079528951
320.0	720.0	-0.166351318359375	-0.548583984375	0.5732513838035216
320.0	740.0	-0.144927978515625	-0.6302490234375	0.6466977273043009
320.0	760.0	-0.096466064453125	-0.7784423828125	0.7843967395074238
320.0	780.0	-0.059783935546875	-0.7384033203125	0.7408195342983319
320.0	800.0	0.0489501953125	-0.6795654296875	0.6813261295792848
340.0	0.0	-0.104339599609375	0.5505288243293762	0.5603291340490247
340.0	20.0	-0.0765380859375	0.5180397033691406	0.5236632628567364
340.0	40.0	-0.039337158203125	0.4279670715332031	0.42977113250217663
340.0	60.0	0.056182861328125	0.3903083801269531	0.3943312636658948
340.0	80.0	-0.013580322265625	0.35247039794921875	0.3527319188609373
340.0	100.0	-0.11395263671875	0.3377838134765625	0.35648717797688684
340.0	120.0	-0.203399658203125	0.35472869873046875	0.40890569898224666
340.0	140.0	-0.207275390625	0.356597900390625	0.41246230145523416
340.0	160.0	-0.2191162109375	0.3621978759765625	0.42331928287941284
340.0	180.0	-0.23883056640625	0.367645263671875	0.4384097163046146
340.0	200.0	-0.25323486328125	0.330902099609375	0.4166822476503722
340.0	220.0	-0.27716064453125	0.306640625	0.41333581477700254
340.0	240.0	-0.33648681640625	0.2884674072265625	0.4432119387462716
340.0	260.0	-0.427276611328125	0.35687255859375	0.5567075764396378
340.0	280.0	-0.381744384765625	0.38189697265625	0.5399759930071837
340.0	300.0	-0.286468505859375	0.3712158203125	0.46889805938986895
340.0	320.0	-0.2716064453125	0.3712158203125	0.45996874500945645
340.0	340.0	-0.253448486328125	0.398529052734375	0.47229391388771463
340.0	360.0	-0.22235107421875	0.3951416015625	0.4534058728022935
340.0	380.0	-0.227325439453125	0.419525146484375	0.4771563726445375
340.0	400.0	-0.219970703125	0.458892822265625	0.5088906882231363
340.0	420.0	-0.177490234375	0.45294189453125	0.4864762513422936
340.0	440.0	-0.16033935546875	0.44183349609375	0.4700271770680499
340.0	460.0	-0.187408447265625	0.4295654296875	0.4686666027029439
340.0	480.0	-0.180206298828125	0.399261474609375	0.4380456999498843
340.0	500.0	-0.210479736328125	0.291107177734375	0.3592284904252863
340.0	520.0	-0.183197021484375	0.264892578125	0.3220702200242298
340.0	540.0	-0.150604248046875	0.2550048828125	0.2961572720498038
340.0	560.0	-0.130828857421875	0.2406005859375	0.2738701003902792
340.0	580.0	-0.089447021484375	0.1724853515625	0.1942986519666708
340.0	600.0	-0.123748779296875	-0.03662109375	0.12905372867497075
340.0	620.0	-0.16351318359375	-0.033447265625	0.16689901373810662
340.0	640.0	-0.161895751953125	-0.0445556640625	0.16791498354976583
340.0	660.0	-0.136627197265625	-0.0701904296875	0.15360236799078292
340.0	680.0	-0.109619140625	-0.1453857421875	0.18208066899803982
340.0	700.0	-0.12786865234375	-0.4720458984375	0.4890579950106872
340.0	720.0	-0.1661376953125	-0.6082763671875	0.6305567957627382
340.0	740.0	-0.1448974609375	-0.7108154296875	0.725433559513178
340.0	760.0	-0.105377197265625	-0.7852783203125	0.7923171044830345
340.0	780.0	-0.087921142578125	-0.8173828125	0.8220977980037735
340.0	800.0	-0.00244140625	-0.7655029296875	0.7655068228465525
360.0	0.0	-0.08551025390625	0.5417713522911072	0.5484780776717026
360.0	20.0	-0.057373046875	0.4815559387207031	0.4849616362403304
360.0	40.0	-0.034332275390625	0.416412353515625	0.4178252664618543
360.0	60.0	0.03350830078125	0.3712272644042969	0.3727364860841295
360.0	80.0	-0.075042724609375	0.3386993408203125	0.3469130351960167
360.0	100.0	-0.110565185546875	0.338653564453125	0.35624555712573003
360.0	120.0	-0.168914794921875	0.3504486083984375	0.3890326915207776
360.0	140.0	-0.19073486328125	0.3586578369140625	0.4062206691575299
360.0	160.0	-0.2060546875	0.3660430908203125	0.42005485186819375
360.0	180.0	-0.25048828125	0.3647613525390625	0.44248754033272547
360.0	200.0	-0.26824951171875	0.3415985107421875	0.4343355190156893
360.0	220.0	-0.29052734375	0.30682373046875	0.42254814997251
360.0	240.0	-0.3245849609375	0.24359130859375	0.40582277226544833
360.0	260.0	-0.306243896484375	0.40655517578125	0.5089915864613636
360.0	280.0	-0.185272216796875	0.517974853515625	0.5501124823082653
360.0	300.0	-0.087310791015625	0.3642578125	0.37457566417889365
360.0	320.0	-0.098480224609375	0.365081787109375	0.3781310168686086
360.0	340.0	-0.114593505859375	0.38330078125	0.4000639455037194
360.0	360.0	-0.186614990234375	0.28802490234375	0.34319600660599564
360.0	380.0	-0.25054931640625	0.372894287109375	0.4492494956151294
360.0	400.0	-0.22674560546875	0.41571044921875	0.47352797930961266
360.0	420.0	-0.186431884765625	0.35400390625	0.4000945054578006
360.0	440.0	-0.158172607421875	0.323944091796875	0.3604973624712624
360.0	460.0	-0.17657470703125	0.291290283203125	0.3406297935467896
360.0	480.0	-0.17071533203125	0.322967529296875	0.365310483795179
360.0	500.0	-0.19427490234375	0.25811767578125	0.32305954904845036
360.0	520.0	-0.17462158203125	0.240478515625	0.2971912067815936
360.0	540.0	-0.158050537109375	0.23486328125	0.28309138658757976
360.0	560.0	-0.13714599609375	0.2158203125	0.2557096625709411
360.0	580.0	-0.128448486328125	0.146728515625	0.1950083868388803
360.0	600.0	-0.162689208984375	-0.0401611328125	0.16757295518294385
360.0	620.0	-0.212493896484375	-0.0452880859375	0.21726634983585164
360.0	640.0	-0.210174560546875	-0.0579833984375	0.2180261919940673
360.0	660.0	-0.181304931640625	-0.0830078125	0.19940354854727851
360.0	680.0	-0.1185302734375	-0.137939453125	0.1818700592444853
360.0	700.0	-0.130279541015625	-0.525146484375	0.5410652353077806
360.0	720.0	-0.166778564453125	-0.6473388671875	0.6684778968168215
360.0	740.0	-0.172760009765625	-0.7593994140625	0.7788026008255796
360.0	760.0	-0.255218505859375	-0.495361328125	0.5572426142488169
360.0	780.0	-0.432525634765625	-0.3756103515625	0.5728538739768735
360.0	800.0	-0.71954345703125	-0.1712646484375	0.73964475686704
380.0	0.0	0.073944091796875	0.4538777768611908	0.4598616803345562
380.0	20.0	0.055450439453125	0.42374610900878906	0.4273587674725221
380.0	40.0	0.047149658203125	0.3842926025390625	0.3871742432483305
380.0	60.0	0.018890380859375	0.3626251220703125	0.36311682093442227
380.0	80.0	-0.1256103515625	0.33592987060546875	0.35864583977046466
380.0	100.0	-0.138153076171875	0.3346405029296875	0.36203665374763655
380.0	120.0	-0.189788818359375	0.34046173095703125	0.38978710319930515
380.0	140.0	-0.218597412109375	0.3527069091796875	0.4149542051407652
380.0	160.0	-0.219146728515625	0.3511962890625	0.4139614982946749
380.0	180.0	-0.24407958984375	0.3561248779296875	0.4317404021616787
380.0	200.0	-0.26519775390625	0.346435546875	0.43628824968763513
380.0	220.0	-0.27337646484375	0.327972412109375	0.42696673715326794
380.0	240.0	-0.2652587890625	0.2894744873046875	0.3926292194618423
380.0	260.0	-0.1143798828125	0.609710693359375	0.6203465863442557
380.0	280.0	0.835205078125	0.212554931640625	0.8618277794841253
380.0	300.0	1.16064453125	-0.033355712890625	1.161123736516903
380.0	320.0	1.081512451171875	0.012451171875	1.0815841223505724
380.0	340.0	1.1329345703125	-0.013214111328125	1.133011629837647
380.0	360.0	0.627410888671875	-0.0067138671875	0.6274468098864184
380.0	380.0	-0.2159423828125	0.32476806640625	0.39000693538960907
380.0	400.0	-0.228424072265625	0.37548828125	0.43950996137344894
380.0	420.0	-0.205413818359375	0.31048583984375	0.372285231397187
380.0	440.0	-0.188629150390625	0.27874755859375	0.3365726634756084
380.0	460.0	-0.18621826171875	0.235992431640625	0.3006154832825614
380.0	480.0	-0.183563232421875	0.230682373046875	0.29480471083703
380.0	500.0	-0.19244384765625	0.16522216796875	0.2536395065620413
380.0	520.0	-0.168243408203125	0.15283203125	0.22729600563979194
380.0	540.0	-0.1534423828125	0.140380859375	0.2079695903781159
380.0	560.0	-0.136627197265625	0.1185302734375	0.18087679993251907
380.0	580.0	-0.14105224609375	0.1114501953125	0.1797689688552677
380.0	600.0	-0.204315185546875	-0.0460205078125	0.2094339566172934
380.0	620.0	-0.227447509765625	-0.052490234375	0.2334257792175631
380.0	640.0	-0.233001708984375	-0.0628662109375	0.24133370437482954
380.0	660.0	-0.206817626953125	-0.0859375	0.22396156974974965
380.0	680.0	-0.144500732421875	-0.1409912109375	0.20188854160670172
380.0	700.0	-0.15277099609375	-0.5516357421875	0.5723993093166959
380.0	720.0	-0.1610107421875	-0.683837890625	0.7025373440282153
380.0	740.0	-0.0931396484375	-0.7296142578125	0.735535151651059
380.0	760.0	-0.266510009765625	-0.193115234375	0.3291216781875431
380.0	780.0	-0.54266357421875	-0.0477294921875	0.5447585329376177
380.0	800.0	-0.956787109375	0.138916015625	0.9668191309977753
400.0	0.0	0.06591796875	0.3950706124305725	0.40053210534287215
400.0	20.0	0.0006103515625	0.38423728942871094	0.38423777419269023
400.0	40.0	-0.0142822265625	0.3603248596191406	0.3606078014341009
400.0	60.0	-0.082733154296875	0.35321044921875	0.3627704456777339
400.0	80.0	-0.176849365234375	0.32312774658203125	0.36835748749683744
400.0	100.0	-0.177642822265625	0.32891845703125	0.37382392068768777
400.0	120.0	-0.21978759765625	0.32900238037109375	0.39566293024915977
400.0	140.0	-0.236785888671875	0.340545654296875	0.4147757222097459
400.0	160.0	-0.24127197265625	0.34088134765625	0.41762693635513914
400.0	180.0	-0.249267578125	0.34405517578125	0.42486267132588834
400.0	200.0	-0.256591796875	0.3396148681640625	0.4256496316239858
400.0	220.0	-0.273284912109375	0.3294677734375	0.42805800649035014
400.0	240.0	-0.21044921875	0.2863006591796875	0.35532652746341487
400.0	260.0	0.193603515625	0.4881591796875	0.5251492225791946
400.0	280.0	1.138763427734375	0.22003173828125	1.1598258965018895
400.0	300.0	1.7197265625	-0.127838134765625	1.7244715244005684
400.0	320.0	1.71575927734375	-0.13140869140625	1.720784164841207
400.0	340.0	1.90045166015625	-0.41632080078125	1.9455178029907072
400.0	360.0	1.156829833984375	-0.3114013671875	1.1980092137719813
400.0	380.0	-0.263916015625	0.19091796875	0.3257319973459795
400.0	400.0	-0.22760009765625	0.31964111328125	0.39239297362823844
400.0	420.0	-0.241912841796875	0.275970458984375	0.3669898053874065
400.0	440.0	-0.20550537109375	0.2706298828125	0.33981317075635453
400.0	460.0	-0.201446533203125	0.23162841796875	0.30697301143628847
400.0	480.0	-0.196014404296875	0.21002197265625	0.28728187497696644
400.0	500.0	-0.1923828125	0.17596435546875	0.2607193911870438
400.0	520.0	-0.18927001953125	0.1490478515625	0.24091160691995891
400.0	540.0	-0.191864013671875	0.132080078125	0.23293120610984597
400.0	560.0	-0.178680419921875	0.1112060546875	0.2104601602741403
400.0	580.0	-0.196685791015625	0.0894775390625	0.21608223060706155
400.0	600.0	-0.256683349609375	-0.03955078125	0.2597125454501072
400.0	620.0	-0.229583740234375	-0.04736328125	0.23441837426014964
400.0	640.0	-0.21331787109375	-0.061279296875	0.2219451877231496
400.0	660.0	-0.184967041015625	-0.0843505859375	0.20329246815874777
400.0	680.0	-0.116485595703125	-0.1407470703125	0.1826981986990121
400.0	700.0	-0.139190673828125	-0.55810546875	0.5752006240690153
400.0	720.0	-0.0401611328125	-0.625244140625	0.6265326423855967
400.0	740.0	0.0142822265625	-0.56494140625	0.5651219111760843
400.0	760.0	-0.4091796875	0.0267333984375	0.4100520592005554
400.0	780.0	-0.7279052734375	0.142333984375	0.741690670162558
400.0	800.0	-1.088165283203125	0.2637939453125	1.1196834057679301
420.0	0.0	-0.128875732421875	0.33213743567466736	0.35626427070900407
420.0	20.0	-0.1336669921875	0.3424205780029297	0.36758497934533946
420.0	40.0	-0.131378173828125	0.3287162780761719	0.3539980452356541
420.0	60.0	-0.125946044921875	0.3449554443359375	0.36722835512589036
420.0	80.0	-0.190460205078125	0.31620025634765625	0.36913099549174266
420.0	100.0	-0.181884765625	0.32222747802734375	0.3700170476644603
420.0	120.0	-0.208770751953125	0.3209228515625	0.38285337079106363
420.0	140.0	-0.217742919921875	0.325927734375	0.3919704927809294
420.0	160.0	-0.216705322265625	0.325042724609375	0.39065837955909044
420.0	180.0	-0.237335205078125	0.332763671875	0.40872932472384255
420.0	200.0	-0.24114990234375	0.337554931640625	0.4148452811293714
420.0	220.0	-0.23614501953125	0.326080322265625	0.40260755931585324
420.0	240.0	0.023529052734375	0.2034912109375	0.20484698985190658
420.0	260.0	0.48199462890625	0.28741455078125	0.5611826318546053
420.0	280.0	1.257110595703125	0.16802978515625	1.2682906049201506
420.0	300.0	1.604827880859375	-0.102630615234375	1.6081062061838387
420.0	320.0	1.761993408203125	-0.133819580078125	1.7670677549442042
420.0	340.0	2.05377197265625	-0.42559814453125	2.0974062783106153
420.0	360.0	1.23541259765625	-0.30743408203125	1.2730907278124999
420.0	380.0	-0.3685302734375	0.008575439453125	0.3686300321484031
420.0	400.0	-0.228546142578125	0.305267333984375	0.3813416899386541
420.0	420.0	-0.2606201171875	0.266387939453125	0.37267328824173596
420.0	440.0	-0.2198486328125	0.27099609375	0.3489588860844272
420.0	460.0	-0.192474365234375	0.236114501953125	0.3046250799014222
420.0	480.0	-0.18994140625	0.216094970703125	0.2877060551524976
420.0	500.0	-0.21136474609375	0.176727294921875	0.2755133257424744
420.0	520.0	-0.2435302734375	0.13671875	0.27928302970661506
420.0	540.0	-0.31787109375	0.117919921875	0.33903855269987715
420.0	560.0	-0.302978515625	0.0911865234375	0.3164031652606309
420.0	580.0	-0.282806396484375	0.0615234375	0.2894211313195599
420.0	600.0	-0.27252197265625	-0.034423828125	0.27468750521862734
420.0	620.0	-0.196685791015625	-0.0452880859375	0.20183238371313086
420.0	640.0	-0.171966552734375	-0.05859375	0.18167477204721375
420.0	660.0	-0.16009521484375	-0.07958984375	0.17878764231348845
420.0	680.0	-0.117889404296875	-0.1158447265625	0.16528131266967977
420.0	700.0	-0.14849853515625	-0.5584716796875	0.5778775233183322
420.0	720.0	0.016876220703125	-0.56396484375	0.564217291308218
420.0	740.0	-0.1199951171875	-0.3160400390625	0.3380534490867803
420.0	760.0	-0.579925537109375	0.126220703125	0.5935025648545813
420.0	780.0	-0.8858642578125	0.21435546875	0.9114295092066768
420.0	800.0	-1.139434814453125	0.2879638671875	1.1752594969594619
440.0	0.0	-0.228668212890625	0.26636332273483276	0.3510535162691479
440.0	20.0	-0.22686767578125	0.26964378356933594	0.3523871625527429
440.0	40.0	-0.225860595703125	0.2695350646972656	0.3516563091894267
440.0	60.0	-0.21807861328125	0.3168220520019531	0.38462253470825297
440.0	80.0	-0.21966552734375	0.3072509765625	0.3776984332795381
440.0	100.0	-0.2237548828125	0.31027984619140625	0.3825438936056859
440.0	120.0	-0.22796630859375	0.3080596923828125	0.38323545233296713
440.0	140.0	-0.22833251953125	0.3079833984375	0.3833921141450363
440.0	160.0	-0.234039306640625	0.303497314453125	0.3832558113493956
440.0	180.0	-0.229248046875	0.31512451171875	0.3896897803150383
440.0	200.0	-0.213165283203125	0.32550048828125	0.38908868633564847
440.0	220.0	-0.16741943359375	0.3054656982421875	0.3483368478175101
440.0	240.0	0.11822509765625	0.1770782470703125	0.2129175410841589
440.0	260.0	0.561767578125	0.27996826171875	0.6276663440094956
440.0	280.0	1.6820068359375	0.220489501953125	1.6963969513684045
440.0	300.0	1.862579345703125	-0.050384521484375	1.8632606954060644
440.0	320.0	2.02862548828125	-0.0648193359375	2.029660788904323
440.0	340.0	2.4822998046875	-0.40545654296875	2.5151952863719687
440.0	360.0	1.705535888671875	-0.3494873046875	1.7409750267265456
440.0	380.0	-0.458404541015625	-0.001434326171875	0.4584067849795781
440.0	400.0	-0.30560302734375	0.294342041015625	0.4242999498360902
440.0	420.0	-0.33001708984375	0.2515869140625	0.41497861983050344
440.0	440.0	-0.303253173828125	0.2667236328125	0.4038613422172619
440.0	460.0	-0.264404296875	0.240234375	0.3572424766704035
440.0	480.0	-0.24969482421875	0.208404541015625	0.3252383094863915
440.0	500.0	-0.223846435546875	0.1766357421875	0.28514454602038286
440.0	520.0	-0.23345947265625	0.130859375	0.2676331470470819
440.0	540.0	-0.289459228515625	0.10009765625	0.3062779550663155
440.0	560.0	-0.27972412109375	0.065673828125	0.2873301857136889
440.0	580.0	-0.263580322265625	0.0291748046875	0.2651900366043274
440.0	600.0	-0.234649658203125	-0.03662109375	0.23749014001067428
440.0	620.0	-0.167327880859375	-0.0477294921875	0.17400208084205723
440.0	640.0	-0.147918701171875	-0.0648193359375	0.16149764229781477
440.0	660.0	-0.147003173828125	-0.0845947265625	0.16960601663185795
440.0	680.0	-0.133575439453125	-0.13916015625	0.19289361604941693
440.0	700.0	-0.067474365234375	-0.4193115234375	0.4247057141730718
440.0	720.0	0.086669921875	-0.47607421875	0.48389909807339115
440.0	740.0	-0.274139404296875	-0.0435791015625	0.2775816115689946
440.0	760.0	-0.44366455078125	0.159912109375	0.471603770494565
440.0	780.0	-0.611297607421875	0.1982421875	0.6426388797330068
440.0	800.0	-0.781402587890625	0.242431640625	0.8181461389863641
460.0	0.0	-0.195404052734375	0.25334322452545166	0.3199461411518692
460.0	20.0	-0.19110107421875	0.2527580261230469	0.31686943736684203
460.0	40.0	-0.203643798828125	0.2528533935546875	0.32466234064527955
460.0	60.0	-0.20751953125	0.2678680419921875	0.3388475228933333
460.0	80.0	-0.20977783203125	0.27536773681640625	0.34617066497772586
460.0	100.0	-0.24285888671875	0.29515838623046875	0.3822288736090527
460.0	120.0	-0.243316650390625	0.294677734375	0.382149132530347
460.0	140.0	-0.23345947265625	0.287445068359375	0.37030797006958965
460.0	160.0	-0.230926513671875	0.2858428955078125	0.3674686593832689
460.0	180.0	-0.212677001953125	0.305084228515625	0.3718976924488019
460.0	200.0	-0.18682861328125	0.317169189453125	0.3681049109682553
460.0	220.0	-0.11529541015625	0.3032073974609375	0.32438828196797254
460.0	240.0	0.174896240234375	0.198883056640625	0.2648455494563544
460.0	260.0	0.593017578125	0.268951416015625	0.6511564421412493
460.0	280.0	1.343109130859375	0.312835693359375	1.3790606616235077
460.0	300.0	1.4732666015625	0.041534423828125	1.4738519558090808
460.0	320.0	1.578582763671875	0.041168212890625	1.5791194899419558
460.0	340.0	1.9149169921875	-0.2308349609375	1.9287798905420594
460.0	360.0	1.375091552734375	-0.29248046875	1.4058526249225607
460.0	380.0	-0.466888427734375	0.085723876953125	0.47469293973278265
460.0	400.0	-0.352569580078125	0.31781005859375	0.47466676957611875
460.0	420.0	-0.35205078125	0.2691650390625	0.44315862942320383
460.0	440.0	-0.3221435546875	0.266815185546875	0.4182903454122646
460.0	460.0	-0.307403564453125	0.237640380859375	0.38854845521952003
460.0	480.0	-0.305419921875	0.209228515625	0.37021331746544717
460.0	500.0	-0.28533935546875	0.176025390625	0.33526629106429046
460.0	520.0	-0.271759033203125	0.1136474609375	0.2945653026156302
460.0	540.0	-0.308135986328125	0.0740966796875	0.31691971224762655
460.0	560.0	-0.276123046875	0.0482177734375	0.28030142827107307
460.0	580.0	-0.254913330078125	0.0113525390625	0.25516599694058906
460.0	600.0	-0.219879150390625	-0.037841796875	0.22311172619840455
460.0	620.0	-0.16888427734375	-0.056640625	0.1781293337278038
460.0	640.0	-0.149688720703125	-0.1114501953125	0.18662223645892942
460.0	660.0	-0.15289306640625	-0.16162109375	0.2224807130967812
460.0	680.0	-0.173797607421875	-0.287109375	0.3356149602721232
460.0	700.0	-0.087982177734375	-0.3680419921875	0.37841217159629914
460.0	720.0	0.00274658203125	-0.37890625	0.3789162044593988
460.0	740.0	0.84613037109375	-0.05126953125	0.8476822339307589
460.0	760.0	1.102783203125	0.0302734375	1.1031986557790494
460.0	780.0	1.17767333984375	0.03076171875	1.1780750310227217
460.0	800.0	1.215179443359375	0.0546875	1.2164093892351582
480.0	0.0	-0.2208251953125	0.2352827787399292	0.32267902450637576
480.0	20.0	-0.198333740234375	0.22722244262695312	0.30160621835220097
480.0	40.0	-0.206787109375	0.22788619995117188	0.3077223240713187
480.0	60.0	-0.205230712890625	0.22839736938476562	0.3070586326021062
480.0	80.0	-0.20892333984375	0.23311614990234375	0.3130369008228248
480.0	100.0	-0.21917724609375	0.26739501953125	0.345743780385646
480.0	120.0	-0.24725341796875	0.273223876953125	0.36849089491400705
480.0	140.0	-0.283782958984375	0.2647247314453125	0.388087556163194
480.0	160.0	-0.268157958984375	0.2615203857421875	0.37456855597528244
480.0	180.0	-0.236236572265625	0.2956390380859375	0.3784311812155418
480.0	200.0	-0.1976318359375	0.3076934814453125	0.3656960775014736
480.0	220.0	-0.107818603515625	0.283966064453125	0.3037459086556655
480.0	240.0	0.195343017578125	0.185943603515625	0.26969226574913785
480.0	260.0	0.498504638671875	0.16094970703125	0.5238431854771253
480.0	280.0	1.135162353515625	0.345703125	1.1866356725945408
480.0	300.0	1.007171630859375	0.177947998046875	1.022770836510713
480.0	320.0	1.0372314453125	0.206512451171875	1.057589931700408
480.0	340.0	1.170196533203125	0.190032958984375	1.1855262341344326
480.0	360.0	0.364837646484375	0.084747314453125	0.3745512189264302
480.0	380.0	-0.568389892578125	0.141754150390625	0.5857997175980374
480.0	400.0	-0.465850830078125	0.3448486328125	0.579601221045236
480.0	420.0	-0.4073486328125	0.27691650390625	0.49256030979959514
480.0	440.0	-0.35467529296875	0.2659912109375	0.4433349611055576
480.0	460.0	-0.338226318359375	0.22344970703125	0.40537243863302885
480.0	480.0	-0.344085693359375	0.200469970703125	0.3982250287567491
480.0	500.0	-0.34307861328125	0.17010498046875	0.3829342492795066
480.0	520.0	-0.34075927734375	0.1025390625	0.3558527004734032
480.0	540.0	-0.3653564453125	0.0745849609375	0.3728917383496639
480.0	560.0	-0.359161376953125	0.0452880859375	0.3620053941901241
480.0	580.0	-0.305877685546875	0.0045166015625	0.3059110298848136
480.0	600.0	-0.23480224609375	-0.0396728515625	0.23813027930477487
480.0	620.0	-0.190765380859375	-0.081787109375	0.2075585743695996
480.0	640.0	-0.255218505859375	-0.212646484375	0.33219725021459606
480.0	660.0	-0.251068115234375	-0.317138671875	0.4044899698212309
480.0	680.0	-0.267547607421875	-0.351318359375	0.4415951900452624
480.0	700.0	-0.244842529296875	-0.35400390625	0.43042610259224506
480.0	720.0	-0.205322265625	-0.28759765625	0.3533689921907074
480.0	740.0	0.92864990234375	-0.0159912109375	0.9287875752562068
480.0	760.0	1.178802490234375	0.0589599609375	1.1802760643072092
480.0	780.0	1.23468017578125	0.0625	1.2362610511001382
480.0	800.0	1.2669677734375	0.09130859375	1.2702537534767526
500.0	0.0	-0.216339111328125	0.2534433901309967	0.3332208923392041
500.0	20.0	-0.17919921875	0.2379283905029297	0.297862852682111
500.0	40.0	-0.169219970703125	0.23867416381835938	0.29257606696235344
500.0	60.0	-0.17706298828125	0.20511245727539062	0.2709657209844725
500.0	80.0	-0.18585205078125	0.20733642578125	0.2784409780103139
500.0	100.0	-0.184661865234375	0.24341583251953125	0.30553440394334475
500.0	120.0	-0.232025146484375	0.2468414306640625	0.3387718413525198
500.0	140.0	-0.30810546875	0.2314300537109375	0.38534250950849513
500.0	160.0	-0.330413818359375	0.2189483642578125	0.396373154456749
500.0	180.0	-0.310577392578125	0.2534637451171875	0.4008767726739195
500.0	200.0	-0.26190185546875	0.2517242431640625	0.363259792014605
500.0	220.0	-0.2039794921875	0.2380828857421875	0.31351410449355843
500.0	240.0	0.07537841796875	0.2095794677734375	0.222722830459001
500.0	260.0	0.444793701171875	0.25128173828125	0.5108658812211105
500.0	280.0	1.091796875	0.543121337890625	1.2194265881683357
500.0	300.0	0.98004150390625	0.487396240234375	1.0945485116583134
500.0	320.0	0.961883544921875	0.539093017578125	1.102651910438177
500.0	340.0	1.014862060546875	0.675506591796875	1.2191202391472626
500.0	360.0	0.14202880859375	0.57177734375	0.589153217165421
500.0	380.0	-0.627410888671875	0.3223876953125	0.7053922662695823
500.0	400.0	-0.483367919921875	0.3690185546875	0.6081276508375948
500.0	420.0	-0.406097412109375	0.2755126953125	0.4907365417413808
500.0	440.0	-0.384185791015625	0.254364013671875	0.46075999551780455
500.0	460.0	-0.381561279296875	0.195068359375	0.4285331663802955
500.0	480.0	-0.384002685546875	0.158538818359375	0.4154426788788064
500.0	500.0	-0.38470458984375	0.117279052734375	0.40218403456268653
500.0	520.0	-0.35858154296875	0.051025390625	0.36219375125239717
500.0	540.0	-0.341094970703125	0.0230712890625	0.3418743386362468
500.0	560.0	-0.37164306640625	0.013671875	0.37189445945571165
500.0	580.0	-0.3182373046875	-0.00146484375	0.3182406760016334
500.0	600.0	-0.3720703125	-0.0701904296875	0.3786330860656046
500.0	620.0	-0.377685546875	-0.1431884765625	0.40391745708567417
500.0	640.0	-0.34478759765625	-0.2490234375	0.42531301405186805
500.0	660.0	-0.310699462890625	-0.3427734375	0.46263137128397297
500.0	680.0	-0.32568359375	-0.3231201171875	0.4587770846164603
500.0	700.0	-0.339324951171875	-0.2696533203125	0.4334216603301583
500.0	720.0	-0.404296875	-0.0858154296875	0.4133040661634191
500.0	740.0	1.041656494140625	0.0419921875	1.0425025638320382
500.0	760.0	1.239532470703125	0.098388671875	1.2434311708658103
500.0	780.0	1.278564453125	0.1085205078125	1.2831616271579793
500.0	800.0	1.29058837890625	0.116455078125	1.2958318366936978
520.0	0.0	-0.1641845703125	0.22725290060043335	0.28035772498722183
520.0	20.0	-0.14599609375	0.2214813232421875	0.26527124973386984
520.0	40.0	-0.1387939453125	0.21898269653320312	0.25926276369035756
520.0	60.0	-0.1566162109375	0.18782806396484375	0.24455678101659936
520.0	80.0	-0.1719970703125	0.1902923583984375	0.25650375018880806
520.0	100.0	-0.1766357421875	0.19659423828125	0.26429052185712953
520.0	120.0	-0.2037353515625	0.186279296875	0.2760580915686766
520.0	140.0	-0.2437744140625	0.17999267578125	0.3030236431145421
520.0	160.0	-0.342529296875	0.15814208984375	0.3772734284280177
520.0	180.0	-0.30908203125	0.2384490966796875	0.39037119994818387
520.0	200.0	-0.2823486328125	0.23431396484375	0.3669111398852399
520.0	220.0	-0.27294921875	0.231781005859375	0.35808338511220955
520.0	240.0	-0.2010498046875	0.228546142578125	0.304391792353576
520.0	260.0	-0.0487060546875	0.3065185546875	0.310364147624908
520.0	280.0	-0.0570068359375	0.61065673828125	0.6133118548926803
520.0	300.0	-0.125244140625	0.619232177734375	0.6317709907098864
520.0	320.0	-0.1251220703125	0.662811279296875	0.6745178459036101
520.0	340.0	-0.4013671875	0.72406005859375	0.8278638702422306
520.0	360.0	-0.60693359375	0.638885498046875	0.8812168103462924
520.0	380.0	-0.578857421875	0.4345703125	0.7238282056994736
520.0	400.0	-0.52392578125	0.390106201171875	0.6532082917807874
520.0	420.0	-0.4605712890625	0.285430908203125	0.5418456566831128
520.0	440.0	-0.4273681640625	0.24847412109375	0.49435102559564237
520.0	460.0	-0.4437255859375	0.153961181640625	0.4696769539457469
520.0	480.0	-0.4132080078125	0.11700439453125	0.42945417224658494
520.0	500.0	-0.3968505859375	0.09051513671875	0.407042230651994
520.0	520.0	-0.3853759765625	0.0037841796875	0.3853945553940894
520.0	540.0	-0.3255615234375	-0.0224609375	0.3263354091365581
520.0	560.0	-0.35498046875	-0.009765625	0.3551147710608647
520.0	580.0	-0.361572265625	-0.041259765625	0.3639187705087847
520.0	600.0	-0.35986328125	-0.1080322265625	0.3757293482921822
520.0	620.0	-0.3330078125	-0.2164306640625	0.3971604657220679
520.0	640.0	-0.29443359375	-0.35009765625	0.4574489152247311
520.0	660.0	-0.2410888671875	-0.4969482421875	0.5523417395915305
520.0	680.0	-0.26416015625	-0.467041015625	0.536570497163286
520.0	700.0	-0.326416015625	-0.3865966796875	0.5059687816475437
520.0	720.0	0.041748046875	-0.69677734375	0.6980269093532017
520.0	740.0	1.128173828125	0.06787109375	1.130213551428684
520.0	760.0	1.272216796875	0.1046142578125	1.2765107603105212
520.0	780.0	1.28857421875	0.112548828125	1.293480094914291
520.0	800.0	1.290283203125	0.1099853515625	1.2949623630920077
540.0	0.0	-0.133056640625	0.21261942386627197	0.2508208305138069
540.0	20.0	-0.129150390625	0.2125568389892578	0.24871717512004546
540.0	40.0	-0.1187744140625	0.21004867553710938	0.2413043877155657
540.0	60.0	-0.1318359375	0.20319747924804688	0.24221876473399898
540.0	80.0	-0.1473388671875	0.20342254638671875	0.2511761815191729
540.0	100.0	-0.1470947265625	0.20241546630859375	0.2502176644112523
540.0	120.0	-0.16748046875	0.20145416259765625	0.26197993633223643
540.0	140.0	-0.177734375	0.210205078125	0.2752738326215879
540.0	160.0	-0.2071533203125	0.1986541748046875	0.2870121587734996
540.0	180.0	-0.230712890625	0.2131500244140625	0.31410407639548177
540.0	200.0	-0.248046875	0.1914215087890625	0.3133200380191901
540.0	220.0	-0.2584228515625	0.208587646484375	0.33210115398110934
540.0	240.0	-0.2677001953125	0.200531005859375	0.334478816790127
540.0	260.0	-0.2462158203125	0.26751708984375	0.3635761591890017
540.0	280.0	-0.2244873046875	0.677520751953125	0.7137428943905406
540.0	300.0	-0.2490234375	0.7322998046875	0.7734828222848049
540.0	320.0	-0.246337890625	0.761260986328125	0.8001253937120383
540.0	340.0	-0.323486328125	0.79339599609375	0.856808386456032
540.0	360.0	-0.3697509765625	0.713592529296875	0.803697755712453
540.0	380.0	-0.4285888671875	0.475799560546875	0.6403699234767853
540.0	400.0	-0.4404296875	0.4093017578125	0.6012538886192339
540.0	420.0	-0.4075927734375	0.250946044921875	0.4786499623110869
540.0	440.0	-0.3612060546875	0.1859130859375	0.4062431408229725
540.0	460.0	-0.3358154296875	0.062744140625	0.34162674075512595
540.0	480.0	-0.3248291015625	0.031280517578125	0.3263317575747974
540.0	500.0	-0.2901611328125	0.006317138671875	0.29022989032150526
540.0	520.0	-0.2952880859375	-0.499267578125	0.5800544528433821
540.0	540.0	-0.2559814453125	-0.69091796875	0.7368135041419249
540.0	560.0	-0.2303466796875	-0.7352294921875	0.7704686878941576
540.0	580.0	-0.2210693359375	-0.7362060546875	0.7686813424627799
540.0	600.0	-0.2059326171875	-0.722412109375	0.7511907205186512
540.0	620.0	-0.206298828125	-0.7344970703125	0.7629188376120974
540.0	640.0	-0.1600341796875	-0.75927734375	0.7759594212330351
540.0	660.0	-0.1474609375	-0.8310546875	0.844035912567766
540.0	680.0	-0.1441650390625	-0.891845703125	0.9034225570963001
540.0	700.0	-0.19091796875	-0.8887939453125	0.9090678456615794
540.0	720.0	-0.1993408203125	-0.9124755859375	0.9339959622904397
540.0	740.0	-0.2947998046875	-0.80712890625	0.8592810926280814
540.0	760.0	0.3917236328125	-0.6624755859375	0.7696241332410622
540.0	780.0	1.18994140625	-0.0672607421875	1.1918408273539889
540.0	800.0	1.2828369140625	0.134765625	1.2898962445728102
560.0	0.0	-0.0574951171875	0.22598478198051453	0.2331840693254688
560.0	20.0	-0.059814453125	0.22541427612304688	0.23321527540605064
560.0	40.0	-0.0703125	0.22222137451171875	0.23307978665282744
560.0	60.0	-0.107666015625	0.2050933837890625	0.2316360658330443
560.0	80.0	-0.1319580078125	0.1983184814453125	0.23820817766948843
560.0	100.0	-0.13818359375	0.1979217529296875	0.24138708719487317
560.0	120.0	-0.15576171875	0.20183563232421875	0.2549496724917907
560.0	140.0	-0.17236328125	0.208892822265625	0.2708233961779606
560.0	160.0	-0.208251953125	0.206695556640625	0.2934142619494748
560.0	180.0	-0.2388916015625	0.192230224609375	0.3066295102407252
560.0	200.0	-0.2530517578125	0.1555328369140625	0.29702803822287976
560.0	220.0	-0.2642822265625	0.1984710693359375	0.33050848800020716
560.0	240.0	-0.2774658203125	0.189208984375	0.3358382366704356
560.0	260.0	-0.2808837890625	0.2010498046875	0.34542253389579103
560.0	280.0	-0.2508544921875	0.67193603515625	0.7172349765538137
560.0	300.0	-0.2799072265625	0.736907958984375	0.7882774863564403
560.0	320.0	-0.2852783203125	0.7388916015625	0.7920508310076555
560.0	340.0	-0.2906494140625	0.754913330078125	0.8089321466133724
560.0	360.0	-0.297119140625	0.61865234375	0.6863020516894195
560.0	380.0	-0.3096923828125	0.305572509765625	0.4350677311598127
560.0	400.0	-0.3016357421875	0.28253173828125	0.413289612863944
560.0	420.0	-0.3123779296875	0.10760498046875	0.33039189272366953
560.0	440.0	-0.294921875	0.027374267578125	0.29618957253582445
560.0	460.0	-0.2742919921875	-0.071044921875	0.28334339219825194
560.0	480.0	-0.2391357421875	-0.2142333984375	0.32106362640082275
560.0	500.0	-0.212890625	-0.257293701171875	0.33394979693902005
560.0	520.0	-0.2203369140625	-0.63232421875	0.6696135253385966
560.0	540.0	-0.214111328125	-0.73291015625	0.7635449940677045
560.0	560.0	-0.207763671875	-0.7587890625	0.7867188727370226
560.0	580.0	-0.2060546875	-0.754638671875	0.782264699018169
560.0	600.0	-0.20703125	-0.73291015625	0.761589939278981
560.0	620.0	-0.22802734375	-0.730712890625	0.765465739287673
560.0	640.0	-0.2393798828125	-0.722412109375	0.7610400673203502
560.0	660.0	-0.2310791015625	-0.8055419921875	0.8380306989343161
560.0	680.0	-0.241455078125	-0.8720703125	0.904879652051143
560.0	700.0	-0.2862548828125	-0.870361328125	0.9162263363544578
560.0	720.0	-0.2806396484375	-0.9102783203125	0.9525572070516657
560.0	740.0	-0.3623046875	-0.8919677734375	0.9627414997991538
560.0	760.0	-0.368896484375	-0.101806640625	0.3826868279149186
560.0	780.0	1.135009765625	0.08154296875	1.1379351580018437
560.0	800.0	1.26220703125	0.2005615234375	1.2780420628525921
580.0	0.0	0.0794677734375	0.22920772433280945	0.24259288511607055
580.0	20.0	0.052734375	0.23299407958984375	0.23888732789865408
580.0	40.0	0.01220703125	0.22363662719726562	0.22396953506248846
580.0	60.0	-0.0869140625	0.20523452758789062	0.22287948666146587
580.0	80.0	-0.1197509765625	0.183685302734375	0.21927285930614263
580.0	100.0	-0.1448974609375	0.17578125	0.22780325291289596
580.0	120.0	-0.16162109375	0.1754608154296875	0.23855371658433064
580.0	140.0	-0.1705322265625	0.1802825927734375	0.24815933098208684
580.0	160.0	-0.2073974609375	0.1889801025390625	0.2805836523374026
580.0	180.0	-0.234130859375	0.176971435546875	0.29348960511608885
580.0	200.0	-0.2490234375	0.1566925048828125	0.2942196688033732
580.0	220.0	-0.2608642578125	0.2243804931640625	0.34408831238014226
580.0	240.0	-0.2767333984375	0.20855712890625	0.34652193268014986
580.0	260.0	-0.2794189453125	0.23095703125	0.36251358220536145
580.0	280.0	-0.29931640625	0.3135986328125	0.4335140292450571
580.0	300.0	-0.336669921875	0.239166259765625	0.4129735295458984
580.0	320.0	-0.349853515625	0.200347900390625	0.4031584844525834
580.0	340.0	-0.36376953125	0.221832275390625	0.42607256456010734
580.0	360.0	-0.3681640625	0.2008056640625	0.4193658207771414
580.0	380.0	-0.3427734375	0.20501708984375	0.3994066055832911
580.0	400.0	-0.317138671875	0.261962890625	0.4113410911436452
580.0	420.0	-0.3193359375	0.157318115234375	0.35598375013460937
580.0	440.0	-0.2965087890625	0.120758056640625	0.32015616538641034
580.0	460.0	-0.283447265625	0.07366943359375	0.2928643676453543
580.0	480.0	-0.2713623046875	0.012908935546875	0.27166917569401383
580.0	500.0	-0.2119140625	-0.11651611328125	0.24183377460442326
580.0	520.0	-0.168701171875	-0.6927490234375	0.7129945966594755
580.0	540.0	-0.1871337890625	-0.7705078125	0.7929068949961423
580.0	560.0	-0.1959228515625	-0.7769775390625	0.8012988580872933
580.0	580.0	-0.1947021484375	-0.7744140625	0.7985149133259392
580.0	600.0	-0.2010498046875	-0.744140625	0.7708218300880383
580.0	620.0	-0.2261962890625	-0.742919921875	0.7765917663125216
580.0	640.0	-0.23974609375	-0.7333984375	0.7715902135173989
580.0	660.0	-0.2320556640625	-0.810791015625	0.8433456600005166
580.0	680.0	-0.24365234375	-0.8792724609375	0.9124069953578587
580.0	700.0	-0.2864990234375	-0.860107421875	0.9065685123558508
580.0	720.0	-0.2781982421875	-0.8836669921875	0.9264241010670643
580.0	740.0	-0.35791015625	-0.859375	0.9309269952965696
580.0	760.0	-0.32275390625	0.1484375	0.35525170711185017
580.0	780.0	1.1693115234375	0.1260986328125	1.176091112134136
580.0	800.0	1.2857666015625	0.131591796875	1.2924829417436703
600.0	0.0	0.166015625	0.15931987762451172	0.23009565652230382
600.0	20.0	0.0992431640625	0.1701488494873047	0.19697674125385908
600.0	40.0	0.0496826171875	0.15557861328125	0.16331891305392773
600.0	60.0	-0.062744140625	0.2149810791015625	0.2239501988265294
600.0	80.0	-0.0994873046875	0.1935272216796875	0.21760172178786263
600.0	100.0	-0.1312255859375	0.18801116943359375	0.22927789740057303
600.0	120.0	-0.1544189453125	0.18175506591796875	0.23849552335058624
600.0	140.0	-0.1636962890625	0.173553466796875	0.23857342871754925
600.0	160.0	-0.1951904296875	0.1612091064453125	0.2531554460059806
600.0	180.0	-0.22998046875	0.1595916748046875	0.2799294887528551
600.0	200.0	-0.2471923828125	0.1397857666015625	0.28397910955721384
600.0	220.0	-0.26123046875	0.2496795654296875	0.36136026787197056
600.0	240.0	-0.2774658203125	0.2383270263671875	0.3657691251851564
600.0	260.0	-0.275634765625	0.293701171875	0.40278394007444857
600.0	280.0	-0.2935791015625	0.34661865234375	0.4542391209779736
600.0	300.0	-0.327392578125	0.294403076171875	0.440294300974697
600.0	320.0	-0.3409423828125	0.265838623046875	0.43233306824868695
600.0	340.0	-0.362060546875	0.2213134765625	0.4243436043015192
600.0	360.0	-0.366943359375	0.18231201171875	0.409737841316064
600.0	380.0	-0.3424072265625	0.230255126953125	0.4126258987150745
600.0	400.0	-0.3189697265625	0.268463134765625	0.4169102315745467
600.0	420.0	-0.3070068359375	0.220916748046875	0.37822930462876814
600.0	440.0	-0.2843017578125	0.15277099609375	0.32274830246300906
600.0	460.0	-0.260498046875	0.09674072265625	0.27788126933232327
600.0	480.0	-0.2347412109375	0.04229736328125	0.23852149390138808
600.0	500.0	-0.1666259765625	-0.07562255859375	0.18298357148572642
600.0	520.0	-0.1314697265625	-0.6624755859375	0.6753948407899282
600.0	540.0	-0.15087890625	-0.7928466796875	0.807075152537042
600.0	560.0	-0.1783447265625	-0.7847900390625	0.8047995072714528
600.0	580.0	-0.188232421875	-0.7835693359375	0.8058612466587922
600.0	600.0	-0.20654296875	-0.758056640625	0.7856906950802739
600.0	620.0	-0.236328125	-0.765625	0.8012693824744682
600.0	640.0	-0.249267578125	-0.759521484375	0.7993792658879177
600.0	660.0	-0.2366943359375	-0.8294677734375	0.8625781099913549
600.0	680.0	-0.244140625	-0.88427734375	0.9173609243067563
600.0	700.0	-0.28564453125	-0.8594970703125	0.9057196100939864
600.0	720.0	-0.28076171875	-0.8809814453125	0.9246380100884646
600.0	740.0	-0.3729248046875	-0.8504638671875	0.9286343194943463
600.0	760.0	-0.3890380859375	0.120361328125	0.40723148407008947
600.0	780.0	1.1719970703125	0.09912109375	1.176181161236346
600.0	800.0	1.2996826171875	0.102294921875	1.3037020965162103
620.0	0.0	0.1639404296875	0.12760025262832642	0.20774573150111858
620.0	20.0	0.0958251953125	0.13417625427246094	0.16488097302984012
620.0	40.0	0.04931640625	0.11984634399414062	0.1295965049458392
620.0	60.0	-0.07421875	0.20021438598632812	0.21352803845735316
620.0	80.0	-0.12646484375	0.1445465087890625	0.1920600164214781
620.0	100.0	-0.161376953125	0.16316986083984375	0.22949275475797143
620.0	120.0	-0.1851806640625	0.169036865234375	0.2507296156238683
620.0	140.0	-0.1947021484375	0.1544342041015625	0.24851327932861322
620.0	160.0	-0.2127685546875	0.2046966552734375	0.29524765628864896
620.0	180.0	-0.24365234375	0.2323760986328125	0.3366973653456094
620.0	200.0	-0.255859375	0.1965789794921875	0.3226566518043298
620.0	220.0	-0.267333984375	0.226348876953125	0.35028741527459084
620.0	240.0	-0.286376953125	0.16558837890625	0.3308039759585097
620.0	260.0	-0.2821044921875	0.222381591796875	0.3592165320283564
620.0	280.0	-0.31005859375	0.3096923828125	0.4382301946811876
620.0	300.0	-0.3232421875	0.31988525390625	0.4547659699740639
620.0	320.0	-0.337158203125	0.2755126953125	0.43541118406953816
620.0	340.0	-0.3524169921875	0.241485595703125	0.427215436652958
620.0	360.0	-0.3626708984375	0.179656982421875	0.4047305423444064
620.0	380.0	-0.343505859375	0.215545654296875	0.40553200183367183
620.0	400.0	-0.311279296875	0.281280517578125	0.4195396646707106
620.0	420.0	-0.295654296875	0.2440185546875	0.3833490815072172
620.0	440.0	-0.27099609375	0.1778564453125	0.3241478026563763
620.0	460.0	-0.2471923828125	0.121673583984375	0.2755150361779268
620.0	480.0	-0.2147216796875	0.0777587890625	0.22836774948378266
620.0	500.0	-0.138427734375	-0.031982421875	0.14207432193463404
620.0	520.0	-0.1168212890625	-0.60400390625	0.6151974742661765
620.0	540.0	-0.1153564453125	-0.8052978515625	0.8135181246944128
620.0	560.0	-0.1534423828125	-0.7947998046875	0.8094759381071596
620.0	580.0	-0.172607421875	-0.7869873046875	0.8056937009966195
620.0	600.0	-0.2374267578125	-0.751953125	0.7885461099533883
620.0	620.0	-0.313232421875	-0.7598876953125	0.8219147520278614
620.0	640.0	-0.4969482421875	-0.772705078125	0.9187114308494309
620.0	660.0	-0.563720703125	-0.831787109375	1.004813826763029
620.0	680.0	-0.589599609375	-0.833740234375	1.0211515449681465
620.0	700.0	-0.646728515625	-0.7518310546875	0.9917195711061845
620.0	720.0	-0.649169921875	-0.7132568359375	0.964446422295592
620.0	740.0	-0.6339111328125	-0.6805419921875	0.9300434008336161
620.0	760.0	-0.44775390625	0.1474609375	0.47141095516599174
620.0	780.0	1.1964111328125	0.0921630859375	1.1999556796512163
620.0	800.0	1.306640625	0.0987548828125	1.310367219438773
