# Supplementary material for: Real-time emotion detection by quantitative facial motion analysis
Source: PLoS One. 2023 Mar 10;18(3):e0282730. doi: 10.1371/journal.pone.0282730 (PMC10004542; doi:10.1371/journal.pone.0282730)
Supplement: S1 Dataset — Data from each participant is organized into folders by Study ID and subsequently by emotions. The data files (.csv) contain the pixel displacement results after DISC-processing of videos. (ZIP) [file pone.0282730.s004.zip › S1_Dataset/1/neutral/result/100047_cropped_result.csv]

pos_x	pos_y	disp_x	disp_y	disp_xy_indi
0.0	0.0	-0.09194254875183105	-0.3310263752937317	0.3435577002645834
0.0	20.0	-0.023779749870300293	-0.3838787078857422	0.3846145328402465
0.0	40.0	-0.07290446758270264	-0.2896614074707031	0.2986951495612643
0.0	60.0	-0.03471863269805908	-0.3231925964355469	0.32505205405776627
0.0	80.0	-0.033164262771606445	-0.30944061279296875	0.31121272655672705
0.0	100.0	-0.043473243713378906	-0.3009033203125	0.3040275170014218
0.0	120.0	-0.0059125423431396484	-0.41062164306640625	0.4106642082182407
0.0	140.0	-0.014269590377807617	-0.3816070556640625	0.3818737568125693
0.0	160.0	-0.02673161029815674	-0.3479461669921875	0.348971509028585
0.0	180.0	-0.03280031681060791	-0.30975341796875	0.3114852175083103
0.0	200.0	-0.05929374694824219	-0.2602996826171875	0.26696755083300056
0.0	220.0	-0.10766386985778809	-0.2186279296875	0.24369998053384653
0.0	240.0	-0.17307507991790771	-0.162445068359375	0.23736761262411551
0.0	260.0	-0.14393115043640137	-0.2451171875	0.28425096600338257
0.0	280.0	-0.13200461864471436	-0.29766845703125	0.3256251367061542
0.0	300.0	-0.08788597583770752	-0.34796142578125	0.35888869943293905
0.0	320.0	-0.05914866924285889	-0.390472412109375	0.3949269168994622
0.0	340.0	-0.05178952217102051	-0.289794921875	0.2943862281956138
0.0	360.0	-0.011518716812133789	-0.35955810546875	0.3597425635718894
0.0	380.0	-0.0062181949615478516	-0.348236083984375	0.34829159642080443
0.0	400.0	0.0022946596145629883	-0.34423828125	0.34424592915632396
0.0	420.0	0.03209245204925537	-0.3851318359375	0.3864666305531736
0.0	440.0	0.11275935173034668	-0.3638916015625	0.38096163729484533
0.0	460.0	0.197279691696167	-0.219146728515625	0.29486363861085985
0.0	480.0	0.28640568256378174	-0.23016357421875	0.36742820509859575
0.0	500.0	0.3400037884712219	-0.21331787109375	0.4013814772791006
0.0	520.0	0.40389418601989746	-0.20050048828125	0.45092234287257843
0.0	540.0	0.5273398160934448	-0.19085693359375	0.5608151662876792
0.0	560.0	0.636486291885376	-0.0853271484375	0.6421802877841013
0.0	580.0	0.831027626991272	0.10321044921875	0.8374122722116514
0.0	600.0	0.5925121903419495	-0.224609375	0.6336561110268765
0.0	620.0	0.6401753425598145	-0.2200927734375	0.6769529512019181
0.0	640.0	0.4374440312385559	-0.12310791015625	0.45443683610517094
0.0	660.0	0.4000607132911682	-0.156982421875	0.42975813557951265
0.0	680.0	0.39641404151916504	-0.11431884765625	0.41256865033956613
0.0	700.0	0.33789461851119995	-0.03582763671875	0.3397887472705358
0.0	720.0	0.4325001835823059	0.256103515625	0.5026384580533139
0.0	740.0	0.8132136464118958	0.31787109375	0.8731314144802906
0.0	760.0	1.1031855344772339	0.20330810546875	1.1217631252760596
0.0	780.0	1.1167649030685425	0.19940185546875	1.1344271456070114
0.0	800.0	1.059441089630127	0.3167724609375	1.105784886135215
20.0	0.0	-0.07169532775878906	-0.2065466046333313	0.21863604439341164
20.0	20.0	-0.05847740173339844	-0.22677993774414062	0.23419809281188772
20.0	40.0	-0.06491470336914062	-0.20638656616210938	0.21635464729395176
20.0	60.0	-0.05558013916015625	-0.21552276611328125	0.22257406538539584
20.0	80.0	-0.06006813049316406	-0.21323394775390625	0.22153306023178437
20.0	100.0	-0.07277870178222656	-0.20247650146484375	0.2151591807907558
20.0	120.0	-0.04685211181640625	-0.2612457275390625	0.2654137346466289
20.0	140.0	-0.06566619873046875	-0.2131195068359375	0.2230066677247625
20.0	160.0	-0.06809043884277344	-0.2082366943359375	0.21908634993937923
20.0	180.0	-0.06827163696289062	-0.19378662109375	0.20546111780218992
20.0	200.0	-0.12363052368164062	-0.1529083251953125	0.19663535363670528
20.0	220.0	-0.17114830017089844	-0.12060546875	0.20937387550455092
20.0	240.0	-0.18651199340820312	-0.1224365234375	0.22310855195747897
20.0	260.0	-0.16133499145507812	-0.2113037109375	0.2658537901248893
20.0	280.0	-0.1321544647216797	-0.286529541015625	0.3155376053983081
20.0	300.0	-0.09069252014160156	-0.317047119140625	0.3297635652478977
20.0	320.0	-0.05499458312988281	-0.35260009765625	0.35686304521598566
20.0	340.0	-0.04459953308105469	-0.27008056640625	0.27373825217051584
20.0	360.0	-0.002857208251953125	-0.341400146484375	0.3414121023902752
20.0	380.0	0.007579803466796875	-0.332763671875	0.3328499883435899
20.0	400.0	0.02510833740234375	-0.346221923828125	0.3471311699435214
20.0	420.0	0.04339599609375	-0.362579345703125	0.365167077387153
20.0	440.0	0.08934593200683594	-0.307525634765625	0.320241645643053
20.0	460.0	0.1372356414794922	-0.135894775390625	0.19313469722128165
20.0	480.0	0.19368934631347656	-0.1177978515625	0.22669780922647365
20.0	500.0	0.22437667846679688	-0.12567138671875	0.2571734653489857
20.0	520.0	0.1745147705078125	-0.23858642578125	0.295599201102551
20.0	540.0	0.08830642700195312	-0.34814453125	0.359169374653705
20.0	560.0	0.08290290832519531	-0.35308837890625	0.3626903576432923
20.0	580.0	-0.023487091064453125	-0.3504638671875	0.35125000448496446
20.0	600.0	-0.050708770751953125	-0.361572265625	0.3651107814080128
20.0	620.0	-0.10272979736328125	-0.29840087890625	0.31558912496840463
20.0	640.0	-0.11277580261230469	-0.3004150390625	0.32088561412094013
20.0	660.0	-0.10311698913574219	-0.3631591796875	0.37751516954914366
20.0	680.0	-0.1253070831298828	-0.42510986328125	0.44319325462096376
20.0	700.0	-0.14394187927246094	-0.482177734375	0.5032043641856614
20.0	720.0	-0.18079757690429688	-0.440185546875	0.4758687628875297
20.0	740.0	-0.11138534545898438	-0.51385498046875	0.5257885850183102
20.0	760.0	-0.07939910888671875	-0.2166748046875	0.23076435920300017
20.0	780.0	1.1122322082519531	0.17926025390625	1.1265854267225142
20.0	800.0	1.0799541473388672	0.2371826171875	1.1056927937950631
40.0	0.0	-0.12971115112304688	-0.12262153625488281	0.1784965654548385
40.0	20.0	-0.09511947631835938	-0.120574951171875	0.15357745155190905
40.0	40.0	-0.13993453979492188	-0.045200347900390625	0.14705355105516127
40.0	60.0	-0.11417388916015625	-0.07920455932617188	0.13895696882131794
40.0	80.0	-0.11933517456054688	-0.0702056884765625	0.1384547672774915
40.0	100.0	-0.12157058715820312	-0.0869293212890625	0.14945271680958938
40.0	120.0	-0.07361984252929688	-0.18531036376953125	0.19939862620999793
40.0	140.0	-0.07986831665039062	-0.16680908203125	0.18494382350507235
40.0	160.0	-0.0840911865234375	-0.15045166015625	0.17235727340234674
40.0	180.0	-0.0791015625	-0.1445770263671875	0.16480161935830556
40.0	200.0	-0.12275314331054688	-0.1206817626953125	0.1721407041924349
40.0	220.0	-0.15285110473632812	-0.1086578369140625	0.1875366250681689
40.0	240.0	-0.1659698486328125	-0.1140594482421875	0.20138408176544378
40.0	260.0	-0.15412139892578125	-0.180694580078125	0.23749513021628407
40.0	280.0	-0.13559341430664062	-0.211761474609375	0.25145277117595916
40.0	300.0	-0.104156494140625	-0.207366943359375	0.23205521857927758
40.0	320.0	-0.07159805297851562	-0.25335693359375	0.2632793516216989
40.0	340.0	-0.055286407470703125	-0.190277099609375	0.19814631333126698
40.0	360.0	-0.014965057373046875	-0.247314453125	0.2477668090497523
40.0	380.0	0.00443267822265625	-0.249114990234375	0.2491544239938323
40.0	400.0	0.0301361083984375	-0.2906494140625	0.2922075750631338
40.0	420.0	0.050983428955078125	-0.31207275390625	0.3162099203988521
40.0	440.0	0.09868621826171875	-0.292572021484375	0.3087674811735413
40.0	460.0	0.14452362060546875	-0.1590576171875	0.21491021962270376
40.0	480.0	0.19863510131835938	-0.15728759765625	0.2533678982275167
40.0	500.0	0.22806930541992188	-0.148773193359375	0.27230327052217274
40.0	520.0	0.17768096923828125	-0.23663330078125	0.2959152680550373
40.0	540.0	0.0927276611328125	-0.34356689453125	0.35586040824599857
40.0	560.0	0.10346603393554688	-0.34814453125	0.3631939355463331
40.0	580.0	-0.06367111206054688	-0.37603759765625	0.3813899387269025
40.0	600.0	-0.10776519775390625	-0.31475830078125	0.33269524456721405
40.0	620.0	-0.34262847900390625	-0.30780029296875	0.46058147485127815
40.0	640.0	-0.47348785400390625	-0.37078857421875	0.6013941425225207
40.0	660.0	-0.48699188232421875	-0.41217041015625	0.6380012072543884
40.0	680.0	-0.5018348693847656	-0.47265625	0.689378101475879
40.0	700.0	-0.4480743408203125	-0.571533203125	0.7262374385666716
40.0	720.0	-0.3809700012207031	-0.61865234375	0.7265458445669281
40.0	740.0	-0.24705886840820312	-0.5948486328125	0.6441141051227199
40.0	760.0	-0.08333206176757812	-0.2305908203125	0.24518637590785325
40.0	780.0	1.1303138732910156	0.16534423828125	1.142343279967517
40.0	800.0	1.1046333312988281	0.1915283203125	1.1211145767039488
60.0	0.0	-0.19254684448242188	0.007678508758544922	0.19269988795246615
60.0	20.0	-0.1569671630859375	0.0006275177001953125	0.15696841741481424
60.0	40.0	-0.17523193359375	0.03784942626953125	0.1792730030426698
60.0	60.0	-0.16351318359375	0.034282684326171875	0.16706844002854443
60.0	80.0	-0.15272140502929688	0.02838134765625	0.15533617881519898
60.0	100.0	-0.13658523559570312	-0.0099639892578125	0.13694819336034897
60.0	120.0	-0.11981201171875	-0.0448455810546875	0.12792984128899104
60.0	140.0	-0.11341094970703125	-0.056549072265625	0.12672742831586875
60.0	160.0	-0.13412857055664062	-0.0393524169921875	0.13978228129020762
60.0	180.0	-0.13460159301757812	-0.0393829345703125	0.1402448016086131
60.0	200.0	-0.1639862060546875	-0.0437469482421875	0.1697211573632323
60.0	220.0	-0.16462326049804688	-0.0621795654296875	0.17597476027553666
60.0	240.0	-0.16668319702148438	-0.079833984375	0.1848154572282598
60.0	260.0	-0.15347671508789062	-0.13623046875	0.20521657508596688
60.0	280.0	-0.13911819458007812	-0.14483642578125	0.20082694614096988
60.0	300.0	-0.10795974731445312	-0.145782470703125	0.18140517028052996
60.0	320.0	-0.08132171630859375	-0.146087646484375	0.167196955710082
60.0	340.0	-0.060741424560546875	-0.14202880859375	0.15447233774435046
60.0	360.0	-0.021587371826171875	-0.13970947265625	0.1413674339168992
60.0	380.0	0.00811767578125	-0.134246826171875	0.1344920332113063
60.0	400.0	0.044490814208984375	-0.203826904296875	0.20862607570537728
60.0	420.0	0.06486892700195312	-0.244232177734375	0.25270008771518077
60.0	440.0	0.07982635498046875	-0.25408935546875	0.26633371456124855
60.0	460.0	0.10486984252929688	-0.201873779296875	0.22748781646436128
60.0	480.0	0.111663818359375	-0.20281982421875	0.23152686545349363
60.0	500.0	0.12240219116210938	-0.206756591796875	0.2402718973428752
60.0	520.0	0.09405136108398438	-0.28985595703125	0.30473289016489813
60.0	540.0	0.047054290771484375	-0.37615966796875	0.37909128463520186
60.0	560.0	0.07241439819335938	-0.3748779296875	0.3818079454810921
60.0	580.0	-0.07892608642578125	-0.3870849609375	0.3950494831062
60.0	600.0	-0.11673355102539062	-0.3172607421875	0.3380548778946413
60.0	620.0	-0.3627815246582031	-0.3287353515625	0.4895685508692842
60.0	640.0	-0.4990043640136719	-0.4161376953125	0.6497506727697081
60.0	660.0	-0.49764251708984375	-0.45172119140625	0.6720863855048675
60.0	680.0	-0.5110244750976562	-0.514404296875	0.7250915768317118
60.0	700.0	-0.4630584716796875	-0.6075439453125	0.7638931821139694
60.0	720.0	-0.3734855651855469	-0.66522216796875	0.7628971098116778
60.0	740.0	-0.27762603759765625	-0.82177734375	0.8674066056083392
60.0	760.0	-0.17891311645507812	-0.6456298828125	0.6699610800786496
60.0	780.0	1.1483421325683594	-0.19915771484375	1.1654842121682438
60.0	800.0	1.079132080078125	-0.2298583984375	1.1033408039159947
80.0	0.0	-0.27980804443359375	0.14730793237686157	0.31621538335586713
80.0	20.0	-0.20809173583984375	0.10551643371582031	0.23331499803686948
80.0	40.0	-0.209564208984375	0.12517929077148438	0.24410451148083812
80.0	60.0	-0.17534637451171875	0.09096145629882812	0.19753566155610372
80.0	80.0	-0.15670013427734375	0.070770263671875	0.17193999622753361
80.0	100.0	-0.14212799072265625	0.03240966796875	0.14577637780074
80.0	120.0	-0.12438201904296875	-0.007965087890625	0.124636789457651
80.0	140.0	-0.12017822265625	-0.0238037109375	0.12251294566375938
80.0	160.0	-0.15244293212890625	0.011077880859375	0.15284491159470381
80.0	180.0	-0.1532440185546875	0.00482177734375	0.1533198576817175
80.0	200.0	-0.1870574951171875	0.0243988037109375	0.18864201043787007
80.0	220.0	-0.17411041259765625	-0.0128936767578125	0.17458717786613384
80.0	240.0	-0.1763916015625	-0.009857177734375	0.17666680801630738
80.0	260.0	-0.14888763427734375	-0.03900146484375	0.15391114937087025
80.0	280.0	-0.1116943359375	-0.09588623046875	0.147206636650748
80.0	300.0	-0.07696533203125	-0.09442138671875	0.12181568291715274
80.0	320.0	-0.03876495361328125	-0.097503662109375	0.10492704967442389
80.0	340.0	-0.0316925048828125	-0.152862548828125	0.15611333607343736
80.0	360.0	0.015167236328125	-0.209716796875	0.21026454753320448
80.0	380.0	0.030548095703125	-0.20654296875	0.20878980839866385
80.0	400.0	0.05474090576171875	-0.274444580078125	0.27985066427984717
80.0	420.0	0.06456756591796875	-0.285308837890625	0.29252368031848325
80.0	440.0	0.05904388427734375	-0.3048095703125	0.3104755295102132
80.0	460.0	0.04528045654296875	-0.283355712890625	0.28695083162885937
80.0	480.0	-0.0001678466796875	-0.31982421875	0.3198242627937345
80.0	500.0	0.017333984375	-0.318328857421875	0.3188004524492228
80.0	520.0	0.03383636474609375	-0.3404541015625	0.34213139997661685
80.0	540.0	0.020721435546875	-0.39068603515625	0.3912351670763173
80.0	560.0	0.05248260498046875	-0.37835693359375	0.3819795714747076
80.0	580.0	-0.1019287109375	-0.39520263671875	0.40813549978264907
80.0	600.0	-0.1381072998046875	-0.32318115234375	0.3514536718965616
80.0	620.0	-0.39902496337890625	-0.34295654296875	0.5261559766500933
80.0	640.0	-0.5221710205078125	-0.4232177734375	0.6721427366352816
80.0	660.0	-0.50958251953125	-0.4578857421875	0.6850793363621578
80.0	680.0	-0.5172271728515625	-0.5260009765625	0.7376997869599284
80.0	700.0	-0.4595489501953125	-0.6151123046875	0.7678205421865071
80.0	720.0	-0.3698577880859375	-0.6805419921875	0.7745528946033018
80.0	740.0	-0.270660400390625	-0.8089599609375	0.853037672520748
80.0	760.0	0.5801315307617188	0.11541748046875	0.5915012998985626
80.0	780.0	1.2677078247070312	0.12921142578125	1.274275763473455
80.0	800.0	1.2618179321289062	0.1439208984375	1.2699991019087873
100.0	0.0	-0.30292510986328125	0.21392005681991577	0.37084418951295034
100.0	20.0	-0.2353973388671875	0.17499923706054688	0.29332003020170133
100.0	40.0	-0.237396240234375	0.185791015625	0.30145526428375086
100.0	60.0	-0.20095062255859375	0.15513229370117188	0.253864493885366
100.0	80.0	-0.17388153076171875	0.126708984375	0.2151510015346955
100.0	100.0	-0.1702728271484375	0.09902191162109375	0.19697252256651784
100.0	120.0	-0.1513214111328125	0.06233978271484375	0.16365945733797238
100.0	140.0	-0.129791259765625	0.022918701171875	0.13179923359016035
100.0	160.0	-0.17296600341796875	0.0693511962890625	0.18635135300047825
100.0	180.0	-0.1416473388671875	0.038909912109375	0.14689434934167866
100.0	200.0	-0.114654541015625	0.0003814697265625	0.11465517561216292
100.0	220.0	-0.061981201171875	-0.0694580078125	0.09309180494538577
100.0	240.0	-0.09658050537109375	0.0257720947265625	0.09995996640821155
100.0	260.0	-0.012481689453125	0.034942626953125	0.03710498281888175
100.0	280.0	0.04656219482421875	-0.0609130859375	0.07667099859319536
100.0	300.0	0.05492401123046875	-0.085479736328125	0.10160429288357077
100.0	320.0	0.06949615478515625	-0.110107421875	0.13020506857216282
100.0	340.0	0.01221466064453125	-0.24346923828125	0.2437754456952405
100.0	360.0	0.154510498046875	-0.38653564453125	0.41627310566487746
100.0	380.0	0.24332427978515625	-0.376983642578125	0.44869073079843813
100.0	400.0	0.36186981201171875	-0.458404541015625	0.584024386536335
100.0	420.0	0.42787933349609375	-0.481170654296875	0.6438990003017121
100.0	440.0	0.508575439453125	-0.50634765625	0.7176607322438698
100.0	460.0	0.5550155639648438	-0.480255126953125	0.733953175078612
100.0	480.0	0.56072998046875	-0.47308349609375	0.7336389474890015
100.0	500.0	0.42314910888671875	-0.4139404296875	0.5919475041602054
100.0	520.0	0.1859283447265625	-0.31756591796875	0.36799111623528946
100.0	540.0	0.127044677734375	-0.28070068359375	0.30811235598500386
100.0	560.0	0.16347503662109375	-0.2044677734375	0.26178456404600475
100.0	580.0	-0.13797760009765625	-0.329833984375	0.35753080339656956
100.0	600.0	-0.22002410888671875	-0.27960205078125	0.3557919550699192
100.0	620.0	-0.5340194702148438	-0.4130859375	0.6751420490006501
100.0	640.0	-0.7218399047851562	-0.52288818359375	0.8913276056996186
100.0	660.0	-0.7998123168945312	-0.54248046875	0.9664288909337395
100.0	680.0	-0.8297576904296875	-0.52069091796875	0.9796003556973367
100.0	700.0	-0.7898788452148438	-0.59161376953125	0.9868715430170788
100.0	720.0	-0.644439697265625	-0.67596435546875	0.9339327241702654
100.0	740.0	-0.4921722412109375	-0.217529296875	0.5381008362914232
100.0	760.0	1.1520233154296875	0.09185791015625	1.1556797112313961
100.0	780.0	1.269683837890625	0.1480712890625	1.2782887603531907
100.0	800.0	1.2664566040039062	0.1497802734375	1.2752828941596133
120.0	0.0	-0.2748260498046875	0.22649997472763062	0.356134239020718
120.0	20.0	-0.22936248779296875	0.19779205322265625	0.302867705648215
120.0	40.0	-0.2282257080078125	0.19977951049804688	0.3033130834805952
120.0	60.0	-0.18865966796875	0.16659164428710938	0.2516848153233758
120.0	80.0	-0.1540374755859375	0.1252593994140625	0.19853831123100632
120.0	100.0	-0.14990997314453125	0.1028594970703125	0.1818050499456814
120.0	120.0	-0.14391326904296875	0.091552734375	0.1705665036816233
120.0	140.0	-0.12006378173828125	0.0597076416015625	0.13409069375209554
120.0	160.0	-0.143035888671875	0.1067962646484375	0.17850688387569852
120.0	180.0	-0.08196258544921875	0.0470123291015625	0.09448822413969958
120.0	200.0	-0.0963134765625	0.0460205078125	0.1067434911686685
120.0	220.0	-0.07970428466796875	0.00018310546875	0.07970449499272475
120.0	240.0	-0.07617950439453125	0.0377044677734375	0.08499966929273663
120.0	260.0	0.30966949462890625	0.05987548828125	0.3154049302097865
120.0	280.0	0.9415283203125	-0.2301025390625	0.9692382351277146
120.0	300.0	0.9847030639648438	-0.274658203125	1.0222901998579488
120.0	320.0	1.0860977172851562	-0.333648681640625	1.1361908705198058
120.0	340.0	1.2920150756835938	-0.68072509765625	1.4603731079326248
120.0	360.0	1.0838088989257812	-0.856109619140625	1.381146411274279
120.0	380.0	0.24027252197265625	-0.452484130859375	0.512320967260432
120.0	400.0	0.32682037353515625	-0.483856201171875	0.5838907260525183
120.0	420.0	0.39658355712890625	-0.4974365234375	0.6361773436979683
120.0	440.0	0.4703521728515625	-0.513671875	0.6964839995808961
120.0	460.0	0.5213546752929688	-0.50323486328125	0.7246074972504323
120.0	480.0	0.5131454467773438	-0.4935302734375	0.7119623447539998
120.0	500.0	0.40171051025390625	-0.442352294921875	0.597534004782241
120.0	520.0	0.349853515625	-0.3699951171875	0.5092090623091502
120.0	540.0	0.27074432373046875	-0.2882080078125	0.3954318457073468
120.0	560.0	0.13240814208984375	-0.13922119140625	0.19213135149751057
120.0	580.0	0.11547088623046875	-0.02227783203125	0.11760028642338609
120.0	600.0	0.0316925048828125	0.06072998046875	0.0685021561228685
120.0	620.0	-0.9563751220703125	0.0213623046875	0.95661367446664
120.0	640.0	-1.015533447265625	-0.79266357421875	1.2882638411476306
120.0	660.0	-0.988372802734375	-1.20294189453125	1.5569039786715932
120.0	680.0	-0.9895477294921875	-1.32818603515625	1.6562858608728213
120.0	700.0	-0.9183425903320312	-1.42657470703125	1.6966049946758501
120.0	720.0	-0.5950775146484375	-1.30419921875	1.4335455523380733
120.0	740.0	0.9290847778320312	0.30462646484375	0.9777503809676554
120.0	760.0	1.2418136596679688	0.204833984375	1.2585937098575106
120.0	780.0	1.2493362426757812	0.19744873046875	1.2648426971078102
120.0	800.0	1.2543411254882812	0.19415283203125	1.2692781339316308
140.0	0.0	-0.29998779296875	0.27815839648246765	0.40910239484016625
140.0	20.0	-0.253997802734375	0.24432754516601562	0.35243557300695666
140.0	40.0	-0.2480010986328125	0.24364471435546875	0.34765973559853025
140.0	60.0	-0.1939697265625	0.20032882690429688	0.27884743805813017
140.0	80.0	-0.1591033935546875	0.16448211669921875	0.2288411163984156
140.0	100.0	-0.1844024658203125	0.190826416015625	0.265365767291073
140.0	120.0	-0.143798828125	0.14069366455078125	0.20117855306878776
140.0	140.0	-0.11328125	0.1256103515625	0.16914668788131013
140.0	160.0	-0.0979156494140625	0.125396728515625	0.15909686961910646
140.0	180.0	-0.064849853515625	0.08740234375	0.10883323570486722
140.0	200.0	-0.10528564453125	0.0918121337890625	0.13969443387358513
140.0	220.0	-0.1984710693359375	0.0471038818359375	0.20398416861944085
140.0	240.0	-0.03424072265625	-0.0017852783203125	0.034287232415335156
140.0	260.0	0.4352569580078125	0.03961181640625	0.4370557349963699
140.0	280.0	1.158294677734375	-0.240478515625	1.1829947070654978
140.0	300.0	1.176910400390625	-0.421539306640625	1.250125384747738
140.0	320.0	1.3775787353515625	-0.546966552734375	1.4821928288528912
140.0	340.0	1.589019775390625	-0.97882080078125	1.8662995490072112
140.0	360.0	1.177490234375	-1.056793212890625	1.5821805038806989
140.0	380.0	0.1449127197265625	-0.59307861328125	0.6105259518400178
140.0	400.0	0.19781494140625	-0.51776123046875	0.5542629726222672
140.0	420.0	0.2841796875	-0.497039794921875	0.5725440179790346
140.0	440.0	0.3680572509765625	-0.499847412109375	0.6207363171177144
140.0	460.0	0.4167938232421875	-0.484893798828125	0.6394052605623526
140.0	480.0	0.41143798828125	-0.479034423828125	0.6314706623535774
140.0	500.0	0.3237152099609375	-0.402130126953125	0.5162365505883812
140.0	520.0	0.2813262939453125	-0.30584716796875	0.41555622221248134
140.0	540.0	0.184417724609375	-0.2100830078125	0.2795438558109375
140.0	560.0	0.0767364501953125	-0.0694580078125	0.10350312863802227
140.0	580.0	0.07305908203125	0.0430908203125	0.08482009350650987
140.0	600.0	0.054901123046875	0.07843017578125	0.09573623026255987
140.0	620.0	0.0620574951171875	0.095947265625	0.11426727651053059
140.0	640.0	0.0857086181640625	0.12957763671875	0.1553587176994243
140.0	660.0	0.270263671875	0.10418701171875	0.28965045442091164
140.0	680.0	0.368621826171875	0.1663818359375	0.40443165808356446
140.0	700.0	0.4457244873046875	0.1995849609375	0.48836919969982745
140.0	720.0	0.4842681884765625	0.0928955078125	0.4930976107649617
140.0	740.0	0.8696441650390625	0.27899169921875	0.9133002474649033
140.0	760.0	1.17877197265625	0.23114013671875	1.201219849287494
140.0	780.0	1.1968536376953125	0.2286376953125	1.2184965431967028
140.0	800.0	1.2013092041015625	0.22723388671875	1.2226115667424544
160.0	0.0	-0.277313232421875	0.2897423505783081	0.4010651550495406
160.0	20.0	-0.254119873046875	0.2780723571777344	0.3766976847602615
160.0	40.0	-0.2498626708984375	0.2777290344238281	0.37358368656901064
160.0	60.0	-0.2067718505859375	0.24783706665039062	0.32276587459117084
160.0	80.0	-0.1875	0.23095703125	0.2974851261556004
160.0	100.0	-0.187530517578125	0.23560333251953125	0.30112559724710924
160.0	120.0	-0.1485595703125	0.19184112548828125	0.2426375143295964
160.0	140.0	-0.0950927734375	0.1610107421875	0.18699490543810357
160.0	160.0	-0.0376739501953125	0.145751953125	0.1505422145548254
160.0	180.0	-0.03216552734375	0.1146697998046875	0.11909569319059626
160.0	200.0	-0.1717681884765625	0.1121368408203125	0.20513162028726825
160.0	220.0	-0.3000335693359375	0.0630950927734375	0.3065960427998892
160.0	240.0	0.0543975830078125	-0.016204833984375	0.056759965482309854
160.0	260.0	0.8208465576171875	-0.014251708984375	0.8209702688654212
160.0	280.0	1.78570556640625	-0.322021484375	1.8145088057910725
160.0	300.0	1.8471527099609375	-0.54931640625	1.9271018779741382
160.0	320.0	2.106689453125	-0.682952880859375	2.21462527064563
160.0	340.0	2.268310546875	-1.033905029296875	2.492828182340238
160.0	360.0	1.4395751953125	-1.020904541015625	1.7648294038873407
160.0	380.0	0.2126922607421875	-0.629852294921875	0.6647946383643413
160.0	400.0	0.275482177734375	-0.5411376953125	0.6072235465933431
160.0	420.0	0.3221435546875	-0.50653076171875	0.6002914978525644
160.0	440.0	0.3455810546875	-0.49029541015625	0.5998465258540807
160.0	460.0	0.3111419677734375	-0.470062255859375	0.5637090104775081
160.0	480.0	0.260467529296875	-0.41558837890625	0.490466140013705
160.0	500.0	0.174163818359375	-0.2784423828125	0.3284253281521085
160.0	520.0	0.148590087890625	-0.17584228515625	0.23021625370141788
160.0	540.0	0.1334381103515625	-0.096435546875	0.16463761415689943
160.0	560.0	0.0809783935546875	-0.01324462890625	0.08205437476187438
160.0	580.0	0.0713348388671875	0.06268310546875	0.09496226064818614
160.0	600.0	0.034912109375	0.11065673828125	0.11603348270243818
160.0	620.0	0.0385589599609375	0.11712646484375	0.12331018676517924
160.0	640.0	0.0572357177734375	0.13421630859375	0.14591074285868508
160.0	660.0	0.061614990234375	0.15362548828125	0.16552098861242526
160.0	680.0	0.178314208984375	0.19390869140625	0.26343222606319
160.0	700.0	0.3730926513671875	0.13177490234375	0.39568011245436957
160.0	720.0	0.5466766357421875	0.03192138671875	0.5476078149519457
160.0	740.0	0.8812255859375	0.26519775390625	0.9202653867161419
160.0	760.0	0.9423370361328125	0.21868896484375	0.9673799424280021
160.0	780.0	0.982574462890625	0.2210693359375	1.007136647340691
160.0	800.0	0.992919921875	0.2227783203125	1.0176051057544448
180.0	0.0	-0.2719879150390625	0.31708383560180664	0.4177554125648761
180.0	20.0	-0.262603759765625	0.3122119903564453	0.4079669858767682
180.0	40.0	-0.26080322265625	0.31275177001953125	0.40722474212434007
180.0	60.0	-0.2252349853515625	0.28670501708984375	0.364596441906399
180.0	80.0	-0.201629638671875	0.2749176025390625	0.3409313704791286
180.0	100.0	-0.180267333984375	0.273590087890625	0.3276398142684038
180.0	120.0	-0.1089630126953125	0.2209014892578125	0.24631363358928854
180.0	140.0	0.0230560302734375	0.2117767333984375	0.21302808580298171
180.0	160.0	0.0659027099609375	0.18572998046875	0.19707560180072445
180.0	180.0	-0.0673675537109375	0.1363372802734375	0.15207314452379125
180.0	200.0	-0.2067108154296875	0.1261749267578125	0.24217653345843745
180.0	220.0	-0.3167877197265625	0.0811614990234375	0.32701933932611166
180.0	240.0	0.1384735107421875	-0.01318359375	0.13909967764675718
180.0	260.0	1.0426788330078125	0.01397705078125	1.0427725095873381
180.0	280.0	2.121673583984375	-0.2120361328125	2.132242509330302
180.0	300.0	2.1882476806640625	-0.4576416015625	2.235590245866254
180.0	320.0	2.3785552978515625	-0.5380859375	2.438659832997007
180.0	340.0	2.6012725830078125	-0.8572998046875	2.7389016057948052
180.0	360.0	1.50274658203125	-1.0059814453125	1.8083821382992122
180.0	380.0	0.2537689208984375	-0.598419189453125	0.6500032242379207
180.0	400.0	0.2747802734375	-0.483428955078125	0.5560645225855675
180.0	420.0	0.257904052734375	-0.421783447265625	0.4943842400442085
180.0	440.0	0.1510162353515625	-0.380950927734375	0.40979203589313384
180.0	460.0	-0.0804595947265625	-0.24896240234375	0.26164102156262486
180.0	480.0	-0.1295318603515625	-0.11798095703125	0.17520847316310462
180.0	500.0	-0.1552734375	-0.011993408203125	0.15573593751409207
180.0	520.0	-0.1490020751953125	0.07012939453125	0.16468075294286602
180.0	540.0	-0.0775299072265625	0.12799072265625	0.14964127639334174
180.0	560.0	0.013336181640625	0.0679931640625	0.06928870109896551
180.0	580.0	0.04217529296875	0.0731201171875	0.08441153282883582
180.0	600.0	0.006103515625	0.109619140625	0.10978892883323046
180.0	620.0	0.013153076171875	0.11279296875	0.11355728603758379
180.0	640.0	0.0294647216796875	0.1202392578125	0.12379680505959065
180.0	660.0	0.0283660888671875	0.13690185546875	0.13980970291223602
180.0	680.0	0.1517791748046875	0.17974853515625	0.23525827040767244
180.0	700.0	0.2850494384765625	0.07244873046875	0.294112225047408
180.0	720.0	0.476837158203125	-0.0399169921875	0.4785050069837608
180.0	740.0	0.6165924072265625	0.110107421875	0.6263464225182469
180.0	760.0	0.7204437255859375	0.18292236328125	0.7433032710304343
180.0	780.0	0.7559661865234375	0.190185546875	0.7795225573432314
180.0	800.0	0.75970458984375	0.19537353515625	0.7844245547336665
200.0	0.0	-0.309844970703125	0.3994612693786621	0.5055424923818298
200.0	20.0	-0.2873077392578125	0.3728046417236328	0.47066871356413886
200.0	40.0	-0.2808380126953125	0.368316650390625	0.46317075072765806
200.0	60.0	-0.220916748046875	0.3248863220214844	0.3928808111937437
200.0	80.0	-0.2060699462890625	0.30396270751953125	0.36723037772790695
200.0	100.0	-0.1628570556640625	0.3111419677734375	0.35118619661013784
200.0	120.0	-0.0495147705078125	0.26010894775390625	0.2647798655488851
200.0	140.0	0.1354217529296875	0.2440643310546875	0.2791172672188545
200.0	160.0	0.027313232421875	0.2014923095703125	0.2033351014490858
200.0	180.0	-0.0946807861328125	0.1585540771484375	0.18467226820267316
200.0	200.0	-0.1578216552734375	0.1505584716796875	0.2181181520822396
200.0	220.0	-0.2377471923828125	0.11590576171875	0.26449550673974354
200.0	240.0	0.1199188232421875	-0.0144195556640625	0.1207826467392564
200.0	260.0	0.7714385986328125	0.0081787109375	0.7714819523314572
200.0	280.0	1.3732757568359375	0.027130126953125	1.3735437190354771
200.0	300.0	1.4185028076171875	-0.27862548828125	1.4456079613566772
200.0	320.0	1.45526123046875	-0.324798583984375	1.4910665206702467
200.0	340.0	1.34649658203125	-0.498565673828125	1.435834522687601
200.0	360.0	0.828948974609375	-0.735382080078125	1.108125988417366
200.0	380.0	0.221405029296875	-0.512908935546875	0.5586553169547198
200.0	400.0	0.1189727783203125	-0.339599609375	0.35983665275914684
200.0	420.0	-0.0083160400390625	-0.2344970703125	0.23464448109230454
200.0	440.0	-0.0703582763671875	-0.180419921875	0.19365338949458807
200.0	460.0	-0.1521759033203125	-0.094268798828125	0.1790086924812608
200.0	480.0	-0.2136688232421875	0.062774658203125	0.2226994021954714
200.0	500.0	-0.21710205078125	0.12969970703125	0.2528938798338476
200.0	520.0	-0.1892547607421875	0.19305419921875	0.2703466077086514
200.0	540.0	-0.1341552734375	0.23614501953125	0.2715918033382172
200.0	560.0	-0.047119140625	0.1666259765625	0.1731601266996687
200.0	580.0	-0.010467529296875	0.071044921875	0.07181190774381217
200.0	600.0	-0.069122314453125	0.10369873046875	0.12462472088709829
200.0	620.0	-0.077117919921875	0.10687255859375	0.13179118845147142
200.0	640.0	-0.0304718017578125	0.10906982421875	0.11324644478956701
200.0	660.0	-0.031341552734375	0.11236572265625	0.11665482654336641
200.0	680.0	0.0687713623046875	0.10382080078125	0.12453216029645753
200.0	700.0	0.1311187744140625	-0.0103759765625	0.13152868087786543
200.0	720.0	0.2822723388671875	-0.08319091796875	0.29427606447354093
200.0	740.0	0.4548187255859375	-0.004638671875	0.454842379754108
200.0	760.0	0.61383056640625	0.13433837890625	0.6283587862851739
200.0	780.0	0.67864990234375	0.15185546875	0.695432076726738
200.0	800.0	0.704345703125	0.1614990234375	0.7226235562738851
220.0	0.0	-0.3131866455078125	0.44608554244041443	0.5450487924019234
220.0	20.0	-0.2946319580078125	0.4199180603027344	0.5129709231992865
220.0	40.0	-0.28369140625	0.41733551025390625	0.5046283207460623
220.0	60.0	-0.2121734619140625	0.3587684631347656	0.41681217362341977
220.0	80.0	-0.2006378173828125	0.33684539794921875	0.39207187591525405
220.0	100.0	-0.0396728515625	0.34133148193359375	0.3436293289433883
220.0	120.0	0.1411895751953125	0.30686187744140625	0.3377850025840363
220.0	140.0	0.0693817138671875	0.2612152099609375	0.27027247017423905
220.0	160.0	-0.0448760986328125	0.2228851318359375	0.22735796933915722
220.0	180.0	-0.1165771484375	0.18670654296875	0.22011261827791836
220.0	200.0	-0.1563720703125	0.1745452880859375	0.234346499796392
220.0	220.0	-0.1992950439453125	0.15936279296875	0.2551764376347564
220.0	240.0	0.1036834716796875	0.0389556884765625	0.11076013707212332
220.0	260.0	0.8030242919921875	0.06292724609375	0.8054860966090585
220.0	280.0	1.25787353515625	0.2481689453125	1.2821207649297317
220.0	300.0	1.157562255859375	-0.045562744140625	1.1584586051490442
220.0	320.0	1.1334381103515625	-0.0694580078125	1.1355643376077826
220.0	340.0	0.85308837890625	-0.071136474609375	0.8560491692915447
220.0	360.0	0.2333984375	-0.3157958984375	0.3926854722260415
220.0	380.0	0.12518310546875	-0.302398681640625	0.32728546034431205
220.0	400.0	0.0608062744140625	-0.213165283203125	0.22166831296147574
220.0	420.0	-0.0627288818359375	-0.11962890625	0.13507771032616114
220.0	440.0	-0.12701416015625	-0.055694580078125	0.1386884390649639
220.0	460.0	-0.18359375	0.014404296875	0.1841579452739567
220.0	480.0	-0.23065185546875	0.15020751953125	0.27525002698439105
220.0	500.0	-0.22125244140625	0.201568603515625	0.2993034325754807
220.0	520.0	-0.196258544921875	0.24578857421875	0.3145305067419337
220.0	540.0	-0.140411376953125	0.280029296875	0.3132598951129548
220.0	560.0	-0.126220703125	0.2420654296875	0.27299695629651877
220.0	580.0	-0.0959930419921875	0.052978515625	0.10964208694083784
220.0	600.0	-0.15264892578125	0.08843994140625	0.1764180199926031
220.0	620.0	-0.163482666015625	0.09326171875	0.18821352308423667
220.0	640.0	-0.1166534423828125	0.09130859375	0.1481394103956226
220.0	660.0	-0.1320037841796875	0.09326171875	0.1616253297659795
220.0	680.0	-0.082489013671875	0.07147216796875	0.10914535340870904
220.0	700.0	-0.0233917236328125	-0.09686279296875	0.0996472447999482
220.0	720.0	0.03485107421875	-0.150634765625	0.15461380917983847
220.0	740.0	0.201385498046875	-0.146728515625	0.24916937235764705
220.0	760.0	0.415374755859375	0.0596923828125	0.419641952587047
220.0	780.0	0.517608642578125	0.10040283203125	0.5272565177894576
220.0	800.0	0.6057586669921875	0.14080810546875	0.6219087434679227
240.0	0.0	-0.3013458251953125	0.44703730940818787	0.539121194505981
240.0	20.0	-0.28521728515625	0.4342079162597656	0.5195049704233341
240.0	40.0	-0.27978515625	0.43489837646484375	0.5171231299309613
240.0	60.0	-0.189300537109375	0.3678321838378906	0.41368491490124415
240.0	80.0	-0.1366424560546875	0.32880401611328125	0.35606634467312426
240.0	100.0	0.13616943359375	0.3414306640625	0.36758266146188456
240.0	120.0	0.0698394775390625	0.30812835693359375	0.3159440408830737
240.0	140.0	-0.0236358642578125	0.2750091552734375	0.276022987382253
240.0	160.0	-0.126007080078125	0.2394256591796875	0.2705594768316994
240.0	180.0	-0.14398193359375	0.2120361328125	0.2563008365563311
240.0	200.0	-0.1527252197265625	0.1829071044921875	0.23828554638131705
240.0	220.0	-0.176910400390625	0.170440673828125	0.24565690110671945
240.0	240.0	0.076507568359375	0.1685943603515625	0.18514174666621505
240.0	260.0	0.6671295166015625	0.2730712890625	0.7208534669621073
240.0	280.0	0.9935302734375	0.62237548828125	1.172370953516897
240.0	300.0	0.880615234375	0.29644775390625	0.9291740750846403
240.0	320.0	0.7898406982421875	0.256378173828125	0.8304083914647964
240.0	340.0	0.513824462890625	0.238311767578125	0.5663992207189639
240.0	360.0	0.066497802734375	-0.030181884765625	0.07302673439573563
240.0	380.0	0.00384521484375	0.03778076171875	0.037975934922573805
240.0	400.0	-0.0665130615234375	0.079681396484375	0.10379360432570377
240.0	420.0	-0.1558990478515625	0.1102294921875	0.19093206663349638
240.0	440.0	-0.1973419189453125	0.154449462890625	0.2505962281444412
240.0	460.0	-0.2116546630859375	0.159759521484375	0.26518069520788684
240.0	480.0	-0.2251434326171875	0.20880126953125	0.30706275483769074
240.0	500.0	-0.2099761962890625	0.22314453125	0.306404120133534
240.0	520.0	-0.191162109375	0.24884033203125	0.31379047612399297
240.0	540.0	-0.156341552734375	0.27349853515625	0.3150303633683742
240.0	560.0	-0.21612548828125	0.20703125	0.29928609249574434
240.0	580.0	-0.2223968505859375	0.0274658203125	0.22408643518959898
240.0	600.0	-0.2104339599609375	0.0550537109375	0.2175163501735703
240.0	620.0	-0.1947174072265625	0.06353759765625	0.20482161749425395
240.0	640.0	-0.1601715087890625	0.06060791015625	0.17125487146727475
240.0	660.0	-0.1706085205078125	0.0506591796875	0.17797083962401
240.0	680.0	-0.138916015625	0.024658203125	0.141087513191207
240.0	700.0	-0.0955963134765625	-0.170166015625	0.19517973261585575
240.0	720.0	-0.0186309814453125	-0.2762451171875	0.2768726751406704
240.0	740.0	0.053558349609375	-0.31341552734375	0.3179587859975581
240.0	760.0	0.190338134765625	-0.4300537109375	0.4702922493909208
240.0	780.0	0.3130645751953125	-0.27008056640625	0.41346455784328395
240.0	800.0	0.4280548095703125	-0.15966796875	0.45686407195250917
260.0	0.0	-0.32586669921875	0.4933246672153473	0.5912345836830389
260.0	20.0	-0.319580078125	0.4866828918457031	0.5822299060935272
260.0	40.0	-0.303985595703125	0.4766426086425781	0.5653277091816619
260.0	60.0	-0.19500732421875	0.41176605224609375	0.45560853622522207
260.0	80.0	-0.117828369140625	0.35303497314453125	0.37217901181756513
260.0	100.0	0.034637451171875	0.3352508544921875	0.337035440957514
260.0	120.0	-0.04522705078125	0.309173583984375	0.31246406378352237
260.0	140.0	-0.066436767578125	0.2817840576171875	0.2895101020922003
260.0	160.0	-0.116485595703125	0.262451171875	0.28714022989625243
260.0	180.0	-0.135467529296875	0.225616455078125	0.26316199629851433
260.0	200.0	-0.131378173828125	0.1974945068359375	0.23720097973824475
260.0	220.0	-0.149322509765625	0.162139892578125	0.22042358469082
260.0	240.0	-0.078857421875	0.2144012451171875	0.22844339975707778
260.0	260.0	0.101409912109375	0.194610595703125	0.21944761159319173
260.0	280.0	0.0999755859375	0.21258544921875	0.234920605743907
260.0	300.0	0.140533447265625	0.16058349609375	0.21339331999397643
260.0	320.0	0.12353515625	0.159637451171875	0.2018540330198153
260.0	340.0	0.037841796875	0.163330078125	0.16765654180808862
260.0	360.0	0.00787353515625	0.143096923828125	0.1433133705029957
260.0	380.0	-0.05499267578125	0.27783203125	0.2832222307271847
260.0	400.0	-0.1199951171875	0.304718017578125	0.32749335624648074
260.0	420.0	-0.173736572265625	0.3240966796875	0.36772687463261466
260.0	440.0	-0.201446533203125	0.32696533203125	0.3840404068452476
260.0	460.0	-0.208282470703125	0.31011962890625	0.37357164217208505
260.0	480.0	-0.20452880859375	0.283599853515625	0.3496582766914903
260.0	500.0	-0.1982421875	0.26190185546875	0.3284700089852332
260.0	520.0	-0.1973876953125	0.24432373046875	0.31409550702126693
260.0	540.0	-0.18231201171875	0.25244140625	0.311390965197154
260.0	560.0	-0.227203369140625	0.20123291015625	0.3035062685988619
260.0	580.0	-0.26043701171875	0.01739501953125	0.26101728635759913
260.0	600.0	-0.226318359375	0.02276611328125	0.22746053658629745
260.0	620.0	-0.18798828125	0.0433349609375	0.19291840950718972
260.0	640.0	-0.127166748046875	0.04266357421875	0.13413262978834112
260.0	660.0	-0.1405029296875	0.02105712890625	0.14207208004581687
260.0	680.0	-0.13348388671875	-0.03302001953125	0.1375073441798227
260.0	700.0	-0.0860595703125	-0.2076416015625	0.22476940259255068
260.0	720.0	-0.057708740234375	-0.33746337890625	0.342362134007635
260.0	740.0	-0.0284423828125	-0.3546142578125	0.355753061805465
260.0	760.0	0.0789794921875	-0.51702880859375	0.5230263369105498
260.0	780.0	0.15460205078125	-0.3343505859375	0.36836409762966554
260.0	800.0	0.23443603515625	-0.24261474609375	0.33737541345201383
280.0	0.0	-0.27142333984375	0.46717166900634766	0.540296212955553
280.0	20.0	-0.2620849609375	0.4696178436279297	0.5378005632233547
280.0	40.0	-0.227294921875	0.44080352783203125	0.4959543644926685
280.0	60.0	-0.1082763671875	0.3864173889160156	0.40130059824026376
280.0	80.0	0.030364990234375	0.35009765625	0.3514120110976243
280.0	100.0	0.013153076171875	0.3157958984375	0.3160696962423493
280.0	120.0	-0.13726806640625	0.2989959716796875	0.3290001719385434
280.0	140.0	-0.175048828125	0.2857513427734375	0.33510583719887416
280.0	160.0	-0.17462158203125	0.2743988037109375	0.3252497507902046
280.0	180.0	-0.1929931640625	0.2401580810546875	0.3080945719592036
280.0	200.0	-0.154998779296875	0.2382354736328125	0.2842195673780605
280.0	220.0	-0.1397705078125	0.183074951171875	0.2303307026880015
280.0	240.0	-0.1092529296875	0.231658935546875	0.25612900082578116
280.0	260.0	-0.06463623046875	0.255950927734375	0.263986211187813
280.0	280.0	-0.04071044921875	0.272735595703125	0.27575722264182106
280.0	300.0	0.02581787109375	0.291717529296875	0.2928577801030504
280.0	320.0	-0.01385498046875	0.296051025390625	0.2963750497572796
280.0	340.0	-0.041778564453125	0.301605224609375	0.30448507345916886
280.0	360.0	-0.06640625	0.3155517578125	0.3224634892474203
280.0	380.0	-0.092864990234375	0.346038818359375	0.35828308671047127
280.0	400.0	-0.10858154296875	0.37933349609375	0.39456793170781324
280.0	420.0	-0.08355712890625	0.3927001953125	0.40149126664166845
280.0	440.0	-0.073974609375	0.39019775390625	0.3971479950669099
280.0	460.0	-0.0712890625	0.384735107421875	0.39128408262418574
280.0	480.0	-0.05169677734375	0.3599853515625	0.3636784433085167
280.0	500.0	-0.0858154296875	0.316986083984375	0.3283968109044293
280.0	520.0	-0.1114501953125	0.29833984375	0.31847732792770167
280.0	540.0	-0.134613037109375	0.2908935546875	0.32053038844786547
280.0	560.0	-0.165557861328125	0.28997802734375	0.33391115852830566
280.0	580.0	-0.2750244140625	0.04449462890625	0.2786004313204241
280.0	600.0	-0.250823974609375	0.01416015625	0.25122335931172646
280.0	620.0	-0.1810302734375	0.04205322265625	0.18585056749074552
280.0	640.0	-0.122650146484375	0.04150390625	0.12948217123082018
280.0	660.0	-0.128082275390625	0.0211181640625	0.12981157930866788
280.0	680.0	-0.100921630859375	-0.03460693359375	0.106690278039183
280.0	700.0	-0.0787353515625	-0.2388916015625	0.25153221042794244
280.0	720.0	-0.06976318359375	-0.39007568359375	0.3962649880020523
280.0	740.0	-0.066131591796875	-0.4385986328125	0.44355625138034377
280.0	760.0	0.01544189453125	-0.614990234375	0.6151840704076559
280.0	780.0	0.04742431640625	-0.4072265625	0.409978705535015
280.0	800.0	0.09344482421875	-0.32269287109375	0.3359503300013272
300.0	0.0	-0.189178466796875	0.4284660816192627	0.4683713007836635
300.0	20.0	-0.186859130859375	0.43855857849121094	0.4767074171373387
300.0	40.0	-0.161651611328125	0.4080924987792969	0.4389427422852662
300.0	60.0	-0.09063720703125	0.368896484375	0.3798680290346376
300.0	80.0	0.0145263671875	0.34719085693359375	0.3474946136013467
300.0	100.0	-0.080291748046875	0.31563568115234375	0.3256879611237217
300.0	120.0	-0.172698974609375	0.2995452880859375	0.34576338071811025
300.0	140.0	-0.16094970703125	0.2882843017578125	0.3301706329058275
300.0	160.0	-0.172576904296875	0.2682952880859375	0.319006503861299
300.0	180.0	-0.1708984375	0.2432708740234375	0.29729950233404123
300.0	200.0	-0.1671142578125	0.244781494140625	0.2963868334422762
300.0	220.0	-0.16143798828125	0.2122650146484375	0.2666808214026618
300.0	240.0	-0.1619873046875	0.270782470703125	0.3155361046219746
300.0	260.0	-0.209197998046875	0.28424072265625	0.3529257582027239
300.0	280.0	-0.203826904296875	0.29266357421875	0.35664740934113237
300.0	300.0	-0.1478271484375	0.307373046875	0.3410733876460953
300.0	320.0	-0.15362548828125	0.3131103515625	0.3487676632161371
300.0	340.0	-0.143524169921875	0.326171875	0.35635274573486714
300.0	360.0	-0.126129150390625	0.3433837890625	0.36581551247750604
300.0	380.0	-0.10992431640625	0.365325927734375	0.38150542435509766
300.0	400.0	-0.110809326171875	0.39862060546875	0.4137355361471115
300.0	420.0	-0.081146240234375	0.404327392578125	0.41238980672805203
300.0	440.0	-0.06170654296875	0.40167236328125	0.4063845283338167
300.0	460.0	-0.062408447265625	0.39422607421875	0.3991353302879033
300.0	480.0	-0.051544189453125	0.359222412109375	0.3629015635514089
300.0	500.0	-0.060333251953125	0.304473876953125	0.31039401256806803
300.0	520.0	-0.08135986328125	0.29315185546875	0.30423253888746776
300.0	540.0	-0.08111572265625	0.29205322265625	0.3031086361784283
300.0	560.0	-0.079345703125	0.27728271484375	0.2884119355288907
300.0	580.0	-0.165802001953125	0.12066650390625	0.2050626953315037
300.0	600.0	-0.15325927734375	0.00537109375	0.1533533655972368
300.0	620.0	-0.110504150390625	0.03045654296875	0.11462446625027826
300.0	640.0	-0.09326171875	0.02618408203125	0.09686771565399553
300.0	660.0	-0.094146728515625	0.00244140625	0.09417837838204869
300.0	680.0	-0.041473388671875	-0.064697265625	0.07684906080935679
300.0	700.0	-0.049530029296875	-0.31524658203125	0.31911382183248493
300.0	720.0	-0.057891845703125	-0.4515380859375	0.45523412531467317
300.0	740.0	-0.04486083984375	-0.5115966796875	0.5135597897214705
300.0	760.0	0.02105712890625	-0.66851806640625	0.6688496152270148
300.0	780.0	0.04168701171875	-0.52392578125	0.5255816123157868
300.0	800.0	0.07550048828125	-0.45965576171875	0.4658151382382838
320.0	0.0	-0.170135498046875	0.4264771342277527	0.45916101066485904
320.0	20.0	-0.1595458984375	0.4298839569091797	0.458535832968507
320.0	40.0	-0.1260986328125	0.38080596923828125	0.4011409370840734
320.0	60.0	-0.0367431640625	0.350616455078125	0.352536464322309
320.0	80.0	-0.003204345703125	0.338134765625	0.3381499483301141
320.0	100.0	-0.12310791015625	0.31118011474609375	0.33464701008141606
320.0	120.0	-0.21343994140625	0.310394287109375	0.37669778610663557
320.0	140.0	-0.2103271484375	0.301177978515625	0.3673495394207109
320.0	160.0	-0.18023681640625	0.292633056640625	0.3436850532494765
320.0	180.0	-0.1697998046875	0.2777557373046875	0.32554603864520254
320.0	200.0	-0.178955078125	0.2709503173828125	0.32471371156231094
320.0	220.0	-0.180267333984375	0.2528076171875	0.3104963816372998
320.0	240.0	-0.21356201171875	0.253082275390625	0.3311485632858093
320.0	260.0	-0.303436279296875	0.29193115234375	0.4210669463425987
320.0	280.0	-0.281463623046875	0.2987060546875	0.4104230478489787
320.0	300.0	-0.177764892578125	0.30462646484375	0.35270049633720785
320.0	320.0	-0.171630859375	0.302001953125	0.34736483929884976
320.0	340.0	-0.152191162109375	0.31793212890625	0.35248118873928924
320.0	360.0	-0.127227783203125	0.324432373046875	0.34848712099532175
320.0	380.0	-0.119842529296875	0.35589599609375	0.37553187862528375
320.0	400.0	-0.126220703125	0.39825439453125	0.4177777263818907
320.0	420.0	-0.083099365234375	0.407928466796875	0.4163065439380039
320.0	440.0	-0.060455322265625	0.40557861328125	0.4100595780388288
320.0	460.0	-0.06298828125	0.399444580078125	0.4043803854400195
320.0	480.0	-0.0560302734375	0.357391357421875	0.36175678832791985
320.0	500.0	-0.107879638671875	0.274871826171875	0.29528382492618144
320.0	520.0	-0.103546142578125	0.260986328125	0.28077689917616006
320.0	540.0	-0.0892333984375	0.25323486328125	0.26849673252719297
320.0	560.0	-0.07177734375	0.23736572265625	0.24798079233668371
320.0	580.0	-0.000732421875	0.148681640625	0.14868344460882196
320.0	600.0	-0.0557861328125	-0.02288818359375	0.06029893500216315
320.0	620.0	-0.068572998046875	-0.00177001953125	0.06859583828686497
320.0	640.0	-0.05718994140625	-0.00836181640625	0.05779800491074186
320.0	660.0	-0.051361083984375	-0.033203125	0.061158878814246156
320.0	680.0	-0.031005859375	-0.1002197265625	0.1049064197646862
320.0	700.0	-0.044036865234375	-0.36529541015625	0.36794018831991354
320.0	720.0	-0.08856201171875	-0.48681640625	0.4948064705658537
320.0	740.0	-0.076995849609375	-0.56365966796875	0.568894174826664
320.0	760.0	-0.026275634765625	-0.702392578125	0.7028838757486338
320.0	780.0	-0.0048828125	-0.6199951171875	0.6200143443455579
320.0	800.0	0.09564208984375	-0.55560302734375	0.5637748959852857
340.0	0.0	-0.12823486328125	0.48712682723999023	0.5037228662445851
340.0	20.0	-0.11138916015625	0.470184326171875	0.48319855709430143
340.0	40.0	-0.077972412109375	0.384796142578125	0.3926165666310566
340.0	60.0	-0.01708984375	0.3546104431152344	0.3550220121707699
340.0	80.0	-0.055023193359375	0.3235626220703125	0.32820774245663226
340.0	100.0	-0.171051025390625	0.30387115478515625	0.3487063693104108
340.0	120.0	-0.22174072265625	0.31084442138671875	0.3818287605607518
340.0	140.0	-0.202911376953125	0.3021392822265625	0.3639521572423985
340.0	160.0	-0.1842041015625	0.2895965576171875	0.3432161377560397
340.0	180.0	-0.16668701171875	0.290740966796875	0.33513410696273255
340.0	200.0	-0.2003173828125	0.2685394287109375	0.3350231016351654
340.0	220.0	-0.215667724609375	0.2588348388671875	0.3369095446104015
340.0	240.0	-0.279327392578125	0.2355194091796875	0.3653671911171596
340.0	260.0	-0.362945556640625	0.280792236328125	0.4588831627629442
340.0	280.0	-0.3316650390625	0.309539794921875	0.45367012550597385
340.0	300.0	-0.25128173828125	0.30792236328125	0.3974401763817502
340.0	320.0	-0.231475830078125	0.305145263671875	0.3830074305437626
340.0	340.0	-0.210052490234375	0.323150634765625	0.38541974703313864
340.0	360.0	-0.182464599609375	0.31597900390625	0.3648781454406327
340.0	380.0	-0.16058349609375	0.3299560546875	0.3669578412333383
340.0	400.0	-0.147796630859375	0.37628173828125	0.4042669794298583
340.0	420.0	-0.07275390625	0.364349365234375	0.37154217906090525
340.0	440.0	-0.0438232421875	0.35546875	0.3581598927607428
340.0	460.0	-0.0789794921875	0.349456787109375	0.35827057685916996
340.0	480.0	-0.0950927734375	0.31854248046875	0.33243337290834635
340.0	500.0	-0.13311767578125	0.248443603515625	0.28185907779106756
340.0	520.0	-0.134552001953125	0.2396240234375	0.2748161455190894
340.0	540.0	-0.1011962890625	0.22357177734375	0.24540788199376234
340.0	560.0	-0.081634521484375	0.21002197265625	0.22532958992641314
340.0	580.0	-0.040557861328125	0.13751220703125	0.14336857116577809
340.0	600.0	-0.08514404296875	-0.034423828125	0.09183957750253366
340.0	620.0	-0.115447998046875	-0.02032470703125	0.11722343609081504
340.0	640.0	-0.1109619140625	-0.02880859375	0.11464066227245102
340.0	660.0	-0.086639404296875	-0.05157470703125	0.10082825388886109
340.0	680.0	-0.051849365234375	-0.11212158203125	0.12352977710818529
340.0	700.0	-0.065216064453125	-0.41168212890625	0.41681567907593925
340.0	720.0	-0.097625732421875	-0.5350341796875	0.5438679592187644
340.0	740.0	-0.083740234375	-0.6357421875	0.6412336203135836
340.0	760.0	-0.037445068359375	-0.705322265625	0.7063155325566763
340.0	780.0	-0.0244140625	-0.7042236328125	0.7046466997434876
340.0	800.0	0.0382080078125	-0.6458740234375	0.6470031731084047
360.0	0.0	-0.1143798828125	0.4856334924697876	0.4989214834025535
360.0	20.0	-0.096343994140625	0.4406890869140625	0.45109759091810603
360.0	40.0	-0.075225830078125	0.377655029296875	0.3850743391400762
360.0	60.0	-0.034515380859375	0.3348274230957031	0.33660171534437655
360.0	80.0	-0.07965087890625	0.30914306640625	0.3192392488676748
360.0	100.0	-0.12957763671875	0.3008880615234375	0.32760340276765787
360.0	120.0	-0.16943359375	0.30489349365234375	0.34880909558463613
360.0	140.0	-0.17803955078125	0.3024444580078125	0.35095688028877386
360.0	160.0	-0.1705322265625	0.2982635498046875	0.34357296959810024
360.0	180.0	-0.192840576171875	0.301513671875	0.3579077844163855
360.0	200.0	-0.22723388671875	0.287445068359375	0.36641493773785405
360.0	220.0	-0.238677978515625	0.26959228515625	0.36006551854360336
360.0	240.0	-0.2742919921875	0.203094482421875	0.3412967415144728
360.0	260.0	-0.24957275390625	0.329742431640625	0.41354157072369624
360.0	280.0	-0.152923583984375	0.427215576171875	0.4537606980143756
360.0	300.0	-0.075408935546875	0.3021240234375	0.3113927312869968
360.0	320.0	-0.078826904296875	0.30712890625	0.31708334219152856
360.0	340.0	-0.09283447265625	0.314788818359375	0.3281923818089866
360.0	360.0	-0.14794921875	0.228240966796875	0.271997996781424
360.0	380.0	-0.183685302734375	0.298797607421875	0.35074249905258975
360.0	400.0	-0.157867431640625	0.3385009765625	0.37350373104772805
360.0	420.0	-0.0831298828125	0.28759765625	0.29937098940430606
360.0	440.0	-0.04656982421875	0.27008056640625	0.27406616149770496
360.0	460.0	-0.075469970703125	0.24139404296875	0.2529165879469539
360.0	480.0	-0.086395263671875	0.257171630859375	0.2712957598338084
360.0	500.0	-0.123046875	0.21710205078125	0.24954725785047224
360.0	520.0	-0.12457275390625	0.212646484375	0.24644857137511317
360.0	540.0	-0.1082763671875	0.202880859375	0.22996611661734181
360.0	560.0	-0.0997314453125	0.188232421875	0.2130206699572794
360.0	580.0	-0.081756591796875	0.12481689453125	0.14920924054047738
360.0	600.0	-0.102935791015625	-0.03033447265625	0.10731242846634868
360.0	620.0	-0.16119384765625	-0.0316162109375	0.16426515551470686
360.0	640.0	-0.169708251953125	-0.043212890625	0.17512351269076795
360.0	660.0	-0.1549072265625	-0.06402587890625	0.16761730820832166
360.0	680.0	-0.089141845703125	-0.10711669921875	0.1393565782691291
360.0	700.0	-0.081695556640625	-0.45477294921875	0.46205259366866597
360.0	720.0	-0.105255126953125	-0.55987548828125	0.5696834244807256
360.0	740.0	-0.103851318359375	-0.6727294921875	0.6806982194657423
360.0	760.0	-0.159698486328125	-0.42767333984375	0.45651735142117217
360.0	780.0	-0.311981201171875	-0.30731201171875	0.4379188765413876
360.0	800.0	-0.5723876953125	-0.13250732421875	0.5875252034736623
380.0	0.0	0.084014892578125	0.42045676708221436	0.42876846334605967
380.0	20.0	0.06689453125	0.4014739990234375	0.40700890678586915
380.0	40.0	0.0489501953125	0.36565399169921875	0.3689159298088173
380.0	60.0	-0.006591796875	0.3411979675292969	0.3412616369183099
380.0	80.0	-0.109039306640625	0.31067657470703125	0.32925598622403485
380.0	100.0	-0.147979736328125	0.30342864990234375	0.33758991090567336
380.0	120.0	-0.184356689453125	0.30121612548828125	0.3531551262551458
380.0	140.0	-0.19775390625	0.29949951171875	0.3588963150506055
380.0	160.0	-0.181854248046875	0.291015625	0.34316331611469625
380.0	180.0	-0.189605712890625	0.294647216796875	0.3503816615162768
380.0	200.0	-0.219390869140625	0.2834320068359375	0.35842161759766356
380.0	220.0	-0.22064208984375	0.2698211669921875	0.3485489835986377
380.0	240.0	-0.1968994140625	0.218048095703125	0.29379304160908065
380.0	260.0	-0.025482177734375	0.482635498046875	0.48330773359945456
380.0	280.0	0.922576904296875	0.076568603515625	0.9257488295354946
380.0	300.0	1.18231201171875	-0.103179931640625	1.186805709182342
380.0	320.0	1.096588134765625	-0.04486083984375	1.097505367759192
380.0	340.0	1.160430908203125	-0.0845947265625	1.163510275191119
380.0	360.0	0.642303466796875	-0.065032958984375	0.645587352117084
380.0	380.0	-0.153778076171875	0.26019287109375	0.30223836103170587
380.0	400.0	-0.172760009765625	0.301116943359375	0.3471562105915893
380.0	420.0	-0.1102294921875	0.250030517578125	0.27325043580623837
380.0	440.0	-0.096282958984375	0.24261474609375	0.2610216910774306
380.0	460.0	-0.099212646484375	0.19207763671875	0.21618734410203957
380.0	480.0	-0.0943603515625	0.1749267578125	0.19875423654803342
380.0	500.0	-0.12750244140625	0.1412353515625	0.19027426808566938
380.0	520.0	-0.123565673828125	0.1400146484375	0.1867420079298584
380.0	540.0	-0.112335205078125	0.12493896484375	0.16801471136829715
380.0	560.0	-0.114044189453125	0.10986328125	0.15835408966943945
380.0	580.0	-0.102081298828125	0.10064697265625	0.14335412332857708
380.0	600.0	-0.150360107421875	-0.029296875	0.15318769137461213
380.0	620.0	-0.1689453125	-0.03424072265625	0.17238023582692097
380.0	640.0	-0.157989501953125	-0.04351806640625	0.16387344150635047
380.0	660.0	-0.14544677734375	-0.0643310546875	0.15903851620563023
380.0	680.0	-0.1002197265625	-0.1083984375	0.14762863829455203
380.0	700.0	-0.103240966796875	-0.4722900390625	0.4834424249306335
380.0	720.0	-0.094757080078125	-0.58538818359375	0.5930077821716357
380.0	740.0	-0.020660400390625	-0.63629150390625	0.636626837391873
380.0	760.0	-0.166259765625	-0.14129638671875	0.2181902348077349
380.0	780.0	-0.40020751953125	-0.01617431640625	0.40053422725226034
380.0	800.0	-0.749786376953125	0.14324951171875	0.7633479112908831
400.0	0.0	0.0633544921875	0.360623300075531	0.366146085924324
400.0	20.0	-0.001068115234375	0.3550148010253906	0.3550164078141341
400.0	40.0	-0.019195556640625	0.3328056335449219	0.33335875436829354
400.0	60.0	-0.09027099609375	0.33339691162109375	0.3454017275785418
400.0	80.0	-0.161224365234375	0.30481719970703125	0.3448286838162732
400.0	100.0	-0.1827392578125	0.2960662841796875	0.3479207969837831
400.0	120.0	-0.20513916015625	0.29183197021484375	0.35671833968705485
400.0	140.0	-0.21112060546875	0.287353515625	0.35657250734673684
400.0	160.0	-0.20233154296875	0.2813873291015625	0.3465788254625867
400.0	180.0	-0.215576171875	0.2859039306640625	0.3580700259019744
400.0	200.0	-0.2374267578125	0.27117919921875	0.36042977598178266
400.0	220.0	-0.240814208984375	0.2512664794921875	0.3480320774945438
400.0	240.0	-0.175445556640625	0.206787109375	0.27118637861922007
400.0	260.0	0.259429931640625	0.36053466796875	0.44417241724176904
400.0	280.0	1.20257568359375	0.100799560546875	1.206792785103316
400.0	300.0	1.72265625	-0.204193115234375	1.7347159375451593
400.0	320.0	1.720123291015625	-0.20184326171875	1.7319251827361621
400.0	340.0	1.922088623046875	-0.4779052734375	1.9806105435510546
400.0	360.0	1.182037353515625	-0.3663330078125	1.2375023950357331
400.0	380.0	-0.1923828125	0.154022216796875	0.2464426704376369
400.0	400.0	-0.170623779296875	0.272705078125	0.32168390338453534
400.0	420.0	-0.155548095703125	0.225738525390625	0.2741406425950052
400.0	440.0	-0.122650146484375	0.233154296875	0.2634463599746906
400.0	460.0	-0.117767333984375	0.19189453125	0.2251502966408096
400.0	480.0	-0.107574462890625	0.160614013671875	0.19331095792529637
400.0	500.0	-0.1224365234375	0.153533935546875	0.19637558818746656
400.0	520.0	-0.140167236328125	0.14080810546875	0.1986800863336914
400.0	540.0	-0.14886474609375	0.12017822265625	0.19132045847313836
400.0	560.0	-0.163055419921875	0.106689453125	0.1948581775908072
400.0	580.0	-0.162994384765625	0.083251953125	0.18302474467746652
400.0	600.0	-0.198699951171875	-0.0213623046875	0.19984498657025923
400.0	620.0	-0.18096923828125	-0.02734375	0.18302334787714475
400.0	640.0	-0.161651611328125	-0.03839111328125	0.16614788901443486
400.0	660.0	-0.1412353515625	-0.05877685546875	0.15297759074379913
400.0	680.0	-0.08758544921875	-0.103515625	0.13559754988196085
400.0	700.0	-0.099578857421875	-0.470703125	0.481120962680085
400.0	720.0	6.103515625e-05	-0.53216552734375	0.5321655308438736
400.0	740.0	0.073822021484375	-0.4754638671875	0.4811606590910485
400.0	760.0	-0.272979736328125	0.04925537109375	0.27738786568153206
400.0	780.0	-0.55517578125	0.1519775390625	0.575601702973542
400.0	800.0	-0.841796875	0.25347900390625	0.879132290489361
420.0	0.0	-0.13519287109375	0.30597901344299316	0.3345149758413197
420.0	20.0	-0.13916015625	0.3167877197265625	0.3460057925195466
420.0	40.0	-0.138275146484375	0.3041038513183594	0.33406461728524045
420.0	60.0	-0.128204345703125	0.3254356384277344	0.3497780853856248
420.0	80.0	-0.17987060546875	0.296966552734375	0.3471924079737819
420.0	100.0	-0.188140869140625	0.29039764404296875	0.3460170202557911
420.0	120.0	-0.1973876953125	0.2848663330078125	0.3465699495658824
420.0	140.0	-0.199920654296875	0.2781829833984375	0.34256975970880144
420.0	160.0	-0.189849853515625	0.2744903564453125	0.3337482923722292
420.0	180.0	-0.2147216796875	0.27850341796875	0.35166682179030995
420.0	200.0	-0.227935791015625	0.27117919921875	0.3542497465275609
420.0	220.0	-0.212677001953125	0.24639892578125	0.32549030367420084
420.0	240.0	0.056427001953125	0.127288818359375	0.13923523199515248
420.0	260.0	0.53057861328125	0.17144775390625	0.5575912456190039
420.0	280.0	1.31494140625	0.04644775390625	1.3157614889157012
420.0	300.0	1.642791748046875	-0.183929443359375	1.6530561900871357
420.0	320.0	1.793060302734375	-0.211181640625	1.8054536644785308
420.0	340.0	2.0914306640625	-0.482025146484375	2.1462596451557747
420.0	360.0	1.29254150390625	-0.355133056640625	1.3404413553897625
420.0	380.0	-0.32183837890625	-0.037872314453125	0.32405902909661277
420.0	400.0	-0.182037353515625	0.241180419921875	0.3021681535646412
420.0	420.0	-0.208892822265625	0.220489501953125	0.3037298662720463
420.0	440.0	-0.174896240234375	0.23724365234375	0.2947426766274649
420.0	460.0	-0.13848876953125	0.210205078125	0.25172467927443476
420.0	480.0	-0.11749267578125	0.19305419921875	0.22599657674007087
420.0	500.0	-0.145660400390625	0.171661376953125	0.2251323623546825
420.0	520.0	-0.183746337890625	0.1339111328125	0.2273651428415155
420.0	540.0	-0.26324462890625	0.113525390625	0.286680569562271
420.0	560.0	-0.2928466796875	0.08880615234375	0.3060158664156069
420.0	580.0	-0.27166748046875	0.05999755859375	0.2782138152239193
420.0	600.0	-0.24725341796875	-0.0113525390625	0.24751390433750378
420.0	620.0	-0.170501708984375	-0.0245361328125	0.17225810454078827
420.0	640.0	-0.15228271484375	-0.0355224609375	0.15637093870422053
420.0	660.0	-0.139312744140625	-0.05670166015625	0.15040983659477233
420.0	680.0	-0.088836669921875	-0.09033203125	0.12669581600257818
420.0	700.0	-0.10345458984375	-0.48187255859375	0.49285293433784644
420.0	720.0	0.054473876953125	-0.48187255859375	0.4849418171244786
420.0	740.0	-0.038665771484375	-0.25091552734375	0.2538772217956429
420.0	760.0	-0.415863037109375	0.14166259765625	0.4393294404072529
420.0	780.0	-0.678863525390625	0.218994140625	0.7133120773783871
420.0	800.0	-0.88299560546875	0.28240966796875	0.9270579592664873
440.0	0.0	-0.253082275390625	0.23858684301376343	0.34781362793336656
440.0	20.0	-0.251556396484375	0.2500629425048828	0.35470000821314396
440.0	40.0	-0.2559814453125	0.24628829956054688	0.35522447388194145
440.0	60.0	-0.221923828125	0.3067169189453125	0.3785834833388271
440.0	80.0	-0.23046875	0.29677581787109375	0.37575488127184603
440.0	100.0	-0.224456787109375	0.28362274169921875	0.36169422014796565
440.0	120.0	-0.207611083984375	0.27660369873046875	0.34584963256384
440.0	140.0	-0.204681396484375	0.26666259765625	0.33615980582986565
440.0	160.0	-0.2020263671875	0.2581634521484375	0.3278155290162093
440.0	180.0	-0.203277587890625	0.2638397216796875	0.33306632443801
440.0	200.0	-0.19378662109375	0.2541046142578125	0.31956597050068447
440.0	220.0	-0.13360595703125	0.2193145751953125	0.25680622003241393
440.0	240.0	0.1572265625	0.09375	0.18305533167751878
440.0	260.0	0.605438232421875	0.163482666015625	0.627122025897433
440.0	280.0	1.73138427734375	0.098480224609375	1.7341827673207493
440.0	300.0	1.914794921875	-0.137176513671875	1.919702317741336
440.0	320.0	2.06951904296875	-0.149383544921875	2.074903494792882
440.0	340.0	2.53717041015625	-0.4669189453125	2.579776539094844
440.0	360.0	1.795440673828125	-0.399871826171875	1.8394305343237134
440.0	380.0	-0.394866943359375	-0.0443115234375	0.39734545935159243
440.0	400.0	-0.25115966796875	0.2330322265625	0.34261523233920743
440.0	420.0	-0.26885986328125	0.206512451171875	0.33901772604486113
440.0	440.0	-0.25048828125	0.231109619140625	0.34081671775736566
440.0	460.0	-0.206085205078125	0.21044921875	0.29455048026540065
440.0	480.0	-0.184539794921875	0.18707275390625	0.26277585726979574
440.0	500.0	-0.158294677734375	0.162750244140625	0.2270349025301235
440.0	520.0	-0.184906005859375	0.12030029296875	0.22059553823963507
440.0	540.0	-0.24755859375	0.09344482421875	0.2646076199068172
440.0	560.0	-0.27545166015625	0.0712890625	0.28452723510230643
440.0	580.0	-0.26763916015625	0.04339599609375	0.2711345284653203
440.0	600.0	-0.21868896484375	-0.0072021484375	0.21880752794761588
440.0	620.0	-0.139984130859375	-0.0196533203125	0.1413570298632521
440.0	640.0	-0.12432861328125	-0.031494140625	0.12825554558827423
440.0	660.0	-0.11505126953125	-0.060302734375	0.1298969375845872
440.0	680.0	-0.097198486328125	-0.12030029296875	0.15465996971694318
440.0	700.0	-0.028839111328125	-0.36566162109375	0.36679710397317095
440.0	720.0	0.124053955078125	-0.41046142578125	0.4287982810423825
440.0	740.0	-0.17022705078125	-0.01141357421875	0.17060925676565494
440.0	760.0	-0.308258056640625	0.1788330078125	0.3563765903747333
440.0	780.0	-0.4696044921875	0.21539306640625	0.5166454801298149
440.0	800.0	-0.606414794921875	0.25408935546875	0.6574954783591022
460.0	0.0	-0.246978759765625	0.2303372323513031	0.337718445428473
460.0	20.0	-0.232025146484375	0.2306671142578125	0.3271742444036853
460.0	40.0	-0.243560791015625	0.22980117797851562	0.33485883640792635
460.0	60.0	-0.236297607421875	0.2596244812011719	0.3510575885980535
460.0	80.0	-0.230224609375	0.2692108154296875	0.3542285052140618
460.0	100.0	-0.25848388671875	0.2691802978515625	0.37319157606340403
460.0	120.0	-0.24359130859375	0.26480865478515625	0.3598059883764299
460.0	140.0	-0.222625732421875	0.2493133544921875	0.33424446960948123
460.0	160.0	-0.214263916015625	0.2444305419921875	0.32504663598466194
460.0	180.0	-0.20220947265625	0.2511138916015625	0.3224079052802521
460.0	200.0	-0.17657470703125	0.238922119140625	0.2970898957854655
460.0	220.0	-0.108917236328125	0.2168426513671875	0.24265963780840905
460.0	240.0	0.2012939453125	0.1143798828125	0.23152107897915683
460.0	260.0	0.617767333984375	0.155487060546875	0.6370343043633285
460.0	280.0	1.37738037109375	0.200408935546875	1.3918837696163384
460.0	300.0	1.518280029296875	-0.04205322265625	1.5188623113691035
460.0	320.0	1.626861572265625	-0.043609619140625	1.6274459665980225
460.0	340.0	1.960845947265625	-0.288360595703125	1.9819355847409086
460.0	360.0	1.458251953125	-0.346954345703125	1.498958330573322
460.0	380.0	-0.40380859375	0.028656005859375	0.40482409396942404
460.0	400.0	-0.3056640625	0.254150390625	0.39752099335612956
460.0	420.0	-0.2996826171875	0.2244873046875	0.37443854103204727
460.0	440.0	-0.269287109375	0.229400634765625	0.3537516056591332
460.0	460.0	-0.251953125	0.21417236328125	0.3306813850078975
460.0	480.0	-0.256011962890625	0.194183349609375	0.3213242885444975
460.0	500.0	-0.2366943359375	0.16400146484375	0.2879595269057613
460.0	520.0	-0.2506103515625	0.1038818359375	0.2712876409791377
460.0	540.0	-0.295135498046875	0.0635986328125	0.30191016594840947
460.0	560.0	-0.2833251953125	0.0467529296875	0.2871567563774716
460.0	580.0	-0.2666015625	0.01776123046875	0.2671925418779601
460.0	600.0	-0.240509033203125	-0.027099609375	0.2420309564509868
460.0	620.0	-0.15533447265625	-0.03955078125	0.16029055709205278
460.0	640.0	-0.14569091796875	-0.07073974609375	0.16195664622356584
460.0	660.0	-0.147003173828125	-0.12982177734375	0.19612145978508352
460.0	680.0	-0.14739990234375	-0.228759765625	0.27213555736020967
460.0	700.0	-0.079620361328125	-0.29620361328125	0.30671808303210535
460.0	720.0	0.008636474609375	-0.30682373046875	0.3069452561491031
460.0	740.0	0.83673095703125	-0.01324462890625	0.8368357751968398
460.0	760.0	1.087646484375	0.065185546875	1.0895981050344619
460.0	780.0	1.147857666015625	0.06671142578125	1.1497946059016826
460.0	800.0	1.180755615234375	0.0888671875	1.1840950974992117
480.0	0.0	-0.263092041015625	0.22045746445655823	0.343247601128372
480.0	20.0	-0.223358154296875	0.21083450317382812	0.307148258695148
480.0	40.0	-0.226226806640625	0.21332931518554688	0.31094688414639104
480.0	60.0	-0.2156982421875	0.2255706787109375	0.3121023274134469
480.0	80.0	-0.209930419921875	0.23480987548828125	0.31497056820502595
480.0	100.0	-0.22113037109375	0.24097442626953125	0.32705858058762094
480.0	120.0	-0.2479248046875	0.244232177734375	0.3480173349421123
480.0	140.0	-0.271270751953125	0.23236083984375	0.35718255942599814
480.0	160.0	-0.261810302734375	0.2252655029296875	0.3453826594199977
480.0	180.0	-0.224822998046875	0.2412872314453125	0.3297952524056842
480.0	200.0	-0.192962646484375	0.2329864501953125	0.3025182125308602
480.0	220.0	-0.113128662109375	0.203948974609375	0.23322366611232365
480.0	240.0	0.224945068359375	0.1028289794921875	0.2473339499595812
480.0	260.0	0.527313232421875	0.050933837890625	0.5297674026678829
480.0	280.0	1.166839599609375	0.225341796875	1.1883995862652512
480.0	300.0	1.055999755859375	0.086273193359375	1.0595180735917078
480.0	320.0	1.0853271484375	0.113739013671875	1.0912706274643913
480.0	340.0	1.233306884765625	0.109649658203125	1.2381716034356274
480.0	360.0	0.449676513671875	0.021270751953125	0.4501793107604384
480.0	380.0	-0.507049560546875	0.079803466796875	0.5132911943172014
480.0	400.0	-0.403350830078125	0.27484130859375	0.48808773497624114
480.0	420.0	-0.33636474609375	0.228973388671875	0.4069030045779884
480.0	440.0	-0.29388427734375	0.22576904296875	0.37059361736662905
480.0	460.0	-0.277252197265625	0.200408935546875	0.3421001641853575
480.0	480.0	-0.30450439453125	0.18878173828125	0.35827569132908466
480.0	500.0	-0.318084716796875	0.15142822265625	0.35229021229176805
480.0	520.0	-0.34326171875	0.09173583984375	0.35530841795691
480.0	540.0	-0.382720947265625	0.06640625	0.38843933054591656
480.0	560.0	-0.383819580078125	0.03570556640625	0.3854767924580406
480.0	580.0	-0.329864501953125	0.01983642578125	0.3304603961695838
480.0	600.0	-0.26702880859375	-0.0255126953125	0.26824481773392383
480.0	620.0	-0.17626953125	-0.05377197265625	0.18428882953244677
480.0	640.0	-0.228363037109375	-0.15673828125	0.2769775541935156
480.0	660.0	-0.215057373046875	-0.25152587890625	0.3309304178545458
480.0	680.0	-0.226806640625	-0.2628173828125	0.3471515936014266
480.0	700.0	-0.21209716796875	-0.2740478515625	0.3465363380749358
480.0	720.0	-0.186920166015625	-0.218017578125	0.2871773194992935
480.0	740.0	0.90771484375	0.02130126953125	0.9079647469190254
480.0	760.0	1.15704345703125	0.092529296875	1.1607373657460192
480.0	780.0	1.199005126953125	0.0989990234375	1.2030852426579997
480.0	800.0	1.225921630859375	0.12255859375	1.2320326513168744
500.0	0.0	-0.254150390625	0.2442781925201416	0.3525113564067794
500.0	20.0	-0.2021484375	0.22671890258789062	0.30375228653353187
500.0	40.0	-0.19091796875	0.22941970825195312	0.2984678765395654
500.0	60.0	-0.189453125	0.21254730224609375	0.28472590725881963
500.0	80.0	-0.1907958984375	0.22100830078125	0.29197216284226185
500.0	100.0	-0.194549560546875	0.23276519775390625	0.3033630972850806
500.0	120.0	-0.242645263671875	0.2288818359375	0.33356201642950056
500.0	140.0	-0.300537109375	0.211578369140625	0.3675431408687792
500.0	160.0	-0.331817626953125	0.19293212890625	0.3838303582588291
500.0	180.0	-0.295654296875	0.2054290771484375	0.36001745651941564
500.0	200.0	-0.24249267578125	0.1878509521484375	0.30674203825140267
500.0	220.0	-0.19586181640625	0.17095947265625	0.2599788307090765
500.0	240.0	0.119842529296875	0.129669189453125	0.1765682035976545
500.0	260.0	0.473785400390625	0.151885986328125	0.49753588661138026
500.0	280.0	1.126678466796875	0.41351318359375	1.200165622132877
500.0	300.0	1.02789306640625	0.374755859375	1.0940777440849156
500.0	320.0	1.004730224609375	0.423980712890625	1.0905239424913364
500.0	340.0	1.073760986328125	0.54229736328125	1.2029335334847657
500.0	360.0	0.232635498046875	0.470703125	0.525053051449359
500.0	380.0	-0.553314208984375	0.2469482421875	0.60592082666261
500.0	400.0	-0.434478759765625	0.29815673828125	0.5269432922715589
500.0	420.0	-0.344207763671875	0.22613525390625	0.4118447979897737
500.0	440.0	-0.318206787109375	0.212677001953125	0.38273628848365115
500.0	460.0	-0.306488037109375	0.176727294921875	0.35379012657444386
500.0	480.0	-0.32415771484375	0.15826416015625	0.36072949488873945
500.0	500.0	-0.330963134765625	0.106475830078125	0.3476689502453663
500.0	520.0	-0.342132568359375	0.04815673828125	0.3455050879134361
500.0	540.0	-0.35369873046875	0.01080322265625	0.3538636765125321
500.0	560.0	-0.39129638671875	0.00885009765625	0.39139645691763064
500.0	580.0	-0.32818603515625	0.022216796875	0.3289371668494826
500.0	600.0	-0.39520263671875	-0.04071044921875	0.3972939273951273
500.0	620.0	-0.361419677734375	-0.0924072265625	0.3730459475380917
500.0	640.0	-0.326934814453125	-0.17425537109375	0.37047443536163166
500.0	660.0	-0.28668212890625	-0.260498046875	0.38735755505722286
500.0	680.0	-0.28924560546875	-0.2373046875	0.3741343809281051
500.0	700.0	-0.279510498046875	-0.186767578125	0.33616699236702297
500.0	720.0	-0.333038330078125	-0.06695556640625	0.33970218894497556
500.0	740.0	1.01904296875	0.0771484375	1.0219591251941071
500.0	760.0	1.2142333984375	0.1331787109375	1.2215151717960997
500.0	780.0	1.240509033203125	0.1431884765625	1.2487456111149466
500.0	800.0	1.24822998046875	0.1480712890625	1.2569817782233943
520.0	0.0	-0.2086181640625	0.22513225674629211	0.30693007575747044
520.0	20.0	-0.171142578125	0.21709060668945312	0.27643826355999734
520.0	40.0	-0.16259765625	0.21789932250976562	0.27187885641992837
520.0	60.0	-0.1585693359375	0.199127197265625	0.25455033881439415
520.0	80.0	-0.1600341796875	0.20960235595703125	0.2637121276903834
520.0	100.0	-0.1700439453125	0.20076751708984375	0.263101765968724
520.0	120.0	-0.1949462890625	0.17877197265625	0.2645060941200539
520.0	140.0	-0.2288818359375	0.1766510009765625	0.289123625752276
520.0	160.0	-0.33349609375	0.1585235595703125	0.3692551468637251
520.0	180.0	-0.3134765625	0.188751220703125	0.3659160812997103
520.0	200.0	-0.2958984375	0.162506103515625	0.33758572095805894
520.0	220.0	-0.2845458984375	0.162506103515625	0.3276806402542498
520.0	240.0	-0.2056884765625	0.154632568359375	0.2573304890369948
520.0	260.0	-0.0277099609375	0.219451904296875	0.2211944398819341
520.0	280.0	-0.055908203125	0.472076416015625	0.47537550392802497
520.0	300.0	-0.10302734375	0.482330322265625	0.4932110839559897
520.0	320.0	-0.11669921875	0.524017333984375	0.5368546115783606
520.0	340.0	-0.3641357421875	0.578765869140625	0.6837870794483796
520.0	360.0	-0.5498046875	0.518524169921875	0.7557463259521293
520.0	380.0	-0.529052734375	0.356231689453125	0.6378070337651444
520.0	400.0	-0.4774169921875	0.335693359375	0.5836240364805345
520.0	420.0	-0.4080810546875	0.24713134765625	0.47707866247533715
520.0	440.0	-0.3709716796875	0.2149658203125	0.42875434812114865
520.0	460.0	-0.3770751953125	0.160858154296875	0.4099524956915829
520.0	480.0	-0.3505859375	0.127288818359375	0.37297847505195236
520.0	500.0	-0.3609619140625	0.083526611328125	0.37049993009935006
520.0	520.0	-0.3695068359375	0.02734375	0.3705171824202017
520.0	540.0	-0.3463134765625	-0.025146484375	0.347225243502294
520.0	560.0	-0.3570556640625	-0.0179443359375	0.357506288659865
520.0	580.0	-0.3609619140625	-0.0238037109375	0.36174593302214153
520.0	600.0	-0.362060546875	-0.07122802734375	0.36900036786256196
520.0	620.0	-0.333740234375	-0.14886474609375	0.3654357079846421
520.0	640.0	-0.2991943359375	-0.24835205078125	0.3888392878611087
520.0	660.0	-0.2279052734375	-0.3973388671875	0.4580600277676141
520.0	680.0	-0.2235107421875	-0.39166259765625	0.4509508202410199
520.0	700.0	-0.2403564453125	-0.35162353515625	0.4259229170625119
520.0	720.0	0.1490478515625	-0.77935791015625	0.793482207852523
520.0	740.0	1.0938720703125	0.09735107421875	1.0981954916413104
520.0	760.0	1.2388916015625	0.13702392578125	1.2464461306685506
520.0	780.0	1.244873046875	0.14471435546875	1.2532562178240256
520.0	800.0	1.244140625	0.14288330078125	1.252318462859003
540.0	0.0	-0.1746826171875	0.21680033206939697	0.2784176731690635
540.0	20.0	-0.14892578125	0.2150592803955078	0.2615901037982066
540.0	40.0	-0.1385498046875	0.21588134765625	0.2565166751788723
540.0	60.0	-0.1361083984375	0.212066650390625	0.25198761940444775
540.0	80.0	-0.1463623046875	0.2073211669921875	0.25377941310602614
540.0	100.0	-0.152099609375	0.1795806884765625	0.23533702395871284
540.0	120.0	-0.1683349609375	0.16291046142578125	0.23425728914121458
540.0	140.0	-0.18212890625	0.1704254150390625	0.24943087335584183
540.0	160.0	-0.216552734375	0.1775665283203125	0.2800445656409309
540.0	180.0	-0.2398681640625	0.160980224609375	0.28887950575629145
540.0	200.0	-0.2608642578125	0.126983642578125	0.2901292927066749
540.0	220.0	-0.2694091796875	0.13433837890625	0.30104502345504874
540.0	240.0	-0.2755126953125	0.1221923828125	0.30139380168768404
540.0	260.0	-0.2496337890625	0.194366455078125	0.31637848773476607
540.0	280.0	-0.234130859375	0.53302001953125	0.5821748882705009
540.0	300.0	-0.256103515625	0.597076416015625	0.6496839672314134
540.0	320.0	-0.25830078125	0.62738037109375	0.6784728613792094
540.0	340.0	-0.324951171875	0.646209716796875	0.7233120088769667
540.0	360.0	-0.3760986328125	0.58209228515625	0.6930235277693368
540.0	380.0	-0.4095458984375	0.376617431640625	0.5563888323309157
540.0	400.0	-0.4127197265625	0.33880615234375	0.5339730157599737
540.0	420.0	-0.377685546875	0.210113525390625	0.4321967906756651
540.0	440.0	-0.3321533203125	0.1552734375	0.3666546993939729
540.0	460.0	-0.2967529296875	0.08502197265625	0.30869246364703246
540.0	480.0	-0.285888671875	0.057647705078125	0.29164291626443783
540.0	500.0	-0.260986328125	0.01348876953125	0.2613346712008136
540.0	520.0	-0.286376953125	-0.41143798828125	0.5012913100005629
540.0	540.0	-0.32080078125	-0.59002685546875	0.6715987130906012
540.0	560.0	-0.328125	-0.61761474609375	0.6993668495270899
540.0	580.0	-0.3236083984375	-0.60528564453125	0.6863622272640697
540.0	600.0	-0.3475341796875	-0.564697265625	0.6630708920284583
540.0	620.0	-0.3587646484375	-0.565673828125	0.6698499479690022
540.0	640.0	-0.348388671875	-0.564208984375	0.6631036455489409
540.0	660.0	-0.3697509765625	-0.65289306640625	0.7503233575134646
540.0	680.0	-0.3876953125	-0.752197265625	0.8462318723306275
540.0	700.0	-0.447265625	-0.7677001953125	0.888487551510707
540.0	720.0	-0.4737548828125	-0.8277587890625	0.9537443587560044
540.0	740.0	-0.5787353515625	-0.73785400390625	0.9377436420625068
540.0	760.0	0.259765625	-0.67041015625	0.7189770215624349
540.0	780.0	1.1474609375	-0.072021484375	1.1497189644865207
540.0	800.0	1.236328125	0.1884765625	1.250612109040142
560.0	0.0	-0.0780029296875	0.22835803031921387	0.24131275774625774
560.0	20.0	-0.0732421875	0.22891807556152344	0.24034954409895706
560.0	40.0	-0.0899658203125	0.22818374633789062	0.2452787616515051
560.0	60.0	-0.11376953125	0.21063232421875	0.23939398957918168
560.0	80.0	-0.138916015625	0.19155120849609375	0.23662105754441895
560.0	100.0	-0.1502685546875	0.1743011474609375	0.23013371881162842
560.0	120.0	-0.1624755859375	0.16021728515625	0.2281839049726625
560.0	140.0	-0.182373046875	0.151458740234375	0.23706471314781294
560.0	160.0	-0.222412109375	0.160675048828125	0.274378602869388
560.0	180.0	-0.24658203125	0.132843017578125	0.28008920981472674
560.0	200.0	-0.26416015625	0.0952911376953125	0.2808219882297172
560.0	220.0	-0.2723388671875	0.1306915283203125	0.3020740540921544
560.0	240.0	-0.279296875	0.1239776611328125	0.30557683950968556
560.0	260.0	-0.2818603515625	0.1341552734375	0.31215844562341494
560.0	280.0	-0.260009765625	0.52294921875	0.5840213725640551
560.0	300.0	-0.2843017578125	0.590240478515625	0.6551422074432629
560.0	320.0	-0.2945556640625	0.593292236328125	0.6623886449196786
560.0	340.0	-0.2967529296875	0.6097412109375	0.6781199345201726
560.0	360.0	-0.3045654296875	0.50567626953125	0.5903122822098257
560.0	380.0	-0.3201904296875	0.233184814453125	0.3961023465658897
560.0	400.0	-0.3123779296875	0.238922119140625	0.39327312388529134
560.0	420.0	-0.3204345703125	0.095458984375	0.33435120988156003
560.0	440.0	-0.30859375	0.036834716796875	0.3107843285955205
560.0	460.0	-0.2781982421875	0.001617431640625	0.27820294398393236
560.0	480.0	-0.23583984375	-0.140716552734375	0.2746298966126422
560.0	500.0	-0.2208251953125	-0.190582275390625	0.2916939673319827
560.0	520.0	-0.2642822265625	-0.52679443359375	0.5893704018206144
560.0	540.0	-0.2896728515625	-0.6112060546875	0.6763750455324393
560.0	560.0	-0.3074951171875	-0.63006591796875	0.7010965041133481
560.0	580.0	-0.3094482421875	-0.61822509765625	0.6913468637124301
560.0	600.0	-0.3465576171875	-0.5699462890625	0.6670389452249341
560.0	620.0	-0.3822021484375	-0.56854248046875	0.6850686347861795
560.0	640.0	-0.4322509765625	-0.540771484375	0.6922966886042253
560.0	660.0	-0.4566650390625	-0.653076171875	0.7969011508166237
560.0	680.0	-0.4913330078125	-0.74957275390625	0.8962518831024445
560.0	700.0	-0.554931640625	-0.764892578125	0.9449919480278461
560.0	720.0	-0.5682373046875	-0.841064453125	1.0150285950400462
560.0	740.0	-0.6715087890625	-0.8162841796875	1.056997594981313
560.0	760.0	-0.666259765625	-0.05255126953125	0.6683290441242442
560.0	780.0	1.076416015625	0.06524658203125	1.078391652026647
560.0	800.0	1.1947021484375	0.23431396484375	1.2174630415753804
580.0	0.0	0.017333984375	0.23386552929878235	0.23450704212989504
580.0	20.0	0.0025634765625	0.2359180450439453	0.23593197195260227
580.0	40.0	-0.03369140625	0.22922134399414062	0.23168412849736317
580.0	60.0	-0.0985107421875	0.2102508544921875	0.23218481462194526
580.0	80.0	-0.134521484375	0.17389678955078125	0.21985477746576731
580.0	100.0	-0.1573486328125	0.16217803955078125	0.22596528220170842
580.0	120.0	-0.164306640625	0.1396942138671875	0.2156644280854968
580.0	140.0	-0.1781005859375	0.137176513671875	0.2248048367238813
580.0	160.0	-0.2174072265625	0.1385650634765625	0.2578103546754125
580.0	180.0	-0.240966796875	0.140411376953125	0.2788912906027545
580.0	200.0	-0.2574462890625	0.1049041748046875	0.27799906050831313
580.0	220.0	-0.2664794921875	0.1633758544921875	0.3125747743941604
580.0	240.0	-0.276611328125	0.1628875732421875	0.3210080814618308
580.0	260.0	-0.2799072265625	0.17498779296875	0.33010420047310035
580.0	280.0	-0.2982177734375	0.254241943359375	0.39188366406010305
580.0	300.0	-0.332763671875	0.211181640625	0.3941184424215636
580.0	320.0	-0.349853515625	0.16265869140625	0.38581774490705556
580.0	340.0	-0.3541259765625	0.21563720703125	0.4146138110731268
580.0	360.0	-0.357666015625	0.199462890625	0.40952463109017445
580.0	380.0	-0.3336181640625	0.20819091796875	0.39324869703166715
580.0	400.0	-0.3096923828125	0.245941162109375	0.3954698815229725
580.0	420.0	-0.3192138671875	0.144805908203125	0.35052281531354096
580.0	440.0	-0.304443359375	0.10125732421875	0.3208407779186998
580.0	460.0	-0.2823486328125	0.094024658203125	0.2975926524652489
580.0	480.0	-0.2747802734375	0.045928955078125	0.27859229634890426
580.0	500.0	-0.2230224609375	-0.053375244140625	0.22932059386302409
580.0	520.0	-0.224853515625	-0.56219482421875	0.6054932896963213
580.0	540.0	-0.2647705078125	-0.63824462890625	0.6909845353804713
580.0	560.0	-0.2965087890625	-0.64117431640625	0.7064148681973873
580.0	580.0	-0.2996826171875	-0.63055419921875	0.6981463093053982
580.0	600.0	-0.34130859375	-0.575439453125	0.6690456788444281
580.0	620.0	-0.38525390625	-0.58392333984375	0.6995620337719618
580.0	640.0	-0.4395751953125	-0.56591796875	0.7165818164649089
580.0	660.0	-0.4638671875	-0.67596435546875	0.8198174049771344
580.0	680.0	-0.5009765625	-0.7705078125	0.919053755390756
580.0	700.0	-0.559814453125	-0.76202392578125	0.9455541684063958
580.0	720.0	-0.5654296875	-0.80853271484375	0.9866285433125034
580.0	740.0	-0.6651611328125	-0.7784423828125	1.0239198581740716
580.0	760.0	-0.6080322265625	0.20538330078125	0.6417830542935461
580.0	780.0	1.11083984375	0.16778564453125	1.123439887565548
580.0	800.0	1.2178955078125	0.178466796875	1.2309020535918729
600.0	0.0	0.0867919921875	0.17362523078918457	0.19410968722470465
600.0	20.0	0.0411376953125	0.1815338134765625	0.18613660416738959
600.0	40.0	-0.0008544921875	0.1695404052734375	0.16954255860160874
600.0	60.0	-0.0882568359375	0.21857452392578125	0.23572036738279684
600.0	80.0	-0.13037109375	0.17431640625	0.21767597840250155
600.0	100.0	-0.1544189453125	0.1620635986328125	0.22385222954717743
600.0	120.0	-0.160400390625	0.14579010009765625	0.21675571180279707
600.0	140.0	-0.1744384765625	0.1321258544921875	0.21882875389385317
600.0	160.0	-0.2080078125	0.0957489013671875	0.22898712228869675
600.0	180.0	-0.235595703125	0.0911865234375	0.25262683425871624
600.0	200.0	-0.253662109375	0.0691375732421875	0.2629153281313079
600.0	220.0	-0.2646484375	0.1736297607421875	0.3165218622569074
600.0	240.0	-0.27490234375	0.19354248046875	0.33619933126828144
600.0	260.0	-0.275634765625	0.242034912109375	0.3668179694357156
600.0	280.0	-0.2958984375	0.27337646484375	0.402853046215872
600.0	300.0	-0.3336181640625	0.211456298828125	0.3949871462548148
600.0	320.0	-0.3515625	0.16522216796875	0.3884514849946436
600.0	340.0	-0.3585205078125	0.198150634765625	0.40963475021066387
600.0	360.0	-0.358154296875	0.188140869140625	0.4045633288015801
600.0	380.0	-0.329833984375	0.252777099609375	0.41555591601566166
600.0	400.0	-0.314453125	0.2447509765625	0.39847686049576714
600.0	420.0	-0.3111572265625	0.19366455078125	0.3665034486486728
600.0	440.0	-0.2947998046875	0.1318359375	0.32293596774018846
600.0	460.0	-0.2650146484375	0.105316162109375	0.28517408347867074
600.0	480.0	-0.244873046875	0.0660400390625	0.25362195458047887
600.0	500.0	-0.176513671875	-0.00421142578125	0.17656390476511938
600.0	520.0	-0.1793212890625	-0.554443359375	0.5827208280695586
600.0	540.0	-0.2276611328125	-0.66015625	0.6983092909359958
600.0	560.0	-0.279541015625	-0.6483154296875	0.7060142178366837
600.0	580.0	-0.301025390625	-0.64324951171875	0.7102015348669307
600.0	600.0	-0.3572998046875	-0.6011962890625	0.6993569392036134
600.0	620.0	-0.4083251953125	-0.62567138671875	0.7471239182930466
600.0	640.0	-0.460693359375	-0.617919921875	0.7707550851095496
600.0	660.0	-0.47412109375	-0.71026611328125	0.8539723433544846
600.0	680.0	-0.50244140625	-0.77410888671875	0.9228715702693523
600.0	700.0	-0.558837890625	-0.757080078125	0.9409941725069053
600.0	720.0	-0.568359375	-0.80029296875	0.9815809772917765
600.0	740.0	-0.6829833984375	-0.76513671875	1.025622016593225
600.0	760.0	-0.6903076171875	0.18023681640625	0.7134493088757914
600.0	780.0	1.115234375	0.14715576171875	1.124901119827279
600.0	800.0	1.232666015625	0.15380859375	1.242224854681376
620.0	0.0	0.08203125	0.14667153358459473	0.1680525654092177
620.0	20.0	0.0263671875	0.14574241638183594	0.14810834044535304
620.0	40.0	-0.014404296875	0.13387680053710938	0.13464947638411412
620.0	60.0	-0.1124267578125	0.19606781005859375	0.2260140748126172
620.0	80.0	-0.173828125	0.126434326171875	0.2149461697159354
620.0	100.0	-0.193115234375	0.1912994384765625	0.27182525436235555
620.0	120.0	-0.198974609375	0.18393707275390625	0.2709681566332281
620.0	140.0	-0.20458984375	0.185882568359375	0.27642238220796655
620.0	160.0	-0.2208251953125	0.154510498046875	0.26951300690596947
620.0	180.0	-0.236572265625	0.1727294921875	0.2929196380140758
620.0	200.0	-0.250732421875	0.111846923828125	0.27454777680600034
620.0	220.0	-0.258056640625	0.1469879150390625	0.2969826205995749
620.0	240.0	-0.2666015625	0.179290771484375	0.3212811445866436
620.0	260.0	-0.2752685546875	0.22247314453125	0.35393089330739075
620.0	280.0	-0.3035888671875	0.272979736328125	0.4082696862687238
620.0	300.0	-0.3284912109375	0.236572265625	0.4048121941420869
620.0	320.0	-0.34619140625	0.16815185546875	0.38486820634983077
620.0	340.0	-0.3458251953125	0.23175048828125	0.41629719495995476
620.0	360.0	-0.3546142578125	0.1845703125	0.39977177501701877
620.0	380.0	-0.3309326171875	0.23681640625	0.4069378421672448
620.0	400.0	-0.3062744140625	0.258819580078125	0.40098826883232463
620.0	420.0	-0.302734375	0.20941162109375	0.36810505138581423
620.0	440.0	-0.2869873046875	0.14801025390625	0.322906717665007
620.0	460.0	-0.2593994140625	0.117645263671875	0.28483058838613756
620.0	480.0	-0.240234375	0.07769775390625	0.25248662517788306
620.0	500.0	-0.1617431640625	0.02301025390625	0.1633717322726881
620.0	520.0	-0.1766357421875	-0.48846435546875	0.5194204578004512
620.0	540.0	-0.2027587890625	-0.66375732421875	0.694035238295669
620.0	560.0	-0.257080078125	-0.66015625	0.7084464983206696
620.0	580.0	-0.2872314453125	-0.64971923828125	0.7103780625618132
620.0	600.0	-0.377197265625	-0.5999755859375	0.7086949138494104
620.0	620.0	-0.485107421875	-0.64825439453125	0.80966843262368
620.0	640.0	-0.724365234375	-0.66741943359375	0.9849638029439207
620.0	660.0	-0.832763671875	-0.769775390625	1.134041218477796
620.0	680.0	-0.88427734375	-0.7650146484375	1.1692706414656564
620.0	700.0	-0.97119140625	-0.685546875	1.1887755319639273
620.0	720.0	-1.0	-0.644287109375	1.18958222889668
620.0	740.0	-0.9893798828125	-0.600341796875	1.15727387665547
620.0	760.0	-0.77490234375	0.21246337890625	0.8035012941654195
620.0	780.0	1.143310546875	0.143310546875	1.1522573147701094
620.0	800.0	1.2425537109375	0.15301513671875	1.251939837464089
