# Supplementary material for: Real-time emotion detection by quantitative facial motion analysis
Source: PLoS One. 2023 Mar 10;18(3):e0282730. doi: 10.1371/journal.pone.0282730 (PMC10004542; doi:10.1371/journal.pone.0282730)
Supplement: S1 Dataset — Data from each participant is organized into folders by Study ID and subsequently by emotions. The data files (.csv) contain the pixel displacement results after DISC-processing of videos. (ZIP) [file pone.0282730.s004.zip › S1_Dataset/1/neutral/result/100048_cropped_result.csv]

pos_x	pos_y	disp_x	disp_y	disp_xy_indi
0.0	0.0	-0.13327884674072266	-0.2559666633605957	0.28858652730246015
0.0	20.0	-0.06701314449310303	-0.3074760437011719	0.3146939449448916
0.0	40.0	-0.1099843978881836	-0.23495864868164062	0.2594265490830283
0.0	60.0	-0.06072282791137695	-0.28052520751953125	0.28702204424648425
0.0	80.0	-0.04655313491821289	-0.2831573486328125	0.2869586702915203
0.0	100.0	-0.06522417068481445	-0.26454925537109375	0.27247110114454703
0.0	120.0	-0.04067885875701904	-0.35009765625	0.35245303014943236
0.0	140.0	-0.051622748374938965	-0.3171234130859375	0.32129763036327613
0.0	160.0	-0.08061730861663818	-0.2541656494140625	0.2666445720255007
0.0	180.0	-0.08591830730438232	-0.223724365234375	0.23965505863547779
0.0	200.0	-0.09104669094085693	-0.1961212158203125	0.21622449266009972
0.0	220.0	-0.10654759407043457	-0.188323974609375	0.21637538957762878
0.0	240.0	-0.15529048442840576	-0.1474609375	0.21414915979846347
0.0	260.0	-0.13909173011779785	-0.21185302734375	0.25343286010672333
0.0	280.0	-0.12745308876037598	-0.2615966796875	0.29099332064170264
0.0	300.0	-0.10182821750640869	-0.31549072265625	0.33151678986545363
0.0	320.0	-0.07068336009979248	-0.369781494140625	0.3764764146714506
0.0	340.0	-0.060022950172424316	-0.247100830078125	0.25428640304330025
0.0	360.0	-0.025969743728637695	-0.273895263671875	0.2751236868232487
0.0	380.0	-0.007853031158447266	-0.27337646484375	0.2734892349414171
0.0	400.0	0.007735133171081543	-0.253143310546875	0.25326146165535324
0.0	420.0	0.03216552734375	-0.2744140625	0.2762927774066044
0.0	440.0	0.1106945276260376	-0.270599365234375	0.29236500288440526
0.0	460.0	0.1931527853012085	-0.09942626953125	0.2172408376491757
0.0	480.0	0.2711907625198364	-0.108795166015625	0.29219996205416887
0.0	500.0	0.3141821622848511	-0.10565185546875	0.33147058038681826
0.0	520.0	0.37512683868408203	-0.084716796875	0.38457389507593115
0.0	540.0	0.49936366081237793	-0.102294921875	0.5097335743124559
0.0	560.0	0.6335067749023438	-0.003173828125	0.6335147251896643
0.0	580.0	0.8210659027099609	0.193603515625	0.8435825613745714
0.0	600.0	0.542116105556488	-0.13916015625	0.5596922556112937
0.0	620.0	0.5563487410545349	-0.0841064453125	0.5626702549593949
0.0	640.0	0.30016589164733887	0.0635986328125	0.30682951064729935
0.0	660.0	0.2444981336593628	0.044921875	0.24859065190877
0.0	680.0	0.21832776069641113	0.0518798828125	0.2244070705912541
0.0	700.0	0.14163172245025635	0.09033203125	0.16798637050063742
0.0	720.0	0.21290946006774902	0.208251953125	0.29782430083308786
0.0	740.0	0.6284124851226807	0.288330078125	0.6914018262990285
0.0	760.0	1.0302969217300415	0.12744140625	1.0381488616539425
0.0	780.0	1.0559096336364746	0.1173095703125	1.0624060851168058
0.0	800.0	1.0312538146972656	0.197509765625	1.0499973989705425
20.0	0.0	-0.11337471008300781	-0.1628665328025818	0.1984422646351843
20.0	20.0	-0.12060165405273438	-0.16360855102539062	0.2032548078862669
20.0	40.0	-0.12378501892089844	-0.14928054809570312	0.19392630803735916
20.0	60.0	-0.089599609375	-0.17264556884765625	0.19451113706645026
20.0	80.0	-0.07913589477539062	-0.182342529296875	0.19877446473901877
20.0	100.0	-0.09349250793457031	-0.1667633056640625	0.19118276375212603
20.0	120.0	-0.0795745849609375	-0.1989898681640625	0.21431071415973685
20.0	140.0	-0.09650611877441406	-0.158599853515625	0.18565382973717245
20.0	160.0	-0.10953712463378906	-0.1417694091796875	0.17915620852260716
20.0	180.0	-0.10959434509277344	-0.1316070556640625	0.17126394126282846
20.0	200.0	-0.1402873992919922	-0.11309814453125	0.18019918062111814
20.0	220.0	-0.1591339111328125	-0.1116790771484375	0.19441146557019862
20.0	240.0	-0.1828765869140625	-0.1009368896484375	0.20888298574378314
20.0	260.0	-0.16987037658691406	-0.168914794921875	0.23955824507889326
20.0	280.0	-0.13451385498046875	-0.2471923828125	0.28142148337010114
20.0	300.0	-0.10101127624511719	-0.29290771484375	0.30983577479635066
20.0	320.0	-0.066192626953125	-0.3348388671875	0.3413188111463589
20.0	340.0	-0.05376243591308594	-0.228851318359375	0.23508152932574836
20.0	360.0	-0.018215179443359375	-0.257049560546875	0.25769413912523376
20.0	380.0	0.0022525787353515625	-0.257232666015625	0.2572425287087363
20.0	400.0	0.022054672241210938	-0.242706298828125	0.24370629055999837
20.0	420.0	0.0376434326171875	-0.249603271484375	0.2524258725941288
20.0	440.0	0.08528327941894531	-0.21514892578125	0.23143529984268976
20.0	460.0	0.1395111083984375	-0.033538818359375	0.14348589374396262
20.0	480.0	0.19522857666015625	-0.014373779296875	0.19575699904735405
20.0	500.0	0.22467613220214844	-0.029998779296875	0.22667000494247116
20.0	520.0	0.17242050170898438	-0.1290283203125	0.21535351599693697
20.0	540.0	0.07092094421386719	-0.221435546875	0.2325155516261585
20.0	560.0	0.055530548095703125	-0.2232666015625	0.23006872265711678
20.0	580.0	-0.06079864501953125	-0.220458984375	0.22868895694341576
20.0	600.0	-0.11520004272460938	-0.2357177734375	0.2623621896502703
20.0	620.0	-0.1849384307861328	-0.17431640625	0.2541425439975611
20.0	640.0	-0.22806167602539062	-0.177001953125	0.28868983266054754
20.0	660.0	-0.2548332214355469	-0.21875	0.3358445075436227
20.0	680.0	-0.3091087341308594	-0.2540283203125	0.4000982342335097
20.0	700.0	-0.3404998779296875	-0.2979736328125	0.45246928373273104
20.0	720.0	-0.3856639862060547	-0.267333984375	0.46925917088337943
20.0	740.0	-0.333892822265625	-0.32080078125	0.4630308391577332
20.0	760.0	-0.3007774353027344	-0.0670166015625	0.3081530309315121
20.0	780.0	1.0506000518798828	0.109375	1.056278069276747
20.0	800.0	1.0442619323730469	0.1392822265625	1.0535096212373656
40.0	0.0	-0.1506195068359375	-0.10477560758590698	0.18347796539229716
40.0	20.0	-0.13703536987304688	-0.08149909973144531	0.15943900355082138
40.0	40.0	-0.17710494995117188	-0.01067352294921875	0.17742628719937356
40.0	60.0	-0.13273239135742188	-0.057346343994140625	0.14459077040030635
40.0	80.0	-0.12610244750976562	-0.06067657470703125	0.13994096607545317
40.0	100.0	-0.12807464599609375	-0.06232452392578125	0.142434059233036
40.0	120.0	-0.09451675415039062	-0.1368560791015625	0.16632198652667216
40.0	140.0	-0.09985733032226562	-0.1265411376953125	0.161195986142069
40.0	160.0	-0.1180267333984375	-0.0912933349609375	0.14921388274887754
40.0	180.0	-0.1143951416015625	-0.090850830078125	0.14608258536843424
40.0	200.0	-0.13874053955078125	-0.0847015380859375	0.16255241575862667
40.0	220.0	-0.14180374145507812	-0.1013946533203125	0.174324917360098
40.0	240.0	-0.1610107421875	-0.098358154296875	0.18867640450373613
40.0	260.0	-0.15914535522460938	-0.151580810546875	0.2197816785257923
40.0	280.0	-0.13443374633789062	-0.1968994140625	0.23841520801449756
40.0	300.0	-0.11640548706054688	-0.190521240234375	0.22326795649677894
40.0	320.0	-0.0873565673828125	-0.217254638671875	0.23415966324146187
40.0	340.0	-0.066497802734375	-0.139862060546875	0.15486559898478933
40.0	360.0	-0.02965545654296875	-0.1641845703125	0.16684129953783075
40.0	380.0	-0.001369476318359375	-0.169189453125	0.1691949955351018
40.0	400.0	0.026153564453125	-0.19195556640625	0.19372905927595896
40.0	420.0	0.044734954833984375	-0.2059326171875	0.2107355190889567
40.0	440.0	0.09288406372070312	-0.195526123046875	0.21646688912397974
40.0	460.0	0.14536285400390625	-0.058807373046875	0.15680773720972854
40.0	480.0	0.19844436645507812	-0.0594482421875	0.20715757306200755
40.0	500.0	0.22710800170898438	-0.0517578125	0.2329311391699985
40.0	520.0	0.17435073852539062	-0.1251220703125	0.21460128728326708
40.0	540.0	0.07988357543945312	-0.2125244140625	0.2270418732251823
40.0	560.0	0.08528900146484375	-0.2139892578125	0.23035975392853394
40.0	580.0	-0.0884857177734375	-0.2415771484375	0.25727269753526966
40.0	600.0	-0.15073013305664062	-0.1953125	0.2467114623756314
40.0	620.0	-0.40444183349609375	-0.1866455078125	0.4454320849111209
40.0	640.0	-0.565765380859375	-0.2342529296875	0.6123437770126602
40.0	660.0	-0.615020751953125	-0.2625732421875	0.6687265755492621
40.0	680.0	-0.6592941284179688	-0.2996826171875	0.7242088226545979
40.0	700.0	-0.6262321472167969	-0.369140625	0.7269329427348513
40.0	720.0	-0.575347900390625	-0.4091796875	0.7060121975904511
40.0	740.0	-0.45221710205078125	-0.373046875	0.5862288617378646
40.0	760.0	-0.30344390869140625	-0.072265625	0.31193032279430466
40.0	780.0	1.0639495849609375	0.10791015625	1.0694079301933619
40.0	800.0	1.0642127990722656	0.1151123046875	1.0704203493953646
60.0	0.0	-0.19031906127929688	-0.0029882192611694336	0.19034251900346802
60.0	20.0	-0.1744232177734375	0.0053958892822265625	0.174506660387465
60.0	40.0	-0.20370101928710938	0.050777435302734375	0.20993440212249798
60.0	60.0	-0.17679595947265625	0.03737640380859375	0.180703643702943
60.0	80.0	-0.16211700439453125	0.0304718017578125	0.1649559147658061
60.0	100.0	-0.14636611938476562	0.00225067138671875	0.14638342264562082
60.0	120.0	-0.13655853271484375	-0.01850128173828125	0.13780613296653496
60.0	140.0	-0.13071060180664062	-0.0302276611328125	0.13416025090247224
60.0	160.0	-0.154083251953125	-0.003570556640625	0.1541246164867057
60.0	180.0	-0.15232086181640625	-0.0088653564453125	0.15257863379056444
60.0	200.0	-0.16797256469726562	-0.0251312255859375	0.16984216493682705
60.0	220.0	-0.15125656127929688	-0.061614990234375	0.16332468996333596
60.0	240.0	-0.16345596313476562	-0.0714874267578125	0.17840488801814672
60.0	260.0	-0.1530609130859375	-0.12567138671875	0.1980427745577064
60.0	280.0	-0.12646865844726562	-0.177490234375	0.21793830518737078
60.0	300.0	-0.10706710815429688	-0.17608642578125	0.20608201035738072
60.0	320.0	-0.08296585083007812	-0.16400146484375	0.1837928531658795
60.0	340.0	-0.06000518798828125	-0.158416748046875	0.16940037971402558
60.0	360.0	-0.029510498046875	-0.107635498046875	0.11160766073515493
60.0	380.0	0.00514984130859375	-0.10498046875	0.10510670618221002
60.0	400.0	0.04058837890625	-0.1612548828125	0.1662845565081449
60.0	420.0	0.053348541259765625	-0.19085693359375	0.19817274271542495
60.0	440.0	0.07036972045898438	-0.182525634765625	0.19562081919895422
60.0	460.0	0.1063690185546875	-0.11676025390625	0.1579472221995038
60.0	480.0	0.12534332275390625	-0.125885009765625	0.17764567048673438
60.0	500.0	0.14520263671875	-0.11474609375	0.18506882973899488
60.0	520.0	0.09894943237304688	-0.1748046875	0.2008672918593787
60.0	540.0	0.03629302978515625	-0.2412109375	0.24392601415309345
60.0	560.0	0.053508758544921875	-0.2379150390625	0.24385805923350093
60.0	580.0	-0.104034423828125	-0.247314453125	0.26830505039183994
60.0	600.0	-0.15979766845703125	-0.1927490234375	0.2503746809891392
60.0	620.0	-0.42536163330078125	-0.2034912109375	0.47153069042546786
60.0	640.0	-0.5872306823730469	-0.282470703125	0.6516360736210405
60.0	660.0	-0.61785888671875	-0.3065185546875	0.6897124243226644
60.0	680.0	-0.6593399047851562	-0.34912109375	0.7460661151287432
60.0	700.0	-0.6284332275390625	-0.4197998046875	0.7557514124967457
60.0	720.0	-0.560516357421875	-0.4534912109375	0.7209943587400994
60.0	740.0	-0.482421875	-0.5582275390625	0.7378000073504273
60.0	760.0	-0.3979301452636719	-0.3909912109375	0.5578732181597712
60.0	780.0	1.102203369140625	-0.2237548828125	1.1246859626257368
60.0	800.0	1.0662765502929688	-0.3424072265625	1.1199055274918939
80.0	0.0	-0.23187255859375	0.08172011375427246	0.24585170412430185
80.0	20.0	-0.18585968017578125	0.06154632568359375	0.19578501199069015
80.0	40.0	-0.19901275634765625	0.0851287841796875	0.21645550832677696
80.0	60.0	-0.17514801025390625	0.070465087890625	0.1887912977531961
80.0	80.0	-0.1651611328125	0.0605010986328125	0.1758936688106925
80.0	100.0	-0.1515045166015625	0.03549957275390625	0.1556079632164852
80.0	120.0	-0.14009857177734375	0.0153656005859375	0.14093867991228703
80.0	140.0	-0.128692626953125	-0.005828857421875	0.1288245621414672
80.0	160.0	-0.1549224853515625	0.0273284912109375	0.1573144077933467
80.0	180.0	-0.15882110595703125	0.021881103515625	0.16032132231389573
80.0	200.0	-0.17639923095703125	0.02056884765625	0.17759438666843633
80.0	220.0	-0.15398406982421875	-0.026031494140625	0.1561689227945921
80.0	240.0	-0.16234588623046875	-0.0308990478515625	0.16526021279814887
80.0	260.0	-0.12931060791015625	-0.08343505859375	0.1538916577356832
80.0	280.0	-0.0939178466796875	-0.1553955078125	0.1815718198764721
80.0	300.0	-0.06656646728515625	-0.148468017578125	0.1627078572485183
80.0	320.0	-0.0340728759765625	-0.140655517578125	0.14472365218748606
80.0	340.0	-0.03131103515625	-0.1861572265625	0.18877206870720542
80.0	360.0	0.0120697021484375	-0.194061279296875	0.19443625647571938
80.0	380.0	0.02642059326171875	-0.19305419921875	0.19485371842562818
80.0	400.0	0.05176544189453125	-0.260894775390625	0.26598072261098316
80.0	420.0	0.055389404296875	-0.257568359375	0.26345672483254595
80.0	440.0	0.05499267578125	-0.261627197265625	0.2673443186952884
80.0	460.0	0.05619049072265625	-0.2366943359375	0.24327264522043374
80.0	480.0	0.026641845703125	-0.267669677734375	0.2689922755784881
80.0	500.0	0.05419158935546875	-0.22607421875	0.2324785597432473
80.0	520.0	0.04241180419921875	-0.219482421875	0.2235426014153641
80.0	540.0	0.00942230224609375	-0.2493896484375	0.2495675790790875
80.0	560.0	0.03238677978515625	-0.2354736328125	0.23769041893767676
80.0	580.0	-0.1284637451171875	-0.2509765625	0.2819435559360244
80.0	600.0	-0.181549072265625	-0.193603515625	0.26540984703448506
80.0	620.0	-0.46148681640625	-0.2130126953125	0.5082759979391825
80.0	640.0	-0.6104583740234375	-0.2850341796875	0.6737239123004802
80.0	660.0	-0.6284332275390625	-0.3094482421875	0.700490211257871
80.0	680.0	-0.66278076171875	-0.3602294921875	0.7543498029072127
80.0	700.0	-0.620513916015625	-0.4290771484375	0.7544168073951577
80.0	720.0	-0.5504074096679688	-0.4736328125	0.7261379742817913
80.0	740.0	-0.46837615966796875	-0.5733642578125	0.7403531583522782
80.0	760.0	0.39483642578125	0.22802734375	0.45595205079195905
80.0	780.0	1.1710891723632812	0.095703125	1.1749931649849206
80.0	800.0	1.160552978515625	0.1044921875	1.165247541593641
100.0	0.0	-0.2295684814453125	0.12822872400283813	0.26295302495408346
100.0	20.0	-0.18093109130859375	0.09621429443359375	0.20492254696707476
100.0	40.0	-0.1929473876953125	0.11303329467773438	0.22361846999778162
100.0	60.0	-0.16712188720703125	0.09309768676757812	0.1913031742159909
100.0	80.0	-0.153350830078125	0.07938385009765625	0.17267968248168955
100.0	100.0	-0.16088104248046875	0.07997894287109375	0.17966452385593565
100.0	120.0	-0.1544952392578125	0.06639862060546875	0.1681593166364496
100.0	140.0	-0.12908935546875	0.03155517578125	0.13289014566145557
100.0	160.0	-0.1632080078125	0.0718994140625	0.17834343149288084
100.0	180.0	-0.122283935546875	0.0254669189453125	0.12490766531081827
100.0	200.0	-0.10369873046875	-0.0133209228515625	0.10455081867899332
100.0	220.0	-0.05678558349609375	-0.073638916015625	0.09299081914333321
100.0	240.0	-0.08214569091796875	-0.002105712890625	0.08217267528301728
100.0	260.0	0.02251434326171875	-0.007293701171875	0.02366629944226835
100.0	280.0	0.0730743408203125	-0.1068115234375	0.12941623091932017
100.0	300.0	0.08197784423828125	-0.12701416015625	0.15117196772600874
100.0	320.0	0.09320831298828125	-0.143707275390625	0.171287975673479
100.0	340.0	-0.00066375732421875	-0.260833740234375	0.26083458478207766
100.0	360.0	0.11534881591796875	-0.350189208984375	0.3686974795449241
100.0	380.0	0.2117919921875	-0.3486328125	0.4079224018197704
100.0	400.0	0.35915374755859375	-0.4359130859375	0.5648111479750877
100.0	420.0	0.44785308837890625	-0.457427978515625	0.6401661849078062
100.0	440.0	0.5408172607421875	-0.483551025390625	0.7254687475508563
100.0	460.0	0.6203689575195312	-0.458587646484375	0.7714663135626519
100.0	480.0	0.6382904052734375	-0.4576416015625	0.7853982919161584
100.0	500.0	0.488739013671875	-0.39410400390625	0.6278405764044681
100.0	520.0	0.2025299072265625	-0.2904052734375	0.35405308381866857
100.0	540.0	0.13201141357421875	-0.22607421875	0.26179489242016596
100.0	560.0	0.15821075439453125	-0.122802734375	0.2002776931564359
100.0	580.0	-0.15912628173828125	-0.233154296875	0.2822801794159953
100.0	600.0	-0.246185302734375	-0.16162109375	0.2944971667560864
100.0	620.0	-0.5914840698242188	-0.286865234375	0.6573774163666143
100.0	640.0	-0.7950515747070312	-0.3731689453125	0.8782722062036198
100.0	660.0	-0.8992080688476562	-0.3917236328125	0.9808274851290382
100.0	680.0	-0.94976806640625	-0.3673095703125	1.0183200383024094
100.0	700.0	-0.9217376708984375	-0.4276123046875	1.0160967557636584
100.0	720.0	-0.7934722900390625	-0.4976806640625	0.9366345703856575
100.0	740.0	-0.6466445922851562	-0.1307373046875	0.6597283316400685
100.0	760.0	1.0407562255859375	0.0938720703125	1.0449810939345465
100.0	780.0	1.1677398681640625	0.1448974609375	1.176695234071234
100.0	800.0	1.159027099609375	0.146728515625	1.1682778243750225
120.0	0.0	-0.2046356201171875	0.14620402455329895	0.2514982183164078
120.0	20.0	-0.17693328857421875	0.12307929992675781	0.21553167441503482
120.0	40.0	-0.1860809326171875	0.12836837768554688	0.22606316345946653
120.0	60.0	-0.15789031982421875	0.10848617553710938	0.1915687954152831
120.0	80.0	-0.14011383056640625	0.08278656005859375	0.1627436636011576
120.0	100.0	-0.15760040283203125	0.094268798828125	0.1836422974298569
120.0	120.0	-0.1580810546875	0.09796905517578125	0.18597729867687518
120.0	140.0	-0.1324005126953125	0.0753326416015625	0.1523315550129095
120.0	160.0	-0.1357269287109375	0.0883331298828125	0.16193993025871578
120.0	180.0	-0.0589599609375	0.0041351318359375	0.05910479091454524
120.0	200.0	-0.05512237548828125	-0.01080322265625	0.05617104146472258
120.0	220.0	-0.02208709716796875	-0.0557403564453125	0.05995687782029501
120.0	240.0	-0.018463134765625	-0.007843017578125	0.020059917001433687
120.0	260.0	0.3848419189453125	0.0103759765625	0.38498177030495356
120.0	280.0	0.99365234375	-0.26959228515625	1.029575145608924
120.0	300.0	1.0304031372070312	-0.31036376953125	1.0761302405395636
120.0	320.0	1.129180908203125	-0.3641357421875	1.1864418916191706
120.0	340.0	1.2905731201171875	-0.674774169921875	1.4563307175098545
120.0	360.0	1.0782852172851562	-0.84716796875	1.3712740707428612
120.0	380.0	0.2353057861328125	-0.42877197265625	0.48909530515341576
120.0	400.0	0.34078216552734375	-0.46832275390625	0.5791879540942128
120.0	420.0	0.42586517333984375	-0.48236083984375	0.6434540587163492
120.0	440.0	0.5039443969726562	-0.501800537109375	0.7111706787286659
120.0	460.0	0.5738449096679688	-0.489532470703125	0.7542811281110944
120.0	480.0	0.56964111328125	-0.4869384765625	0.7493998117809413
120.0	500.0	0.4588775634765625	-0.4296875	0.6286493187130935
120.0	520.0	0.40312957763671875	-0.3612060546875	0.5412792904854835
120.0	540.0	0.29624176025390625	-0.2618408203125	0.39537298301762575
120.0	560.0	0.187255859375	-0.097900390625	0.21130367567744146
120.0	580.0	0.16709136962890625	0.036376953125	0.17100528799754183
120.0	600.0	0.04727935791015625	0.148193359375	0.15555259383001158
120.0	620.0	-1.0329055786132812	0.1336669921875	1.0415185063794548
120.0	640.0	-1.0913467407226562	-0.7740478515625	1.337978992732878
120.0	660.0	-1.0659866333007812	-1.2144775390625	1.6159465323033557
120.0	680.0	-1.0732574462890625	-1.3558349609375	1.7292107989818106
120.0	700.0	-0.997894287109375	-1.4608154296875	1.7691169344784994
120.0	720.0	-0.6554412841796875	-1.3348388671875	1.4870770250264531
120.0	740.0	0.8312911987304688	0.285400390625	0.8789189041405596
120.0	760.0	1.1345291137695312	0.18994140625	1.1503191069433323
120.0	780.0	1.1491622924804688	0.18017578125	1.1632013095797367
120.0	800.0	1.1484909057617188	0.1768798828125	1.1620317782062317
140.0	0.0	-0.2243194580078125	0.1918310821056366	0.29515823434683003
140.0	20.0	-0.194488525390625	0.16346359252929688	0.25405930920004444
140.0	40.0	-0.19183349609375	0.15715408325195312	0.24798688696443733
140.0	60.0	-0.1419830322265625	0.11886978149414062	0.18517344948105768
140.0	80.0	-0.118560791015625	0.0882110595703125	0.147776358720764
140.0	100.0	-0.164306640625	0.14278411865234375	0.2176786087166111
140.0	120.0	-0.15350341796875	0.14780426025390625	0.21309481147436043
140.0	140.0	-0.0981292724609375	0.1047821044921875	0.14355710896895565
140.0	160.0	-0.0773162841796875	0.0811309814453125	0.1120716018875158
140.0	180.0	-0.0359954833984375	0.02728271484375	0.04516659555836112
140.0	200.0	-0.058349609375	0.042999267578125	0.07248181790263183
140.0	220.0	-0.1257781982421875	0.002471923828125	0.1258024863047749
140.0	240.0	0.0350341796875	-0.0474853515625	0.05901061226076424
140.0	260.0	0.505340576171875	-0.004302978515625	0.5053588957857856
140.0	280.0	1.1974029541015625	-0.27777099609375	1.2291991542309417
140.0	300.0	1.208526611328125	-0.443939208984375	1.2874853752807889
140.0	320.0	1.355010986328125	-0.536529541015625	1.4573670510383976
140.0	340.0	1.57421875	-0.9805908203125	1.854649031416107
140.0	360.0	1.1505279541015625	-1.050994873046875	1.55830189512172
140.0	380.0	0.1166534423828125	-0.584442138671875	0.5959703340562476
140.0	400.0	0.201446533203125	-0.502655029296875	0.5415189601639079
140.0	420.0	0.299285888671875	-0.48382568359375	0.5689106566615477
140.0	440.0	0.3813018798828125	-0.49609375	0.6256997142329771
140.0	460.0	0.458282470703125	-0.49566650390625	0.6750615572289724
140.0	480.0	0.452056884765625	-0.495880126953125	0.6710085896402884
140.0	500.0	0.3505706787109375	-0.428070068359375	0.5533026153896684
140.0	520.0	0.324188232421875	-0.3291015625	0.46195870863180083
140.0	540.0	0.21392822265625	-0.2071533203125	0.2977881504784153
140.0	560.0	0.115234375	-0.044677734375	0.12359231825046281
140.0	580.0	0.1252288818359375	0.062744140625	0.14006819777754326
140.0	600.0	0.0755157470703125	0.126220703125	0.14708600869204655
140.0	620.0	0.081817626953125	0.14697265625	0.16821143173227374
140.0	640.0	0.106689453125	0.1688232421875	0.19970960545454705
140.0	660.0	0.264312744140625	0.1318359375	0.2953674679643163
140.0	680.0	0.358642578125	0.1817626953125	0.402072352010694
140.0	700.0	0.443878173828125	0.2581787109375	0.5135017818687101
140.0	720.0	0.4642333984375	0.1239013671875	0.4804832952515231
140.0	740.0	0.796478271484375	0.27490234375	0.8425846755940799
140.0	760.0	1.080352783203125	0.2176513671875	1.1020590972417614
140.0	780.0	1.1010894775390625	0.2135009765625	1.1215973896815143
140.0	800.0	1.10028076171875	0.2119140625	1.1205022643857738
160.0	0.0	-0.2172698974609375	0.21787558495998383	0.307694619492024
160.0	20.0	-0.209869384765625	0.2143096923828125	0.2999563350074768
160.0	40.0	-0.2064208984375	0.20834732055664062	0.2932885836422486
160.0	60.0	-0.154296875	0.169158935546875	0.22895910357554564
160.0	80.0	-0.149017333984375	0.1651611328125	0.22245081618128315
160.0	100.0	-0.15289306640625	0.18039703369140625	0.23647278811686628
160.0	120.0	-0.117584228515625	0.16179656982421875	0.20001045173314821
160.0	140.0	-0.0479278564453125	0.1178741455078125	0.12724540700017206
160.0	160.0	0.002227783203125	0.0906219482421875	0.09064932719667497
160.0	180.0	0.0481109619140625	0.048431396484375	0.06826613231847183
160.0	200.0	-0.08074951171875	0.06378173828125	0.10290089300387249
160.0	220.0	-0.2412567138671875	0.01531982421875	0.24174262967066312
160.0	240.0	0.1080474853515625	-0.057403564453125	0.12234961504933389
160.0	260.0	0.863006591796875	-0.04827880859375	0.864355957256089
160.0	280.0	1.797454833984375	-0.3380126953125	1.8289604868356828
160.0	300.0	1.8378753662109375	-0.537872314453125	1.9149654013532853
160.0	320.0	2.091400146484375	-0.66925048828125	2.195871305149634
160.0	340.0	2.2532196044921875	-1.006805419921875	2.46792539183258
160.0	360.0	1.3853302001953125	-0.99603271484375	1.7062300350809076
160.0	380.0	0.1566925048828125	-0.61273193359375	0.6324499691928096
160.0	400.0	0.2526092529296875	-0.53045654296875	0.5875334702330176
160.0	420.0	0.3148345947265625	-0.4996337890625	0.5905546081520231
160.0	440.0	0.3558502197265625	-0.49163818359375	0.6069081334492105
160.0	460.0	0.3561859130859375	-0.478668212890625	0.5966503689035713
160.0	480.0	0.307708740234375	-0.438751220703125	0.5358985934718511
160.0	500.0	0.2251434326171875	-0.314910888671875	0.3871155293381552
160.0	520.0	0.1901397705078125	-0.2012939453125	0.27689778754666017
160.0	540.0	0.1690673828125	-0.1126708984375	0.20317113792510455
160.0	560.0	0.1288909912109375	-0.0025634765625	0.12891648082159415
160.0	580.0	0.10302734375	0.0941162109375	0.13954388098878667
160.0	600.0	0.0534210205078125	0.155029296875	0.16397526740839
160.0	620.0	0.0508270263671875	0.166259765625	0.17385538897316558
160.0	640.0	0.055755615234375	0.1788330078125	0.18732307202645743
160.0	660.0	0.0240020751953125	0.1962890625	0.19775109524553927
160.0	680.0	0.152496337890625	0.2138671875	0.26266767398979995
160.0	700.0	0.3417510986328125	0.1827392578125	0.38754025566719863
160.0	720.0	0.4988861083984375	0.0408935546875	0.5005593191300278
160.0	740.0	0.7854766845703125	0.2490234375	0.8240062465951861
160.0	760.0	0.8681640625	0.2078857421875	0.8927067386445291
160.0	780.0	0.901336669921875	0.209228515625	0.9253023096785699
160.0	800.0	0.9105377197265625	0.2113037109375	0.9347342923530765
180.0	0.0	-0.2289886474609375	0.2550903260707855	0.3427927582678625
180.0	20.0	-0.2372894287109375	0.26293373107910156	0.3541756907484482
180.0	40.0	-0.23773193359375	0.2587738037109375	0.35139771447357193
180.0	60.0	-0.197418212890625	0.23433303833007812	0.3064080998177659
180.0	80.0	-0.188140869140625	0.23210906982421875	0.29878354528931783
180.0	100.0	-0.167022705078125	0.2238616943359375	0.2793038528244303
180.0	120.0	-0.084228515625	0.18402099609375	0.20238124875523134
180.0	140.0	0.028717041015625	0.158416748046875	0.1609985543613363
180.0	160.0	0.0617523193359375	0.1239776611328125	0.13850562950050113
180.0	180.0	-0.0158233642578125	0.07476806640625	0.07642409705429844
180.0	200.0	-0.12896728515625	0.077239990234375	0.15032822999017798
180.0	220.0	-0.259124755859375	0.0337677001953125	0.26131570307897917
180.0	240.0	0.1734619140625	-0.0515289306640625	0.18095376847583997
180.0	260.0	1.0533447265625	-0.0208740234375	1.0535515354416685
180.0	280.0	2.1156768798828125	-0.237152099609375	2.1289269077213073
180.0	300.0	2.1800689697265625	-0.4525146484375	2.226537720276742
180.0	320.0	2.3567657470703125	-0.527130126953125	2.4149970926080857
180.0	340.0	2.5706634521484375	-0.824676513671875	2.699704046078703
180.0	360.0	1.468017578125	-0.978057861328125	1.7639934211299475
180.0	380.0	0.2504119873046875	-0.587005615234375	0.6381863017196233
180.0	400.0	0.27435302734375	-0.4859619140625	0.5580578514204142
180.0	420.0	0.26226806640625	-0.429901123046875	0.5035866501938246
180.0	440.0	0.179840087890625	-0.394622802734375	0.43366993629999434
180.0	460.0	-0.034423828125	-0.268310546875	0.2705097955844504
180.0	480.0	-0.094573974609375	-0.13775634765625	0.1670959245254184
180.0	500.0	-0.125	-0.026824951171875	0.12784591509068047
180.0	520.0	-0.115020751953125	0.06103515625	0.1302116111501744
180.0	540.0	-0.0817413330078125	0.123291015625	0.14792673881262336
180.0	560.0	0.055145263671875	0.0762939453125	0.09413695446947154
180.0	580.0	0.08990478515625	0.1015625	0.1356385336113653
180.0	600.0	0.0557861328125	0.150390625	0.16040396722670083
180.0	620.0	0.0530548095703125	0.1556396484375	0.16443391676990096
180.0	640.0	0.0555419921875	0.1593017578125	0.16870673649356363
180.0	660.0	0.031829833984375	0.171630859375	0.17455741239281103
180.0	680.0	0.0973358154296875	0.19384765625	0.21691282764968134
180.0	700.0	0.2550506591796875	0.13720703125	0.2896145855657681
180.0	720.0	0.44970703125	-0.0091552734375	0.44980021452574237
180.0	740.0	0.5715179443359375	0.1270751953125	0.5854749063467074
180.0	760.0	0.6694488525390625	0.177978515625	0.6927034850424428
180.0	780.0	0.689178466796875	0.1820068359375	0.7128067391828387
180.0	800.0	0.6948089599609375	0.1873779296875	0.7196318359939152
200.0	0.0	-0.2949981689453125	0.34051454067230225	0.4505264388361199
200.0	20.0	-0.28076171875	0.32520484924316406	0.42963395662671167
200.0	40.0	-0.275390625	0.31964874267578125	0.42191861185790136
200.0	60.0	-0.214935302734375	0.2832298278808594	0.3555507274116292
200.0	80.0	-0.211456298828125	0.28240203857421875	0.3527955182608813
200.0	100.0	-0.16766357421875	0.2890472412109375	0.3341547272918044
200.0	120.0	0.002838134765625	0.21941375732421875	0.2194321123082923
200.0	140.0	0.120361328125	0.18280029296875	0.21886707476793935
200.0	160.0	0.026519775390625	0.13916015625	0.1416645600504714
200.0	180.0	-0.08270263671875	0.094940185546875	0.12591014634217765
200.0	200.0	-0.1207733154296875	0.1045989990234375	0.15977216377261677
200.0	220.0	-0.2310333251953125	0.0689697265625	0.24110831701314045
200.0	240.0	0.1182708740234375	-0.05670166015625	0.13116050437057145
200.0	260.0	0.77264404296875	-0.0283203125	0.7731628917861961
200.0	280.0	1.3574371337890625	-0.006866455078125	1.3574545003037137
200.0	300.0	1.4099273681640625	-0.278289794921875	1.4371292194704341
200.0	320.0	1.4367523193359375	-0.313232421875	1.4705005192895628
200.0	340.0	1.310302734375	-0.464080810546875	1.3900590830710924
200.0	360.0	0.784820556640625	-0.70208740234375	1.053028977120523
200.0	380.0	0.2213287353515625	-0.497894287109375	0.5448716639984821
200.0	400.0	0.12518310546875	-0.35308837890625	0.3746227612057812
200.0	420.0	0.0303802490234375	-0.253387451171875	0.2552021942345038
200.0	440.0	-0.024993896484375	-0.2034912109375	0.2050204082287463
200.0	460.0	-0.10565185546875	-0.12506103515625	0.16371492625396877
200.0	480.0	-0.175201416015625	0.03564453125	0.17879057240780993
200.0	500.0	-0.1862640380859375	0.101470947265625	0.21210998331776565
200.0	520.0	-0.1591949462890625	0.167236328125	0.2308917936365651
200.0	540.0	-0.1401824951171875	0.211181640625	0.2534735040874035
200.0	560.0	-0.0220489501953125	0.14990234375	0.15151524301686128
200.0	580.0	0.0022735595703125	0.0948486328125	0.09487587796442366
200.0	600.0	-0.0369873046875	0.1431884765625	0.14788847327745178
200.0	620.0	-0.035858154296875	0.1466064453125	0.1509279862608176
200.0	640.0	-0.0308837890625	0.146728515625	0.14994354178947777
200.0	660.0	-0.0206298828125	0.150634765625	0.15204086516379786
200.0	680.0	0.0432891845703125	0.1080322265625	0.11638262532188347
200.0	700.0	0.11285400390625	0.0537109375	0.12498356293849522
200.0	720.0	0.277984619140625	-0.0360107421875	0.2803073706338328
200.0	740.0	0.44775390625	0.0465087890625	0.45016289054318315
200.0	760.0	0.5922393798828125	0.1458740234375	0.6099399263844125
200.0	780.0	0.6304168701171875	0.156005859375	0.6494330283313924
200.0	800.0	0.6609039306640625	0.1661376953125	0.6814658754266107
220.0	0.0	-0.302398681640625	0.37840986251831055	0.48439548584716885
220.0	20.0	-0.289398193359375	0.36530303955078125	0.4660446599036511
220.0	40.0	-0.288055419921875	0.36527252197265625	0.46518806976816635
220.0	60.0	-0.22320556640625	0.3174705505371094	0.38808282019830537
220.0	80.0	-0.218353271484375	0.3213653564453125	0.388527789856983
220.0	100.0	-0.083160400390625	0.31067657470703125	0.32161403306575825
220.0	120.0	0.0991973876953125	0.24686431884765625	0.26604908127203036
220.0	140.0	-0.0087127685546875	0.1895904541015625	0.18979054934933992
220.0	160.0	-0.0707550048828125	0.1536102294921875	0.1691223619767928
220.0	180.0	-0.1115875244140625	0.1205291748046875	0.1642530291469777
220.0	200.0	-0.113800048828125	0.121795654296875	0.16668722962149055
220.0	220.0	-0.1696014404296875	0.109832763671875	0.20205911157784195
220.0	240.0	0.123016357421875	0.0020294189453125	0.12303309609451472
220.0	260.0	0.8224639892578125	0.023956298828125	0.8228128085290223
220.0	280.0	1.27191162109375	0.21923828125	1.2906682749021088
220.0	300.0	1.1668243408203125	-0.049224853515625	1.167862204429269
220.0	320.0	1.1397857666015625	-0.06585693359375	1.141686791309194
220.0	340.0	0.8521881103515625	-0.05389404296875	0.853890592108898
220.0	360.0	0.195526123046875	-0.27508544921875	0.33749439871740566
220.0	380.0	0.11956787109375	-0.28778076171875	0.3116315815403111
220.0	400.0	0.0668182373046875	-0.2406005859375	0.24970646525465426
220.0	420.0	-0.0179901123046875	-0.14703369140625	0.1481301810884049
220.0	440.0	-0.0739288330078125	-0.083892822265625	0.11181895178183693
220.0	460.0	-0.13201904296875	-0.014404296875	0.13280252811918827
220.0	480.0	-0.1856689453125	0.115997314453125	0.2189254078762748
220.0	500.0	-0.182464599609375	0.17279052734375	0.25129643143176694
220.0	520.0	-0.1602325439453125	0.21728515625	0.26997649391340245
220.0	540.0	-0.140045166015625	0.244873046875	0.2820912221431038
220.0	560.0	-0.1037139892578125	0.239501953125	0.260993825824404
220.0	580.0	-0.07855224609375	0.0849609375	0.11571005257648087
220.0	600.0	-0.0792388916015625	0.1295166015625	0.15183330340390921
220.0	620.0	-0.076416015625	0.1317138671875	0.152275901749051
220.0	640.0	-0.0598602294921875	0.1270751953125	0.14046833215556942
220.0	660.0	-0.0550689697265625	0.1302490234375	0.14141216189977254
220.0	680.0	-0.0563812255859375	0.056396484375	0.07974588420998285
220.0	700.0	0.0023651123046875	-0.071533203125	0.07157229146489788
220.0	720.0	0.0616455078125	-0.111083984375	0.12704259214171537
220.0	740.0	0.2314453125	-0.1005859375	0.25235780848029365
220.0	760.0	0.413360595703125	0.0584716796875	0.417475651272646
220.0	780.0	0.4945068359375	0.0904541015625	0.5027116024903311
220.0	800.0	0.5734710693359375	0.1256103515625	0.5870664594276856
240.0	0.0	-0.28521728515625	0.3727998733520508	0.46939178233455126
240.0	20.0	-0.279998779296875	0.36686134338378906	0.4615046713491625
240.0	40.0	-0.28082275390625	0.3689765930175781	0.46368647306811717
240.0	60.0	-0.2064666748046875	0.3198966979980469	0.3807392614309144
240.0	80.0	-0.15814208984375	0.3123931884765625	0.35014057860622466
240.0	100.0	0.08740234375	0.31789398193359375	0.3296903902794093
240.0	120.0	0.0113525390625	0.25667572021484375	0.25692665391308533
240.0	140.0	-0.1023406982421875	0.2134246826171875	0.236693290287126
240.0	160.0	-0.1345367431640625	0.17724609375	0.22252261235844484
240.0	180.0	-0.1299285888671875	0.1500244140625	0.19846602485013673
240.0	200.0	-0.0906829833984375	0.1321258544921875	0.1602518171607798
240.0	220.0	-0.1312408447265625	0.1280059814453125	0.18332945919933155
240.0	240.0	0.1149139404296875	0.1327972412109375	0.17561412522435
240.0	260.0	0.68682861328125	0.225494384765625	0.7228978223668077
240.0	280.0	1.019012451171875	0.593780517578125	1.1793903843506013
240.0	300.0	0.8891448974609375	0.267120361328125	0.9284028953621855
240.0	320.0	0.80072021484375	0.230743408203125	0.8333038958798975
240.0	340.0	0.5305023193359375	0.219512939453125	0.5741242386523673
240.0	360.0	0.0723419189453125	-0.034088134765625	0.07997095828167608
240.0	380.0	0.0395355224609375	-0.0040283203125	0.039740217674282985
240.0	400.0	-0.0325469970703125	0.012786865234375	0.03496871374267287
240.0	420.0	-0.1053466796875	0.06158447265625	0.12202692405174002
240.0	440.0	-0.143280029296875	0.103057861328125	0.17649387971496464
240.0	460.0	-0.1572418212890625	0.118408203125	0.19683874854711084
240.0	480.0	-0.179290771484375	0.1724853515625	0.24878982544127803
240.0	500.0	-0.170623779296875	0.200836181640625	0.26352921264545764
240.0	520.0	-0.1483306884765625	0.2379150390625	0.28036682927201273
240.0	540.0	-0.1484527587890625	0.25634765625	0.29623021867620414
240.0	560.0	-0.180206298828125	0.2335205078125	0.29496802827821755
240.0	580.0	-0.14508056640625	0.05078125	0.15371111248156658
240.0	600.0	-0.1016387939453125	0.087646484375	0.13421009894175182
240.0	620.0	-0.0868377685546875	0.09423828125	0.1281469925535187
240.0	640.0	-0.0568084716796875	0.0908203125	0.10712390777589993
240.0	660.0	-0.0753021240234375	0.076904296875	0.10763215486219394
240.0	680.0	-0.10345458984375	0.0179443359375	0.10499929214988259
240.0	700.0	-0.06268310546875	-0.139892578125	0.15329417838152126
240.0	720.0	0.0016021728515625	-0.21630859375	0.21631452722355202
240.0	740.0	0.0501251220703125	-0.2142333984375	0.22001926476707523
240.0	760.0	0.1954498291015625	-0.280517578125	0.34189288868437356
240.0	780.0	0.312103271484375	-0.1610107421875	0.3511878573798062
240.0	800.0	0.429718017578125	-0.08984375	0.4390096514261802
260.0	0.0	-0.302520751953125	0.4034818410873413	0.5042979292536454
260.0	20.0	-0.307403564453125	0.40529823303222656	0.5086881256109008
260.0	40.0	-0.303619384765625	0.4024696350097656	0.5041493210452144
260.0	60.0	-0.206390380859375	0.35955810546875	0.4145829476950959
260.0	80.0	-0.133026123046875	0.32648468017578125	0.3525453102827557
260.0	100.0	-0.000762939453125	0.3039398193359375	0.3039407768868328
260.0	120.0	-0.085723876953125	0.25853729248046875	0.2723786237629634
260.0	140.0	-0.158599853515625	0.220489501953125	0.27160547492036097
260.0	160.0	-0.14501953125	0.196746826171875	0.24441763040475564
260.0	180.0	-0.145416259765625	0.159820556640625	0.21607521590673687
260.0	200.0	-0.099517822265625	0.134521484375	0.16733148749397375
260.0	220.0	-0.112579345703125	0.1135101318359375	0.15987075751479893
260.0	240.0	-0.03070068359375	0.178009033203125	0.18063706118910042
260.0	260.0	0.158294677734375	0.143585205078125	0.21371456692597454
260.0	280.0	0.138702392578125	0.172210693359375	0.2211218591958131
260.0	300.0	0.164703369140625	0.132537841796875	0.21140832366405646
260.0	320.0	0.1578369140625	0.135986328125	0.20833812151810618
260.0	340.0	0.058013916015625	0.1397705078125	0.151332115909453
260.0	360.0	0.0321044921875	0.1278076171875	0.1317781675004012
260.0	380.0	-0.008575439453125	0.20831298828125	0.20848942238991025
260.0	400.0	-0.074798583984375	0.219635009765625	0.23202233875386608
260.0	420.0	-0.11962890625	0.245208740234375	0.272834018219687
260.0	440.0	-0.14935302734375	0.24810791015625	0.28959257908110275
260.0	460.0	-0.1595458984375	0.239837646484375	0.2880572692701802
260.0	480.0	-0.169708251953125	0.227813720703125	0.2840774227593365
260.0	500.0	-0.166961669921875	0.226593017578125	0.28146153349660696
260.0	520.0	-0.161834716796875	0.2294921875	0.28081513435756966
260.0	540.0	-0.176910400390625	0.2349853515625	0.29413501188284774
260.0	560.0	-0.18475341796875	0.2178955078125	0.2856786267399136
260.0	580.0	-0.15924072265625	0.0079345703125	0.15943828009022407
260.0	600.0	-0.112640380859375	0.041748046875	0.12012807672655985
260.0	620.0	-0.081817626953125	0.0595703125	0.10120645340880384
260.0	640.0	-0.027313232421875	0.06005859375	0.06597762763663834
260.0	660.0	-0.067108154296875	0.0380859375	0.07716244558324398
260.0	680.0	-0.085205078125	-0.019287109375	0.08736073446537962
260.0	700.0	-0.0555419921875	-0.154541015625	0.16421887347854633
260.0	720.0	-0.0302734375	-0.25	0.25182629135589957
260.0	740.0	-0.016845703125	-0.2557373046875	0.2562915268256109
260.0	760.0	0.10552978515625	-0.39306640625	0.4069861610391861
260.0	780.0	0.1942138671875	-0.2652587890625	0.32875713130337986
260.0	800.0	0.302764892578125	-0.20703125	0.3667812953987786
280.0	0.0	-0.25634765625	0.38734617829322815	0.4644902396210683
280.0	20.0	-0.25701904296875	0.39324188232421875	0.46978502153907253
280.0	40.0	-0.23480224609375	0.3727226257324219	0.4405158913178286
280.0	60.0	-0.11444091796875	0.32012939453125	0.33996992947682136
280.0	80.0	0.017181396484375	0.302001953125	0.3024902974914534
280.0	100.0	-0.005157470703125	0.27188873291015625	0.27193764466793463
280.0	120.0	-0.126739501953125	0.254302978515625	0.28413536604450457
280.0	140.0	-0.17205810546875	0.2387237548828125	0.2942669244119098
280.0	160.0	-0.153717041015625	0.225982666015625	0.2733076911433867
280.0	180.0	-0.165130615234375	0.19757080078125	0.2574924103911173
280.0	200.0	-0.117462158203125	0.177947998046875	0.2132201881122578
280.0	220.0	-0.1044921875	0.12152099609375	0.16026843026670087
280.0	240.0	-0.0496826171875	0.1666412353515625	0.17388980352537786
280.0	260.0	-0.009979248046875	0.191436767578125	0.19169669108344595
280.0	280.0	0.001556396484375	0.214141845703125	0.2141475016224975
280.0	300.0	0.0499267578125	0.2347412109375	0.23999191081799381
280.0	320.0	0.02734375	0.245635986328125	0.24715322867292935
280.0	340.0	-0.01263427734375	0.250946044921875	0.2512638900159163
280.0	360.0	-0.033111572265625	0.26495361328125	0.26701459399945143
280.0	380.0	-0.0650634765625	0.2813720703125	0.2887966376783868
280.0	400.0	-0.0806884765625	0.29840087890625	0.30911763906642337
280.0	420.0	-0.06298828125	0.301422119140625	0.3079331380057272
280.0	440.0	-0.065155029296875	0.303924560546875	0.3108300441499948
280.0	460.0	-0.052520751953125	0.298095703125	0.30268709521106085
280.0	480.0	-0.0487060546875	0.28033447265625	0.28453417426151034
280.0	500.0	-0.06658935546875	0.2645263671875	0.27277892367109235
280.0	520.0	-0.085479736328125	0.256591796875	0.270455422475252
280.0	540.0	-0.107391357421875	0.25390625	0.27568331004610236
280.0	560.0	-0.1378173828125	0.2564697265625	0.2911534846920618
280.0	580.0	-0.176025390625	0.0086669921875	0.1762386305503479
280.0	600.0	-0.13800048828125	0.0323486328125	0.14174120364488715
280.0	620.0	-0.062042236328125	0.05712890625	0.08433831287093786
280.0	640.0	-0.005126953125	0.0579833984375	0.058209622423683736
280.0	660.0	-0.04681396484375	0.0384521484375	0.06058147426277603
280.0	680.0	-0.04278564453125	-0.015869140625	0.04563377041326421
280.0	700.0	-0.0452880859375	-0.18701171875	0.19241723851493006
280.0	720.0	-0.0401611328125	-0.3057861328125	0.3084121845991289
280.0	740.0	-0.04052734375	-0.34375	0.3461307962193348
280.0	760.0	0.052947998046875	-0.5130615234375	0.5157864066929064
280.0	780.0	0.11639404296875	-0.34912109375	0.3680123793295648
280.0	800.0	0.1767578125	-0.294189453125	0.34320658299305934
300.0	0.0	-0.20281982421875	0.36393097043037415	0.41663129063299903
300.0	20.0	-0.206451416015625	0.37122154235839844	0.42476772556987524
300.0	40.0	-0.193145751953125	0.35175323486328125	0.4012924366771953
300.0	60.0	-0.1229248046875	0.3248100280761719	0.347292473207099
300.0	80.0	-0.00653076171875	0.2982940673828125	0.29836555009653676
300.0	100.0	-0.062042236328125	0.27263641357421875	0.27960660416951416
300.0	120.0	-0.134735107421875	0.25794219970703125	0.2910115591547631
300.0	140.0	-0.128143310546875	0.2434844970703125	0.2751461581623408
300.0	160.0	-0.13995361328125	0.2252349853515625	0.2651750600957719
300.0	180.0	-0.13623046875	0.1972808837890625	0.23974671577403997
300.0	200.0	-0.117919921875	0.1541595458984375	0.19408831383320985
300.0	220.0	-0.112945556640625	0.107025146484375	0.1555991026479991
300.0	240.0	-0.11505126953125	0.17620849609375	0.21044293458411342
300.0	260.0	-0.169647216796875	0.2149658203125	0.2738439009172049
300.0	280.0	-0.16925048828125	0.23699951171875	0.2912292848227449
300.0	300.0	-0.113433837890625	0.25518798828125	0.27926357610978914
300.0	320.0	-0.10272216796875	0.261474609375	0.2809284875907193
300.0	340.0	-0.09674072265625	0.2744140625	0.29096708596988663
300.0	360.0	-0.076446533203125	0.288360595703125	0.2983218154829405
300.0	380.0	-0.08203125	0.298797607421875	0.30985341078903655
300.0	400.0	-0.087860107421875	0.32196044921875	0.33373332068782513
300.0	420.0	-0.065277099609375	0.314117431640625	0.3208283974244097
300.0	440.0	-0.063995361328125	0.31707763671875	0.32347122588982297
300.0	460.0	-0.0506591796875	0.307220458984375	0.3113691746226342
300.0	480.0	-0.02728271484375	0.2696533203125	0.27102999775818376
300.0	500.0	-0.007080078125	0.233001708984375	0.23310925313229305
300.0	520.0	-0.02374267578125	0.21923828125	0.22052015467686317
300.0	540.0	-0.01678466796875	0.2216796875	0.22231421216134348
300.0	560.0	-0.018463134765625	0.2069091796875	0.2077313071838903
300.0	580.0	-0.11016845703125	0.079345703125	0.13576755698268644
300.0	600.0	-0.057586669921875	0.02490234375	0.06274034807788482
300.0	620.0	-0.039154052734375	0.0404052734375	0.0562638957688264
300.0	640.0	-0.021453857421875	0.0391845703125	0.04467324197831849
300.0	660.0	-0.052032470703125	0.019775390625	0.05566366931709497
300.0	680.0	-0.025970458984375	-0.0394287109375	0.047213218340333846
300.0	700.0	-0.033721923828125	-0.23681640625	0.23920530599431716
300.0	720.0	-0.04937744140625	-0.352294921875	0.3557384484403394
300.0	740.0	-0.051849365234375	-0.4193115234375	0.42250504181924825
300.0	760.0	0.01873779296875	-0.574951171875	0.5752564253667886
300.0	780.0	0.061798095703125	-0.4625244140625	0.46663458748403075
300.0	800.0	0.09881591796875	-0.416259765625	0.4278279772550957
320.0	0.0	-0.1929931640625	0.3644218146800995	0.4123707317324931
320.0	20.0	-0.189178466796875	0.3627910614013672	0.40915259565637235
320.0	40.0	-0.169647216796875	0.32936859130859375	0.37049135901871366
320.0	60.0	-0.07196044921875	0.30536651611328125	0.31373080087063043
320.0	80.0	-0.0091552734375	0.28621673583984375	0.2863631242086353
320.0	100.0	-0.09283447265625	0.26036834716796875	0.2764234351865701
320.0	120.0	-0.147979736328125	0.259185791015625	0.29845481505269206
320.0	140.0	-0.169769287109375	0.2444000244140625	0.2975785321208836
320.0	160.0	-0.151702880859375	0.22991943359375	0.2754572743731858
320.0	180.0	-0.14617919921875	0.216583251953125	0.2612980354132534
320.0	200.0	-0.153717041015625	0.1721343994140625	0.23077950550306528
320.0	220.0	-0.154327392578125	0.13153076171875	0.20277397608736014
320.0	240.0	-0.185638427734375	0.1573638916015625	0.2433619120398241
320.0	260.0	-0.281524658203125	0.224212646484375	0.3598992136972706
320.0	280.0	-0.27032470703125	0.248809814453125	0.36739865405269195
320.0	300.0	-0.1651611328125	0.2557373046875	0.304433521151557
320.0	320.0	-0.141021728515625	0.259429931640625	0.2952812512581759
320.0	340.0	-0.118865966796875	0.272613525390625	0.29740082765261555
320.0	360.0	-0.08892822265625	0.2784423828125	0.2922984593375449
320.0	380.0	-0.094451904296875	0.30267333984375	0.3170683094815315
320.0	400.0	-0.101287841796875	0.331329345703125	0.34646552818416104
320.0	420.0	-0.052459716796875	0.31884765625	0.3231344144199539
320.0	440.0	-0.049896240234375	0.321533203125	0.3253816766527411
320.0	460.0	-0.0419921875	0.309051513671875	0.31189129823371525
320.0	480.0	-0.023406982421875	0.266571044921875	0.2675967279636249
320.0	500.0	-0.058013916015625	0.204498291015625	0.2125680255348373
320.0	520.0	-0.040863037109375	0.185302734375	0.18975481856504717
320.0	540.0	-0.0269775390625	0.18017578125	0.18218424674739736
320.0	560.0	-0.014007568359375	0.166015625	0.16660552126350192
320.0	580.0	0.022979736328125	0.1119384765625	0.1142728787457615
320.0	600.0	0.0404052734375	-0.0174560546875	0.0440147698711709
320.0	620.0	0.0242919921875	-0.0020751953125	0.024380470053355884
320.0	640.0	0.025909423828125	-0.005859375	0.026563706791335365
320.0	660.0	-0.0067138671875	-0.027099609375	0.027918897558624645
320.0	680.0	-0.011871337890625	-0.0836181640625	0.08445665174808054
320.0	700.0	-0.02978515625	-0.2923583984375	0.29387172145304646
320.0	720.0	-0.060516357421875	-0.4019775390625	0.40650728336200304
320.0	740.0	-0.05755615234375	-0.4857177734375	0.48911600475316647
320.0	760.0	-0.00067138671875	-0.6192626953125	0.6192630592614324
320.0	780.0	0.0577392578125	-0.5596923828125	0.5626627633592545
320.0	800.0	0.120819091796875	-0.5018310546875	0.5161701854925276
340.0	0.0	-0.175872802734375	0.45094820857048035	0.48403050477688886
340.0	20.0	-0.161529541015625	0.4160938262939453	0.44634724699571565
340.0	40.0	-0.136749267578125	0.34342193603515625	0.3696471132489588
340.0	60.0	-0.065643310546875	0.3032684326171875	0.31029145402611247
340.0	80.0	-0.02044677734375	0.2706146240234375	0.2713859713380397
340.0	100.0	-0.109893798828125	0.2523956298828125	0.27528203901602094
340.0	120.0	-0.1341552734375	0.253936767578125	0.2871959597889864
340.0	140.0	-0.131683349609375	0.246185302734375	0.2791911672076335
340.0	160.0	-0.1434326171875	0.230224609375	0.27124949112418123
340.0	180.0	-0.1409912109375	0.23046875	0.27017469586951537
340.0	200.0	-0.1624755859375	0.188507080078125	0.24886388903437673
340.0	220.0	-0.189300537109375	0.14990234375	0.24146512379977575
340.0	240.0	-0.259124755859375	0.144134521484375	0.29651374231679456
340.0	260.0	-0.3458251953125	0.220611572265625	0.4102005991346671
340.0	280.0	-0.343841552734375	0.270263671875	0.4373436471724994
340.0	300.0	-0.238128662109375	0.267120361328125	0.3578526891809938
340.0	320.0	-0.201507568359375	0.266754150390625	0.3343098515699655
340.0	340.0	-0.170257568359375	0.2796630859375	0.32741270778595744
340.0	360.0	-0.13311767578125	0.26806640625	0.29929903736095115
340.0	380.0	-0.1298828125	0.28619384765625	0.31428723076065146
340.0	400.0	-0.11798095703125	0.310089111328125	0.331775169634914
340.0	420.0	-0.046478271484375	0.2801513671875	0.28398066528762256
340.0	440.0	-0.045623779296875	0.2877197265625	0.2913145555761499
340.0	460.0	-0.065521240234375	0.27850341796875	0.28610694983192375
340.0	480.0	-0.07373046875	0.243682861328125	0.2545928493244791
340.0	500.0	-0.097808837890625	0.195037841796875	0.21818874513204708
340.0	520.0	-0.080413818359375	0.1748046875	0.19241377537771875
340.0	540.0	-0.048980712890625	0.161376953125	0.16864646819658657
340.0	560.0	-0.028961181640625	0.1495361328125	0.1523148221892371
340.0	580.0	-0.030242919921875	0.0999755859375	0.10444975820435101
340.0	600.0	-0.039154052734375	-0.03662109375	0.05361104693039027
340.0	620.0	-0.06182861328125	-0.022705078125	0.06586575736256828
340.0	640.0	-0.07427978515625	-0.0289306640625	0.07971492837578095
340.0	660.0	-0.065185546875	-0.0457763671875	0.0796531939992217
340.0	680.0	-0.03790283203125	-0.084228515625	0.0923637781837665
340.0	700.0	-0.06207275390625	-0.3349609375	0.3406638466705629
340.0	720.0	-0.07818603515625	-0.4542236328125	0.460903639277061
340.0	740.0	-0.0687255859375	-0.560546875	0.5647441945117438
340.0	760.0	-0.016845703125	-0.6185302734375	0.6187596277008093
340.0	780.0	0.04376220703125	-0.6258544921875	0.6273826393482047
340.0	800.0	0.08319091796875	-0.5577392578125	0.5639093974546989
360.0	0.0	-0.15203857421875	0.458463191986084	0.483015762120181
360.0	20.0	-0.134765625	0.39347267150878906	0.4159116695957256
360.0	40.0	-0.12091064453125	0.3417701721191406	0.36252756379523654
360.0	60.0	-0.065277099609375	0.2813072204589844	0.2887816684205767
360.0	80.0	-0.0556640625	0.2540283203125	0.2600555236383069
360.0	100.0	-0.106781005859375	0.24658203125	0.26870965994492246
360.0	120.0	-0.123199462890625	0.2442626953125	0.27357333930386146
360.0	140.0	-0.140777587890625	0.2415008544921875	0.2795371030342115
360.0	160.0	-0.150238037109375	0.235137939453125	0.2790364104641891
360.0	180.0	-0.17633056640625	0.238311767578125	0.2964539883613631
360.0	200.0	-0.191802978515625	0.20635986328125	0.28173174429041803
360.0	220.0	-0.206329345703125	0.1624298095703125	0.2625933013908155
360.0	240.0	-0.246826171875	0.109100341796875	0.26986300914104916
360.0	260.0	-0.221832275390625	0.254730224609375	0.3377825420807368
360.0	280.0	-0.15625	0.395355224609375	0.4251115337484145
360.0	300.0	-0.05670166015625	0.2618408203125	0.2679098606740666
360.0	320.0	-0.052581787109375	0.262420654296875	0.26763677650355827
360.0	340.0	-0.059600830078125	0.266387939453125	0.2729739790384485
360.0	360.0	-0.104156494140625	0.174102783203125	0.20288014784778818
360.0	380.0	-0.13885498046875	0.2413330078125	0.27842831440211885
360.0	400.0	-0.119384765625	0.268341064453125	0.2936999304309968
360.0	420.0	-0.055816650390625	0.2169189453125	0.22398510507691494
360.0	440.0	-0.049560546875	0.21575927734375	0.22137821384780912
360.0	460.0	-0.05963134765625	0.193389892578125	0.20237477158647835
360.0	480.0	-0.058349609375	0.199676513671875	0.20802737085866746
360.0	500.0	-0.08038330078125	0.1685791015625	0.1867629206456908
360.0	520.0	-0.072113037109375	0.1546630859375	0.17064864568126115
360.0	540.0	-0.06060791015625	0.149169921875	0.16101237333106322
360.0	560.0	-0.055816650390625	0.13818359375	0.14903088284813418
360.0	580.0	-0.07757568359375	0.0965576171875	0.12386024431578281
360.0	600.0	-0.06378173828125	-0.026611328125	0.06911058473746469
360.0	620.0	-0.096954345703125	-0.022705078125	0.09957743581446264
360.0	640.0	-0.108306884765625	-0.030517578125	0.11252423677701552
360.0	660.0	-0.090606689453125	-0.046142578125	0.10167944575811161
360.0	680.0	-0.052703857421875	-0.0660400390625	0.08449250467657977
360.0	700.0	-0.076263427734375	-0.3656005859375	0.3734700775800379
360.0	720.0	-0.08453369140625	-0.4697265625	0.47727244682763065
360.0	740.0	-0.086517333984375	-0.57861328125	0.5850457916425479
360.0	760.0	-0.128936767578125	-0.3172607421875	0.3424603167767891
360.0	780.0	-0.25274658203125	-0.2152099609375	0.33195807267665545
360.0	800.0	-0.494781494140625	-0.0618896484375	0.49863719829927117
380.0	0.0	0.07373046875	0.4105363190174103	0.417104604691029
380.0	20.0	0.044708251953125	0.37104225158691406	0.37372607649907297
380.0	40.0	0.026214599609375	0.33606719970703125	0.33708807150595743
380.0	60.0	-0.029510498046875	0.28363800048828125	0.28516904603404075
380.0	80.0	-0.103485107421875	0.25101470947265625	0.2715097637834762
380.0	100.0	-0.136871337890625	0.24823760986328125	0.2834707640773635
380.0	120.0	-0.1578369140625	0.24042510986328125	0.28760515449752266
380.0	140.0	-0.173187255859375	0.24200439453125	0.2975902427240139
380.0	160.0	-0.1690673828125	0.2335662841796875	0.2883348557434133
380.0	180.0	-0.182525634765625	0.23504638671875	0.2975943736970417
380.0	200.0	-0.199127197265625	0.2199249267578125	0.29667931188455376
380.0	220.0	-0.1939697265625	0.1881103515625	0.2702031813056581
380.0	240.0	-0.182220458984375	0.1519012451171875	0.23723044480131164
380.0	260.0	0.00323486328125	0.419677734375	0.4196902013039874
380.0	280.0	0.918975830078125	0.056488037109375	0.9207103098175066
380.0	300.0	1.190673828125	-0.13623046875	1.1984418657564024
380.0	320.0	1.1038818359375	-0.080963134765625	1.1068469347221515
380.0	340.0	1.160736083984375	-0.12371826171875	1.1673107833589524
380.0	360.0	0.650421142578125	-0.110382080078125	0.6597210518961838
380.0	380.0	-0.12200927734375	0.201995849609375	0.23598429400567605
380.0	400.0	-0.149810791015625	0.23236083984375	0.2764685027224984
380.0	420.0	-0.08880615234375	0.18646240234375	0.20653028877601426
380.0	440.0	-0.091766357421875	0.1937255859375	0.2143610668972027
380.0	460.0	-0.0826416015625	0.15216064453125	0.1731545438415649
380.0	480.0	-0.079010009765625	0.138946533203125	0.1598396719601591
380.0	500.0	-0.097564697265625	0.11163330078125	0.1482594482515367
380.0	520.0	-0.079315185546875	0.1025390625	0.1296347098454504
380.0	540.0	-0.084228515625	0.0997314453125	0.13054043062787501
380.0	560.0	-0.086334228515625	0.0882568359375	0.12346201076884723
380.0	580.0	-0.090423583984375	0.0848388671875	0.12399216881012116
380.0	600.0	-0.126068115234375	-0.0147705078125	0.12693044386508218
380.0	620.0	-0.128265380859375	-0.015869140625	0.12924332691159163
380.0	640.0	-0.135955810546875	-0.0220947265625	0.13773946189574507
380.0	660.0	-0.12213134765625	-0.037353515625	0.12771590038001893
380.0	680.0	-0.0870361328125	-0.0579833984375	0.10458184789588018
380.0	700.0	-0.092376708984375	-0.380859375	0.391902181530257
380.0	720.0	-0.07171630859375	-0.4915771484375	0.49678095956292234
380.0	740.0	-0.004425048828125	-0.53466796875	0.5346862798542547
380.0	760.0	-0.131927490234375	-0.0679931640625	0.1484181021262944
380.0	780.0	-0.34393310546875	0.045166015625	0.34688607640667285
380.0	800.0	-0.68414306640625	0.1962890625	0.7117451309063347
400.0	0.0	0.108001708984375	0.35653549432754517	0.37253446533030016
400.0	20.0	0.019317626953125	0.3297710418701172	0.33033636004412636
400.0	40.0	-0.01092529296875	0.3073387145996094	0.30753283973942225
400.0	60.0	-0.099700927734375	0.2723731994628906	0.2900472974822325
400.0	80.0	-0.152191162109375	0.2392578125	0.2835603122203233
400.0	100.0	-0.17108154296875	0.24132537841796875	0.2958155381536678
400.0	120.0	-0.178131103515625	0.23089599609375	0.2916224460699473
400.0	140.0	-0.1826171875	0.2315826416015625	0.29492296801295065
400.0	160.0	-0.1864013671875	0.2272186279296875	0.2938941553818636
400.0	180.0	-0.20648193359375	0.2277984619140625	0.3074523185000015
400.0	200.0	-0.208282470703125	0.215850830078125	0.2999552774125065
400.0	220.0	-0.20294189453125	0.191009521484375	0.2786934693415382
400.0	240.0	-0.1396484375	0.1483001708984375	0.2037022994094499
400.0	260.0	0.30792236328125	0.294464111328125	0.42605785366423243
400.0	280.0	1.222564697265625	0.047088623046875	1.2234712000781383
400.0	300.0	1.72943115234375	-0.25079345703125	1.7475209494557473
400.0	320.0	1.72296142578125	-0.24713134765625	1.7405947195497729
400.0	340.0	1.91937255859375	-0.505859375	1.9849142868038683
400.0	360.0	1.21368408203125	-0.405548095703125	1.2796477284411008
400.0	380.0	-0.1427001953125	0.0777587890625	0.16251084584941405
400.0	400.0	-0.1463623046875	0.18939208984375	0.23935598578021744
400.0	420.0	-0.144439697265625	0.160736083984375	0.21609931707624033
400.0	440.0	-0.126922607421875	0.179840087890625	0.22011770825464072
400.0	460.0	-0.116363525390625	0.14813232421875	0.18837105807364224
400.0	480.0	-0.1055908203125	0.125701904296875	0.16416573966003803
400.0	500.0	-0.106109619140625	0.12408447265625	0.1632672889116131
400.0	520.0	-0.110870361328125	0.1021728515625	0.15076978681898326
400.0	540.0	-0.131622314453125	0.09912109375	0.16477082535507798
400.0	560.0	-0.139923095703125	0.085693359375	0.16407871450044573
400.0	580.0	-0.148162841796875	0.063232421875	0.1610917963941795
400.0	600.0	-0.168365478515625	0.001708984375	0.16837415176739384
400.0	620.0	-0.14599609375	-0.0001220703125	0.14599614478273043
400.0	640.0	-0.138580322265625	-0.0069580078125	0.1387548903353078
400.0	660.0	-0.131134033203125	-0.0201416015625	0.1326718462132068
400.0	680.0	-0.085540771484375	-0.0445556640625	0.09644910982581652
400.0	700.0	-0.09686279296875	-0.3822021484375	0.3942852811505239
400.0	720.0	0.0054931640625	-0.4447021484375	0.4447360741792213
400.0	740.0	0.069183349609375	-0.380859375	0.3870919779439554
400.0	760.0	-0.237945556640625	0.1015625	0.2587141846348338
400.0	780.0	-0.501953125	0.198974609375	0.5399516967962963
400.0	800.0	-0.769195556640625	0.2962646484375	0.8242781971333928
420.0	0.0	-0.12042236328125	0.2967895567417145	0.320289847746045
420.0	20.0	-0.138885498046875	0.29491615295410156	0.3259826971496732
420.0	40.0	-0.142608642578125	0.2796974182128906	0.313955204914542
420.0	60.0	-0.15960693359375	0.2640228271484375	0.308516493086923
420.0	80.0	-0.183868408203125	0.235382080078125	0.29868430684764113
420.0	100.0	-0.18316650390625	0.23511505126953125	0.298042036442366
420.0	120.0	-0.18133544921875	0.2246551513671875	0.2887082994636278
420.0	140.0	-0.181976318359375	0.2222900390625	0.28727729097518373
420.0	160.0	-0.180145263671875	0.218780517578125	0.2834029479295542
420.0	180.0	-0.213287353515625	0.2228240966796875	0.30845108725828463
420.0	200.0	-0.205413818359375	0.221099853515625	0.3017946023334565
420.0	220.0	-0.178009033203125	0.19293212890625	0.26250718517063326
420.0	240.0	0.07354736328125	0.077911376953125	0.10714194932124438
420.0	260.0	0.56048583984375	0.100982666015625	0.5695102066697111
420.0	280.0	1.320770263671875	-0.01617431640625	1.3208692963011457
420.0	300.0	1.641754150390625	-0.2315673828125	1.6580048682399802
420.0	320.0	1.79962158203125	-0.257171630859375	1.8179040365848604
420.0	340.0	2.076904296875	-0.4940185546875	2.1348502970356877
420.0	360.0	1.33172607421875	-0.37701416015625	1.384064309818155
420.0	380.0	-0.25372314453125	-0.0859375	0.26788185451253615
420.0	400.0	-0.15496826171875	0.186981201171875	0.24285207788241833
420.0	420.0	-0.197601318359375	0.173431396484375	0.26291582360878085
420.0	440.0	-0.16937255859375	0.193939208984375	0.25748685478307115
420.0	460.0	-0.11846923828125	0.1690673828125	0.20644306805995694
420.0	480.0	-0.093170166015625	0.153289794921875	0.17938350276034198
420.0	500.0	-0.10260009765625	0.1287841796875	0.16465765993981066
420.0	520.0	-0.1409912109375	0.09326171875	0.16904517072613084
420.0	540.0	-0.235260009765625	0.09033203125	0.25200624608265754
420.0	560.0	-0.268798828125	0.0699462890625	0.27775041558022573
420.0	580.0	-0.2310791015625	0.0467529296875	0.23576129371314644
420.0	600.0	-0.203521728515625	0.0238037109375	0.20490903013870282
420.0	620.0	-0.1361083984375	0.0177001953125	0.13725448276585323
420.0	640.0	-0.128814697265625	0.0128173828125	0.12945080738951298
420.0	660.0	-0.1341552734375	0.00341796875	0.13419880737721318
420.0	680.0	-0.099029541015625	-0.01708984375	0.10049334681044696
420.0	700.0	-0.102386474609375	-0.37109375	0.38495916857765405
420.0	720.0	0.046844482421875	-0.380859375	0.3837294216746534
420.0	740.0	-0.039337158203125	-0.171142578125	0.1756052221967485
420.0	760.0	-0.356781005859375	0.1907958984375	0.40459332792645036
420.0	780.0	-0.600311279296875	0.2630615234375	0.6554197106925523
420.0	800.0	-0.776702880859375	0.3218994140625	0.8407654833002086
440.0	0.0	-0.236785888671875	0.23592090606689453	0.3342547396725349
440.0	20.0	-0.24639892578125	0.24161911010742188	0.3450974137765399
440.0	40.0	-0.249755859375	0.23523330688476562	0.34309284160426184
440.0	60.0	-0.2635498046875	0.24971771240234375	0.3630667093500574
440.0	80.0	-0.240081787109375	0.2337799072265625	0.33510044691777335
440.0	100.0	-0.21783447265625	0.229248046875	0.31623808194685965
440.0	120.0	-0.197052001953125	0.22190093994140625	0.29676508996277506
440.0	140.0	-0.188934326171875	0.2161102294921875	0.28705367250252417
440.0	160.0	-0.19622802734375	0.20989990234375	0.28733848979754745
440.0	180.0	-0.209197998046875	0.2174072265625	0.30171129337235375
440.0	200.0	-0.183380126953125	0.2158203125	0.2832078357830904
440.0	220.0	-0.119964599609375	0.182830810546875	0.21867466804516922
440.0	240.0	0.155517578125	0.04510498046875	0.16192645357986382
440.0	260.0	0.634979248046875	0.08526611328125	0.6406785118327801
440.0	280.0	1.737701416015625	0.024200439453125	1.7378699239276894
440.0	300.0	1.912078857421875	-0.1900634765625	1.9215019339367752
440.0	320.0	2.0733642578125	-0.197021484375	2.0827042062855945
440.0	340.0	2.5206298828125	-0.46820068359375	2.563744699896035
440.0	360.0	1.809906005859375	-0.40679931640625	1.8550594151871331
440.0	380.0	-0.3177490234375	-0.07452392578125	0.32637134894064185
440.0	400.0	-0.2069091796875	0.20166015625	0.2889259892389893
440.0	420.0	-0.23480224609375	0.18475341796875	0.2987740286936024
440.0	440.0	-0.22357177734375	0.208099365234375	0.3054336023354227
440.0	460.0	-0.176300048828125	0.18389892578125	0.2547558088057993
440.0	480.0	-0.1552734375	0.159698486328125	0.2227407617131645
440.0	500.0	-0.134124755859375	0.126312255859375	0.1842396160292926
440.0	520.0	-0.14801025390625	0.087158203125	0.17176608406018737
440.0	540.0	-0.211761474609375	0.0787353515625	0.22592515954272877
440.0	560.0	-0.2484130859375	0.0528564453125	0.25397414253436323
440.0	580.0	-0.22076416015625	0.0303955078125	0.22284681129572878
440.0	600.0	-0.17156982421875	0.0159912109375	0.17231344523774225
440.0	620.0	-0.11688232421875	0.009521484375	0.11726950319448089
440.0	640.0	-0.0999755859375	0.007080078125	0.1002259711342452
440.0	660.0	-0.104949951171875	-0.001953125	0.10496812348634499
440.0	680.0	-0.11138916015625	-0.0594482421875	0.12626020156604523
440.0	700.0	0.001312255859375	-0.2674560546875	0.2674592739174386
440.0	720.0	0.135040283203125	-0.3270263671875	0.3538108575544761
440.0	740.0	-0.153411865234375	0.0487060546875	0.1609580074364484
440.0	760.0	-0.2742919921875	0.2357177734375	0.36166139646431733
440.0	780.0	-0.434661865234375	0.271240234375	0.5123496870622943
440.0	800.0	-0.542327880859375	0.3065185546875	0.6229551787449353
460.0	0.0	-0.231353759765625	0.20502664148807526	0.30912859116809344
460.0	20.0	-0.244964599609375	0.2079944610595703	0.3213554899068048
460.0	40.0	-0.266754150390625	0.20614242553710938	0.3371238294113112
460.0	60.0	-0.2890625	0.21202468872070312	0.3584851426954275
460.0	80.0	-0.291412353515625	0.21373748779296875	0.3613929626729954
460.0	100.0	-0.28509521484375	0.2198333740234375	0.3600083247111552
460.0	120.0	-0.2413330078125	0.21431732177734375	0.32275925249888915
460.0	140.0	-0.214508056640625	0.203887939453125	0.2959459379991196
460.0	160.0	-0.20367431640625	0.1967315673828125	0.2831722740108066
460.0	180.0	-0.18817138671875	0.2012939453125	0.275549856104352
460.0	200.0	-0.140838623046875	0.19580078125	0.24119175707277002
460.0	220.0	-0.057647705078125	0.174407958984375	0.18368830680767329
460.0	240.0	0.21234130859375	0.066009521484375	0.22236476398454486
460.0	260.0	0.64105224609375	0.083160400390625	0.6464237266800863
460.0	280.0	1.370513916015625	0.127288818359375	1.376412306422683
460.0	300.0	1.50433349609375	-0.09442138671875	1.5072938219668839
460.0	320.0	1.636077880859375	-0.091949462890625	1.6386596766757817
460.0	340.0	1.958587646484375	-0.292999267578125	1.9803823216143193
460.0	360.0	1.492919921875	-0.353851318359375	1.5342818022240647
460.0	380.0	-0.3216552734375	-0.002410888671875	0.32166430842470084
460.0	400.0	-0.25164794921875	0.217742919921875	0.3327742020080683
460.0	420.0	-0.255828857421875	0.203369140625	0.3268140322084305
460.0	440.0	-0.244598388671875	0.212677001953125	0.3241294169011001
460.0	460.0	-0.232208251953125	0.193817138671875	0.30246612292631847
460.0	480.0	-0.22296142578125	0.17236328125	0.28181713594044355
460.0	500.0	-0.20831298828125	0.134033203125	0.24770789375111102
460.0	520.0	-0.199798583984375	0.0672607421875	0.21081622708362535
460.0	540.0	-0.2254638671875	0.0355224609375	0.22824504515585622
460.0	560.0	-0.23931884765625	0.0126953125	0.23965533960875576
460.0	580.0	-0.208587646484375	-0.003662109375	0.20861979127341937
460.0	600.0	-0.185028076171875	-0.037109375	0.1887127305847589
460.0	620.0	-0.144775390625	-0.0440673828125	0.15133356520800254
460.0	640.0	-0.12347412109375	-0.0601806640625	0.1373592767412435
460.0	660.0	-0.136627197265625	-0.0860595703125	0.1614721049439566
460.0	680.0	-0.13885498046875	-0.1778564453125	0.2256404678690754
460.0	700.0	-0.04168701171875	-0.21630859375	0.22028893452949863
460.0	720.0	0.05059814453125	-0.2418212890625	0.24705810667503797
460.0	740.0	0.775238037109375	0.05859375	0.7774491891566028
460.0	760.0	1.0032958984375	0.1402587890625	1.0130524111470192
460.0	780.0	1.055755615234375	0.141357421875	1.0651769054096416
460.0	800.0	1.08074951171875	0.1644287109375	1.0931863098579695
480.0	0.0	-0.25347900390625	0.18773318827152252	0.31542884363972745
480.0	20.0	-0.25421142578125	0.18497276306152344	0.31438570589699283
480.0	40.0	-0.2567138671875	0.188629150390625	0.31856391192891015
480.0	60.0	-0.264617919921875	0.19211196899414062	0.3270009972073258
480.0	80.0	-0.26763916015625	0.19671630859375	0.3321566288904894
480.0	100.0	-0.270477294921875	0.19489288330078125	0.3333784681552588
480.0	120.0	-0.28472900390625	0.19355010986328125	0.3442851299338
480.0	140.0	-0.27764892578125	0.186492919921875	0.3344675397829645
480.0	160.0	-0.260955810546875	0.17742919921875	0.31556149288781005
480.0	180.0	-0.2030029296875	0.192626953125	0.279848767251044
480.0	200.0	-0.155914306640625	0.1856536865234375	0.24243878059206955
480.0	220.0	-0.083648681640625	0.159088134765625	0.17973907912143172
480.0	240.0	0.223602294921875	0.0522613525390625	0.22962847224057678
480.0	260.0	0.518157958984375	-0.031036376953125	0.5190866277927314
480.0	280.0	1.141632080078125	0.14678955078125	1.1510303985916566
480.0	300.0	1.057525634765625	0.03485107421875	1.0580997427278012
480.0	320.0	1.100128173828125	0.06451416015625	1.1020181830219824
480.0	340.0	1.246856689453125	0.09130859375	1.2501955300378453
480.0	360.0	0.517547607421875	0.00830078125	0.5176141699349696
480.0	380.0	-0.419921875	0.05914306640625	0.424066366748708
480.0	400.0	-0.350616455078125	0.250885009765625	0.4311324468149534
480.0	420.0	-0.299896240234375	0.218597412109375	0.3711099345040899
480.0	440.0	-0.2747802734375	0.219482421875	0.3516770282268985
480.0	460.0	-0.25616455078125	0.18768310546875	0.3175613722658245
480.0	480.0	-0.26153564453125	0.1729736328125	0.3135614309967505
480.0	500.0	-0.2847900390625	0.134735107421875	0.31505382956124256
480.0	520.0	-0.282073974609375	0.068115234375	0.2901816884400039
480.0	540.0	-0.293731689453125	0.0382080078125	0.29620627483223094
480.0	560.0	-0.32275390625	0.01123046875	0.3229492335150813
480.0	580.0	-0.22900390625	0.0050048828125	0.22905859060451247
480.0	600.0	-0.187347412109375	-0.044189453125	0.19248833884567285
480.0	620.0	-0.15069580078125	-0.0599365234375	0.16217771491446098
480.0	640.0	-0.192779541015625	-0.1507568359375	0.24472755262961574
480.0	660.0	-0.188751220703125	-0.2227783203125	0.29198836161425795
480.0	680.0	-0.207061767578125	-0.239990234375	0.3169698537526004
480.0	700.0	-0.203399658203125	-0.1884765625	0.27729918061358294
480.0	720.0	-0.165771484375	-0.1346435546875	0.21356280540107322
480.0	740.0	0.844024658203125	0.101318359375	0.8500841332487883
480.0	760.0	1.06878662109375	0.173095703125	1.0827127799510512
480.0	780.0	1.105072021484375	0.178466796875	1.1193902671786928
480.0	800.0	1.1243896484375	0.202392578125	1.1424599936949604
500.0	0.0	-0.273223876953125	0.20762628316879272	0.343161711733381
500.0	20.0	-0.2491455078125	0.197418212890625	0.31787959173887936
500.0	40.0	-0.229949951171875	0.19935226440429688	0.3043325571920763
500.0	60.0	-0.2291259765625	0.19907379150390625	0.30352773777607217
500.0	80.0	-0.2255859375	0.2087554931640625	0.3073562609154478
500.0	100.0	-0.22418212890625	0.20904541015625	0.3065250567707855
500.0	120.0	-0.25384521484375	0.19980621337890625	0.32304785404624903
500.0	140.0	-0.274200439453125	0.1805419921875	0.328300612151909
500.0	160.0	-0.304931640625	0.15789794921875	0.34338763492843055
500.0	180.0	-0.270111083984375	0.1579132080078125	0.3128842900411153
500.0	200.0	-0.21832275390625	0.1298980712890625	0.2540439603647907
500.0	220.0	-0.1832275390625	0.1196136474609375	0.21881443217897992
500.0	240.0	0.1055908203125	0.0682373046875	0.1257209254073536
500.0	260.0	0.453460693359375	0.063140869140625	0.45783552699391805
500.0	280.0	1.10870361328125	0.341644287109375	1.160148490934403
500.0	300.0	1.0323486328125	0.31683349609375	1.0798736796111044
500.0	320.0	1.023406982421875	0.36810302734375	1.0875944512590534
500.0	340.0	1.093017578125	0.498870849609375	1.2014822306968256
500.0	360.0	0.3084716796875	0.4351806640625	0.5334200854327723
500.0	380.0	-0.469390869140625	0.226959228515625	0.5213811268553926
500.0	400.0	-0.362823486328125	0.277618408203125	0.4568510291162011
500.0	420.0	-0.289947509765625	0.223388671875	0.3660219353281489
500.0	440.0	-0.3001708984375	0.218292236328125	0.371152352424055
500.0	460.0	-0.2884521484375	0.17132568359375	0.335495352869567
500.0	480.0	-0.28533935546875	0.153900146484375	0.32419716665516024
500.0	500.0	-0.306060791015625	0.099395751953125	0.3217960896335399
500.0	520.0	-0.266143798828125	0.0380859375	0.26885509161985266
500.0	540.0	-0.234588623046875	0.0008544921875	0.23459017929130646
500.0	560.0	-0.29779052734375	-0.0150146484375	0.29816880762978953
500.0	580.0	-0.218841552734375	0.00048828125	0.2188420974624657
500.0	600.0	-0.30401611328125	-0.074951171875	0.313118947526453
500.0	620.0	-0.290313720703125	-0.1109619140625	0.3107967226353999
500.0	640.0	-0.265167236328125	-0.179931640625	0.3204513356500482
500.0	660.0	-0.232879638671875	-0.2652587890625	0.35298038370828333
500.0	680.0	-0.24053955078125	-0.244873046875	0.34325221714635945
500.0	700.0	-0.2313232421875	-0.180419921875	0.29336289912924896
500.0	720.0	-0.240753173828125	-0.0965576171875	0.2593944181073355
500.0	740.0	0.94500732421875	0.156494140625	0.957877475921132
500.0	760.0	1.12005615234375	0.217529296875	1.1409841275854882
500.0	780.0	1.14288330078125	0.2271728515625	1.165242354058452
500.0	800.0	1.1446533203125	0.2359619140625	1.1687212022507631
520.0	0.0	-0.2269287109375	0.18331581354141235	0.29172131794249334
520.0	20.0	-0.223876953125	0.18307876586914062	0.28920360414887825
520.0	40.0	-0.209716796875	0.18464279174804688	0.27941742149698295
520.0	60.0	-0.1971435546875	0.18240737915039062	0.2685852436812895
520.0	80.0	-0.1971435546875	0.1993560791015625	0.2803719447975702
520.0	100.0	-0.203125	0.1836090087890625	0.2738102148085459
520.0	120.0	-0.224853515625	0.1468658447265625	0.2685678309778907
520.0	140.0	-0.2391357421875	0.145538330078125	0.2799416166158503
520.0	160.0	-0.3258056640625	0.1185302734375	0.34669692305582284
520.0	180.0	-0.29296875	0.1364898681640625	0.32320298975722
520.0	200.0	-0.279052734375	0.1160736083984375	0.3022308904278286
520.0	220.0	-0.2799072265625	0.115875244140625	0.30294409993686977
520.0	240.0	-0.1954345703125	0.1042327880859375	0.22149299172975984
520.0	260.0	-0.0384521484375	0.164154052734375	0.16859751109841303
520.0	280.0	-0.0743408203125	0.422943115234375	0.42942686954695003
520.0	300.0	-0.114990234375	0.432708740234375	0.447727157850445
520.0	320.0	-0.1295166015625	0.473114013671875	0.49052157955895326
520.0	340.0	-0.3604736328125	0.5291748046875	0.6402868215644414
520.0	360.0	-0.483154296875	0.468353271484375	0.6728988493814596
520.0	380.0	-0.451171875	0.33416748046875	0.5614480971504383
520.0	400.0	-0.40966796875	0.302520751953125	0.5092608859730297
520.0	420.0	-0.3543701171875	0.236541748046875	0.4260635850721741
520.0	440.0	-0.3433837890625	0.21002197265625	0.4025191369231308
520.0	460.0	-0.356689453125	0.13201904296875	0.3803372104816938
520.0	480.0	-0.302001953125	0.108551025390625	0.32091822136592807
520.0	500.0	-0.3153076171875	0.074310302734375	0.3239458512605672
520.0	520.0	-0.3077392578125	0.02294921875	0.30859377414365263
520.0	540.0	-0.2598876953125	-0.0294189453125	0.2615474880746185
520.0	560.0	-0.2857666015625	-0.0372314453125	0.28818176744658625
520.0	580.0	-0.2855224609375	-0.0311279296875	0.28721424704640985
520.0	600.0	-0.2923583984375	-0.0882568359375	0.3053894271690472
520.0	620.0	-0.2794189453125	-0.1368408203125	0.3111275576083671
520.0	640.0	-0.2532958984375	-0.2178955078125	0.3341216312813757
520.0	660.0	-0.2137451171875	-0.3240966796875	0.3882339924658325
520.0	680.0	-0.2008056640625	-0.3355712890625	0.39106393948132
520.0	700.0	-0.2069091796875	-0.330322265625	0.38977456023525603
520.0	720.0	0.140869140625	-0.6785888671875	0.6930562498464613
520.0	740.0	1.017578125	0.1973876953125	1.036545774550886
520.0	760.0	1.14599609375	0.240478515625	1.1709555770256455
520.0	780.0	1.14990234375	0.2489013671875	1.1765318910890388
520.0	800.0	1.1434326171875	0.248046875	1.1700279493437418
540.0	0.0	-0.2119140625	0.17187994718551636	0.27285579731746545
540.0	20.0	-0.214111328125	0.17547607421875	0.2768312002912166
540.0	40.0	-0.1932373046875	0.17885208129882812	0.2633034806222894
540.0	60.0	-0.17822265625	0.19412612915039062	0.26353039524828975
540.0	80.0	-0.1785888671875	0.208953857421875	0.2748739675101951
540.0	100.0	-0.1763916015625	0.18425750732421875	0.25507807845269315
540.0	120.0	-0.18310546875	0.1576690673828125	0.24163432598768556
540.0	140.0	-0.1798095703125	0.168792724609375	0.2466221106410011
540.0	160.0	-0.2001953125	0.1710968017578125	0.2633482081175508
540.0	180.0	-0.2213134765625	0.135833740234375	0.25967375665292
540.0	200.0	-0.2337646484375	0.0929412841796875	0.2515630997663954
540.0	220.0	-0.2415771484375	0.110260009765625	0.26554997345266224
540.0	240.0	-0.2470703125	0.0943756103515625	0.2644815591833911
540.0	260.0	-0.2156982421875	0.16754150390625	0.273122476581378
540.0	280.0	-0.197509765625	0.4954833984375	0.533398449233232
540.0	300.0	-0.2239990234375	0.541961669921875	0.5864281832973762
540.0	320.0	-0.227294921875	0.570648193359375	0.6142494135890412
540.0	340.0	-0.30126953125	0.592254638671875	0.6644764010015314
540.0	360.0	-0.3472900390625	0.528778076171875	0.6326267660098346
540.0	380.0	-0.3648681640625	0.3458251953125	0.50271646368432
540.0	400.0	-0.3726806640625	0.294891357421875	0.47523866640687185
540.0	420.0	-0.3431396484375	0.1868896484375	0.3907333605195536
540.0	440.0	-0.3189697265625	0.134307861328125	0.34609288937782423
540.0	460.0	-0.2926025390625	0.03314208984375	0.2944735030270687
540.0	480.0	-0.2965087890625	0.0296630859375	0.2979888599572904
540.0	500.0	-0.3099365234375	0.010955810546875	0.31013009906370426
540.0	520.0	-0.3250732421875	-0.3648681640625	0.488673091066648
540.0	540.0	-0.337890625	-0.48388671875	0.5901833876394118
540.0	560.0	-0.367919921875	-0.5401611328125	0.6535588101416654
540.0	580.0	-0.360107421875	-0.5201416015625	0.632633101382991
540.0	600.0	-0.4058837890625	-0.468017578125	0.6195014960899792
540.0	620.0	-0.427734375	-0.47705078125	0.6407293839429217
540.0	640.0	-0.4334716796875	-0.466552734375	0.6368431133677209
540.0	660.0	-0.4671630859375	-0.5665283203125	0.7342994529337132
540.0	680.0	-0.49072265625	-0.6793212890625	0.838025142302182
540.0	700.0	-0.5677490234375	-0.6995849609375	0.9009761768127714
540.0	720.0	-0.607421875	-0.768798828125	0.9798025170180412
540.0	740.0	-0.7359619140625	-0.6751708984375	0.9987470555888711
540.0	760.0	0.1319580078125	-0.5772705078125	0.5921605821193652
540.0	780.0	1.0465087890625	0.022216796875	1.0467445875897545
540.0	800.0	1.13525390625	0.3299560546875	1.1822319694885706
560.0	0.0	-0.1329345703125	0.18593813478946686	0.2285707548072477
560.0	20.0	-0.13427734375	0.18854713439941406	0.23147446281347403
560.0	40.0	-0.1446533203125	0.19086074829101562	0.23948362849188073
560.0	60.0	-0.1517333984375	0.19247055053710938	0.24508761091791462
560.0	80.0	-0.16552734375	0.1940765380859375	0.2550784274774192
560.0	100.0	-0.17041015625	0.17816162109375	0.24653840387230214
560.0	120.0	-0.173095703125	0.15679931640625	0.2335554496598301
560.0	140.0	-0.18017578125	0.1478424072265625	0.23306799334870626
560.0	160.0	-0.2064208984375	0.15533447265625	0.25833773573974816
560.0	180.0	-0.23095703125	0.1155548095703125	0.25825193958350956
560.0	200.0	-0.2421875	0.0581512451171875	0.249070978768963
560.0	220.0	-0.2489013671875	0.1026153564453125	0.26922444533549555
560.0	240.0	-0.2547607421875	0.0924835205078125	0.2710281116885199
560.0	260.0	-0.2486572265625	0.1204833984375	0.2763090038721211
560.0	280.0	-0.22412109375	0.49169921875	0.5403687503761266
560.0	300.0	-0.2471923828125	0.53741455078125	0.5915390718388214
560.0	320.0	-0.2493896484375	0.537750244140625	0.5927651489595872
560.0	340.0	-0.2490234375	0.55029296875	0.6040157480397386
560.0	360.0	-0.257568359375	0.4454345703125	0.5145419479309832
560.0	380.0	-0.267822265625	0.162628173828125	0.3133315957371342
560.0	400.0	-0.268310546875	0.125091552734375	0.29603791333182056
560.0	420.0	-0.28662109375	-0.013031005859375	0.2869171631257938
560.0	440.0	-0.2764892578125	-0.072479248046875	0.28583133327741994
560.0	460.0	-0.2564697265625	-0.116546630859375	0.28170878191443544
560.0	480.0	-0.2686767578125	-0.1497802734375	0.30760580374831853
560.0	500.0	-0.284912109375	-0.181304931640625	0.33770754848792417
560.0	520.0	-0.313720703125	-0.4647216796875	0.5607021661638341
560.0	540.0	-0.327880859375	-0.5322265625	0.6251167665125091
560.0	560.0	-0.364990234375	-0.5513916015625	0.6612492491207655
560.0	580.0	-0.3641357421875	-0.532958984375	0.6454766593490991
560.0	600.0	-0.4163818359375	-0.469970703125	0.6278903527643103
560.0	620.0	-0.4659423828125	-0.456787109375	0.6525003964689665
560.0	640.0	-0.53125	-0.427978515625	0.6821965789540273
560.0	660.0	-0.568115234375	-0.5579833984375	0.7963042084912166
560.0	680.0	-0.6119384765625	-0.669189453125	0.9067983366059787
560.0	700.0	-0.6927490234375	-0.69140625	0.9787460406114921
560.0	720.0	-0.718994140625	-0.7779541015625	1.059322971709289
560.0	740.0	-0.8470458984375	-0.7528076171875	1.133228159972789
560.0	760.0	-0.89013671875	0.06689453125	0.892646770216626
560.0	780.0	0.97705078125	0.149169921875	0.9883723462002713
560.0	800.0	1.0909423828125	0.3343505859375	1.1410283068063496
580.0	0.0	-0.03662109375	0.18784138560295105	0.1913778739893482
580.0	20.0	-0.0562744140625	0.18973922729492188	0.19790852445650672
580.0	40.0	-0.0904541015625	0.18431854248046875	0.20531748486576448
580.0	60.0	-0.1414794921875	0.1779632568359375	0.22734855947044558
580.0	80.0	-0.1695556640625	0.156951904296875	0.23104766494836246
580.0	100.0	-0.1796875	0.1467132568359375	0.23197494991411843
580.0	120.0	-0.1785888671875	0.137847900390625	0.22560147855326257
580.0	140.0	-0.1827392578125	0.14105224609375	0.23084491000226787
580.0	160.0	-0.2073974609375	0.1470794677734375	0.25425592745074693
580.0	180.0	-0.2288818359375	0.1448516845703125	0.27086695137092304
580.0	200.0	-0.2381591796875	0.0771026611328125	0.2503290139460151
580.0	220.0	-0.2454833984375	0.1428680419921875	0.2840305904847325
580.0	240.0	-0.251953125	0.1419677734375	0.289197555128094
580.0	260.0	-0.2469482421875	0.16558837890625	0.29732632838061274
580.0	280.0	-0.2578125	0.24908447265625	0.35848341617805995
580.0	300.0	-0.2891845703125	0.180328369140625	0.340802048737596
580.0	320.0	-0.29931640625	0.120269775390625	0.32257577392440123
580.0	340.0	-0.298828125	0.16754150390625	0.3425907234911413
580.0	360.0	-0.3111572265625	0.107086181640625	0.3290687921095464
580.0	380.0	-0.2847900390625	0.1185302734375	0.30847170384070693
580.0	400.0	-0.2691650390625	0.116851806640625	0.2934351086163603
580.0	420.0	-0.2843017578125	0.005340576171875	0.28435191444603464
580.0	440.0	-0.2640380859375	-0.0052490234375	0.26409025554265736
580.0	460.0	-0.2442626953125	-0.0096435546875	0.24445298621276446
580.0	480.0	-0.2510986328125	-0.0367431640625	0.25377270047353495
580.0	500.0	-0.227783203125	-0.14776611328125	0.2715142940254384
580.0	520.0	-0.25927734375	-0.513427734375	0.5751806493680931
580.0	540.0	-0.3057861328125	-0.5521240234375	0.6311466519575597
580.0	560.0	-0.3548583984375	-0.5538330078125	0.6577655231800069
580.0	580.0	-0.3555908203125	-0.5364990234375	0.6436427841900411
580.0	600.0	-0.4114990234375	-0.468017578125	0.6231949131082559
580.0	620.0	-0.4710693359375	-0.47216796875	0.666969946829764
580.0	640.0	-0.5421142578125	-0.4578857421875	0.7096106125349279
580.0	660.0	-0.5775146484375	-0.585693359375	0.8225326014060854
580.0	680.0	-0.6246337890625	-0.693603515625	0.9334094532015065
580.0	700.0	-0.69873046875	-0.68505859375	0.97853438612566
580.0	720.0	-0.716064453125	-0.7384033203125	1.0285853219241123
580.0	740.0	-0.8404541015625	-0.705810546875	1.0975115602640437
580.0	760.0	-0.8258056640625	0.3450927734375	0.8950106240020239
580.0	780.0	1.00927734375	0.3033447265625	1.053877971939984
580.0	800.0	1.111083984375	0.317138671875	1.1554585918730556
600.0	0.0	0.0289306640625	0.1416720449924469	0.14459582170809476
600.0	20.0	-0.0159912109375	0.1495189666748047	0.15037167360493456
600.0	40.0	-0.055908203125	0.14033889770507812	0.15106532820519286
600.0	60.0	-0.1304931640625	0.19240188598632812	0.2324800025768637
600.0	80.0	-0.1614990234375	0.16985321044921875	0.23437586836355992
600.0	100.0	-0.1734619140625	0.15534210205078125	0.2328523229426356
600.0	120.0	-0.172607421875	0.13335418701171875	0.21812074931076753
600.0	140.0	-0.1771240234375	0.131866455078125	0.22082047380974257
600.0	160.0	-0.197265625	0.112548828125	0.22711443265224562
600.0	180.0	-0.22216796875	0.1176910400390625	0.2514155668290593
600.0	200.0	-0.2293701171875	0.0271453857421875	0.2309708263519435
600.0	220.0	-0.239501953125	0.1514434814453125	0.283366041760417
600.0	240.0	-0.2481689453125	0.1689605712890625	0.3002257485090927
600.0	260.0	-0.241455078125	0.22088623046875	0.3272480428712196
600.0	280.0	-0.2540283203125	0.2733154296875	0.37313765774316165
600.0	300.0	-0.289306640625	0.1868896484375	0.3444213596785415
600.0	320.0	-0.3011474609375	0.127197265625	0.32690814858547024
600.0	340.0	-0.3056640625	0.138397216796875	0.3355358531083156
600.0	360.0	-0.31689453125	0.067626953125	0.32403016638135435
600.0	380.0	-0.283203125	0.15533447265625	0.32300589531022633
600.0	400.0	-0.27197265625	0.12506103515625	0.2993482725222136
600.0	420.0	-0.27587890625	0.063201904296875	0.28302588507139703
600.0	440.0	-0.2567138671875	0.02197265625	0.2576524931551062
600.0	460.0	-0.22900390625	0.000213623046875	0.22900400588759348
600.0	480.0	-0.225341796875	-0.0340576171875	0.22790095810975444
600.0	500.0	-0.18603515625	-0.12847900390625	0.22608833186545502
600.0	520.0	-0.2100830078125	-0.51806640625	0.5590417439300369
600.0	540.0	-0.2701416015625	-0.56689453125	0.6279696604581385
600.0	560.0	-0.341552734375	-0.5570068359375	0.6533872401877345
600.0	580.0	-0.3681640625	-0.5533447265625	0.6646315997084639
600.0	600.0	-0.4383544921875	-0.5057373046875	0.669271904515301
600.0	620.0	-0.506591796875	-0.5318603515625	0.7345139088031127
600.0	640.0	-0.5733642578125	-0.53125	0.7816477049393026
600.0	660.0	-0.59130859375	-0.6285400390625	0.8629649087577614
600.0	680.0	-0.626708984375	-0.693115234375	0.9344371991841159
600.0	700.0	-0.69775390625	-0.6732177734375	0.969578611644914
600.0	720.0	-0.718994140625	-0.723388671875	1.019923401462168
600.0	740.0	-0.8585205078125	-0.685302734375	1.0984977469601314
600.0	760.0	-0.912109375	0.3359375	0.9720069525827172
600.0	780.0	1.0166015625	0.295166015625	1.058584769235501
600.0	800.0	1.128173828125	0.30419921875	1.1684662387738585
620.0	0.0	0.0291748046875	0.12883469462394714	0.1320967363995019
620.0	20.0	-0.016845703125	0.12994003295898438	0.13102743941311523
620.0	40.0	-0.0570068359375	0.11989212036132812	0.13275503707332625
620.0	60.0	-0.14501953125	0.17759323120117188	0.2292815304651524
620.0	80.0	-0.1885986328125	0.12775421142578125	0.22779504567871403
620.0	100.0	-0.1986083984375	0.15790557861328125	0.2537310932603726
620.0	120.0	-0.2005615234375	0.1274871826171875	0.23765080773108888
620.0	140.0	-0.2025146484375	0.1153717041015625	0.23307254866041757
620.0	160.0	-0.214111328125	0.12725830078125	0.2490749605022201
620.0	180.0	-0.2332763671875	0.1499176025390625	0.2772961432102106
620.0	200.0	-0.239990234375	0.0565643310546875	0.24656608879371816
620.0	220.0	-0.2490234375	0.097137451171875	0.267298254473322
620.0	240.0	-0.2471923828125	0.1043548583984375	0.26831699646477764
620.0	260.0	-0.243896484375	0.148406982421875	0.28549978550263627
620.0	280.0	-0.2701416015625	0.2032470703125	0.33806191220746357
620.0	300.0	-0.2822265625	0.187225341796875	0.3386815040587884
620.0	320.0	-0.293212890625	0.1361083984375	0.3232635076124267
620.0	340.0	-0.2919921875	0.168365478515625	0.3370554433870347
620.0	360.0	-0.3074951171875	0.082305908203125	0.31831982285006316
620.0	380.0	-0.283447265625	0.14678955078125	0.319201385662485
620.0	400.0	-0.2640380859375	0.144439697265625	0.30096334821988546
620.0	420.0	-0.2672119140625	0.085540771484375	0.28056983195469704
620.0	440.0	-0.2454833984375	0.05291748046875	0.2511221986356143
620.0	460.0	-0.220947265625	0.02178955078125	0.2220190953733777
620.0	480.0	-0.2139892578125	-0.008636474609375	0.21416346829658642
620.0	500.0	-0.1627197265625	-0.094390869140625	0.1881152455004574
620.0	520.0	-0.1988525390625	-0.48193359375	0.521346641953694
620.0	540.0	-0.2535400390625	-0.5697021484375	0.6235728420498421
620.0	560.0	-0.3277587890625	-0.5595703125	0.6484942239057061
620.0	580.0	-0.36669921875	-0.54638671875	0.6580324942267304
620.0	600.0	-0.4822998046875	-0.4849853515625	0.6839765294451282
620.0	620.0	-0.6097412109375	-0.529052734375	0.8072677003728027
620.0	640.0	-0.87548828125	-0.5657958984375	1.0424033429027253
620.0	660.0	-0.9991455078125	-0.673095703125	1.204719706548887
620.0	680.0	-1.05322265625	-0.665771484375	1.2460054707123869
620.0	700.0	-1.15185546875	-0.58349609375	1.2912159820536575
620.0	720.0	-1.1968994140625	-0.5355224609375	1.3112408297302642
620.0	740.0	-1.19091796875	-0.4898681640625	1.287733057140955
620.0	760.0	-1.0067138671875	0.3775634765625	1.0751869554740574
620.0	780.0	1.0426025390625	0.2978515625	1.0843134268943013
620.0	800.0	1.1348876953125	0.3099365234375	1.1764483539587456
