# Supplementary material for: Real-time emotion detection by quantitative facial motion analysis
Source: PLoS One. 2023 Mar 10;18(3):e0282730. doi: 10.1371/journal.pone.0282730 (PMC10004542; doi:10.1371/journal.pone.0282730)
Supplement: S1 Dataset — Data from each participant is organized into folders by Study ID and subsequently by emotions. The data files (.csv) contain the pixel displacement results after DISC-processing of videos. (ZIP) [file pone.0282730.s004.zip › S1_Dataset/1/neutral/result/100049_cropped_result.csv]

pos_x	pos_y	disp_x	disp_y	disp_xy_indi
0.0	0.0	-0.14597666263580322	-0.1558750867843628	0.21355614885626623
0.0	20.0	-0.11268758773803711	-0.20421218872070312	0.23324045629418128
0.0	40.0	-0.1271587610244751	-0.15335845947265625	0.19921889367503756
0.0	60.0	-0.06602907180786133	-0.22796630859375	0.23733620915837633
0.0	80.0	-0.04545152187347412	-0.24108123779296875	0.24532835966598895
0.0	100.0	-0.05943191051483154	-0.228271484375	0.23588137392810143
0.0	120.0	-0.01475369930267334	-0.3547821044921875	0.3550887400510176
0.0	140.0	-0.03744196891784668	-0.2952423095703125	0.2976069931921245
0.0	160.0	-0.0665745735168457	-0.2413177490234375	0.25033263836880854
0.0	180.0	-0.0711129903793335	-0.2298736572265625	0.24062201829301974
0.0	200.0	-0.09727954864501953	-0.163970947265625	0.1906561882860483
0.0	220.0	-0.08941340446472168	-0.1834716796875	0.20409952019866315
0.0	240.0	-0.13626408576965332	-0.1402587890625	0.19555160183419185
0.0	260.0	-0.12397241592407227	-0.193450927734375	0.22976601435230046
0.0	280.0	-0.10150158405303955	-0.233856201171875	0.2549339020056311
0.0	300.0	-0.08031046390533447	-0.27020263671875	0.28188514594148945
0.0	320.0	-0.06004011631011963	-0.327850341796875	0.333302658529542
0.0	340.0	-0.045795559883117676	-0.2171630859375	0.22193926916818085
0.0	360.0	-0.013678908348083496	-0.262237548828125	0.26259406800036156
0.0	380.0	-0.000554203987121582	-0.27789306640625	0.2778936190320458
0.0	400.0	0.01859450340270996	-0.26177978515625	0.2624393481801953
0.0	420.0	0.04032003879547119	-0.282684326171875	0.2855453270353331
0.0	440.0	0.12186455726623535	-0.247833251953125	0.27617438529189614
0.0	460.0	0.1893535852432251	-0.077484130859375	0.2045936723838156
0.0	480.0	0.25667262077331543	-0.08251953125	0.2696114005237203
0.0	500.0	0.300062894821167	-0.0972900390625	0.31544110789375807
0.0	520.0	0.3468325138092041	-0.0867919921875	0.35752712140911325
0.0	540.0	0.4611009359359741	-0.1123046875	0.47458025238678436
0.0	560.0	0.5879398584365845	-0.0418701171875	0.5894288624182955
0.0	580.0	0.7708649635314941	0.1456298828125	0.7845003854482127
0.0	600.0	0.5273060202598572	-0.163330078125	0.5520220588188551
0.0	620.0	0.5349129438400269	-0.1097412109375	0.5460540182670873
0.0	640.0	0.2961770296096802	0.0445556640625	0.2995096660684989
0.0	660.0	0.2405458688735962	0.0284423828125	0.2422215600895307
0.0	680.0	0.2170877456665039	0.0291748046875	0.2190393995314963
0.0	700.0	0.14385831356048584	0.09716796875	0.17359962134598117
0.0	720.0	0.24158155918121338	0.2451171875	0.3441570649345096
0.0	740.0	0.6490494608879089	0.3057861328125	0.7174749902953476
0.0	760.0	1.000581979751587	0.1385498046875	1.0101288762244893
0.0	780.0	1.0022432804107666	0.131591796875	1.0108451880151212
0.0	800.0	0.9360551238059998	0.2174072265625	0.9609709136935747
20.0	0.0	-0.119781494140625	-0.09468147158622742	0.15268329116276663
20.0	20.0	-0.12486648559570312	-0.10275650024414062	0.1617112784175736
20.0	40.0	-0.12426948547363281	-0.09197235107421875	0.15460212929323058
20.0	60.0	-0.08825492858886719	-0.12688446044921875	0.15455936957595098
20.0	80.0	-0.07143974304199219	-0.14792633056640625	0.16427366240742175
20.0	100.0	-0.08645820617675781	-0.13375091552734375	0.1592618247405994
20.0	120.0	-0.052669525146484375	-0.20853424072265625	0.21508279436749675
20.0	140.0	-0.07176971435546875	-0.1647796630859375	0.1797309913881873
20.0	160.0	-0.09451866149902344	-0.131927490234375	0.16229183605809655
20.0	180.0	-0.10014724731445312	-0.1145782470703125	0.15217636428291947
20.0	200.0	-0.14841842651367188	-0.0686492919921875	0.1635260059434671
20.0	220.0	-0.1552257537841797	-0.0759735107421875	0.17282074230936534
20.0	240.0	-0.1740093231201172	-0.0721282958984375	0.18836596189846483
20.0	260.0	-0.16225433349609375	-0.142059326171875	0.21565556076917836
20.0	280.0	-0.12213706970214844	-0.204010009765625	0.2377762559213974
20.0	300.0	-0.09044265747070312	-0.245849609375	0.2619578300417894
20.0	320.0	-0.060802459716796875	-0.295135498046875	0.30133353831757537
20.0	340.0	-0.041736602783203125	-0.20941162109375	0.21353025795187716
20.0	360.0	-0.0062313079833984375	-0.251007080078125	0.25108441498533957
20.0	380.0	0.010833740234375	-0.2650146484375	0.26523599645206086
20.0	400.0	0.033893585205078125	-0.24652099609375	0.2488400623555391
20.0	420.0	0.04928779602050781	-0.255096435546875	0.25981431497375224
20.0	440.0	0.10170745849609375	-0.1966552734375	0.22139942114764558
20.0	460.0	0.14870643615722656	-0.022247314453125	0.1503613885110121
20.0	480.0	0.193695068359375	-0.00482177734375	0.19375507488449342
20.0	500.0	0.22330856323242188	-0.052978515625	0.2295069444063881
20.0	520.0	0.1694793701171875	-0.1448974609375	0.22297652585295377
20.0	540.0	0.08503532409667969	-0.21923828125	0.2351519302699458
20.0	560.0	0.074920654296875	-0.2198486328125	0.23226391409299316
20.0	580.0	-0.03435707092285156	-0.2183837890625	0.2210698705108689
20.0	600.0	-0.07769775390625	-0.2442626953125	0.25632246347794685
20.0	620.0	-0.1362762451171875	-0.1922607421875	0.23565951703618532
20.0	640.0	-0.18279647827148438	-0.1983642578125	0.2697460495465341
20.0	660.0	-0.21643829345703125	-0.2279052734375	0.31430295661226865
20.0	680.0	-0.2716655731201172	-0.260986328125	0.3767174632093021
20.0	700.0	-0.3064842224121094	-0.308837890625	0.43510162177732087
20.0	720.0	-0.35364723205566406	-0.2774658203125	0.4495037777175196
20.0	740.0	-0.308074951171875	-0.3707275390625	0.4820260197944615
20.0	760.0	-0.2947711944580078	-0.1219482421875	0.3190006753203225
20.0	780.0	0.9947414398193359	0.1239013671875	1.0024280926254896
20.0	800.0	0.9422988891601562	0.1695556640625	0.9574321488900087
40.0	0.0	-0.15795516967773438	-0.039873212575912476	0.16291012463639504
40.0	20.0	-0.13731002807617188	-0.028013229370117188	0.1401384487926918
40.0	40.0	-0.16839218139648438	0.035007476806640625	0.17199258759561117
40.0	60.0	-0.11980056762695312	-0.02512359619140625	0.12240658107033711
40.0	80.0	-0.11068344116210938	-0.03517913818359375	0.11613955360180489
40.0	100.0	-0.11891937255859375	-0.0354766845703125	0.12409839772467278
40.0	120.0	-0.0688018798828125	-0.1466522216796875	0.1619894218737667
40.0	140.0	-0.07971572875976562	-0.129180908203125	0.15179691846636653
40.0	160.0	-0.1067047119140625	-0.0832061767578125	0.13531135722959625
40.0	180.0	-0.10309219360351562	-0.0789794921875	0.12986824310885292
40.0	200.0	-0.13906478881835938	-0.0508880615234375	0.14808311954678713
40.0	220.0	-0.129180908203125	-0.0793609619140625	0.15161091425128168
40.0	240.0	-0.14017486572265625	-0.0869598388671875	0.16495759017448067
40.0	260.0	-0.14110183715820312	-0.142578125	0.20059474115224382
40.0	280.0	-0.11525344848632812	-0.1787109375	0.21265219625040227
40.0	300.0	-0.09712982177734375	-0.179534912109375	0.2041249297479844
40.0	320.0	-0.07483673095703125	-0.21270751953125	0.22548841470344363
40.0	340.0	-0.050327301025390625	-0.149200439453125	0.1574598627000097
40.0	360.0	-0.014240264892578125	-0.18072509765625	0.1812852615826005
40.0	380.0	0.00847625732421875	-0.19073486328125	0.19092311282069413
40.0	400.0	0.037662506103515625	-0.191986083984375	0.195645395574884
40.0	420.0	0.055973052978515625	-0.203948974609375	0.21149034707038333
40.0	440.0	0.10937881469726562	-0.17230224609375	0.20408769956450085
40.0	460.0	0.15514755249023438	-0.036102294921875	0.1592926198614866
40.0	480.0	0.198760986328125	-0.03253173828125	0.20140566943790048
40.0	500.0	0.22786331176757812	-0.060394287109375	0.23573111539450647
40.0	520.0	0.17312240600585938	-0.133544921875	0.21864494876364618
40.0	540.0	0.09444046020507812	-0.205810546875	0.22644421328162379
40.0	560.0	0.10297775268554688	-0.20751953125	0.2316652183612926
40.0	580.0	-0.06502532958984375	-0.2374267578125	0.2461701826249949
40.0	600.0	-0.11827850341796875	-0.2056884765625	0.23727105546483448
40.0	620.0	-0.3436851501464844	-0.197265625	0.3962741591850926
40.0	640.0	-0.4938087463378906	-0.254150390625	0.5553732969945884
40.0	660.0	-0.5441856384277344	-0.2772216796875	0.6107289650571354
40.0	680.0	-0.5867538452148438	-0.313720703125	0.6653576139518126
40.0	700.0	-0.5655441284179688	-0.382568359375	0.6827874565213681
40.0	720.0	-0.5270271301269531	-0.4134521484375	0.6698509348634493
40.0	740.0	-0.4157066345214844	-0.412841796875	0.5858757165407675
40.0	760.0	-0.29815673828125	-0.1234130859375	0.32268906142466397
40.0	780.0	1.0128288269042969	0.120361328125	1.0199554313382266
40.0	800.0	0.9669532775878906	0.1331787109375	0.9760815591357817
60.0	0.0	-0.18454742431640625	0.045557230710983276	0.19008738277927195
60.0	20.0	-0.17449951171875	0.053722381591796875	0.1825819648102649
60.0	40.0	-0.19738006591796875	0.0949249267578125	0.21901970719950695
60.0	60.0	-0.16203689575195312	0.0743560791015625	0.17828287097836165
60.0	80.0	-0.14159011840820312	0.04938507080078125	0.149955482890247
60.0	100.0	-0.13161087036132812	0.02477264404296875	0.13392201122349512
60.0	120.0	-0.10633087158203125	-0.02984619140625	0.11044025259321409
60.0	140.0	-0.1036376953125	-0.0381622314453125	0.1104406075615857
60.0	160.0	-0.14001846313476562	0.0064697265625	0.14016785430481285
60.0	180.0	-0.13786697387695312	0.007720947265625	0.13808300225830492
60.0	200.0	-0.1512908935546875	-0.0066986083984375	0.15143911590818074
60.0	220.0	-0.13283157348632812	-0.044097900390625	0.13996017910004
60.0	240.0	-0.13879013061523438	-0.06561279296875	0.1535178782987632
60.0	260.0	-0.12794876098632812	-0.142913818359375	0.1918208667376752
60.0	280.0	-0.09972763061523438	-0.192657470703125	0.2169389345549897
60.0	300.0	-0.08292770385742188	-0.204193115234375	0.2203901821229408
60.0	320.0	-0.06615447998046875	-0.20281982421875	0.2133361111429823
60.0	340.0	-0.0404052734375	-0.1861572265625	0.19049172980211265
60.0	360.0	-0.012935638427734375	-0.139068603515625	0.13966892004064177
60.0	380.0	0.012882232666015625	-0.127197265625	0.1278479421067784
60.0	400.0	0.050445556640625	-0.145416259765625	0.15391764937461277
60.0	420.0	0.0644683837890625	-0.177886962890625	0.18920873149731873
60.0	440.0	0.08501815795898438	-0.160430908203125	0.1815658654307531
60.0	460.0	0.11824417114257812	-0.09979248046875	0.15472628466844654
60.0	480.0	0.12799072265625	-0.108795166015625	0.16798218130038825
60.0	500.0	0.15000534057617188	-0.12628173828125	0.19608334866762
60.0	520.0	0.10517120361328125	-0.1781005859375	0.20683520198638114
60.0	540.0	0.054473876953125	-0.2305908203125	0.23693781817746162
60.0	560.0	0.07373809814453125	-0.2254638671875	0.23721564561620964
60.0	580.0	-0.08028030395507812	-0.2408447265625	0.25387223069111975
60.0	600.0	-0.1280517578125	-0.2022705078125	0.23939634710997112
60.0	620.0	-0.3628959655761719	-0.210205078125	0.419380086199857
60.0	640.0	-0.5132369995117188	-0.29638671875	0.592669642144073
60.0	660.0	-0.5458030700683594	-0.31640625	0.6308834332387473
60.0	680.0	-0.5855369567871094	-0.35791015625	0.6862603060868439
60.0	700.0	-0.5660171508789062	-0.428466796875	0.7099008459731521
60.0	720.0	-0.5119476318359375	-0.455322265625	0.6851341060816544
60.0	740.0	-0.4453086853027344	-0.5982666015625	0.7458034270175975
60.0	760.0	-0.3868865966796875	-0.4453125	0.5899020777609121
60.0	780.0	1.0291633605957031	-0.1524658203125	1.0403956214614731
60.0	800.0	0.9149169921875	-0.1422119140625	0.9259035214830657
80.0	0.0	-0.22476959228515625	0.12565980851650238	0.2575106931613509
80.0	20.0	-0.191009521484375	0.10807037353515625	0.21946262309039805
80.0	40.0	-0.193511962890625	0.12475967407226562	0.23024303693358583
80.0	60.0	-0.16333770751953125	0.10110092163085938	0.19209529679912807
80.0	80.0	-0.14173126220703125	0.0702362060546875	0.1581798828162253
80.0	100.0	-0.1333160400390625	0.04721832275390625	0.14143103102003102
80.0	120.0	-0.109619140625	0.0016326904296875	0.10963129876728962
80.0	140.0	-0.10501861572265625	-0.011627197265625	0.10566031120793039
80.0	160.0	-0.14879608154296875	0.0424652099609375	0.1547370929659993
80.0	180.0	-0.15137481689453125	0.0465850830078125	0.15838088631112546
80.0	200.0	-0.1619720458984375	0.03765869140625	0.1662922748986155
80.0	220.0	-0.1404571533203125	-0.0052337646484375	0.14055463070009827
80.0	240.0	-0.13735198974609375	-0.03167724609375	0.14095750071314064
80.0	260.0	-0.10385894775390625	-0.12188720703125	0.1601348565004741
80.0	280.0	-0.07138824462890625	-0.19287109375	0.20565879576501914
80.0	300.0	-0.04906463623046875	-0.19085693359375	0.19706269974106547
80.0	320.0	-0.0250701904296875	-0.18798828125	0.18965259907396442
80.0	340.0	-0.0153045654296875	-0.217041015625	0.21757994435729383
80.0	360.0	0.018951416015625	-0.226959228515625	0.22774908908139452
80.0	380.0	0.0310211181640625	-0.213836669921875	0.21607505912396657
80.0	400.0	0.05979156494140625	-0.25372314453125	0.26067310047062386
80.0	420.0	0.0674591064453125	-0.26068115234375	0.2692682570034303
80.0	440.0	0.072265625	-0.254669189453125	0.2647238497252416
80.0	460.0	0.08046722412109375	-0.237640380859375	0.25089425017872197
80.0	480.0	0.04817962646484375	-0.264495849609375	0.2688481557810598
80.0	500.0	0.07472991943359375	-0.244537353515625	0.25570115002278965
80.0	520.0	0.05735015869140625	-0.218017578125	0.22543448066660068
80.0	540.0	0.0313720703125	-0.2353515625	0.23743328487573903
80.0	560.0	0.0548553466796875	-0.21923828125	0.2259967544563479
80.0	580.0	-0.10363006591796875	-0.2410888671875	0.26241766793399135
80.0	600.0	-0.1494293212890625	-0.2008056640625	0.2503038888640995
80.0	620.0	-0.39798736572265625	-0.218505859375	0.4540250586212909
80.0	640.0	-0.5357208251953125	-0.2969970703125	0.612539029223571
80.0	660.0	-0.5565414428710938	-0.31640625	0.6401962922979962
80.0	680.0	-0.5895156860351562	-0.365478515625	0.6936160966016823
80.0	700.0	-0.5584869384765625	-0.4349365234375	0.7078682362338508
80.0	720.0	-0.50250244140625	-0.4727783203125	0.6899478558389399
80.0	740.0	-0.4333953857421875	-0.6156005859375	0.7528583145514253
80.0	760.0	0.38832855224609375	0.173583984375	0.42535921774548086
80.0	780.0	1.1523208618164062	0.084716796875	1.1554307873040537
80.0	800.0	1.139678955078125	0.0970458984375	1.1438033165940324
100.0	0.0	-0.227569580078125	0.16102583706378937	0.27877810885904974
100.0	20.0	-0.192230224609375	0.1391887664794922	0.23733093343989817
100.0	40.0	-0.19649505615234375	0.15313339233398438	0.24911873261564796
100.0	60.0	-0.16925811767578125	0.1298980712890625	0.21335842923064224
100.0	80.0	-0.14720916748046875	0.10785675048828125	0.1824927878470381
100.0	100.0	-0.1432037353515625	0.09014892578125	0.16921624815056524
100.0	120.0	-0.12926483154296875	0.0623321533203125	0.1435085154664316
100.0	140.0	-0.120758056640625	0.046234130859375	0.1293062376683438
100.0	160.0	-0.16338348388671875	0.0957183837890625	0.18935725970279552
100.0	180.0	-0.11194610595703125	0.03680419921875	0.1178409085126057
100.0	200.0	-0.0801239013671875	-0.0097503662109375	0.08071498752738665
100.0	220.0	-0.02747344970703125	-0.0766754150390625	0.08144881650593376
100.0	240.0	-0.023345947265625	-0.040863037109375	0.04706188538011946
100.0	260.0	0.0657806396484375	-0.065521240234375	0.09284463083241953
100.0	280.0	0.10257720947265625	-0.15496826171875	0.18584199214205652
100.0	300.0	0.1063232421875	-0.176666259765625	0.2061931113515606
100.0	320.0	0.1063079833984375	-0.1944580078125	0.2216197286719952
100.0	340.0	0.03665924072265625	-0.291412353515625	0.29370914134884746
100.0	360.0	0.16028594970703125	-0.389373779296875	0.42107425197631887
100.0	380.0	0.253662109375	-0.382354736328125	0.45884595467882733
100.0	400.0	0.39305877685546875	-0.451416015625	0.5985579514348359
100.0	420.0	0.45812225341796875	-0.469757080078125	0.6561613470483335
100.0	440.0	0.5569000244140625	-0.492401123046875	0.7433683495886861
100.0	460.0	0.6354904174804688	-0.473541259765625	0.7925209116546488
100.0	480.0	0.6456069946289062	-0.4635009765625	0.7947587978677303
100.0	500.0	0.5229110717773438	-0.42291259765625	0.6725258762632762
100.0	520.0	0.1881561279296875	-0.3060302734375	0.35924539904878944
100.0	540.0	0.1167144775390625	-0.2384033203125	0.2654400354190016
100.0	560.0	0.15076446533203125	-0.1456298828125	0.20961389928827653
100.0	580.0	-0.14405059814453125	-0.2421875	0.28178956684385464
100.0	600.0	-0.22020721435546875	-0.1729736328125	0.28001981162508655
100.0	620.0	-0.5217437744140625	-0.2803955078125	0.5923159688386443
100.0	640.0	-0.7057952880859375	-0.3765869140625	0.7999779325252843
100.0	660.0	-0.7973175048828125	-0.39794921875	0.8911109831532148
100.0	680.0	-0.8419952392578125	-0.380859375	0.9241265316276833
100.0	700.0	-0.8212051391601562	-0.44482421875	0.933941361205081
100.0	720.0	-0.7132568359375	-0.5089111328125	0.8761996662359989
100.0	740.0	-0.5799636840820312	-0.193115234375	0.6112702909529575
100.0	760.0	1.0201416015625	0.0501708984375	1.021374567085224
100.0	780.0	1.1540145874023438	0.1072998046875	1.1589921984307647
100.0	800.0	1.1440353393554688	0.10986328125	1.1492983939174366
120.0	0.0	-0.20746612548828125	0.17768381536006927	0.2731551417528699
120.0	20.0	-0.192626953125	0.16650009155273438	0.2546123004830872
120.0	40.0	-0.19370269775390625	0.16599273681640625	0.25509669498631665
120.0	60.0	-0.16356658935546875	0.143829345703125	0.21780934286382111
120.0	80.0	-0.1335296630859375	0.1073455810546875	0.17132788650950104
120.0	100.0	-0.12650299072265625	0.0865936279296875	0.1533018690681937
120.0	120.0	-0.1239471435546875	0.0859832763671875	0.15085098014332707
120.0	140.0	-0.10153961181640625	0.064117431640625	0.12008887462215927
120.0	160.0	-0.10463714599609375	0.0813140869140625	0.13251759525766965
120.0	180.0	-0.0433197021484375	0.010589599609375	0.044595248784104966
120.0	200.0	-0.029876708984375	-0.0191650390625	0.0354953019708832
120.0	220.0	-0.0107574462890625	-0.063018798828125	0.06393036568331009
120.0	240.0	0.01226806640625	-0.04766845703125	0.04922181679995454
120.0	260.0	0.39717864990234375	-0.041107177734375	0.3993002379156993
120.0	280.0	1.00115966796875	-0.310760498046875	1.0482808630866252
120.0	300.0	1.0342559814453125	-0.352569580078125	1.0926988349732383
120.0	320.0	1.128875732421875	-0.405548095703125	1.1995122663730686
120.0	340.0	1.3203048706054688	-0.695037841796875	1.4920732397822103
120.0	360.0	1.1194076538085938	-0.8768310546875	1.421937478889158
120.0	380.0	0.26567840576171875	-0.461181640625	0.5322344604942968
120.0	400.0	0.37305450439453125	-0.48883056640625	0.614918682349223
120.0	420.0	0.434295654296875	-0.4989013671875	0.6614493854579558
120.0	440.0	0.5107650756835938	-0.51348876953125	0.7242594003344275
120.0	460.0	0.5874557495117188	-0.51080322265625	0.7784755551142154
120.0	480.0	0.5624847412109375	-0.494171142578125	0.7487283901737031
120.0	500.0	0.47951507568359375	-0.465667724609375	0.668416889037609
120.0	520.0	0.41204071044921875	-0.4024658203125	0.5759828848041497
120.0	540.0	0.31487274169921875	-0.30322265625	0.43713707544486385
120.0	560.0	0.1873931884765625	-0.143310546875	0.2359112543585491
120.0	580.0	0.15936279296875	-0.0037841796875	0.1594077156184981
120.0	600.0	0.04363250732421875	0.099853515625	0.10897027245111449
120.0	620.0	-0.9160385131835938	0.0660400390625	0.918415943020909
120.0	640.0	-0.9819412231445312	-0.760986328125	1.2422997856007818
120.0	660.0	-0.9604034423828125	-1.171142578125	1.5145790538753756
120.0	680.0	-0.9691238403320312	-1.3026123046875	1.6235762483552119
120.0	700.0	-0.8997344970703125	-1.387451171875	1.6536453427369724
120.0	720.0	-0.5793533325195312	-1.2548828125	1.3821653869958532
120.0	740.0	0.8183212280273438	0.23974609375	0.852717902772402
120.0	760.0	1.1217498779296875	0.15185546875	1.1319818337873409
120.0	780.0	1.1359786987304688	0.1422119140625	1.1448457679839188
120.0	800.0	1.1347427368164062	0.138916015625	1.1432142135902235
140.0	0.0	-0.224090576171875	0.22035233676433563	0.3142797140232664
140.0	20.0	-0.20635986328125	0.2021484375	0.2888743393885092
140.0	40.0	-0.2012939453125	0.19301605224609375	0.27888070719240965
140.0	60.0	-0.1617431640625	0.16161727905273438	0.2286503794209802
140.0	80.0	-0.1348876953125	0.1328125	0.18929831088250057
140.0	100.0	-0.15826416015625	0.15926361083984375	0.22452715231728287
140.0	120.0	-0.1438751220703125	0.16640472412109375	0.21997859659649763
140.0	140.0	-0.0908355712890625	0.12646484375	0.15570631880602107
140.0	160.0	-0.0452423095703125	0.089324951171875	0.10012898420094875
140.0	180.0	-0.031524658203125	0.0327606201171875	0.04546495689304595
140.0	200.0	-0.0453948974609375	0.0309906005859375	0.05496466173975911
140.0	220.0	-0.13604736328125	-0.012908935546875	0.13665842700958394
140.0	240.0	0.0504150390625	-0.079833984375	0.09442002554999201
140.0	260.0	0.512542724609375	-0.053436279296875	0.5153207549624751
140.0	280.0	1.201904296875	-0.32177734375	1.2442325336517261
140.0	300.0	1.21002197265625	-0.4786376953125	1.3012483305214975
140.0	320.0	1.359649658203125	-0.571685791015625	1.4749480793238234
140.0	340.0	1.59271240234375	-0.9967041015625	1.878869836537675
140.0	360.0	1.178741455078125	-1.062774658203125	1.587111020703487
140.0	380.0	0.163360595703125	-0.617431640625	0.6386771602878555
140.0	400.0	0.2133026123046875	-0.533172607421875	0.574256940507509
140.0	420.0	0.296234130859375	-0.50689697265625	0.587110893421405
140.0	440.0	0.3698883056640625	-0.514617919921875	0.6337578103437844
140.0	460.0	0.4588165283203125	-0.520660400390625	0.693973961467453
140.0	480.0	0.4384613037109375	-0.505157470703125	0.6689038683241961
140.0	500.0	0.366241455078125	-0.459228515625	0.5873871236083432
140.0	520.0	0.3369293212890625	-0.3599853515625	0.493062694678765
140.0	540.0	0.260009765625	-0.2415771484375	0.35491491496915334
140.0	560.0	0.1516571044921875	-0.07666015625	0.16993132995192115
140.0	580.0	0.129150390625	0.0704345703125	0.14710830056015395
140.0	600.0	0.0652923583984375	0.1353759765625	0.15029885926207345
140.0	620.0	0.0616302490234375	0.15869140625	0.17023880289843868
140.0	640.0	0.0843658447265625	0.1861572265625	0.20438226135814333
140.0	660.0	0.2527008056640625	0.1427001953125	0.2902086196609121
140.0	680.0	0.3650054931640625	0.1783447265625	0.4062460480208926
140.0	700.0	0.4488983154296875	0.2437744140625	0.5108186200082436
140.0	720.0	0.4732818603515625	0.1474609375	0.4957221474033764
140.0	740.0	0.7624359130859375	0.24462890625	0.8007195659756657
140.0	760.0	1.058837890625	0.1895751953125	1.0756748734171362
140.0	780.0	1.0817413330078125	0.186279296875	1.0976631031340005
140.0	800.0	1.0784759521484375	0.184814453125	1.0941968568070244
160.0	0.0	-0.2210235595703125	0.24071404337882996	0.32679452958229993
160.0	20.0	-0.216400146484375	0.2363300323486328	0.32043861750476454
160.0	40.0	-0.2145538330078125	0.22962188720703125	0.31426033529999114
160.0	60.0	-0.1769866943359375	0.19895553588867188	0.26628480097953616
160.0	80.0	-0.1724090576171875	0.19988250732421875	0.2639657172487803
160.0	100.0	-0.1748046875	0.21102142333984375	0.2740195611272053
160.0	120.0	-0.1203765869140625	0.18813323974609375	0.223348692797697
160.0	140.0	-0.0486297607421875	0.1302642822265625	0.13904544887857326
160.0	160.0	0.048919677734375	0.100982666015625	0.11220799305423107
160.0	180.0	0.031494140625	0.0507965087890625	0.059767601581999084
160.0	200.0	-0.12249755859375	0.0416412353515625	0.12938177747671203
160.0	220.0	-0.27215576171875	-0.005096435546875	0.2722034758999166
160.0	240.0	0.1173553466796875	-0.0911865234375	0.1486178301918292
160.0	260.0	0.8728485107421875	-0.09393310546875	0.8778883476888493
160.0	280.0	1.8081512451171875	-0.3809814453125	1.8478522091583074
160.0	300.0	1.84521484375	-0.576263427734375	1.9331056250860965
160.0	320.0	2.09576416015625	-0.70855712890625	2.2123021086459462
160.0	340.0	2.255889892578125	-1.031829833984375	2.480667654833345
160.0	360.0	1.4214019775390625	-1.020111083984375	1.7495742926265618
160.0	380.0	0.1964874267578125	-0.6553955078125	0.6842153027627426
160.0	400.0	0.25146484375	-0.563232421875	0.6168187162314305
160.0	420.0	0.2966461181640625	-0.520233154296875	0.5988668084403101
160.0	440.0	0.3325347900390625	-0.5091552734375	0.6081270254276969
160.0	460.0	0.3408355712890625	-0.49603271484375	0.6018449475165532
160.0	480.0	0.291259765625	-0.44744873046875	0.5338938260272599
160.0	500.0	0.2305908203125	-0.334259033203125	0.4060803217225374
160.0	520.0	0.1945648193359375	-0.22265625	0.29568779918570953
160.0	540.0	0.1912841796875	-0.146240234375	0.2407817342507
160.0	560.0	0.131011962890625	-0.02978515625	0.1343550890487272
160.0	580.0	0.093170166015625	0.07861328125	0.12190458491898787
160.0	600.0	0.0363311767578125	0.139892578125	0.1445333450075333
160.0	620.0	0.0307769775390625	0.1563720703125	0.15937203870270783
160.0	640.0	0.0399169921875	0.1700439453125	0.17466628066898723
160.0	660.0	0.011199951171875	0.183837890625	0.18417874181268
160.0	680.0	0.15283203125	0.2430419921875	0.287101096728086
160.0	700.0	0.3477630615234375	0.1500244140625	0.3787432795112682
160.0	720.0	0.478546142578125	0.0491943359375	0.48106807549943986
160.0	740.0	0.7386627197265625	0.220703125	0.7709296225328275
160.0	760.0	0.8346710205078125	0.1800537109375	0.8538706291341317
160.0	780.0	0.865142822265625	0.181884765625	0.8840555247744295
160.0	800.0	0.8687896728515625	0.1837158203125	0.8880016882228433
180.0	0.0	-0.2395172119140625	0.28327488899230957	0.3709624745667562
180.0	20.0	-0.2513885498046875	0.29123497009277344	0.38472589044388794
180.0	40.0	-0.2523040771484375	0.285125732421875	0.38072828977478856
180.0	60.0	-0.2186737060546875	0.2600059509277344	0.33973708104581
180.0	80.0	-0.2091827392578125	0.262481689453125	0.335639770738762
180.0	100.0	-0.17822265625	0.25091552734375	0.3077692594509689
180.0	120.0	-0.0819091796875	0.20539093017578125	0.22112111594226322
180.0	140.0	0.0356292724609375	0.1700286865234375	0.17372161436327116
180.0	160.0	0.07281494140625	0.1330413818359375	0.15166418487174663
180.0	180.0	-0.0924835205078125	0.075836181640625	0.11960070238651964
180.0	200.0	-0.1967010498046875	0.0569915771484375	0.20479097358070364
180.0	220.0	-0.295867919921875	0.01971435546875	0.2965239987765666
180.0	240.0	0.1677398681640625	-0.077362060546875	0.18472019863500425
180.0	260.0	1.073974609375	-0.056427001953125	1.0754559350022677
180.0	280.0	2.1414794921875	-0.2725830078125	2.1587579557717307
180.0	300.0	2.2001495361328125	-0.482391357421875	2.2524119079468456
180.0	320.0	2.36932373046875	-0.55517578125	2.4334985284254644
180.0	340.0	2.5553741455078125	-0.84466552734375	2.6913559550183397
180.0	360.0	1.4746551513671875	-0.996307373046875	1.7796730590311658
180.0	380.0	0.24908447265625	-0.63006591796875	0.6775146754899452
180.0	400.0	0.2698974609375	-0.524017333984375	0.5894393995455355
180.0	420.0	0.2625732421875	-0.450531005859375	0.52146226589612
180.0	440.0	0.1611785888671875	-0.410858154296875	0.44134222601225526
180.0	460.0	-0.0381317138671875	-0.287353515625	0.28987250739677983
180.0	480.0	-0.099334716796875	-0.14593505859375	0.17653449319573952
180.0	500.0	-0.1271820068359375	-0.04437255859375	0.13470035938694533
180.0	520.0	-0.11920166015625	0.046875	0.12808708525454907
180.0	540.0	-0.057708740234375	0.10546875	0.12022460615864404
180.0	560.0	0.056610107421875	0.0531005859375	0.07761685699139105
180.0	580.0	0.076812744140625	0.08447265625	0.114174547585457
180.0	600.0	0.03369140625	0.127197265625	0.13158364350320806
180.0	620.0	0.029815673828125	0.134033203125	0.13730940953107565
180.0	640.0	0.0386962890625	0.140625	0.1458519571764759
180.0	660.0	0.017059326171875	0.1494140625	0.15038478208313608
180.0	680.0	0.0928192138671875	0.2052001953125	0.22521662154292885
180.0	700.0	0.2427215576171875	0.1322021484375	0.2763895124341813
180.0	720.0	0.41217041015625	0.0118408203125	0.4123404564604888
180.0	740.0	0.5002288818359375	0.093505859375	0.5088931911121327
180.0	760.0	0.6058502197265625	0.1475830078125	0.623566542509866
180.0	780.0	0.63018798828125	0.152587890625	0.648397998870567
180.0	800.0	0.6246795654296875	0.15673828125	0.6440430484638642
200.0	0.0	-0.307220458984375	0.37479346990585327	0.48461794797823965
200.0	20.0	-0.296600341796875	0.35413169860839844	0.4619318377350631
200.0	40.0	-0.293304443359375	0.346221923828125	0.4537588754323168
200.0	60.0	-0.245025634765625	0.3077354431152344	0.3933683574483681
200.0	80.0	-0.23834228515625	0.3026580810546875	0.38523883361002037
200.0	100.0	-0.188262939453125	0.297607421875	0.3521549544257687
200.0	120.0	-0.0178680419921875	0.24254608154296875	0.2432033482427473
200.0	140.0	0.0845947265625	0.1992340087890625	0.21644966625140447
200.0	160.0	-0.0229034423828125	0.1495361328125	0.15127994807475462
200.0	180.0	-0.161407470703125	0.1020965576171875	0.1909871165185229
200.0	200.0	-0.196685791015625	0.0901947021484375	0.2163801855140333
200.0	220.0	-0.2706146240234375	0.05841064453125	0.27684666898827315
200.0	240.0	0.1092071533203125	-0.0711822509765625	0.13035764339085212
200.0	260.0	0.79815673828125	-0.0513916015625	0.7998095245587681
200.0	280.0	1.406707763671875	-0.02978515625	1.4070230587689616
200.0	300.0	1.45416259765625	-0.30328369140625	1.4854527450899857
200.0	320.0	1.475982666015625	-0.33905029296875	1.5144239603033185
200.0	340.0	1.331024169921875	-0.48236083984375	1.4157320794313393
200.0	360.0	0.7885284423828125	-0.723785400390625	1.0703468644627694
200.0	380.0	0.209136962890625	-0.52764892578125	0.5675840537975162
200.0	400.0	0.13397216796875	-0.384429931640625	0.40710553193424254
200.0	420.0	0.0380706787109375	-0.27349853515625	0.2761355198269972
200.0	440.0	-0.03387451171875	-0.216827392578125	0.2194575146045632
200.0	460.0	-0.1110687255859375	-0.140777587890625	0.17931701273327896
200.0	480.0	-0.17901611328125	0.023101806640625	0.18050058804443314
200.0	500.0	-0.1934356689453125	0.0975341796875	0.2166339636982947
200.0	520.0	-0.1628875732421875	0.17236328125	0.23715282465110046
200.0	540.0	-0.119903564453125	0.22119140625	0.2515998866601836
200.0	560.0	-0.0239410400390625	0.16650390625	0.16821630181008254
200.0	580.0	0.0024566650390625	0.08203125	0.08206802775549472
200.0	600.0	-0.0337371826171875	0.11767578125	0.12241644899172378
200.0	620.0	-0.044464111328125	0.1202392578125	0.12819725549129643
200.0	640.0	-0.0291900634765625	0.1207275390625	0.1242062739713788
200.0	660.0	-0.0079498291015625	0.1279296875	0.1281764593308448
200.0	680.0	0.0376434326171875	0.1162109375	0.1221556794170195
200.0	700.0	0.0971221923828125	0.0419921875	0.10581145526019003
200.0	720.0	0.244842529296875	-0.0103759765625	0.24506228808634886
200.0	740.0	0.39111328125	0.0313720703125	0.3923694758334726
200.0	760.0	0.5308685302734375	0.1251220703125	0.5454144560918475
200.0	780.0	0.57568359375	0.13818359375	0.5920357300827207
200.0	800.0	0.59637451171875	0.14697265625	0.6142178114585722
220.0	0.0	-0.3139801025390625	0.3951811194419861	0.5047292560906902
220.0	20.0	-0.3047027587890625	0.3809356689453125	0.4878070879850746
220.0	40.0	-0.3022308349609375	0.3781890869140625	0.4841182325239133
220.0	60.0	-0.2565765380859375	0.34540557861328125	0.43027495120369275
220.0	80.0	-0.2337799072265625	0.33203125	0.4060760963162233
220.0	100.0	-0.076629638671875	0.3061981201171875	0.31564123666954813
220.0	120.0	0.14862060546875	0.259857177734375	0.2993557034532203
220.0	140.0	0.0140838623046875	0.2058868408203125	0.20636798782850527
220.0	160.0	-0.085479736328125	0.165283203125	0.1860788073854349
220.0	180.0	-0.15240478515625	0.1312255859375	0.20111532249722525
220.0	200.0	-0.1806182861328125	0.115936279296875	0.21462568845028204
220.0	220.0	-0.212646484375	0.1053314208984375	0.23730409930199461
220.0	240.0	0.1034088134765625	-0.017242431640625	0.10483646385448205
220.0	260.0	0.831817626953125	0.002197265625	0.8318205290122113
220.0	280.0	1.300079345703125	0.19659423828125	1.314859536090928
220.0	300.0	1.2141265869140625	-0.08233642578125	1.216915221394663
220.0	320.0	1.17156982421875	-0.10052490234375	1.175874614493898
220.0	340.0	0.8738250732421875	-0.089935302734375	0.8784410152677515
220.0	360.0	0.2183990478515625	-0.314666748046875	0.3830317303159943
220.0	380.0	0.097503662109375	-0.314117431640625	0.32890230310115176
220.0	400.0	0.0765838623046875	-0.2646484375	0.27550659418005724
220.0	420.0	-0.0075836181640625	-0.164581298828125	0.16475592611014295
220.0	440.0	-0.0762481689453125	-0.102081298828125	0.12741418617230135
220.0	460.0	-0.13433837890625	-0.038330078125	0.1396996597570223
220.0	480.0	-0.1844024658203125	0.09130859375	0.20577057295253387
220.0	500.0	-0.187042236328125	0.1474609375	0.2381796092426996
220.0	520.0	-0.1638946533203125	0.19775390625	0.25684249030119455
220.0	540.0	-0.1269989013671875	0.235595703125	0.26764539278574506
220.0	560.0	-0.109039306640625	0.2283935546875	0.2530873094713765
220.0	580.0	-0.107635498046875	0.0560302734375	0.12134575386588461
220.0	600.0	-0.1112823486328125	0.0889892578125	0.14248806659946797
220.0	620.0	-0.1038665771484375	0.0909423828125	0.13805355062492097
220.0	640.0	-0.0802459716796875	0.0872802734375	0.11856332528291359
220.0	660.0	-0.0821990966796875	0.09716796875	0.12727256438823564
220.0	680.0	-0.085845947265625	0.068603515625	0.10989071397548607
220.0	700.0	-0.013702392578125	-0.0745849609375	0.07583318508683026
220.0	720.0	0.0619964599609375	-0.10498046875	0.1219198911853921
220.0	740.0	0.1934661865234375	-0.114501953125	0.224810726161723
220.0	760.0	0.367584228515625	0.0438232421875	0.37018730611577094
220.0	780.0	0.4474029541015625	0.078857421875	0.45429934660263005
220.0	800.0	0.51104736328125	0.112060546875	0.5231892331486209
240.0	0.0	-0.261993408203125	0.36122915148735046	0.4462365357365536
240.0	20.0	-0.2681121826171875	0.36185646057128906	0.45036012315138757
240.0	40.0	-0.27197265625	0.3642692565917969	0.4546000627426497
240.0	60.0	-0.228912353515625	0.3372535705566406	0.40760377383589746
240.0	80.0	-0.154998779296875	0.30941009521484375	0.3460624634432056
240.0	100.0	0.1196746826171875	0.3025970458984375	0.3254028301136695
240.0	120.0	0.0206756591796875	0.2596435546875	0.260465464838
240.0	140.0	-0.081756591796875	0.222198486328125	0.23676213301275775
240.0	160.0	-0.1543426513671875	0.186065673828125	0.24174798656486757
240.0	180.0	-0.16107177734375	0.1606597900390625	0.2274987595396296
240.0	200.0	-0.15350341796875	0.1375732421875	0.2061302896084641
240.0	220.0	-0.1779632568359375	0.1298370361328125	0.2202920260368203
240.0	240.0	0.0795745849609375	0.1197052001953125	0.14374091110572976
240.0	260.0	0.67852783203125	0.226287841796875	0.7152665280761541
240.0	280.0	1.0409088134765625	0.597808837890625	1.2003610142925023
240.0	300.0	0.92547607421875	0.252227783203125	0.9592313686337159
240.0	320.0	0.826416015625	0.219696044921875	0.8551197477756053
240.0	340.0	0.5488128662109375	0.198516845703125	0.583613313887357
240.0	360.0	0.0844573974609375	-0.0682373046875	0.10857891939455597
240.0	380.0	0.015655517578125	-0.0247802734375	0.029311383151878877
240.0	400.0	-0.029998779296875	-0.012969970703125	0.03268251672289845
240.0	420.0	-0.09698486328125	0.045745849609375	0.10723220813806973
240.0	440.0	-0.1455841064453125	0.08837890625	0.17031019675705378
240.0	460.0	-0.16180419921875	0.09271240234375	0.1864837484425126
240.0	480.0	-0.180908203125	0.150970458984375	0.23562652109613874
240.0	500.0	-0.1758575439453125	0.172119140625	0.24607087257935678
240.0	520.0	-0.1558074951171875	0.2041015625	0.25677504425008635
240.0	540.0	-0.1318511962890625	0.2374267578125	0.27158093321920157
240.0	560.0	-0.16754150390625	0.1903076171875	0.2535490971996391
240.0	580.0	-0.1734161376953125	0.007080078125	0.17356060704957127
240.0	600.0	-0.126861572265625	0.0440673828125	0.13429740409125493
240.0	620.0	-0.1087188720703125	0.048095703125	0.11888225184328025
240.0	640.0	-0.08197021484375	0.04541015625	0.09370804881214818
240.0	660.0	-0.101104736328125	0.0386962890625	0.10825696511166492
240.0	680.0	-0.1334686279296875	0.008544921875	0.13374187949660052
240.0	700.0	-0.0796356201171875	-0.1663818359375	0.1844579825363548
240.0	720.0	-0.01995849609375	-0.2291259765625	0.229993597089231
240.0	740.0	0.04473876953125	-0.2762451171875	0.2798444608512127
240.0	760.0	0.1704864501953125	-0.342041015625	0.38217494170861105
240.0	780.0	0.2861175537109375	-0.1966552734375	0.34718374258065293
240.0	800.0	0.3975830078125	-0.1234130859375	0.4162968146429314
260.0	0.0	-0.283111572265625	0.39430540800094604	0.48541623080559093
260.0	20.0	-0.296173095703125	0.400177001953125	0.49785553678809663
260.0	40.0	-0.293426513671875	0.39550018310546875	0.49246270291473887
260.0	60.0	-0.2132568359375	0.3657035827636719	0.42334098374745105
260.0	80.0	-0.123779296875	0.3178863525390625	0.3411349402589223
260.0	100.0	0.009857177734375	0.28791046142578125	0.2880791518858894
260.0	120.0	-0.05633544921875	0.2543182373046875	0.2604831062937512
260.0	140.0	-0.129241943359375	0.2277069091796875	0.2618280283152939
260.0	160.0	-0.155426025390625	0.2050628662109375	0.2573092078946497
260.0	180.0	-0.158050537109375	0.176239013671875	0.2367280342937804
260.0	200.0	-0.14422607421875	0.1393280029296875	0.20053292219714794
260.0	220.0	-0.160003662109375	0.1050567626953125	0.19141080240266026
260.0	240.0	-0.082183837890625	0.14813232421875	0.16940297721374734
260.0	260.0	0.08990478515625	0.11431884765625	0.14543613486147233
260.0	280.0	0.1182861328125	0.149932861328125	0.1909750562816389
260.0	300.0	0.181365966796875	0.109588623046875	0.2119039410050583
260.0	320.0	0.163787841796875	0.111663818359375	0.19823033433628076
260.0	340.0	0.069854736328125	0.118072509765625	0.13718892721289674
260.0	360.0	0.035980224609375	0.09271240234375	0.09944931428265584
260.0	380.0	-0.026092529296875	0.18426513671875	0.1861033602466326
260.0	400.0	-0.07781982421875	0.20355224609375	0.21792072395999357
260.0	420.0	-0.109588623046875	0.233428955078125	0.25787350265231856
260.0	440.0	-0.146820068359375	0.237213134765625	0.27897348221360774
260.0	460.0	-0.160888671875	0.229766845703125	0.2804959324519075
260.0	480.0	-0.166961669921875	0.212249755859375	0.2700484365543808
260.0	500.0	-0.176513671875	0.1966552734375	0.26425437163758153
260.0	520.0	-0.179962158203125	0.1839599609375	0.2573473248612721
260.0	540.0	-0.189544677734375	0.193603515625	0.2709418869790858
260.0	560.0	-0.217315673828125	0.1524658203125	0.26546549390633717
260.0	580.0	-0.205322265625	-0.0516357421875	0.21171557012330725
260.0	600.0	-0.1636962890625	0.0107421875	0.16404837592953705
260.0	620.0	-0.114898681640625	0.0263671875	0.11788526464072537
260.0	640.0	-0.062255859375	0.025390625	0.06723448419085552
260.0	660.0	-0.10888671875	0.0091552734375	0.10927093187054367
260.0	680.0	-0.093841552734375	-0.04150390625	0.10260999587568101
260.0	700.0	-0.065643310546875	-0.2044677734375	0.21474662883044823
260.0	720.0	-0.041290283203125	-0.2884521484375	0.2913923976791498
260.0	740.0	-0.001007080078125	-0.3297119140625	0.3297134520838377
260.0	760.0	0.09619140625	-0.4642333984375	0.4740943311843996
260.0	780.0	0.202789306640625	-0.2781982421875	0.34426409171448646
260.0	800.0	0.29730224609375	-0.208740234375	0.3632645192959514
280.0	0.0	-0.25091552734375	0.3775980472564697	0.4533639676397886
280.0	20.0	-0.262054443359375	0.3903980255126953	0.4701947996401098
280.0	40.0	-0.24517822265625	0.373626708984375	0.4468884408119912
280.0	60.0	-0.14739990234375	0.345123291015625	0.37528231667959366
280.0	80.0	0.026336669921875	0.3080902099609375	0.30921383807382935
280.0	100.0	0.02984619140625	0.26895904541015625	0.27060998364694716
280.0	120.0	-0.093597412109375	0.2461395263671875	0.26333465779087184
280.0	140.0	-0.150177001953125	0.2306365966796875	0.27522058724524545
280.0	160.0	-0.160552978515625	0.2167510986328125	0.269737460633057
280.0	180.0	-0.158721923828125	0.1890106201171875	0.24681503929214865
280.0	200.0	-0.137451171875	0.1650238037109375	0.21476890007875168
280.0	220.0	-0.126495361328125	0.1171875	0.1724354563127401
280.0	240.0	-0.0712890625	0.14703369140625	0.16340451903382985
280.0	260.0	-0.052886962890625	0.168792724609375	0.17688418449610088
280.0	280.0	-0.00958251953125	0.190948486328125	0.19118877872816942
280.0	300.0	0.066314697265625	0.20867919921875	0.2189626617942206
280.0	320.0	0.03961181640625	0.223541259765625	0.22702376707429794
280.0	340.0	0.003814697265625	0.23345947265625	0.23349063640360979
280.0	360.0	-0.03363037109375	0.2445068359375	0.24680882212771665
280.0	380.0	-0.064910888671875	0.26849365234375	0.27622864590237384
280.0	400.0	-0.0732421875	0.28277587890625	0.29210719902287124
280.0	420.0	-0.056793212890625	0.292449951171875	0.29791348235833826
280.0	440.0	-0.048065185546875	0.29498291015625	0.2988731827145182
280.0	460.0	-0.045440673828125	0.2945556640625	0.29804008802383347
280.0	480.0	-0.030548095703125	0.27569580078125	0.2773830577369533
280.0	500.0	-0.077117919921875	0.246368408203125	0.25815608870142565
280.0	520.0	-0.1031494140625	0.2261962890625	0.24860523487465652
280.0	540.0	-0.13116455078125	0.2266845703125	0.2618969908177829
280.0	560.0	-0.181121826171875	0.232666015625	0.29485350725851583
280.0	580.0	-0.2646484375	-0.01318359375	0.2649766076757653
280.0	600.0	-0.217315673828125	0.0133056640625	0.21772262810171136
280.0	620.0	-0.113250732421875	0.0335693359375	0.11812124580013478
280.0	640.0	-0.0562744140625	0.0333251953125	0.06540166909715661
280.0	660.0	-0.10614013671875	0.0140380859375	0.1070644501198394
280.0	680.0	-0.053070068359375	-0.05078125	0.07345180397533634
280.0	700.0	-0.0521240234375	-0.2420654296875	0.24761378408543225
280.0	720.0	-0.053375244140625	-0.3492431640625	0.35329832200487116
280.0	740.0	-0.03143310546875	-0.4091796875	0.4103852540991297
280.0	760.0	0.03875732421875	-0.5809326171875	0.5822240426956926
280.0	780.0	0.10833740234375	-0.3531494140625	0.3693934236004732
280.0	800.0	0.159698486328125	-0.28662109375	0.32810860689402926
300.0	0.0	-0.217315673828125	0.3696461021900177	0.42879405657686653
300.0	20.0	-0.229278564453125	0.3842201232910156	0.4474301769655787
300.0	40.0	-0.218414306640625	0.3663368225097656	0.42650612759004586
300.0	60.0	-0.151824951171875	0.3476676940917969	0.3793726944753002
300.0	80.0	-0.005218505859375	0.30829620361328125	0.3083403670714655
300.0	100.0	-0.04461669921875	0.2730712890625	0.2766922094303196
300.0	120.0	-0.123687744140625	0.2557525634765625	0.284091590469394
300.0	140.0	-0.14947509765625	0.23577880859375	0.27916742539421335
300.0	160.0	-0.179473876953125	0.2160186767578125	0.2808468287461721
300.0	180.0	-0.17022705078125	0.18804931640625	0.25365290106470334
300.0	200.0	-0.152801513671875	0.144012451171875	0.20997116152688178
300.0	220.0	-0.151580810546875	0.119537353515625	0.19304383184025103
300.0	240.0	-0.133026123046875	0.1723785400390625	0.21773908808222975
300.0	260.0	-0.199798583984375	0.20263671875	0.2845718080694712
300.0	280.0	-0.1768798828125	0.218353271484375	0.28100648410969614
300.0	300.0	-0.1116943359375	0.238128662109375	0.2630225929431158
300.0	320.0	-0.10546875	0.247344970703125	0.2688925282686231
300.0	340.0	-0.097900390625	0.264617919921875	0.28214735516801753
300.0	360.0	-0.089599609375	0.2764892578125	0.29064479986034447
300.0	380.0	-0.086334228515625	0.28887939453125	0.30150440062813305
300.0	400.0	-0.0869140625	0.307098388671875	0.3191605780561188
300.0	420.0	-0.066192626953125	0.306915283203125	0.31397206074205075
300.0	440.0	-0.05096435546875	0.31195068359375	0.31608637193487643
300.0	460.0	-0.0499267578125	0.311065673828125	0.31504687679742754
300.0	480.0	-0.038421630859375	0.284271240234375	0.2868559912957786
300.0	500.0	-0.032257080078125	0.241180419921875	0.2433279970921113
300.0	520.0	-0.060943603515625	0.225341796875	0.23343746106467886
300.0	540.0	-0.056427001953125	0.225341796875	0.2322992293751138
300.0	560.0	-0.064910888671875	0.211669921875	0.2213991402303567
300.0	580.0	-0.178131103515625	0.061279296875	0.1883768623403328
300.0	600.0	-0.12005615234375	0.0072021484375	0.12027198617176608
300.0	620.0	-0.06329345703125	0.01904296875	0.06609611457400628
300.0	640.0	-0.044586181640625	0.0166015625	0.04757666939511647
300.0	660.0	-0.0831298828125	-0.0035400390625	0.08320522395248996
300.0	680.0	-0.016143798828125	-0.0782470703125	0.07989509530060208
300.0	700.0	-0.03375244140625	-0.2864990234375	0.2884803593514184
300.0	720.0	-0.054107666015625	-0.3897705078125	0.3935081807053985
300.0	740.0	-0.044403076171875	-0.4666748046875	0.468782472479125
300.0	760.0	0.00677490234375	-0.624755859375	0.6247925920856954
300.0	780.0	0.056610107421875	-0.4478759765625	0.45143946952402075
300.0	800.0	0.087860107421875	-0.3870849609375	0.39693093285881526
320.0	0.0	-0.220916748046875	0.3795410096645355	0.43915326206779054
320.0	20.0	-0.22625732421875	0.38825225830078125	0.4493686602760423
320.0	40.0	-0.202301025390625	0.34865570068359375	0.4030961454706135
320.0	60.0	-0.098846435546875	0.3231010437011719	0.33788297125056344
320.0	80.0	-0.0267333984375	0.2963104248046875	0.2975139365474372
320.0	100.0	-0.095367431640625	0.26680755615234375	0.2833394060799086
320.0	120.0	-0.15234375	0.2659912109375	0.30652886072939384
320.0	140.0	-0.20166015625	0.246917724609375	0.31880273108153506
320.0	160.0	-0.17999267578125	0.23272705078125	0.29420952312974624
320.0	180.0	-0.16632080078125	0.2211151123046875	0.2766848417641104
320.0	200.0	-0.167327880859375	0.177276611328125	0.24377369964143444
320.0	220.0	-0.167816162109375	0.1568603515625	0.2297116326123497
320.0	240.0	-0.190582275390625	0.157562255859375	0.24728014106386137
320.0	260.0	-0.292755126953125	0.210174560546875	0.3603871671666631
320.0	280.0	-0.26336669921875	0.225189208984375	0.34651435482586873
320.0	300.0	-0.153717041015625	0.23699951171875	0.28248486199002815
320.0	320.0	-0.128448486328125	0.24029541015625	0.2724718293368086
320.0	340.0	-0.112945556640625	0.260223388671875	0.28367747668211934
320.0	360.0	-0.095123291015625	0.261993408203125	0.27872744112399944
320.0	380.0	-0.097320556640625	0.28558349609375	0.30171049697677077
320.0	400.0	-0.103363037109375	0.31707763671875	0.3334998427999954
320.0	420.0	-0.055450439453125	0.318267822265625	0.32306215799014304
320.0	440.0	-0.02978515625	0.3177490234375	0.3191419706467983
320.0	460.0	-0.035858154296875	0.32147216796875	0.32346585910742837
320.0	480.0	-0.02362060546875	0.2872314453125	0.28820103431288724
320.0	500.0	-0.071502685546875	0.2242431640625	0.23536701270393984
320.0	520.0	-0.084381103515625	0.21240234375	0.22854961444073316
320.0	540.0	-0.067535400390625	0.204345703125	0.21521662735851213
320.0	560.0	-0.059051513671875	0.1917724609375	0.20065831166678494
320.0	580.0	-0.028045654296875	0.1082763671875	0.11184958835982432
320.0	600.0	-0.013031005859375	-0.0223388671875	0.025861788432508487
320.0	620.0	0.00323486328125	-0.01171875	0.012157032615358056
320.0	640.0	0.0050048828125	-0.0185546875	0.019217837552376025
320.0	660.0	-0.03314208984375	-0.0390625	0.051227697834874415
320.0	680.0	0.00946044921875	-0.1048583984375	0.10528429998009224
320.0	700.0	-0.017852783203125	-0.3272705078125	0.3277570855861844
320.0	720.0	-0.060943603515625	-0.4254150390625	0.4297581625403037
320.0	740.0	-0.05096435546875	-0.512939453125	0.5154650794190807
320.0	760.0	-0.010833740234375	-0.6544189453125	0.6545086140849414
320.0	780.0	0.0301513671875	-0.5460205078125	0.546852356578168
320.0	800.0	0.1046142578125	-0.4654541015625	0.47706568059232085
340.0	0.0	-0.204376220703125	0.4576902389526367	0.501248435829394
340.0	20.0	-0.195343017578125	0.4330577850341797	0.47507677242235014
340.0	40.0	-0.162994384765625	0.3521232604980469	0.38801798933670584
340.0	60.0	-0.069580078125	0.3131866455078125	0.32082278939675923
340.0	80.0	-0.030853271484375	0.27512359619140625	0.2768481850086443
340.0	100.0	-0.117950439453125	0.25676727294921875	0.28256280474429735
340.0	120.0	-0.174163818359375	0.26320648193359375	0.3156116090345483
340.0	140.0	-0.1873779296875	0.247711181640625	0.3105983226673454
340.0	160.0	-0.19879150390625	0.23193359375	0.30546890829526113
340.0	180.0	-0.172943115234375	0.229400634765625	0.2872872644894688
340.0	200.0	-0.17315673828125	0.1846923828125	0.2531689796976722
340.0	220.0	-0.18878173828125	0.1659393310546875	0.2513451935075894
340.0	240.0	-0.23712158203125	0.141815185546875	0.2762936689768649
340.0	260.0	-0.33770751953125	0.200439453125	0.3927115265904461
340.0	280.0	-0.324188232421875	0.237701416015625	0.4019949915318011
340.0	300.0	-0.22509765625	0.23992919921875	0.32899084407775514
340.0	320.0	-0.187255859375	0.242279052734375	0.3062089095113593
340.0	340.0	-0.16461181640625	0.260986328125	0.3085626574437275
340.0	360.0	-0.133941650390625	0.251556396484375	0.2849929583719017
340.0	380.0	-0.129638671875	0.272247314453125	0.3015373699435157
340.0	400.0	-0.11737060546875	0.30224609375	0.3242353469553169
340.0	420.0	-0.058746337890625	0.285888671875	0.29186206489026784
340.0	440.0	-0.031097412109375	0.28564453125	0.2873322941698906
340.0	460.0	-0.063934326171875	0.282562255859375	0.28970506812858937
340.0	480.0	-0.071441650390625	0.263427734375	0.27294336527653834
340.0	500.0	-0.09710693359375	0.209320068359375	0.23074801747784182
340.0	520.0	-0.101837158203125	0.192138671875	0.21745821672398866
340.0	540.0	-0.0699462890625	0.1771240234375	0.19043477369509712
340.0	560.0	-0.064208984375	0.16748046875	0.1793669453583595
340.0	580.0	-0.073028564453125	0.09326171875	0.1184521819566374
340.0	600.0	-0.0718994140625	-0.0345458984375	0.07976806905889654
340.0	620.0	-0.083892822265625	-0.027587890625	0.08831249819152841
340.0	640.0	-0.0970458984375	-0.035888671875	0.103469334454673
340.0	660.0	-0.09185791015625	-0.0517578125	0.10543598443159173
340.0	680.0	-0.035797119140625	-0.100830078125	0.10699597372547111
340.0	700.0	-0.0592041015625	-0.3502197265625	0.355188657638916
340.0	720.0	-0.0797119140625	-0.45751953125	0.46441157470365346
340.0	740.0	-0.070159912109375	-0.5640869140625	0.5684333381178038
340.0	760.0	-0.029388427734375	-0.6209716796875	0.6216667167048705
340.0	780.0	0.015777587890625	-0.6085205078125	0.6087250123890338
340.0	800.0	0.05657958984375	-0.532470703125	0.5354682994102629
360.0	0.0	-0.18499755859375	0.45510655641555786	0.49126985901648323
360.0	20.0	-0.172454833984375	0.4052696228027344	0.44043630292160174
360.0	40.0	-0.150970458984375	0.3441810607910156	0.3758359776460759
360.0	60.0	-0.069976806640625	0.2880516052246094	0.29642955443088603
360.0	80.0	-0.06231689453125	0.26070404052734375	0.2680484883212398
360.0	100.0	-0.10443115234375	0.24681854248046875	0.26800234792260025
360.0	120.0	-0.147064208984375	0.24965667724609375	0.28975220112668715
360.0	140.0	-0.180908203125	0.240264892578125	0.3007573715862908
360.0	160.0	-0.195159912109375	0.231536865234375	0.3028146483529159
360.0	180.0	-0.2054443359375	0.2334136962890625	0.31094907747752376
360.0	200.0	-0.202484130859375	0.199005126953125	0.2839064349455748
360.0	220.0	-0.2021484375	0.1741180419921875	0.266797832320438
360.0	240.0	-0.227325439453125	0.1237640380859375	0.2588327501416577
360.0	260.0	-0.21124267578125	0.23858642578125	0.31866432281994517
360.0	280.0	-0.14044189453125	0.343231201171875	0.3708525086842677
360.0	300.0	-0.062744140625	0.232330322265625	0.24065370520068655
360.0	320.0	-0.056243896484375	0.22528076171875	0.2321956017936716
360.0	340.0	-0.068084716796875	0.231231689453125	0.24104693084264134
360.0	360.0	-0.100830078125	0.154449462890625	0.18444874963494914
360.0	380.0	-0.138336181640625	0.207733154296875	0.24957957156994495
360.0	400.0	-0.1082763671875	0.252685546875	0.27490681565003106
360.0	420.0	-0.047943115234375	0.211639404296875	0.21700179665042563
360.0	440.0	-0.025146484375	0.206817626953125	0.20834077012179852
360.0	460.0	-0.049591064453125	0.193023681640625	0.19929228622226036
360.0	480.0	-0.045501708984375	0.221954345703125	0.22657038000806962
360.0	500.0	-0.06640625	0.187652587890625	0.19905598152557796
360.0	520.0	-0.07501220703125	0.173828125	0.18932260362860726
360.0	540.0	-0.06298828125	0.164306640625	0.1759664619417632
360.0	560.0	-0.07183837890625	0.1510009765625	0.1672185623867955
360.0	580.0	-0.101165771484375	0.070556640625	0.1233399888775501
360.0	600.0	-0.09271240234375	-0.0252685546875	0.09609416946071472
360.0	620.0	-0.1064453125	-0.0216064453125	0.10861603487636948
360.0	640.0	-0.10333251953125	-0.02880859375	0.1072732243690321
360.0	660.0	-0.09320068359375	-0.044921875	0.10346179138144634
360.0	680.0	-0.05401611328125	-0.0728759765625	0.09071189808371823
360.0	700.0	-0.0850830078125	-0.3812255859375	0.390604743432299
360.0	720.0	-0.091888427734375	-0.47216796875	0.4810260636025832
360.0	740.0	-0.098846435546875	-0.5838623046875	0.5921704219693192
360.0	760.0	-0.159759521484375	-0.3275146484375	0.36440218117631473
360.0	780.0	-0.285888671875	-0.2237548828125	0.36304074191320046
360.0	800.0	-0.557769775390625	-0.065673828125	0.5616228040597179
380.0	0.0	0.0325927734375	0.40223467350006104	0.4035529970723163
380.0	20.0	0.0191650390625	0.379180908203125	0.37966493104843624
380.0	40.0	0.022003173828125	0.333953857421875	0.3346779325642202
380.0	60.0	0.00634765625	0.2956733703613281	0.29574149976067826
380.0	80.0	-0.101226806640625	0.2618560791015625	0.28074093492952223
380.0	100.0	-0.143951416015625	0.24889373779296875	0.28752409096536347
380.0	120.0	-0.179595947265625	0.24506378173828125	0.3038271900177881
380.0	140.0	-0.206146240234375	0.2366790771484375	0.3138682174458011
380.0	160.0	-0.19580078125	0.2226104736328125	0.29646815833936613
380.0	180.0	-0.190093994140625	0.2223052978515625	0.292498499246078
380.0	200.0	-0.19049072265625	0.2013397216796875	0.2771721467683114
380.0	220.0	-0.168975830078125	0.185638427734375	0.2510268053461266
380.0	240.0	-0.1556396484375	0.1480560302734375	0.21481221628687144
380.0	260.0	0.017791748046875	0.386322021484375	0.38673149675496743
380.0	280.0	0.9215087890625	0.0093994140625	0.9215567249519443
380.0	300.0	1.17181396484375	-0.15380859375	1.1818650733963594
380.0	320.0	1.088836669921875	-0.106048583984375	1.0939888463470042
380.0	340.0	1.14892578125	-0.141021728515625	1.1575480891671228
380.0	360.0	0.668304443359375	-0.1158447265625	0.6782704694192608
380.0	380.0	-0.1021728515625	0.173828125	0.2016321121186511
380.0	400.0	-0.105560302734375	0.232177734375	0.255047991273958
380.0	420.0	-0.056427001953125	0.199371337890625	0.20720264699495453
380.0	440.0	-0.069488525390625	0.189208984375	0.2015656094902663
380.0	460.0	-0.0728759765625	0.157745361328125	0.17376566686339037
380.0	480.0	-0.05975341796875	0.155120849609375	0.1662316123439897
380.0	500.0	-0.080657958984375	0.12322998046875	0.1472797828415483
380.0	520.0	-0.077545166015625	0.113037109375	0.13707895851751484
380.0	540.0	-0.06964111328125	0.099609375	0.12153975582887486
380.0	560.0	-0.097869873046875	0.0892333984375	0.13244286106437395
380.0	580.0	-0.12353515625	0.0703125	0.14214352776669753
380.0	600.0	-0.137359619140625	-0.0103759765625	0.137750955931649
380.0	620.0	-0.152618408203125	-0.0098876953125	0.15293837007451244
380.0	640.0	-0.13275146484375	-0.0147705078125	0.13357065291148545
380.0	660.0	-0.1015625	-0.0323486328125	0.10658975303042949
380.0	680.0	-0.08953857421875	-0.059814453125	0.10767973382103721
380.0	700.0	-0.099609375	-0.395751953125	0.40809513105419776
380.0	720.0	-0.0758056640625	-0.494384765625	0.5001627686923955
380.0	740.0	-0.016326904296875	-0.5450439453125	0.5452884283805542
380.0	760.0	-0.152587890625	-0.0897216796875	0.17701142384415
380.0	780.0	-0.35992431640625	0.0216064453125	0.36057225630870215
380.0	800.0	-0.70233154296875	0.1719970703125	0.7230854641361201
400.0	0.0	0.0548095703125	0.352311909198761	0.35654981469791414
400.0	20.0	-0.00531005859375	0.33658599853515625	0.3366278822857329
400.0	40.0	-0.015350341796875	0.3081474304199219	0.3085295315973521
400.0	60.0	-0.070831298828125	0.282623291015625	0.2913640292111945
400.0	80.0	-0.13873291015625	0.24863433837890625	0.28472066061587203
400.0	100.0	-0.158966064453125	0.241241455078125	0.2889076829991305
400.0	120.0	-0.17974853515625	0.23310089111328125	0.2943561810606726
400.0	140.0	-0.1947021484375	0.2229461669921875	0.2959964864363877
400.0	160.0	-0.199554443359375	0.2141571044921875	0.2927204148482776
400.0	180.0	-0.199371337890625	0.21148681640625	0.2906468714539151
400.0	200.0	-0.200897216796875	0.198577880859375	0.28247631136668916
400.0	220.0	-0.181427001953125	0.1800994873046875	0.25563955555647194
400.0	240.0	-0.1085205078125	0.1516265869140625	0.18645997553118637
400.0	260.0	0.33831787109375	0.245086669921875	0.41776363852638176
400.0	280.0	1.201385498046875	0.005523681640625	1.20139819625976
400.0	300.0	1.680816650390625	-0.26446533203125	1.7014953787997074
400.0	320.0	1.66619873046875	-0.263519287109375	1.6869085998044788
400.0	340.0	1.85711669921875	-0.48968505859375	1.9205920678600934
400.0	360.0	1.208160400390625	-0.387664794921875	1.268832355472485
400.0	380.0	-0.118621826171875	0.0888671875	0.14821779467564172
400.0	400.0	-0.0914306640625	0.2122802734375	0.2311330370622285
400.0	420.0	-0.100555419921875	0.18658447265625	0.2119555564548274
400.0	440.0	-0.109375	0.187286376953125	0.21688494096462307
400.0	460.0	-0.1083984375	0.152801513671875	0.18734600031187645
400.0	480.0	-0.0916748046875	0.141571044921875	0.16866128949691694
400.0	500.0	-0.101531982421875	0.116455078125	0.15450090186020204
400.0	520.0	-0.109832763671875	0.101806640625	0.14975923360898266
400.0	540.0	-0.11676025390625	0.090087890625	0.14747469250523607
400.0	560.0	-0.150787353515625	0.0692138671875	0.16591378903302448
400.0	580.0	-0.169677734375	0.0472412109375	0.17613138719000207
400.0	600.0	-0.186248779296875	0.0076904296875	0.1864074850920811
400.0	620.0	-0.1539306640625	0.0093994140625	0.15421737361088908
400.0	640.0	-0.13494873046875	0.0064697265625	0.1351037276203764
400.0	660.0	-0.118438720703125	-0.011962890625	0.11904134287674414
400.0	680.0	-0.075164794921875	-0.0439453125	0.08706857576858704
400.0	700.0	-0.103271484375	-0.394287109375	0.4075871981604784
400.0	720.0	0.010406494140625	-0.43505859375	0.4351830363376155
400.0	740.0	0.06317138671875	-0.3897705078125	0.3948565218663407
400.0	760.0	-0.2569580078125	0.088623046875	0.2718114460731506
400.0	780.0	-0.51495361328125	0.1844482421875	0.5469902904782441
400.0	800.0	-0.803375244140625	0.2840576171875	0.8521153165976123
420.0	0.0	-0.151885986328125	0.3040103614330292	0.3398406283855837
420.0	20.0	-0.1663818359375	0.3108978271484375	0.3526193049955616
420.0	40.0	-0.16387939453125	0.2949180603027344	0.3373916392631216
420.0	60.0	-0.142303466796875	0.2823944091796875	0.3162228312414429
420.0	80.0	-0.1732177734375	0.24454498291015625	0.2996775695663152
420.0	100.0	-0.171295166015625	0.23839569091796875	0.29355500225439224
420.0	120.0	-0.178070068359375	0.22798919677734375	0.2892888229653729
420.0	140.0	-0.19219970703125	0.2148895263671875	0.28830233423476215
420.0	160.0	-0.186187744140625	0.2098846435546875	0.2805662839121142
420.0	180.0	-0.207305908203125	0.2104034423828125	0.2953732353184018
420.0	200.0	-0.2061767578125	0.2073211669921875	0.2923883064438056
420.0	220.0	-0.17572021484375	0.191314697265625	0.2597670250331466
420.0	240.0	0.0728759765625	0.080810546875	0.10881751902232757
420.0	260.0	0.578033447265625	0.05438232421875	0.5805859999562643
420.0	280.0	1.3070068359375	-0.062408447265625	1.3084959623466408
420.0	300.0	1.626129150390625	-0.247711181640625	1.64488809444896
420.0	320.0	1.766845703125	-0.27484130859375	1.7880943721070206
420.0	340.0	2.0125732421875	-0.467620849609375	2.0661849661050433
420.0	360.0	1.342681884765625	-0.355987548828125	1.3890722726332232
420.0	380.0	-0.234161376953125	-0.073944091796875	0.24555911542487724
420.0	400.0	-0.10980224609375	0.203125	0.23090322404035946
420.0	420.0	-0.165191650390625	0.194122314453125	0.25489557533903257
420.0	440.0	-0.1700439453125	0.198150634765625	0.26111035482236356
420.0	460.0	-0.125335693359375	0.16400146484375	0.20641103773967864
420.0	480.0	-0.105865478515625	0.15228271484375	0.18546569704806637
420.0	500.0	-0.108489990234375	0.11370849609375	0.15716138223163204
420.0	520.0	-0.13201904296875	0.0938720703125	0.1619907197685707
420.0	540.0	-0.20465087890625	0.084716796875	0.22149247822411625
420.0	560.0	-0.254180908203125	0.058349609375	0.2607922755933936
420.0	580.0	-0.240478515625	0.031982421875	0.2425959434660725
420.0	600.0	-0.19427490234375	0.02197265625	0.1955135169326005
420.0	620.0	-0.1322021484375	0.01904296875	0.13356662274050451
420.0	640.0	-0.106048583984375	0.0184326171875	0.10763857831405968
420.0	660.0	-0.103240966796875	0.00439453125	0.10333445277379985
420.0	680.0	-0.077972412109375	-0.0146484375	0.07933645928162925
420.0	700.0	-0.096405029296875	-0.382568359375	0.3945281729719824
420.0	720.0	0.0635986328125	-0.3856201171875	0.39082945241539874
420.0	740.0	-0.03155517578125	-0.1943359375	0.1968811461836544
420.0	760.0	-0.37689208984375	0.1798095703125	0.41758727107367055
420.0	780.0	-0.622894287109375	0.25341796875	0.672471530846379
420.0	800.0	-0.82293701171875	0.3154296875	0.8813178842012306
440.0	0.0	-0.282928466796875	0.23951256275177002	0.37069500271780165
440.0	20.0	-0.293365478515625	0.2475738525390625	0.3838699212568433
440.0	40.0	-0.29302978515625	0.24509811401367188	0.38202034040320015
440.0	60.0	-0.274871826171875	0.2725563049316406	0.3870936064843372
440.0	80.0	-0.23468017578125	0.25006103515625	0.34293630051094576
440.0	100.0	-0.203399658203125	0.23976898193359375	0.31442103246223857
440.0	120.0	-0.1884765625	0.2272186279296875	0.29521470066727057
440.0	140.0	-0.197967529296875	0.2100372314453125	0.2886291413719703
440.0	160.0	-0.193450927734375	0.2016143798828125	0.27941299113824575
440.0	180.0	-0.2000732421875	0.2025604248046875	0.2847104282186964
440.0	200.0	-0.185760498046875	0.200347900390625	0.2732146478971339
440.0	220.0	-0.105560302734375	0.170501708984375	0.20053381330829323
440.0	240.0	0.15716552734375	0.0380859375	0.16171438284980386
440.0	260.0	0.646392822265625	0.042388916015625	0.6477812137423403
440.0	280.0	1.72857666015625	-0.0201416015625	1.7286940024626793
440.0	300.0	1.90557861328125	-0.2054443359375	1.9166213049435958
440.0	320.0	2.047760009765625	-0.215484619140625	2.059066458053623
440.0	340.0	2.47369384765625	-0.4393310546875	2.5124038344870465
440.0	360.0	1.8009033203125	-0.377777099609375	1.8401000804580872
440.0	380.0	-0.33941650390625	-0.060089111328125	0.34469445081716243
440.0	400.0	-0.21661376953125	0.215087890625	0.30526107816760634
440.0	420.0	-0.243438720703125	0.202362060546875	0.3165640761146963
440.0	440.0	-0.249359130859375	0.207611083984375	0.3244723999604745
440.0	460.0	-0.193756103515625	0.17535400390625	0.26132442353425506
440.0	480.0	-0.166656494140625	0.157745361328125	0.22947327962049283
440.0	500.0	-0.136810302734375	0.118072509765625	0.1807157339487211
440.0	520.0	-0.13067626953125	0.0909423828125	0.1592067976256642
440.0	540.0	-0.193817138671875	0.0804443359375	0.2098484558613148
440.0	560.0	-0.24261474609375	0.0443115234375	0.24662811301935328
440.0	580.0	-0.234771728515625	0.018310546875	0.23548469299951516
440.0	600.0	-0.166900634765625	0.00390625	0.16694634070332615
440.0	620.0	-0.10943603515625	-0.003662109375	0.10949729145414716
440.0	640.0	-0.087310791015625	-0.0029296875	0.08735992958228503
440.0	660.0	-0.086273193359375	-0.0177001953125	0.08807020385195412
440.0	680.0	-0.084686279296875	-0.060302734375	0.10396242433807576
440.0	700.0	0.0040283203125	-0.274658203125	0.2746877425521457
440.0	720.0	0.152862548828125	-0.330810546875	0.3644208785977657
440.0	740.0	-0.14971923828125	0.03662109375	0.1541329128348777
440.0	760.0	-0.283447265625	0.2286376953125	0.3641669234130152
440.0	780.0	-0.4337158203125	0.2628173828125	0.5071315307666808
440.0	800.0	-0.556793212890625	0.2999267578125	0.6324355634947981
460.0	0.0	-0.27838134765625	0.22018307447433472	0.354932051254716
460.0	20.0	-0.28277587890625	0.22022438049316406	0.35841453019485703
460.0	40.0	-0.29693603515625	0.22122955322265625	0.3702884337829226
460.0	60.0	-0.294708251953125	0.22800445556640625	0.3726110378496589
460.0	80.0	-0.27667236328125	0.22698211669921875	0.35786656438523246
460.0	100.0	-0.25994873046875	0.23242950439453125	0.3487073514932002
460.0	120.0	-0.228057861328125	0.2212371826171875	0.3177361784341674
460.0	140.0	-0.22119140625	0.2019805908203125	0.29953596990507675
460.0	160.0	-0.2091064453125	0.197235107421875	0.2874494617684092
460.0	180.0	-0.205718994140625	0.193115234375	0.2821591719188687
460.0	200.0	-0.17041015625	0.1873931884765625	0.253290008568364
460.0	220.0	-0.07061767578125	0.164581298828125	0.17909176434637725
460.0	240.0	0.20013427734375	0.0549163818359375	0.20753201671514573
460.0	260.0	0.6407470703125	0.034332275390625	0.6416662007987872
460.0	280.0	1.374908447265625	0.074554443359375	1.3769283218043697
460.0	300.0	1.530487060546875	-0.116607666015625	1.53492279619368
460.0	320.0	1.64105224609375	-0.1171875	1.6452311036950378
460.0	340.0	1.96051025390625	-0.269439697265625	1.9789386564858802
460.0	360.0	1.52447509765625	-0.320953369140625	1.5578945370392538
460.0	380.0	-0.364166259765625	0.0098876953125	0.36430046839151536
460.0	400.0	-0.275970458984375	0.230712890625	0.35970561871145385
460.0	420.0	-0.284423828125	0.21612548828125	0.3572214168972631
460.0	440.0	-0.27593994140625	0.211517333984375	0.34768151207555215
460.0	460.0	-0.239105224609375	0.1907958984375	0.3058993025426382
460.0	480.0	-0.235809326171875	0.169281005859375	0.2902793434855389
460.0	500.0	-0.2181396484375	0.127227783203125	0.2525308199789037
460.0	520.0	-0.191925048828125	0.072265625	0.20507936250222447
460.0	540.0	-0.232086181640625	0.044921875	0.23639367707711814
460.0	560.0	-0.23126220703125	0.016845703125	0.23187493636600826
460.0	580.0	-0.215606689453125	-0.0135498046875	0.21603203869798035
460.0	600.0	-0.17529296875	-0.02783203125	0.17748872318175443
460.0	620.0	-0.126739501953125	-0.041015625	0.13321104627419905
460.0	640.0	-0.1058349609375	-0.06005859375	0.12168842853726762
460.0	660.0	-0.11553955078125	-0.092529296875	0.14802384461604465
460.0	680.0	-0.126129150390625	-0.185791015625	0.22455926626445388
460.0	700.0	-0.042694091796875	-0.2178955078125	0.2220388204779228
460.0	720.0	0.056884765625	-0.2425537109375	0.24913486157052267
460.0	740.0	0.74041748046875	0.060791015625	0.7429088725842563
460.0	760.0	0.964019775390625	0.14404296875	0.9747217573187256
460.0	780.0	1.019317626953125	0.1448974609375	1.029564810394899
460.0	800.0	1.04034423828125	0.16796875	1.0538166990048872
480.0	0.0	-0.301239013671875	0.214680477976799	0.36990897661769573
480.0	20.0	-0.280670166015625	0.20661354064941406	0.348518144823086
480.0	40.0	-0.282684326171875	0.20927810668945312	0.35172113129974025
480.0	60.0	-0.28253173828125	0.21002578735351562	0.3520440519163602
480.0	80.0	-0.28125	0.20331573486328125	0.3470430096443322
480.0	100.0	-0.27020263671875	0.206787109375	0.3402504570069422
480.0	120.0	-0.286895751953125	0.20128631591796875	0.35046448245803363
480.0	140.0	-0.27313232421875	0.18939208984375	0.3323712235265253
480.0	160.0	-0.246337890625	0.1829681396484375	0.306854520064451
480.0	180.0	-0.221649169921875	0.1867218017578125	0.2898161240834265
480.0	200.0	-0.180267333984375	0.1811370849609375	0.255552255419474
480.0	220.0	-0.098236083984375	0.156005859375	0.18435877075940124
480.0	240.0	0.194305419921875	0.041015625	0.19858720428355098
480.0	260.0	0.516998291015625	-0.07958984375	0.5230886885999604
480.0	280.0	1.139129638671875	0.08477783203125	1.1422800070493377
480.0	300.0	1.06329345703125	0.003631591796875	1.063299658715475
480.0	320.0	1.102020263671875	0.02899169921875	1.1024015512357643
480.0	340.0	1.243072509765625	0.083251953125	1.245857195762876
480.0	360.0	0.522552490234375	0.032318115234375	0.5235509197990669
480.0	380.0	-0.460235595703125	0.06500244140625	0.4648033142534413
480.0	400.0	-0.38214111328125	0.26019287109375	0.4623117569647585
480.0	420.0	-0.3328857421875	0.234283447265625	0.40706467669694407
480.0	440.0	-0.30419921875	0.22198486328125	0.3765825861801175
480.0	460.0	-0.251220703125	0.192535400390625	0.3165149634412213
480.0	480.0	-0.258148193359375	0.1754150390625	0.31210723423850284
480.0	500.0	-0.275360107421875	0.13800048828125	0.30800539528594295
480.0	520.0	-0.2584228515625	0.07958984375	0.27040139318768924
480.0	540.0	-0.3126220703125	0.0574951171875	0.31786514018822204
480.0	560.0	-0.310821533203125	0.036865234375	0.3130001134317127
480.0	580.0	-0.23638916015625	0.0078125	0.23651822381293838
480.0	600.0	-0.185791015625	-0.029052734375	0.1880488310562799
480.0	620.0	-0.1436767578125	-0.0543212890625	0.15360277725654398
480.0	640.0	-0.2078857421875	-0.16796875	0.26726388229876896
480.0	660.0	-0.218017578125	-0.2415771484375	0.3254092546604727
480.0	680.0	-0.2364501953125	-0.2542724609375	0.3472220892376115
480.0	700.0	-0.223968505859375	-0.229736328125	0.32084368791864765
480.0	720.0	-0.186279296875	-0.162353515625	0.24710046636953462
480.0	740.0	0.8052978515625	0.1038818359375	0.8119704831882277
480.0	760.0	1.0294189453125	0.1795654296875	1.0449627306785425
480.0	780.0	1.06817626953125	0.18505859375	1.0840882002449916
480.0	800.0	1.08489990234375	0.209716796875	1.1049836799686177
500.0	0.0	-0.32330322265625	0.23493511974811554	0.3996492015142507
500.0	20.0	-0.277130126953125	0.21832275390625	0.3527972961039585
500.0	40.0	-0.25390625	0.21870040893554688	0.33510931448952286
500.0	60.0	-0.245513916015625	0.21091842651367188	0.32367215759210827
500.0	80.0	-0.232818603515625	0.21797943115234375	0.318935000507102
500.0	100.0	-0.228607177734375	0.2153472900390625	0.31406320548393474
500.0	120.0	-0.26055908203125	0.19918060302734375	0.3279694312756967
500.0	140.0	-0.276123046875	0.179595947265625	0.32939131939043353
500.0	160.0	-0.31927490234375	0.1623687744140625	0.3581900084750213
500.0	180.0	-0.308074951171875	0.15380859375	0.3443359682793909
500.0	200.0	-0.260894775390625	0.1263580322265625	0.28988348717078327
500.0	220.0	-0.226531982421875	0.1140289306640625	0.2536125708405919
500.0	240.0	0.0576171875	0.0556793212890625	0.08012444767123705
500.0	260.0	0.428009033203125	0.018096923828125	0.42839144617454106
500.0	280.0	1.10284423828125	0.271942138671875	1.135877608149568
500.0	300.0	1.03607177734375	0.272216796875	1.0712360674982533
500.0	320.0	1.0205078125	0.3187255859375	1.0691221607022923
500.0	340.0	1.08856201171875	0.465118408203125	1.1837661876428895
500.0	360.0	0.29083251953125	0.45733642578125	0.5419780076380071
500.0	380.0	-0.53369140625	0.242034912109375	0.5860097403498473
500.0	400.0	-0.412841796875	0.29559326171875	0.507753607195959
500.0	420.0	-0.330535888671875	0.23394775390625	0.4049512628179908
500.0	440.0	-0.32373046875	0.213104248046875	0.38757558866977
500.0	460.0	-0.267303466796875	0.17681884765625	0.32049344493782117
500.0	480.0	-0.26666259765625	0.15167236328125	0.3067791498327397
500.0	500.0	-0.290985107421875	0.100311279296875	0.3077900022669609
500.0	520.0	-0.246612548828125	0.0479736328125	0.25123538501718445
500.0	540.0	-0.2872314453125	0.0283203125	0.28862422503387575
500.0	560.0	-0.32525634765625	0.0250244140625	0.32621758534734885
500.0	580.0	-0.245025634765625	0.02734375	0.24654663322860434
500.0	600.0	-0.28326416015625	-0.02978515625	0.2848258063481302
500.0	620.0	-0.288604736328125	-0.07958984375	0.29937808379902486
500.0	640.0	-0.2679443359375	-0.1751708984375	0.3201234306019926
500.0	660.0	-0.24664306640625	-0.259521484375	0.35802821545023683
500.0	680.0	-0.274932861328125	-0.2257080078125	0.35571362502546566
500.0	700.0	-0.29608154296875	-0.1490478515625	0.3314808322394415
500.0	720.0	-0.32122802734375	-0.0870361328125	0.3328103573600319
500.0	740.0	0.90069580078125	0.1673583984375	0.9161123070194735
500.0	760.0	1.078826904296875	0.2276611328125	1.1025865411967668
500.0	780.0	1.104888916015625	0.23681640625	1.129982976421923
500.0	800.0	1.105682373046875	0.244384765625	1.1323680601889807
520.0	0.0	-0.278564453125	0.20878081023693085	0.3481200673158898
520.0	20.0	-0.25	0.20241546630859375	0.3216706716518083
520.0	40.0	-0.2344970703125	0.203948974609375	0.3107797616148147
520.0	60.0	-0.218994140625	0.19382858276367188	0.2924516252720369
520.0	80.0	-0.2076416015625	0.2147674560546875	0.2987308067134056
520.0	100.0	-0.2144775390625	0.19342041015625	0.28881147800480195
520.0	120.0	-0.238037109375	0.1503448486328125	0.28154082998746205
520.0	140.0	-0.2431640625	0.1410064697265625	0.28108999590211653
520.0	160.0	-0.3228759765625	0.11798095703125	0.34375631261577977
520.0	180.0	-0.318115234375	0.13238525390625	0.34456226983418176
520.0	200.0	-0.310302734375	0.1071624755859375	0.32828582536306444
520.0	220.0	-0.3126220703125	0.1056671142578125	0.3299971179905171
520.0	240.0	-0.233642578125	0.0903167724609375	0.25049146432694563
520.0	260.0	-0.0694580078125	0.110809326171875	0.13077890355843444
520.0	280.0	-0.0810546875	0.3402099609375	0.3497322974602402
520.0	300.0	-0.1246337890625	0.3624267578125	0.38325805425921095
520.0	320.0	-0.1429443359375	0.40277099609375	0.42738455572348943
520.0	340.0	-0.38232421875	0.485107421875	0.6176576875592232
520.0	360.0	-0.5118408203125	0.49053955078125	0.7089499814647318
520.0	380.0	-0.502685546875	0.357330322265625	0.616747694156592
520.0	400.0	-0.4410400390625	0.3372802734375	0.5552245481841795
520.0	420.0	-0.367919921875	0.25299072265625	0.44650797827433913
520.0	440.0	-0.3497314453125	0.21484375	0.4104508749587856
520.0	460.0	-0.3095703125	0.164337158203125	0.35048606241564956
520.0	480.0	-0.2979736328125	0.114013671875	0.3190413816825315
520.0	500.0	-0.3297119140625	0.087646484375	0.34116250160012385
520.0	520.0	-0.3238525390625	0.029296875	0.32517498972398495
520.0	540.0	-0.2943115234375	0.0091552734375	0.2944538874931311
520.0	560.0	-0.2969970703125	0.023193359375	0.29790131200333103
520.0	580.0	-0.3018798828125	-0.007568359375	0.3019747401861915
520.0	600.0	-0.304931640625	-0.0496826171875	0.3089525334171154
520.0	620.0	-0.2916259765625	-0.116455078125	0.31401830428675914
520.0	640.0	-0.2552490234375	-0.236328125	0.34785492181628397
520.0	660.0	-0.22509765625	-0.3272705078125	0.39720893762992643
520.0	680.0	-0.2508544921875	-0.288818359375	0.3825493706212509
520.0	700.0	-0.3126220703125	-0.210205078125	0.3767210290334362
520.0	720.0	0.0587158203125	-0.622802734375	0.6255643799801477
520.0	740.0	0.98193359375	0.2061767578125	1.0033456224037978
520.0	760.0	1.10986328125	0.2525634765625	1.138237590646326
520.0	780.0	1.1156005859375	0.2579345703125	1.1450305279364335
520.0	800.0	1.10595703125	0.2587890625	1.1358312963820563
540.0	0.0	-0.250732421875	0.1911139339208603	0.3152638309702049
540.0	20.0	-0.224853515625	0.1891307830810547	0.2938189180392833
540.0	40.0	-0.208984375	0.19210052490234375	0.28386102349899434
540.0	60.0	-0.19482421875	0.2032470703125	0.2815419112710613
540.0	80.0	-0.1842041015625	0.22167205810546875	0.2882180639327836
540.0	100.0	-0.1845703125	0.1949005126953125	0.2684257999992611
540.0	120.0	-0.1929931640625	0.1792144775390625	0.26337082286095054
540.0	140.0	-0.183349609375	0.175994873046875	0.2541481351431695
540.0	160.0	-0.2139892578125	0.1538543701171875	0.26355752628847673
540.0	180.0	-0.22509765625	0.14068603515625	0.2654458802415829
540.0	200.0	-0.23388671875	0.09466552734375	0.25231836888128434
540.0	220.0	-0.2401123046875	0.1043548583984375	0.2618088144690716
540.0	240.0	-0.240966796875	0.0888214111328125	0.2568155763808372
540.0	260.0	-0.2193603515625	0.128936767578125	0.2544477429082817
540.0	280.0	-0.213623046875	0.412994384765625	0.4649722228306714
540.0	300.0	-0.242919921875	0.461639404296875	0.5216522098518607
540.0	320.0	-0.251953125	0.49249267578125	0.5531992524357214
540.0	340.0	-0.3199462890625	0.5399169921875	0.627595400188419
540.0	360.0	-0.359375	0.54541015625	0.6531635546826303
540.0	380.0	-0.363525390625	0.40240478515625	0.5422917302944114
540.0	400.0	-0.360107421875	0.367889404296875	0.5148009023723334
540.0	420.0	-0.3289794921875	0.233489990234375	0.4034167594679154
540.0	440.0	-0.2989501953125	0.1641845703125	0.3410686036651309
540.0	460.0	-0.2677001953125	0.097747802734375	0.2849877672984385
540.0	480.0	-0.2838134765625	0.05462646484375	0.2890227329118216
540.0	500.0	-0.302978515625	0.042877197265625	0.30599744276003954
540.0	520.0	-0.30712890625	-0.337646484375	0.45643544282309895
540.0	540.0	-0.35009765625	-0.4378662109375	0.5606203595950707
540.0	560.0	-0.352294921875	-0.4971923828125	0.6093537375824357
540.0	580.0	-0.34326171875	-0.489013671875	0.597463788726877
540.0	600.0	-0.3680419921875	-0.4500732421875	0.5813955893765551
540.0	620.0	-0.3865966796875	-0.4588623046875	0.6000096727624676
540.0	640.0	-0.3577880859375	-0.467041015625	0.5883363193912572
540.0	660.0	-0.3677978515625	-0.56787109375	0.6765743408752745
540.0	680.0	-0.3804931640625	-0.6722412109375	0.7724527775734961
540.0	700.0	-0.4449462890625	-0.6898193359375	0.8208702189650586
540.0	720.0	-0.4708251953125	-0.7703857421875	0.9028679617235507
540.0	740.0	-0.601318359375	-0.6610107421875	0.8935988868663116
540.0	760.0	0.1666259765625	-0.523681640625	0.5495513413622957
540.0	780.0	1.0206298828125	0.056640625	1.0222003316817345
540.0	800.0	1.1002197265625	0.316650390625	1.1448803066697528
560.0	0.0	-0.1575927734375	0.20061148703098297	0.2551087042194081
560.0	20.0	-0.1451416015625	0.19829368591308594	0.2457365873799119
560.0	40.0	-0.16064453125	0.20024871826171875	0.25672205706949575
560.0	60.0	-0.171875	0.19647598266601562	0.2610437269684458
560.0	80.0	-0.17041015625	0.20947265625	0.2700340998273738
560.0	100.0	-0.17578125	0.1984405517578125	0.26509941613196275
560.0	120.0	-0.1798095703125	0.186614990234375	0.25914597460918
560.0	140.0	-0.18359375	0.169403076171875	0.24980806082982307
560.0	160.0	-0.2174072265625	0.1480712890625	0.26304183850906426
560.0	180.0	-0.231689453125	0.1300811767578125	0.2657087037265788
560.0	200.0	-0.2393798828125	0.0728607177734375	0.25022272576603977
560.0	220.0	-0.2484130859375	0.1055450439453125	0.2699052010732837
560.0	240.0	-0.2496337890625	0.105224609375	0.2709044980428012
560.0	260.0	-0.2509765625	0.12200927734375	0.27906181874677966
560.0	280.0	-0.232421875	0.448455810546875	0.5051064659967939
560.0	300.0	-0.2550048828125	0.501129150390625	0.5622792150074966
560.0	320.0	-0.263427734375	0.503662109375	0.5683921988011623
560.0	340.0	-0.251953125	0.523101806640625	0.5806168076347356
560.0	360.0	-0.2464599609375	0.477874755859375	0.5376865207841566
560.0	380.0	-0.244873046875	0.235443115234375	0.3397002643465459
560.0	400.0	-0.2332763671875	0.235565185546875	0.3315249917124363
560.0	420.0	-0.26318359375	0.063079833984375	0.2706375241437546
560.0	440.0	-0.2481689453125	0.005462646484375	0.24822905938695386
560.0	460.0	-0.2352294921875	-0.0284423828125	0.23694278451736386
560.0	480.0	-0.2421875	-0.1275634765625	0.2737283794365529
560.0	500.0	-0.2608642578125	-0.1485595703125	0.30020011148482456
560.0	520.0	-0.3197021484375	-0.43212890625	0.5375359107374823
560.0	540.0	-0.33837890625	-0.4921875	0.5972845380145013
560.0	560.0	-0.3470458984375	-0.51953125	0.6247828225462461
560.0	580.0	-0.345947265625	-0.508056640625	0.6146552372481461
560.0	600.0	-0.3751220703125	-0.4638671875	0.5965646111484458
560.0	620.0	-0.41748046875	-0.4476318359375	0.6120981966420883
560.0	640.0	-0.45458984375	-0.4246826171875	0.6220990687839631
560.0	660.0	-0.4693603515625	-0.5462646484375	0.7202112230112907
560.0	680.0	-0.5013427734375	-0.6527099609375	0.8230278668338256
560.0	700.0	-0.56689453125	-0.671142578125	0.8785224924459413
560.0	720.0	-0.5787353515625	-0.7691650390625	0.9625743942491861
560.0	740.0	-0.702392578125	-0.7406005859375	1.02070787284906
560.0	760.0	-0.7353515625	0.080078125	0.7396988756073022
560.0	780.0	0.9696044921875	0.1893310546875	0.9879165549474616
560.0	800.0	1.0755615234375	0.355224609375	1.1327034536032885
580.0	0.0	-0.052734375	0.19941426813602448	0.2062691558204156
580.0	20.0	-0.063232421875	0.19852066040039062	0.20834776644347594
580.0	40.0	-0.100341796875	0.1934356689453125	0.21791244622651615
580.0	60.0	-0.1607666015625	0.18140029907226562	0.24238805391657206
580.0	80.0	-0.1710205078125	0.175323486328125	0.24492108719073907
580.0	100.0	-0.181884765625	0.1724853515625	0.2506656427795808
580.0	120.0	-0.1890869140625	0.15541839599609375	0.2447626174146654
580.0	140.0	-0.1868896484375	0.153778076171875	0.2420236298467886
580.0	160.0	-0.2154541015625	0.1285552978515625	0.2508922766563531
580.0	180.0	-0.230224609375	0.12518310546875	0.26205759034355697
580.0	200.0	-0.235595703125	0.0894622802734375	0.2520095929179804
580.0	220.0	-0.24365234375	0.1409912109375	0.2815048599518147
580.0	240.0	-0.2498779296875	0.146881103515625	0.2898500272811423
580.0	260.0	-0.252197265625	0.1712646484375	0.3048524898916643
580.0	280.0	-0.2640380859375	0.22906494140625	0.34955236833268255
580.0	300.0	-0.289794921875	0.21923828125	0.3633820588719144
580.0	320.0	-0.3013916015625	0.17547607421875	0.34875313635239613
580.0	340.0	-0.2911376953125	0.215728759765625	0.3623534951147689
580.0	360.0	-0.2952880859375	0.1663818359375	0.33893652654525974
580.0	380.0	-0.27294921875	0.151153564453125	0.31200749360090757
580.0	400.0	-0.251953125	0.159912109375	0.29841625277794037
580.0	420.0	-0.270751953125	0.054718017578125	0.2762257800580572
580.0	440.0	-0.2469482421875	0.0518798828125	0.25233897154449786
580.0	460.0	-0.2381591796875	0.033782958984375	0.24054330834002197
580.0	480.0	-0.2491455078125	-0.016693115234375	0.249704113220781
580.0	500.0	-0.2198486328125	-0.111541748046875	0.24652582604440856
580.0	520.0	-0.271728515625	-0.4813232421875	0.5527281878768737
580.0	540.0	-0.3145751953125	-0.5142822265625	0.6028629712164947
580.0	560.0	-0.336669921875	-0.5220947265625	0.6212322752398577
580.0	580.0	-0.3370361328125	-0.51171875	0.612739287073032
580.0	600.0	-0.3702392578125	-0.4613037109375	0.5915050479499389
580.0	620.0	-0.421142578125	-0.4576416015625	0.6219299852800649
580.0	640.0	-0.4619140625	-0.4447021484375	0.6411899889737691
580.0	660.0	-0.4754638671875	-0.5611572265625	0.7355020883207671
580.0	680.0	-0.5096435546875	-0.6656494140625	0.8383470017100678
580.0	700.0	-0.5703125	-0.6600341796875	0.8722966616994479
580.0	720.0	-0.5751953125	-0.7291259765625	0.9286949645713559
580.0	740.0	-0.6953125	-0.692626953125	0.9814232363519171
580.0	760.0	-0.6815185546875	0.3529052734375	0.7674696556889631
580.0	780.0	1.0001220703125	0.3187255859375	1.0496809775628801
580.0	800.0	1.09521484375	0.33203125	1.1444388602921955
600.0	0.0	0.0103759765625	0.15881463885307312	0.15915322932211456
600.0	20.0	-0.0250244140625	0.16347694396972656	0.165381173380928
600.0	40.0	-0.0667724609375	0.15385818481445312	0.16772269546500967
600.0	60.0	-0.1422119140625	0.2005157470703125	0.24582675469624013
600.0	80.0	-0.1533203125	0.18872833251953125	0.24315735999697893
600.0	100.0	-0.1688232421875	0.170684814453125	0.24007205790678138
600.0	120.0	-0.177001953125	0.14636993408203125	0.22968206071272276
600.0	140.0	-0.180419921875	0.141876220703125	0.22952169877896716
600.0	160.0	-0.2100830078125	0.095672607421875	0.2308421928124214
600.0	180.0	-0.2244873046875	0.108856201171875	0.2494879205481303
600.0	200.0	-0.2281494140625	0.053680419921875	0.23437948421321117
600.0	220.0	-0.238525390625	0.1495208740234375	0.2815152815417691
600.0	240.0	-0.2454833984375	0.1848297119140625	0.3072850815035766
600.0	260.0	-0.2451171875	0.23529052734375	0.3397706106560868
600.0	280.0	-0.2591552734375	0.256072998046875	0.3643279238257483
600.0	300.0	-0.28515625	0.2479248046875	0.37786346170726476
600.0	320.0	-0.30029296875	0.185394287109375	0.35291204112849683
600.0	340.0	-0.297119140625	0.174560546875	0.3446029138748504
600.0	360.0	-0.303955078125	0.104156494140625	0.32130556296093116
600.0	380.0	-0.2777099609375	0.14739990234375	0.31440348855388806
600.0	400.0	-0.2613525390625	0.139678955078125	0.2963365656920058
600.0	420.0	-0.267333984375	0.092681884765625	0.2829441481379697
600.0	440.0	-0.2447509765625	0.065093994140625	0.2532592912441262
600.0	460.0	-0.2310791015625	0.0291748046875	0.2329135470673313
600.0	480.0	-0.228515625	-0.0150146484375	0.2290083634648358
600.0	500.0	-0.181640625	-0.0838623046875	0.20006549627032072
600.0	520.0	-0.220703125	-0.483154296875	0.5311760009389932
600.0	540.0	-0.276611328125	-0.5281982421875	0.5962442535547335
600.0	560.0	-0.32421875	-0.5198974609375	0.6127080607767633
600.0	580.0	-0.345703125	-0.519287109375	0.6238347157683747
600.0	600.0	-0.3929443359375	-0.489013671875	0.6273273646398928
600.0	620.0	-0.450927734375	-0.50341796875	0.6758442667426768
600.0	640.0	-0.4859619140625	-0.497802734375	0.6956770402065282
600.0	660.0	-0.4864501953125	-0.5921630859375	0.7663490802934342
600.0	680.0	-0.5115966796875	-0.662841796875	0.8373114177841797
600.0	700.0	-0.5692138671875	-0.6475830078125	0.8621880181294759
600.0	720.0	-0.5780029296875	-0.713623046875	0.9183383035453174
600.0	740.0	-0.7120361328125	-0.671875	0.9789849181961794
600.0	760.0	-0.7635498046875	0.341064453125	0.8362614814899553
600.0	780.0	1.0045166015625	0.3089599609375	1.0509566405314616
600.0	800.0	1.1099853515625	0.317626953125	1.1545364273312462
620.0	0.0	0.014404296875	0.14721345901489258	0.1479164841509985
620.0	20.0	-0.028076171875	0.14693832397460938	0.14959659915794143
620.0	40.0	-0.0738525390625	0.13495635986328125	0.15384218080073345
620.0	60.0	-0.1661376953125	0.18306732177734375	0.24721524650894533
620.0	80.0	-0.194580078125	0.144317626953125	0.2422580942972029
620.0	100.0	-0.2021484375	0.188201904296875	0.2761954879513087
620.0	120.0	-0.211181640625	0.13842010498046875	0.25250309067389776
620.0	140.0	-0.2135009765625	0.1233673095703125	0.24658094018751428
620.0	160.0	-0.2314453125	0.096832275390625	0.2508852770402211
620.0	180.0	-0.2471923828125	0.136444091796875	0.2823491886065827
620.0	200.0	-0.2515869140625	0.0926971435546875	0.2681207484524279
620.0	220.0	-0.2642822265625	0.15948486328125	0.3086754232080546
620.0	240.0	-0.26123046875	0.19354248046875	0.32511544034287454
620.0	260.0	-0.258056640625	0.249359130859375	0.35884983755549243
620.0	280.0	-0.269287109375	0.244873046875	0.36397576342579346
620.0	300.0	-0.2752685546875	0.256011962890625	0.3759187443356023
620.0	320.0	-0.2935791015625	0.16888427734375	0.3386895156454734
620.0	340.0	-0.2843017578125	0.199310302734375	0.34720611496825
620.0	360.0	-0.296630859375	0.11785888671875	0.31918738056529455
620.0	380.0	-0.2802734375	0.138031005859375	0.3124192029095158
620.0	400.0	-0.2606201171875	0.137847900390625	0.29483027172413945
620.0	420.0	-0.2664794921875	0.0953369140625	0.2830202235520783
620.0	440.0	-0.2398681640625	0.082550048828125	0.25367547514933375
620.0	460.0	-0.227294921875	0.04052734375	0.2308797243189471
620.0	480.0	-0.21728515625	0.011260986328125	0.21757676562461611
620.0	500.0	-0.15771484375	-0.04656982421875	0.16444671011258385
620.0	520.0	-0.216552734375	-0.4366455078125	0.4873955131698745
620.0	540.0	-0.2650146484375	-0.523681640625	0.5869201177452885
620.0	560.0	-0.3199462890625	-0.5142822265625	0.6056829504311206
620.0	580.0	-0.351318359375	-0.5047607421875	0.6149861758508215
620.0	600.0	-0.434326171875	-0.4716796875	0.6411871420854365
620.0	620.0	-0.544677734375	-0.5062255859375	0.7435981294904178
620.0	640.0	-0.787109375	-0.5634765625	0.9680118825198929
620.0	660.0	-0.9014892578125	-0.6595458984375	1.1169976159764448
620.0	680.0	-0.954833984375	-0.649658203125	1.154886885632113
620.0	700.0	-1.036865234375	-0.5760498046875	1.1861378046989441
620.0	720.0	-1.0673828125	-0.5472412109375	1.1994911468488425
620.0	740.0	-1.052978515625	-0.5029296875	1.1669198879686111
620.0	760.0	-0.8515625	0.3826904296875	0.9336009085153321
620.0	780.0	1.0316162109375	0.31298828125	1.0780508665498458
620.0	800.0	1.119384765625	0.3251953125	1.1656647222873775
