# Supplementary material for: Real-time emotion detection by quantitative facial motion analysis
Source: PLoS One. 2023 Mar 10;18(3):e0282730. doi: 10.1371/journal.pone.0282730 (PMC10004542; doi:10.1371/journal.pone.0282730)
Supplement: S1 Dataset — Data from each participant is organized into folders by Study ID and subsequently by emotions. The data files (.csv) contain the pixel displacement results after DISC-processing of videos. (ZIP) [file pone.0282730.s004.zip › S1_Dataset/1/neutral/result/100050_cropped_result.csv]

pos_x	pos_y	disp_x	disp_y	disp_xy_indi
0.0	0.0	-0.11573982238769531	-0.13040000200271606	0.17435557636233953
0.0	20.0	-0.06444764137268066	-0.1973857879638672	0.20764066983281093
0.0	40.0	-0.06499016284942627	-0.15196990966796875	0.16528331649530006
0.0	60.0	-0.03012979030609131	-0.19887924194335938	0.20114859467531537
0.0	80.0	-0.009793877601623535	-0.22611236572265625	0.2263243733475735
0.0	100.0	-0.02656412124633789	-0.20436859130859375	0.2060877814210468
0.0	120.0	0.00851452350616455	-0.3244781494140625	0.32458984358373216
0.0	140.0	-0.00560915470123291	-0.293182373046875	0.2932360252115339
0.0	160.0	-0.02724611759185791	-0.249542236328125	0.25102525497541306
0.0	180.0	-0.035764217376708984	-0.229705810546875	0.23247330737864363
0.0	200.0	-0.04381763935089111	-0.1847991943359375	0.18992295212926835
0.0	220.0	-0.07285726070404053	-0.1605987548828125	0.1763523192566693
0.0	240.0	-0.10236465930938721	-0.13909912109375	0.17270520827288516
0.0	260.0	-0.10034191608428955	-0.184600830078125	0.2101094157552188
0.0	280.0	-0.10778117179870605	-0.210968017578125	0.23690564669324843
0.0	300.0	-0.06846392154693604	-0.276580810546875	0.284928505622641
0.0	320.0	-0.04363727569580078	-0.345123291015625	0.3478710936993862
0.0	340.0	-0.03775143623352051	-0.22161865234375	0.22481102731928765
0.0	360.0	0.008045554161071777	-0.2762451171875	0.27636225449886304
0.0	380.0	0.02292656898498535	-0.27996826171875	0.2809054202667542
0.0	400.0	0.0339665412902832	-0.26055908203125	0.26276369832264157
0.0	420.0	0.05440247058868408	-0.281402587890625	0.28661305845633334
0.0	440.0	0.13114285469055176	-0.246002197265625	0.2787750516023675
0.0	460.0	0.19640207290649414	-0.141265869140625	0.24192936991201383
0.0	480.0	0.2665383815765381	-0.14373779296875	0.302825464551724
0.0	500.0	0.3100343942642212	-0.125396728515625	0.3344333493376579
0.0	520.0	0.3567087650299072	-0.11669921875	0.3753130036463191
0.0	540.0	0.45494699478149414	-0.10919189453125	0.4678671156343823
0.0	560.0	0.5596671104431152	-0.05560302734375	0.5624224134594352
0.0	580.0	0.7363053560256958	0.1097412109375	0.7444385204233829
0.0	600.0	0.5307755470275879	-0.1524658203125	0.5522395383219122
0.0	620.0	0.5513657331466675	-0.11346435546875	0.5629194717277961
0.0	640.0	0.36744558811187744	0.0137939453125	0.36770441002273513
0.0	660.0	0.32265520095825195	0.00634765625	0.32271763423351707
0.0	680.0	0.3027210235595703	0.02313232421875	0.30360356145591455
0.0	700.0	0.2516840696334839	0.1065673828125	0.2733157111963714
0.0	720.0	0.3048839569091797	0.173828125	0.3509564705509989
0.0	740.0	0.6947048902511597	0.223876953125	0.7298875082363099
0.0	760.0	1.0392224788665771	0.08343505859375	1.0425664341346004
0.0	780.0	1.0097674131393433	0.09130859375	1.01388731520358
0.0	800.0	0.9259805679321289	0.27142333984375	0.9649407451236806
20.0	0.0	-0.08947944641113281	-0.08870229125022888	0.1259947133933929
20.0	20.0	-0.07313728332519531	-0.1086273193359375	0.13095402520847396
20.0	40.0	-0.07557487487792969	-0.09514617919921875	0.12150867100344968
20.0	60.0	-0.053539276123046875	-0.11884689331054688	0.1303496763990934
20.0	80.0	-0.03863334655761719	-0.147247314453125	0.1522310976111597
20.0	100.0	-0.05121040344238281	-0.136871337890625	0.14613784094717305
20.0	120.0	-0.027353286743164062	-0.2013092041015625	0.20315904595084686
20.0	140.0	-0.03932380676269531	-0.17181396484375	0.17625663191392021
20.0	160.0	-0.05334663391113281	-0.14483642578125	0.15434848098616313
20.0	180.0	-0.061756134033203125	-0.1277008056640625	0.14184962410234864
20.0	200.0	-0.09585762023925781	-0.0912933349609375	0.13237505945692227
20.0	220.0	-0.1293487548828125	-0.0688323974609375	0.14652303344510167
20.0	240.0	-0.13748550415039062	-0.0827789306640625	0.160482445187543
20.0	260.0	-0.12990760803222656	-0.14013671875	0.1910871177412837
20.0	280.0	-0.10937881469726562	-0.19671630859375	0.22508005502782838
20.0	300.0	-0.06388092041015625	-0.262786865234375	0.27043984272321686
20.0	320.0	-0.03843879699707031	-0.312896728515625	0.315248955320018
20.0	340.0	-0.030958175659179688	-0.20721435546875	0.20951419463242607
20.0	360.0	0.013397216796875	-0.257965087890625	0.25831274066201293
20.0	380.0	0.03169441223144531	-0.265625	0.26750920805029643
20.0	400.0	0.05124092102050781	-0.25439453125	0.2595037755350337
20.0	420.0	0.063812255859375	-0.25726318359375	0.26505914364657157
20.0	440.0	0.11301422119140625	-0.195098876953125	0.22546792672100993
20.0	460.0	0.1545085906982422	-0.070892333984375	0.1699959635324001
20.0	480.0	0.1997509002685547	-0.042388916015625	0.20419902634213952
20.0	500.0	0.22978973388671875	-0.06658935546875	0.2392435245967434
20.0	520.0	0.18899917602539062	-0.1556396484375	0.24483543188032483
20.0	540.0	0.11258888244628906	-0.22760009765625	0.25392530575671035
20.0	560.0	0.10148811340332031	-0.228759765625	0.25026159819470933
20.0	580.0	0.013324737548828125	-0.2283935546875	0.22878191461201036
20.0	600.0	-0.015407562255859375	-0.2554931640625	0.25595732038239444
20.0	620.0	-0.05569648742675781	-0.21759033203125	0.22460554602491145
20.0	640.0	-0.07385635375976562	-0.21661376953125	0.22885865974706995
20.0	660.0	-0.08956718444824219	-0.26422119140625	0.2789894595107916
20.0	680.0	-0.13112449645996094	-0.3037109375	0.33080805178986683
20.0	700.0	-0.15706253051757812	-0.3446044921875	0.37870951206484094
20.0	720.0	-0.20072364807128906	-0.331787109375	0.38777914957158915
20.0	740.0	-0.15777587890625	-0.409912109375	0.4392279196236296
20.0	760.0	-0.13405418395996094	-0.180908203125	0.22516283484422403
20.0	780.0	0.997100830078125	0.0950927734375	1.0016250300898644
20.0	800.0	0.9259243011474609	0.2381591796875	0.9560625535627033
40.0	0.0	-0.11080551147460938	-0.03572073578834534	0.11642092740744923
40.0	20.0	-0.08329391479492188	-0.03470420837402344	0.09023446304340345
40.0	40.0	-0.1151275634765625	0.015529632568359375	0.1161702430046446
40.0	60.0	-0.08195877075195312	-0.0282745361328125	0.08669884368719646
40.0	80.0	-0.07677459716796875	-0.04376220703125	0.08837120308420533
40.0	100.0	-0.082061767578125	-0.054443359375	0.09847950587854108
40.0	120.0	-0.045261383056640625	-0.14365386962890625	0.1506154940753399
40.0	140.0	-0.051090240478515625	-0.134368896484375	0.14375400173414735
40.0	160.0	-0.0702362060546875	-0.096649169921875	0.11947462779830699
40.0	180.0	-0.07312393188476562	-0.0877532958984375	0.11422674973633178
40.0	200.0	-0.0947418212890625	-0.0698699951171875	0.11771928014919418
40.0	220.0	-0.099609375	-0.089874267578125	0.13416188564788076
40.0	240.0	-0.10567474365234375	-0.1099395751953125	0.15249216911079183
40.0	260.0	-0.10766220092773438	-0.15869140625	0.19176577360469305
40.0	280.0	-0.09844970703125	-0.197540283203125	0.22071363415636513
40.0	300.0	-0.077545166015625	-0.1827392578125	0.19851168509247558
40.0	320.0	-0.05817413330078125	-0.210723876953125	0.21860645485312832
40.0	340.0	-0.043300628662109375	-0.131805419921875	0.13873576742612445
40.0	360.0	0.001316070556640625	-0.171417236328125	0.17142228837605195
40.0	380.0	0.02845001220703125	-0.182708740234375	0.18491048362008183
40.0	400.0	0.054073333740234375	-0.190521240234375	0.19804612695588672
40.0	420.0	0.07043075561523438	-0.196044921875	0.2083125121770359
40.0	440.0	0.12093353271484375	-0.161346435546875	0.20163727730400963
40.0	460.0	0.16114044189453125	-0.0726318359375	0.1767530073453256
40.0	480.0	0.20518875122070312	-0.062225341796875	0.2144164564329182
40.0	500.0	0.23395156860351562	-0.07049560546875	0.24434190562089658
40.0	520.0	0.19195938110351562	-0.14276123046875	0.23922619613787346
40.0	540.0	0.12094879150390625	-0.21337890625	0.24527365899888573
40.0	560.0	0.12359619140625	-0.21649169921875	0.24928833578960752
40.0	580.0	-0.015995025634765625	-0.24542236328125	0.24594303658288572
40.0	600.0	-0.0566253662109375	-0.2318115234375	0.23862735487981548
40.0	620.0	-0.24882125854492188	-0.23907470703125	0.34506337714390506
40.0	640.0	-0.3643684387207031	-0.2769775390625	0.4576908523019457
40.0	660.0	-0.3949928283691406	-0.3116455078125	0.5031324447923871
40.0	680.0	-0.4265403747558594	-0.35357666015625	0.5540335241698983
40.0	700.0	-0.4028511047363281	-0.41168212890625	0.5759958227696294
40.0	720.0	-0.3651847839355469	-0.4512939453125	0.5805395348240926
40.0	740.0	-0.265167236328125	-0.45916748046875	0.5302343239945105
40.0	760.0	-0.13532638549804688	-0.17694091796875	0.22275843208190776
40.0	780.0	1.0086326599121094	0.0999755859375	1.0135753353475623
40.0	800.0	0.941436767578125	0.223876953125	0.9676900730546335
60.0	0.0	-0.15219879150390625	0.051758915185928345	0.16075900421585612
60.0	20.0	-0.12230682373046875	0.03954887390136719	0.12854210422232162
60.0	40.0	-0.14899826049804688	0.07457733154296875	0.16662010686442894
60.0	60.0	-0.13433837890625	0.06853866577148438	0.15081229642470947
60.0	80.0	-0.1244049072265625	0.0528717041015625	0.13517395472742819
60.0	100.0	-0.11189651489257812	0.01910400390625	0.11351560690211268
60.0	120.0	-0.10198211669921875	-0.01080322265625	0.10255272666396338
60.0	140.0	-0.09206771850585938	-0.027191162109375	0.09599908378590116
60.0	160.0	-0.11060714721679688	-0.00238037109375	0.11063275817759466
60.0	180.0	-0.11750030517578125	0.0028228759765625	0.1175342092549262
60.0	200.0	-0.1122283935546875	-0.0260772705078125	0.11521821191549299
60.0	220.0	-0.09626388549804688	-0.0703125	0.11920815117864667
60.0	240.0	-0.10076141357421875	-0.0992431640625	0.14142866781035254
60.0	260.0	-0.0877685546875	-0.1761474609375	0.1968025588925631
60.0	280.0	-0.07061004638671875	-0.2647705078125	0.27402408736828904
60.0	300.0	-0.052448272705078125	-0.259429931640625	0.264678504493292
60.0	320.0	-0.039825439453125	-0.256011962890625	0.2590910858573588
60.0	340.0	-0.024478912353515625	-0.231903076171875	0.23319145329104488
60.0	360.0	0.002979278564453125	-0.131927490234375	0.1319611260193915
60.0	380.0	0.0328826904296875	-0.10540771484375	0.11041765111826993
60.0	400.0	0.0666961669921875	-0.141387939453125	0.1563295497154978
60.0	420.0	0.081573486328125	-0.165618896484375	0.18461812626182436
60.0	440.0	0.10059738159179688	-0.142852783203125	0.17471906264630835
60.0	460.0	0.1285858154296875	-0.11346435546875	0.17148898475312202
60.0	480.0	0.1389617919921875	-0.112274169921875	0.17865012976576886
60.0	500.0	0.16104507446289062	-0.10894775390625	0.19443541110089693
60.0	520.0	0.13165664672851562	-0.17425537109375	0.21839964968565698
60.0	540.0	0.08605194091796875	-0.23162841796875	0.24709646000389307
60.0	560.0	0.0991058349609375	-0.2293701171875	0.24986519802067686
60.0	580.0	-0.029804229736328125	-0.2464599609375	0.24825552250753627
60.0	600.0	-0.06576919555664062	-0.22845458984375	0.23773322591687449
60.0	620.0	-0.26654815673828125	-0.2491455078125	0.36485805996815235
60.0	640.0	-0.3837776184082031	-0.30963134765625	0.49310935079604595
60.0	660.0	-0.40064239501953125	-0.33856201171875	0.5245365234814761
60.0	680.0	-0.4297523498535156	-0.3836669921875	0.5760967306788173
60.0	700.0	-0.40904998779296875	-0.44110107421875	0.6015746422434735
60.0	720.0	-0.35576629638671875	-0.4801025390625	0.5975517598158188
60.0	740.0	-0.29335784912109375	-0.6339111328125	0.6984999298100046
60.0	760.0	-0.22301101684570312	-0.48687744140625	0.5355217610749827
60.0	780.0	0.950927734375	-0.06280517578125	0.9529994995321268
60.0	800.0	0.8678627014160156	0.0250244140625	0.8682234100784635
80.0	0.0	-0.20928955078125	0.15373831987380981	0.25968747960546595
80.0	20.0	-0.17011260986328125	0.1248016357421875	0.2109828152206302
80.0	40.0	-0.17572784423828125	0.13156890869140625	0.2195236957024941
80.0	60.0	-0.15499114990234375	0.11334991455078125	0.19201682133792394
80.0	80.0	-0.1324462890625	0.0750274658203125	0.15222069541900493
80.0	100.0	-0.1190948486328125	0.040283203125	0.12572318570924987
80.0	120.0	-0.11339569091796875	0.0230560302734375	0.11571587294201763
80.0	140.0	-0.097900390625	0.0018768310546875	0.09791837917028359
80.0	160.0	-0.12775421142578125	0.04266357421875	0.13468971416608622
80.0	180.0	-0.13013458251953125	0.041107177734375	0.1364727431717344
80.0	200.0	-0.121551513671875	0.014556884765625	0.12242006931056566
80.0	220.0	-0.1012420654296875	-0.0452423095703125	0.1108910383562401
80.0	240.0	-0.0997161865234375	-0.0869140625	0.13227763270874968
80.0	260.0	-0.06078338623046875	-0.1944580078125	0.20373643965684846
80.0	280.0	-0.04035186767578125	-0.278167724609375	0.2810792703834291
80.0	300.0	-0.01474761962890625	-0.2664794921875	0.26688726466661306
80.0	320.0	0.00689697265625	-0.260711669921875	0.2608028816276265
80.0	340.0	0.0004119873046875	-0.275848388671875	0.27584869632900033
80.0	360.0	0.03217315673828125	-0.21588134765625	0.21826559115074617
80.0	380.0	0.04492950439453125	-0.180908203125	0.18640396541665755
80.0	400.0	0.07257843017578125	-0.228485107421875	0.23973542258157535
80.0	420.0	0.0860137939453125	-0.224517822265625	0.24043008394076948
80.0	440.0	0.0877532958984375	-0.221588134765625	0.23833158080696631
80.0	460.0	0.097869873046875	-0.217529296875	0.2385319832834652
80.0	480.0	0.05861663818359375	-0.250030517578125	0.25680959871533504
80.0	500.0	0.0839385986328125	-0.225189208984375	0.2403245059985538
80.0	520.0	0.08385467529296875	-0.2176513671875	0.23324605936023265
80.0	540.0	0.06258392333984375	-0.2432861328125	0.251206866704453
80.0	560.0	0.08094024658203125	-0.22589111328125	0.23995440937020213
80.0	580.0	-0.0508575439453125	-0.2481689453125	0.2533264991935664
80.0	600.0	-0.08454132080078125	-0.22686767578125	0.24210778020775578
80.0	620.0	-0.29810333251953125	-0.25537109375	0.3925302439078058
80.0	640.0	-0.40418243408203125	-0.30902099609375	0.5087803219929491
80.0	660.0	-0.41103363037109375	-0.336181640625	0.5310054056121817
80.0	680.0	-0.4356842041015625	-0.3856201171875	0.5818278099947726
80.0	700.0	-0.40520477294921875	-0.4407958984375	0.598741957858434
80.0	720.0	-0.35153961181640625	-0.4869384765625	0.6005740409250453
80.0	740.0	-0.28670501708984375	-0.62091064453125	0.6839077388922427
80.0	760.0	0.46782684326171875	0.095947265625	0.4775644805229332
80.0	780.0	1.133056640625	0.0596923828125	1.1346279264279742
80.0	800.0	1.12139892578125	0.06939697265625	1.1235441649339797
100.0	0.0	-0.225067138671875	0.20023375749588013	0.30124537266299034
100.0	20.0	-0.184234619140625	0.1687793731689453	0.2498577028974557
100.0	40.0	-0.1889495849609375	0.17263412475585938	0.2559384431599367
100.0	60.0	-0.1732940673828125	0.15970611572265625	0.2356626342662265
100.0	80.0	-0.136932373046875	0.11028289794921875	0.17582034116769976
100.0	100.0	-0.1305694580078125	0.0843048095703125	0.15542099047792923
100.0	120.0	-0.13196563720703125	0.0792236328125	0.15391982783081462
100.0	140.0	-0.11617279052734375	0.0598907470703125	0.13070202310427423
100.0	160.0	-0.15430450439453125	0.10467529296875	0.18645856653566648
100.0	180.0	-0.09485626220703125	0.030364990234375	0.0995979071658775
100.0	200.0	-0.05675506591796875	-0.02679443359375	0.06276208392782108
100.0	220.0	0.0025177001953125	-0.12139892578125	0.12142503034842084
100.0	240.0	-0.0155792236328125	-0.096893310546875	0.09813779005935655
100.0	260.0	0.0826568603515625	-0.134674072265625	0.15801665198258216
100.0	280.0	0.113555908203125	-0.230499267578125	0.2569530241929225
100.0	300.0	0.11133575439453125	-0.24334716796875	0.26760697742213374
100.0	320.0	0.11829376220703125	-0.2567138671875	0.28265778564096733
100.0	340.0	0.02515411376953125	-0.344207763671875	0.3451256495995681
100.0	360.0	0.15296173095703125	-0.383148193359375	0.4125528199054325
100.0	380.0	0.285980224609375	-0.36627197265625	0.46469328252206243
100.0	400.0	0.41277313232421875	-0.43182373046875	0.5973720724679843
100.0	420.0	0.48409271240234375	-0.441375732421875	0.6551017412371951
100.0	440.0	0.5788726806640625	-0.462371826171875	0.740865227998124
100.0	460.0	0.6294479370117188	-0.436187744140625	0.7658096718812031
100.0	480.0	0.636138916015625	-0.43255615234375	0.7692707880843805
100.0	500.0	0.4906005859375	-0.39471435546875	0.6296732147196108
100.0	520.0	0.20987701416015625	-0.314697265625	0.3782627791160984
100.0	540.0	0.13050079345703125	-0.25482177734375	0.28629459530620277
100.0	560.0	0.153350830078125	-0.15789794921875	0.2201096078165079
100.0	580.0	-0.09393310546875	-0.2567138671875	0.2733595396348273
100.0	600.0	-0.1610870361328125	-0.218994140625	0.2718592776385171
100.0	620.0	-0.414764404296875	-0.3284912109375	0.5290897719054175
100.0	640.0	-0.559326171875	-0.3870849609375	0.6802062433764688
100.0	660.0	-0.6290206909179688	-0.41015625	0.7509295433108097
100.0	680.0	-0.6655654907226562	-0.39788818359375	0.7754304798525938
100.0	700.0	-0.6493682861328125	-0.43902587890625	0.783851320968761
100.0	720.0	-0.5565643310546875	-0.49981689453125	0.748051323547532
100.0	740.0	-0.4393768310546875	-0.193603515625	0.48013989724872796
100.0	760.0	0.9984817504882812	0.04522705078125	0.9995055238369182
100.0	780.0	1.1334686279296875	0.09771728515625	1.1376729751203183
100.0	800.0	1.1237564086914062	0.099853515625	1.1281840234011822
120.0	0.0	-0.21822357177734375	0.22097942233085632	0.31056952904774876
120.0	20.0	-0.1911773681640625	0.19330787658691406	0.27187629769562316
120.0	40.0	-0.19237518310546875	0.18851089477539062	0.26934098931258316
120.0	60.0	-0.18121337890625	0.18306350708007812	0.25758597849859366
120.0	80.0	-0.133026123046875	0.1205291748046875	0.1795083045209364
120.0	100.0	-0.13315582275390625	0.1059722900390625	0.1701781401631622
120.0	120.0	-0.14398956298828125	0.1215362548828125	0.18842519868769192
120.0	140.0	-0.108734130859375	0.0938568115234375	0.14363917391536946
120.0	160.0	-0.09395599365234375	0.09228515625	0.1316976795820115
120.0	180.0	0.00243377685546875	-0.0260162353515625	0.026129825327585062
120.0	200.0	0.0078125	-0.0500946044921875	0.050700143544951545
120.0	220.0	0.01806640625	-0.1103973388671875	0.11186584583216928
120.0	240.0	0.01458740234375	-0.1032867431640625	0.10431176165983132
120.0	260.0	0.40705108642578125	-0.1085205078125	0.4212686643654993
120.0	280.0	0.99542236328125	-0.3843994140625	1.0670654107654423
120.0	300.0	1.0282745361328125	-0.41778564453125	1.1099069179149856
120.0	320.0	1.1232528686523438	-0.46282958984375	1.2148696375211019
120.0	340.0	1.290740966796875	-0.7410888671875	1.4883631789442333
120.0	360.0	1.0917739868164062	-0.861602783203125	1.390801853001484
120.0	380.0	0.28160858154296875	-0.43511962890625	0.5182976795801382
120.0	400.0	0.378509521484375	-0.457122802734375	0.5934902818362411
120.0	420.0	0.45137786865234375	-0.4630126953125	0.6466241074454915
120.0	440.0	0.5298843383789062	-0.483001708984375	0.7169853993918412
120.0	460.0	0.5813674926757812	-0.47271728515625	0.7492995350496489
120.0	480.0	0.563568115234375	-0.46435546875	0.7302294309782769
120.0	500.0	0.45790863037109375	-0.444122314453125	0.6379066890725723
120.0	520.0	0.3908233642578125	-0.3922119140625	0.5536904257636796
120.0	540.0	0.29436492919921875	-0.30462646484375	0.4236130246175884
120.0	560.0	0.17220306396484375	-0.14544677734375	0.22540776445935143
120.0	580.0	0.1776275634765625	-0.0167236328125	0.178413091450901
120.0	600.0	0.0694427490234375	0.08099365234375	0.1066877083450215
120.0	620.0	-0.732269287109375	0.0582275390625	0.7345806661959918
120.0	640.0	-0.7912216186523438	-0.6051025390625	0.9960826936568666
120.0	660.0	-0.7815399169921875	-1.00323486328125	1.2717251404116787
120.0	680.0	-0.7944488525390625	-1.11114501953125	1.3659400549547316
120.0	700.0	-0.741363525390625	-1.18634033203125	1.3989364746776862
120.0	720.0	-0.48077392578125	-1.08837890625	1.189837052407203
120.0	740.0	0.7828521728515625	0.22265625	0.8139000738435126
120.0	760.0	1.101898193359375	0.13330078125	1.1099318568319927
120.0	780.0	1.1190109252929688	0.123779296875	1.1258360294731624
120.0	800.0	1.1170883178710938	0.12103271484375	1.1236259288511095
140.0	0.0	-0.2311248779296875	0.25979724526405334	0.34772592345812187
140.0	20.0	-0.2054290771484375	0.22840118408203125	0.3071940862518883
140.0	40.0	-0.203704833984375	0.21944427490234375	0.29941851842532585
140.0	60.0	-0.1796112060546875	0.20236587524414062	0.27057740630685795
140.0	80.0	-0.129425048828125	0.135650634765625	0.1874885009180017
140.0	100.0	-0.1479949951171875	0.15019989013671875	0.21086138948802063
140.0	120.0	-0.1484832763671875	0.1696624755859375	0.22546094779957662
140.0	140.0	-0.0693817138671875	0.0981903076171875	0.12022960837125848
140.0	160.0	-0.026153564453125	0.071502685546875	0.0761356879132188
140.0	180.0	0.02001953125	-0.0051727294921875	0.020677010467402508
140.0	200.0	-0.0068817138671875	0.003265380859375	0.007617131868795062
140.0	220.0	-0.095245361328125	-0.0449066162109375	0.1053009165869012
140.0	240.0	0.06494140625	-0.1294403076171875	0.14481774574187953
140.0	260.0	0.531982421875	-0.11224365234375	0.5436947072350945
140.0	280.0	1.2071533203125	-0.38299560546875	1.2664536203706267
140.0	300.0	1.205963134765625	-0.528289794921875	1.3166006189548636
140.0	320.0	1.346160888671875	-0.60748291015625	1.4768834159546105
140.0	340.0	1.56549072265625	-1.005950927734375	1.8608327360975885
140.0	360.0	1.1415557861328125	-1.054962158203125	1.554379222742603
140.0	380.0	0.1769256591796875	-0.59820556640625	0.6238209587338256
140.0	400.0	0.2332916259765625	-0.50238037109375	0.5539052446141689
140.0	420.0	0.328338623046875	-0.47528076171875	0.5776660400649091
140.0	440.0	0.415191650390625	-0.488037109375	0.6407529373176503
140.0	460.0	0.471038818359375	-0.479217529296875	0.671957594485543
140.0	480.0	0.4549102783203125	-0.47265625	0.6560086066398265
140.0	500.0	0.3585968017578125	-0.4432373046875	0.5701324183885456
140.0	520.0	0.3168487548828125	-0.34423828125	0.46786015832590694
140.0	540.0	0.2395477294921875	-0.2403564453125	0.3393439781521444
140.0	560.0	0.132232666015625	-0.07904052734375	0.15405480493765172
140.0	580.0	0.144866943359375	0.03936767578125	0.1501207686321449
140.0	600.0	0.09356689453125	0.10723876953125	0.1423197717915491
140.0	620.0	0.091766357421875	0.13372802734375	0.16218584911061157
140.0	640.0	0.1085205078125	0.1591796875	0.19265220872982622
140.0	660.0	0.252044677734375	0.14617919921875	0.29136725598196506
140.0	680.0	0.3226470947265625	0.18585205078125	0.37234679066038384
140.0	700.0	0.38092041015625	0.20318603515625	0.4317232027076175
140.0	720.0	0.408172607421875	0.09429931640625	0.4189239054103479
140.0	740.0	0.7414703369140625	0.216552734375	0.7724463394234855
140.0	760.0	1.0430755615234375	0.1658935546875	1.0561852576770274
140.0	780.0	1.0670166015625	0.16241455078125	1.0793066822342305
140.0	800.0	1.0640106201171875	0.16168212890625	1.0762247490788432
160.0	0.0	-0.221435546875	0.2658195495605469	0.3459678227066823
160.0	20.0	-0.20166015625	0.2435626983642578	0.3162113322657062
160.0	40.0	-0.20526123046875	0.24053955078125	0.3162142441819958
160.0	60.0	-0.1793212890625	0.21418380737304688	0.2793399864893158
160.0	80.0	-0.1583709716796875	0.1893463134765625	0.24684689809258908
160.0	100.0	-0.1753387451171875	0.211639404296875	0.27483615662864697
160.0	120.0	-0.1229095458984375	0.18331146240234375	0.22070307818661253
160.0	140.0	-0.0267333984375	0.10400390625	0.10738476198826775
160.0	160.0	0.066864013671875	0.0781707763671875	0.1028662558964869
160.0	180.0	0.078765869140625	0.0235443115234375	0.08220946871614446
160.0	200.0	-0.0955047607421875	0.0258331298828125	0.09893689869793139
160.0	220.0	-0.258880615234375	-0.02410888671875	0.260000791081385
160.0	240.0	0.1115570068359375	-0.13140869140625	0.172375201091388
160.0	260.0	0.8861083984375	-0.1400146484375	0.8971021098841246
160.0	280.0	1.8085479736328125	-0.418365478515625	1.8563069375900527
160.0	300.0	1.838287353515625	-0.595794677734375	1.932426374305652
160.0	320.0	2.085540771484375	-0.707916259765625	2.202413617003898
160.0	340.0	2.257843017578125	-1.000091552734375	2.469420621497469
160.0	360.0	1.3804473876953125	-1.003204345703125	1.7064741279704323
160.0	380.0	0.2203826904296875	-0.653411865234375	0.6895763887127317
160.0	400.0	0.286041259765625	-0.546173095703125	0.6165424987446045
160.0	420.0	0.3433685302734375	-0.504669189453125	0.6104039141137733
160.0	440.0	0.390899658203125	-0.494598388671875	0.630420580930013
160.0	460.0	0.36322021484375	-0.466552734375	0.5912701399732014
160.0	480.0	0.314453125	-0.41900634765625	0.5238769771601878
160.0	500.0	0.2264404296875	-0.325958251953125	0.39689299592383404
160.0	520.0	0.1863250732421875	-0.2110595703125	0.28153716475663326
160.0	540.0	0.1852264404296875	-0.13037109375	0.22650707785811874
160.0	560.0	0.1281280517578125	-0.0250244140625	0.13054891399940532
160.0	580.0	0.1176300048828125	0.060302734375	0.1321863753260233
160.0	600.0	0.05364990234375	0.12945556640625	0.14013227927589317
160.0	620.0	0.04815673828125	0.14178466796875	0.14973965244015192
160.0	640.0	0.0521087646484375	0.15679931640625	0.16523119856326635
160.0	660.0	0.0146942138671875	0.18084716796875	0.1814431538622825
160.0	680.0	0.1440887451171875	0.25616455078125	0.2939078827564947
160.0	700.0	0.3194427490234375	0.1514892578125	0.3535430173772818
160.0	720.0	0.4782562255859375	0.0430908203125	0.4801935402594576
160.0	740.0	0.7621002197265625	0.21136474609375	0.7908677517755736
160.0	760.0	0.8372344970703125	0.1617431640625	0.8527147554754333
160.0	780.0	0.864593505859375	0.1632080078125	0.8798629348872073
160.0	800.0	0.8707122802734375	0.1654052734375	0.8862836901917486
180.0	0.0	-0.2366180419921875	0.29516059160232544	0.37829601191560475
180.0	20.0	-0.2265777587890625	0.27964019775390625	0.3599112682005363
180.0	40.0	-0.2306671142578125	0.2776069641113281	0.3609334344766843
180.0	60.0	-0.210113525390625	0.2562522888183594	0.33138033900146324
180.0	80.0	-0.197662353515625	0.2499542236328125	0.31866521603277936
180.0	100.0	-0.1944122314453125	0.26528167724609375	0.32889281539438714
180.0	120.0	-0.1019134521484375	0.204986572265625	0.22892323284896657
180.0	140.0	0.0254364013671875	0.1589202880859375	0.16094305974421522
180.0	160.0	0.0887603759765625	0.1213226318359375	0.15032493252650794
180.0	180.0	-0.059600830078125	0.0554962158203125	0.08143763820480204
180.0	200.0	-0.1702880859375	0.040374755859375	0.17500900869087146
180.0	220.0	-0.261322021484375	-0.0005035400390625	0.26132250661826106
180.0	240.0	0.1595306396484375	-0.1164398193359375	0.19750507971600473
180.0	260.0	1.0748748779296875	-0.101654052734375	1.0796710376969847
180.0	280.0	2.1390228271484375	-0.311737060546875	2.1616194507777036
180.0	300.0	2.195037841796875	-0.508148193359375	2.2530880394105064
180.0	320.0	2.3588409423828125	-0.566314697265625	2.4258695199454756
180.0	340.0	2.56689453125	-0.81903076171875	2.6943939806945
180.0	360.0	1.4244384765625	-0.981292724609375	1.7297284136196025
180.0	380.0	0.2735443115234375	-0.61480712890625	0.6729147762687172
180.0	400.0	0.292327880859375	-0.490936279296875	0.5713790512939656
180.0	420.0	0.290069580078125	-0.42156982421875	0.5117240252113707
180.0	440.0	0.1964569091796875	-0.38787841796875	0.4347930361567171
180.0	460.0	-0.01275634765625	-0.264434814453125	0.26474231905833595
180.0	480.0	-0.074066162109375	-0.137969970703125	0.15659345192387
180.0	500.0	-0.114044189453125	-0.044647216796875	0.12247224630800002
180.0	520.0	-0.10882568359375	0.05322265625	0.12114322328530247
180.0	540.0	-0.060760498046875	0.1168212890625	0.13167783299070684
180.0	560.0	0.0363311767578125	0.08319091796875	0.09077820904319883
180.0	580.0	0.0878143310546875	0.06689453125	0.11039128158391621
180.0	600.0	0.03411865234375	0.1190185546875	0.1238123531706554
180.0	620.0	0.030914306640625	0.123291015625	0.1271077058596944
180.0	640.0	0.0366668701171875	0.12841796875	0.13355011816567844
180.0	660.0	0.00604248046875	0.14459228515625	0.14471848705995216
180.0	680.0	0.08380126953125	0.22021484375	0.2356209459765539
180.0	700.0	0.2081451416015625	0.133056640625	0.24703940897505586
180.0	720.0	0.4223175048828125	0.00823974609375	0.42239787919227745
180.0	740.0	0.522918701171875	0.0780029296875	0.5287044780168916
180.0	760.0	0.61566162109375	0.126953125	0.628614609784922
180.0	780.0	0.6342620849609375	0.13140869140625	0.6477319172281837
180.0	800.0	0.6274871826171875	0.13525390625	0.6418985772727179
200.0	0.0	-0.292572021484375	0.3648948669433594	0.4677035938252619
200.0	20.0	-0.2671661376953125	0.3294410705566406	0.4241570040687011
200.0	40.0	-0.2689666748046875	0.3271446228027344	0.4235170319883651
200.0	60.0	-0.235443115234375	0.300994873046875	0.38214051618713707
200.0	80.0	-0.2364349365234375	0.2991943359375	0.38133807817463433
200.0	100.0	-0.1958770751953125	0.302276611328125	0.3601929737558528
200.0	120.0	-0.0284423828125	0.22332000732421875	0.22512395432592666
200.0	140.0	0.1135406494140625	0.1779327392578125	0.2110723543459819
200.0	160.0	0.01898193359375	0.1339111328125	0.1352497885177073
200.0	180.0	-0.1083526611328125	0.0856170654296875	0.1380962746324226
200.0	200.0	-0.1458282470703125	0.0793914794921875	0.16603880467998597
200.0	220.0	-0.212982177734375	0.0469818115234375	0.21810249573652454
200.0	240.0	0.1234893798828125	-0.1028289794921875	0.16069668934749806
200.0	260.0	0.8087310791015625	-0.092376708984375	0.8139898123856106
200.0	280.0	1.4237518310546875	-0.06427001953125	1.4252017091773792
200.0	300.0	1.462921142578125	-0.324249267578125	1.4984244581983561
200.0	320.0	1.487823486328125	-0.35052490234375	1.5285569775551946
200.0	340.0	1.3608551025390625	-0.46539306640625	1.4382340965105835
200.0	360.0	0.7903594970703125	-0.71502685546875	1.0658008907158814
200.0	380.0	0.238677978515625	-0.513427734375	0.5661936204636632
200.0	400.0	0.137237548828125	-0.359619140625	0.3849156675327928
200.0	420.0	0.0263214111328125	-0.2462158203125	0.24761875303817324
200.0	440.0	-0.032684326171875	-0.188323974609375	0.19113917596866958
200.0	460.0	-0.100250244140625	-0.125885009765625	0.16092590572666174
200.0	480.0	-0.171142578125	0.03167724609375	0.1740495043582593
200.0	500.0	-0.1793212890625	0.10540771484375	0.2080069976217579
200.0	520.0	-0.15521240234375	0.17864990234375	0.23665729958898277
200.0	540.0	-0.1272125244140625	0.22491455078125	0.25839810665120966
200.0	560.0	-0.054290771484375	0.19732666015625	0.20465898142224007
200.0	580.0	-0.0080413818359375	0.06048583984375	0.061018035394751285
200.0	600.0	-0.0653839111328125	0.1025390625	0.12161132831032818
200.0	620.0	-0.080047607421875	0.10540771484375	0.13235711466539277
200.0	640.0	-0.0692291259765625	0.10601806640625	0.12661951780037228
200.0	660.0	-0.0510101318359375	0.1143798828125	0.12523893620644083
200.0	680.0	-0.0169830322265625	0.12115478515625	0.1223393041907038
200.0	700.0	0.0608062744140625	0.03497314453125	0.07014644571553126
200.0	720.0	0.2299652099609375	-0.0245361328125	0.23127044689231416
200.0	740.0	0.402435302734375	0.01373291015625	0.40266954902036944
200.0	760.0	0.5381317138671875	0.10626220703125	0.5485229239628813
200.0	780.0	0.5786285400390625	0.1192626953125	0.5907914842319066
200.0	800.0	0.5943145751953125	0.12664794921875	0.6076590469423621
220.0	0.0	-0.3392333984375	0.4174903929233551	0.5379382183845586
220.0	20.0	-0.3117828369140625	0.3853569030761719	0.49568990320828504
220.0	40.0	-0.31390380859375	0.385223388671875	0.4969231934912116
220.0	60.0	-0.2515106201171875	0.33339691162109375	0.417625541257016
220.0	80.0	-0.2381439208984375	0.3226318359375	0.40100352694369557
220.0	100.0	-0.0894927978515625	0.2862701416015625	0.2999325838248977
220.0	120.0	0.1246185302734375	0.22998046875	0.2615736876942736
220.0	140.0	0.0388641357421875	0.187957763671875	0.19193369160082235
220.0	160.0	-0.0643768310546875	0.15069580078125	0.1638706830087248
220.0	180.0	-0.1253662109375	0.1194305419921875	0.1731483214050122
220.0	200.0	-0.138946533203125	0.1123046875	0.1786574429561774
220.0	220.0	-0.1569061279296875	0.1022186279296875	0.1872650017427585
220.0	240.0	0.1234588623046875	-0.0340576171875	0.1280703399310632
220.0	260.0	0.8302001953125	-0.034027099609375	0.8308972305915693
220.0	280.0	1.316619873046875	0.1751708984375	1.3282216433116012
220.0	300.0	1.2303466796875	-0.093719482421875	1.2339109747479677
220.0	320.0	1.1999664306640625	-0.10272216796875	1.2043551297324433
220.0	340.0	0.917572021484375	-0.073974609375	0.9205491064810754
220.0	360.0	0.2378997802734375	-0.309051513671875	0.3900117223328383
220.0	380.0	0.1354217529296875	-0.314361572265625	0.34228971542227954
220.0	400.0	0.0807952880859375	-0.25616455078125	0.26860408718753565
220.0	420.0	-0.012237548828125	-0.157867431640625	0.1583410356607792
220.0	440.0	-0.07098388671875	-0.089508056640625	0.11423836648552738
220.0	460.0	-0.1214752197265625	-0.03607177734375	0.12671780509602318
220.0	480.0	-0.1719207763671875	0.08367919921875	0.19120397937435232
220.0	500.0	-0.1675872802734375	0.145782470703125	0.2221216452166587
220.0	520.0	-0.1497955322265625	0.190185546875	0.24209346070305565
220.0	540.0	-0.119293212890625	0.22723388671875	0.25664393605748353
220.0	560.0	-0.1211090087890625	0.24749755859375	0.2755402575300675
220.0	580.0	-0.1092987060546875	0.0400390625	0.11640160510537596
220.0	600.0	-0.150909423828125	0.080078125	0.17083957475846248
220.0	620.0	-0.1420135498046875	0.08013916015625	0.16306481324515582
220.0	640.0	-0.1256256103515625	0.0760498046875	0.1468515126555035
220.0	660.0	-0.1172027587890625	0.08258056640625	0.14337376543755917
220.0	680.0	-0.10101318359375	0.05120849609375	0.11325181381297278
220.0	700.0	-0.0517425537109375	-0.0955810546875	0.10868776324731372
220.0	720.0	0.01031494140625	-0.11346435546875	0.1139322517031645
220.0	740.0	0.15594482421875	-0.09539794921875	0.1828101663359017
220.0	760.0	0.3370513916015625	0.027587890625	0.3381785509012758
220.0	780.0	0.42510986328125	0.06671142578125	0.4303124564647999
220.0	800.0	0.4883880615234375	0.09625244140625	0.4977825138705503
240.0	0.0	-0.2982025146484375	0.39085111021995544	0.4916190904580734
240.0	20.0	-0.2960052490234375	0.38358306884765625	0.4845153022929338
240.0	40.0	-0.2972412109375	0.3846244812011719	0.4860949794215756
240.0	60.0	-0.2318878173828125	0.3398284912109375	0.4114065669009998
240.0	80.0	-0.1495208740234375	0.29931640625	0.3345845226832044
240.0	100.0	0.131072998046875	0.2833404541015625	0.3121889551977708
240.0	120.0	0.048858642578125	0.23613739013671875	0.24113903453227536
240.0	140.0	-0.0504302978515625	0.2109222412109375	0.21686725612420657
240.0	160.0	-0.12506103515625	0.1790924072265625	0.2184361527782379
240.0	180.0	-0.14239501953125	0.1551361083984375	0.21057909135599578
240.0	200.0	-0.1037139892578125	0.1348876953125	0.17015076230945156
240.0	220.0	-0.11505126953125	0.12353515625	0.1688127052400507
240.0	240.0	0.115631103515625	0.0920257568359375	0.14778123027457946
240.0	260.0	0.6999053955078125	0.1798095703125	0.7226334093002574
240.0	280.0	1.06085205078125	0.5655517578125	1.202187948871387
240.0	300.0	0.9281463623046875	0.2174072265625	0.9532688875763345
240.0	320.0	0.8262481689453125	0.183319091796875	0.8463403134098675
240.0	340.0	0.55517578125	0.17657470703125	0.5825794154016426
240.0	360.0	0.06781005859375	-0.092376708984375	0.1145934570962571
240.0	380.0	0.001251220703125	-0.029083251953125	0.029110154541274386
240.0	400.0	-0.0460662841796875	-0.01495361328125	0.048432562272596145
240.0	420.0	-0.0988616943359375	0.035552978515625	0.10506021553521024
240.0	440.0	-0.13568115234375	0.086212158203125	0.1607541953523097
240.0	460.0	-0.1461639404296875	0.08636474609375	0.16977269170797504
240.0	480.0	-0.1678466796875	0.13720703125	0.21679086075422252
240.0	500.0	-0.1595611572265625	0.173614501953125	0.2358002506018843
240.0	520.0	-0.1467132568359375	0.19561767578125	0.2445220947265625
240.0	540.0	-0.1363067626953125	0.22265625	0.2610657756591981
240.0	560.0	-0.2021636962890625	0.2052001953125	0.28805777242342284
240.0	580.0	-0.1947021484375	-0.01812744140625	0.19554419126661704
240.0	600.0	-0.1609344482421875	0.01788330078125	0.1619250106618801
240.0	620.0	-0.1329803466796875	0.0216064453125	0.13472420377234348
240.0	640.0	-0.1073455810546875	0.0167236328125	0.10864047894967976
240.0	660.0	-0.1164398193359375	0.0084228515625	0.1167440617566036
240.0	680.0	-0.1436614990234375	-0.01361083984375	0.1443048206502934
240.0	700.0	-0.1162567138671875	-0.18377685546875	0.21746161988999102
240.0	720.0	-0.0634307861328125	-0.230224609375	0.23880292165569905
240.0	740.0	0.0008697509765625	-0.25604248046875	0.25604395769350125
240.0	760.0	0.128814697265625	-0.31744384765625	0.3425840373491431
240.0	780.0	0.256866455078125	-0.17327880859375	0.30984822292869757
240.0	800.0	0.3690185546875	-0.10626220703125	0.3840134767775783
260.0	0.0	-0.315460205078125	0.42010337114334106	0.5253589091601402
260.0	20.0	-0.31414794921875	0.4157867431640625	0.5211214347820711
260.0	40.0	-0.30596923828125	0.40711212158203125	0.5092714937176741
260.0	60.0	-0.197265625	0.35529327392578125	0.4063828703372484
260.0	80.0	-0.0927734375	0.3079681396484375	0.32163843946905024
260.0	100.0	0.02667236328125	0.28192138671875	0.28318030166738284
260.0	120.0	-0.053497314453125	0.24402618408203125	0.24982141856000645
260.0	140.0	-0.0997314453125	0.2212371826171875	0.24267725924880343
260.0	160.0	-0.1229248046875	0.2028656005859375	0.23720235982922502
260.0	180.0	-0.143890380859375	0.1636199951171875	0.2178897531000585
260.0	200.0	-0.10101318359375	0.1266326904296875	0.16198611528524817
260.0	220.0	-0.103607177734375	0.1012725830078125	0.14488127327973288
260.0	240.0	-0.0406494140625	0.1192626953125	0.12599986252701542
260.0	260.0	0.14605712890625	0.095428466796875	0.1744685564207465
260.0	280.0	0.14599609375	0.13275146484375	0.19732666015625
260.0	300.0	0.179595947265625	0.07916259765625	0.1962687472368499
260.0	320.0	0.1588134765625	0.07977294921875	0.17772294102035618
260.0	340.0	0.060302734375	0.08782958984375	0.10653852179011665
260.0	360.0	0.021392822265625	0.065093994140625	0.06851920108749329
260.0	380.0	-0.0418701171875	0.174713134765625	0.17966019640679018
260.0	400.0	-0.09521484375	0.193817138671875	0.21594200543963127
260.0	420.0	-0.11993408203125	0.208648681640625	0.2406625363097661
260.0	440.0	-0.142425537109375	0.210968017578125	0.254543784174232
260.0	460.0	-0.1470947265625	0.1944580078125	0.24382529685187088
260.0	480.0	-0.1549072265625	0.1790771484375	0.236780222851893
260.0	500.0	-0.15643310546875	0.1807861328125	0.23907099845839927
260.0	520.0	-0.162322998046875	0.17095947265625	0.23574540713623432
260.0	540.0	-0.17694091796875	0.18011474609375	0.25248645550215154
260.0	560.0	-0.23626708984375	0.166748046875	0.28918341736666336
260.0	580.0	-0.217742919921875	-0.05810546875	0.2253624295989935
260.0	600.0	-0.1617431640625	-0.0179443359375	0.1627355225916783
260.0	620.0	-0.1295166015625	-0.0030517578125	0.12955255036488295
260.0	640.0	-0.09649658203125	-0.006591796875	0.09672146674733081
260.0	660.0	-0.134368896484375	-0.02490234375	0.13665696859901383
260.0	680.0	-0.158538818359375	-0.06463623046875	0.17120864235194513
260.0	700.0	-0.13299560546875	-0.207275390625	0.24627407218939176
260.0	720.0	-0.1029052734375	-0.287353515625	0.3052237511126776
260.0	740.0	-0.057159423828125	-0.3072509765625	0.31252257891386526
260.0	760.0	0.063201904296875	-0.46221923828125	0.46652020850553766
260.0	780.0	0.180145263671875	-0.26123046875	0.3173226651639528
260.0	800.0	0.297027587890625	-0.19683837890625	0.35632953200452444
280.0	0.0	-0.27593994140625	0.4048311412334442	0.4899296930944863
280.0	20.0	-0.27392578125	0.40720367431640625	0.4907648785418581
280.0	40.0	-0.250396728515625	0.3831062316894531	0.45767773204583656
280.0	60.0	-0.137451171875	0.33713531494140625	0.36407835040064107
280.0	80.0	0.033111572265625	0.30255126953125	0.3043577613810313
280.0	100.0	0.021148681640625	0.2664031982421875	0.26724133431938024
280.0	120.0	-0.10430908203125	0.24210357666015625	0.2636181450997677
280.0	140.0	-0.13970947265625	0.2299346923828125	0.2690514811538232
280.0	160.0	-0.136932373046875	0.2249908447265625	0.2633844243667812
280.0	180.0	-0.154876708984375	0.182098388671875	0.2390535884330625
280.0	200.0	-0.13037109375	0.150177001953125	0.19887119952672935
280.0	220.0	-0.108184814453125	0.09619140625	0.14476443180080398
280.0	240.0	-0.06854248046875	0.1156158447265625	0.1344064551301223
280.0	260.0	-0.02581787109375	0.14202880859375	0.14435631242995078
280.0	280.0	0.00750732421875	0.1768798828125	0.17703912804995725
280.0	300.0	0.053985595703125	0.19512939453125	0.20245968772462702
280.0	320.0	0.026275634765625	0.206146240234375	0.20781405473428685
280.0	340.0	-0.010986328125	0.216461181640625	0.21673980382690627
280.0	360.0	-0.0445556640625	0.229156494140625	0.2334478657149657
280.0	380.0	-0.07647705078125	0.25164794921875	0.2630122233703226
280.0	400.0	-0.091217041015625	0.266815185546875	0.2819767575706543
280.0	420.0	-0.069091796875	0.26226806640625	0.27121617771049245
280.0	440.0	-0.066162109375	0.25982666015625	0.26811810465707253
280.0	460.0	-0.0755615234375	0.250152587890625	0.2613156349179527
280.0	480.0	-0.050567626953125	0.215179443359375	0.2210413484851214
280.0	500.0	-0.08294677734375	0.2088623046875	0.2247301274664519
280.0	520.0	-0.11090087890625	0.19415283203125	0.22359411246259034
280.0	540.0	-0.123992919921875	0.19854736328125	0.23408395856335215
280.0	560.0	-0.202362060546875	0.22845458984375	0.3051915843686604
280.0	580.0	-0.263092041015625	-0.03057861328125	0.26486312245379035
280.0	600.0	-0.1785888671875	-0.02117919921875	0.1798403235174526
280.0	620.0	-0.10687255859375	-0.00360107421875	0.10693321053771589
280.0	640.0	-0.0819091796875	-0.00885009765625	0.08238590865921383
280.0	660.0	-0.113922119140625	-0.02587890625	0.1168245137725257
280.0	680.0	-0.121124267578125	-0.0777587890625	0.143935810251666
280.0	700.0	-0.122161865234375	-0.24566650390625	0.2743639051680471
280.0	720.0	-0.110382080078125	-0.3424072265625	0.35975952024178154
280.0	740.0	-0.09307861328125	-0.3826904296875	0.39384716988289237
280.0	760.0	0.0035400390625	-0.56854248046875	0.5685535014175209
280.0	780.0	0.09307861328125	-0.36895751953125	0.38051712112467845
280.0	800.0	0.18975830078125	-0.3111572265625	0.3644544311123879
300.0	0.0	-0.24664306640625	0.39595887064933777	0.46649354706381185
300.0	20.0	-0.252105712890625	0.40200042724609375	0.47451199561036617
300.0	40.0	-0.23236083984375	0.3702392578125	0.4371140216447462
300.0	60.0	-0.177001953125	0.342864990234375	0.38585760707608546
300.0	80.0	-0.03070068359375	0.295928955078125	0.2975171901365608
300.0	100.0	-0.078521728515625	0.26837158203125	0.2796229030158965
300.0	120.0	-0.17034912109375	0.24680328369140625	0.2998844509111365
300.0	140.0	-0.166259765625	0.2305755615234375	0.28426642298648014
300.0	160.0	-0.1905517578125	0.219085693359375	0.29035928337181116
300.0	180.0	-0.197784423828125	0.1757965087890625	0.2646187650402864
300.0	200.0	-0.170135498046875	0.134246826171875	0.21672170641834618
300.0	220.0	-0.168701171875	0.1027679443359375	0.19753818814354007
300.0	240.0	-0.17138671875	0.1638336181640625	0.23709673512011809
300.0	260.0	-0.207183837890625	0.19000244140625	0.28111575982755616
300.0	280.0	-0.196014404296875	0.207244873046875	0.2852579255622429
300.0	300.0	-0.13433837890625	0.2254638671875	0.26245143446798275
300.0	320.0	-0.12542724609375	0.227294921875	0.25960542284941673
300.0	340.0	-0.114593505859375	0.24072265625	0.26660658059620035
300.0	360.0	-0.095794677734375	0.25048828125	0.26818090783240306
300.0	380.0	-0.095123291015625	0.2674560546875	0.2838682470489545
300.0	400.0	-0.097625732421875	0.291107177734375	0.3070409949166081
300.0	420.0	-0.0755615234375	0.27947998046875	0.2895144267683542
300.0	440.0	-0.066070556640625	0.27899169921875	0.28670836522112064
300.0	460.0	-0.0745849609375	0.26416015625	0.2744877129273236
300.0	480.0	-0.059661865234375	0.22918701171875	0.2368253037659092
300.0	500.0	-0.045806884765625	0.205902099609375	0.21093587963047025
300.0	520.0	-0.06854248046875	0.19732666015625	0.20889203536092313
300.0	540.0	-0.060089111328125	0.20196533203125	0.2107147281105354
300.0	560.0	-0.0816650390625	0.19805908203125	0.21423486779733375
300.0	580.0	-0.177459716796875	0.04052734375	0.18202861499516426
300.0	600.0	-0.109283447265625	-0.022705078125	0.11161716901499068
300.0	620.0	-0.102264404296875	-0.0133056640625	0.10312637432945468
300.0	640.0	-0.10162353515625	-0.01776123046875	0.10316396757307095
300.0	660.0	-0.129669189453125	-0.03558349609375	0.13446294615128862
300.0	680.0	-0.09710693359375	-0.08905029296875	0.1317562568905218
300.0	700.0	-0.102386474609375	-0.2901611328125	0.30769542274458594
300.0	720.0	-0.11163330078125	-0.39178466796875	0.40737847255187737
300.0	740.0	-0.095001220703125	-0.451416015625	0.46130429338760126
300.0	760.0	-0.028961181640625	-0.61944580078125	0.6201224477049233
300.0	780.0	0.049072265625	-0.46978759765625	0.4723435975698212
300.0	800.0	0.13330078125	-0.41021728515625	0.4313320290945532
320.0	0.0	-0.254364013671875	0.4126768410205841	0.4847713136789287
320.0	20.0	-0.252960205078125	0.4112815856933594	0.48284718916403685
320.0	40.0	-0.219696044921875	0.3534660339355469	0.4161785545897814
320.0	60.0	-0.1336669921875	0.32320404052734375	0.34975379428056824
320.0	80.0	-0.08282470703125	0.28868865966796875	0.30033493688830254
320.0	100.0	-0.133880615234375	0.2618865966796875	0.29412345818721103
320.0	120.0	-0.21575927734375	0.2527923583984375	0.3323492774545197
320.0	140.0	-0.2308349609375	0.23846435546875	0.33188857771870295
320.0	160.0	-0.217010498046875	0.2266998291015625	0.3138253794345358
320.0	180.0	-0.2093505859375	0.199188232421875	0.28896992882949857
320.0	200.0	-0.201141357421875	0.1557769775390625	0.2544097332979225
320.0	220.0	-0.203765869140625	0.1234893798828125	0.2382648869860515
320.0	240.0	-0.240753173828125	0.1527099609375	0.2851007240921148
320.0	260.0	-0.318328857421875	0.203887939453125	0.3780258632976818
320.0	280.0	-0.29925537109375	0.21881103515625	0.37071828419246833
320.0	300.0	-0.208892822265625	0.23199462890625	0.31218218885043175
320.0	320.0	-0.180450439453125	0.228607177734375	0.2912449189436651
320.0	340.0	-0.15045166015625	0.24346923828125	0.28620442350359265
320.0	360.0	-0.118804931640625	0.24884033203125	0.2757464825297982
320.0	380.0	-0.099151611328125	0.271881103515625	0.28939657302365823
320.0	400.0	-0.102752685546875	0.297576904296875	0.3148176112577034
320.0	420.0	-0.076873779296875	0.2852783203125	0.2954543923919663
320.0	440.0	-0.06787109375	0.277984619140625	0.2861501945579972
320.0	460.0	-0.079376220703125	0.263153076171875	0.27486383158180683
320.0	480.0	-0.071258544921875	0.227447509765625	0.23834879887040958
320.0	500.0	-0.08819580078125	0.181060791015625	0.2013988811256154
320.0	520.0	-0.085205078125	0.17315673828125	0.1929848733722119
320.0	540.0	-0.07696533203125	0.172119140625	0.1885435252247318
320.0	560.0	-0.085052490234375	0.16754150390625	0.18789380411880655
320.0	580.0	-0.06280517578125	0.0802001953125	0.10186540842247116
320.0	600.0	-0.0302734375	-0.0477294921875	0.05652066385440841
320.0	620.0	-0.060272216796875	-0.0390625	0.07182352695224248
320.0	640.0	-0.062530517578125	-0.045166015625	0.07713646735510996
320.0	660.0	-0.07989501953125	-0.06561279296875	0.10338400624399728
320.0	680.0	-0.07562255859375	-0.12060546875	0.1423532593960264
320.0	700.0	-0.08270263671875	-0.33331298828125	0.34341996779047407
320.0	720.0	-0.117523193359375	-0.433837890625	0.4494741553408099
320.0	740.0	-0.1025390625	-0.50494384765625	0.5152499865349607
320.0	760.0	-0.054901123046875	-0.6533203125	0.6556230350109015
320.0	780.0	0.01873779296875	-0.563232421875	0.5635440230687552
320.0	800.0	0.14215087890625	-0.48284912109375	0.5033389972124415
340.0	0.0	-0.242340087890625	0.45753008127212524	0.5177475190357878
340.0	20.0	-0.233642578125	0.4380664825439453	0.49647869787264937
340.0	40.0	-0.2010498046875	0.3478546142578125	0.40177587860066144
340.0	60.0	-0.1256103515625	0.3144187927246094	0.33858106509085195
340.0	80.0	-0.098846435546875	0.2720794677734375	0.2894785909254768
340.0	100.0	-0.15765380859375	0.250274658203125	0.29579068258281194
340.0	120.0	-0.209808349609375	0.24921417236328125	0.3257717717552044
340.0	140.0	-0.2088623046875	0.24029541015625	0.3183792494204585
340.0	160.0	-0.220794677734375	0.2243804931640625	0.31479659373693103
340.0	180.0	-0.20330810546875	0.2206268310546875	0.30001730671833915
340.0	200.0	-0.203216552734375	0.183746337890625	0.2739702246476043
340.0	220.0	-0.23046875	0.156463623046875	0.27856186038924474
340.0	240.0	-0.28070068359375	0.1443634033203125	0.31564800963766865
340.0	260.0	-0.36572265625	0.198516845703125	0.41612738352873874
340.0	280.0	-0.363128662109375	0.230712890625	0.43022187664725725
340.0	300.0	-0.2694091796875	0.239990234375	0.36079997047569046
340.0	320.0	-0.23779296875	0.2332763671875	0.3331116321522498
340.0	340.0	-0.20159912109375	0.2451171875	0.3173714562365095
340.0	360.0	-0.155670166015625	0.23919677734375	0.2853914835431635
340.0	380.0	-0.13702392578125	0.242645263671875	0.2786615872683195
340.0	400.0	-0.11614990234375	0.263397216796875	0.28786957746660663
340.0	420.0	-0.084747314453125	0.250640869140625	0.26458071091934265
340.0	440.0	-0.079437255859375	0.24652099609375	0.25900362764548784
340.0	460.0	-0.108062744140625	0.2286376953125	0.25288881428211446
340.0	480.0	-0.1141357421875	0.2122802734375	0.24101842696232012
340.0	500.0	-0.103424072265625	0.171142578125	0.19996579900392206
340.0	520.0	-0.091583251953125	0.15863037109375	0.18316955716398511
340.0	540.0	-0.069976806640625	0.1495361328125	0.1650993897146112
340.0	560.0	-0.07037353515625	0.14398193359375	0.16025988784403597
340.0	580.0	-0.07305908203125	0.07037353515625	0.1014399522754071
340.0	600.0	-0.076995849609375	-0.05694580078125	0.09576630453185142
340.0	620.0	-0.10723876953125	-0.0487060546875	0.11778129500815608
340.0	640.0	-0.11846923828125	-0.05548095703125	0.13081703639833384
340.0	660.0	-0.10711669921875	-0.07257080078125	0.129385116522543
340.0	680.0	-0.071319580078125	-0.11236572265625	0.13308845979491002
340.0	700.0	-0.0859375	-0.36322021484375	0.3732481458458835
340.0	720.0	-0.105224609375	-0.47784423828125	0.48929268794527203
340.0	740.0	-0.092864990234375	-0.57342529296875	0.5808962670111828
340.0	760.0	-0.057647705078125	-0.63616943359375	0.6387760218885545
340.0	780.0	0.000640869140625	-0.634521484375	0.6345218080150664
340.0	800.0	0.069244384765625	-0.5504150390625	0.5547535489275786
360.0	0.0	-0.227447509765625	0.4564023017883301	0.5099366929102769
360.0	20.0	-0.213531494140625	0.4140796661376953	0.4658944825801578
360.0	40.0	-0.19232177734375	0.3464164733886719	0.39622220921561596
360.0	60.0	-0.123443603515625	0.29695892333984375	0.321594349142024
360.0	80.0	-0.116973876953125	0.255340576171875	0.2808588573095567
360.0	100.0	-0.149169921875	0.24335479736328125	0.2854351467355015
360.0	120.0	-0.1826171875	0.2402496337890625	0.30177628088733016
360.0	140.0	-0.201873779296875	0.23468017578125	0.30956066880713673
360.0	160.0	-0.22174072265625	0.2259979248046875	0.3166133447916262
360.0	180.0	-0.24078369140625	0.2269134521484375	0.3308572211893545
360.0	200.0	-0.24102783203125	0.19964599609375	0.3129743433093999
360.0	220.0	-0.2574462890625	0.1681365966796875	0.307487409327732
360.0	240.0	-0.28485107421875	0.127197265625	0.3119603802825811
360.0	260.0	-0.24139404296875	0.239471435546875	0.3400259584556447
360.0	280.0	-0.18603515625	0.339324951171875	0.38697609984178255
360.0	300.0	-0.106842041015625	0.22412109375	0.2482850909581177
360.0	320.0	-0.107208251953125	0.21527099609375	0.24048952377606816
360.0	340.0	-0.118255615234375	0.22021484375	0.24995793234521976
360.0	360.0	-0.150115966796875	0.142791748046875	0.2071817723585806
360.0	380.0	-0.17364501953125	0.1971435546875	0.26271310200070247
360.0	400.0	-0.13067626953125	0.2254638671875	0.2605959378535025
360.0	420.0	-0.088531494140625	0.190185546875	0.2097817143959748
360.0	440.0	-0.080902099609375	0.178070068359375	0.19558655108855957
360.0	460.0	-0.09515380859375	0.154022216796875	0.1810444435958187
360.0	480.0	-0.09307861328125	0.181060791015625	0.2035844745887179
360.0	500.0	-0.09918212890625	0.156524658203125	0.18530262631700906
360.0	520.0	-0.09393310546875	0.1490478515625	0.17617800759005178
360.0	540.0	-0.088165283203125	0.1435546875	0.16846680820122964
360.0	560.0	-0.09234619140625	0.13330078125	0.16216324290387177
360.0	580.0	-0.10723876953125	0.07025146484375	0.12820070983917833
360.0	600.0	-0.098236083984375	-0.03265380859375	0.10352100952107471
360.0	620.0	-0.130401611328125	-0.02850341796875	0.13348042955007539
360.0	640.0	-0.13470458984375	-0.03594970703125	0.13941918074858145
360.0	660.0	-0.129486083984375	-0.05279541015625	0.1398356223541601
360.0	680.0	-0.073272705078125	-0.074462890625	0.10446823148544536
360.0	700.0	-0.10235595703125	-0.38427734375	0.3976755195625433
360.0	720.0	-0.121337890625	-0.492431640625	0.5071605311831291
360.0	740.0	-0.128326416015625	-0.6011962890625	0.614739495257899
360.0	760.0	-0.199249267578125	-0.34033203125	0.3943680541387325
360.0	780.0	-0.326019287109375	-0.2337646484375	0.4011664074002372
360.0	800.0	-0.59466552734375	-0.065673828125	0.5982809884256831
380.0	0.0	0.034576416015625	0.43050268292427063	0.43188897711041513
380.0	20.0	0.01495361328125	0.3983306884765625	0.39861127421634407
380.0	40.0	-0.001556396484375	0.34679412841796875	0.3467976209191683
380.0	60.0	-0.015533447265625	0.29427337646484375	0.2946830637820464
380.0	80.0	-0.12982177734375	0.25359344482421875	0.2848917849473801
380.0	100.0	-0.163848876953125	0.24288177490234375	0.29298124693999283
380.0	120.0	-0.1868896484375	0.2379608154296875	0.3025774121990175
380.0	140.0	-0.2191162109375	0.2345123291015625	0.320948510506353
380.0	160.0	-0.213958740234375	0.2225341796875	0.30870666279150716
380.0	180.0	-0.224578857421875	0.222625732421875	0.31622441388559985
380.0	200.0	-0.22802734375	0.2034759521484375	0.30561238947463154
380.0	220.0	-0.226593017578125	0.1907501220703125	0.296192512878026
380.0	240.0	-0.2110595703125	0.1563720703125	0.26267540157828745
380.0	260.0	-0.014373779296875	0.364501953125	0.36478525102204307
380.0	280.0	0.89813232421875	-0.0269775390625	0.8985374001233575
380.0	300.0	1.11724853515625	-0.17822265625	1.1313742106436722
380.0	320.0	1.03411865234375	-0.1318359375	1.0424884179413014
380.0	340.0	1.089569091796875	-0.154541015625	1.1004743210586394
380.0	360.0	0.5931396484375	-0.128143310546875	0.606823986495651
380.0	380.0	-0.15081787109375	0.177734375	0.23309984619877297
380.0	400.0	-0.1585693359375	0.205902099609375	0.25988441454463695
380.0	420.0	-0.11993408203125	0.170745849609375	0.208658403117406
380.0	440.0	-0.1314697265625	0.15557861328125	0.20368847270509752
380.0	460.0	-0.1168212890625	0.12322998046875	0.16980236059770396
380.0	480.0	-0.1038818359375	0.125823974609375	0.16316589234348675
380.0	500.0	-0.117767333984375	0.102294921875	0.1559916536074917
380.0	520.0	-0.098724365234375	0.1019287109375	0.14190124172927698
380.0	540.0	-0.108062744140625	0.095703125	0.14434903811930236
380.0	560.0	-0.1229248046875	0.08551025390625	0.14974148099498472
380.0	580.0	-0.1292724609375	0.0784912109375	0.15123570792399718
380.0	600.0	-0.151397705078125	-0.00860595703125	0.1516421036498328
380.0	620.0	-0.1614990234375	-0.00799560546875	0.1616968282870078
380.0	640.0	-0.143707275390625	-0.01275634765625	0.1442723307003947
380.0	660.0	-0.12847900390625	-0.03106689453125	0.13218171727042288
380.0	680.0	-0.0931396484375	-0.0616455078125	0.11169226806060523
380.0	700.0	-0.114593505859375	-0.394775390625	0.4110708948931607
380.0	720.0	-0.103179931640625	-0.51483154296875	0.5250691534730906
380.0	740.0	-0.0413818359375	-0.56365966796875	0.5651766782522079
380.0	760.0	-0.195281982421875	-0.0865478515625	0.2136014589573349
380.0	780.0	-0.416290283203125	0.03289794921875	0.41758816428646234
380.0	800.0	-0.77801513671875	0.19378662109375	0.8017860110268998
400.0	0.0	0.0732421875	0.3841402530670166	0.39106029209851606
400.0	20.0	0.00531005859375	0.35970497131347656	0.3597441634132485
400.0	40.0	-0.037322998046875	0.32328033447265625	0.32542768911074477
400.0	60.0	-0.0869140625	0.27819061279296875	0.2914516620408629
400.0	80.0	-0.16485595703125	0.24320220947265625	0.2938108256362776
400.0	100.0	-0.1865234375	0.23565673828125	0.30054132999335376
400.0	120.0	-0.1949462890625	0.22882843017578125	0.3006102228400628
400.0	140.0	-0.219757080078125	0.2243194580078125	0.31402610319109175
400.0	160.0	-0.22918701171875	0.2166290283203125	0.3153645862356349
400.0	180.0	-0.2386474609375	0.2115478515625	0.31891237685706886
400.0	200.0	-0.23797607421875	0.198089599609375	0.30963220338648645
400.0	220.0	-0.23675537109375	0.179473876953125	0.2970925415595698
400.0	240.0	-0.1575927734375	0.1347198486328125	0.207328048887195
400.0	260.0	0.304718017578125	0.20416259765625	0.36679072578036964
400.0	280.0	1.1864013671875	-0.03924560546875	1.187050302899156
400.0	300.0	1.619476318359375	-0.28179931640625	1.6438109381719863
400.0	320.0	1.6087646484375	-0.283447265625	1.6335440142379152
400.0	340.0	1.7935791015625	-0.490142822265625	1.8593455783635964
400.0	360.0	1.1356201171875	-0.38287353515625	1.1984261322601386
400.0	380.0	-0.17401123046875	0.100799560546875	0.20109813459028292
400.0	400.0	-0.147735595703125	0.20330810546875	0.2513165175372474
400.0	420.0	-0.150054931640625	0.177978515625	0.23279354487131082
400.0	440.0	-0.15203857421875	0.171783447265625	0.22940200697668736
400.0	460.0	-0.13787841796875	0.139190673828125	0.19591963102837043
400.0	480.0	-0.12127685546875	0.1268310546875	0.17548274019268018
400.0	500.0	-0.1263427734375	0.1187744140625	0.17340662569743306
400.0	520.0	-0.1214599609375	0.1107177734375	0.16435007595342513
400.0	540.0	-0.137359619140625	0.10247802734375	0.17137505961698138
400.0	560.0	-0.15582275390625	0.08843994140625	0.17917129756428254
400.0	580.0	-0.1683349609375	0.07159423828125	0.18292729164589425
400.0	600.0	-0.21014404296875	0.0107421875	0.21041842454390014
400.0	620.0	-0.1934814453125	0.0133056640625	0.19393841903129466
400.0	640.0	-0.189727783203125	0.00567626953125	0.1898126754328156
400.0	660.0	-0.174072265625	-0.01080322265625	0.17440717668599842
400.0	680.0	-0.104644775390625	-0.04449462890625	0.11371148146981136
400.0	700.0	-0.127197265625	-0.39300537109375	0.413076707272406
400.0	720.0	-0.012725830078125	-0.45037841796875	0.45055817174168683
400.0	740.0	0.040985107421875	-0.3892822265625	0.39143381426218177
400.0	760.0	-0.297332763671875	0.09979248046875	0.31363244652118016
400.0	780.0	-0.570159912109375	0.20135498046875	0.6046702849786327
400.0	800.0	-0.87335205078125	0.30731201171875	0.9258425768727858
420.0	0.0	-0.132049560546875	0.3482728600502014	0.3724662018065129
420.0	20.0	-0.152984619140625	0.3370170593261719	0.3701145660068819
420.0	40.0	-0.165069580078125	0.31270599365234375	0.35360006325405
420.0	60.0	-0.147308349609375	0.2720184326171875	0.30934410863656225
420.0	80.0	-0.186370849609375	0.23717498779296875	0.30163897032498166
420.0	100.0	-0.189208984375	0.229705810546875	0.2975983856932289
420.0	120.0	-0.19122314453125	0.220794677734375	0.2920900216033506
420.0	140.0	-0.20794677734375	0.210540771484375	0.29592106830181414
420.0	160.0	-0.21435546875	0.2072601318359375	0.29816946394908117
420.0	180.0	-0.24664306640625	0.2017974853515625	0.31867699524831083
420.0	200.0	-0.240203857421875	0.193939208984375	0.30872367888102387
420.0	220.0	-0.233123779296875	0.1782073974609375	0.29343580726192675
420.0	240.0	0.04583740234375	0.051666259765625	0.0690685880251787
420.0	260.0	0.5589599609375	0.01800537109375	0.5592498827174442
420.0	280.0	1.28350830078125	-0.098297119140625	1.2872668261886182
420.0	300.0	1.58648681640625	-0.264739990234375	1.6084239742866728
420.0	320.0	1.729461669921875	-0.290069580078125	1.753618552883055
420.0	340.0	1.9742431640625	-0.468780517578125	2.0291355904690858
420.0	360.0	1.266845703125	-0.346160888671875	1.3132880096811888
420.0	380.0	-0.27508544921875	-0.061767578125	0.2819348117549684
420.0	400.0	-0.1517333984375	0.215972900390625	0.2639456722595238
420.0	420.0	-0.18798828125	0.204681396484375	0.27791017965184905
420.0	440.0	-0.174224853515625	0.20062255859375	0.2657135875322217
420.0	460.0	-0.12579345703125	0.1702880859375	0.21171213012987783
420.0	480.0	-0.117462158203125	0.152587890625	0.19256277671222682
420.0	500.0	-0.14520263671875	0.132568359375	0.19661682434994324
420.0	520.0	-0.168701171875	0.1151123046875	0.20423253433884164
420.0	540.0	-0.259246826171875	0.1153564453125	0.2837534605169181
420.0	560.0	-0.28314208984375	0.09716796875	0.29935106011518847
420.0	580.0	-0.25616455078125	0.0731201171875	0.2663959996217536
420.0	600.0	-0.23931884765625	0.0389404296875	0.24246622013749158
420.0	620.0	-0.189117431640625	0.03717041015625	0.192735679990837
420.0	640.0	-0.1824951171875	0.03131103515625	0.18516168264475044
420.0	660.0	-0.175384521484375	0.01947021484375	0.17646194955957212
420.0	680.0	-0.123046875	-0.00836181640625	0.1233306669927535
420.0	700.0	-0.137542724609375	-0.37432861328125	0.3987980840149987
420.0	720.0	0.026702880859375	-0.39129638671875	0.3922064585206872
420.0	740.0	-0.072784423828125	-0.1827392578125	0.19670081010980986
420.0	760.0	-0.423370361328125	0.1903076171875	0.4641761002148766
420.0	780.0	-0.673736572265625	0.265380859375	0.7241187536107923
420.0	800.0	-0.8770751953125	0.33050537109375	0.937280480194844
440.0	0.0	-0.2413330078125	0.2875531315803528	0.3754043475260987
440.0	20.0	-0.253814697265625	0.2829151153564453	0.38008270553287693
440.0	40.0	-0.262481689453125	0.270599365234375	0.3769889305581975
440.0	60.0	-0.25823974609375	0.2549018859863281	0.362853604008492
440.0	80.0	-0.2376708984375	0.23345184326171875	0.33314744346367503
440.0	100.0	-0.217132568359375	0.222503662109375	0.310892958901326
440.0	120.0	-0.19873046875	0.21347808837890625	0.29166195059950284
440.0	140.0	-0.21246337890625	0.1996612548828125	0.29155669101847104
440.0	160.0	-0.219390869140625	0.1943206787109375	0.2930748703607292
440.0	180.0	-0.23370361328125	0.1906890869140625	0.3016284249351028
440.0	200.0	-0.212799072265625	0.183441162109375	0.2809521402537249
440.0	220.0	-0.1627197265625	0.161376953125	0.22917292687506352
440.0	240.0	0.13519287109375	0.0076751708984375	0.13541056326185016
440.0	260.0	0.6173095703125	0.00054931640625	0.6173098147186042
440.0	280.0	1.704071044921875	-0.062042236328125	1.7052000953640971
440.0	300.0	1.882568359375	-0.226043701171875	1.896090552310031
440.0	320.0	2.0286865234375	-0.233001708984375	2.0420232140616252
440.0	340.0	2.4610595703125	-0.433197021484375	2.498894529196797
440.0	360.0	1.769317626953125	-0.360198974609375	1.8056101922498895
440.0	380.0	-0.337860107421875	-0.04693603515625	0.34110473990155815
440.0	400.0	-0.2161865234375	0.23663330078125	0.32051822406007163
440.0	420.0	-0.247772216796875	0.21923828125	0.3308421003770405
440.0	440.0	-0.253662109375	0.222991943359375	0.33774231676792466
440.0	460.0	-0.2088623046875	0.19744873046875	0.287418620626944
440.0	480.0	-0.19195556640625	0.1719970703125	0.25774004669516787
440.0	500.0	-0.183868408203125	0.1383056640625	0.23007835240830482
440.0	520.0	-0.170623779296875	0.1224365234375	0.2100075625614711
440.0	540.0	-0.225433349609375	0.10906982421875	0.25043246928306184
440.0	560.0	-0.266326904296875	0.0732421875	0.2762144782268699
440.0	580.0	-0.245025634765625	0.0491943359375	0.24991527440440503
440.0	600.0	-0.210601806640625	0.030517578125	0.21280141807542233
440.0	620.0	-0.16650390625	0.02862548828125	0.16894664653626235
440.0	640.0	-0.156707763671875	0.02581787109375	0.15882029361153352
440.0	660.0	-0.14910888671875	0.01531982421875	0.14989381946097183
440.0	680.0	-0.121795654296875	-0.03607177734375	0.1270250153565862
440.0	700.0	-0.026611328125	-0.27423095703125	0.275519111095495
440.0	720.0	0.126434326171875	-0.34051513671875	0.36323022612266875
440.0	740.0	-0.16986083984375	0.03741455078125	0.17393261201565055
440.0	760.0	-0.30029296875	0.23040771484375	0.3785017597584023
440.0	780.0	-0.457122802734375	0.2657470703125	0.5287558625295866
440.0	800.0	-0.572662353515625	0.30364990234375	0.6481862651487021
460.0	0.0	-0.2550048828125	0.2659648656845093	0.36846275257723937
460.0	20.0	-0.2532958984375	0.25725555419921875	0.36102525165368626
460.0	40.0	-0.270599365234375	0.2509040832519531	0.3690215108333791
460.0	60.0	-0.28045654296875	0.22923660278320312	0.36222271125588795
460.0	80.0	-0.2828369140625	0.2131500244140625	0.3541604902641082
460.0	100.0	-0.273223876953125	0.21277618408203125	0.34630187907345644
460.0	120.0	-0.2454833984375	0.20426177978515625	0.3193508628286826
460.0	140.0	-0.238494873046875	0.1880645751953125	0.30372370489153194
460.0	160.0	-0.223785400390625	0.1852264404296875	0.290497400439737
460.0	180.0	-0.226898193359375	0.17498779296875	0.28653711424145817
460.0	200.0	-0.192291259765625	0.1672821044921875	0.2548710086800502
460.0	220.0	-0.130035400390625	0.144256591796875	0.1942142364287448
460.0	240.0	0.173858642578125	0.018218994140625	0.17481063853954756
460.0	260.0	0.609222412109375	-0.010986328125	0.6093214642715579
460.0	280.0	1.332611083984375	0.028167724609375	1.3329087447637518
460.0	300.0	1.484375	-0.137481689453125	1.4907281293246886
460.0	320.0	1.604736328125	-0.133636474609375	1.6102910886389856
460.0	340.0	1.91748046875	-0.25567626953125	1.934451266597103
460.0	360.0	1.44769287109375	-0.295196533203125	1.4774828737521153
460.0	380.0	-0.348602294921875	0.032073974609375	0.3500747061300498
460.0	400.0	-0.2618408203125	0.263092041015625	0.3711846403445194
460.0	420.0	-0.278564453125	0.237274169921875	0.36591964453544323
460.0	440.0	-0.267059326171875	0.231201171875	0.35323457584408297
460.0	460.0	-0.254119873046875	0.206878662109375	0.32768230149570915
460.0	480.0	-0.267913818359375	0.180877685546875	0.3232561696189175
460.0	500.0	-0.26031494140625	0.146881103515625	0.2988945086302308
460.0	520.0	-0.238922119140625	0.10357666015625	0.26040718796486845
460.0	540.0	-0.24896240234375	0.0728759765625	0.25940930156937186
460.0	560.0	-0.237701416015625	0.04681396484375	0.24226743586422234
460.0	580.0	-0.196136474609375	0.02008056640625	0.19716172503655424
460.0	600.0	-0.191650390625	-0.01055908203125	0.1919410493877163
460.0	620.0	-0.161102294921875	-0.0244140625	0.16294169471577463
460.0	640.0	-0.169219970703125	-0.05438232421875	0.1777437359576976
460.0	660.0	-0.15814208984375	-0.08392333984375	0.17903085642055744
460.0	680.0	-0.160919189453125	-0.17022705078125	0.23424823233470302
460.0	700.0	-0.070587158203125	-0.2139892578125	0.22533075547367604
460.0	720.0	0.037384033203125	-0.2452392578125	0.2480722868660629
460.0	740.0	0.7342529296875	0.05743408203125	0.7364957831063591
460.0	760.0	0.954559326171875	0.14361572265625	0.9653025344293782
460.0	780.0	1.00604248046875	0.14459228515625	1.0163800477353053
460.0	800.0	1.028900146484375	0.1683349609375	1.0425795751449374
480.0	0.0	-0.29376220703125	0.2556140422821045	0.38940309820502006
480.0	20.0	-0.267974853515625	0.23801612854003906	0.3584162378602692
480.0	40.0	-0.264617919921875	0.23964309692382812	0.3570034417859625
480.0	60.0	-0.2662353515625	0.22581100463867188	0.34910152139103356
480.0	80.0	-0.27752685546875	0.20276641845703125	0.3437082715912789
480.0	100.0	-0.270599365234375	0.1938934326171875	0.3328943971852373
480.0	120.0	-0.295562744140625	0.18383026123046875	0.34806737949425676
480.0	140.0	-0.299530029296875	0.1739349365234375	0.34636916807648893
480.0	160.0	-0.26470947265625	0.1678619384765625	0.31344654297512875
480.0	180.0	-0.2362060546875	0.1645965576171875	0.2878981192200852
480.0	200.0	-0.196563720703125	0.1522674560546875	0.24864165875818622
480.0	220.0	-0.132354736328125	0.1230010986328125	0.1806849370959471
480.0	240.0	0.17779541015625	0.000732421875	0.17779691874279527
480.0	260.0	0.48345947265625	-0.1287841796875	0.50031832530784
480.0	280.0	1.112823486328125	0.033294677734375	1.1133214483198095
480.0	300.0	1.053985595703125	-0.026275634765625	1.0543130677991275
480.0	320.0	1.087188720703125	0.00384521484375	1.087195520640741
480.0	340.0	1.23431396484375	0.07574462890625	1.2366358447887735
480.0	360.0	0.490753173828125	0.049896240234375	0.49328319696894635
480.0	380.0	-0.44580078125	0.0849609375	0.4538245227662221
480.0	400.0	-0.361968994140625	0.2940673828125	0.46636592752190764
480.0	420.0	-0.327056884765625	0.250732421875	0.4121079388362936
480.0	440.0	-0.302886962890625	0.2401123046875	0.3865157579600729
480.0	460.0	-0.29522705078125	0.20697021484375	0.36054913860036164
480.0	480.0	-0.323394775390625	0.184295654296875	0.3722218007353493
480.0	500.0	-0.33758544921875	0.1580810546875	0.37276474534931225
480.0	520.0	-0.312957763671875	0.10931396484375	0.3314997809235502
480.0	540.0	-0.30279541015625	0.08673095703125	0.31497193417707586
480.0	560.0	-0.291229248046875	0.05450439453125	0.2962856796086615
480.0	580.0	-0.211700439453125	0.01904296875	0.21255519453417204
480.0	600.0	-0.170166015625	-0.01507568359375	0.1708325177169341
480.0	620.0	-0.154266357421875	-0.04644775390625	0.1611071161530404
480.0	640.0	-0.217620849609375	-0.14178466796875	0.25973395283581024
480.0	660.0	-0.20263671875	-0.19732666015625	0.2828417412515111
480.0	680.0	-0.22735595703125	-0.21087646484375	0.310096137709893
480.0	700.0	-0.218780517578125	-0.185302734375	0.28670894342277514
480.0	720.0	-0.165740966796875	-0.16876220703125	0.23653911007869566
480.0	740.0	0.79901123046875	0.09918212890625	0.8051434910061448
480.0	760.0	1.018157958984375	0.17388916015625	1.0329003192288568
480.0	780.0	1.054840087890625	0.17913818359375	1.0699430357932003
480.0	800.0	1.0736083984375	0.20465087890625	1.0929396028292846
500.0	0.0	-0.309234619140625	0.25302591919898987	0.3995599647881919
500.0	20.0	-0.264129638671875	0.2322673797607422	0.3517280223778823
500.0	40.0	-0.240203857421875	0.23468780517578125	0.33582176674327396
500.0	60.0	-0.232147216796875	0.22954559326171875	0.32647129989083223
500.0	80.0	-0.23529052734375	0.2193603515625	0.32168400037198547
500.0	100.0	-0.23291015625	0.2087860107421875	0.31279184638675644
500.0	120.0	-0.2725830078125	0.184295654296875	0.3290385757640321
500.0	140.0	-0.300933837890625	0.166748046875	0.34404372676188727
500.0	160.0	-0.31884765625	0.15130615234375	0.35292687575925447
500.0	180.0	-0.290130615234375	0.138153076171875	0.32134412450211197
500.0	200.0	-0.255706787109375	0.108978271484375	0.2779608329055037
500.0	220.0	-0.219482421875	0.0923309326171875	0.23811244114929211
500.0	240.0	0.055206298828125	0.023101806640625	0.059845040733222506
500.0	260.0	0.3707275390625	-0.045928955078125	0.37356174474095427
500.0	280.0	1.07525634765625	0.204437255859375	1.0945185264573505
500.0	300.0	1.0296630859375	0.216888427734375	1.0522578869399957
500.0	320.0	1.01220703125	0.270660400390625	1.047769118867106
500.0	340.0	1.096038818359375	0.436431884765625	1.1797346656730447
500.0	360.0	0.287689208984375	0.44744873046875	0.5319543658662381
500.0	380.0	-0.509185791015625	0.258941650390625	0.5712450858250147
500.0	400.0	-0.395721435546875	0.327056884765625	0.51338256731591
500.0	420.0	-0.327362060546875	0.255096435546875	0.41501820455760347
500.0	440.0	-0.325592041015625	0.238525390625	0.40361434457354123
500.0	460.0	-0.32696533203125	0.197021484375	0.3817378598667336
500.0	480.0	-0.34661865234375	0.16876220703125	0.3855193544747863
500.0	500.0	-0.369781494140625	0.1302490234375	0.39204994773025476
500.0	520.0	-0.3189697265625	0.08941650390625	0.33126575077145004
500.0	540.0	-0.274932861328125	0.05450439453125	0.28028344093308144
500.0	560.0	-0.31854248046875	0.0338134765625	0.32033211368894426
500.0	580.0	-0.2608642578125	0.010986328125	0.26109550055436925
500.0	600.0	-0.282562255859375	-0.0396728515625	0.2853337757564622
500.0	620.0	-0.2747802734375	-0.08685302734375	0.28817988657982613
500.0	640.0	-0.255828857421875	-0.16705322265625	0.3055408049502074
500.0	660.0	-0.20849609375	-0.269775390625	0.3409536368714669
500.0	680.0	-0.243804931640625	-0.2213134765625	0.329272682742541
500.0	700.0	-0.257415771484375	-0.14715576171875	0.29650918639381396
500.0	720.0	-0.266204833984375	-0.1009521484375	0.2847039689059422
500.0	740.0	0.896697998046875	0.15972900390625	0.9108131830348946
500.0	760.0	1.069610595703125	0.22027587890625	1.0920569075228246
500.0	780.0	1.09320068359375	0.22784423828125	1.1166918695539094
500.0	800.0	1.094146728515625	0.23748779296875	1.119623827600419
520.0	0.0	-0.2701416015625	0.23134857416152954	0.35566648374752047
520.0	20.0	-0.2412109375	0.22184371948242188	0.32771535246830347
520.0	40.0	-0.21954345703125	0.22446441650390625	0.31398026021021036
520.0	60.0	-0.19970703125	0.2176055908203125	0.2953558726129307
520.0	80.0	-0.199951171875	0.2310791015625	0.30557817708913376
520.0	100.0	-0.20697021484375	0.2170562744140625	0.29991681529214204
520.0	120.0	-0.2391357421875	0.16255950927734375	0.28915652724442736
520.0	140.0	-0.2586669921875	0.1548004150390625	0.30144946731350214
520.0	160.0	-0.34259033203125	0.1120147705078125	0.36043785097184233
520.0	180.0	-0.32000732421875	0.11273193359375	0.33928332762667524
520.0	200.0	-0.30340576171875	0.089324951171875	0.31628152514175206
520.0	220.0	-0.3143310546875	0.0823211669921875	0.32493197207402
520.0	240.0	-0.2401123046875	0.0645599365234375	0.248640109930504
520.0	260.0	-0.11212158203125	0.063629150390625	0.12891826067948287
520.0	280.0	-0.1317138671875	0.280731201171875	0.3100944212992071
520.0	300.0	-0.15966796875	0.304107666015625	0.34347537433449565
520.0	320.0	-0.1846923828125	0.3505859375	0.3962597328037672
520.0	340.0	-0.4041748046875	0.4420166015625	0.5989456977064287
520.0	360.0	-0.522705078125	0.464385986328125	0.6991959260433429
520.0	380.0	-0.46197509765625	0.385986328125	0.6020020235463681
520.0	400.0	-0.42535400390625	0.36285400390625	0.5590966435151217
520.0	420.0	-0.37176513671875	0.2613525390625	0.4544386279289278
520.0	440.0	-0.3642578125	0.231597900390625	0.43164955859195664
520.0	460.0	-0.39263916015625	0.166778564453125	0.4265918419862838
520.0	480.0	-0.374267578125	0.122344970703125	0.3937569198019274
520.0	500.0	-0.39599609375	0.12225341796875	0.41443793802003775
520.0	520.0	-0.38409423828125	0.0751953125	0.39138563962264417
520.0	540.0	-0.30255126953125	0.04193115234375	0.30544310801169805
520.0	560.0	-0.32037353515625	0.0416259765625	0.3230664389151166
520.0	580.0	-0.3145751953125	-0.00384521484375	0.31459869545675506
520.0	600.0	-0.31231689453125	-0.05902099609375	0.3178448058243872
520.0	620.0	-0.2896728515625	-0.12652587890625	0.316099919274506
520.0	640.0	-0.2608642578125	-0.2220458984375	0.3425704920406646
520.0	660.0	-0.18585205078125	-0.35980224609375	0.404967456808203
520.0	680.0	-0.2183837890625	-0.28778076171875	0.3612606346403085
520.0	700.0	-0.28436279296875	-0.18731689453125	0.3405140481710257
520.0	720.0	0.04559326171875	-0.5126953125	0.5147185920225023
520.0	740.0	0.977294921875	0.2032470703125	0.9982057583050084
520.0	760.0	1.1024169921875	0.24713134765625	1.1297774682025346
520.0	780.0	1.1064453125	0.25482177734375	1.1354097796662888
520.0	800.0	1.0965576171875	0.255615234375	1.1259563738691274
540.0	0.0	-0.23138427734375	0.20394907891750336	0.3084378553180323
540.0	20.0	-0.22625732421875	0.2049713134765625	0.30529594840242447
540.0	40.0	-0.20166015625	0.21114730834960938	0.29197603402001926
540.0	60.0	-0.18695068359375	0.221893310546875	0.2901503047760287
540.0	80.0	-0.18402099609375	0.2449951171875	0.30640877018951795
540.0	100.0	-0.181396484375	0.23552703857421875	0.297283821361256
540.0	120.0	-0.19805908203125	0.2056427001953125	0.2855106304827906
540.0	140.0	-0.21258544921875	0.19024658203125	0.28528290378869686
540.0	160.0	-0.2352294921875	0.172943115234375	0.29196272895998115
540.0	180.0	-0.24822998046875	0.1195526123046875	0.27551941912030614
540.0	200.0	-0.26983642578125	0.0608367919921875	0.27660949357948783
540.0	220.0	-0.27886962890625	0.0912017822265625	0.29340421777406495
540.0	240.0	-0.29217529296875	0.0789031982421875	0.30264189484309806
540.0	260.0	-0.280029296875	0.10711669921875	0.2998172682815769
540.0	280.0	-0.285888671875	0.3699951171875	0.4675775010081679
540.0	300.0	-0.3134765625	0.407440185546875	0.5140769008964401
540.0	320.0	-0.32183837890625	0.44146728515625	0.5463271053135041
540.0	340.0	-0.391357421875	0.49310302734375	0.6295325466028089
540.0	360.0	-0.4031982421875	0.51617431640625	0.654984539833231
540.0	380.0	-0.4075927734375	0.418121337890625	0.5839155094343011
540.0	400.0	-0.42340087890625	0.3817138671875	0.5700647162049423
540.0	420.0	-0.3701171875	0.237396240234375	0.4397086619118701
540.0	440.0	-0.35577392578125	0.184539794921875	0.40078675399220726
540.0	460.0	-0.348388671875	0.1031494140625	0.3633379533055465
540.0	480.0	-0.3372802734375	0.057861328125	0.3422074168431533
540.0	500.0	-0.3643798828125	0.061370849609375	0.36951194862984843
540.0	520.0	-0.34808349609375	-0.2406005859375	0.423143902480369
540.0	540.0	-0.32012939453125	-0.3978271484375	0.5106361417652078
540.0	560.0	-0.30828857421875	-0.46356201171875	0.5567149932439077
540.0	580.0	-0.30450439453125	-0.46209716796875	0.5534046611057611
540.0	600.0	-0.29052734375	-0.4378662109375	0.5254835450774781
540.0	620.0	-0.29962158203125	-0.4620361328125	0.5506818323163015
540.0	640.0	-0.2479248046875	-0.45745849609375	0.5203220007146445
540.0	660.0	-0.2271728515625	-0.54730224609375	0.5925767908603081
540.0	680.0	-0.23260498046875	-0.63372802734375	0.6750676185241508
540.0	700.0	-0.2850341796875	-0.63323974609375	0.694432905054911
540.0	720.0	-0.30035400390625	-0.70245361328125	0.7639722550422885
540.0	740.0	-0.421875	-0.591552734375	0.7265763230188136
540.0	760.0	0.25543212890625	-0.43389892578125	0.5035015891451603
540.0	780.0	1.00701904296875	0.08697509765625	1.0107680349684647
540.0	800.0	1.08905029296875	0.3184814453125	1.1346633737032579
560.0	0.0	-0.15240478515625	0.21722976863384247	0.2653601155396859
560.0	20.0	-0.15435791015625	0.21613502502441406	0.2655950177810364
560.0	40.0	-0.15948486328125	0.22137832641601562	0.2728438839750581
560.0	60.0	-0.1678466796875	0.22066879272460938	0.27724938947571165
560.0	80.0	-0.17510986328125	0.232666015625	0.29119913984280726
560.0	100.0	-0.17913818359375	0.2340240478515625	0.29471637856437244
560.0	120.0	-0.19476318359375	0.2008209228515625	0.2797529995165842
560.0	140.0	-0.21673583984375	0.1692962646484375	0.27501936203963795
560.0	160.0	-0.243896484375	0.166107177734375	0.2950882742254661
560.0	180.0	-0.26007080078125	0.1215362548828125	0.2870677318507613
560.0	200.0	-0.2763671875	0.0523681640625	0.2812849923723928
560.0	220.0	-0.28729248046875	0.1115570068359375	0.30819139363077697
560.0	240.0	-0.30364990234375	0.1088714599609375	0.3225775224459927
560.0	260.0	-0.31011962890625	0.117706298828125	0.3317061305082649
560.0	280.0	-0.31231689453125	0.409576416015625	0.5150676491159664
560.0	300.0	-0.3436279296875	0.44476318359375	0.5620448768041261
560.0	320.0	-0.3582763671875	0.4554443359375	0.5794751922408954
560.0	340.0	-0.3653564453125	0.475677490234375	0.5997953041222145
560.0	360.0	-0.36431884765625	0.466644287109375	0.5920178320366666
560.0	380.0	-0.3675537109375	0.31365966796875	0.4831957343915546
560.0	400.0	-0.35833740234375	0.324462890625	0.48340651765485876
560.0	420.0	-0.368896484375	0.194580078125	0.4170683672821109
560.0	440.0	-0.365966796875	0.1319580078125	0.3890303487400325
560.0	460.0	-0.334228515625	0.076385498046875	0.3428460951633546
560.0	480.0	-0.300048828125	-0.0672607421875	0.3074952141071453
560.0	500.0	-0.30621337890625	-0.102935791015625	0.32305171488972945
560.0	520.0	-0.317626953125	-0.3355712890625	0.46205516055395257
560.0	540.0	-0.314697265625	-0.4423828125	0.5428967874165972
560.0	560.0	-0.3057861328125	-0.4798583984375	0.5690072421080653
560.0	580.0	-0.3072509765625	-0.47283935546875	0.5638973476429135
560.0	600.0	-0.30029296875	-0.4486083984375	0.5398382741426799
560.0	620.0	-0.32623291015625	-0.44451904296875	0.5513847034792217
560.0	640.0	-0.33453369140625	-0.414794921875	0.5328861209481623
560.0	660.0	-0.3221435546875	-0.5186767578125	0.6105751787630948
560.0	680.0	-0.34527587890625	-0.6107177734375	0.7015637044110399
560.0	700.0	-0.3973388671875	-0.613037109375	0.7305427248619354
560.0	720.0	-0.39874267578125	-0.70001220703125	0.805613313868355
560.0	740.0	-0.5107421875	-0.673828125	0.8455187307997977
560.0	760.0	-0.52362060546875	0.06793212890625	0.528008818685063
560.0	780.0	0.94842529296875	0.19097900390625	0.9674624107818778
560.0	800.0	1.0582275390625	0.331298828125	1.1088753031550813
580.0	0.0	-0.02825927734375	0.2321382313966751	0.23385197290586893
580.0	20.0	-0.05877685546875	0.2312030792236328	0.23855729412718396
580.0	40.0	-0.091064453125	0.22822189331054688	0.2457192853831501
580.0	60.0	-0.161376953125	0.210662841796875	0.2653702204729152
580.0	80.0	-0.18115234375	0.2047119140625	0.27335533542488344
580.0	100.0	-0.19195556640625	0.205596923828125	0.2812775045429906
580.0	120.0	-0.208984375	0.17800140380859375	0.2745158806917565
580.0	140.0	-0.22491455078125	0.1663360595703125	0.27973959295478723
580.0	160.0	-0.2467041015625	0.1661529541015625	0.2974385951493791
580.0	180.0	-0.25909423828125	0.16424560546875	0.3067677349825718
580.0	200.0	-0.27093505859375	0.07977294921875	0.28243500031379964
580.0	220.0	-0.28436279296875	0.15631103515625	0.3244924309388535
580.0	240.0	-0.30474853515625	0.156097412109375	0.3424004552379044
580.0	260.0	-0.3138427734375	0.162506103515625	0.3534197506065174
580.0	280.0	-0.34246826171875	0.24505615234375	0.42111403216490595
580.0	300.0	-0.37774658203125	0.19451904296875	0.4248883833594069
580.0	320.0	-0.39154052734375	0.153656005859375	0.42061164117185124
580.0	340.0	-0.39764404296875	0.19891357421875	0.4446205066312296
580.0	360.0	-0.408203125	0.18646240234375	0.44877390604575945
580.0	380.0	-0.39190673828125	0.21185302734375	0.44550263378004834
580.0	400.0	-0.37030029296875	0.28515625	0.4673717940642167
580.0	420.0	-0.380615234375	0.202484130859375	0.43112385678388604
580.0	440.0	-0.36474609375	0.17352294921875	0.40391821797420413
580.0	460.0	-0.34619140625	0.168243408203125	0.384908215247682
580.0	480.0	-0.3424072265625	0.112060546875	0.3602780522987034
580.0	500.0	-0.2982177734375	-0.0198974609375	0.29888082799968857
580.0	520.0	-0.2745361328125	-0.3765869140625	0.4660341104069094
580.0	540.0	-0.2916259765625	-0.462646484375	0.5468889098442012
580.0	560.0	-0.29425048828125	-0.4842529296875	0.5666429649829607
580.0	580.0	-0.29656982421875	-0.4764404296875	0.5612032997746449
580.0	600.0	-0.29461669921875	-0.44451904296875	0.5332880825786424
580.0	620.0	-0.32867431640625	-0.449462890625	0.5568156753487606
580.0	640.0	-0.3388671875	-0.42266845703125	0.5417375705388521
580.0	660.0	-0.325927734375	-0.5213623046875	0.6148557072873945
580.0	680.0	-0.35101318359375	-0.6138916015625	0.7071585066486797
580.0	700.0	-0.39996337890625	-0.5960693359375	0.7178226505976785
580.0	720.0	-0.39654541015625	-0.66094970703125	0.770780628675036
580.0	740.0	-0.50677490234375	-0.62762451171875	0.8066804381883304
580.0	760.0	-0.480224609375	0.332275390625	0.5839714125403466
580.0	780.0	0.9754638671875	0.3096923828125	1.023444736251292
580.0	800.0	1.07342529296875	0.31884765625	1.1197793030241114
600.0	0.0	0.03240966796875	0.1864119917154312	0.1892083963072427
600.0	20.0	-0.022705078125	0.18942642211914062	0.19078231042085952
600.0	40.0	-0.058837890625	0.18319320678710938	0.19241010468825195
600.0	60.0	-0.15618896484375	0.2264556884765625	0.2750948410682325
600.0	80.0	-0.17724609375	0.21263885498046875	0.27682387974493566
600.0	100.0	-0.18756103515625	0.2060546875	0.27863538208491523
600.0	120.0	-0.20562744140625	0.1803436279296875	0.27350771249477107
600.0	140.0	-0.22210693359375	0.157012939453125	0.27200101673730775
600.0	160.0	-0.2386474609375	0.1373443603515625	0.27534720614579594
600.0	180.0	-0.2535400390625	0.1423492431640625	0.290767705285844
600.0	200.0	-0.266845703125	0.0807037353515625	0.27878257150684776
600.0	220.0	-0.28057861328125	0.1887359619140625	0.33815029432259214
600.0	240.0	-0.3021240234375	0.21258544921875	0.3694204904409077
600.0	260.0	-0.3079833984375	0.23907470703125	0.3898852257462315
600.0	280.0	-0.33648681640625	0.284698486328125	0.44076819954794716
600.0	300.0	-0.3719482421875	0.25628662109375	0.4516949490729585
600.0	320.0	-0.3880615234375	0.19854736328125	0.43590457836385477
600.0	340.0	-0.40179443359375	0.18572998046875	0.44264477011690156
600.0	360.0	-0.412841796875	0.16656494140625	0.44517662669175057
600.0	380.0	-0.38970947265625	0.237945556640625	0.45660876141728746
600.0	400.0	-0.37457275390625	0.27685546875	0.4657828877767992
600.0	420.0	-0.37322998046875	0.2415771484375	0.4445898525246583
600.0	440.0	-0.3594970703125	0.15582275390625	0.39181484683227397
600.0	460.0	-0.3345947265625	0.129638671875	0.3588311807646432
600.0	480.0	-0.31060791015625	0.097320556640625	0.32549741104419583
600.0	500.0	-0.24688720703125	-0.02020263671875	0.24771241294307617
600.0	520.0	-0.22613525390625	-0.3760986328125	0.4388477351686754
600.0	540.0	-0.25811767578125	-0.475830078125	0.5413307656130012
600.0	560.0	-0.2808837890625	-0.48187255859375	0.5577605809698226
600.0	580.0	-0.30029296875	-0.4813232421875	0.5673164289447075
600.0	600.0	-0.30755615234375	-0.45843505859375	0.5520448258903863
600.0	620.0	-0.3460693359375	-0.47412109375	0.5869879017619686
600.0	640.0	-0.3514404296875	-0.447021484375	0.5686286865009212
600.0	660.0	-0.33184814453125	-0.5343017578125	0.6289686474144485
600.0	680.0	-0.35205078125	-0.6082763671875	0.7028085738361177
600.0	700.0	-0.39923095703125	-0.58306884765625	0.7066502941054189
600.0	720.0	-0.3995361328125	-0.6455078125	0.7591504840420658
600.0	740.0	-0.52239990234375	-0.60723876953125	0.801024706978871
600.0	760.0	-0.5465087890625	0.32672119140625	0.6367248961965282
600.0	780.0	0.9761962890625	0.3028564453125	1.0220964833354624
600.0	800.0	1.085205078125	0.30853271484375	1.128212080114879
620.0	0.0	0.0419921875	0.1879405528306961	0.19257464840768326
620.0	20.0	-0.0177001953125	0.1822032928466797	0.18306101943962172
620.0	40.0	-0.0574951171875	0.17374038696289062	0.18300658611760215
620.0	60.0	-0.17083740234375	0.22379302978515625	0.2815470444170568
620.0	80.0	-0.21527099609375	0.17879486083984375	0.27983781735486435
620.0	100.0	-0.22216796875	0.20456695556640625	0.30200371793772507
620.0	120.0	-0.243896484375	0.16580963134765625	0.29492088589676096
620.0	140.0	-0.2515869140625	0.1720123291015625	0.3047691203032814
620.0	160.0	-0.2591552734375	0.1629486083984375	0.3061269421815936
620.0	180.0	-0.273681640625	0.196868896484375	0.33713350889249677
620.0	200.0	-0.27288818359375	0.1714935302734375	0.3223010885348398
620.0	220.0	-0.293701171875	0.1707611083984375	0.3397348002519189
620.0	240.0	-0.31787109375	0.1742401123046875	0.36249365370689096
620.0	260.0	-0.325439453125	0.165771484375	0.3652273575215717
620.0	280.0	-0.370361328125	0.181610107421875	0.4124921144558995
620.0	300.0	-0.38226318359375	0.216796875	0.4394610637371582
620.0	320.0	-0.40087890625	0.120635986328125	0.41863700108035823
620.0	340.0	-0.40447998046875	0.1708984375	0.43910173142444087
620.0	360.0	-0.41290283203125	0.16375732421875	0.44419051085622197
620.0	380.0	-0.39208984375	0.230621337890625	0.4548853119879353
620.0	400.0	-0.36767578125	0.298248291015625	0.47343164576477015
620.0	420.0	-0.373779296875	0.2442626953125	0.4465145317833414
620.0	440.0	-0.35882568359375	0.165557861328125	0.3951775254921067
620.0	460.0	-0.33258056640625	0.140594482421875	0.3610770577571732
620.0	480.0	-0.3057861328125	0.115875244140625	0.32700494067379676
620.0	500.0	-0.220947265625	0.0247802734375	0.22233253504334802
620.0	520.0	-0.21539306640625	-0.350830078125	0.4116745277195091
620.0	540.0	-0.24273681640625	-0.49072265625	0.5474759240332832
620.0	560.0	-0.27532958984375	-0.48504638671875	0.5577422167206305
620.0	580.0	-0.3046875	-0.4761962890625	0.565329442337073
620.0	600.0	-0.36798095703125	-0.44610595703125	0.5782910250353209
620.0	620.0	-0.447509765625	-0.47393798828125	0.6518298912030812
620.0	640.0	-0.63885498046875	-0.4971923828125	0.8095282277947438
620.0	660.0	-0.72100830078125	-0.571533203125	0.9200560700684431
620.0	680.0	-0.76336669921875	-0.5771484375	0.9569895696321987
620.0	700.0	-0.8177490234375	-0.48687744140625	0.9517158758176104
620.0	720.0	-0.83111572265625	-0.47161865234375	0.9556032114245722
620.0	740.0	-0.81341552734375	-0.42938232421875	0.919790193726486
620.0	760.0	-0.61663818359375	0.3671875	0.7176832933976165
620.0	780.0	0.99700927734375	0.30853271484375	1.0436570007614385
620.0	800.0	1.0916748046875	0.31732177734375	1.136858385888976
