# Supplementary material for: Real-time emotion detection by quantitative facial motion analysis
Source: PLoS One. 2023 Mar 10;18(3):e0282730. doi: 10.1371/journal.pone.0282730 (PMC10004542; doi:10.1371/journal.pone.0282730)
Supplement: S1 Dataset — Data from each participant is organized into folders by Study ID and subsequently by emotions. The data files (.csv) contain the pixel displacement results after DISC-processing of videos. (ZIP) [file pone.0282730.s004.zip › S1_Dataset/1/neutral/result/100051_cropped_result.csv]

pos_x	pos_y	disp_x	disp_y	disp_xy_indi
0.0	0.0	-0.13374793529510498	-0.11448007822036743	0.17605169270712803
0.0	20.0	-0.0839996337890625	-0.17864227294921875	0.19740567408552315
0.0	40.0	-0.10656499862670898	-0.13193130493164062	0.16959353806462094
0.0	60.0	-0.05738675594329834	-0.18531036376953125	0.19399270779617384
0.0	80.0	-0.03240466117858887	-0.20904541015625	0.21154206573042142
0.0	100.0	-0.03717601299285889	-0.21228790283203125	0.21551846702978184
0.0	120.0	0.007299304008483887	-0.35021209716796875	0.3502881568677352
0.0	140.0	-0.004925966262817383	-0.3234405517578125	0.3234780605621046
0.0	160.0	-0.024295926094055176	-0.2967987060546875	0.2977914772798318
0.0	180.0	-0.026527762413024902	-0.2676849365234375	0.26899618476885256
0.0	200.0	-0.05719780921936035	-0.1709136962890625	0.18023063268680006
0.0	220.0	-0.052576303482055664	-0.1763763427734375	0.18404586922278462
0.0	240.0	-0.11549818515777588	-0.1053924560546875	0.1563566454231451
0.0	260.0	-0.13345301151275635	-0.1240234375	0.18218539823800448
0.0	280.0	-0.11656391620635986	-0.174285888671875	0.20967288225115924
0.0	300.0	-0.08320331573486328	-0.21600341796875	0.23147412020236272
0.0	320.0	-0.06282222270965576	-0.269287109375	0.2765179541037522
0.0	340.0	-0.034659504890441895	-0.19268798828125	0.1957803414725945
0.0	360.0	-0.0003255605697631836	-0.19757080078125	0.19757106901322613
0.0	380.0	-0.0002002716064453125	-0.23626708984375	0.23626717472376688
0.0	400.0	0.018808603286743164	-0.23828125	0.23902242082942884
0.0	420.0	0.033828020095825195	-0.264801025390625	0.2669530258145241
0.0	440.0	0.10649240016937256	-0.262969970703125	0.28371435773579773
0.0	460.0	0.169996976852417	-0.160858154296875	0.23403913763035114
0.0	480.0	0.23072993755340576	-0.1837158203125	0.2949369537994405
0.0	500.0	0.2708559036254883	-0.123046875	0.2974953007629623
0.0	520.0	0.314017117023468	-0.0902099609375	0.3267179010034125
0.0	540.0	0.4225866198539734	-0.0906982421875	0.4322101600095826
0.0	560.0	0.5410771369934082	0.0247802734375	0.5416442837588343
0.0	580.0	0.6887137293815613	0.1669921875	0.7086698749944812
0.0	600.0	0.4830423593521118	-0.11181640625	0.49581531807228363
0.0	620.0	0.5048736929893494	-0.0980224609375	0.5143013209403098
0.0	640.0	0.3226836323738098	0.0067138671875	0.3227534703369856
0.0	660.0	0.28536903858184814	-0.004150390625	0.2853992185053568
0.0	680.0	0.2747206687927246	0.027587890625	0.2761024041384987
0.0	700.0	0.21549808979034424	0.115966796875	0.24471968592807317
0.0	720.0	0.2732579708099365	0.164306640625	0.3188519888045816
0.0	740.0	0.6438339948654175	0.1605224609375	0.6635432716935601
0.0	760.0	0.9156707525253296	0.05712890625	0.9174511643458875
0.0	780.0	0.8751329183578491	0.0687255859375	0.8778273355028189
0.0	800.0	0.7852008938789368	0.2352294921875	0.8196788137698025
20.0	0.0	-0.13753509521484375	-0.07010853290557861	0.15437327748651558
20.0	20.0	-0.10297393798828125	-0.09837913513183594	0.1424151892675161
20.0	40.0	-0.10972404479980469	-0.07875442504882812	0.13506156178573175
20.0	60.0	-0.07427597045898438	-0.1115570068359375	0.13402195925227076
20.0	80.0	-0.052471160888671875	-0.13468170166015625	0.14454197828686385
20.0	100.0	-0.058563232421875	-0.14116668701171875	0.1528322142532886
20.0	120.0	-0.026325225830078125	-0.21468353271484375	0.21629155492975216
20.0	140.0	-0.03890419006347656	-0.1885528564453125	0.19252458460721772
20.0	160.0	-0.05442047119140625	-0.1689910888671875	0.17753753349985557
20.0	180.0	-0.04441642761230469	-0.153961181640625	0.16024002151153321
20.0	200.0	-0.08527565002441406	-0.105010986328125	0.13527469732618885
20.0	220.0	-0.10045433044433594	-0.0944671630859375	0.1378953132144996
20.0	240.0	-0.1335010528564453	-0.062225341796875	0.14729061163399834
20.0	260.0	-0.1440715789794922	-0.093658447265625	0.17183865867101009
20.0	280.0	-0.12015914916992188	-0.154510498046875	0.19573378639349134
20.0	300.0	-0.07890701293945312	-0.193939208984375	0.20937701276050363
20.0	320.0	-0.057544708251953125	-0.2308349609375	0.23789950113192662
20.0	340.0	-0.027248382568359375	-0.1710205078125	0.17317762108608908
20.0	360.0	0.009469985961914062	-0.1773681640625	0.1776207934252653
20.0	380.0	0.01366424560546875	-0.2191162109375	0.21954185364885112
20.0	400.0	0.037372589111328125	-0.226165771484375	0.22923277821464952
20.0	420.0	0.04773521423339844	-0.236724853515625	0.24148976572497344
20.0	440.0	0.09713172912597656	-0.210968017578125	0.23225433740588386
20.0	460.0	0.1396617889404297	-0.09808349609375	0.17066278884400607
20.0	480.0	0.1777324676513672	-0.098541259765625	0.2032220704885192
20.0	500.0	0.2064666748046875	-0.069671630859375	0.21790508014158275
20.0	520.0	0.18244552612304688	-0.142333984375	0.23139864543764754
20.0	540.0	0.1133575439453125	-0.1971435546875	0.22741045253931658
20.0	560.0	0.10407066345214844	-0.1854248046875	0.21263363135865376
20.0	580.0	0.0146484375	-0.199951171875	0.20048702665104592
20.0	600.0	-0.019632339477539062	-0.22216796875	0.22303370842063833
20.0	620.0	-0.0566558837890625	-0.1885986328125	0.1969246898351346
20.0	640.0	-0.09393692016601562	-0.1885986328125	0.21069786251649683
20.0	660.0	-0.11096000671386719	-0.23779296875	0.26240735332090054
20.0	680.0	-0.143218994140625	-0.2755126953125	0.31051396999331743
20.0	700.0	-0.17662811279296875	-0.3209228515625	0.3663181225162251
20.0	720.0	-0.21197509765625	-0.3125	0.3776105030668198
20.0	740.0	-0.1534900665283203	-0.3978271484375	0.42641017876779264
20.0	760.0	-0.11871528625488281	-0.206298828125	0.23801791041080722
20.0	780.0	0.8619861602783203	0.0660400390625	0.8645122481901217
20.0	800.0	0.7915859222412109	0.179931640625	0.8117780901135929
40.0	0.0	-0.13806915283203125	-0.041730403900146484	0.14423771203615288
40.0	20.0	-0.1070556640625	-0.033931732177734375	0.11230439731570777
40.0	40.0	-0.1436614990234375	0.027347564697265625	0.14624129237849431
40.0	60.0	-0.10174560546875	-0.022556304931640625	0.1042159062925218
40.0	80.0	-0.08858871459960938	-0.03252410888671875	0.09437042976105482
40.0	100.0	-0.08783721923828125	-0.04624176025390625	0.09926569132834179
40.0	120.0	-0.04265594482421875	-0.14632415771484375	0.15241485741162264
40.0	140.0	-0.052486419677734375	-0.131622314453125	0.1417012982035965
40.0	160.0	-0.06935501098632812	-0.1011505126953125	0.12264397159028352
40.0	180.0	-0.0492095947265625	-0.10845947265625	0.11910097154105993
40.0	200.0	-0.08057022094726562	-0.0782928466796875	0.11234469433266644
40.0	220.0	-0.07505035400390625	-0.1002349853515625	0.1252182411813055
40.0	240.0	-0.10068893432617188	-0.08489990234375	0.13170518180283736
40.0	260.0	-0.1207122802734375	-0.119659423828125	0.16997009242714373
40.0	280.0	-0.10939788818359375	-0.16937255859375	0.20163075545070835
40.0	300.0	-0.08771514892578125	-0.147064208984375	0.17123617875692013
40.0	320.0	-0.07216644287109375	-0.151153564453125	0.16749744930461435
40.0	340.0	-0.037811279296875	-0.10736083984375	0.11382461409564112
40.0	360.0	0.00146484375	-0.113372802734375	0.11338226566381279
40.0	380.0	0.01153564453125	-0.145904541015625	0.14635985167979487
40.0	400.0	0.04186248779296875	-0.18023681640625	0.18503453156769611
40.0	420.0	0.053890228271484375	-0.191864013671875	0.1992886259810984
40.0	440.0	0.10500717163085938	-0.19073486328125	0.21772986511921116
40.0	460.0	0.1457977294921875	-0.116363525390625	0.18654074076836863
40.0	480.0	0.18262481689453125	-0.125732421875	0.22172159492551474
40.0	500.0	0.2102203369140625	-0.087158203125	0.2275722795602327
40.0	520.0	0.18447494506835938	-0.1353759765625	0.22881796342993868
40.0	540.0	0.12122344970703125	-0.18505859375	0.22122795456180638
40.0	560.0	0.12628173828125	-0.17578125	0.21643965735256704
40.0	580.0	-0.01845550537109375	-0.2156982421875	0.2164863445145672
40.0	600.0	-0.061798095703125	-0.1951904296875	0.20473961139487268
40.0	620.0	-0.24832534790039062	-0.19873046875	0.3180554631183762
40.0	640.0	-0.3654594421386719	-0.240234375	0.43734786929851377
40.0	660.0	-0.3933525085449219	-0.27001953125	0.4771129250345798
40.0	680.0	-0.4216880798339844	-0.3070068359375	0.5216071644316514
40.0	700.0	-0.4013328552246094	-0.3695068359375	0.545530349739847
40.0	720.0	-0.3638725280761719	-0.406982421875	0.5459284828654619
40.0	740.0	-0.2624397277832031	-0.4365234375	0.5093400850176021
40.0	760.0	-0.12191009521484375	-0.2022705078125	0.23616822319274644
40.0	780.0	0.8789215087890625	0.075439453125	0.8821531214589909
40.0	800.0	0.8115272521972656	0.173583984375	0.829884257406022
60.0	0.0	-0.16908645629882812	0.05316455662250519	0.1772475663713414
60.0	20.0	-0.1384735107421875	0.03989410400390625	0.14410569978852747
60.0	40.0	-0.16672515869140625	0.08118820190429688	0.18544218147208977
60.0	60.0	-0.14013671875	0.06934738159179688	0.15635651337777678
60.0	80.0	-0.12478256225585938	0.05420684814453125	0.13604804382607524
60.0	100.0	-0.11048507690429688	0.0276031494140625	0.11388101718953626
60.0	120.0	-0.09191131591796875	-0.0128631591796875	0.0928070625429694
60.0	140.0	-0.0867462158203125	-0.0241851806640625	0.09005458857214094
60.0	160.0	-0.100067138671875	-0.00787353515625	0.10037641554584904
60.0	180.0	-0.07999420166015625	-0.025421142578125	0.08393632580249807
60.0	200.0	-0.09190750122070312	-0.0402069091796875	0.10031741786159164
60.0	220.0	-0.07378768920898438	-0.0808258056640625	0.10944146353209311
60.0	240.0	-0.09869003295898438	-0.0765838623046875	0.12491921617969254
60.0	260.0	-0.08960342407226562	-0.164825439453125	0.18760650067732207
60.0	280.0	-0.0602264404296875	-0.29998779296875	0.30597369177282596
60.0	300.0	-0.04004669189453125	-0.29046630859375	0.293213938890659
60.0	320.0	-0.0275115966796875	-0.283935546875	0.285265284833383
60.0	340.0	-0.002147674560546875	-0.27093505859375	0.27094357065857233
60.0	360.0	0.005340576171875	-0.096435546875	0.09658331354290928
60.0	380.0	0.0175018310546875	-0.103729248046875	0.10519539434137287
60.0	400.0	0.05539703369140625	-0.1500244140625	0.15992547063117635
60.0	420.0	0.061679840087890625	-0.161773681640625	0.17313326296477535
60.0	440.0	0.0866241455078125	-0.162322998046875	0.1839904842101473
60.0	460.0	0.119293212890625	-0.14453125	0.1874037162607254
60.0	480.0	0.125091552734375	-0.161285400390625	0.20410996287457686
60.0	500.0	0.141632080078125	-0.141204833984375	0.19999612808204892
60.0	520.0	0.12927627563476562	-0.1727294921875	0.2157494679329419
60.0	540.0	0.08385848999023438	-0.2073974609375	0.2237095285113356
60.0	560.0	0.09902191162109375	-0.194580078125	0.21832715310796044
60.0	580.0	-0.033588409423828125	-0.218994140625	0.22155499289274658
60.0	600.0	-0.07025909423828125	-0.1903076171875	0.20286283415837345
60.0	620.0	-0.2654228210449219	-0.2073974609375	0.3368426646592834
60.0	640.0	-0.38295745849609375	-0.270751953125	0.4690021696525396
60.0	660.0	-0.3975944519042969	-0.29541015625	0.49532666857411145
60.0	680.0	-0.4240455627441406	-0.3350830078125	0.5404583808284101
60.0	700.0	-0.4068756103515625	-0.3968505859375	0.5683644516134815
60.0	720.0	-0.3551483154296875	-0.431640625	0.5589668640473561
60.0	740.0	-0.28810882568359375	-0.5836181640625	0.6508585536508394
60.0	760.0	-0.20264816284179688	-0.4794921875	0.5205564674237471
60.0	780.0	0.8724861145019531	-0.071533203125	0.8754136274630626
60.0	800.0	0.7853546142578125	-0.04150390625	0.7864505352341279
80.0	0.0	-0.23543548583984375	0.15066246688365936	0.2795157364445033
80.0	20.0	-0.1853790283203125	0.1161651611328125	0.21876866503682724
80.0	40.0	-0.192138671875	0.13296127319335938	0.23365780406202585
80.0	60.0	-0.16280364990234375	0.114501953125	0.1990369957846144
80.0	80.0	-0.13063812255859375	0.07132720947265625	0.14884182838433
80.0	100.0	-0.1220703125	0.0536346435546875	0.1333335523530594
80.0	120.0	-0.0999298095703125	0.01862335205078125	0.10165036193917983
80.0	140.0	-0.0937347412109375	0.0074462890625	0.09403004270276459
80.0	160.0	-0.11850738525390625	0.0447998046875	0.12669263143433362
80.0	180.0	-0.0950927734375	0.0186767578125	0.09690952916211329
80.0	200.0	-0.09322357177734375	-0.009429931640625	0.09369929533178156
80.0	220.0	-0.0701751708984375	-0.0606536865234375	0.09275464570310392
80.0	240.0	-0.0738067626953125	-0.0980072021484375	0.12269005620883408
80.0	260.0	-0.040496826171875	-0.231414794921875	0.23493147988025898
80.0	280.0	-0.0299224853515625	-0.335601806640625	0.3369331205893329
80.0	300.0	-0.0044097900390625	-0.319061279296875	0.31909175200049766
80.0	320.0	0.01651763916015625	-0.3126220703125	0.3130581275895881
80.0	340.0	0.02248382568359375	-0.32073974609375	0.32152683735833537
80.0	360.0	0.04013824462890625	-0.23260498046875	0.236042698723679
80.0	380.0	0.0443115234375	-0.20880126953125	0.21345135573992924
80.0	400.0	0.07212066650390625	-0.264434814453125	0.2740933447419443
80.0	420.0	0.06993865966796875	-0.25634765625	0.26571702425892874
80.0	440.0	0.08310699462890625	-0.255859375	0.269018200744187
80.0	460.0	0.09166717529296875	-0.252685546875	0.2687989148521803
80.0	480.0	0.05445098876953125	-0.291412353515625	0.29645584824640453
80.0	500.0	0.0792236328125	-0.25335693359375	0.2654545531650148
80.0	520.0	0.092681884765625	-0.2109375	0.23040086950781802
80.0	540.0	0.06414794921875	-0.216552734375	0.22585403727686745
80.0	560.0	0.08055877685546875	-0.1943359375	0.21037151216943115
80.0	580.0	-0.055938720703125	-0.2200927734375	0.22709022302449072
80.0	600.0	-0.09044647216796875	-0.18896484375	0.20949528992579536
80.0	620.0	-0.29865264892578125	-0.21435546875	0.3676162016198663
80.0	640.0	-0.404022216796875	-0.2696533203125	0.48574362046352887
80.0	660.0	-0.40850830078125	-0.292724609375	0.5025601742487467
80.0	680.0	-0.42972564697265625	-0.337158203125	0.5462048934242046
80.0	700.0	-0.40319061279296875	-0.39697265625	0.5658179566384849
80.0	720.0	-0.35027313232421875	-0.43896484375	0.5615882844902318
80.0	740.0	-0.2802276611328125	-0.5794677734375	0.6436695134279549
80.0	760.0	0.3965606689453125	0.046630859375	0.39929287647089917
80.0	780.0	0.9892730712890625	0.0572509765625	0.9909282940228594
80.0	800.0	0.9756011962890625	0.0665283203125	0.9778669191685812
100.0	0.0	-0.2283935546875	0.17865531146526337	0.2899678191412666
100.0	20.0	-0.182159423828125	0.14220428466796875	0.2310933020823476
100.0	40.0	-0.19028472900390625	0.15444564819335938	0.24507496065073023
100.0	60.0	-0.16654205322265625	0.14383697509765625	0.22005756268954232
100.0	80.0	-0.133056640625	0.10544586181640625	0.16977308204958477
100.0	100.0	-0.12735748291015625	0.09456634521484375	0.1586276208625211
100.0	120.0	-0.12149810791015625	0.0864105224609375	0.14909248343803305
100.0	140.0	-0.11130523681640625	0.0706787109375	0.13184967168158956
100.0	160.0	-0.130615234375	0.093475341796875	0.1606174927424743
100.0	180.0	-0.04596710205078125	-0.0041656494140625	0.04615546669667437
100.0	200.0	-0.02685546875	-0.058929443359375	0.06476029259066093
100.0	220.0	0.0253753662109375	-0.1363067626953125	0.13864863059841387
100.0	240.0	0.00360107421875	-0.1155853271484375	0.11564140948440688
100.0	260.0	0.07888031005859375	-0.180084228515625	0.19660221940509148
100.0	280.0	0.10504913330078125	-0.288116455078125	0.3066698747742114
100.0	300.0	0.1043853759765625	-0.298553466796875	0.31627595427759136
100.0	320.0	0.11761474609375	-0.317962646484375	0.33901839634162173
100.0	340.0	0.03163909912109375	-0.39373779296875	0.3950069394391656
100.0	360.0	0.1336822509765625	-0.403472900390625	0.4250427338230638
100.0	380.0	0.2459869384765625	-0.388336181640625	0.4596896386392591
100.0	400.0	0.38607025146484375	-0.466827392578125	0.6057871354918479
100.0	420.0	0.4488983154296875	-0.472503662109375	0.6517433607658628
100.0	440.0	0.5483627319335938	-0.49066162109375	0.7358332094897736
100.0	460.0	0.6012191772460938	-0.45965576171875	0.7568011088586711
100.0	480.0	0.6086578369140625	-0.462890625	0.7646777707961675
100.0	500.0	0.4881134033203125	-0.44696044921875	0.6618370929970342
100.0	520.0	0.21648406982421875	-0.353271484375	0.4143260722669684
100.0	540.0	0.1370391845703125	-0.271240234375	0.30389307799208115
100.0	560.0	0.15880584716796875	-0.152587890625	0.22023251680921965
100.0	580.0	-0.09386444091796875	-0.2218017578125	0.24084549619529477
100.0	600.0	-0.15758514404296875	-0.1673583984375	0.22987368520691578
100.0	620.0	-0.4045867919921875	-0.2637939453125	0.4829883206021279
100.0	640.0	-0.5394515991210938	-0.3319091796875	0.633381189612649
100.0	660.0	-0.5955734252929688	-0.3455810546875	0.6885738669700763
100.0	680.0	-0.6302413940429688	-0.3343505859375	0.7134385250895652
100.0	700.0	-0.610687255859375	-0.384521484375	0.7216617603940277
100.0	720.0	-0.5264129638671875	-0.431396484375	0.680597924812107
100.0	740.0	-0.4190826416015625	-0.186767578125	0.4588162908293707
100.0	760.0	0.8626937866210938	0.0267333984375	0.8631078982761422
100.0	780.0	0.9905853271484375	0.07958984375	0.9937775573990019
100.0	800.0	0.9789886474609375	0.08154296875	0.9823787597510235
120.0	0.0	-0.2136077880859375	0.19524608552455902	0.2893947495094377
120.0	20.0	-0.18468475341796875	0.1697101593017578	0.250818652247563
120.0	40.0	-0.1928253173828125	0.17303085327148438	0.25907774741887873
120.0	60.0	-0.17656707763671875	0.17269134521484375	0.24697820474139698
120.0	80.0	-0.13602447509765625	0.123382568359375	0.18364617066671646
120.0	100.0	-0.14257049560546875	0.1226654052734375	0.1880775049496501
120.0	120.0	-0.13797760009765625	0.12128448486328125	0.1837055916330808
120.0	140.0	-0.1154632568359375	0.107818603515625	0.1579766278384914
120.0	160.0	-0.094451904296875	0.0912322998046875	0.1313182955758961
120.0	180.0	0.0086669921875	-0.0416259765625	0.04251868622570534
120.0	200.0	0.00572967529296875	-0.0783843994140625	0.07859353186150969
120.0	220.0	0.03379058837890625	-0.1319580078125	0.1362157101396035
120.0	240.0	0.0281524658203125	-0.1318511962890625	0.13482321496916158
120.0	260.0	0.423187255859375	-0.148345947265625	0.4484350271688461
120.0	280.0	0.9969253540039062	-0.42694091796875	1.084499289484236
120.0	300.0	1.0170135498046875	-0.456878662109375	1.1149236172837957
120.0	320.0	1.106658935546875	-0.5067138671875	1.2171495153948235
120.0	340.0	1.2858352661132812	-0.772552490234375	1.5000698922876716
120.0	360.0	1.0707626342773438	-0.8892822265625	1.3918891828893973
120.0	380.0	0.2639007568359375	-0.469390869140625	0.5384899232958514
120.0	400.0	0.36392974853515625	-0.498687744140625	0.617360776228072
120.0	420.0	0.42726898193359375	-0.500244140625	0.6578776353944664
120.0	440.0	0.49935150146484375	-0.5087890625	0.7128942643441752
120.0	460.0	0.5473861694335938	-0.479644775390625	0.7277985497695816
120.0	480.0	0.536468505859375	-0.476776123046875	0.7177143786260654
120.0	500.0	0.4364166259765625	-0.456512451171875	0.6315560857942234
120.0	520.0	0.37940216064453125	-0.3975830078125	0.5495618687672691
120.0	540.0	0.27957916259765625	-0.3011474609375	0.4109188501248267
120.0	560.0	0.180877685546875	-0.137451171875	0.22717737954867995
120.0	580.0	0.13977813720703125	-0.0050048828125	0.1398677106877585
120.0	600.0	0.05065155029296875	0.0819091796875	0.09630520891499227
120.0	620.0	-0.6872329711914062	0.058349609375	0.689705613727178
120.0	640.0	-0.7310256958007812	-0.55029296875	0.9149977701484877
120.0	660.0	-0.7180709838867188	-0.891357421875	1.1446152154465217
120.0	680.0	-0.728515625	-1.0068359375	1.2427604841282347
120.0	700.0	-0.6862411499023438	-1.08251953125	1.2817080211019243
120.0	720.0	-0.4508514404296875	-0.9727783203125	1.0721775421111621
120.0	740.0	0.6854782104492188	0.1873779296875	0.7106270931611298
120.0	760.0	0.9565505981445312	0.114013671875	0.9633214230904869
120.0	780.0	0.9712295532226562	0.1063232421875	0.9770319733162995
120.0	800.0	0.9702835083007812	0.1021728515625	0.9756481835563908
140.0	0.0	-0.23089599609375	0.23381629586219788	0.3286077011009387
140.0	20.0	-0.204803466796875	0.20371627807617188	0.28886810479045083
140.0	40.0	-0.203765869140625	0.19467926025390625	0.2818165073228367
140.0	60.0	-0.16607666015625	0.16890335083007812	0.2368750703858112
140.0	80.0	-0.119354248046875	0.110137939453125	0.16240628754397163
140.0	100.0	-0.14739990234375	0.1431884765625	0.20549859131204926
140.0	120.0	-0.132415771484375	0.15087127685546875	0.20073883211227897
140.0	140.0	-0.056243896484375	0.0901641845703125	0.10626832110734821
140.0	160.0	-0.0231170654296875	0.048492431640625	0.05372070960533881
140.0	180.0	0.0303497314453125	-0.041748046875	0.051614006012707325
140.0	200.0	-0.02838134765625	-0.0386962890625	0.047988578661942935
140.0	220.0	-0.090789794921875	-0.0794219970703125	0.12062603566640515
140.0	240.0	0.0801239013671875	-0.1615753173828125	0.1803508324285069
140.0	260.0	0.53466796875	-0.1451416015625	0.5540179792311604
140.0	280.0	1.20745849609375	-0.41607666015625	1.277135782489771
140.0	300.0	1.1966705322265625	-0.559539794921875	1.3210242786567619
140.0	320.0	1.3356170654296875	-0.64447021484375	1.482974984039771
140.0	340.0	1.5577392578125	-1.039520263671875	1.8727396973190595
140.0	360.0	1.1204681396484375	-1.090667724609375	1.5636511559397837
140.0	380.0	0.1647796630859375	-0.624114990234375	0.6455012458562486
140.0	400.0	0.221038818359375	-0.537689208984375	0.5813500190762461
140.0	420.0	0.3053741455078125	-0.50994873046875	0.5943913495764525
140.0	440.0	0.3977203369140625	-0.51226806640625	0.6485368441766693
140.0	460.0	0.454986572265625	-0.483062744140625	0.6635980678985539
140.0	480.0	0.4460296630859375	-0.468719482421875	0.6470242758617216
140.0	500.0	0.3741607666015625	-0.4334716796875	0.5726202723925966
140.0	520.0	0.3055877685546875	-0.3233642578125	0.44491384280651713
140.0	540.0	0.1977996826171875	-0.2216796875	0.29709695100010325
140.0	560.0	0.1088714599609375	-0.08349609375	0.13720274219393286
140.0	580.0	0.095733642578125	0.0299072265625	0.10029642327589201
140.0	600.0	0.0555267333984375	0.092041015625	0.1074931006120051
140.0	620.0	0.067657470703125	0.1080322265625	0.12746958585480517
140.0	640.0	0.082366943359375	0.1295166015625	0.15348896845918883
140.0	660.0	0.234893798828125	0.12890625	0.2679401388686849
140.0	680.0	0.29986572265625	0.1236572265625	0.3243617753454998
140.0	700.0	0.3563079833984375	0.1624755859375	0.3916040028641116
140.0	720.0	0.37774658203125	0.1097412109375	0.3933644793500307
140.0	740.0	0.638214111328125	0.1824951171875	0.6637934314947894
140.0	760.0	0.902984619140625	0.1446533203125	0.9144975699705113
140.0	780.0	0.92474365234375	0.142333984375	0.9356333607017875
140.0	800.0	0.9231414794921875	0.14013671875	0.9337175649526154
160.0	0.0	-0.2153778076171875	0.24172520637512207	0.3237571241086157
160.0	20.0	-0.2124176025390625	0.22873687744140625	0.3121566865695624
160.0	40.0	-0.217041015625	0.22417831420898438	0.31202999699566325
160.0	60.0	-0.18157958984375	0.19413375854492188	0.2658177263739243
160.0	80.0	-0.1714630126953125	0.18393707275390625	0.25146055646130405
160.0	100.0	-0.1707305908203125	0.1972198486328125	0.26085360518229844
160.0	120.0	-0.1143035888671875	0.17655181884765625	0.21032321594710998
160.0	140.0	-0.0213470458984375	0.10394287109375	0.106112284019344
160.0	160.0	0.028289794921875	0.0658111572265625	0.07163393687506693
160.0	180.0	0.0421905517578125	-0.005340576171875	0.042527219653725946
160.0	200.0	-0.1188201904296875	-0.016571044921875	0.11997015121916785
160.0	220.0	-0.2196807861328125	-0.060516357421875	0.22786372530866475
160.0	240.0	0.1725616455078125	-0.1650238037109375	0.23876845958289797
160.0	260.0	0.8989105224609375	-0.16778564453125	0.9144354268628062
160.0	280.0	1.8237457275390625	-0.4454345703125	1.8773546375542545
160.0	300.0	1.841796875	-0.62188720703125	1.9439545846106834
160.0	320.0	2.0755767822265625	-0.74078369140625	2.203810213328598
160.0	340.0	2.2500762939453125	-1.044464111328125	2.480675030798497
160.0	360.0	1.392852783203125	-1.037353515625	1.736704117590627
160.0	380.0	0.2233428955078125	-0.672943115234375	0.7090377178367586
160.0	400.0	0.2636260986328125	-0.5712890625	0.6291819393565634
160.0	420.0	0.316986083984375	-0.527008056640625	0.6149940399742728
160.0	440.0	0.3758087158203125	-0.51092529296875	0.6342529825564208
160.0	460.0	0.3653411865234375	-0.46234130859375	0.5892653631451066
160.0	480.0	0.3425140380859375	-0.40081787109375	0.527229392270633
160.0	500.0	0.2733001708984375	-0.28955078125	0.3981615731529105
160.0	520.0	0.2075653076171875	-0.171875	0.26948909542172145
160.0	540.0	0.1819915771484375	-0.095458984375	0.20550754694385842
160.0	560.0	0.1148834228515625	-0.017578125	0.11622044279990736
160.0	580.0	0.0846405029296875	0.0535888671875	0.10017874736005612
160.0	600.0	0.037200927734375	0.1260986328125	0.13147157191377873
160.0	620.0	0.0403594970703125	0.1383056640625	0.14407409800355395
160.0	640.0	0.049072265625	0.1495361328125	0.15738215359464425
160.0	660.0	0.0260162353515625	0.1806640625	0.18252766360437478
160.0	680.0	0.1534576416015625	0.195068359375	0.2481953113883656
160.0	700.0	0.3008270263671875	0.09814453125	0.31643206033397875
160.0	720.0	0.3806915283203125	0.0390625	0.3826903691512308
160.0	740.0	0.6410064697265625	0.1737060546875	0.6641258071076648
160.0	760.0	0.7241363525390625	0.14111328125	0.7377576941067568
160.0	780.0	0.7456512451171875	0.1427001953125	0.7591831959988562
160.0	800.0	0.76019287109375	0.14404296875	0.7737193148087181
180.0	0.0	-0.2124176025390625	0.2526337802410126	0.33006827291835755
180.0	20.0	-0.2472991943359375	0.2733726501464844	0.36863192667933137
180.0	40.0	-0.2533721923828125	0.2722969055175781	0.37194498602255927
180.0	60.0	-0.2288970947265625	0.2505912780761719	0.33939632971219685
180.0	80.0	-0.2494659423828125	0.27332305908203125	0.37005236255819834
180.0	100.0	-0.2099456787109375	0.26087188720703125	0.33486016416461695
180.0	120.0	-0.117706298828125	0.20487213134765625	0.23627814750151394
180.0	140.0	0.0133056640625	0.1598968505859375	0.16044950459083918
180.0	160.0	0.0481719970703125	0.113006591796875	0.12284555788178803
180.0	180.0	-0.05670166015625	0.039398193359375	0.069045607423337
180.0	200.0	-0.1742706298828125	0.0087890625	0.1744921203360803
180.0	220.0	-0.267120361328125	-0.0352020263671875	0.26942989829717157
180.0	240.0	0.2163543701171875	-0.1485137939453125	0.26242248467087514
180.0	260.0	1.10345458984375	-0.12554931640625	1.1105740239611743
180.0	280.0	2.1652679443359375	-0.334075927734375	2.1908884034245926
180.0	300.0	2.2154998779296875	-0.5311279296875	2.2782749146669263
180.0	320.0	2.3767547607421875	-0.589447021484375	2.4487570283405935
180.0	340.0	2.5677032470703125	-0.84881591796875	2.704364699446537
180.0	360.0	1.4541015625	-1.015869140625	1.7738098728271634
180.0	380.0	0.300079345703125	-0.650482177734375	0.7163621132274309
180.0	400.0	0.277618408203125	-0.5260009765625	0.5947680286615452
180.0	420.0	0.2778472900390625	-0.4586181640625	0.5362179939074304
180.0	440.0	0.2053680419921875	-0.41668701171875	0.46454719717893744
180.0	460.0	0.010101318359375	-0.27386474609375	0.27405097296961306
180.0	480.0	-0.041473388671875	-0.124755859375	0.1314688800299264
180.0	500.0	-0.0818328857421875	-0.00701904296875	0.08213335591031863
180.0	520.0	-0.079345703125	0.0723876953125	0.10740446469796294
180.0	540.0	-0.032012939453125	0.12158203125	0.12572596635264102
180.0	560.0	0.03668212890625	0.058837890625	0.06933596436406005
180.0	580.0	0.07958984375	0.0552978515625	0.09691437259549121
180.0	600.0	0.0428314208984375	0.11669921875	0.12431105450859735
180.0	620.0	0.046112060546875	0.124755859375	0.1330050622204788
180.0	640.0	0.0563201904296875	0.1282958984375	0.1401135304170214
180.0	660.0	0.032623291015625	0.1483154296875	0.15186094231262334
180.0	680.0	0.089080810546875	0.1966552734375	0.21589045226333223
180.0	700.0	0.1949005126953125	0.095458984375	0.21702218215381155
180.0	720.0	0.308624267578125	0.0145263671875	0.3089659429157204
180.0	740.0	0.4151458740234375	0.057861328125	0.4191587169689696
180.0	760.0	0.507049560546875	0.1077880859375	0.5183797144187346
180.0	780.0	0.521697998046875	0.1112060546875	0.5334187733528661
180.0	800.0	0.537506103515625	0.1170654296875	0.550106468008211
200.0	0.0	-0.2831573486328125	0.3431638479232788	0.4449039341321622
200.0	20.0	-0.3083343505859375	0.34372520446777344	0.46175435887240357
200.0	40.0	-0.308349609375	0.3377838134765625	0.45735914361526026
200.0	60.0	-0.2775115966796875	0.3045845031738281	0.41204903332656573
200.0	80.0	-0.2972259521484375	0.3177642822265625	0.4351062004723763
200.0	100.0	-0.2246246337890625	0.28835296630859375	0.3655183432932408
200.0	120.0	-0.0652618408203125	0.2263641357421875	0.23558401859541173
200.0	140.0	0.107025146484375	0.18048095703125	0.2098279243354369
200.0	160.0	0.0217132568359375	0.13739013671875	0.13909534568065246
200.0	180.0	-0.0859527587890625	0.078369140625	0.11631680422772879
200.0	200.0	-0.1558074951171875	0.0458526611328125	0.16241441459320333
200.0	220.0	-0.2341461181640625	0.00689697265625	0.23424767423204051
200.0	240.0	0.14996337890625	-0.1403961181640625	0.20542659274913
200.0	260.0	0.8192596435546875	-0.116363525390625	0.8274822255484937
200.0	280.0	1.4566650390625	-0.084259033203125	1.459099935132368
200.0	300.0	1.497711181640625	-0.34375	1.5366531313576781
200.0	320.0	1.5228118896484375	-0.366363525390625	1.5662625207771819
200.0	340.0	1.37969970703125	-0.4820556640625	1.461488605784135
200.0	360.0	0.8014678955078125	-0.734710693359375	1.0872674880020718
200.0	380.0	0.2733612060546875	-0.548583984375	0.6129198454026624
200.0	400.0	0.1568756103515625	-0.392120361328125	0.4223367553165064
200.0	420.0	0.079681396484375	-0.2930908203125	0.30372907976872143
200.0	440.0	0.0196990966796875	-0.22906494140625	0.22991042123280192
200.0	460.0	-0.0619964599609375	-0.1348876953125	0.1484528591654804
200.0	480.0	-0.132965087890625	0.03118896484375	0.13657403166702778
200.0	500.0	-0.1497344970703125	0.103363037109375	0.1819459728968285
200.0	520.0	-0.123687744140625	0.1658935546875	0.2069283198053163
200.0	540.0	-0.1003265380859375	0.2030029296875	0.22644117051900509
200.0	560.0	-0.0638427734375	0.1510009765625	0.1639426565693646
200.0	580.0	-0.0062255859375	0.0509033203125	0.05128260854424405
200.0	600.0	-0.0500640869140625	0.10302734375	0.11454713596908248
200.0	620.0	-0.0474700927734375	0.11083984375	0.12057728090499958
200.0	640.0	-0.02264404296875	0.1109619140625	0.11324883687872574
200.0	660.0	-0.0137176513671875	0.11865234375	0.11944267510567513
200.0	680.0	0.02764892578125	0.1199951171875	0.12313931640909384
200.0	700.0	0.0810089111328125	0.0216064453125	0.08384081441616587
200.0	720.0	0.1738739013671875	-0.0201416015625	0.17503661814074492
200.0	740.0	0.3272705078125	0.004638671875	0.32730338000181963
200.0	760.0	0.4433441162109375	0.087158203125	0.45183023111655113
200.0	780.0	0.4808807373046875	0.0977783203125	0.4907207795007602
200.0	800.0	0.5076141357421875	0.107666015625	0.5189066213933397
220.0	0.0	-0.3074951171875	0.37963244318962097	0.4885427709180386
220.0	20.0	-0.3372650146484375	0.3858146667480469	0.5124457504787382
220.0	40.0	-0.336639404296875	0.3826446533203125	0.5096498986951503
220.0	60.0	-0.298919677734375	0.33731842041015625	0.45070687867484954
220.0	80.0	-0.3135528564453125	0.3492431640625	0.4693465472648127
220.0	100.0	-0.125	0.2914581298828125	0.31713221450175383
220.0	120.0	0.1243896484375	0.255859375	0.2844939444237706
220.0	140.0	0.0251922607421875	0.1971893310546875	0.1987920578974359
220.0	160.0	-0.076385498046875	0.1612091064453125	0.17839035936049133
220.0	180.0	-0.1205291748046875	0.12384033203125	0.17281119702354117
220.0	200.0	-0.1591796875	0.089324951171875	0.18252977788420033
220.0	220.0	-0.1925201416015625	0.069732666015625	0.20475998054290878
220.0	240.0	0.1324462890625	-0.0695343017578125	0.14958956717423122
220.0	260.0	0.823699951171875	-0.065948486328125	0.8263357746155736
220.0	280.0	1.327392578125	0.1439208984375	1.3351720044505095
220.0	300.0	1.2480010986328125	-0.115142822265625	1.2533014847625452
220.0	320.0	1.2153778076171875	-0.1319580078125	1.222520401087117
220.0	340.0	0.9146270751953125	-0.093353271484375	0.9193788772737642
220.0	360.0	0.2328033447265625	-0.330841064453125	0.40454073619890435
220.0	380.0	0.145965576171875	-0.370330810546875	0.3980588633198523
220.0	400.0	0.0823974609375	-0.284393310546875	0.29608933897180106
220.0	420.0	0.0269012451171875	-0.189300537109375	0.1912024328787499
220.0	440.0	-0.0333099365234375	-0.1116943359375	0.11655546555916861
220.0	460.0	-0.0895233154296875	-0.0301513671875	0.0944644321890455
220.0	480.0	-0.136383056640625	0.09259033203125	0.1648432823147399
220.0	500.0	-0.138580322265625	0.150054931640625	0.20425716200152474
220.0	520.0	-0.1141204833984375	0.1890869140625	0.2208559390208294
220.0	540.0	-0.0753326416015625	0.22216796875	0.23459244069059523
220.0	560.0	-0.0824737548828125	0.224609375	0.2392724212740801
220.0	580.0	-0.046051025390625	0.0421142578125	0.06240438807187925
220.0	600.0	-0.0753936767578125	0.0791015625	0.1092760892647743
220.0	620.0	-0.0623931884765625	0.0860595703125	0.10629750519482563
220.0	640.0	-0.0386505126953125	0.08154296875	0.09023922586200521
220.0	660.0	-0.0429229736328125	0.08349609375	0.09388279574550337
220.0	680.0	-0.0314483642578125	0.052001953125	0.06077172651247253
220.0	700.0	0.0047149658203125	-0.0966796875	0.09679459115975629
220.0	720.0	0.0456695556640625	-0.1339111328125	0.14148462745358564
220.0	740.0	0.15716552734375	-0.10498046875	0.18900238571036282
220.0	760.0	0.292388916015625	0.015625	0.2928061113327251
220.0	780.0	0.3673553466796875	0.045166015625	0.37012149316351667
220.0	800.0	0.4421234130859375	0.0804443359375	0.4493822466266151
240.0	0.0	-0.2869110107421875	0.36763498187065125	0.46634044214515397
240.0	20.0	-0.3092193603515625	0.3785533905029297	0.4887937011434303
240.0	40.0	-0.309356689453125	0.37714385986328125	0.4877899674470269
240.0	60.0	-0.27264404296875	0.3377113342285156	0.43403193365552006
240.0	80.0	-0.20269775390625	0.31386566162109375	0.3736282015366153
240.0	100.0	0.0866546630859375	0.28609466552734375	0.29893007255500414
240.0	120.0	0.0359344482421875	0.25147247314453125	0.2540269460508027
240.0	140.0	-0.05938720703125	0.21954345703125	0.22743388024699587
240.0	160.0	-0.1389617919921875	0.1887969970703125	0.23442415774925496
240.0	180.0	-0.13885498046875	0.1629638671875	0.21409793929340395
240.0	200.0	-0.13128662109375	0.1124420166015625	0.17285654160499667
240.0	220.0	-0.16375732421875	0.093841552734375	0.18873976331150596
240.0	240.0	0.105682373046875	0.068939208984375	0.12617994495247722
240.0	260.0	0.683837890625	0.15350341796875	0.7008548779758461
240.0	280.0	1.052581787109375	0.546478271484375	1.185987740138538
240.0	300.0	0.9534759521484375	0.2156982421875	0.9775694977893628
240.0	320.0	0.8653411865234375	0.1798095703125	0.8838251244843386
240.0	340.0	0.586669921875	0.180999755859375	0.6139564388895778
240.0	360.0	0.110137939453125	-0.102386474609375	0.1503773782519047
240.0	380.0	0.0469970703125	-0.071868896484375	0.0858711994782877
240.0	400.0	-0.0373687744140625	-0.031280517578125	0.048732905527625575
240.0	420.0	-0.06396484375	0.020294189453125	0.06710704405292521
240.0	440.0	-0.0972747802734375	0.068206787109375	0.11880466609114791
240.0	460.0	-0.111480712890625	0.079559326171875	0.13695851827296016
240.0	480.0	-0.1329345703125	0.13311767578125	0.1881273919172086
240.0	500.0	-0.133087158203125	0.152557373046875	0.20244985490127426
240.0	520.0	-0.1187591552734375	0.173583984375	0.21032150767993435
240.0	540.0	-0.0979156494140625	0.2030029296875	0.22538337086370341
240.0	560.0	-0.1296234130859375	0.1748046875	0.21762101918707266
240.0	580.0	-0.113555908203125	-0.016845703125	0.11479861498124524
240.0	600.0	-0.0850372314453125	0.0023193359375	0.08506885476527014
240.0	620.0	-0.0545501708984375	0.0157470703125	0.05677756043082123
240.0	640.0	-0.02398681640625	0.0128173828125	0.0271965560957507
240.0	660.0	-0.036224365234375	0.00146484375	0.0362539708700345
240.0	680.0	-0.06036376953125	-0.0091552734375	0.06105410472472149
240.0	700.0	-0.029327392578125	-0.167236328125	0.1697883547248283
240.0	720.0	-0.0005035400390625	-0.23876953125	0.23877006220612262
240.0	740.0	0.037200927734375	-0.25244140625	0.25516773427252853
240.0	760.0	0.115692138671875	-0.3140869140625	0.33471668696940793
240.0	780.0	0.2052459716796875	-0.223876953125	0.30372158143811995
240.0	800.0	0.3371124267578125	-0.1619873046875	0.37401159762026426
260.0	0.0	-0.314910888671875	0.4033006429672241	0.5116837660331686
260.0	20.0	-0.319122314453125	0.4043540954589844	0.515112886750441
260.0	40.0	-0.31365966796875	0.3964080810546875	0.5054915964046546
260.0	60.0	-0.232421875	0.34661102294921875	0.41732377024130735
260.0	80.0	-0.11224365234375	0.3023834228515625	0.32254359690883877
260.0	100.0	-0.009521484375	0.27080535888671875	0.2709726943189441
260.0	120.0	-0.063873291015625	0.2450103759765625	0.25319929233973626
260.0	140.0	-0.134765625	0.2144927978515625	0.2533158779307603
260.0	160.0	-0.1685791015625	0.196685791015625	0.25904481054648015
260.0	180.0	-0.178741455078125	0.163482666015625	0.24222941574264215
260.0	200.0	-0.14385986328125	0.11322021484375	0.1830695969093854
260.0	220.0	-0.148101806640625	0.090728759765625	0.17368319716894196
260.0	240.0	-0.070068359375	0.1260833740234375	0.1442449035170331
260.0	260.0	0.111053466796875	0.1009521484375	0.15008067417809548
260.0	280.0	0.123321533203125	0.13189697265625	0.180568579624067
260.0	300.0	0.192169189453125	0.09429931640625	0.21405924051476288
260.0	320.0	0.19073486328125	0.097503662109375	0.2142119328974376
260.0	340.0	0.08544921875	0.107208251953125	0.13709550784701183
260.0	360.0	0.058013916015625	0.07659912109375	0.09608870799320265
260.0	380.0	-0.001953125	0.16058349609375	0.16059537326759152
260.0	400.0	-0.076263427734375	0.190399169921875	0.20510473986901245
260.0	420.0	-0.0826416015625	0.20501708984375	0.22104669515017694
260.0	440.0	-0.1044921875	0.201080322265625	0.2266096053811108
260.0	460.0	-0.11376953125	0.193634033203125	0.22458326975835408
260.0	480.0	-0.123016357421875	0.170257568359375	0.21004919370707842
260.0	500.0	-0.128662109375	0.158966064453125	0.20450953042960995
260.0	520.0	-0.12921142578125	0.15673828125	0.2031316847801632
260.0	540.0	-0.125244140625	0.175537109375	0.21563712929044823
260.0	560.0	-0.129150390625	0.1688232421875	0.2125584872483086
260.0	580.0	-0.093475341796875	-0.0648193359375	0.11375054213242715
260.0	600.0	-0.077667236328125	-0.0374755859375	0.08623583443214176
260.0	620.0	-0.038238525390625	-0.013916015625	0.04069201782812837
260.0	640.0	0.007781982421875	-0.0137939453125	0.015837682207274276
260.0	660.0	-0.04193115234375	-0.0343017578125	0.054174090909789856
260.0	680.0	-0.07366943359375	-0.0604248046875	0.09528033620609482
260.0	700.0	-0.0511474609375	-0.1895751953125	0.19635380678287245
260.0	720.0	-0.039154052734375	-0.2882080078125	0.2908554548444575
260.0	740.0	-0.01348876953125	-0.306884765625	0.3071810643190403
260.0	760.0	0.059478759765625	-0.4378662109375	0.4418874761113062
260.0	780.0	0.12066650390625	-0.28125	0.306042427883712
260.0	800.0	0.236114501953125	-0.2138671875	0.3185737464414361
280.0	0.0	-0.29522705078125	0.3948885500431061	0.4930476432031102
280.0	20.0	-0.302490234375	0.40616607666015625	0.5064298803602986
280.0	40.0	-0.283538818359375	0.38236236572265625	0.47602020990463945
280.0	60.0	-0.204620361328125	0.3381690979003906	0.395256664769636
280.0	80.0	-0.024078369140625	0.29418182373046875	0.29516556925538723
280.0	100.0	-0.048553466796875	0.25032806396484375	0.2549932915713316
280.0	120.0	-0.137786865234375	0.2305450439453125	0.2685819009517616
280.0	140.0	-0.2064208984375	0.217010498046875	0.2995048306359973
280.0	160.0	-0.200347900390625	0.211639404296875	0.2914284108354364
280.0	180.0	-0.203216552734375	0.1780548095703125	0.2701860146572418
280.0	200.0	-0.14593505859375	0.1441650390625	0.20513556448030507
280.0	220.0	-0.127593994140625	0.0921630859375	0.15739841724198136
280.0	240.0	-0.071319580078125	0.125457763671875	0.14431262234492215
280.0	260.0	-0.054107666015625	0.15338134765625	0.16264524994756485
280.0	280.0	-0.013580322265625	0.188262939453125	0.18875211131102412
280.0	300.0	0.064178466796875	0.2054443359375	0.2152353381050564
280.0	320.0	0.040191650390625	0.206634521484375	0.2105069933047329
280.0	340.0	-0.002532958984375	0.213409423828125	0.21342445515888944
280.0	360.0	-0.02410888671875	0.21319580078125	0.214554626819316
280.0	380.0	-0.0640869140625	0.230987548828125	0.23971312076663573
280.0	400.0	-0.088348388671875	0.2567138671875	0.27149115526528317
280.0	420.0	-0.050140380859375	0.2552490234375	0.26012712614896705
280.0	440.0	-0.039276123046875	0.249969482421875	0.2530362740475234
280.0	460.0	-0.038543701171875	0.251312255859375	0.25425079517113564
280.0	480.0	-0.009185791015625	0.216766357421875	0.21696090077829877
280.0	500.0	-0.020721435546875	0.19891357421875	0.1999899694974762
280.0	520.0	-0.041961669921875	0.1876220703125	0.1922571793483434
280.0	540.0	-0.07000732421875	0.18701171875	0.1996857741405188
280.0	560.0	-0.095794677734375	0.1939697265625	0.21633509910544746
280.0	580.0	-0.131011962890625	-0.072021484375	0.1495032729810049
280.0	600.0	-0.128326416015625	-0.0433349609375	0.13544588545566788
280.0	620.0	-0.045074462890625	-0.0181884765625	0.04860584208243843
280.0	640.0	-0.0037841796875	-0.0174560546875	0.0178615190048405
280.0	660.0	-0.038238525390625	-0.036865234375	0.053115255149280366
280.0	680.0	-0.03814697265625	-0.0914306640625	0.09906945974288148
280.0	700.0	-0.0361328125	-0.2374267578125	0.24016045774547418
280.0	720.0	-0.0281982421875	-0.345458984375	0.3466079207806299
280.0	740.0	-0.0235595703125	-0.3760986328125	0.37683581963069984
280.0	760.0	0.027496337890625	-0.5272216796875	0.5279382048402107
280.0	780.0	0.075103759765625	-0.3629150390625	0.3706047764245202
280.0	800.0	0.130523681640625	-0.31103515625	0.33731187333458207
300.0	0.0	-0.322906494140625	0.40558332204818726	0.5184268849913487
300.0	20.0	-0.332275390625	0.41901588439941406	0.5347721445569313
300.0	40.0	-0.311676025390625	0.3820648193359375	0.4930674101758299
300.0	60.0	-0.275054931640625	0.3549079895019531	0.44901547460209806
300.0	80.0	-0.090179443359375	0.29807281494140625	0.31141569487053883
300.0	100.0	-0.15277099609375	0.2588958740234375	0.3006094656424448
300.0	120.0	-0.217193603515625	0.2415924072265625	0.32486913155550456
300.0	140.0	-0.22918701171875	0.226226806640625	0.3220330020097089
300.0	160.0	-0.233184814453125	0.2071380615234375	0.31189955790803187
300.0	180.0	-0.194305419921875	0.1778717041015625	0.2634253961390397
300.0	200.0	-0.15325927734375	0.1432342529296875	0.20977239404710568
300.0	220.0	-0.14111328125	0.107574462890625	0.17744075972376824
300.0	240.0	-0.124420166015625	0.1681976318359375	0.20921477258208432
300.0	260.0	-0.187347412109375	0.195709228515625	0.27092647517409796
300.0	280.0	-0.18511962890625	0.215423583984375	0.28403626096514645
300.0	300.0	-0.10784912109375	0.22918701171875	0.2532945306580164
300.0	320.0	-0.10833740234375	0.232330322265625	0.2563481448940888
300.0	340.0	-0.1109619140625	0.244232177734375	0.2682571583635542
300.0	360.0	-0.079559326171875	0.24603271484375	0.25857645514297856
300.0	380.0	-0.081634521484375	0.258087158203125	0.27069018513301835
300.0	400.0	-0.091217041015625	0.275604248046875	0.2903071651081482
300.0	420.0	-0.04791259765625	0.264984130859375	0.2692809065297205
300.0	440.0	-0.03582763671875	0.260833740234375	0.26328285093698023
300.0	460.0	-0.036102294921875	0.257080078125	0.25960266228870255
300.0	480.0	-0.0047607421875	0.21417236328125	0.21422526895688931
300.0	500.0	0.015777587890625	0.186279296875	0.18694627229204325
300.0	520.0	0.00421142578125	0.17529296875	0.17534355135076812
300.0	540.0	-0.00115966796875	0.177734375	0.1777381582171886
300.0	560.0	-0.01519775390625	0.1671142578125	0.16780389413841879
300.0	580.0	-0.090240478515625	-0.0068359375	0.09049902764247185
300.0	600.0	-0.073944091796875	-0.0380859375	0.08317612245661962
300.0	620.0	-0.056549072265625	-0.025146484375	0.061888151131900826
300.0	640.0	-0.0408935546875	-0.027099609375	0.049057839773650254
300.0	660.0	-0.0582275390625	-0.0450439453125	0.07361659673328055
300.0	680.0	-0.05224609375	-0.1085205078125	0.12044233029967771
300.0	700.0	-0.024810791015625	-0.27392578125	0.2750471032100572
300.0	720.0	-0.038055419921875	-0.376708984375	0.3786262984715592
300.0	740.0	-0.034393310546875	-0.425537109375	0.42692473723784674
300.0	760.0	0.01239013671875	-0.56982421875	0.5699589070818678
300.0	780.0	0.0233154296875	-0.461669921875	0.46225828929893875
300.0	800.0	0.052276611328125	-0.4140625	0.41734949143158406
320.0	0.0	-0.325897216796875	0.4033816456794739	0.5185805125407529
320.0	20.0	-0.32379150390625	0.40325164794921875	0.5171584182584982
320.0	40.0	-0.290557861328125	0.34331512451171875	0.44976565620117204
320.0	60.0	-0.21197509765625	0.3096580505371094	0.3752619755435124
320.0	80.0	-0.067230224609375	0.2762908935546875	0.28435288105147566
320.0	100.0	-0.151275634765625	0.24560546875	0.288455133345985
320.0	120.0	-0.216522216796875	0.2442779541015625	0.32642547269886585
320.0	140.0	-0.2313232421875	0.23553466796875	0.33013182547474285
320.0	160.0	-0.20867919921875	0.2284393310546875	0.3094051327293907
320.0	180.0	-0.174285888671875	0.209564208984375	0.2725669251347126
320.0	200.0	-0.155517578125	0.1702880859375	0.2306160213821296
320.0	220.0	-0.1458740234375	0.1442413330078125	0.20514578441126924
320.0	240.0	-0.188720703125	0.1489410400390625	0.24041409525215446
320.0	260.0	-0.281402587890625	0.20196533203125	0.3463775567412444
320.0	280.0	-0.275909423828125	0.223052978515625	0.35479380121679094
320.0	300.0	-0.17236328125	0.2296142578125	0.28710940095032034
320.0	320.0	-0.15704345703125	0.22625732421875	0.2754179082030699
320.0	340.0	-0.145843505859375	0.241455078125	0.28208311355645416
320.0	360.0	-0.104522705078125	0.237579345703125	0.2595552761582274
320.0	380.0	-0.0963134765625	0.253204345703125	0.2709035371686809
320.0	400.0	-0.10540771484375	0.285430908203125	0.3042722296008002
320.0	420.0	-0.051483154296875	0.271148681640625	0.27599297587403354
320.0	440.0	-0.04150390625	0.265960693359375	0.2691796140984831
320.0	460.0	-0.051116943359375	0.27020263671875	0.2749952850289807
320.0	480.0	-0.033721923828125	0.22283935546875	0.2253764550533125
320.0	500.0	-0.069549560546875	0.173858642578125	0.1872537555601266
320.0	520.0	-0.042266845703125	0.1593017578125	0.16481364108545196
320.0	540.0	-0.032135009765625	0.1522216796875	0.15557666476538395
320.0	560.0	-0.03070068359375	0.1387939453125	0.1421488347772601
320.0	580.0	0.05096435546875	0.047119140625	0.06940878144430741
320.0	600.0	0.014190673828125	-0.0523681640625	0.054256795251591744
320.0	620.0	-0.010833740234375	-0.0477294921875	0.04894358335821499
320.0	640.0	-0.011688232421875	-0.0531005859375	0.05437174821590338
320.0	660.0	-0.021331787109375	-0.0709228515625	0.07406143406008357
320.0	680.0	-0.0379638671875	-0.1307373046875	0.1361377906710049
320.0	700.0	-0.000823974609375	-0.30712890625	0.3071300115398659
320.0	720.0	-0.04388427734375	-0.4049072265625	0.40727839608862004
320.0	740.0	-0.04327392578125	-0.4693603515625	0.47135100750013753
320.0	760.0	-0.0001220703125	-0.597900390625	0.5979004030862404
320.0	780.0	0.00164794921875	-0.541259765625	0.5412622743375503
320.0	800.0	0.060211181640625	-0.4779052734375	0.48168333661642476
340.0	0.0	-0.3243408203125	0.4109173119068146	0.5234978557221679
340.0	20.0	-0.316619873046875	0.41013526916503906	0.5181303726103096
340.0	40.0	-0.283203125	0.3252677917480469	0.43128082076347474
340.0	60.0	-0.199249267578125	0.3106880187988281	0.3690898476733819
340.0	80.0	-0.077301025390625	0.27014923095703125	0.28099120184290016
340.0	100.0	-0.170440673828125	0.24152374267578125	0.2956074112249256
340.0	120.0	-0.229461669921875	0.2462310791015625	0.33657451222404744
340.0	140.0	-0.216827392578125	0.2415771484375	0.3246130570686001
340.0	160.0	-0.2108154296875	0.230316162109375	0.3122317727636269
340.0	180.0	-0.170196533203125	0.228271484375	0.28473624724142216
340.0	200.0	-0.1707763671875	0.190765380859375	0.2560390558570747
340.0	220.0	-0.178070068359375	0.161102294921875	0.24013100315162822
340.0	240.0	-0.246185302734375	0.1476593017578125	0.28707224295988737
340.0	260.0	-0.343109130859375	0.199615478515625	0.39695114931449393
340.0	280.0	-0.35198974609375	0.23358154296875	0.4224418522954427
340.0	300.0	-0.247802734375	0.232879638671875	0.34005752641526676
340.0	320.0	-0.22772216796875	0.227386474609375	0.32181049488739105
340.0	340.0	-0.20941162109375	0.237548828125	0.3166743955432348
340.0	360.0	-0.1627197265625	0.221466064453125	0.27481798907082206
340.0	380.0	-0.14288330078125	0.223663330078125	0.26540708894786785
340.0	400.0	-0.125335693359375	0.242950439453125	0.273375112364571
340.0	420.0	-0.052276611328125	0.2147216796875	0.22099376421015413
340.0	440.0	-0.0426025390625	0.221099853515625	0.22516687491547835
340.0	460.0	-0.079742431640625	0.22509765625	0.2388049627901458
340.0	480.0	-0.07940673828125	0.205963134765625	0.2207402160163615
340.0	500.0	-0.104888916015625	0.1685791015625	0.1985462117154405
340.0	520.0	-0.085418701171875	0.1494140625	0.17210728218946456
340.0	540.0	-0.051544189453125	0.13427734375	0.14383048533233594
340.0	560.0	-0.044036865234375	0.1229248046875	0.13057470316692482
340.0	580.0	-0.010986328125	0.0562744140625	0.057336803919889566
340.0	600.0	-0.04913330078125	-0.0533447265625	0.07252407253932086
340.0	620.0	-0.097625732421875	-0.055908203125	0.11250115913880085
340.0	640.0	-0.12908935546875	-0.067626953125	0.14573080142615097
340.0	660.0	-0.10076904296875	-0.0814208984375	0.12955216217110185
340.0	680.0	-0.069549560546875	-0.130859375	0.14819351334540273
340.0	700.0	-0.055999755859375	-0.345703125	0.3502093992043549
340.0	720.0	-0.082489013671875	-0.4512939453125	0.4587708169143723
340.0	740.0	-0.079254150390625	-0.541748046875	0.5475145355577484
340.0	760.0	-0.0394287109375	-0.59619140625	0.5974937791580306
340.0	780.0	-0.016326904296875	-0.6207275390625	0.6209422240067967
340.0	800.0	0.01953125	-0.5594482421875	0.5597890722524388
360.0	0.0	-0.314971923828125	0.4047583341598511	0.5128709602539882
360.0	20.0	-0.303009033203125	0.38372230529785156	0.48893484411094096
360.0	40.0	-0.279815673828125	0.3192939758300781	0.42455324085592155
360.0	60.0	-0.19879150390625	0.2886199951171875	0.35045622209735977
360.0	80.0	-0.10540771484375	0.25469207763671875	0.27564259605418334
360.0	100.0	-0.159332275390625	0.2329254150390625	0.2822074112284677
360.0	120.0	-0.209197998046875	0.23387908935546875	0.31378851289453485
360.0	140.0	-0.213134765625	0.23358154296875	0.3162068397958616
360.0	160.0	-0.2169189453125	0.2260589599609375	0.313299349207923
360.0	180.0	-0.2127685546875	0.2282867431640625	0.3120661708168034
360.0	200.0	-0.2139892578125	0.1999359130859375	0.2928579379164105
360.0	220.0	-0.20916748046875	0.1595001220703125	0.2630424373101981
360.0	240.0	-0.25262451171875	0.117156982421875	0.27846885364675233
360.0	260.0	-0.222808837890625	0.240753173828125	0.32803333512081695
360.0	280.0	-0.16912841796875	0.33038330078125	0.37115703846178927
360.0	300.0	-0.072052001953125	0.212127685546875	0.22403045766352175
360.0	320.0	-0.07769775390625	0.2025146484375	0.2169080998806647
360.0	340.0	-0.102294921875	0.207611083984375	0.23144462239287297
360.0	360.0	-0.139373779296875	0.124267578125	0.18672836241060703
360.0	380.0	-0.164306640625	0.1685791015625	0.2354051521039686
360.0	400.0	-0.140960693359375	0.208038330078125	0.2512963665755051
360.0	420.0	-0.067169189453125	0.15289306640625	0.1669969753225961
360.0	440.0	-0.0565185546875	0.15771484375	0.1675360228817995
360.0	460.0	-0.073883056640625	0.14739990234375	0.16488006935196514
360.0	480.0	-0.072509765625	0.1700439453125	0.184858349685463
360.0	500.0	-0.09808349609375	0.14703369140625	0.17674636803770827
360.0	520.0	-0.079315185546875	0.1302490234375	0.15249821889044354
360.0	540.0	-0.05133056640625	0.1199951171875	0.13051304607750253
360.0	560.0	-0.0545654296875	0.108154296875	0.12113933320564027
360.0	580.0	-0.041839599609375	0.0604248046875	0.07349632043167423
360.0	600.0	-0.059814453125	-0.0303955078125	0.06709437903299031
360.0	620.0	-0.124786376953125	-0.039306640625	0.13083062283085833
360.0	640.0	-0.13616943359375	-0.0482177734375	0.14445438145142145
360.0	660.0	-0.11456298828125	-0.0631103515625	0.13079600436661729
360.0	680.0	-0.081146240234375	-0.0928955078125	0.123346210626501
360.0	700.0	-0.078948974609375	-0.3673095703125	0.3756983644295316
360.0	720.0	-0.107025146484375	-0.465576171875	0.477719116006238
360.0	740.0	-0.1195068359375	-0.5732421875	0.5855668103347198
360.0	760.0	-0.171844482421875	-0.3297119140625	0.37180703653050934
360.0	780.0	-0.311279296875	-0.2362060546875	0.39075324814264645
360.0	800.0	-0.556671142578125	-0.0872802734375	0.563471922202482
380.0	0.0	0.045257568359375	0.38949820399284363	0.3921187299880667
380.0	20.0	0.025848388671875	0.37290000915527344	0.3737948047056504
380.0	40.0	0.019775390625	0.32616424560546875	0.3267631882353884
380.0	60.0	-0.004425048828125	0.2939567565917969	0.29399006072161726
380.0	80.0	-0.112030029296875	0.2523193359375	0.27607204630711824
380.0	100.0	-0.161285400390625	0.23028564453125	0.28114846337182325
380.0	120.0	-0.2109375	0.22833251953125	0.3108542558527045
380.0	140.0	-0.224365234375	0.2244720458984375	0.31737589351741713
380.0	160.0	-0.211151123046875	0.2120361328125	0.29923923269189934
380.0	180.0	-0.211761474609375	0.21722412109375	0.3033632161513474
380.0	200.0	-0.220184326171875	0.198455810546875	0.29642173711045516
380.0	220.0	-0.20361328125	0.1784820556640625	0.270765973666303
380.0	240.0	-0.203826904296875	0.13421630859375	0.24404799611506783
380.0	260.0	-0.00555419921875	0.362213134765625	0.36225571648450544
380.0	280.0	0.93316650390625	-0.034210205078125	0.9337933722960882
380.0	300.0	1.20220947265625	-0.207855224609375	1.220045659203717
380.0	320.0	1.1192626953125	-0.16595458984375	1.1314989646519389
380.0	340.0	1.17266845703125	-0.19305419921875	1.1884532948130715
380.0	360.0	0.63616943359375	-0.159942626953125	0.6559673712584028
380.0	380.0	-0.125762939453125	0.154815673828125	0.1994597949531353
380.0	400.0	-0.14501953125	0.223297119140625	0.26625601938824256
380.0	420.0	-0.092010498046875	0.16412353515625	0.18815543187221254
380.0	440.0	-0.08197021484375	0.16876220703125	0.18761609377553148
380.0	460.0	-0.078277587890625	0.132965087890625	0.15429548069770596
380.0	480.0	-0.073638916015625	0.126312255859375	0.1462103824365441
380.0	500.0	-0.113616943359375	0.09515380859375	0.14819938295493487
380.0	520.0	-0.09625244140625	0.0848388671875	0.1283049720872962
380.0	540.0	-0.07513427734375	0.07080078125	0.1032371554120797
380.0	560.0	-0.091156005859375	0.06005859375	0.10916250312017377
380.0	580.0	-0.076202392578125	0.0650634765625	0.10020010287933674
380.0	600.0	-0.10760498046875	-0.0126953125	0.10835129339861488
380.0	620.0	-0.13787841796875	-0.0198974609375	0.13930673742976202
380.0	640.0	-0.13787841796875	-0.0244140625	0.1400232287490873
380.0	660.0	-0.117767333984375	-0.0401611328125	0.12442693254505068
380.0	680.0	-0.099822998046875	-0.070556640625	0.12224103433525017
380.0	700.0	-0.12042236328125	-0.36865234375	0.38782224811195337
380.0	720.0	-0.116973876953125	-0.47900390625	0.49307974009505157
380.0	740.0	-0.048187255859375	-0.527099609375	0.5292976571179344
380.0	760.0	-0.16925048828125	-0.0860595703125	0.18987358274866378
380.0	780.0	-0.378662109375	0.024658203125	0.3794641222272248
380.0	800.0	-0.686553955078125	0.163330078125	0.7057145652838226
400.0	0.0	0.078460693359375	0.35303962230682373	0.36165322523237453
400.0	20.0	0.01983642578125	0.3461933135986328	0.34676114858527096
400.0	40.0	-0.0123291015625	0.313079833984375	0.31332250029805114
400.0	60.0	-0.09765625	0.282073974609375	0.2985003690382858
400.0	80.0	-0.15948486328125	0.24356842041015625	0.29113741950655814
400.0	100.0	-0.197601318359375	0.22713470458984375	0.3010588896652591
400.0	120.0	-0.227996826171875	0.2199859619140625	0.3168223101104206
400.0	140.0	-0.241180419921875	0.2139434814453125	0.32239697301096476
400.0	160.0	-0.2344970703125	0.2050933837890625	0.31153197598190985
400.0	180.0	-0.24969482421875	0.207550048828125	0.324691435073655
400.0	200.0	-0.24835205078125	0.1934967041015625	0.3148328375907129
400.0	220.0	-0.2320556640625	0.18109130859375	0.2943533476481704
400.0	240.0	-0.16265869140625	0.1229400634765625	0.20389239587982402
400.0	260.0	0.322021484375	0.180145263671875	0.3689853010927234
400.0	280.0	1.2073974609375	-0.05755615234375	1.208768521823322
400.0	300.0	1.677032470703125	-0.308258056640625	1.7051278360511515
400.0	320.0	1.660491943359375	-0.309814453125	1.6891472669150362
400.0	340.0	1.8531494140625	-0.502655029296875	1.9201106294475923
400.0	360.0	1.147491455078125	-0.401580810546875	1.215731790682796
400.0	380.0	-0.170806884765625	0.070556640625	0.18480592907053306
400.0	400.0	-0.14862060546875	0.1944580078125	0.24474885326044768
400.0	420.0	-0.136260986328125	0.161224365234375	0.2110932313939521
400.0	440.0	-0.11181640625	0.175994873046875	0.2085116400718451
400.0	460.0	-0.106964111328125	0.138336181640625	0.17486629252981695
400.0	480.0	-0.0931396484375	0.127655029296875	0.15802151947075788
400.0	500.0	-0.1131591796875	0.11907958984375	0.16427096111274092
400.0	520.0	-0.1253662109375	0.0950927734375	0.1573509529836456
400.0	540.0	-0.11773681640625	0.081787109375	0.14335651083015807
400.0	560.0	-0.131317138671875	0.0645751953125	0.1463357330203938
400.0	580.0	-0.134490966796875	0.053955078125	0.14491021566967938
400.0	600.0	-0.153289794921875	0.0064697265625	0.15342626433888043
400.0	620.0	-0.15924072265625	0.0032958984375	0.1592748275735844
400.0	640.0	-0.168182373046875	0.0001220703125	0.1681824173474725
400.0	660.0	-0.160736083984375	-0.0152587890625	0.161458723326694
400.0	680.0	-0.1156005859375	-0.0487060546875	0.12544231834717925
400.0	700.0	-0.1695556640625	-0.3697509765625	0.40677377974077655
400.0	720.0	-0.054931640625	-0.41943359375	0.4230153953555286
400.0	740.0	0.01995849609375	-0.367431640625	0.3679733035135883
400.0	760.0	-0.267120361328125	0.083984375	0.28001189739046567
400.0	780.0	-0.507843017578125	0.176513671875	0.5376444985877293
400.0	800.0	-0.76605224609375	0.2681884765625	0.8116409937319541
420.0	0.0	-0.156585693359375	0.31624412536621094	0.3528872712262033
420.0	20.0	-0.168914794921875	0.3228282928466797	0.3643491657816725
420.0	40.0	-0.17352294921875	0.3082695007324219	0.35375174768103906
420.0	60.0	-0.165802001953125	0.28057861328125	0.3259059098612563
420.0	80.0	-0.198333740234375	0.23877716064453125	0.31040426053909254
420.0	100.0	-0.204498291015625	0.22225189208984375	0.30201896391754407
420.0	120.0	-0.217987060546875	0.21431732177734375	0.30569637384123555
420.0	140.0	-0.225555419921875	0.200469970703125	0.30176722255713123
420.0	160.0	-0.215728759765625	0.1949920654296875	0.2907934032445548
420.0	180.0	-0.260986328125	0.1991119384765625	0.3282673110622874
420.0	200.0	-0.259429931640625	0.192657470703125	0.3231420592383245
420.0	220.0	-0.2376708984375	0.1817474365234375	0.29919823971228404
420.0	240.0	0.04498291015625	0.0392608642578125	0.0597065965232958
420.0	260.0	0.563629150390625	-0.0120849609375	0.5637586943461881
420.0	280.0	1.317626953125	-0.127716064453125	1.3238021682717043
420.0	300.0	1.623016357421875	-0.28363037109375	1.6476129047399908
420.0	320.0	1.76422119140625	-0.309295654296875	1.7911281958513803
420.0	340.0	2.011749267578125	-0.465423583984375	2.064886008507487
420.0	360.0	1.291748046875	-0.346527099609375	1.337420669561026
420.0	380.0	-0.251312255859375	-0.068878173828125	0.26058022329989927
420.0	400.0	-0.155975341796875	0.201904296875	0.2551345769299805
420.0	420.0	-0.18560791015625	0.174713134765625	0.2549018944068522
420.0	440.0	-0.14892578125	0.18365478515625	0.23644865918780592
420.0	460.0	-0.113189697265625	0.1458740234375	0.18463785711746153
420.0	480.0	-0.0869140625	0.14251708984375	0.16692865289633596
420.0	500.0	-0.101654052734375	0.132232666015625	0.16679036062951277
420.0	520.0	-0.141754150390625	0.1116943359375	0.18047122716235692
420.0	540.0	-0.2005615234375	0.0994873046875	0.223880880107155
420.0	560.0	-0.23431396484375	0.0736083984375	0.24560380787221492
420.0	580.0	-0.21246337890625	0.0516357421875	0.2186479756309551
420.0	600.0	-0.195404052734375	0.0345458984375	0.19843427860093243
420.0	620.0	-0.15057373046875	0.029541015625	0.15344419152067068
420.0	640.0	-0.1474609375	0.033203125	0.1511528219986135
420.0	660.0	-0.153564453125	0.0228271484375	0.15525179538210815
420.0	680.0	-0.11810302734375	-0.0062255859375	0.11826699872755611
420.0	700.0	-0.168060302734375	-0.338134765625	0.3775968552298118
420.0	720.0	-0.00653076171875	-0.342041015625	0.34210335750823695
420.0	740.0	-0.0767822265625	-0.1708984375	0.187354707055458
420.0	760.0	-0.38494873046875	0.1741943359375	0.42252714914216927
420.0	780.0	-0.610565185546875	0.243896484375	0.6574764945550331
420.0	800.0	-0.794219970703125	0.30029296875	0.8490943580924096
440.0	0.0	-0.242645263671875	0.2859206795692444	0.37500314530378576
440.0	20.0	-0.251251220703125	0.2855987548828125	0.38038641497222697
440.0	40.0	-0.259368896484375	0.2776222229003906	0.379929365950668
440.0	60.0	-0.27069091796875	0.2683258056640625	0.381146049508627
440.0	80.0	-0.265045166015625	0.243438720703125	0.35987685500157457
440.0	100.0	-0.245941162109375	0.22040557861328125	0.3302509262720775
440.0	120.0	-0.230743408203125	0.21262359619140625	0.31376952383327505
440.0	140.0	-0.2296142578125	0.1940765380859375	0.30064665310993827
440.0	160.0	-0.2264404296875	0.18695068359375	0.2936423441760913
440.0	180.0	-0.256744384765625	0.190338134765625	0.31960332391065105
440.0	200.0	-0.24786376953125	0.18695068359375	0.3104625683434495
440.0	220.0	-0.193939208984375	0.1723785400390625	0.25947404079692393
440.0	240.0	0.112060546875	-0.004791259765625	0.11216292763683448
440.0	260.0	0.619354248046875	-0.033660888671875	0.6202682806656248
440.0	280.0	1.709625244140625	-0.091461181640625	1.7120699819662721
440.0	300.0	1.909027099609375	-0.244232177734375	1.924586663074401
440.0	320.0	2.068206787109375	-0.25018310546875	2.0832836821967553
440.0	340.0	2.508636474609375	-0.42584228515625	2.544523258602218
440.0	360.0	1.80572509765625	-0.354156494140625	1.8401276995490428
440.0	380.0	-0.311981201171875	-0.0472412109375	0.3155376394275132
440.0	400.0	-0.247650146484375	0.220428466796875	0.33154080296119426
440.0	420.0	-0.266021728515625	0.18499755859375	0.3240241607165874
440.0	440.0	-0.24725341796875	0.196014404296875	0.3155247999588751
440.0	460.0	-0.202850341796875	0.16680908203125	0.26262812304705163
440.0	480.0	-0.162078857421875	0.15496826171875	0.22424254316099673
440.0	500.0	-0.141845703125	0.132415771484375	0.19404674702975017
440.0	520.0	-0.147491455078125	0.1151123046875	0.187095088154474
440.0	540.0	-0.2022705078125	0.0928955078125	0.22258242002114378
440.0	560.0	-0.242431640625	0.0546875	0.24852328468853607
440.0	580.0	-0.231781005859375	0.0274658203125	0.23340266914202623
440.0	600.0	-0.18023681640625	0.024169921875	0.18185019964713778
440.0	620.0	-0.1217041015625	0.0250244140625	0.12425018968318223
440.0	640.0	-0.1158447265625	0.0380859375	0.12194482074936311
440.0	660.0	-0.119720458984375	0.0303955078125	0.12351872406485247
440.0	680.0	-0.11474609375	-0.00927734375	0.11512052439916808
440.0	700.0	-0.084197998046875	-0.2186279296875	0.23428076001785553
440.0	720.0	0.07061767578125	-0.271484375	0.2805184878076423
440.0	740.0	-0.17596435546875	0.0467529296875	0.1820694670445787
440.0	760.0	-0.274169921875	0.2196044921875	0.35127664176525225
440.0	780.0	-0.39715576171875	0.249267578125	0.4688998022719817
440.0	800.0	-0.51556396484375	0.283203125	0.5882263270673739
460.0	0.0	-0.25286865234375	0.2683764398097992	0.3687390253053331
460.0	20.0	-0.263702392578125	0.2653656005859375	0.37410941424369804
460.0	40.0	-0.281036376953125	0.2616920471191406	0.38401064138425317
460.0	60.0	-0.30938720703125	0.24195098876953125	0.3927603911307139
460.0	80.0	-0.314361572265625	0.22724151611328125	0.38789419274175585
460.0	100.0	-0.2996826171875	0.21475982666015625	0.36868883111839723
460.0	120.0	-0.26849365234375	0.2089996337890625	0.3402494500698697
460.0	140.0	-0.247894287109375	0.1873626708984375	0.3107351734639345
460.0	160.0	-0.22808837890625	0.1822509765625	0.29195843377108666
460.0	180.0	-0.248565673828125	0.1759490966796875	0.30453731926978644
460.0	200.0	-0.207916259765625	0.165771484375	0.265912309054729
460.0	220.0	-0.137115478515625	0.1521759033203125	0.20483691073613153
460.0	240.0	0.150543212890625	0.0103759765625	0.1509003639394471
460.0	260.0	0.610015869140625	-0.047332763671875	0.611849451352381
460.0	280.0	1.361785888671875	-0.00689697265625	1.3618033539456678
460.0	300.0	1.527191162109375	-0.15814208984375	1.5353572112720648
460.0	320.0	1.65740966796875	-0.1533203125	1.664486084562253
460.0	340.0	1.97418212890625	-0.244964599609375	1.989322179325057
460.0	360.0	1.535888671875	-0.285858154296875	1.562264029148712
460.0	380.0	-0.322906494140625	0.0234375	0.32375595803697493
460.0	400.0	-0.28875732421875	0.235076904296875	0.3723465364734503
460.0	420.0	-0.294647216796875	0.198944091796875	0.3555217771487818
460.0	440.0	-0.278350830078125	0.19866943359375	0.3419776724431621
460.0	460.0	-0.262176513671875	0.1812744140625	0.3187427450387562
460.0	480.0	-0.244476318359375	0.166412353515625	0.2957393136550564
460.0	500.0	-0.238037109375	0.140289306640625	0.276301927241402
460.0	520.0	-0.20501708984375	0.1009521484375	0.22852427311370513
460.0	540.0	-0.24072265625	0.069580078125	0.25057690337287025
460.0	560.0	-0.238739013671875	0.04248046875	0.24248898299559807
460.0	580.0	-0.207977294921875	0.0108642578125	0.20826086358420068
460.0	600.0	-0.186431884765625	-0.0120849609375	0.18682316220994702
460.0	620.0	-0.128662109375	-0.015869140625	0.1296370626518531
460.0	640.0	-0.124237060546875	-0.0057373046875	0.12436946521717095
460.0	660.0	-0.134368896484375	-0.0230712890625	0.1363351925272199
460.0	680.0	-0.159820556640625	-0.115478515625	0.197174790213842
460.0	700.0	-0.10943603515625	-0.141845703125	0.17915481932045707
460.0	720.0	-0.010894775390625	-0.1793212890625	0.17965194360721193
460.0	740.0	0.634124755859375	0.0635986328125	0.6373060427214943
460.0	760.0	0.825042724609375	0.1455078125	0.8377756387777077
460.0	780.0	0.878143310546875	0.1458740234375	0.8901768951012319
460.0	800.0	0.89434814453125	0.1656494140625	0.9095594164240944
480.0	0.0	-0.2882080078125	0.25731217861175537	0.38635917619383386
480.0	20.0	-0.286895751953125	0.24624252319335938	0.378080087702832
480.0	40.0	-0.283966064453125	0.24839401245117188	0.37727484833021835
480.0	60.0	-0.292572021484375	0.24036026000976562	0.3786442160490712
480.0	80.0	-0.30572509765625	0.220184326171875	0.37676116151838984
480.0	100.0	-0.294403076171875	0.20267486572265625	0.35742170115307714
480.0	120.0	-0.31134033203125	0.19458770751953125	0.36714735225388134
480.0	140.0	-0.315887451171875	0.1788330078125	0.3629960419772224
480.0	160.0	-0.273681640625	0.1706085205078125	0.3225041204156256
480.0	180.0	-0.25811767578125	0.1641082763671875	0.30586967963975065
480.0	200.0	-0.204986572265625	0.1486663818359375	0.25322161814781746
480.0	220.0	-0.142547607421875	0.1229705810546875	0.1882593535169726
480.0	240.0	0.145263671875	-0.0116424560546875	0.1457294793430382
480.0	260.0	0.47003173828125	-0.16497802734375	0.4981441402826381
480.0	280.0	1.10955810546875	-0.006439208984375	1.1095767899626172
480.0	300.0	1.074310302734375	-0.04742431640625	1.0753565419654192
480.0	320.0	1.126129150390625	-0.015472412109375	1.1262354367076155
480.0	340.0	1.303741455078125	0.070159912109375	1.3056278929911163
480.0	360.0	0.562347412109375	0.058929443359375	0.5654266452872176
480.0	380.0	-0.41064453125	0.07879638671875	0.41813610416401864
480.0	400.0	-0.380157470703125	0.272674560546875	0.4678366365525778
480.0	420.0	-0.342376708984375	0.21624755859375	0.4049503888783523
480.0	440.0	-0.315460205078125	0.210052490234375	0.3789949731086085
480.0	460.0	-0.30242919921875	0.180694580078125	0.35229810077504575
480.0	480.0	-0.3060302734375	0.163238525390625	0.3468448420143173
480.0	500.0	-0.32452392578125	0.14404296875	0.35505514395765025
480.0	520.0	-0.288482666015625	0.1014404296875	0.30579798783946777
480.0	540.0	-0.304412841796875	0.0706787109375	0.31251025332080856
480.0	560.0	-0.3262939453125	0.050537109375	0.3301844002547326
480.0	580.0	-0.252349853515625	0.0169677734375	0.2529196589923048
480.0	600.0	-0.206329345703125	-0.010986328125	0.20662163077458717
480.0	620.0	-0.133026123046875	-0.0306396484375	0.1365091113049086
480.0	640.0	-0.1923828125	-0.0994873046875	0.21658455701963983
480.0	660.0	-0.184783935546875	-0.1568603515625	0.24238455546610793
480.0	680.0	-0.216064453125	-0.1815185546875	0.2821929013991037
480.0	700.0	-0.240478515625	-0.1107177734375	0.2647420288359235
480.0	720.0	-0.20794677734375	-0.0819091796875	0.22349714970157963
480.0	740.0	0.693084716796875	0.105712890625	0.7011003065907885
480.0	760.0	0.883270263671875	0.1767578125	0.9007828167581622
480.0	780.0	0.92333984375	0.180908203125	0.9408954485032812
480.0	800.0	0.93487548828125	0.20166015625	0.9563780618604131
500.0	0.0	-0.30743408203125	0.2590467035770416	0.40202103107739157
500.0	20.0	-0.282806396484375	0.24206924438476562	0.3722592872843993
500.0	40.0	-0.260711669921875	0.24451828002929688	0.35743497884501785
500.0	60.0	-0.2642822265625	0.2385406494140625	0.35601507931506954
500.0	80.0	-0.27374267578125	0.22472381591796875	0.3541692335376009
500.0	100.0	-0.27008056640625	0.2075653076171875	0.3406271704907559
500.0	120.0	-0.315093994140625	0.18373870849609375	0.36475215988847104
500.0	140.0	-0.331390380859375	0.16619873046875	0.37073117286727564
500.0	160.0	-0.343109130859375	0.1504364013671875	0.374639809063833
500.0	180.0	-0.313385009765625	0.129669189453125	0.339152271169207
500.0	200.0	-0.263580322265625	0.10321044921875	0.2830671000197425
500.0	220.0	-0.2403564453125	0.086669921875	0.25550517834493963
500.0	240.0	0.000701904296875	0.0066070556640625	0.006644234657956622
500.0	260.0	0.342529296875	-0.086395263671875	0.35325693312745426
500.0	280.0	1.072601318359375	0.164031982421875	1.0850714628094869
500.0	300.0	1.05340576171875	0.191650390625	1.0706977029250484
500.0	320.0	1.058380126953125	0.247039794921875	1.0868289439485659
500.0	340.0	1.179931640625	0.41619873046875	1.2511834636822066
500.0	360.0	0.369903564453125	0.46038818359375	0.5905810076423722
500.0	380.0	-0.48760986328125	0.257659912109375	0.5514997815750884
500.0	400.0	-0.412506103515625	0.310882568359375	0.5165358232953112
500.0	420.0	-0.34478759765625	0.23516845703125	0.41735199853364424
500.0	440.0	-0.349334716796875	0.220489501953125	0.41309849289375283
500.0	460.0	-0.330230712890625	0.184722900390625	0.3783845579103026
500.0	480.0	-0.33697509765625	0.150543212890625	0.3690738075072129
500.0	500.0	-0.365478515625	0.1170654296875	0.3837692799213772
500.0	520.0	-0.2969970703125	0.068115234375	0.30470796663062366
500.0	540.0	-0.286346435546875	0.021240234375	0.2871331201841849
500.0	560.0	-0.33197021484375	0.018798828125	0.33250205936547045
500.0	580.0	-0.275054931640625	0.010498046875	0.2752551986939004
500.0	600.0	-0.29058837890625	-0.0257568359375	0.29172764790618255
500.0	620.0	-0.27655029296875	-0.078125	0.28737358988971384
500.0	640.0	-0.265472412109375	-0.137451171875	0.2989455238684477
500.0	660.0	-0.229766845703125	-0.21923828125	0.3175818435455934
500.0	680.0	-0.258697509765625	-0.1922607421875	0.3223175368257582
500.0	700.0	-0.276885986328125	-0.1065673828125	0.2966857874998473
500.0	720.0	-0.26251220703125	-0.1102294921875	0.284715998476257
500.0	740.0	0.77392578125	0.155029296875	0.7893004483547312
500.0	760.0	0.927215576171875	0.2132568359375	0.9514237766473024
500.0	780.0	0.95599365234375	0.2222900390625	0.9814971853184046
500.0	800.0	0.953521728515625	0.2308349609375	0.9810649651997784
520.0	0.0	-0.2808837890625	0.24305060505867004	0.37144218874206064
520.0	20.0	-0.26904296875	0.23543930053710938	0.35751333299782934
520.0	40.0	-0.24542236328125	0.23630523681640625	0.34069385281424097
520.0	60.0	-0.23858642578125	0.23139190673828125	0.3323638022875677
520.0	80.0	-0.23876953125	0.2384033203125	0.33741225850488776
520.0	100.0	-0.242919921875	0.2205810546875	0.32812511353263707
520.0	120.0	-0.27099609375	0.17897796630859375	0.3247645227726066
520.0	140.0	-0.28094482421875	0.16961669921875	0.32817650572392937
520.0	160.0	-0.3590087890625	0.12640380859375	0.38061165700898864
520.0	180.0	-0.3328857421875	0.110565185546875	0.3507671273177371
520.0	200.0	-0.319580078125	0.0836334228515625	0.3303422100674532
520.0	220.0	-0.3170166015625	0.0849151611328125	0.32819218494115365
520.0	240.0	-0.25579833984375	0.0608367919921875	0.26293327276462997
520.0	260.0	-0.1207275390625	0.031890869140625	0.12486859582229605
520.0	280.0	-0.1197509765625	0.229217529296875	0.2586135575035388
520.0	300.0	-0.135986328125	0.25640869140625	0.29023731404763536
520.0	320.0	-0.15216064453125	0.303558349609375	0.33955932230132185
520.0	340.0	-0.34259033203125	0.404022216796875	0.5297188756942149
520.0	360.0	-0.50946044921875	0.462799072265625	0.6882825950204565
520.0	380.0	-0.4498291015625	0.374176025390625	0.5851101764536758
520.0	400.0	-0.4000244140625	0.335357666015625	0.5220002835262582
520.0	420.0	-0.359619140625	0.24755859375	0.436590407181996
520.0	440.0	-0.36651611328125	0.23675537109375	0.43633377938973894
520.0	460.0	-0.375244140625	0.19000244140625	0.42060562622690895
520.0	480.0	-0.3724365234375	0.129119873046875	0.3941838474694931
520.0	500.0	-0.39996337890625	0.1158447265625	0.4164020955019858
520.0	520.0	-0.36358642578125	0.045166015625	0.36638102841143694
520.0	540.0	-0.2825927734375	-0.0218505859375	0.2834362780324888
520.0	560.0	-0.30133056640625	0.0120849609375	0.30157280469493986
520.0	580.0	-0.299560546875	-0.01171875	0.29978967684964
520.0	600.0	-0.30328369140625	-0.0169677734375	0.30375796748139433
520.0	620.0	-0.28814697265625	-0.0810546875	0.2993301525350968
520.0	640.0	-0.27349853515625	-0.1478271484375	0.3108927701761126
520.0	660.0	-0.2147216796875	-0.2474365234375	0.32761293145823445
520.0	680.0	-0.25152587890625	-0.2196044921875	0.33390328052969365
520.0	700.0	-0.27520751953125	-0.182861328125	0.33042010249102927
520.0	720.0	0.05078125	-0.55224609375	0.5545759491843262
520.0	740.0	0.842529296875	0.1929931640625	0.8643506102661911
520.0	760.0	0.955322265625	0.239013671875	0.9847680775401146
520.0	780.0	0.9649658203125	0.2467041015625	0.9960029859890663
520.0	800.0	0.95428466796875	0.2481689453125	0.986025888573797
540.0	0.0	-0.24822998046875	0.22909462451934814	0.3377905714894617
540.0	20.0	-0.2506103515625	0.22661209106445312	0.3378736274509803
540.0	40.0	-0.22760009765625	0.23044586181640625	0.3238936548953078
540.0	60.0	-0.21856689453125	0.244293212890625	0.327796676690687
540.0	80.0	-0.225341796875	0.2495880126953125	0.33626344062364144
540.0	100.0	-0.21923828125	0.2350921630859375	0.321455672076072
540.0	120.0	-0.23297119140625	0.22325897216796875	0.3226765325813847
540.0	140.0	-0.22882080078125	0.2242889404296875	0.320412995474972
540.0	160.0	-0.2542724609375	0.1983184814453125	0.3224665943535659
540.0	180.0	-0.27490234375	0.1108551025390625	0.29641213260963056
540.0	200.0	-0.29052734375	0.0615692138671875	0.2969796382963892
540.0	220.0	-0.30517578125	0.084228515625	0.31658600775451007
540.0	240.0	-0.3154296875	0.0692291259765625	0.3229373927556647
540.0	260.0	-0.3060302734375	0.099578857421875	0.3218236739360191
540.0	280.0	-0.309326171875	0.33642578125	0.45701749079932913
540.0	300.0	-0.33856201171875	0.36895751953125	0.5007533195074195
540.0	320.0	-0.3468017578125	0.40509033203125	0.5332631961114777
540.0	340.0	-0.40289306640625	0.45294189453125	0.6062006126521062
540.0	360.0	-0.43505859375	0.4942626953125	0.6584615341637693
540.0	380.0	-0.3812255859375	0.4263916015625	0.5719639370243756
540.0	400.0	-0.388427734375	0.3653564453125	0.5332555081413425
540.0	420.0	-0.33551025390625	0.233795166015625	0.4089343591929027
540.0	440.0	-0.309814453125	0.205535888671875	0.37179294896121984
540.0	460.0	-0.3082275390625	0.119781494140625	0.33068387044893127
540.0	480.0	-0.3033447265625	0.068634033203125	0.3110123046553071
540.0	500.0	-0.32904052734375	0.061065673828125	0.3346590580796164
540.0	520.0	-0.341064453125	-0.2486572265625	0.42208456203373484
540.0	540.0	-0.31182861328125	-0.3795166015625	0.49119236040726116
540.0	560.0	-0.29638671875	-0.4071044921875	0.5035664351509479
540.0	580.0	-0.28656005859375	-0.407958984375	0.49854508333102127
540.0	600.0	-0.2794189453125	-0.3828125	0.4739413013821436
540.0	620.0	-0.2861328125	-0.39892578125	0.49093152815345137
540.0	640.0	-0.2205810546875	-0.4151611328125	0.47012207764069974
540.0	660.0	-0.185546875	-0.5018310546875	0.5350346253010493
540.0	680.0	-0.176513671875	-0.5870361328125	0.6129995902007197
540.0	700.0	-0.21514892578125	-0.5875244140625	0.6256788292601163
540.0	720.0	-0.22662353515625	-0.65234375	0.6905871377681303
540.0	740.0	-0.3240966796875	-0.5545654296875	0.642325052904636
540.0	760.0	0.2274169921875	-0.3853759765625	0.4474741686925738
540.0	780.0	0.87310791015625	0.0897216796875	0.8777057608238428
540.0	800.0	0.94891357421875	0.30517578125	0.9967794283582256
560.0	0.0	-0.16900634765625	0.2443253993988037	0.2970825581206177
560.0	20.0	-0.165283203125	0.24143028259277344	0.29258694193023455
560.0	40.0	-0.17742919921875	0.24398422241210938	0.3016776781955346
560.0	60.0	-0.1917724609375	0.24500656127929688	0.3111348451137076
560.0	80.0	-0.20947265625	0.242950439453125	0.32078608097437333
560.0	100.0	-0.213134765625	0.23099517822265625	0.3143011305740729
560.0	120.0	-0.22412109375	0.22904205322265625	0.3204536266110065
560.0	140.0	-0.22711181640625	0.2241973876953125	0.3191304526377081
560.0	160.0	-0.25799560546875	0.2096710205078125	0.33245100282894985
560.0	180.0	-0.2796630859375	0.1251373291015625	0.3063834081192359
560.0	200.0	-0.295166015625	0.056365966796875	0.3004997487401348
560.0	220.0	-0.3118896484375	0.1016845703125	0.32804710735213793
560.0	240.0	-0.3228759765625	0.097381591796875	0.33724185781436034
560.0	260.0	-0.33380126953125	0.119049072265625	0.35439521603427465
560.0	280.0	-0.3341064453125	0.37811279296875	0.5045754661158065
560.0	300.0	-0.36102294921875	0.41119384765625	0.5471909632047622
560.0	320.0	-0.36590576171875	0.426422119140625	0.5618922050993055
560.0	340.0	-0.3697509765625	0.445220947265625	0.578737830587411
560.0	360.0	-0.3668212890625	0.459564208984375	0.5880111566024139
560.0	380.0	-0.3529052734375	0.310821533203125	0.4702681761747631
560.0	400.0	-0.35137939453125	0.28680419921875	0.4535682171301868
560.0	420.0	-0.35260009765625	0.17431640625	0.3933357832121457
560.0	440.0	-0.33416748046875	0.152923583984375	0.36749629595610706
560.0	460.0	-0.2947998046875	0.084930419921875	0.30678999506485566
560.0	480.0	-0.26239013671875	-0.061614990234375	0.26952734716326365
560.0	500.0	-0.27490234375	-0.097686767578125	0.29174304303462967
560.0	520.0	-0.2877197265625	-0.3095703125	0.42263035791876974
560.0	540.0	-0.29876708984375	-0.4056396484375	0.5037909272289468
560.0	560.0	-0.29071044921875	-0.4228515625	0.5131432638100776
560.0	580.0	-0.287841796875	-0.419921875	0.5091043911927537
560.0	600.0	-0.28582763671875	-0.395263671875	0.4877815168867445
560.0	620.0	-0.3074951171875	-0.3897705078125	0.4964617768313775
560.0	640.0	-0.2933349609375	-0.3802490234375	0.4802444368583327
560.0	660.0	-0.2698974609375	-0.479736328125	0.5504467130825353
560.0	680.0	-0.27734375	-0.56689453125	0.6311013906063112
560.0	700.0	-0.315673828125	-0.5693359375	0.6509941439768072
560.0	720.0	-0.31646728515625	-0.649658203125	0.7226391377871607
560.0	740.0	-0.4024658203125	-0.6297607421875	0.747380310765787
560.0	760.0	-0.423828125	0.037353515625	0.4254709915735299
560.0	780.0	0.83465576171875	0.19384765625	0.8568705587216339
560.0	800.0	0.93756103515625	0.326416015625	0.9927578304399111
580.0	0.0	-0.07275390625	0.2567075192928314	0.26681806785919354
580.0	20.0	-0.0909423828125	0.256256103515625	0.2719148903253112
580.0	40.0	-0.128662109375	0.24950408935546875	0.280724471669155
580.0	60.0	-0.18487548828125	0.23358917236328125	0.29789737765309937
580.0	80.0	-0.20892333984375	0.22545623779296875	0.3073751406526343
580.0	100.0	-0.21588134765625	0.2218017578125	0.3095170044352872
580.0	120.0	-0.2247314453125	0.2171783447265625	0.3125230486386801
580.0	140.0	-0.2279052734375	0.2196044921875	0.3164916217683359
580.0	160.0	-0.259033203125	0.1995849609375	0.3270051329163212
580.0	180.0	-0.27972412109375	0.16156005859375	0.3230282285721897
580.0	200.0	-0.29345703125	0.07562255859375	0.30304422211672116
580.0	220.0	-0.30950927734375	0.1466522216796875	0.34249506111101596
580.0	240.0	-0.32196044921875	0.1418304443359375	0.3518158691725954
580.0	260.0	-0.33428955078125	0.162322998046875	0.3716157416693428
580.0	280.0	-0.35882568359375	0.23846435546875	0.4308376956994923
580.0	300.0	-0.39288330078125	0.167724609375	0.42718711663949616
580.0	320.0	-0.40289306640625	0.15509033203125	0.43171267533834856
580.0	340.0	-0.4033203125	0.196044921875	0.4484427342125999
580.0	360.0	-0.4071044921875	0.208740234375	0.45750033115416666
580.0	380.0	-0.381591796875	0.228271484375	0.44465736249505317
580.0	400.0	-0.362548828125	0.248138427734375	0.4393339641927294
580.0	420.0	-0.364013671875	0.189239501953125	0.41026520984771175
580.0	440.0	-0.33575439453125	0.201171875	0.391409167927965
580.0	460.0	-0.31768798828125	0.190643310546875	0.3705003775361907
580.0	480.0	-0.32208251953125	0.14141845703125	0.35176175087223105
580.0	500.0	-0.2889404296875	0.022674560546875	0.2898287556540776
580.0	520.0	-0.26336669921875	-0.320556640625	0.41487176103726914
580.0	540.0	-0.2838134765625	-0.4122314453125	0.500484619127227
580.0	560.0	-0.282470703125	-0.4219970703125	0.507810225848461
580.0	580.0	-0.2781982421875	-0.420654296875	0.5043255887178595
580.0	600.0	-0.28057861328125	-0.3902587890625	0.48065193297370407
580.0	620.0	-0.308837890625	-0.3917236328125	0.49882687095777206
580.0	640.0	-0.29644775390625	-0.38134765625	0.48301894965252523
580.0	660.0	-0.2724609375	-0.4752197265625	0.5477853146785848
580.0	680.0	-0.281005859375	-0.56396484375	0.6300957371614604
580.0	700.0	-0.31719970703125	-0.550048828125	0.6349561933412388
580.0	720.0	-0.31390380859375	-0.6114501953125	0.6873186614645029
580.0	740.0	-0.39862060546875	-0.585693359375	0.7084737809688131
580.0	760.0	-0.39361572265625	0.3233642578125	0.5094092464343682
580.0	780.0	0.85833740234375	0.314208984375	0.9140406895342162
580.0	800.0	0.95062255859375	0.322998046875	1.0039975035787652
600.0	0.0	-0.01409912109375	0.21739305555820465	0.2178497781053469
600.0	20.0	-0.056396484375	0.2212047576904297	0.22828076632677868
600.0	40.0	-0.09857177734375	0.21096420288085938	0.23285680188876215
600.0	60.0	-0.178466796875	0.2475128173828125	0.30514421566793626
600.0	80.0	-0.2081298828125	0.2322998046875	0.3118994186871717
600.0	100.0	-0.21575927734375	0.2228240966796875	0.3101655103666685
600.0	120.0	-0.22576904296875	0.21936798095703125	0.3147919500752675
600.0	140.0	-0.227294921875	0.2223052978515625	0.3179349414000202
600.0	160.0	-0.255859375	0.188018798828125	0.31751391857391315
600.0	180.0	-0.27777099609375	0.1573638916015625	0.31924930798813395
600.0	200.0	-0.291748046875	0.10791015625	0.31106514539124536
600.0	220.0	-0.30926513671875	0.2114105224609375	0.3746189180979435
600.0	240.0	-0.320556640625	0.21893310546875	0.38818586336827904
600.0	260.0	-0.32916259765625	0.2808837890625	0.4327166724935813
600.0	280.0	-0.3526611328125	0.29931640625	0.46255830513245655
600.0	300.0	-0.38946533203125	0.2073974609375	0.44124477521839695
600.0	320.0	-0.4039306640625	0.1624755859375	0.43538293190673677
600.0	340.0	-0.40972900390625	0.164093017578125	0.44136648610865625
600.0	360.0	-0.4100341796875	0.187652587890625	0.45093405532743897
600.0	380.0	-0.38287353515625	0.258331298828125	0.4618735799732111
600.0	400.0	-0.3653564453125	0.27099609375	0.4548892337252494
600.0	420.0	-0.35858154296875	0.250335693359375	0.4373198855844181
600.0	440.0	-0.33807373046875	0.203765869140625	0.3947332981389983
600.0	460.0	-0.312255859375	0.17388916015625	0.3574089558668973
600.0	480.0	-0.30303955078125	0.133087158203125	0.3309760731779344
600.0	500.0	-0.2545166015625	0.0372314453125	0.2572253505993957
600.0	520.0	-0.22406005859375	-0.304931640625	0.37839954454424074
600.0	540.0	-0.25531005859375	-0.4163818359375	0.48842303315653246
600.0	560.0	-0.2711181640625	-0.4163818359375	0.4968690895832662
600.0	580.0	-0.28094482421875	-0.421875	0.5068614306497431
600.0	600.0	-0.29400634765625	-0.4027099609375	0.4986131216689454
600.0	620.0	-0.32623291015625	-0.416259765625	0.5288668113496968
600.0	640.0	-0.3076171875	-0.4027099609375	0.5067579764381542
600.0	660.0	-0.27813720703125	-0.485595703125	0.559610125738096
600.0	680.0	-0.2818603515625	-0.55712890625	0.6243699832329045
600.0	700.0	-0.31671142578125	-0.5362548828125	0.622796456766286
600.0	720.0	-0.3165283203125	-0.593505859375	0.6726361443397982
600.0	740.0	-0.411865234375	-0.5601806640625	0.6952951514833662
600.0	760.0	-0.44818115234375	0.32373046875	0.5528722833650339
600.0	780.0	0.8624267578125	0.308837890625	0.9160571790432517
600.0	800.0	0.96441650390625	0.3133544921875	1.0140464638175313
620.0	0.0	-0.0260009765625	0.19587688148021698	0.19759504923104385
620.0	20.0	-0.07281494140625	0.1953125	0.2084442091981584
620.0	40.0	-0.11224365234375	0.185516357421875	0.21682932542104513
620.0	60.0	-0.20550537109375	0.22340774536132812	0.30355144248679156
620.0	80.0	-0.23944091796875	0.19493865966796875	0.30876048035793346
620.0	100.0	-0.2415771484375	0.2196807861328125	0.3265259047045493
620.0	120.0	-0.2529296875	0.18682098388671875	0.31444475959896245
620.0	140.0	-0.2540283203125	0.1901092529296875	0.3172883791919805
620.0	160.0	-0.27142333984375	0.1695709228515625	0.3200389465184923
620.0	180.0	-0.27813720703125	0.1812896728515625	0.3320033906720999
620.0	200.0	-0.29376220703125	0.148406982421875	0.32912135559917366
620.0	220.0	-0.3155517578125	0.2096405029296875	0.3788430444487149
620.0	240.0	-0.32476806640625	0.1663818359375	0.3649071283041585
620.0	260.0	-0.341796875	0.237274169921875	0.41608188553682607
620.0	280.0	-0.37347412109375	0.22564697265625	0.4363478834550243
620.0	300.0	-0.38543701171875	0.207855224609375	0.4379103611472256
620.0	320.0	-0.39935302734375	0.143707275390625	0.42442269195792875
620.0	340.0	-0.4031982421875	0.172576904296875	0.43857908112424
620.0	360.0	-0.406494140625	0.195098876953125	0.45088918610987766
620.0	380.0	-0.386474609375	0.253143310546875	0.4620001724741999
620.0	400.0	-0.36212158203125	0.28582763671875	0.4613344536071862
620.0	420.0	-0.35980224609375	0.259033203125	0.44334620401589653
620.0	440.0	-0.3463134765625	0.197052001953125	0.39845014182773186
620.0	460.0	-0.31719970703125	0.176422119140625	0.36296062908086835
620.0	480.0	-0.30987548828125	0.136138916015625	0.338462143660783
620.0	500.0	-0.246826171875	0.06195068359375	0.2544819174719492
620.0	520.0	-0.21807861328125	-0.2432861328125	0.32672071251993556
620.0	540.0	-0.24163818359375	-0.4197998046875	0.48437680351782947
620.0	560.0	-0.268798828125	-0.4239501953125	0.5019826472168936
620.0	580.0	-0.28619384765625	-0.42138671875	0.5093855957672737
620.0	600.0	-0.34161376953125	-0.39404296875	0.5215072662529866
620.0	620.0	-0.4051513671875	-0.4208984375	0.5842115413305713
620.0	640.0	-0.539306640625	-0.4263916015625	0.6875037821752377
620.0	660.0	-0.60137939453125	-0.4937744140625	0.7781197518052977
620.0	680.0	-0.62139892578125	-0.5123291015625	0.8053680731627806
620.0	700.0	-0.6605224609375	-0.4332275390625	0.7899215290173329
620.0	720.0	-0.67266845703125	-0.427734375	0.7971446221617776
620.0	740.0	-0.65252685546875	-0.3836669921875	0.7569621245492658
620.0	760.0	-0.508544921875	0.364013671875	0.6253989853499684
620.0	780.0	0.8797607421875	0.316650390625	0.9350114616288219
620.0	800.0	0.97088623046875	0.3223876953125	1.0230121693326644
