# Supplementary material for: Real-time emotion detection by quantitative facial motion analysis
Source: PLoS One. 2023 Mar 10;18(3):e0282730. doi: 10.1371/journal.pone.0282730 (PMC10004542; doi:10.1371/journal.pone.0282730)
Supplement: S1 Dataset — Data from each participant is organized into folders by Study ID and subsequently by emotions. The data files (.csv) contain the pixel displacement results after DISC-processing of videos. (ZIP) [file pone.0282730.s004.zip › S1_Dataset/1/neutral/result/100052_cropped_result.csv]

pos_x	pos_y	disp_x	disp_y	disp_xy_indi
0.0	0.0	-0.09111273288726807	-0.1380273997783661	0.1653877056608609
0.0	20.0	-0.07535779476165771	-0.17287063598632812	0.18858169056845814
0.0	40.0	-0.07739520072937012	-0.13949203491210938	0.15952443355129217
0.0	60.0	-0.013561248779296875	-0.20898056030273438	0.20942010899839295
0.0	80.0	0.0011415481567382812	-0.20748138427734375	0.20748452461288996
0.0	100.0	-0.022614479064941406	-0.1799774169921875	0.18139262744267864
0.0	120.0	0.029230475425720215	-0.2984771728515625	0.29990505732160494
0.0	140.0	0.016332268714904785	-0.2738189697265625	0.2743056163907185
0.0	160.0	0.00024521350860595703	-0.249542236328125	0.24954235680803089
0.0	180.0	0.0038989782333374023	-0.2440643310546875	0.24409547256029993
0.0	200.0	-0.0207827091217041	-0.181732177734375	0.18291666250649727
0.0	220.0	-0.022095799446105957	-0.185150146484375	0.1864639404720067
0.0	240.0	-0.11602640151977539	-0.0924072265625	0.14832808692422803
0.0	260.0	-0.1493823528289795	-0.078521728515625	0.16876240453905375
0.0	280.0	-0.11982965469360352	-0.132415771484375	0.1785863451717137
0.0	300.0	-0.09953153133392334	-0.13836669921875	0.17044608878577353
0.0	320.0	-0.05753135681152344	-0.14495849609375	0.15595775904499448
0.0	340.0	-0.027573108673095703	-0.116363525390625	0.11958572809174586
0.0	360.0	-0.000670313835144043	-0.154541015625	0.1545424693443329
0.0	380.0	0.006883502006530762	-0.209716796875	0.20982973452631523
0.0	400.0	0.019782662391662598	-0.23870849609375	0.23952682488323174
0.0	420.0	0.029184937477111816	-0.2322998046875	0.23412594865455125
0.0	440.0	0.07416749000549316	-0.25628662109375	0.26680264002698006
0.0	460.0	0.13691484928131104	-0.1746826171875	0.22194524707954164
0.0	480.0	0.18362480401992798	-0.177886962890625	0.25565961788637553
0.0	500.0	0.21476495265960693	-0.156951904296875	0.2660035434976358
0.0	520.0	0.259935200214386	-0.14459228515625	0.29744451119023735
0.0	540.0	0.34771132469177246	-0.1025390625	0.3625154129927252
0.0	560.0	0.45449668169021606	-0.04296875	0.45652332595824724
0.0	580.0	0.586575448513031	0.10711669921875	0.5962757282078348
0.0	600.0	0.3620567321777344	-0.1251220703125	0.38306736978566297
0.0	620.0	0.37961846590042114	-0.12799072265625	0.4006142842419106
0.0	640.0	0.17822903394699097	-6.103515625e-05	0.17822904439784207
0.0	660.0	0.13013595342636108	-0.0123291015625	0.13071867930608258
0.0	680.0	0.11509972810745239	-0.0023193359375	0.11512309381527429
0.0	700.0	0.053906798362731934	0.04302978515625	0.06897467158539626
0.0	720.0	0.12108725309371948	0.19024658203125	0.22551249374780905
0.0	740.0	0.4669039845466614	0.23431396484375	0.522400578968235
0.0	760.0	0.7952457070350647	0.0875244140625	0.8000476595895296
0.0	780.0	0.7497683763504028	0.10662841796875	0.7573125099281258
0.0	800.0	0.6672548055648804	0.2479248046875	0.7118255996582037
20.0	0.0	-0.08189964294433594	-0.09125322103500366	0.12261607506225662
20.0	20.0	-0.07201766967773438	-0.10041236877441406	0.1235685580910459
20.0	40.0	-0.07258224487304688	-0.09232711791992188	0.11744138527031303
20.0	60.0	-0.029998779296875	-0.14163589477539062	0.14477794530980242
20.0	80.0	-0.015380859375	-0.15045166015625	0.15123581876951395
20.0	100.0	-0.04839515686035156	-0.1171417236328125	0.12674491951634295
20.0	120.0	-0.0071048736572265625	-0.190032958984375	0.19016572964139017
20.0	140.0	-0.025251388549804688	-0.148468017578125	0.1506000825606402
20.0	160.0	-0.03881072998046875	-0.1241912841796875	0.1301143644176797
20.0	180.0	-0.024166107177734375	-0.1349029541015625	0.13705038402519717
20.0	200.0	-0.08562660217285156	-0.0809173583984375	0.11781143361256993
20.0	220.0	-0.1176300048828125	-0.058685302734375	0.13145639127009281
20.0	240.0	-0.1573486328125	-0.0307769775390625	0.16033032961483898
20.0	260.0	-0.16551780700683594	-0.0460205078125	0.1717964830131064
20.0	280.0	-0.12958908081054688	-0.102447509765625	0.16519328715931614
20.0	300.0	-0.09997940063476562	-0.10321044921875	0.1436950847427397
20.0	320.0	-0.05558586120605469	-0.1087646484375	0.12214555544821001
20.0	340.0	-0.027042388916015625	-0.09527587890625	0.09903930482209303
20.0	360.0	0.0060787200927734375	-0.1365966796875	0.1367318680469764
20.0	380.0	0.018009185791015625	-0.20159912109375	0.2024019179717124
20.0	400.0	0.040699005126953125	-0.243743896484375	0.24711838477076017
20.0	420.0	0.047824859619140625	-0.2344970703125	0.2393242427810774
20.0	440.0	0.07373046875	-0.23974609375	0.250827373885863
20.0	460.0	0.11450958251953125	-0.133880615234375	0.1761716879192911
20.0	480.0	0.1371784210205078	-0.1099853515625	0.17582575679349832
20.0	500.0	0.15887451171875	-0.085845947265625	0.18058415527338964
20.0	520.0	0.13161849975585938	-0.14678955078125	0.19715628748925135
20.0	540.0	0.08168601989746094	-0.15936279296875	0.1790784901362781
20.0	560.0	0.07342147827148438	-0.1500244140625	0.1670270585455138
20.0	580.0	-0.00994110107421875	-0.14056396484375	0.1409150584684363
20.0	600.0	-0.05905723571777344	-0.14654541015625	0.157997830138544
20.0	620.0	-0.1099395751953125	-0.101318359375	0.14950625451989433
20.0	640.0	-0.1835193634033203	-0.11029052734375	0.21411061899336617
20.0	660.0	-0.2387828826904297	-0.15093994140625	0.282489169664385
20.0	680.0	-0.3003883361816406	-0.17474365234375	0.3475176204862247
20.0	700.0	-0.3417377471923828	-0.22039794921875	0.4066447391470295
20.0	720.0	-0.3816204071044922	-0.21417236328125	0.43761162725877617
20.0	740.0	-0.3396492004394531	-0.2728271484375	0.43565609405091243
20.0	760.0	-0.32236671447753906	-0.08380126953125	0.3330809982242944
20.0	780.0	0.7499542236328125	0.10986328125	0.7579586255935815
20.0	800.0	0.6723461151123047	0.2396240234375	0.7137709514367925
40.0	0.0	-0.10254669189453125	-0.05096837878227234	0.1145146263767433
40.0	20.0	-0.075469970703125	-0.045818328857421875	0.08828949958640271
40.0	40.0	-0.12107086181640625	0.02341461181640625	0.12331422313537205
40.0	60.0	-0.07518768310546875	-0.029857635498046875	0.08089911055322314
40.0	80.0	-0.06575393676757812	-0.03527069091796875	0.074616364413348
40.0	100.0	-0.08880615234375	-0.01883697509765625	0.09078196034968102
40.0	120.0	-0.028797149658203125	-0.13030242919921875	0.13344661435815583
40.0	140.0	-0.037364959716796875	-0.1118927001953125	0.11796659091300359
40.0	160.0	-0.048854827880859375	-0.0871429443359375	0.09990338810473194
40.0	180.0	-0.033966064453125	-0.095458984375	0.10132182011955931
40.0	200.0	-0.07700347900390625	-0.06683349609375	0.10196201243021014
40.0	220.0	-0.08385848999023438	-0.0810394287109375	0.1166174744591794
40.0	240.0	-0.12172698974609375	-0.063812255859375	0.13743894655630898
40.0	260.0	-0.137969970703125	-0.082061767578125	0.16052989289807484
40.0	280.0	-0.11568450927734375	-0.1300048828125	0.17402349048858803
40.0	300.0	-0.10091781616210938	-0.091827392578125	0.1364429391600254
40.0	320.0	-0.06486129760742188	-0.065460205078125	0.09215219138028533
40.0	340.0	-0.034603118896484375	-0.052093505859375	0.06253886143898825
40.0	360.0	-0.0008392333984375	-0.0809326171875	0.08093696829950744
40.0	380.0	0.01495361328125	-0.1241455078125	0.1250428632917076
40.0	400.0	0.04457855224609375	-0.18212890625	0.1875051620947514
40.0	420.0	0.054737091064453125	-0.184783935546875	0.19272065788178985
40.0	440.0	0.0818328857421875	-0.204071044921875	0.21986726123822947
40.0	460.0	0.12164688110351562	-0.129302978515625	0.17753090980227934
40.0	480.0	0.14259719848632812	-0.126220703125	0.19043536151019497
40.0	500.0	0.16348648071289062	-0.096038818359375	0.1896082382380876
40.0	520.0	0.1349029541015625	-0.13885498046875	0.19359626191201426
40.0	540.0	0.09119033813476562	-0.14825439453125	0.17405471342931342
40.0	560.0	0.09694290161132812	-0.141357421875	0.1714055042639249
40.0	580.0	-0.040058135986328125	-0.1561279296875	0.1611849393932451
40.0	600.0	-0.09296798706054688	-0.09442138671875	0.13250828233730053
40.0	620.0	-0.2959632873535156	-0.0811767578125	0.3068940101566809
40.0	640.0	-0.4428367614746094	-0.13360595703125	0.46255264464442997
40.0	660.0	-0.49927520751953125	-0.16363525390625	0.5254067273690297
40.0	680.0	-0.5496139526367188	-0.18841552734375	0.5810128293567886
40.0	700.0	-0.5442771911621094	-0.2506103515625	0.599202143795894
40.0	720.0	-0.5155677795410156	-0.28704833984375	0.5900905733087983
40.0	740.0	-0.4351768493652344	-0.29534912109375	0.5259372524876922
40.0	760.0	-0.3233909606933594	-0.07952880859375	0.33302634258345876
40.0	780.0	0.7703285217285156	0.1146240234375	0.7788097958663853
40.0	800.0	0.6901016235351562	0.24005126953125	0.7306605660697882
60.0	0.0	-0.136077880859375	0.0562211275100708	0.147234523253488
60.0	20.0	-0.10535049438476562	0.04258918762207031	0.11363347028680608
60.0	40.0	-0.14568710327148438	0.0916290283203125	0.17210639410132555
60.0	60.0	-0.12115478515625	0.07563018798828125	0.14282299290170283
60.0	80.0	-0.1060943603515625	0.05934906005859375	0.12156613109022499
60.0	100.0	-0.12066268920898438	0.06479644775390625	0.13696008253746292
60.0	120.0	-0.093414306640625	0.0136260986328125	0.0944028773348559
60.0	140.0	-0.08967971801757812	0.0100860595703125	0.09024511300545986
60.0	160.0	-0.09502792358398438	0.01763916015625	0.09665115742556532
60.0	180.0	-0.07526397705078125	-0.0059814453125	0.07550128429057981
60.0	200.0	-0.09030914306640625	-0.027923583984375	0.09452760371405315
60.0	220.0	-0.0876007080078125	-0.06353759765625	0.10821695966620727
60.0	240.0	-0.12009811401367188	-0.0664215087890625	0.13724202643307346
60.0	260.0	-0.09680557250976562	-0.173797607421875	0.1989395064196945
60.0	280.0	-0.058803558349609375	-0.321868896484375	0.32719634013638543
60.0	300.0	-0.051349639892578125	-0.29949951171875	0.3038696151918897
60.0	320.0	-0.01677703857421875	-0.296417236328125	0.296891641875827
60.0	340.0	0.000904083251953125	-0.2747802734375	0.27478176074280064
60.0	360.0	-0.005458831787109375	-0.07745361328125	0.0776457407383134
60.0	380.0	0.0170135498046875	-0.0828857421875	0.08461387081873338
60.0	400.0	0.051143646240234375	-0.12664794921875	0.13658468286034608
60.0	420.0	0.057651519775390625	-0.1439208984375	0.15503845567945215
60.0	440.0	0.066802978515625	-0.130950927734375	0.14700606590563722
60.0	460.0	0.10309982299804688	-0.10003662109375	0.14365548740679243
60.0	480.0	0.10347366333007812	-0.09832763671875	0.1427414555959159
60.0	500.0	0.12537384033203125	-0.08514404296875	0.15155232724265905
60.0	520.0	0.10001373291015625	-0.150634765625	0.18081365928912216
60.0	540.0	0.06857681274414062	-0.15692138671875	0.171251571834773
60.0	560.0	0.07962799072265625	-0.14801025390625	0.16807037861538845
60.0	580.0	-0.051723480224609375	-0.158203125	0.16644382585818912
60.0	600.0	-0.10042953491210938	-0.09130859375	0.13573264447164188
60.0	620.0	-0.31304931640625	-0.0938720703125	0.3268208073045157
60.0	640.0	-0.4579582214355469	-0.17388916015625	0.48986036030715463
60.0	660.0	-0.4974517822265625	-0.20086669921875	0.5364752617739416
60.0	680.0	-0.5442771911621094	-0.23138427734375	0.5914189248081302
60.0	700.0	-0.5390281677246094	-0.29681396484375	0.6153453463924274
60.0	720.0	-0.49993896484375	-0.322509765625	0.5949382467891375
60.0	740.0	-0.4603691101074219	-0.43658447265625	0.6344649078598716
60.0	760.0	-0.3995399475097656	-0.33245849609375	0.5197699695836845
60.0	780.0	0.798248291015625	-0.03289794921875	0.7989259096888556
60.0	800.0	0.6734504699707031	0.11572265625	0.6833207655803507
80.0	0.0	-0.20482635498046875	0.14881673455238342	0.25318028394292386
80.0	20.0	-0.13375091552734375	0.09483718872070312	0.16396158016086848
80.0	40.0	-0.164093017578125	0.12779617309570312	0.20798649060888968
80.0	60.0	-0.14022064208984375	0.1153411865234375	0.18156381185886813
80.0	80.0	-0.10950469970703125	0.07393646240234375	0.1321282699898106
80.0	100.0	-0.139617919921875	0.09621429443359375	0.16955929351311114
80.0	120.0	-0.11540985107421875	0.062713623046875	0.13134851442113413
80.0	140.0	-0.1164093017578125	0.0639495849609375	0.13281820263961416
80.0	160.0	-0.1243438720703125	0.07861328125	0.14711032088310405
80.0	180.0	-0.0965576171875	0.0439300537109375	0.10608120972148484
80.0	200.0	-0.0939178466796875	0.006744384765625	0.09415969759305774
80.0	220.0	-0.08864593505859375	-0.0414581298828125	0.09786152633079341
80.0	240.0	-0.096923828125	-0.0871734619140625	0.13035889275568063
80.0	260.0	-0.040863037109375	-0.24591064453125	0.24928263657057415
80.0	280.0	-0.03090667724609375	-0.3641357421875	0.36544501835000526
80.0	300.0	-0.0053863525390625	-0.34295654296875	0.3429988384218686
80.0	320.0	0.037109375	-0.342742919921875	0.3447460150160745
80.0	340.0	0.0256500244140625	-0.34625244140625	0.34720120525745674
80.0	360.0	0.0404510498046875	-0.23095703125	0.23447268010178668
80.0	380.0	0.0496673583984375	-0.21441650390625	0.2200938064500175
80.0	400.0	0.080657958984375	-0.2607421875	0.2729325826826293
80.0	420.0	0.08160400390625	-0.260528564453125	0.2730097916733709
80.0	440.0	0.08060455322265625	-0.2421875	0.2552486614195538
80.0	460.0	0.09032440185546875	-0.2271728515625	0.2444708613671287
80.0	480.0	0.04534912109375	-0.24835205078125	0.2524584795787778
80.0	500.0	0.07054901123046875	-0.18780517578125	0.20061890996569345
80.0	520.0	0.06195068359375	-0.1888427734375	0.19874476163486646
80.0	540.0	0.0484619140625	-0.16900634765625	0.17581724222244635
80.0	560.0	0.0629730224609375	-0.14788818359375	0.1607374144514103
80.0	580.0	-0.0727386474609375	-0.1607666015625	0.17645625807095133
80.0	600.0	-0.11939239501953125	-0.08966064453125	0.14931033174653038
80.0	620.0	-0.34287261962890625	-0.09759521484375	0.356491878240706
80.0	640.0	-0.47664642333984375	-0.17327880859375	0.5071660067377692
80.0	660.0	-0.505584716796875	-0.20111083984375	0.5441153147644667
80.0	680.0	-0.54736328125	-0.23779296875	0.5967847666015823
80.0	700.0	-0.5330734252929688	-0.302734375	0.6130378280010288
80.0	720.0	-0.49200439453125	-0.3372802734375	0.5965117828577543
80.0	740.0	-0.4492340087890625	-0.44976806640625	0.6356905758397778
80.0	760.0	0.218109130859375	0.157470703125	0.2690141544731687
80.0	780.0	0.834503173828125	0.1298828125	0.8445502306625249
80.0	800.0	0.8216781616210938	0.14007568359375	0.8335323619507983
100.0	0.0	-0.21825408935546875	0.19123691320419312	0.2901833980300269
100.0	20.0	-0.17028045654296875	0.15465354919433594	0.23002859422012464
100.0	40.0	-0.1890869140625	0.17537307739257812	0.25789450816917847
100.0	60.0	-0.17501068115234375	0.17153549194335938	0.24505746981811763
100.0	80.0	-0.13732147216796875	0.12682342529296875	0.1869261028359053
100.0	100.0	-0.1646270751953125	0.1501312255859375	0.2228036327874811
100.0	120.0	-0.1446075439453125	0.1208648681640625	0.1884665968340589
100.0	140.0	-0.12808990478515625	0.1001129150390625	0.1625718901455259
100.0	160.0	-0.122039794921875	0.1006622314453125	0.1581979658027339
100.0	180.0	-0.04665374755859375	0.00640869140625	0.04709186221420358
100.0	200.0	-0.00628662109375	-0.0640869140625	0.06439451963351107
100.0	220.0	0.04354095458984375	-0.1484832763671875	0.15473557473098878
100.0	240.0	0.0101470947265625	-0.1392822265625	0.13965135934747436
100.0	260.0	0.11542510986328125	-0.21490478515625	0.2439406129983372
100.0	280.0	0.12554168701171875	-0.3248291015625	0.3482451153995549
100.0	300.0	0.12017059326171875	-0.32916259765625	0.3504125956364636
100.0	320.0	0.12528228759765625	-0.35009765625	0.3718387022587146
100.0	340.0	0.03279876708984375	-0.413818359375	0.41511612071615633
100.0	360.0	0.1334228515625	-0.4010009765625	0.4226150027189612
100.0	380.0	0.26401519775390625	-0.391876220703125	0.47251560503077417
100.0	400.0	0.42012786865234375	-0.45989990234375	0.6229087783890606
100.0	420.0	0.484771728515625	-0.47296142578125	0.6772710971576004
100.0	440.0	0.5748672485351562	-0.479766845703125	0.7487647024762233
100.0	460.0	0.6641082763671875	-0.459991455078125	0.807856386670482
100.0	480.0	0.6689300537109375	-0.4476318359375	0.8048861269164072
100.0	500.0	0.5314788818359375	-0.385772705078125	0.6567270223014068
100.0	520.0	0.22927093505859375	-0.28485107421875	0.3656573479997602
100.0	540.0	0.1389617919921875	-0.21099853515625	0.2526475043845936
100.0	560.0	0.14789581298828125	-0.103271484375	0.18038339996928912
100.0	580.0	-0.11620330810546875	-0.16058349609375	0.19821772885477706
100.0	600.0	-0.17822265625	-0.0504150390625	0.18521606670178228
100.0	620.0	-0.44338226318359375	-0.13507080078125	0.4634996791039814
100.0	640.0	-0.5992431640625	-0.2247314453125	0.6399973376412448
100.0	660.0	-0.6725387573242188	-0.24908447265625	0.7171829993953054
100.0	680.0	-0.719970703125	-0.239013671875	0.758607506357192
100.0	700.0	-0.7093048095703125	-0.302001953125	0.7709205488057067
100.0	720.0	-0.6345901489257812	-0.34906005859375	0.7242565716782399
100.0	740.0	-0.5569839477539062	-0.08929443359375	0.5640962807237385
100.0	760.0	0.7115707397460938	0.08392333984375	0.7165026480295329
100.0	780.0	0.8329925537109375	0.137451171875	0.8442567258764836
100.0	800.0	0.8221282958984375	0.1395263671875	0.833884009954268
120.0	0.0	-0.183258056640625	0.19312241673469543	0.26623257345626944
120.0	20.0	-0.15822601318359375	0.1688098907470703	0.23137037507427913
120.0	40.0	-0.175140380859375	0.17798233032226562	0.24970355006389278
120.0	60.0	-0.17479705810546875	0.18835830688476562	0.2569686037141934
120.0	80.0	-0.14342498779296875	0.15048980712890625	0.20788917521869346
120.0	100.0	-0.1662139892578125	0.1687469482421875	0.23685992224529612
120.0	120.0	-0.15143585205078125	0.15386962890625	0.21589043514267414
120.0	140.0	-0.11780548095703125	0.1258087158203125	0.17235418277452277
120.0	160.0	-0.062774658203125	0.0956573486328125	0.11441584706664809
120.0	180.0	0.04632568359375	-0.0387725830078125	0.060410116317765425
120.0	200.0	0.06368255615234375	-0.0807037353515625	0.10280350605787457
120.0	220.0	0.070770263671875	-0.144622802734375	0.16100989190398413
120.0	240.0	0.04993438720703125	-0.16107177734375	0.1686343988705042
120.0	260.0	0.44905853271484375	-0.186553955078125	0.4862673585172045
120.0	280.0	1.0026626586914062	-0.4656982421875	1.1055348298044014
120.0	300.0	1.0283126831054688	-0.490570068359375	1.1393357565729647
120.0	320.0	1.1226272583007812	-0.53717041015625	1.2445256167019476
120.0	340.0	1.2755584716796875	-0.78564453125	1.4980943709115433
120.0	360.0	1.0749588012695312	-0.8824462890625	1.3907724032015465
120.0	380.0	0.2824554443359375	-0.46826171875	0.5468547478825763
120.0	400.0	0.3899078369140625	-0.49176025390625	0.6275796910424545
120.0	420.0	0.4631805419921875	-0.500030517578125	0.6815913240275467
120.0	440.0	0.5374832153320312	-0.5009765625	0.7347555531862111
120.0	460.0	0.6165390014648438	-0.489501953125	0.7872309079555098
120.0	480.0	0.5940475463867188	-0.468597412109375	0.7566214522491972
120.0	500.0	0.471893310546875	-0.4034423828125	0.6208454338950373
120.0	520.0	0.3791961669921875	-0.3712158203125	0.5306514094128548
120.0	540.0	0.26123809814453125	-0.26788330078125	0.3741748344819964
120.0	560.0	0.176483154296875	-0.11163330078125	0.20882599836680207
120.0	580.0	0.16419219970703125	0.0098876953125	0.16448965001855426
120.0	600.0	0.0747222900390625	0.10101318359375	0.1256466628622759
120.0	620.0	-0.74578857421875	0.06982421875	0.7490500777379866
120.0	640.0	-0.8011016845703125	-0.62139892578125	1.0138542962297314
120.0	660.0	-0.7798614501953125	-0.94171142578125	1.222703680761488
120.0	680.0	-0.791015625	-1.040771484375	1.3072532278339501
120.0	700.0	-0.74664306640625	-1.0994873046875	1.329040331134278
120.0	720.0	-0.4917144775390625	-0.97760009765625	1.0942966135189411
120.0	740.0	0.6271514892578125	0.220947265625	0.6649335941772354
120.0	760.0	0.8197250366210938	0.152099609375	0.8337166346160313
120.0	780.0	0.82635498046875	0.1441650390625	0.8388361653108433
120.0	800.0	0.82086181640625	0.14251708984375	0.8331417901721768
140.0	0.0	-0.2036590576171875	0.23124442994594574	0.3081411983661813
140.0	20.0	-0.1881561279296875	0.2126750946044922	0.28396025134254727
140.0	40.0	-0.191009521484375	0.20716094970703125	0.28178058198039313
140.0	60.0	-0.189239501953125	0.21342086791992188	0.2852368418755886
140.0	80.0	-0.1519317626953125	0.1673736572265625	0.22604690143662573
140.0	100.0	-0.173675537109375	0.18811798095703125	0.256030402393114
140.0	120.0	-0.156951904296875	0.18918609619140625	0.24581553908278342
140.0	140.0	-0.05706787109375	0.097015380859375	0.11255543538391405
140.0	160.0	0.0164947509765625	0.0360565185546875	0.03965033846089253
140.0	180.0	0.0534820556640625	-0.0405426025390625	0.06711209204528105
140.0	200.0	0.0254058837890625	-0.049102783203125	0.05528600410046329
140.0	220.0	-0.073516845703125	-0.092193603515625	0.11791686533881975
140.0	240.0	0.0854034423828125	-0.1901092529296875	0.20841131452087305
140.0	260.0	0.562225341796875	-0.17962646484375	0.5902228408244431
140.0	280.0	1.2301177978515625	-0.454498291015625	1.311395627996106
140.0	300.0	1.2236480712890625	-0.586212158203125	1.3568195520387405
140.0	320.0	1.35968017578125	-0.664306640625	1.5132856614634937
140.0	340.0	1.551971435546875	-1.029144287109375	1.8621904576179342
140.0	360.0	1.1324920654296875	-1.07305908203125	1.5601262999484844
140.0	380.0	0.1856842041015625	-0.618865966796875	0.6461220538816652
140.0	400.0	0.2503814697265625	-0.5406494140625	0.5958126125792892
140.0	420.0	0.3424224853515625	-0.520355224609375	0.6229146958072302
140.0	440.0	0.4361724853515625	-0.518798828125	0.6777895403749103
140.0	460.0	0.516357421875	-0.514923095703125	0.7292261525849758
140.0	480.0	0.5018463134765625	-0.496673583984375	0.7060696646775729
140.0	500.0	0.4019927978515625	-0.422454833984375	0.5831520353057966
140.0	520.0	0.3212127685546875	-0.3486328125	0.47404902766931967
140.0	540.0	0.21533203125	-0.2391357421875	0.32179774218259743
140.0	560.0	0.122039794921875	-0.06463623046875	0.13809979664642041
140.0	580.0	0.12506103515625	0.05670166015625	0.13731475076927338
140.0	600.0	0.0839996337890625	0.11737060546875	0.14433224693323934
140.0	620.0	0.1016845703125	0.1414794921875	0.17423030318882715
140.0	640.0	0.112640380859375	0.15673828125	0.19301488079769694
140.0	660.0	0.2435455322265625	0.12298583984375	0.27283684331408053
140.0	680.0	0.3032684326171875	0.163330078125	0.3444538527036738
140.0	700.0	0.360443115234375	0.2315673828125	0.4284188279038304
140.0	720.0	0.3726806640625	0.1336669921875	0.395926435296406
140.0	740.0	0.586090087890625	0.2227783203125	0.6270022098245742
140.0	760.0	0.7769012451171875	0.1748046875	0.7963241949335766
140.0	780.0	0.789093017578125	0.17108154296875	0.8074259623860998
140.0	800.0	0.7854766845703125	0.1702880859375	0.8037236180527655
160.0	0.0	-0.189178466796875	0.24746879935264587	0.3114952631303668
160.0	20.0	-0.201568603515625	0.24864768981933594	0.32008682505803315
160.0	40.0	-0.2078399658203125	0.24825286865234375	0.3237698846191636
160.0	60.0	-0.210540771484375	0.24834823608398438	0.3255829584349621
160.0	80.0	-0.2154083251953125	0.25018310546875	0.3301398685791178
160.0	100.0	-0.2098541259765625	0.24611663818359375	0.3234380215438206
160.0	120.0	-0.1657257080078125	0.21822357177734375	0.27401922847485033
160.0	140.0	-0.02911376953125	0.108428955078125	0.1122695411750346
160.0	160.0	0.0764617919921875	0.05426025390625	0.0937580971896682
160.0	180.0	0.06085205078125	-0.0101318359375	0.061689757527066395
160.0	200.0	-0.097747802734375	-0.037933349609375	0.1048502358222687
160.0	220.0	-0.2509765625	-0.08489990234375	0.2649475954642629
160.0	240.0	0.136749267578125	-0.20159912109375	0.24360330007806977
160.0	260.0	0.9052276611328125	-0.20257568359375	0.9276173920660701
160.0	280.0	1.8209991455078125	-0.47015380859375	1.8807132933212845
160.0	300.0	1.84521484375	-0.62799072265625	1.9491511401986394
160.0	320.0	2.0846710205078125	-0.73345947265625	2.2099357596487432
160.0	340.0	2.24462890625	-1.001739501953125	2.4580156542516907
160.0	360.0	1.4164886474609375	-1.003173828125	1.7357412876983376
160.0	380.0	0.198944091796875	-0.6680908203125	0.6970825602801383
160.0	400.0	0.2761383056640625	-0.57464599609375	0.637550299726694
160.0	420.0	0.3448028564453125	-0.53729248046875	0.6384138308190925
160.0	440.0	0.4058837890625	-0.51397705078125	0.6549153067027245
160.0	460.0	0.4044647216796875	-0.49310302734375	0.637763519385515
160.0	480.0	0.3561553955078125	-0.432769775390625	0.5604786742071266
160.0	500.0	0.2615814208984375	-0.29559326171875	0.3947153609029866
160.0	520.0	0.2025146484375	-0.20184326171875	0.2859246144231518
160.0	540.0	0.176300048828125	-0.11981201171875	0.21315868588657874
160.0	560.0	0.135101318359375	-0.013427734375	0.1357669704784148
160.0	580.0	0.1243743896484375	0.0721435546875	0.14378345274533388
160.0	600.0	0.0739898681640625	0.13653564453125	0.1552948254723872
160.0	620.0	0.0794677734375	0.148193359375	0.16815587643006036
160.0	640.0	0.0831298828125	0.16107177734375	0.18125864082325718
160.0	660.0	0.0516510009765625	0.16900634765625	0.17672286623407313
160.0	680.0	0.1555023193359375	0.2193603515625	0.2688864726171242
160.0	700.0	0.269500732421875	0.166015625	0.3165309345388973
160.0	720.0	0.3660736083984375	0.04364013671875	0.3686656321094818
160.0	740.0	0.58294677734375	0.20745849609375	0.6187616445909879
160.0	760.0	0.6432342529296875	0.1732177734375	0.6661491583546874
160.0	780.0	0.66485595703125	0.1739501953125	0.6872351228285675
160.0	800.0	0.6694488525390625	0.175537109375	0.6920802286827721
180.0	0.0	-0.2079925537109375	0.27996477484703064	0.3487709528535107
180.0	20.0	-0.2332305908203125	0.288116455078125	0.3706853115260669
180.0	40.0	-0.2390899658203125	0.2853851318359375	0.37230187379191854
180.0	60.0	-0.2369842529296875	0.278717041015625	0.3658479535123132
180.0	80.0	-0.2455596923828125	0.27935028076171875	0.3719356690138667
180.0	100.0	-0.2095947265625	0.25884246826171875	0.3330606142710783
180.0	120.0	-0.119476318359375	0.191619873046875	0.22581577977460127
180.0	140.0	0.03515625	0.12811279296875	0.13284897303448115
180.0	160.0	0.0961151123046875	0.0782928466796875	0.12396727251396533
180.0	180.0	-0.024871826171875	0.01251220703125	0.027841750338598113
180.0	200.0	-0.145172119140625	-0.0242919921875	0.14719050601250538
180.0	220.0	-0.2692108154296875	-0.0644989013671875	0.2768294988289569
180.0	240.0	0.1752777099609375	-0.186431884765625	0.25588888851689867
180.0	260.0	1.1063995361328125	-0.15887451171875	1.117748202426993
180.0	280.0	2.14813232421875	-0.3565673828125	2.1775244615937623
180.0	300.0	2.203826904296875	-0.532073974609375	2.2671470482876415
180.0	320.0	2.3695068359375	-0.579864501953125	2.4394272865121205
180.0	340.0	2.54205322265625	-0.81414794921875	2.6692454870307682
180.0	360.0	1.438262939453125	-0.97802734375	1.7392923181935303
180.0	380.0	0.2212982177734375	-0.62408447265625	0.6621588406117745
180.0	400.0	0.2516937255859375	-0.52178955078125	0.5793220751911909
180.0	420.0	0.2883148193359375	-0.4544677734375	0.538206644460985
180.0	440.0	0.23223876953125	-0.40740966796875	0.468953604984327
180.0	460.0	0.022216796875	-0.2642822265625	0.2652144063587376
180.0	480.0	-0.0359649658203125	-0.117706298828125	0.1230782334544663
180.0	500.0	-0.077606201171875	-0.011505126953125	0.07845438424037918
180.0	520.0	-0.0760345458984375	0.0528564453125	0.09260159815605183
180.0	540.0	-0.0337677001953125	0.1085205078125	0.11365279667638356
180.0	560.0	0.0650177001953125	0.06256103515625	0.09022851244761318
180.0	580.0	0.111724853515625	0.07177734375	0.13279469104182415
180.0	600.0	0.0650482177734375	0.12213134765625	0.13837390185953546
180.0	620.0	0.0732269287109375	0.12750244140625	0.14703419892321287
180.0	640.0	0.0789031982421875	0.13177490234375	0.15359146975190643
180.0	660.0	0.0579833984375	0.13958740234375	0.15115130627102705
180.0	680.0	0.1335906982421875	0.203369140625	0.24332176642336423
180.0	700.0	0.2698822021484375	0.11968994140625	0.29523225621588445
180.0	720.0	0.364654541015625	0.02154541015625	0.3652904857536221
180.0	740.0	0.4395904541015625	0.11383056640625	0.4540893801726546
180.0	760.0	0.4955902099609375	0.14447021484375	0.5162182670015906
180.0	780.0	0.5016632080078125	0.14654541015625	0.522629439953925
180.0	800.0	0.5032501220703125	0.15045166015625	0.5252584006063645
200.0	0.0	-0.2649078369140625	0.3499630391597748	0.4389194582567895
200.0	20.0	-0.285980224609375	0.34873390197753906	0.45099891713407514
200.0	40.0	-0.2904052734375	0.3466072082519531	0.45218555887215367
200.0	60.0	-0.278411865234375	0.3311805725097656	0.4326589168284642
200.0	80.0	-0.28704833984375	0.3264617919921875	0.4347114572193874
200.0	100.0	-0.2200469970703125	0.28987884521484375	0.3639373927240144
200.0	120.0	-0.050048828125	0.19548797607421875	0.20179304741809148
200.0	140.0	0.1446990966796875	0.1543731689453125	0.211586634431704
200.0	160.0	0.057708740234375	0.103302001953125	0.11832836645099945
200.0	180.0	-0.0618133544921875	0.047821044921875	0.0781520513550145
200.0	200.0	-0.111785888671875	0.016632080078125	0.11301641913406209
200.0	220.0	-0.2311553955078125	-0.0243682861328125	0.23243629286629022
200.0	240.0	0.1296234130859375	-0.175628662109375	0.21828343082876586
200.0	260.0	0.80853271484375	-0.148468017578125	0.8220510344353221
200.0	280.0	1.4234771728515625	-0.109893798828125	1.4277128242928805
200.0	300.0	1.475372314453125	-0.3419189453125	1.5144741765439196
200.0	320.0	1.495849609375	-0.358612060546875	1.5382355683824944
200.0	340.0	1.3435516357421875	-0.449737548828125	1.4168256282025102
200.0	360.0	0.7903289794921875	-0.699432373046875	1.0553793347849603
200.0	380.0	0.2176666259765625	-0.530914306640625	0.5738020225301723
200.0	400.0	0.1530303955078125	-0.401031494140625	0.42923718529728955
200.0	420.0	0.092987060546875	-0.30255126953125	0.31651834721563815
200.0	440.0	0.050201416015625	-0.23382568359375	0.23915399323042535
200.0	460.0	-0.0494842529296875	-0.123046875	0.13262437458957124
200.0	480.0	-0.1156005859375	0.035980224609375	0.12107052503410728
200.0	500.0	-0.1300811767578125	0.11297607421875	0.17229250097603716
200.0	520.0	-0.11895751953125	0.16583251953125	0.20408654043593893
200.0	540.0	-0.084625244140625	0.20794677734375	0.2245067797495468
200.0	560.0	-0.009033203125	0.15545654296875	0.1557187705785411
200.0	580.0	0.051971435546875	0.06646728515625	0.0843737524876382
200.0	600.0	0.0026702880859375	0.105712890625	0.1057466107388559
200.0	620.0	0.0070037841796875	0.10772705078125	0.10795448329208777
200.0	640.0	0.034637451171875	0.111328125	0.1165920427803701
200.0	660.0	0.0461883544921875	0.10986328125	0.11917761810722925
200.0	680.0	0.077850341796875	0.11419677734375	0.13820846455115648
200.0	700.0	0.1767120361328125	0.025634765625	0.17856171180533947
200.0	720.0	0.2292938232421875	-0.02728271484375	0.23091124681631447
200.0	740.0	0.338623046875	0.05230712890625	0.3426391740728481
200.0	760.0	0.4403533935546875	0.12860107421875	0.45874758583053704
200.0	780.0	0.46466064453125	0.13665771484375	0.4843395973926893
200.0	800.0	0.481475830078125	0.14471435546875	0.5027536371108171
220.0	0.0	-0.2482757568359375	0.3492777347564697	0.42852746403126646
220.0	20.0	-0.2846832275390625	0.36566734313964844	0.46341897445062286
220.0	40.0	-0.29339599609375	0.37064361572265625	0.4727133385042227
220.0	60.0	-0.284576416015625	0.3581047058105469	0.45740869785778715
220.0	80.0	-0.2842254638671875	0.347320556640625	0.44879358660265134
220.0	100.0	-0.106292724609375	0.279937744140625	0.29943828061793715
220.0	120.0	0.1928863525390625	0.21527099609375	0.2890445411264825
220.0	140.0	0.0758819580078125	0.167236328125	0.18364656543434751
220.0	160.0	-0.01513671875	0.13385009765625	0.1347032623847851
220.0	180.0	-0.05865478515625	0.096710205078125	0.11310723932613173
220.0	200.0	-0.072235107421875	0.0789642333984375	0.10701990889760996
220.0	220.0	-0.142303466796875	0.0585784912109375	0.15388864901271695
220.0	240.0	0.1621246337890625	-0.089447021484375	0.18516254084901695
220.0	260.0	0.8385772705078125	-0.084228515625	0.8427967023290515
220.0	280.0	1.3240814208984375	0.131256103515625	1.330571220896698
220.0	300.0	1.2668914794921875	-0.1109619140625	1.2717415488936097
220.0	320.0	1.2281494140625	-0.11566162109375	1.2335836387761052
220.0	340.0	0.909576416015625	-0.076629638671875	0.9127986404978984
220.0	360.0	0.275238037109375	-0.310760498046875	0.4151241551851247
220.0	380.0	0.1197967529296875	-0.343048095703125	0.36336380939498775
220.0	400.0	0.095916748046875	-0.296875	0.3119852371201043
220.0	420.0	0.038848876953125	-0.197235107421875	0.20102468216673697
220.0	440.0	-0.0012969970703125	-0.124298095703125	0.12430486232172747
220.0	460.0	-0.073272705078125	-0.03753662109375	0.0823279249866146
220.0	480.0	-0.1203460693359375	0.0888671875	0.149601314896529
220.0	500.0	-0.116180419921875	0.153350830078125	0.1923911823833753
220.0	520.0	-0.1040191650390625	0.1966552734375	0.22247085936410102
220.0	540.0	-0.056488037109375	0.23870849609375	0.2453011301315385
220.0	560.0	-0.03460693359375	0.259765625	0.2620607177438138
220.0	580.0	-0.0083465576171875	0.06170654296875	0.062268470907925956
220.0	600.0	-0.02142333984375	0.081787109375	0.0845463822406318
220.0	620.0	-0.029205322265625	0.08258056640625	0.08759281247120723
220.0	640.0	0.0182342529296875	0.080078125	0.08212791293719476
220.0	660.0	0.0143280029296875	0.07574462890625	0.07708787502648297
220.0	680.0	-0.002899169921875	0.0467529296875	0.04684273284726483
220.0	700.0	0.09747314453125	-0.09246826171875	0.13435547376306334
220.0	720.0	0.1052093505859375	-0.13043212890625	0.16757549851255502
220.0	740.0	0.1716766357421875	-0.076171875	0.18781645774737463
220.0	760.0	0.280517578125	0.04412841796875	0.2839673025359437
220.0	780.0	0.33148193359375	0.071044921875	0.3390098128716574
220.0	800.0	0.382781982421875	0.0997314453125	0.3955608767951411
240.0	0.0	-0.24029541015625	0.34372520446777344	0.41939110663982027
240.0	20.0	-0.263946533203125	0.3532257080078125	0.44094917302062014
240.0	40.0	-0.2683563232421875	0.3564300537109375	0.44615860342757846
240.0	60.0	-0.2568817138671875	0.3416595458984375	0.4274569688551938
240.0	80.0	-0.1829071044921875	0.28719329833984375	0.34049228990541697
240.0	100.0	0.1545257568359375	0.25473785400390625	0.2979422490823259
240.0	120.0	0.1233978271484375	0.21331787109375	0.24643769572231722
240.0	140.0	-0.02117919921875	0.1796417236328125	0.1808858959380617
240.0	160.0	-0.074249267578125	0.1562957763671875	0.17303561323065808
240.0	180.0	-0.084808349609375	0.1262054443359375	0.15205351144744206
240.0	200.0	-0.03924560546875	0.1163177490234375	0.12276007610981746
240.0	220.0	-0.0822906494140625	0.1068267822265625	0.13484699619149682
240.0	240.0	0.1652679443359375	0.0836029052734375	0.18521052668567708
240.0	260.0	0.714202880859375	0.170501708984375	0.7342728292633625
240.0	280.0	1.07086181640625	0.562408447265625	1.2095653315933887
240.0	300.0	0.9379730224609375	0.2081298828125	0.9607868853101875
240.0	320.0	0.838043212890625	0.1783447265625	0.8568099370132762
240.0	340.0	0.557525634765625	0.16693115234375	0.5819801053675506
240.0	360.0	0.1022796630859375	-0.0966796875	0.1407412215950627
240.0	380.0	0.0344390869140625	-0.07122802734375	0.07911689191794853
240.0	400.0	0.006195068359375	-0.062408447265625	0.06271517489478623
240.0	420.0	-0.0426788330078125	0.004791259765625	0.04294693187004681
240.0	440.0	-0.064666748046875	0.04541015625	0.07901816622528914
240.0	460.0	-0.0954742431640625	0.07049560546875	0.11868008046069142
240.0	480.0	-0.118499755859375	0.127471923828125	0.17404391257143922
240.0	500.0	-0.1105804443359375	0.1553955078125	0.19072440462048407
240.0	520.0	-0.1062774658203125	0.1854248046875	0.2137223851976793
240.0	540.0	-0.081329345703125	0.22222900390625	0.23664359837033938
240.0	560.0	-0.1194610595703125	0.20770263671875	0.23960661521248278
240.0	580.0	-0.1170654296875	-0.0008544921875	0.11706854823058799
240.0	600.0	-0.0663604736328125	0.02166748046875	0.06980825288341534
240.0	620.0	-0.054534912109375	0.03192138671875	0.0631904389035655
240.0	640.0	-0.011505126953125	0.02886962890625	0.03107769971204608
240.0	660.0	-0.0205230712890625	0.018798828125	0.02783150003160506
240.0	680.0	-0.0531158447265625	0.01043701171875	0.05413154509741637
240.0	700.0	0.01812744140625	-0.143798828125	0.1449369073150808
240.0	720.0	0.0379791259765625	-0.21240234375	0.21577110473934355
240.0	740.0	0.08148193359375	-0.24139404296875	0.25477517438513314
240.0	760.0	0.15301513671875	-0.2808837890625	0.3198583046024673
240.0	780.0	0.223876953125	-0.15496826171875	0.272279364404768
240.0	800.0	0.341644287109375	-0.08917236328125	0.35308997336038345
260.0	0.0	-0.27117919921875	0.3809046149253845	0.46757511028751086
260.0	20.0	-0.28912353515625	0.3940238952636719	0.48872001045588914
260.0	40.0	-0.283172607421875	0.3871650695800781	0.47967021660412695
260.0	60.0	-0.233489990234375	0.3678474426269531	0.43569406306127023
260.0	80.0	-0.094268798828125	0.2999420166015625	0.3144070924065001
260.0	100.0	0.065338134765625	0.2487335205078125	0.25717199707367316
260.0	120.0	0.00665283203125	0.2083892822265625	0.20849545107972486
260.0	140.0	-0.076385498046875	0.184661865234375	0.19983680537805748
260.0	160.0	-0.094940185546875	0.1741485595703125	0.19834656445749127
260.0	180.0	-0.121978759765625	0.14764404296875	0.19151391922812858
260.0	200.0	-0.068878173828125	0.13873291015625	0.154890358609952
260.0	220.0	-0.062347412109375	0.1108551025390625	0.12718511530710777
260.0	240.0	-0.002471923828125	0.138336181640625	0.138358265233126
260.0	260.0	0.185546875	0.097137451171875	0.2094357353520025
260.0	280.0	0.150238037109375	0.11517333984375	0.18930495504672315
260.0	300.0	0.194549560546875	0.066741943359375	0.20567940711789356
260.0	320.0	0.182830810546875	0.0684814453125	0.19523527764550194
260.0	340.0	0.0843505859375	0.071563720703125	0.11061820586537487
260.0	360.0	0.071624755859375	0.04095458984375	0.08250687293301609
260.0	380.0	0.01910400390625	0.11444091796875	0.11602450892281416
260.0	400.0	-0.0218505859375	0.1361083984375	0.13785116695564578
260.0	420.0	-0.060333251953125	0.17138671875	0.1816961987910888
260.0	440.0	-0.076873779296875	0.166473388671875	0.1833656649410729
260.0	460.0	-0.099761962890625	0.1641845703125	0.19211720997477216
260.0	480.0	-0.114166259765625	0.155792236328125	0.1931454264770215
260.0	500.0	-0.1143798828125	0.15203857421875	0.19025899622007783
260.0	520.0	-0.13092041015625	0.14874267578125	0.19815281323778067
260.0	540.0	-0.1295166015625	0.17401123046875	0.21692039648116956
260.0	560.0	-0.1458740234375	0.1514892578125	0.21030507827065514
260.0	580.0	-0.151092529296875	-0.06719970703125	0.16536248980471013
260.0	600.0	-0.08782958984375	-0.03070068359375	0.09304068371011094
260.0	620.0	-0.066253662109375	-0.0067138671875	0.0665929707665503
260.0	640.0	-0.018951416015625	-0.00616455078125	0.01992881971748196
260.0	660.0	-0.034423828125	-0.0216064453125	0.04064281513160222
260.0	680.0	-0.054351806640625	-0.04266357421875	0.06909630561917676
260.0	700.0	-0.008209228515625	-0.17071533203125	0.17091259761457517
260.0	720.0	-0.01043701171875	-0.26019287109375	0.2604021147794813
260.0	740.0	0.011962890625	-0.29095458984375	0.29120041913302686
260.0	760.0	0.0594482421875	-0.38323974609375	0.3878231510433404
260.0	780.0	0.1109619140625	-0.2222900390625	0.2484459857571086
260.0	800.0	0.224212646484375	-0.16229248046875	0.2767854043482548
280.0	0.0	-0.24615478515625	0.37601885199546814	0.44942447119767454
280.0	20.0	-0.264739990234375	0.3966255187988281	0.4768637799117653
280.0	40.0	-0.238128662109375	0.3680419921875	0.43836077348611463
280.0	60.0	-0.19219970703125	0.3543891906738281	0.4031531047249286
280.0	80.0	-0.024261474609375	0.29114532470703125	0.29215444417120207
280.0	100.0	0.02252197265625	0.2369842529296875	0.23805204344632494
280.0	120.0	-0.093292236328125	0.21044158935546875	0.23019362260835652
280.0	140.0	-0.149383544921875	0.1978912353515625	0.2479443173827409
280.0	160.0	-0.135040283203125	0.1916961669921875	0.23448517762766335
280.0	180.0	-0.1697998046875	0.16900634765625	0.23957278480666036
280.0	200.0	-0.1190185546875	0.1606292724609375	0.1999179319901832
280.0	220.0	-0.0615234375	0.110595703125	0.1265564811123063
280.0	240.0	-0.0322265625	0.1306610107421875	0.13457656207057916
280.0	260.0	-0.006683349609375	0.144378662109375	0.1445332668782319
280.0	280.0	0.025360107421875	0.154998779296875	0.15705972313731617
280.0	300.0	0.07305908203125	0.172332763671875	0.18717962202663846
280.0	320.0	0.042083740234375	0.183685302734375	0.18844450544585625
280.0	340.0	0.017120361328125	0.187347412109375	0.18812804043014308
280.0	360.0	-0.008148193359375	0.193634033203125	0.19380539690506732
280.0	380.0	-0.038360595703125	0.201141357421875	0.20476665003904587
280.0	400.0	-0.036529541015625	0.22314453125	0.22611476995896235
280.0	420.0	-0.0174560546875	0.233551025390625	0.2342024664820278
280.0	440.0	-0.0047607421875	0.22491455078125	0.22496493019870303
280.0	460.0	-0.0018310546875	0.219818115234375	0.2198257413190311
280.0	480.0	0.00238037109375	0.19586181640625	0.1958762805765403
280.0	500.0	-0.0186767578125	0.166290283203125	0.1673358287102983
280.0	520.0	-0.053680419921875	0.15765380859375	0.1665422194132875
280.0	540.0	-0.081573486328125	0.1683349609375	0.187058527593784
280.0	560.0	-0.117431640625	0.17352294921875	0.20952423278812415
280.0	580.0	-0.226226806640625	-0.05560302734375	0.2329597920084162
280.0	600.0	-0.121612548828125	-0.0308837890625	0.125472787724391
280.0	620.0	-0.062347412109375	0.00042724609375	0.062348875979931384
280.0	640.0	-0.00933837890625	0.00439453125	0.010320718264923305
280.0	660.0	-0.01483154296875	-0.01007080078125	0.017927512242625947
280.0	680.0	-0.0223388671875	-0.0364990234375	0.042792565932787185
280.0	700.0	-0.01715087890625	-0.19744873046875	0.198192214304644
280.0	720.0	-0.025848388671875	-0.31103515625	0.31210736553371216
280.0	740.0	-0.032196044921875	-0.35687255859375	0.3583219340005031
280.0	760.0	-0.01715087890625	-0.47454833984375	0.47485816776772
280.0	780.0	0.015411376953125	-0.2813720703125	0.2817938120178187
280.0	800.0	0.096435546875	-0.21875	0.23906354218299436
300.0	0.0	-0.381591796875	0.46745097637176514	0.6034258154514172
300.0	20.0	-0.3831787109375	0.4726428985595703	0.60845479213703
300.0	40.0	-0.338104248046875	0.4089241027832031	0.5305972148290928
300.0	60.0	-0.2744140625	0.3527717590332031	0.44693510901375183
300.0	80.0	-0.058746337890625	0.28775787353515625	0.29369325153471687
300.0	100.0	-0.075225830078125	0.24416351318359375	0.2554892300687015
300.0	120.0	-0.13507080078125	0.22219085693359375	0.26002480291036245
300.0	140.0	-0.160552978515625	0.2077178955078125	0.26253377501653624
300.0	160.0	-0.1739501953125	0.181671142578125	0.25152151894996644
300.0	180.0	-0.176605224609375	0.1522979736328125	0.23320394107302012
300.0	200.0	-0.156402587890625	0.1410980224609375	0.21064287655003172
300.0	220.0	-0.117431640625	0.1038665771484375	0.1567751768246857
300.0	240.0	-0.134307861328125	0.160125732421875	0.20899486069800083
300.0	260.0	-0.210540771484375	0.19189453125	0.2848700187469595
300.0	280.0	-0.17279052734375	0.193145751953125	0.259156029907215
300.0	300.0	-0.119842529296875	0.208587646484375	0.24056399999618178
300.0	320.0	-0.110870361328125	0.206512451171875	0.2343920423351549
300.0	340.0	-0.09234619140625	0.2154541015625	0.23441051373038674
300.0	360.0	-0.072784423828125	0.214508056640625	0.22651993006296314
300.0	380.0	-0.058319091796875	0.20654296875	0.2146185323034239
300.0	400.0	-0.043975830078125	0.238861083984375	0.24287546412359312
300.0	420.0	-0.016510009765625	0.241302490234375	0.24186664138688427
300.0	440.0	0.006683349609375	0.237152099609375	0.23724625499918023
300.0	460.0	0.008636474609375	0.231109619140625	0.23127093365358978
300.0	480.0	0.0269775390625	0.18768310546875	0.1896120663150493
300.0	500.0	0.0177001953125	0.144744873046875	0.14582309552144546
300.0	520.0	-0.01202392578125	0.1339111328125	0.13444986531164702
300.0	540.0	-0.0257568359375	0.146240234375	0.14849114703431388
300.0	560.0	-0.02239990234375	0.135498046875	0.13733709015393195
300.0	580.0	-0.120574951171875	0.01983642578125	0.12219575540040284
300.0	600.0	-0.0682373046875	-0.02264404296875	0.07189633115107687
300.0	620.0	-0.050048828125	-0.0028076171875	0.050127516504982934
300.0	640.0	-0.038970947265625	-0.0013427734375	0.03899407354053408
300.0	660.0	-0.0357666015625	-0.0152587890625	0.038885478407555914
300.0	680.0	0.00201416015625	-0.04571533203125	0.045759681203680354
300.0	700.0	-0.014434814453125	-0.22198486328125	0.2224536882011431
300.0	720.0	-0.03997802734375	-0.3289794921875	0.3313996815783669
300.0	740.0	-0.049346923828125	-0.38671875	0.3898544734806326
300.0	760.0	-0.05242919921875	-0.49993896484375	0.502680603862691
300.0	780.0	-0.035125732421875	-0.36883544921875	0.37050425865105824
300.0	800.0	0.005584716796875	-0.3089599609375	0.30901043109287235
320.0	0.0	-0.3775634765625	0.4479083716869354	0.5858123319470181
320.0	20.0	-0.36798095703125	0.44042205810546875	0.5739177414956708
320.0	40.0	-0.31744384765625	0.3540496826171875	0.47552263266445655
320.0	60.0	-0.23138427734375	0.297607421875	0.37697328997818086
320.0	80.0	-0.06512451171875	0.26233673095703125	0.2702993940722535
320.0	100.0	-0.121551513671875	0.23105621337890625	0.261078042387564
320.0	120.0	-0.1649169921875	0.224761962890625	0.2787750962238532
320.0	140.0	-0.1929931640625	0.2153167724609375	0.28914991592226025
320.0	160.0	-0.175445556640625	0.20526123046875	0.2700246582786173
320.0	180.0	-0.17181396484375	0.188934326171875	0.25537466225401023
320.0	200.0	-0.16351318359375	0.1524505615234375	0.22355700596889108
320.0	220.0	-0.1383056640625	0.1204681396484375	0.18341491046838188
320.0	240.0	-0.184661865234375	0.129058837890625	0.22529134051160754
320.0	260.0	-0.282073974609375	0.18927001953125	0.3396893690495628
320.0	280.0	-0.239837646484375	0.19940185546875	0.3119025434900208
320.0	300.0	-0.13482666015625	0.209381103515625	0.2490354890338118
320.0	320.0	-0.123260498046875	0.204681396484375	0.238930166461997
320.0	340.0	-0.102020263671875	0.217864990234375	0.24056867661751646
320.0	360.0	-0.0804443359375	0.21002197265625	0.22490113424091035
320.0	380.0	-0.074432373046875	0.212738037109375	0.22538334142198482
320.0	400.0	-0.056243896484375	0.240966796875	0.24744367659720584
320.0	420.0	-0.01800537109375	0.246429443359375	0.24708634916286867
320.0	440.0	0.012725830078125	0.23675537109375	0.23709713725162643
320.0	460.0	0.01153564453125	0.234466552734375	0.23475015536926236
320.0	480.0	0.016815185546875	0.191650390625	0.1923866489434517
320.0	500.0	-0.020477294921875	0.133148193359375	0.134713625896503
320.0	520.0	-0.024993896484375	0.1259765625	0.12843204102087633
320.0	540.0	-0.031951904296875	0.13018798828125	0.13405161871799812
320.0	560.0	-0.014373779296875	0.1173095703125	0.11818688936670875
320.0	580.0	0.022552490234375	0.0699462890625	0.07349216399988769
320.0	600.0	0.008819580078125	-0.04559326171875	0.0464384593511552
320.0	620.0	-0.02569580078125	-0.02850341796875	0.03837602133743086
320.0	640.0	-0.013916015625	-0.0272216796875	0.030572460415937974
320.0	660.0	-0.022613525390625	-0.04107666015625	0.04688990872442063
320.0	680.0	0.001373291015625	-0.06005859375	0.0600742924339616
320.0	700.0	-0.01483154296875	-0.239501953125	0.23996074724321803
320.0	720.0	-0.07769775390625	-0.32794189453125	0.3370205144361715
320.0	740.0	-0.0792236328125	-0.39617919921875	0.4040226997207209
320.0	760.0	-0.079193115234375	-0.4859619140625	0.492372350381105
320.0	780.0	-0.0577392578125	-0.4195556640625	0.423510067341573
320.0	800.0	0.016632080078125	-0.36102294921875	0.3614058604260995
340.0	0.0	-0.412017822265625	0.4358309507369995	0.5997560366389196
340.0	20.0	-0.389984130859375	0.41245269775390625	0.5676309101930737
340.0	40.0	-0.35003662109375	0.3196220397949219	0.47400831683568184
340.0	60.0	-0.235595703125	0.2884788513183594	0.37245856546590955
340.0	80.0	-0.0919189453125	0.25299835205078125	0.2691788599570431
340.0	100.0	-0.150238037109375	0.2290802001953125	0.27395110132284994
340.0	120.0	-0.18426513671875	0.226287841796875	0.2918215686940689
340.0	140.0	-0.189422607421875	0.218231201171875	0.2889736689863302
340.0	160.0	-0.185333251953125	0.2003936767578125	0.27295794541290636
340.0	180.0	-0.16143798828125	0.1948089599609375	0.25300742072389726
340.0	200.0	-0.170562744140625	0.1559906005859375	0.2311378747846008
340.0	220.0	-0.17236328125	0.1337432861328125	0.21816591692762174
340.0	240.0	-0.23553466796875	0.124664306640625	0.26649159304814307
340.0	260.0	-0.345001220703125	0.1922607421875	0.3949557383722063
340.0	280.0	-0.3135986328125	0.219970703125	0.3830551040453267
340.0	300.0	-0.203399658203125	0.221832275390625	0.3009667412890171
340.0	320.0	-0.188446044921875	0.21710205078125	0.2874808033593231
340.0	340.0	-0.157257080078125	0.227264404296875	0.27636732566479577
340.0	360.0	-0.121795654296875	0.21234130859375	0.2447917742509132
340.0	380.0	-0.12054443359375	0.2060546875	0.23872472580602258
340.0	400.0	-0.079833984375	0.232513427734375	0.24583726149218343
340.0	420.0	-0.03173828125	0.22357177734375	0.22581332582765665
340.0	440.0	-0.012725830078125	0.223663330078125	0.2240250699649787
340.0	460.0	-0.05804443359375	0.23052978515625	0.23772492110716123
340.0	480.0	-0.068328857421875	0.190216064453125	0.2021162634045423
340.0	500.0	-0.083251953125	0.141693115234375	0.1643405811233156
340.0	520.0	-0.0712890625	0.12567138671875	0.14448331347232635
340.0	540.0	-0.035858154296875	0.11468505859375	0.12016018431340045
340.0	560.0	-0.008697509765625	0.10333251953125	0.10369790870022069
340.0	580.0	0.014495849609375	0.0684814453125	0.06999884290462625
340.0	600.0	-0.015380859375	-0.03509521484375	0.03831768442954892
340.0	620.0	-0.050018310546875	-0.0242919921875	0.05560514611437675
340.0	640.0	-0.061248779296875	-0.02783203125	0.06727581236119175
340.0	660.0	-0.051300048828125	-0.0382080078125	0.06396520046687941
340.0	680.0	-0.021636962890625	-0.05218505859375	0.05649281815915545
340.0	700.0	-0.056640625	-0.253662109375	0.2599088804426757
340.0	720.0	-0.10076904296875	-0.35009765625	0.36431136261799596
340.0	740.0	-0.0970458984375	-0.4339599609375	0.44467870884540683
340.0	760.0	-0.083221435546875	-0.47357177734375	0.480828488788883
340.0	780.0	-0.0560302734375	-0.46923828125	0.4725716412692737
340.0	800.0	-0.01080322265625	-0.4072265625	0.40736983543866734
360.0	0.0	-0.412353515625	0.4425889253616333	0.6049135299371825
360.0	20.0	-0.38519287109375	0.38962745666503906	0.5478896813490041
360.0	40.0	-0.351104736328125	0.3139610290527344	0.47100537537898024
360.0	60.0	-0.229461669921875	0.2636299133300781	0.3495044909092872
360.0	80.0	-0.124542236328125	0.23448944091796875	0.26551095369425365
360.0	100.0	-0.164031982421875	0.22216033935546875	0.2761552238140487
360.0	120.0	-0.198516845703125	0.217559814453125	0.29451860873771035
360.0	140.0	-0.2181396484375	0.2121429443359375	0.30428528563168605
360.0	160.0	-0.2166748046875	0.1997833251953125	0.29472249322449456
360.0	180.0	-0.211181640625	0.193634033203125	0.2865167083288086
360.0	200.0	-0.202117919921875	0.1650543212890625	0.2609493869119806
360.0	220.0	-0.195220947265625	0.135040283203125	0.23737543330949
360.0	240.0	-0.233978271484375	0.094085693359375	0.25218633829319587
360.0	260.0	-0.2230224609375	0.24346923828125	0.33017614703650355
360.0	280.0	-0.14239501953125	0.346405029296875	0.3745300867880629
360.0	300.0	-0.029754638671875	0.18914794921875	0.19147398051994602
360.0	320.0	-0.04345703125	0.185333251953125	0.19035999538922033
360.0	340.0	-0.058624267578125	0.1864013671875	0.19540285166404506
360.0	360.0	-0.10894775390625	0.088287353515625	0.1402293473992151
360.0	380.0	-0.1617431640625	0.14105224609375	0.2146079850542393
360.0	400.0	-0.112213134765625	0.167999267578125	0.20202856610072437
360.0	420.0	-0.062744140625	0.147064208984375	0.15988967679925337
360.0	440.0	-0.0347900390625	0.147796630859375	0.15183606591107607
360.0	460.0	-0.059906005859375	0.14007568359375	0.15234804453054143
360.0	480.0	-0.06610107421875	0.15234375	0.16606616204674327
360.0	500.0	-0.07110595703125	0.12982177734375	0.14801942777223595
360.0	520.0	-0.057708740234375	0.12335205078125	0.1361837990782261
360.0	540.0	-0.03631591796875	0.11859130859375	0.12402719206646187
360.0	560.0	-0.013824462890625	0.10577392578125	0.10667351662616008
360.0	580.0	-0.004150390625	0.0765380859375	0.07665053386191269
360.0	600.0	-0.02911376953125	-0.01031494140625	0.030887045707433912
360.0	620.0	-0.068511962890625	-0.00811767578125	0.0689912003027623
360.0	640.0	-0.099761962890625	-0.013427734375	0.10066157802377229
360.0	660.0	-0.110870361328125	-0.026611328125	0.11401929575999586
360.0	680.0	-0.044036865234375	-0.03118896484375	0.05396292271268467
360.0	700.0	-0.087615966796875	-0.274169921875	0.28782929610916036
360.0	720.0	-0.127777099609375	-0.35870361328125	0.38078244361526004
360.0	740.0	-0.120849609375	-0.441162109375	0.45741516681707173
360.0	760.0	-0.17608642578125	-0.25091552734375	0.30653716121639774
360.0	780.0	-0.265380859375	-0.1767578125	0.3188578441914181
360.0	800.0	-0.4439697265625	-0.065673828125	0.4488008130613993
380.0	0.0	0.00274658203125	0.38068854808807373	0.38069845594415014
380.0	20.0	-0.003997802734375	0.3514862060546875	0.35150894081576534
380.0	40.0	-0.01031494140625	0.3074188232421875	0.30759182515116634
380.0	60.0	-0.001220703125	0.2678985595703125	0.26790134067594296
380.0	80.0	-0.1380615234375	0.22845458984375	0.26693160898357354
380.0	100.0	-0.179534912109375	0.2217254638671875	0.28529803012506144
380.0	120.0	-0.2119140625	0.21701812744140625	0.30332233271460307
380.0	140.0	-0.23931884765625	0.2104034423828125	0.31865831137764616
380.0	160.0	-0.23095703125	0.1979827880859375	0.30420114178302277
380.0	180.0	-0.22149658203125	0.1961212158203125	0.29584500527533647
380.0	200.0	-0.21990966796875	0.175201416015625	0.28116862954463107
380.0	220.0	-0.19549560546875	0.1625213623046875	0.2542277029809392
380.0	240.0	-0.162628173828125	0.1320953369140625	0.20951635009495206
380.0	260.0	0.049652099609375	0.34185791015625	0.3454448750987891
380.0	280.0	0.959869384765625	-0.059326171875	0.9617010088794133
380.0	300.0	1.219268798828125	-0.246612548828125	1.2439590640512586
380.0	320.0	1.119354248046875	-0.189208984375	1.1352330035674632
380.0	340.0	1.18585205078125	-0.216705322265625	1.2054900592872364
380.0	360.0	0.660430908203125	-0.189453125	0.6870672973459515
380.0	380.0	-0.114227294921875	0.1339111328125	0.17601155188309664
380.0	400.0	-0.115234375	0.174468994140625	0.209089433253051
380.0	420.0	-0.078369140625	0.150115966796875	0.16934144705198872
380.0	440.0	-0.064727783203125	0.158721923828125	0.17141276213308002
380.0	460.0	-0.074493408203125	0.141876220703125	0.1602439698295048
380.0	480.0	-0.07977294921875	0.136474609375	0.1580792283354018
380.0	500.0	-0.091705322265625	0.10198974609375	0.1371560222524324
380.0	520.0	-0.070953369140625	0.09130859375	0.11563580710579373
380.0	540.0	-0.064300537109375	0.086669921875	0.10791772065037658
380.0	560.0	-0.0479736328125	0.07318115234375	0.08750400278608815
380.0	580.0	-0.04840087890625	0.076904296875	0.09086757373637534
380.0	600.0	-0.095123291015625	0.00323486328125	0.09517827921375582
380.0	620.0	-0.113037109375	0.00408935546875	0.11311105571077262
380.0	640.0	-0.1317138671875	0.0010986328125	0.13171844898700824
380.0	660.0	-0.1304931640625	-0.01141357421875	0.13099135675108284
380.0	680.0	-0.066253662109375	-0.01959228515625	0.06908983558054721
380.0	700.0	-0.10626220703125	-0.28265380859375	0.30196826349089156
380.0	720.0	-0.114471435546875	-0.37384033203125	0.39097353287581704
380.0	740.0	-0.073272705078125	-0.4154052734375	0.42181800638326244
380.0	760.0	-0.180877685546875	-0.04248046875	0.18579915864721755
380.0	780.0	-0.3514404296875	0.0478515625	0.35468316516664
380.0	800.0	-0.633270263671875	0.170166015625	0.6557344734911639
400.0	0.0	-0.01458740234375	0.3362273871898651	0.3365436794885055
400.0	20.0	-0.067108154296875	0.3221778869628906	0.3290928367816691
400.0	40.0	-0.092742919921875	0.295684814453125	0.309888300350004
400.0	60.0	-0.12445068359375	0.2575798034667969	0.2860687466343455
400.0	80.0	-0.193328857421875	0.21883392333984375	0.29200057040416255
400.0	100.0	-0.20947265625	0.21073150634765625	0.29713054619810286
400.0	120.0	-0.228973388671875	0.20027923583984375	0.304204840573705
400.0	140.0	-0.245574951171875	0.1942291259765625	0.31310063880594075
400.0	160.0	-0.25152587890625	0.185272216796875	0.31239568191060163
400.0	180.0	-0.249755859375	0.18603515625	0.3114274693297088
400.0	200.0	-0.242340087890625	0.17877197265625	0.30114471007514454
400.0	220.0	-0.231231689453125	0.1706085205078125	0.2873592898745595
400.0	240.0	-0.12432861328125	0.114990234375	0.16935276225103635
400.0	260.0	0.367828369140625	0.132568359375	0.3909885919717237
400.0	280.0	1.2835693359375	-0.12823486328125	1.289959076994226
400.0	300.0	1.71051025390625	-0.36279296875	1.7485605699811666
400.0	320.0	1.693328857421875	-0.3575439453125	1.7306646966432582
400.0	340.0	1.917449951171875	-0.53741455078125	1.9913384229307782
400.0	360.0	1.22821044921875	-0.4327392578125	1.302215102362984
400.0	380.0	-0.1483154296875	0.045684814453125	0.1551920389549806
400.0	400.0	-0.104766845703125	0.15460205078125	0.18675622095220978
400.0	420.0	-0.10614013671875	0.13330078125	0.17039608829000533
400.0	440.0	-0.101409912109375	0.160064697265625	0.18948529648700277
400.0	460.0	-0.106689453125	0.14202880859375	0.1776367695007755
400.0	480.0	-0.097930908203125	0.12884521484375	0.16183804302332933
400.0	500.0	-0.097869873046875	0.120269775390625	0.15505912073374728
400.0	520.0	-0.088836669921875	0.0985107421875	0.13265112230637274
400.0	540.0	-0.08489990234375	0.0872802734375	0.12176140418582176
400.0	560.0	-0.085479736328125	0.07427978515625	0.11324430142653727
400.0	580.0	-0.095733642578125	0.0672607421875	0.1169997340205931
400.0	600.0	-0.140777587890625	0.0296630859375	0.1438687871626023
400.0	620.0	-0.121246337890625	0.0321044921875	0.12542476976460773
400.0	640.0	-0.1126708984375	0.0313720703125	0.11695699273838175
400.0	660.0	-0.102264404296875	0.01751708984375	0.10375382799101301
400.0	680.0	-0.049224853515625	-0.0064697265625	0.04964819800786587
400.0	700.0	-0.101837158203125	-0.279296875	0.29728362076585035
400.0	720.0	-0.01849365234375	-0.3236083984375	0.32413640757603157
400.0	740.0	0.01123046875	-0.2869873046875	0.2872069575761365
400.0	760.0	-0.240966796875	0.09844970703125	0.26030240492691664
400.0	780.0	-0.45758056640625	0.17974853515625	0.491619274076477
400.0	800.0	-0.703155517578125	0.26470947265625	0.75133134289374
420.0	0.0	-0.176666259765625	0.28345710039138794	0.3340043339567148
420.0	20.0	-0.19390869140625	0.28804588317871094	0.34723336737572885
420.0	40.0	-0.19976806640625	0.2766380310058594	0.34122702201685423
420.0	60.0	-0.18060302734375	0.255828857421875	0.3131546866574239
420.0	80.0	-0.21295166015625	0.2177734375	0.30458772077000973
420.0	100.0	-0.20587158203125	0.2057647705078125	0.29107086606217125
420.0	120.0	-0.21783447265625	0.19620513916015625	0.29316942901722004
420.0	140.0	-0.22430419921875	0.182342529296875	0.2890694929900878
420.0	160.0	-0.22784423828125	0.174713134765625	0.28711962032852173
420.0	180.0	-0.255615234375	0.1768646240234375	0.31083796948818543
420.0	200.0	-0.24896240234375	0.173828125	0.3036420504834383
420.0	220.0	-0.230377197265625	0.1587982177734375	0.2798044441891243
420.0	240.0	0.066680908203125	0.01544189453125	0.06844556687987785
420.0	260.0	0.58819580078125	-0.06597900390625	0.5918847261191632
420.0	280.0	1.36053466796875	-0.19207763671875	1.3740263466441598
420.0	300.0	1.647308349609375	-0.333526611328125	1.680733411090761
420.0	320.0	1.797943115234375	-0.353607177734375	1.8323857349815729
420.0	340.0	2.099273681640625	-0.497467041015625	2.157411283767151
420.0	360.0	1.40509033203125	-0.371337890625	1.453330888057332
420.0	380.0	-0.22015380859375	-0.0601806640625	0.22823104908258426
420.0	400.0	-0.11029052734375	0.170196533203125	0.20280744645136897
420.0	420.0	-0.142303466796875	0.15478515625	0.2102587007896373
420.0	440.0	-0.136383056640625	0.17919921875	0.22519480042676446
420.0	460.0	-0.101226806640625	0.1593017578125	0.18874299039914275
420.0	480.0	-0.08831787109375	0.145233154296875	0.16997857353664356
420.0	500.0	-0.09124755859375	0.137420654296875	0.16495621593835458
420.0	520.0	-0.101593017578125	0.11236572265625	0.15148332201496806
420.0	540.0	-0.17791748046875	0.1085205078125	0.20840184853362245
420.0	560.0	-0.2005615234375	0.0889892578125	0.21941743934699096
420.0	580.0	-0.1903076171875	0.0689697265625	0.20241989117102613
420.0	600.0	-0.1766357421875	0.0484619140625	0.18316315822984192
420.0	620.0	-0.11669921875	0.04913330078125	0.12662064958971397
420.0	640.0	-0.10064697265625	0.0528564453125	0.113682087049549
420.0	660.0	-0.105438232421875	0.04254150390625	0.11369696746551694
420.0	680.0	-0.0477294921875	0.0216064453125	0.05239220269771712
420.0	700.0	-0.107879638671875	-0.2669677734375	0.28794063362809813
420.0	720.0	0.0159912109375	-0.26751708984375	0.267994612232628
420.0	740.0	-0.079193115234375	-0.12152099609375	0.14504792998227242
420.0	760.0	-0.348297119140625	0.17919921875	0.39169279186917527
420.0	780.0	-0.546875	0.24072265625	0.5975112240427418
420.0	800.0	-0.7176513671875	0.29296875	0.775147839642639
440.0	0.0	-0.27764892578125	0.23820333182811737	0.3658274911505398
440.0	20.0	-0.29345703125	0.23671340942382812	0.3770282050339422
440.0	40.0	-0.3001708984375	0.23126602172851562	0.3789281476413572
440.0	60.0	-0.287872314453125	0.23791122436523438	0.37345979717710415
440.0	80.0	-0.269500732421875	0.21605682373046875	0.3454145275700284
440.0	100.0	-0.229888916015625	0.19968414306640625	0.3045039748492687
440.0	120.0	-0.2149658203125	0.19103240966796875	0.2875824845955968
440.0	140.0	-0.212005615234375	0.1725921630859375	0.2733759968424234
440.0	160.0	-0.2279052734375	0.164459228515625	0.28104741860507493
440.0	180.0	-0.241607666015625	0.1698150634765625	0.295315797174934
440.0	200.0	-0.231658935546875	0.16717529296875	0.28568066262506914
440.0	220.0	-0.18963623046875	0.150238037109375	0.2419367018475593
440.0	240.0	0.14141845703125	-0.02728271484375	0.14402613137325074
440.0	260.0	0.654541015625	-0.093536376953125	0.661190588974861
440.0	280.0	1.739410400390625	-0.159423828125	1.746701032793278
440.0	300.0	1.928436279296875	-0.292816162109375	1.950540383611895
440.0	320.0	2.0999755859375	-0.29595947265625	2.1207285236419375
440.0	340.0	2.55596923828125	-0.44683837890625	2.59473375973405
440.0	360.0	1.847686767578125	-0.370941162109375	1.8845539888340566
440.0	380.0	-0.285491943359375	-0.049072265625	0.2896786788437892
440.0	400.0	-0.194061279296875	0.181396484375	0.26563972719822865
440.0	420.0	-0.2169189453125	0.156036376953125	0.2672099918942873
440.0	440.0	-0.214569091796875	0.179534912109375	0.27977255015575914
440.0	460.0	-0.174407958984375	0.16119384765625	0.23749019491196213
440.0	480.0	-0.1514892578125	0.13360595703125	0.20198897738940685
440.0	500.0	-0.1163330078125	0.11773681640625	0.16551533658299525
440.0	520.0	-0.11083984375	0.0828857421875	0.1384034581233328
440.0	540.0	-0.16546630859375	0.07568359375	0.18195358101053452
440.0	560.0	-0.196929931640625	0.06109619140625	0.2061895792234185
440.0	580.0	-0.18817138671875	0.04449462890625	0.19336039610313757
440.0	600.0	-0.155548095703125	0.04534912109375	0.16202392681590005
440.0	620.0	-0.0980224609375	0.051025390625	0.11050788811970642
440.0	640.0	-0.086090087890625	0.0565185546875	0.10298470885029226
440.0	660.0	-0.08404541015625	0.0496826171875	0.09763192827621485
440.0	680.0	-0.0618896484375	-0.0010986328125	0.06189939884824446
440.0	700.0	-0.008575439453125	-0.19140625	0.19159825338681122
440.0	720.0	0.1224365234375	-0.22186279296875	0.25340442217008746
440.0	740.0	-0.16571044921875	0.06939697265625	0.17965492699654032
440.0	760.0	-0.243133544921875	0.22052001953125	0.3282422880744349
440.0	780.0	-0.366790771484375	0.2491455078125	0.4434060826254546
440.0	800.0	-0.486175537109375	0.28216552734375	0.5621245748984524
460.0	0.0	-0.260833740234375	0.23398566246032715	0.3504048091588521
460.0	20.0	-0.274627685546875	0.2293853759765625	0.35782400196289543
460.0	40.0	-0.288909912109375	0.22690963745117188	0.3673648334874598
460.0	60.0	-0.297698974609375	0.21445465087890625	0.3668998184342244
460.0	80.0	-0.2957763671875	0.20310211181640625	0.35879538348607387
460.0	100.0	-0.273345947265625	0.18862152099609375	0.3321085441078288
460.0	120.0	-0.242828369140625	0.1792144775390625	0.30180034098571656
460.0	140.0	-0.2193603515625	0.1596527099609375	0.27130785398785423
460.0	160.0	-0.218475341796875	0.1496734619140625	0.26482752911017704
460.0	180.0	-0.21929931640625	0.15228271484375	0.2669872944850212
460.0	200.0	-0.18939208984375	0.146240234375	0.2392813612579091
460.0	220.0	-0.13287353515625	0.1283416748046875	0.18473484196705114
460.0	240.0	0.16748046875	-0.016204833984375	0.16826260445262603
460.0	260.0	0.624053955078125	-0.110931396484375	0.633836819358598
460.0	280.0	1.398895263671875	-0.073944091796875	1.400848202852568
460.0	300.0	1.558990478515625	-0.2138671875	1.5735915880531193
460.0	320.0	1.69598388671875	-0.206878662109375	1.7085549815109267
460.0	340.0	2.04095458984375	-0.279632568359375	2.060021847236463
460.0	360.0	1.570648193359375	-0.31671142578125	1.6022614875617092
460.0	380.0	-0.311798095703125	0.01922607421875	0.31239029180491507
460.0	400.0	-0.249847412109375	0.206268310546875	0.3239912734528724
460.0	420.0	-0.23980712890625	0.174957275390625	0.2968459319013313
460.0	440.0	-0.23828125	0.18658447265625	0.30264123899094353
460.0	460.0	-0.21514892578125	0.170379638671875	0.2744417634741194
460.0	480.0	-0.21502685546875	0.14434814453125	0.25898443081079864
460.0	500.0	-0.197418212890625	0.1253662109375	0.23386029510319592
460.0	520.0	-0.195068359375	0.0716552734375	0.20781275957134357
460.0	540.0	-0.225982666015625	0.0458984375	0.23059668667279443
460.0	560.0	-0.232513427734375	0.045166015625	0.23685958507990798
460.0	580.0	-0.199371337890625	0.03399658203125	0.2022490987918247
460.0	600.0	-0.16278076171875	0.02984619140625	0.1654943247582677
460.0	620.0	-0.10321044921875	0.03363037109375	0.10855136428363997
460.0	640.0	-0.074005126953125	0.042724609375	0.0854526246618235
460.0	660.0	-0.072784423828125	0.0252685546875	0.07704590974209669
460.0	680.0	-0.09814453125	-0.08685302734375	0.13105646635346313
460.0	700.0	-0.044830322265625	-0.1529541015625	0.15938856602413912
460.0	720.0	0.04205322265625	-0.155517578125	0.16110304355176416
460.0	740.0	0.53155517578125	0.08978271484375	0.5390842613029523
460.0	760.0	0.708648681640625	0.16131591796875	0.7267776684661523
460.0	780.0	0.753387451171875	0.16253662109375	0.7707209642794386
460.0	800.0	0.768585205078125	0.18017578125	0.7894216424788665
480.0	0.0	-0.291412353515625	0.2284138798713684	0.37026215077888736
480.0	20.0	-0.288055419921875	0.21875381469726562	0.36170313295708867
480.0	40.0	-0.287689208984375	0.2176666259765625	0.3607545440186113
480.0	60.0	-0.28985595703125	0.20782470703125	0.35666172303616595
480.0	80.0	-0.29229736328125	0.19835662841796875	0.35324651536641544
480.0	100.0	-0.28173828125	0.169708251953125	0.32890325310444934
480.0	120.0	-0.278656005859375	0.1670379638671875	0.32488590454865207
480.0	140.0	-0.27008056640625	0.1492156982421875	0.30855929244186503
480.0	160.0	-0.258575439453125	0.1353302001953125	0.29184845549236693
480.0	180.0	-0.23297119140625	0.1425628662109375	0.2731295422460288
480.0	200.0	-0.19464111328125	0.12921142578125	0.23362524592129993
480.0	220.0	-0.1527099609375	0.1080474853515625	0.18706841331536675
480.0	240.0	0.159423828125	-0.0366363525390625	0.16357927528081304
480.0	260.0	0.46600341796875	-0.234161376953125	0.5215273109005328
480.0	280.0	1.135986328125	-0.08172607421875	1.1389223366385124
480.0	300.0	1.100921630859375	-0.110748291015625	1.1064780256548015
480.0	320.0	1.15924072265625	-0.07562255859375	1.1617047062110275
480.0	340.0	1.3350830078125	0.0223388671875	1.3352698838575265
480.0	360.0	0.5887451171875	0.025726318359375	0.589306928916037
480.0	380.0	-0.401611328125	0.080596923828125	0.40961875324365093
480.0	400.0	-0.344879150390625	0.24652099609375	0.423927151630105
480.0	420.0	-0.299713134765625	0.200164794921875	0.36040797476908576
480.0	440.0	-0.2904052734375	0.1986083984375	0.35182455680383923
480.0	460.0	-0.24542236328125	0.170257568359375	0.2986967960695278
480.0	480.0	-0.275421142578125	0.14202880859375	0.3098854437523646
480.0	500.0	-0.276519775390625	0.12066650390625	0.30170116232298266
480.0	520.0	-0.276123046875	0.0703125	0.2849347024702036
480.0	540.0	-0.30206298828125	0.05426025390625	0.3068977419978343
480.0	560.0	-0.316162109375	0.05242919921875	0.32047979707801993
480.0	580.0	-0.229583740234375	0.04083251953125	0.23318659573670802
480.0	600.0	-0.173858642578125	0.01922607421875	0.17491846537450842
480.0	620.0	-0.117095947265625	0.01019287109375	0.11753874036745432
480.0	640.0	-0.179718017578125	-0.07293701171875	0.1939545656092486
480.0	660.0	-0.170928955078125	-0.11322021484375	0.20502566847437562
480.0	680.0	-0.201080322265625	-0.12908935546875	0.23895053399769772
480.0	700.0	-0.1988525390625	-0.115478515625	0.2299513423804185
480.0	720.0	-0.177154541015625	-0.04296875	0.18229109928633175
480.0	740.0	0.58221435546875	0.12890625	0.5963139919563807
480.0	760.0	0.762298583984375	0.19256591796875	0.7862447226581114
480.0	780.0	0.796234130859375	0.19720458984375	0.8202916806848806
480.0	800.0	0.808013916015625	0.215576171875	0.8362772114288329
500.0	0.0	-0.287322998046875	0.24697630107402802	0.37888230164373404
500.0	20.0	-0.266326904296875	0.23115921020507812	0.3526536550427236
500.0	40.0	-0.24505615234375	0.230194091796875	0.3362169503456233
500.0	60.0	-0.246612548828125	0.20890426635742188	0.323200776208593
500.0	80.0	-0.250274658203125	0.20178985595703125	0.3214911359677751
500.0	100.0	-0.246368408203125	0.1759033203125	0.3027199541779557
500.0	120.0	-0.271820068359375	0.1576080322265625	0.3142076405583169
500.0	140.0	-0.31402587890625	0.13568115234375	0.3420842406837396
500.0	160.0	-0.3389892578125	0.114593505859375	0.3578343031312289
500.0	180.0	-0.28546142578125	0.1137542724609375	0.30729181588871074
500.0	200.0	-0.274383544921875	0.0815277099609375	0.28623958009920525
500.0	220.0	-0.24224853515625	0.0674591064453125	0.25146587010516736
500.0	240.0	0.035675048828125	-0.0156707763671875	0.03896514263851097
500.0	260.0	0.3155517578125	-0.1627197265625	0.35503608446344354
500.0	280.0	1.078399658203125	0.06903076171875	1.0806068058623763
500.0	300.0	1.055511474609375	0.10382080078125	1.0606051252501645
500.0	320.0	1.054290771484375	0.15728759765625	1.0659589200403516
500.0	340.0	1.17205810546875	0.3328857421875	1.2184141824300627
500.0	360.0	0.38360595703125	0.393218994140625	0.5493402475905311
500.0	380.0	-0.481842041015625	0.238525390625	0.5376486905618874
500.0	400.0	-0.393218994140625	0.2900390625	0.4886141986566127
500.0	420.0	-0.317718505859375	0.215423583984375	0.383865040739824
500.0	440.0	-0.309661865234375	0.198211669921875	0.36766606706854327
500.0	460.0	-0.273651123046875	0.16021728515625	0.31710332008298975
500.0	480.0	-0.30303955078125	0.121002197265625	0.32630430748123906
500.0	500.0	-0.312255859375	0.081146240234375	0.32262739192169454
500.0	520.0	-0.3065185546875	0.043212890625	0.30954963783516554
500.0	540.0	-0.309051513671875	0.029052734375	0.3104140774474338
500.0	560.0	-0.3443603515625	0.05126953125	0.34815602330398265
500.0	580.0	-0.251556396484375	0.0567626953125	0.2578810272031345
500.0	600.0	-0.31085205078125	0.014404296875	0.3111856057779215
500.0	620.0	-0.2801513671875	-0.027587890625	0.28150644796551716
500.0	640.0	-0.26165771484375	-0.09796142578125	0.27939434618178755
500.0	660.0	-0.228240966796875	-0.16259765625	0.2802355022875677
500.0	680.0	-0.25604248046875	-0.12249755859375	0.2838369314694961
500.0	700.0	-0.2469482421875	-0.08282470703125	0.2604675918695233
500.0	720.0	-0.272735595703125	0.01348876953125	0.27306895112224977
500.0	740.0	0.655853271484375	0.1796875	0.680022875624789
500.0	760.0	0.80322265625	0.23187255859375	0.8360212431165357
500.0	780.0	0.8270263671875	0.2398681640625	0.8611093706109973
500.0	800.0	0.826263427734375	0.2464599609375	0.8622376495819889
520.0	0.0	-0.2650146484375	0.2340824007987976	0.35359204494753643
520.0	20.0	-0.2457275390625	0.22558975219726562	0.3335757181662601
520.0	40.0	-0.22314453125	0.22416305541992188	0.31629504776707645
520.0	60.0	-0.2174072265625	0.20701980590820312	0.3002051002229447
520.0	80.0	-0.2264404296875	0.2056121826171875	0.3058621222669837
520.0	100.0	-0.236572265625	0.1741485595703125	0.29375867249046494
520.0	120.0	-0.263427734375	0.12628173828125	0.2921322451583866
520.0	140.0	-0.2894287109375	0.112060546875	0.31036517987826373
520.0	160.0	-0.3604736328125	0.0760650634765625	0.36841163639974045
520.0	180.0	-0.308349609375	0.09210205078125	0.3218109217534841
520.0	200.0	-0.30908203125	0.065460205078125	0.31593787441599364
520.0	220.0	-0.309814453125	0.05535888671875	0.31472146686217994
520.0	240.0	-0.2462158203125	0.02740478515625	0.24773625576733316
520.0	260.0	-0.1558837890625	-0.04669189453125	0.16272642289253264
520.0	280.0	-0.1390380859375	0.12353515625	0.18599065613862312
520.0	300.0	-0.1611328125	0.158905029296875	0.22630641086809905
520.0	320.0	-0.17431640625	0.20654296875	0.2702706188766706
520.0	340.0	-0.3570556640625	0.312957763671875	0.47479607104694327
520.0	360.0	-0.529541015625	0.397857666015625	0.6623476501328869
520.0	380.0	-0.47705078125	0.3634033203125	0.5996994423087159
520.0	400.0	-0.4345703125	0.331298828125	0.5464524407698679
520.0	420.0	-0.371826171875	0.236114501953125	0.44045971452993216
520.0	440.0	-0.3629150390625	0.213775634765625	0.4211975161336802
520.0	460.0	-0.347412109375	0.1778564453125	0.39029231209387827
520.0	480.0	-0.36181640625	0.124114990234375	0.382512277753988
520.0	500.0	-0.380615234375	0.1123046875	0.3968378755522321
520.0	520.0	-0.3763427734375	0.064208984375	0.38178092774927674
520.0	540.0	-0.3438720703125	0.03839111328125	0.3460084945777758
520.0	560.0	-0.326171875	0.0745849609375	0.33459080746348074
520.0	580.0	-0.3037109375	0.04345703125	0.30680424886593793
520.0	600.0	-0.3170166015625	0.02593994140625	0.31807610131287223
520.0	620.0	-0.290771484375	-0.0400390625	0.2935152170697795
520.0	640.0	-0.26708984375	-0.119140625	0.29245764336017965
520.0	660.0	-0.207275390625	-0.21923828125	0.3017093162701484
520.0	680.0	-0.2205810546875	-0.20404052734375	0.3004805126555888
520.0	700.0	-0.25244140625	-0.1553955078125	0.2964362114145003
520.0	720.0	0.0240478515625	-0.42840576171875	0.4290801741383473
520.0	740.0	0.7093505859375	0.2088623046875	0.7394604222602104
520.0	760.0	0.8228759765625	0.2545166015625	0.8613382455659405
520.0	780.0	0.8330078125	0.2630615234375	0.8735578863471462
520.0	800.0	0.82470703125	0.26361083984375	0.865813122028256
540.0	0.0	-0.233154296875	0.2240724265575409	0.3233718888441916
540.0	20.0	-0.2222900390625	0.2213459014892578	0.31369869233469877
540.0	40.0	-0.2003173828125	0.2216339111328125	0.29874511614564864
540.0	60.0	-0.1944580078125	0.22864151000976562	0.3001513899717142
540.0	80.0	-0.204833984375	0.22690582275390625	0.3056848271579158
540.0	100.0	-0.2103271484375	0.18378448486328125	0.27931030458311384
540.0	120.0	-0.2269287109375	0.1566925048828125	0.27577015961522316
540.0	140.0	-0.2352294921875	0.15032958984375	0.27916285493843773
540.0	160.0	-0.25439453125	0.1160125732421875	0.279598810226691
540.0	180.0	-0.265380859375	0.0689544677734375	0.27419285028704077
540.0	200.0	-0.2784423828125	0.0424652099609375	0.2816619509329034
540.0	220.0	-0.2918701171875	0.04400634765625	0.2951689752346742
540.0	240.0	-0.3048095703125	0.02471923828125	0.30581025963053643
540.0	260.0	-0.2991943359375	0.020233154296875	0.2998776937184271
540.0	280.0	-0.2978515625	0.217041015625	0.3685408467825824
540.0	300.0	-0.3214111328125	0.2490234375	0.40659290293871453
540.0	320.0	-0.32763671875	0.284271240234375	0.43376947506441293
540.0	340.0	-0.3665771484375	0.346160888671875	0.5041886220480101
540.0	360.0	-0.436767578125	0.4119873046875	0.600416069509177
540.0	380.0	-0.4205322265625	0.41033935546875	0.587559137639883
540.0	400.0	-0.4281005859375	0.3729248046875	0.5677526060100833
540.0	420.0	-0.401123046875	0.236480712890625	0.46564238027003263
540.0	440.0	-0.388671875	0.1998291015625	0.43703260318572523
540.0	460.0	-0.365966796875	0.14453125	0.39347297066191217
540.0	480.0	-0.359375	0.09014892578125	0.3705094053388029
540.0	500.0	-0.34765625	0.079193115234375	0.3565619408526203
540.0	520.0	-0.3328857421875	-0.23394775390625	0.406871563161524
540.0	540.0	-0.3109130859375	-0.36224365234375	0.47737554469256055
540.0	560.0	-0.3057861328125	-0.37554931640625	0.48429582702479024
540.0	580.0	-0.295166015625	-0.37310791015625	0.4757441427922177
540.0	600.0	-0.299072265625	-0.3583984375	0.4667908097515545
540.0	620.0	-0.301025390625	-0.35626220703125	0.46641081243868165
540.0	640.0	-0.2381591796875	-0.39471435546875	0.46099806646290137
540.0	660.0	-0.2044677734375	-0.45758056640625	0.5011856393863988
540.0	680.0	-0.1927490234375	-0.52862548828125	0.562669612558471
540.0	700.0	-0.22900390625	-0.53509521484375	0.5820392409678559
540.0	720.0	-0.241455078125	-0.5621337890625	0.6117964952156175
540.0	740.0	-0.3231201171875	-0.4757080078125	0.5750693165421028
540.0	760.0	0.1654052734375	-0.2965087890625	0.3395237347701104
540.0	780.0	0.7532958984375	0.165283203125	0.7712154354251608
540.0	800.0	0.82177734375	0.34173583984375	0.8900007791763549
560.0	0.0	-0.153076171875	0.23430345952510834	0.27987573231943247
560.0	20.0	-0.146240234375	0.23309326171875	0.2751702651245963
560.0	40.0	-0.1529541015625	0.23377609252929688	0.27936753323007657
560.0	60.0	-0.16845703125	0.22692489624023438	0.28261755060718474
560.0	80.0	-0.1915283203125	0.2175140380859375	0.2898196926473049
560.0	100.0	-0.2025146484375	0.1879730224609375	0.27630787177506244
560.0	120.0	-0.219970703125	0.16194915771484375	0.27315680463399444
560.0	140.0	-0.233154296875	0.1574554443359375	0.2813416839046485
560.0	160.0	-0.254638671875	0.1475982666015625	0.29432312433454805
560.0	180.0	-0.2724609375	0.08148193359375	0.2843840149613814
560.0	200.0	-0.284912109375	0.043609619140625	0.2882303053984822
560.0	220.0	-0.295654296875	0.058349609375	0.3013571638021332
560.0	240.0	-0.310546875	0.046234130859375	0.31396967437729945
560.0	260.0	-0.317626953125	0.060821533203125	0.32339780495954173
560.0	280.0	-0.3121337890625	0.255401611328125	0.403308176638555
560.0	300.0	-0.3360595703125	0.282684326171875	0.43914287317667944
560.0	320.0	-0.346435546875	0.2969970703125	0.4563166092887573
560.0	340.0	-0.32861328125	0.310272216796875	0.45194638745092164
560.0	360.0	-0.3365478515625	0.318328857421875	0.4632469296809758
560.0	380.0	-0.318603515625	0.159332275390625	0.3562232083255716
560.0	400.0	-0.3131103515625	0.11322021484375	0.3329518122864888
560.0	420.0	-0.32958984375	-0.0123291015625	0.32982036299853873
560.0	440.0	-0.3223876953125	-0.034881591796875	0.3242692577707439
560.0	460.0	-0.2989501953125	-0.064544677734375	0.3058385762149965
560.0	480.0	-0.327880859375	-0.064544677734375	0.33417341810551426
560.0	500.0	-0.3240966796875	-0.093658447265625	0.33735821099933205
560.0	520.0	-0.3280029296875	-0.299072265625	0.4438807744762704
560.0	540.0	-0.3106689453125	-0.38824462890625	0.4972414760014825
560.0	560.0	-0.3143310546875	-0.3865966796875	0.49825797001789707
560.0	580.0	-0.3087158203125	-0.38165283203125	0.4908811891982553
560.0	600.0	-0.3101806640625	-0.3673095703125	0.4807581146495677
560.0	620.0	-0.32275390625	-0.34759521484375	0.4743337615876678
560.0	640.0	-0.3079833984375	-0.353759765625	0.4690413046717387
560.0	660.0	-0.2857666015625	-0.42578125	0.512788673256482
560.0	680.0	-0.2880859375	-0.5057373046875	0.5820341302173191
560.0	700.0	-0.326416015625	-0.509765625	0.6053167829229096
560.0	720.0	-0.327392578125	-0.56219482421875	0.6505758376927977
560.0	740.0	-0.3970947265625	-0.55523681640625	0.6826215233617341
560.0	760.0	-0.4327392578125	0.0830078125	0.4406285989222085
560.0	780.0	0.7135009765625	0.22637939453125	0.748552786264253
560.0	800.0	0.8094482421875	0.31964111328125	0.8702740361978579
580.0	0.0	-0.091064453125	0.24483627080917358	0.2612231500589071
580.0	20.0	-0.083251953125	0.24314498901367188	0.257002671934721
580.0	40.0	-0.109619140625	0.2386474609375	0.2626194330267262
580.0	60.0	-0.153076171875	0.22209548950195312	0.2697382450692091
580.0	80.0	-0.1903076171875	0.1911468505859375	0.26972969367221467
580.0	100.0	-0.2159423828125	0.1703643798828125	0.2750547847749527
580.0	120.0	-0.230224609375	0.145965576171875	0.2725973591014021
580.0	140.0	-0.2322998046875	0.1561431884765625	0.27989979379320373
580.0	160.0	-0.251953125	0.1533203125	0.29493642606901455
580.0	180.0	-0.2696533203125	0.1252899169921875	0.29733899249083523
580.0	200.0	-0.28125	0.071502685546875	0.2901968237944986
580.0	220.0	-0.2923583984375	0.1010894775390625	0.30934206892380584
580.0	240.0	-0.30908203125	0.0904693603515625	0.32205031781391996
580.0	260.0	-0.3167724609375	0.105133056640625	0.3337630171349139
580.0	280.0	-0.3306884765625	0.1468505859375	0.36182863778509045
580.0	300.0	-0.36181640625	0.071868896484375	0.36888514488055335
580.0	320.0	-0.380615234375	0.028900146484375	0.38171085274740946
580.0	340.0	-0.3719482421875	0.0252685546875	0.3728055722791256
580.0	360.0	-0.386474609375	-0.001708984375	0.38647838790694733
580.0	380.0	-0.3623046875	-0.00189208984375	0.36230962806479416
580.0	400.0	-0.3489990234375	-0.012939453125	0.34923881200047446
580.0	420.0	-0.343505859375	-0.0184326171875	0.344000053490313
580.0	440.0	-0.3248291015625	0.0074462890625	0.3249144386491669
580.0	460.0	-0.308349609375	0.004364013671875	0.3083804893585899
580.0	480.0	-0.3094482421875	0.008758544921875	0.3095721671954411
580.0	500.0	-0.2711181640625	-0.084320068359375	0.28392768940832513
580.0	520.0	-0.2799072265625	-0.33941650390625	0.43994501770772687
580.0	540.0	-0.2891845703125	-0.40399169921875	0.496826940437491
580.0	560.0	-0.304931640625	-0.389404296875	0.49458974097626335
580.0	580.0	-0.2999267578125	-0.384033203125	0.48727565212553514
580.0	600.0	-0.3056640625	-0.36444091796875	0.475655023934268
580.0	620.0	-0.325439453125	-0.35382080078125	0.48072861025300345
580.0	640.0	-0.3125	-0.361572265625	0.47790245162501055
580.0	660.0	-0.288818359375	-0.4267578125	0.5153040609599848
580.0	680.0	-0.292236328125	-0.50616455078125	0.5844695235369995
580.0	700.0	-0.327880859375	-0.48980712890625	0.5894208016959296
580.0	720.0	-0.32568359375	-0.52032470703125	0.6138465638781985
580.0	740.0	-0.393310546875	-0.5078125	0.6423135694031082
580.0	760.0	-0.406494140625	0.3245849609375	0.5201854315811388
580.0	780.0	0.72900390625	0.31817626953125	0.79541362436193
580.0	800.0	0.81689453125	0.32183837890625	0.878007185234358
600.0	0.0	-0.058837890625	0.21510066092014313	0.22300267196040915
600.0	20.0	-0.0692138671875	0.2170696258544922	0.22783718282944537
600.0	40.0	-0.099853515625	0.20927810668945312	0.23187938787696125
600.0	60.0	-0.1497802734375	0.234222412109375	0.2780184681731524
600.0	80.0	-0.1805419921875	0.2041015625	0.27249377746651887
600.0	100.0	-0.2078857421875	0.18143463134765625	0.2759257277912077
600.0	120.0	-0.221923828125	0.1663818359375	0.2773681683603721
600.0	140.0	-0.22509765625	0.15850830078125	0.2753068038857783
600.0	160.0	-0.2445068359375	0.1206817626953125	0.27266771108331705
600.0	180.0	-0.2650146484375	0.1209259033203125	0.29130025399969234
600.0	200.0	-0.2801513671875	0.113037109375	0.3020963035736802
600.0	220.0	-0.2908935546875	0.1528167724609375	0.3285909708195091
600.0	240.0	-0.3070068359375	0.1577301025390625	0.34515501236305146
600.0	260.0	-0.3116455078125	0.1954345703125	0.3678553979662967
600.0	280.0	-0.3250732421875	0.18450927734375	0.3737864179076146
600.0	300.0	-0.3572998046875	0.0877685546875	0.36792182542173046
600.0	320.0	-0.38232421875	0.00714111328125	0.3823909043657988
600.0	340.0	-0.3839111328125	-0.064697265625	0.3893244072450748
600.0	360.0	-0.39892578125	-0.082427978515625	0.4073526121041759
600.0	380.0	-0.3641357421875	0.01751708984375	0.3645568366867305
600.0	400.0	-0.3477783203125	0.02215576171875	0.34848333942488824
600.0	420.0	-0.33349609375	0.053619384765625	0.33777904459743047
600.0	440.0	-0.318115234375	0.043182373046875	0.321032739270344
600.0	460.0	-0.29833984375	0.015869140625	0.29876159725264295
600.0	480.0	-0.2890625	0.008148193359375	0.2891773192373008
600.0	500.0	-0.2415771484375	-0.071380615234375	0.25190218514024804
600.0	520.0	-0.241943359375	-0.33978271484375	0.4171197459390403
600.0	540.0	-0.26318359375	-0.41131591796875	0.48830972588475086
600.0	560.0	-0.2935791015625	-0.38580322265625	0.4848018311497933
600.0	580.0	-0.305419921875	-0.38922119140625	0.4947468691339358
600.0	600.0	-0.3189697265625	-0.3800048828125	0.4961304238047672
600.0	620.0	-0.341064453125	-0.37908935546875	0.5099349964604976
600.0	640.0	-0.32373046875	-0.38592529296875	0.5037258660721229
600.0	660.0	-0.2938232421875	-0.43719482421875	0.5267555523895672
600.0	680.0	-0.2926025390625	-0.50091552734375	0.5801143089080711
600.0	700.0	-0.327392578125	-0.47845458984375	0.5797453706187616
600.0	720.0	-0.3280029296875	-0.50640869140625	0.6033536977721887
600.0	740.0	-0.40576171875	-0.489013671875	0.6354344527043086
600.0	760.0	-0.46044921875	0.3275146484375	0.5650480758206549
600.0	780.0	0.7320556640625	0.31719970703125	0.7978227556460763
600.0	800.0	0.8280029296875	0.3192138671875	0.887404273471726
620.0	0.0	-0.0592041015625	0.20950664579868317	0.21771118546284593
620.0	20.0	-0.076171875	0.205291748046875	0.2189677061969578
620.0	40.0	-0.1102294921875	0.19469451904296875	0.2237330925305576
620.0	60.0	-0.1751708984375	0.20969772338867188	0.2732361228933555
620.0	80.0	-0.222900390625	0.15340423583984375	0.2705872201608642
620.0	100.0	-0.248046875	0.1944732666015625	0.3151937556804513
620.0	120.0	-0.2667236328125	0.1652679443359375	0.3137753810064197
620.0	140.0	-0.2598876953125	0.1548919677734375	0.30254443616693805
620.0	160.0	-0.2623291015625	0.2035980224609375	0.3320673309384602
620.0	180.0	-0.271484375	0.2166748046875	0.3473495888229996
620.0	200.0	-0.288818359375	0.1790008544921875	0.33979015674530644
620.0	220.0	-0.2919921875	0.20404052734375	0.35621899775243704
620.0	240.0	-0.305419921875	0.1544342041015625	0.34224443322662557
620.0	260.0	-0.31298828125	0.2012939453125	0.3721302414737357
620.0	280.0	-0.3262939453125	0.138946533203125	0.3546461304409846
620.0	300.0	-0.3447265625	0.0758056640625	0.3529630314877509
620.0	320.0	-0.3773193359375	-0.027923583984375	0.3783511699662741
620.0	340.0	-0.3804931640625	-0.0850830078125	0.38988994103043295
620.0	360.0	-0.3907470703125	-0.08111572265625	0.3990777285440112
620.0	380.0	-0.36572265625	0.009429931640625	0.36584420851682553
620.0	400.0	-0.341796875	0.035003662109375	0.3435845749169088
620.0	420.0	-0.322509765625	0.08050537109375	0.3324058719373574
620.0	440.0	-0.302734375	0.07977294921875	0.3130684034419601
620.0	460.0	-0.2830810546875	0.049224853515625	0.28732902694754336
620.0	480.0	-0.2750244140625	0.038848876953125	0.2777546823564645
620.0	500.0	-0.223388671875	-0.0390625	0.22677825651575687
620.0	520.0	-0.2406005859375	-0.297119140625	0.3823197950397113
620.0	540.0	-0.25830078125	-0.40966796875	0.48430066922740395
620.0	560.0	-0.3006591796875	-0.38067626953125	0.4850879966713146
620.0	580.0	-0.3212890625	-0.37567138671875	0.4943234290232636
620.0	600.0	-0.362548828125	-0.3651123046875	0.514537314301916
620.0	620.0	-0.408447265625	-0.370849609375	0.5516870503919132
620.0	640.0	-0.5252685546875	-0.3751220703125	0.6454638813899902
620.0	660.0	-0.5810546875	-0.40960693359375	0.7109165843569817
620.0	680.0	-0.596923828125	-0.43182373046875	0.7367426896680769
620.0	700.0	-0.646240234375	-0.3477783203125	0.7338775106272427
620.0	720.0	-0.6624755859375	-0.335205078125	0.7424529253521878
620.0	740.0	-0.639404296875	-0.31658935546875	0.7134890853112833
620.0	760.0	-0.52197265625	0.3612060546875	0.634763946530984
620.0	780.0	0.7474365234375	0.3212890625	0.8135650055468618
620.0	800.0	0.8333740234375	0.32586669921875	0.8948191820698359
