# Supplementary material for: Real-time emotion detection by quantitative facial motion analysis
Source: PLoS One. 2023 Mar 10;18(3):e0282730. doi: 10.1371/journal.pone.0282730 (PMC10004542; doi:10.1371/journal.pone.0282730)
Supplement: S1 Dataset — Data from each participant is organized into folders by Study ID and subsequently by emotions. The data files (.csv) contain the pixel displacement results after DISC-processing of videos. (ZIP) [file pone.0282730.s004.zip › S1_Dataset/1/neutral/result/100053_cropped_result.csv]

pos_x	pos_y	disp_x	disp_y	disp_xy_indi
0.0	0.0	-0.09116756916046143	-0.1124849021434784	0.14479081074728267
0.0	20.0	-0.0598222017288208	-0.1669940948486328	0.17738580420653144
0.0	40.0	-0.06992042064666748	-0.12457656860351562	0.1428572247680647
0.0	60.0	-0.018801569938659668	-0.18345260620117188	0.18441355089624123
0.0	80.0	0.008511781692504883	-0.2120819091796875	0.2122526481080556
0.0	100.0	-0.01063382625579834	-0.1897735595703125	0.19007125551441348
0.0	120.0	0.028088808059692383	-0.2950897216796875	0.2964235567211379
0.0	140.0	0.02236020565032959	-0.2743072509765625	0.275217090194348
0.0	160.0	0.003302454948425293	-0.226165771484375	0.2261898812940334
0.0	180.0	0.0005888938903808594	-0.1996917724609375	0.19969264078729834
0.0	200.0	-0.0049321651458740234	-0.139190673828125	0.1392780310521141
0.0	220.0	-0.0072640180587768555	-0.139190673828125	0.13938009054052777
0.0	240.0	-0.10268712043762207	-0.04180908203125	0.1108721968938403
0.0	260.0	-0.13593029975891113	-0.03143310546875	0.13951733409134864
0.0	280.0	-0.08037781715393066	-0.100738525390625	0.12887530402799563
0.0	300.0	-0.05476200580596924	-0.094970703125	0.10962806087836222
0.0	320.0	-0.014019608497619629	-0.10076904296875	0.1017396158989423
0.0	340.0	0.018381476402282715	-0.066558837890625	0.06905039881186911
0.0	360.0	0.05034065246582031	-0.094390869140625	0.10697577981864444
0.0	380.0	0.060967862606048584	-0.138885498046875	0.15167815214617608
0.0	400.0	0.05627566576004028	-0.141265869140625	0.15206247512385151
0.0	420.0	0.06440609693527222	-0.181304931640625	0.19240484286952703
0.0	440.0	0.11491084098815918	-0.231658935546875	0.2585930466878744
0.0	460.0	0.17220884561538696	-0.133392333984375	0.21782883480839543
0.0	480.0	0.23059231042861938	-0.14349365234375	0.2715938914846167
0.0	500.0	0.26852136850357056	-0.093170166015625	0.2842259755518652
0.0	520.0	0.30591773986816406	-0.0545654296875	0.31074595682490735
0.0	540.0	0.38802218437194824	-0.050048828125	0.39123663013764953
0.0	560.0	0.46962475776672363	0.0196533203125	0.47003581364270486
0.0	580.0	0.5864377617835999	0.16552734375	0.6093509251446894
0.0	600.0	0.3569828271865845	-0.0423583984375	0.35948709688153874
0.0	620.0	0.3755318522453308	0.00244140625	0.3755397881919924
0.0	640.0	0.15456247329711914	0.13623046875	0.20602984921502854
0.0	660.0	0.10277384519577026	0.13427734375	0.16909425862778374
0.0	680.0	0.08358138799667358	0.150634765625	0.17226921092972236
0.0	700.0	0.010604619979858398	0.203369140625	0.2036454402226287
0.0	720.0	0.051306962966918945	0.15869140625	0.16677939580922857
0.0	740.0	0.40787553787231445	0.1881103515625	0.44916362136708843
0.0	760.0	0.6958386898040771	0.0662841796875	0.6989886084229838
0.0	780.0	0.6750854849815369	0.0665283203125	0.6783556806251123
0.0	800.0	0.6196786165237427	0.1727294921875	0.643301690692735
20.0	0.0	-0.07182693481445312	-0.05085641145706177	0.0880084265916035
20.0	20.0	-0.0612640380859375	-0.0756378173828125	0.09733633330381258
20.0	40.0	-0.0671844482421875	-0.06085968017578125	0.09065125899128788
20.0	60.0	-0.04020500183105469	-0.09897613525390625	0.10683032117350698
20.0	80.0	-0.021783828735351562	-0.1291961669921875	0.13101978766523906
20.0	100.0	-0.048126220703125	-0.10039520263671875	0.11133431560679626
20.0	120.0	-0.015888214111328125	-0.1652374267578125	0.16599952574989743
20.0	140.0	-0.025522232055664062	-0.137603759765625	0.1399506306907511
20.0	160.0	-0.030275344848632812	-0.114166259765625	0.11811236757670977
20.0	180.0	-0.03682899475097656	-0.09039306640625	0.09760779327846819
20.0	200.0	-0.089752197265625	-0.032073974609375	0.0953110526709809
20.0	220.0	-0.11387062072753906	-0.01434326171875	0.11477041178634678
20.0	240.0	-0.16100502014160156	0.03289794921875	0.1643316511619018
20.0	260.0	-0.16103172302246094	0.008636474609375	0.1612631529930534
20.0	280.0	-0.10010910034179688	-0.06207275390625	0.11779159031420634
20.0	300.0	-0.06439781188964844	-0.050201416015625	0.08165329354134097
20.0	320.0	-0.011806488037109375	-0.069915771484375	0.0709056292689498
20.0	340.0	0.022817611694335938	-0.054046630859375	0.058665847907304995
20.0	360.0	0.055278778076171875	-0.07843017578125	0.09595329998844455
20.0	380.0	0.07175064086914062	-0.122314453125	0.14180613494627167
20.0	400.0	0.07159614562988281	-0.13238525390625	0.1505053604390145
20.0	420.0	0.07759666442871094	-0.1632080078125	0.1807155116324745
20.0	440.0	0.10833930969238281	-0.188079833984375	0.21705167581986576
20.0	460.0	0.14965057373046875	-0.07940673828125	0.16941288115820885
20.0	480.0	0.19127273559570312	-0.070770263671875	0.20394531032227847
20.0	500.0	0.22130393981933594	-0.042205810546875	0.22529261910563997
20.0	520.0	0.18755531311035156	-0.0809326171875	0.20427208326332905
20.0	540.0	0.11608314514160156	-0.120849609375	0.16757065576065586
20.0	560.0	0.10042190551757812	-0.1148681640625	0.15257540503918318
20.0	580.0	0.011121749877929688	-0.107666015625	0.10823892202396498
20.0	600.0	-0.04738616943359375	-0.1134033203125	0.12290550073730927
20.0	620.0	-0.10575103759765625	-0.05517578125	0.11927970820524654
20.0	640.0	-0.1833953857421875	-0.059814453125	0.1929031786004797
20.0	660.0	-0.25386810302734375	-0.0994873046875	0.27266598161245836
20.0	680.0	-0.3259162902832031	-0.1241455078125	0.3487599968201465
20.0	700.0	-0.37166595458984375	-0.1729736328125	0.4099456786569818
20.0	720.0	-0.41588401794433594	-0.1767578125	0.45188808422142523
20.0	740.0	-0.3806724548339844	-0.2674560546875	0.46523570269094233
20.0	760.0	-0.37530517578125	-0.066162109375	0.381092376839454
20.0	780.0	0.6723289489746094	0.0703125	0.675995608924757
20.0	800.0	0.6247634887695312	0.1494140625	0.6423814902160788
40.0	0.0	-0.10351943969726562	-0.015171319246292114	0.10462525184155462
40.0	20.0	-0.08623886108398438	-0.016481399536132812	0.08779964516860186
40.0	40.0	-0.11199569702148438	0.028385162353515625	0.11553680622712212
40.0	60.0	-0.07579803466796875	-0.01541900634765625	0.07735042221136001
40.0	80.0	-0.06599807739257812	-0.0314483642578125	0.0731077686296661
40.0	100.0	-0.08403396606445312	-0.01753997802734375	0.08584496654854822
40.0	120.0	-0.0359344482421875	-0.11530303955078125	0.12077282600038586
40.0	140.0	-0.0396728515625	-0.099945068359375	0.10753116683297127
40.0	160.0	-0.0488739013671875	-0.070953369140625	0.08615705906804949
40.0	180.0	-0.03888702392578125	-0.0668487548828125	0.07733664499567221
40.0	200.0	-0.082916259765625	-0.0228729248046875	0.08601323632233293
40.0	220.0	-0.07442092895507812	-0.0521087646484375	0.09085041562768459
40.0	240.0	-0.11535263061523438	-0.0253753662109375	0.11811070485012734
40.0	260.0	-0.12494277954101562	-0.049224853515625	0.13428992651375446
40.0	280.0	-0.07961654663085938	-0.114959716796875	0.13983751636610794
40.0	300.0	-0.059185028076171875	-0.06658935546875	0.0890898973516122
40.0	320.0	-0.017765045166015625	-0.043182373046875	0.046693834407875
40.0	340.0	0.01842498779296875	-0.030487060546875	0.035622198640171965
40.0	360.0	0.051967620849609375	-0.045654296875	0.06917332173547393
40.0	380.0	0.07152938842773438	-0.0792236328125	0.10673723532514567
40.0	400.0	0.07555389404296875	-0.08935546875	0.1170161984538396
40.0	420.0	0.08383560180664062	-0.1256103515625	0.1510177756091529
40.0	440.0	0.11580657958984375	-0.159454345703125	0.1970706782855088
40.0	460.0	0.15611648559570312	-0.081390380859375	0.17605894232099514
40.0	480.0	0.19696807861328125	-0.089569091796875	0.21637709259051607
40.0	500.0	0.22672653198242188	-0.05047607421875	0.23227732212446597
40.0	520.0	0.1909942626953125	-0.0718994140625	0.20407923491883456
40.0	540.0	0.12689971923828125	-0.1090087890625	0.16729152649081552
40.0	560.0	0.12533187866210938	-0.1036376953125	0.16263102932300555
40.0	580.0	-0.012966156005859375	-0.1248779296875	0.12554926732006236
40.0	600.0	-0.07543182373046875	-0.0628662109375	0.0981942997782598
40.0	620.0	-0.2892570495605469	-0.0474853515625	0.2931288101389676
40.0	640.0	-0.4437904357910156	-0.09375	0.4535846265026842
40.0	660.0	-0.5142631530761719	-0.121826171875	0.5284961747880141
40.0	680.0	-0.5720939636230469	-0.1478271484375	0.5908843956554367
40.0	700.0	-0.5700607299804688	-0.2047119140625	0.605703065556876
40.0	720.0	-0.5459403991699219	-0.2462158203125	0.598893270640079
40.0	740.0	-0.47344970703125	-0.2906494140625	0.5555463139854777
40.0	760.0	-0.3779449462890625	-0.067138671875	0.38386193310431455
40.0	780.0	0.69342041015625	0.0733642578125	0.6972905990658708
40.0	800.0	0.6523094177246094	0.1282958984375	0.6648062981110394
60.0	0.0	-0.1401824951171875	0.08624645322561264	0.1645891327860928
60.0	20.0	-0.11952972412109375	0.07191276550292969	0.13949480560488314
60.0	40.0	-0.147552490234375	0.10339736938476562	0.18017423059376442
60.0	60.0	-0.13331985473632812	0.09370040893554688	0.16295382874177686
60.0	80.0	-0.11846160888671875	0.06752777099609375	0.13635671100364222
60.0	100.0	-0.13451766967773438	0.075775146484375	0.15439195665661
60.0	120.0	-0.11767578125	0.0378265380859375	0.12360597265652147
60.0	140.0	-0.11765670776367188	0.0362701416015625	0.12312036408971296
60.0	160.0	-0.12541580200195312	0.051666259765625	0.13564116554336353
60.0	180.0	-0.10114669799804688	0.0324249267578125	0.10621690256808285
60.0	200.0	-0.10325241088867188	0.00665283203125	0.1034665188762005
60.0	220.0	-0.07764816284179688	-0.048583984375	0.09159498201570024
60.0	240.0	-0.11212158203125	-0.0434722900390625	0.12025426877425473
60.0	260.0	-0.079345703125	-0.15618896484375	0.17518770888210966
60.0	280.0	-0.016712188720703125	-0.3251953125	0.3256244593451313
60.0	300.0	-0.0015869140625	-0.308074951171875	0.3080790382934141
60.0	320.0	0.0382080078125	-0.308685302734375	0.311040942618834
60.0	340.0	0.057529449462890625	-0.289886474609375	0.29553985470145155
60.0	360.0	0.055019378662109375	-0.105072021484375	0.11860548776164423
60.0	380.0	0.07602310180664062	-0.09912109375	0.1249179860328333
60.0	400.0	0.08640670776367188	-0.11865234375	0.14678044087658532
60.0	420.0	0.09025192260742188	-0.1392822265625	0.16596670801863742
60.0	440.0	0.097076416015625	-0.1453857421875	0.17481660269507845
60.0	460.0	0.135162353515625	-0.09930419921875	0.16772055863954177
60.0	480.0	0.1557464599609375	-0.1109619140625	0.1912315511697208
60.0	500.0	0.18216323852539062	-0.085968017578125	0.20142975330464755
60.0	520.0	0.14869308471679688	-0.101318359375	0.1799306627260573
60.0	540.0	0.09929656982421875	-0.1280517578125	0.1620403081264878
60.0	560.0	0.10567092895507812	-0.1171875	0.15779497895205402
60.0	580.0	-0.024662017822265625	-0.1295166015625	0.13184371506964268
60.0	600.0	-0.08324050903320312	-0.0614013671875	0.10343650340475055
60.0	620.0	-0.3099021911621094	-0.060546875	0.31576144818413504
60.0	640.0	-0.46209716796875	-0.1351318359375	0.4814503149117036
60.0	660.0	-0.5129585266113281	-0.16015625	0.5373792649864033
60.0	680.0	-0.5663642883300781	-0.1917724609375	0.5979508206112446
60.0	700.0	-0.5636672973632812	-0.253173828125	0.6179140792733993
60.0	720.0	-0.5283355712890625	-0.2794189453125	0.5976733412901147
60.0	740.0	-0.49639129638671875	-0.416259765625	0.6478244450517958
60.0	760.0	-0.4521751403808594	-0.290771484375	0.5375968877366114
60.0	780.0	0.707275390625	-0.0589599609375	0.7097286489761406
60.0	800.0	0.6112442016601562	-0.0587158203125	0.614057832470307
80.0	0.0	-0.20140838623046875	0.17202073335647583	0.2648706679654458
80.0	20.0	-0.155853271484375	0.1315479278564453	0.2039487669874639
80.0	40.0	-0.16412353515625	0.14008331298828125	0.21577736065203318
80.0	60.0	-0.15164947509765625	0.1341094970703125	0.20244238810547266
80.0	80.0	-0.12779998779296875	0.092529296875	0.1577799342757654
80.0	100.0	-0.1544647216796875	0.117095947265625	0.19383191457966192
80.0	120.0	-0.13525390625	0.08209991455078125	0.1582214117151322
80.0	140.0	-0.1372833251953125	0.0834503173828125	0.16065698505814824
80.0	160.0	-0.1440582275390625	0.102874755859375	0.17701973990157796
80.0	180.0	-0.1108245849609375	0.0673675537109375	0.1296937775097946
80.0	200.0	-0.10071563720703125	0.0221710205078125	0.10312707563184452
80.0	220.0	-0.074737548828125	-0.04302978515625	0.08623957105313895
80.0	240.0	-0.07729339599609375	-0.0973663330078125	0.12431601613628551
80.0	260.0	-0.01435089111328125	-0.254058837890625	0.25446383080131474
80.0	280.0	0.0141143798828125	-0.373992919921875	0.37425916137239224
80.0	300.0	0.0412445068359375	-0.3548583984375	0.3572472425166739
80.0	320.0	0.08132171630859375	-0.3525390625	0.3617969211197828
80.0	340.0	0.06754302978515625	-0.35675048828125	0.36308810468186475
80.0	360.0	0.08167266845703125	-0.26513671875	0.2774309002299649
80.0	380.0	0.096954345703125	-0.2484130859375	0.26666309533888044
80.0	400.0	0.10889434814453125	-0.28399658203125	0.3041579156675934
80.0	420.0	0.10888671875	-0.2786865234375	0.2992031013639762
80.0	440.0	0.10933685302734375	-0.2589111328125	0.28105074652840717
80.0	460.0	0.120513916015625	-0.228363037109375	0.2582116973942871
80.0	480.0	0.1051483154296875	-0.24578857421875	0.26733535391748514
80.0	500.0	0.13346099853515625	-0.19122314453125	0.23319118579916417
80.0	520.0	0.1117706298828125	-0.1448974609375	0.1829971253613974
80.0	540.0	0.07769775390625	-0.145751953125	0.1651683165798707
80.0	560.0	0.0888519287109375	-0.1212158203125	0.15029284856467992
80.0	580.0	-0.0454864501953125	-0.134765625	0.1422349845608009
80.0	600.0	-0.102447509765625	-0.0616455078125	0.11956446332685489
80.0	620.0	-0.34290313720703125	-0.0673828125	0.34946102061150436
80.0	640.0	-0.482757568359375	-0.135498046875	0.5014125950903071
80.0	660.0	-0.522216796875	-0.16064453125	0.5463671369682819
80.0	680.0	-0.5698013305664062	-0.1998291015625	0.6038254931240672
80.0	700.0	-0.5565643310546875	-0.2608642578125	0.6146657755287976
80.0	720.0	-0.518096923828125	-0.2969970703125	0.5971864719284706
80.0	740.0	-0.48199462890625	-0.439208984375	0.6520915229093173
80.0	760.0	0.1575469970703125	0.1309814453125	0.2048833699987007
80.0	780.0	0.7603759765625	0.0794677734375	0.7645173331903531
80.0	800.0	0.7477569580078125	0.088134765625	0.7529330681812767
100.0	0.0	-0.2237701416015625	0.21695677936077118	0.31167823212887624
100.0	20.0	-0.18280792236328125	0.18105506896972656	0.25729297401680423
100.0	40.0	-0.18900299072265625	0.18549346923828125	0.2648206140619753
100.0	60.0	-0.17668914794921875	0.18109512329101562	0.2530108667287021
100.0	80.0	-0.1449737548828125	0.1365509033203125	0.19915707068144764
100.0	100.0	-0.17598724365234375	0.16513824462890625	0.24133410402897038
100.0	120.0	-0.1631011962890625	0.13672637939453125	0.2128288116145476
100.0	140.0	-0.1460418701171875	0.1135406494140625	0.18498569376222723
100.0	160.0	-0.14951324462890625	0.1250457763671875	0.1949119198682724
100.0	180.0	-0.05609130859375	0.010498046875	0.05706525990433225
100.0	200.0	-0.01526641845703125	-0.063446044921875	0.06525690881993848
100.0	220.0	0.0395965576171875	-0.1480712890625	0.15327424447623836
100.0	240.0	0.0262908935546875	-0.1682281494140625	0.17027014224221476
100.0	260.0	0.12064361572265625	-0.226409912109375	0.2565469358928515
100.0	280.0	0.1485748291015625	-0.335784912109375	0.3671865834189196
100.0	300.0	0.14417266845703125	-0.345062255859375	0.3739702110446524
100.0	320.0	0.14963531494140625	-0.359100341796875	0.38902928290328775
100.0	340.0	0.05181884765625	-0.4307861328125	0.4338915592587283
100.0	360.0	0.17234039306640625	-0.432769775390625	0.4658228092031727
100.0	380.0	0.31253814697265625	-0.42523193359375	0.5277331623661536
100.0	400.0	0.45117950439453125	-0.49139404296875	0.6671064762471345
100.0	420.0	0.51605224609375	-0.500946044921875	0.7192057150921936
100.0	440.0	0.606536865234375	-0.504913330078125	0.7891922704759113
100.0	460.0	0.6754226684570312	-0.471435546875	0.8236790976605799
100.0	480.0	0.7112045288085938	-0.44708251953125	0.8400563439842975
100.0	500.0	0.577484130859375	-0.391754150390625	0.6978246454107853
100.0	520.0	0.24777984619140625	-0.297119140625	0.3868780633537852
100.0	540.0	0.1570587158203125	-0.2503662109375	0.29555148416870863
100.0	560.0	0.16782379150390625	-0.1224365234375	0.2077390845898
100.0	580.0	-0.0873870849609375	-0.1590576171875	0.18148230823784287
100.0	600.0	-0.156097412109375	-0.0262451171875	0.15828837052490516
100.0	620.0	-0.44605255126953125	-0.114013671875	0.46039330562952147
100.0	640.0	-0.6054153442382812	-0.191162109375	0.6348784853023892
100.0	660.0	-0.6865463256835938	-0.2119140625	0.7185077781032695
100.0	680.0	-0.7386245727539062	-0.20654296875	0.7669590976160032
100.0	700.0	-0.7266921997070312	-0.2672119140625	0.7742633661306653
100.0	720.0	-0.6522903442382812	-0.321044921875	0.7270161862353687
100.0	740.0	-0.5820465087890625	-0.1351318359375	0.5975271972700286
100.0	760.0	0.6507415771484375	0.0330810546875	0.6515818877231573
100.0	780.0	0.7569503784179688	0.0916748046875	0.7624815704012768
100.0	800.0	0.7459335327148438	0.0941162109375	0.7518475220346735
120.0	0.0	-0.20159149169921875	0.2168494611978531	0.29607907448402254
120.0	20.0	-0.18143463134765625	0.19541168212890625	0.2666538035819265
120.0	40.0	-0.18457794189453125	0.19168853759765625	0.2661080834554806
120.0	60.0	-0.185882568359375	0.2022857666015625	0.27472142360846113
120.0	80.0	-0.152679443359375	0.1537933349609375	0.21671041115492287
120.0	100.0	-0.17282867431640625	0.16825103759765625	0.2412014973391632
120.0	120.0	-0.16611480712890625	0.15596771240234375	0.2278597297889514
120.0	140.0	-0.12677764892578125	0.114898681640625	0.1710972802527917
120.0	160.0	-0.06502532958984375	0.072021484375	0.0970329207014103
120.0	180.0	0.0438385009765625	-0.066436767578125	0.07959684826738979
120.0	200.0	0.04912567138671875	-0.10400390625	0.11502236349708116
120.0	220.0	0.048553466796875	-0.154632568359375	0.1620761251246217
120.0	240.0	0.08528900146484375	-0.1834564208984375	0.20231280765125764
120.0	260.0	0.4628753662109375	-0.1907958984375	0.5006562488429385
120.0	280.0	1.02972412109375	-0.469024658203125	1.1315104487210246
120.0	300.0	1.0565414428710938	-0.503692626953125	1.1704640459882023
120.0	320.0	1.1467514038085938	-0.546875	1.2704767009913958
120.0	340.0	1.2866592407226562	-0.792144775390625	1.5109551108208563
120.0	360.0	1.1131057739257812	-0.90582275390625	1.4351025487543443
120.0	380.0	0.31756591796875	-0.500640869140625	0.5928654080895724
120.0	400.0	0.4151611328125	-0.528472900390625	0.6720434306244186
120.0	420.0	0.47870635986328125	-0.531829833984375	0.7155436753192647
120.0	440.0	0.5519790649414062	-0.532867431640625	0.7672213421411486
120.0	460.0	0.6081924438476562	-0.51318359375	0.7957734914204855
120.0	480.0	0.6099929809570312	-0.482818603515625	0.7779493818479601
120.0	500.0	0.5004653930664062	-0.440765380859375	0.6668880945265273
120.0	520.0	0.4087982177734375	-0.4080810546875	0.5776210955718301
120.0	540.0	0.284088134765625	-0.31494140625	0.424139314005834
120.0	560.0	0.183746337890625	-0.1427001953125	0.2326500858165356
120.0	580.0	0.13520050048828125	0.0201416015625	0.13669257275281727
120.0	600.0	0.04624176025390625	0.1119384765625	0.12111367770203788
120.0	620.0	-0.7805862426757812	0.1014404296875	0.7871499495203429
120.0	640.0	-0.8228302001953125	-0.57666015625	1.004781804253905
120.0	660.0	-0.79693603515625	-0.9046630859375	1.2056211441363014
120.0	680.0	-0.806304931640625	-1.0140380859375	1.2955311198577137
120.0	700.0	-0.7592239379882812	-1.0989990234375	1.3357469227106653
120.0	720.0	-0.48877716064453125	-0.9718017578125	1.0877967499745504
120.0	740.0	0.603973388671875	0.2039794921875	0.637488421429643
120.0	760.0	0.7529144287109375	0.113525390625	0.7614250792282037
120.0	780.0	0.7463760375976562	0.1077880859375	0.7541189965582672
120.0	800.0	0.7407073974609375	0.1063232421875	0.7482994590954994
140.0	0.0	-0.2062225341796875	0.2380315661430359	0.31493929587144065
140.0	20.0	-0.191131591796875	0.21299171447753906	0.2861760923258419
140.0	40.0	-0.189056396484375	0.20411300659179688	0.2782165352950829
140.0	60.0	-0.1862945556640625	0.21112823486328125	0.2815684517600566
140.0	80.0	-0.14813232421875	0.15622711181640625	0.21529072424269646
140.0	100.0	-0.1678924560546875	0.174774169921875	0.24235075257146532
140.0	120.0	-0.162750244140625	0.17803192138671875	0.24121153994052574
140.0	140.0	-0.071533203125	0.080322265625	0.10755773103062172
140.0	160.0	0.0194091796875	0.0118255615234375	0.02272795990594554
140.0	180.0	0.052703857421875	-0.0700531005859375	0.08766489313772535
140.0	200.0	-0.0075836181640625	-0.0570068359375	0.05750904805387879
140.0	220.0	-0.1026763916015625	-0.0946044921875	0.1396153692627433
140.0	240.0	0.1197509765625	-0.2026214599609375	0.23536302263604245
140.0	260.0	0.5715179443359375	-0.185791015625	0.6009584529607224
140.0	280.0	1.2462158203125	-0.462432861328125	1.329247163635595
140.0	300.0	1.2382354736328125	-0.596282958984375	1.3743290928077734
140.0	320.0	1.3629608154296875	-0.674407958984375	1.5206867789055802
140.0	340.0	1.5343170166015625	-1.03900146484375	1.8530118055157063
140.0	360.0	1.13348388671875	-1.086395263671875	1.570044709675405
140.0	380.0	0.1984405517578125	-0.647735595703125	0.67745114548787
140.0	400.0	0.263519287109375	-0.567352294921875	0.6255645779867587
140.0	420.0	0.3541259765625	-0.541961669921875	0.6474006942696707
140.0	440.0	0.435272216796875	-0.5380859375	0.6920970877344591
140.0	460.0	0.4853973388671875	-0.5230712890625	0.7135924257031129
140.0	480.0	0.4806060791015625	-0.487518310546875	0.6845847693221465
140.0	500.0	0.3914337158203125	-0.44244384765625	0.5907426785071179
140.0	520.0	0.326446533203125	-0.3782958984375	0.49967502020310595
140.0	540.0	0.2148590087890625	-0.2716064453125	0.34631554223440575
140.0	560.0	0.1312408447265625	-0.0927734375	0.1607204717206495
140.0	580.0	0.109100341796875	0.056640625	0.12292699044793041
140.0	600.0	0.0657196044921875	0.1207275390625	0.13745619339519416
140.0	620.0	0.0751190185546875	0.141845703125	0.16050878618831158
140.0	640.0	0.07965087890625	0.1602783203125	0.17897877659860806
140.0	660.0	0.2270660400390625	0.102294921875	0.24904464977275356
140.0	680.0	0.29156494140625	0.111572265625	0.3121834164620625
140.0	700.0	0.352294921875	0.1673583984375	0.3900263395034717
140.0	720.0	0.3725738525390625	0.1123046875	0.3891318779414914
140.0	740.0	0.5533447265625	0.2003173828125	0.5884874172583281
140.0	760.0	0.7112884521484375	0.13427734375	0.7238519649792184
140.0	780.0	0.711700439453125	0.1317138671875	0.7237859202328114
140.0	800.0	0.70751953125	0.130859375	0.7195193278332489
160.0	0.0	-0.188507080078125	0.23869283497333527	0.30415323228134283
160.0	20.0	-0.20654296875	0.24429893493652344	0.3199093114480777
160.0	40.0	-0.2077789306640625	0.23628997802734375	0.3146506598500373
160.0	60.0	-0.2066650390625	0.237335205078125	0.314703730419867
160.0	80.0	-0.2179412841796875	0.24179840087890625	0.3255224570094782
160.0	100.0	-0.19366455078125	0.21265411376953125	0.2876242867568872
160.0	120.0	-0.1474456787109375	0.166015625	0.2220392215683293
160.0	140.0	-0.0417327880859375	0.061309814453125	0.07416548354660935
160.0	160.0	0.06817626953125	0.0061492919921875	0.06845303148292871
160.0	180.0	0.0410919189453125	-0.049835205078125	0.06459174457921776
160.0	200.0	-0.122161865234375	-0.0442352294921875	0.12992411956895492
160.0	220.0	-0.2350616455078125	-0.077362060546875	0.24746487750971624
160.0	240.0	0.176361083984375	-0.2018585205078125	0.26804867887334705
160.0	260.0	0.912200927734375	-0.200775146484375	0.9340348987084351
160.0	280.0	1.8155364990234375	-0.469207763671875	1.8751876452174705
160.0	300.0	1.8353118896484375	-0.6300048828125	1.940431880961687
160.0	320.0	2.0670928955078125	-0.736114501953125	2.1942510336432726
160.0	340.0	2.2236785888671875	-1.015045166015625	2.444394230814263
160.0	360.0	1.390472412109375	-1.02569580078125	1.7278499369382612
160.0	380.0	0.2291412353515625	-0.70196533203125	0.7384179257792861
160.0	400.0	0.311279296875	-0.61138916015625	0.6860696071242036
160.0	420.0	0.369842529296875	-0.56732177734375	0.6772278017958073
160.0	440.0	0.4235076904296875	-0.540435791015625	0.6866073172227138
160.0	460.0	0.3968658447265625	-0.51361083984375	0.6490751832534735
160.0	480.0	0.33514404296875	-0.43017578125	0.5453189271531727
160.0	500.0	0.25457763671875	-0.315643310546875	0.40551260474897055
160.0	520.0	0.191650390625	-0.22021484375	0.2919322689161854
160.0	540.0	0.1480865478515625	-0.123779296875	0.1930050258139992
160.0	560.0	0.12799072265625	-0.024169921875	0.1302528702544121
160.0	580.0	0.10150146484375	0.0762939453125	0.1269776100608834
160.0	600.0	0.054046630859375	0.134765625	0.1451992148356532
160.0	620.0	0.0586395263671875	0.1431884765625	0.154730520172517
160.0	640.0	0.048858642578125	0.153564453125	0.161149645417411
160.0	660.0	0.02471923828125	0.1632080078125	0.1650693628609812
160.0	680.0	0.1444091796875	0.1734619140625	0.22570566410314738
160.0	700.0	0.276458740234375	0.092041015625	0.29137773355089974
160.0	720.0	0.3682708740234375	0.0404052734375	0.37048079946948087
160.0	740.0	0.5240020751953125	0.1795654296875	0.5539150822534538
160.0	760.0	0.5753936767578125	0.1337890625	0.5907430884043443
160.0	780.0	0.5876312255859375	0.135009765625	0.6029412028529385
160.0	800.0	0.58929443359375	0.1363525390625	0.6048635750095795
180.0	0.0	-0.1826629638671875	0.22743937373161316	0.29170949091891724
180.0	20.0	-0.2203216552734375	0.2501239776611328	0.3333221204532551
180.0	40.0	-0.22662353515625	0.24978256225585938	0.3372677795073498
180.0	60.0	-0.22161865234375	0.24006271362304688	0.3267184315870792
180.0	80.0	-0.25274658203125	0.26422119140625	0.36564145377215856
180.0	100.0	-0.2066802978515625	0.23366546630859375	0.3119555988682094
180.0	120.0	-0.1203765869140625	0.1481170654296875	0.19086431764104356
180.0	140.0	-0.0050506591796875	0.0879364013671875	0.08808132516918928
180.0	160.0	0.0917510986328125	0.04559326171875	0.10245491503330878
180.0	180.0	-0.0355072021484375	-0.0119476318359375	0.037463412963811935
180.0	200.0	-0.1849517822265625	-0.02703857421875	0.18691775262014212
180.0	220.0	-0.25518798828125	-0.0537261962890625	0.26078231061696316
180.0	240.0	0.2043304443359375	-0.1768646240234375	0.2702443814651353
180.0	260.0	1.1041412353515625	-0.15509033203125	1.1149802144850993
180.0	280.0	2.1492156982421875	-0.353302001953125	2.1780611612520753
180.0	300.0	2.1999969482421875	-0.531402587890625	2.263266507217343
180.0	320.0	2.3626251220703125	-0.58343505859375	2.4335969130145716
180.0	340.0	2.532806396484375	-0.817535400390625	2.661479357981952
180.0	360.0	1.40771484375	-0.995147705078125	1.7239431650249801
180.0	380.0	0.2256622314453125	-0.671295166015625	0.7082094623886519
180.0	400.0	0.27606201171875	-0.56671142578125	0.6303745509022557
180.0	420.0	0.3197021484375	-0.488677978515625	0.5839654359648959
180.0	440.0	0.2539825439453125	-0.431549072265625	0.5007411850469804
180.0	460.0	0.06072998046875	-0.300506591796875	0.3065817056530093
180.0	480.0	0.00311279296875	-0.1383056640625	0.1383406888512393
180.0	500.0	-0.0361785888671875	-0.045745849609375	0.05832300617170327
180.0	520.0	-0.043670654296875	0.020263671875	0.04814293763964589
180.0	540.0	-0.018096923828125	0.103759765625	0.10532610129780695
180.0	560.0	0.0629425048828125	0.065185546875	0.0906140962671686
180.0	580.0	0.080352783203125	0.0791015625	0.11275472033768615
180.0	600.0	0.04180908203125	0.127685546875	0.1343562362566904
180.0	620.0	0.047515869140625	0.125732421875	0.13441130804639162
180.0	640.0	0.0392608642578125	0.128662109375	0.1345189720860773
180.0	660.0	0.02423095703125	0.1357421875	0.1378879282095987
180.0	680.0	0.0849151611328125	0.1627197265625	0.18354371142260983
180.0	700.0	0.197265625	0.076416015625	0.2115493659896925
180.0	720.0	0.3101348876953125	0.004150390625	0.31016265782347846
180.0	740.0	0.3701019287109375	0.0928955078125	0.38158224933465934
180.0	760.0	0.4243316650390625	0.110107421875	0.43838454159194795
180.0	780.0	0.4354400634765625	0.113525390625	0.44999562575321955
180.0	800.0	0.4326629638671875	0.11669921875	0.44812492450119257
200.0	0.0	-0.2388153076171875	0.2932116389274597	0.3781610984155019
200.0	20.0	-0.2669830322265625	0.29990196228027344	0.4015235067545215
200.0	40.0	-0.27166748046875	0.30054473876953125	0.40513005312650463
200.0	60.0	-0.2631378173828125	0.28687286376953125	0.38927824355378815
200.0	80.0	-0.27142333984375	0.2889404296875	0.39643057566228784
200.0	100.0	-0.193023681640625	0.25330352783203125	0.31846635440224136
200.0	120.0	-0.0543212890625	0.16524505615234375	0.1739446205785132
200.0	140.0	0.0790557861328125	0.119171142578125	0.14300901560549525
200.0	160.0	0.023651123046875	0.0756988525390625	0.07930757780382118
200.0	180.0	-0.0911407470703125	0.0272369384765625	0.09512353333487317
200.0	200.0	-0.1610870361328125	0.01544189453125	0.1618254779593383
200.0	220.0	-0.227783203125	-0.01104736328125	0.22805094137352935
200.0	240.0	0.1317291259765625	-0.1618194580078125	0.2086578530046048
200.0	260.0	0.799224853515625	-0.1419677734375	0.8117359269934241
200.0	280.0	1.441802978515625	-0.108062744140625	1.4458469440185326
200.0	300.0	1.4828033447265625	-0.3489990234375	1.5233207401898687
200.0	320.0	1.5004119873046875	-0.375823974609375	1.5467642973442302
200.0	340.0	1.355621337890625	-0.476654052734375	1.4369788786660966
200.0	360.0	0.75921630859375	-0.726531982421875	1.0508368687463245
200.0	380.0	0.212158203125	-0.5791015625	0.6167412122139805
200.0	400.0	0.1479339599609375	-0.425140380859375	0.450143088303018
200.0	420.0	0.0863189697265625	-0.301239013671875	0.31336226303219616
200.0	440.0	0.033599853515625	-0.2144775390625	0.21709344743353648
200.0	460.0	-0.03497314453125	-0.127410888671875	0.13212363675951638
200.0	480.0	-0.1044158935546875	0.036224365234375	0.11052096390937434
200.0	500.0	-0.1100616455078125	0.09649658203125	0.14637334509944475
200.0	520.0	-0.093658447265625	0.15380859375	0.18008050492921326
200.0	540.0	-0.0758056640625	0.2064208984375	0.21990017284145388
200.0	560.0	-0.025360107421875	0.18603515625	0.1877557306965914
200.0	580.0	0.0351104736328125	0.07177734375	0.07990452073898001
200.0	600.0	0.0006866455078125	0.1175537109375	0.11755571631031264
200.0	620.0	0.0115203857421875	0.11474609375	0.11532296093377323
200.0	640.0	0.0117034912109375	0.113525390625	0.11412706087113314
200.0	660.0	0.033294677734375	0.1168212890625	0.12147324455887423
200.0	680.0	0.0471649169921875	0.0892333984375	0.10093130729157115
200.0	700.0	0.1189422607421875	-0.0069580078125	0.11914560530368432
200.0	720.0	0.1895751953125	-0.054443359375	0.19723801372404845
200.0	740.0	0.2738494873046875	0.0211181640625	0.2746625539646984
200.0	760.0	0.3764495849609375	0.09130859375	0.38736487877692866
200.0	780.0	0.402862548828125	0.100341796875	0.4151706991689047
200.0	800.0	0.4198760986328125	0.108642578125	0.433703986590806
220.0	0.0	-0.2824554443359375	0.34395188093185425	0.4450662584734686
220.0	20.0	-0.291290283203125	0.3396415710449219	0.4474443271183796
220.0	40.0	-0.3012847900390625	0.3457527160644531	0.45860382180573717
220.0	60.0	-0.2788238525390625	0.3142433166503906	0.4201090368037357
220.0	80.0	-0.2686614990234375	0.29930877685546875	0.4021998818501036
220.0	100.0	-0.10455322265625	0.24398040771484375	0.2654389114589434
220.0	120.0	0.0760955810546875	0.17844390869140625	0.19399166478258142
220.0	140.0	0.0260772705078125	0.1357574462890625	0.1382393151750446
220.0	160.0	-0.0385894775390625	0.100311279296875	0.10747790717590974
220.0	180.0	-0.0947418212890625	0.0688934326171875	0.11714229705340258
220.0	200.0	-0.1180419921875	0.05816650390625	0.13159503826615046
220.0	220.0	-0.1575927734375	0.0480499267578125	0.16475520538409205
220.0	240.0	0.1260528564453125	-0.0861053466796875	0.15265468661279855
220.0	260.0	0.7968597412109375	-0.08477783203125	0.8013568044053043
220.0	280.0	1.3222503662109375	0.134033203125	1.3290263091771004
220.0	300.0	1.2442779541015625	-0.115692138671875	1.2496448687581774
220.0	320.0	1.208282470703125	-0.1337890625	1.215666912543513
220.0	340.0	0.900543212890625	-0.103118896484375	0.9064279260346764
220.0	360.0	0.2132110595703125	-0.331512451171875	0.3941566455168302
220.0	380.0	0.1229400634765625	-0.38818359375	0.40718639670829654
220.0	400.0	0.0999908447265625	-0.320343017578125	0.3355857832808035
220.0	420.0	0.0414886474609375	-0.196258544921875	0.2005959229969283
220.0	440.0	-0.006072998046875	-0.1097412109375	0.10990912010978078
220.0	460.0	-0.05572509765625	-0.033416748046875	0.0649766539522229
220.0	480.0	-0.1103515625	0.097442626953125	0.14721593967270422
220.0	500.0	-0.1011199951171875	0.1533203125	0.18366374611664024
220.0	520.0	-0.0846099853515625	0.204345703125	0.22116965435349004
220.0	540.0	-0.0537872314453125	0.24560546875	0.25142615724394873
220.0	560.0	-0.044097900390625	0.2637939453125	0.2674544267765926
220.0	580.0	-0.0057525634765625	0.059814453125	0.060090438417394684
220.0	600.0	-0.0178680419921875	0.0888671875	0.09064570557282199
220.0	620.0	-0.0163116455078125	0.0882568359375	0.08975153964624413
220.0	640.0	-0.009521484375	0.084228515625	0.08476497808112876
220.0	660.0	-0.0055084228515625	0.088134765625	0.0883067360629148
220.0	680.0	-0.04705810546875	0.04541015625	0.06539531772961588
220.0	700.0	0.0360565185546875	-0.1058349609375	0.11180836948514487
220.0	720.0	0.0693359375	-0.151123046875	0.1662698034093604
220.0	740.0	0.1246490478515625	-0.1142578125	0.1690923796260088
220.0	760.0	0.237213134765625	0.0103759765625	0.2374399549253666
220.0	780.0	0.29010009765625	0.0377197265625	0.2925420387433498
220.0	800.0	0.3468475341796875	0.069580078125	0.35375782569211184
240.0	0.0	-0.2644500732421875	0.33669397234916687	0.4281316062311446
240.0	20.0	-0.2713623046875	0.3336753845214844	0.4300892496225313
240.0	40.0	-0.2762908935546875	0.3371467590332031	0.43589516513473786
240.0	60.0	-0.27166748046875	0.31374359130859375	0.415015976838787
240.0	80.0	-0.1797943115234375	0.25225067138671875	0.30976829352152435
240.0	100.0	0.1139678955078125	0.24285125732421875	0.2682637030804458
240.0	120.0	0.01190185546875	0.1923828125	0.1927506179212123
240.0	140.0	-0.0495452880859375	0.1585845947265625	0.16614394137646613
240.0	160.0	-0.080322265625	0.13623046875	0.15814678931605847
240.0	180.0	-0.1094207763671875	0.109283447265625	0.15464727009248078
240.0	200.0	-0.0872650146484375	0.09539794921875	0.12929018329608483
240.0	220.0	-0.1418914794921875	0.0802459716796875	0.16301106687369135
240.0	240.0	0.069580078125	0.0556640625	0.08910597693693173
240.0	260.0	0.6471710205078125	0.147552490234375	0.6637786281279993
240.0	280.0	1.0540771484375	0.5394287109375	1.1840869769750126
240.0	300.0	0.930389404296875	0.202239990234375	0.9521163044911551
240.0	320.0	0.8441314697265625	0.16192626953125	0.8595219921252938
240.0	340.0	0.57098388671875	0.1435546875	0.5887533840205702
240.0	360.0	0.086883544921875	-0.123016357421875	0.15060469637942228
240.0	380.0	0.0472412109375	-0.107177734375	0.11712727588653049
240.0	400.0	0.0029449462890625	-0.078399658203125	0.07845494958899844
240.0	420.0	-0.0488433837890625	0.00604248046875	0.049215726248638035
240.0	440.0	-0.0738067626953125	0.053924560546875	0.09140731070180197
240.0	460.0	-0.0825653076171875	0.067474365234375	0.10662935799160864
240.0	480.0	-0.1091156005859375	0.132232666015625	0.1714400544004512
240.0	500.0	-0.09423828125	0.16033935546875	0.18598269426236483
240.0	520.0	-0.07904052734375	0.2001953125	0.2152337522549629
240.0	540.0	-0.05859375	0.241455078125	0.24846283885404746
240.0	560.0	-0.098663330078125	0.219482421875	0.24063870473018367
240.0	580.0	-0.0968475341796875	0.01025390625	0.09738884674370843
240.0	600.0	-0.0402374267578125	0.0450439453125	0.06039873774679249
240.0	620.0	-0.0434112548828125	0.0506591796875	0.06671498735000199
240.0	640.0	-0.0229339599609375	0.048828125	0.053945827554181695
240.0	660.0	-0.0256805419921875	0.0408935546875	0.048288436006895676
240.0	680.0	-0.0936279296875	0.011962890625	0.09438908819176693
240.0	700.0	-0.018890380859375	-0.1552734375	0.15641830737505968
240.0	720.0	0.0054931640625	-0.2320556640625	0.23212067136492906
240.0	740.0	0.0551605224609375	-0.2613525390625	0.2671101512720533
240.0	760.0	0.1083221435546875	-0.314208984375	0.3323566949021056
240.0	780.0	0.1772003173828125	-0.18408203125	0.2555115392887285
240.0	800.0	0.28997802734375	-0.1097412109375	0.3100490118032978
260.0	0.0	-0.270751953125	0.3784632682800293	0.4653397313342195
260.0	20.0	-0.270294189453125	0.37557411193847656	0.4627254719706893
260.0	40.0	-0.26800537109375	0.37041473388671875	0.45720231190958266
260.0	60.0	-0.213348388671875	0.3304862976074219	0.39336843779737446
260.0	80.0	-0.076568603515625	0.2640380859375	0.2749160996920181
260.0	100.0	0.04217529296875	0.23212432861328125	0.23592468982954384
260.0	120.0	-0.068450927734375	0.198760986328125	0.2102176471988632
260.0	140.0	-0.11431884765625	0.1700439453125	0.20489934667268558
260.0	160.0	-0.133026123046875	0.15716552734375	0.20590520245521082
260.0	180.0	-0.16009521484375	0.1325225830078125	0.20782856594541815
260.0	200.0	-0.117218017578125	0.1116943359375	0.1619125947091971
260.0	220.0	-0.14447021484375	0.0928955078125	0.17175918708686744
260.0	240.0	-0.102203369140625	0.12078857421875	0.1582258143461216
260.0	260.0	0.108612060546875	0.091705322265625	0.14214937857085475
260.0	280.0	0.10272216796875	0.090240478515625	0.13673034686904392
260.0	300.0	0.15869140625	0.05517578125	0.16800990820231523
260.0	320.0	0.161376953125	0.051605224609375	0.16942733016515515
260.0	340.0	0.061798095703125	0.04046630859375	0.07386830689637608
260.0	360.0	0.04156494140625	0.01708984375	0.04494115167087299
260.0	380.0	0.0089111328125	0.081878662109375	0.08236214905418153
260.0	400.0	-0.037109375	0.11297607421875	0.11891467133525255
260.0	420.0	-0.072265625	0.156005859375	0.17193065089149434
260.0	440.0	-0.09246826171875	0.15167236328125	0.1776369477575167
260.0	460.0	-0.0911865234375	0.1436767578125	0.17017048155343956
260.0	480.0	-0.113433837890625	0.142730712890625	0.18231646108034957
260.0	500.0	-0.109375	0.142730712890625	0.1798192065027149
260.0	520.0	-0.105224609375	0.15771484375	0.18959480572317441
260.0	540.0	-0.11138916015625	0.1842041015625	0.21526424699137228
260.0	560.0	-0.125640869140625	0.1497802734375	0.19549874247530066
260.0	580.0	-0.084197998046875	-0.039794921875	0.093128613659492
260.0	600.0	-0.027496337890625	0.0013427734375	0.027529105286948134
260.0	620.0	-0.027557373046875	0.02001953125	0.03406156838306714
260.0	640.0	0.01116943359375	0.02392578125	0.02640453096019777
260.0	660.0	-0.017852783203125	0.005126953125	0.018574377955768245
260.0	680.0	-0.07452392578125	-0.0255126953125	0.07877000149776384
260.0	700.0	-0.0384521484375	-0.161865234375	0.16636983446145884
260.0	720.0	-0.04248046875	-0.253662109375	0.25719458773036846
260.0	740.0	-0.013275146484375	-0.2803955078125	0.2807095835834811
260.0	760.0	0.057098388671875	-0.4139404296875	0.4178599111171071
260.0	780.0	0.103424072265625	-0.2587890625	0.27869036150113646
260.0	800.0	0.223052978515625	-0.1929931640625	0.29495591636640706
280.0	0.0	-0.2493896484375	0.38088473677635193	0.45526737139506357
280.0	20.0	-0.256591796875	0.3892498016357422	0.4662132111995604
280.0	40.0	-0.2333984375	0.3634681701660156	0.43195363333496
280.0	60.0	-0.198699951171875	0.3332786560058594	0.3880158929023107
280.0	80.0	-0.026458740234375	0.25971221923828125	0.26105651065710506
280.0	100.0	-0.0054931640625	0.21768951416015625	0.2177588102160333
280.0	120.0	-0.138458251953125	0.1945037841796875	0.23875177401253692
280.0	140.0	-0.165191650390625	0.172119140625	0.23856504339124582
280.0	160.0	-0.164764404296875	0.1655731201171875	0.23358460357789998
280.0	180.0	-0.19366455078125	0.1374053955078125	0.23745778770965112
280.0	200.0	-0.11785888671875	0.118194580078125	0.16691517587813112
280.0	220.0	-0.11865234375	0.0940093994140625	0.15138079751263334
280.0	240.0	-0.110382080078125	0.1216278076171875	0.16424837042764587
280.0	260.0	-0.076568603515625	0.128570556640625	0.14964337298795807
280.0	280.0	-0.061309814453125	0.13861083984375	0.15156469994845873
280.0	300.0	0.0252685546875	0.15386962890625	0.1559306337951022
280.0	320.0	0.02020263671875	0.158660888671875	0.15994193985487015
280.0	340.0	-0.0057373046875	0.155792236328125	0.15589784336287515
280.0	360.0	-0.01275634765625	0.159210205078125	0.15972042388669563
280.0	380.0	-0.036468505859375	0.174041748046875	0.17782148909180573
280.0	400.0	-0.039154052734375	0.191314697265625	0.1952801916103217
280.0	420.0	-0.021484375	0.20263671875	0.20377246662615445
280.0	440.0	-0.015777587890625	0.195037841796875	0.19567496521637415
280.0	460.0	-0.013702392578125	0.195648193359375	0.19612743593682258
280.0	480.0	-0.02984619140625	0.17413330078125	0.1766725829958678
280.0	500.0	-0.05889892578125	0.148712158203125	0.15995120960973216
280.0	520.0	-0.0841064453125	0.1419677734375	0.16501134154325842
280.0	540.0	-0.1033935546875	0.1494140625	0.18169972268462867
280.0	560.0	-0.097869873046875	0.127197265625	0.16049192014767671
280.0	580.0	-0.082855224609375	-0.0511474609375	0.09737068863586756
280.0	600.0	-0.055694580078125	-0.0113525390625	0.056839831045176994
280.0	620.0	-0.028564453125	0.0137939453125	0.03172067006881417
280.0	640.0	0.00836181640625	0.019287109375	0.021021716429802884
280.0	660.0	-0.03265380859375	-0.0003662109375	0.03265586204845932
280.0	680.0	-0.06011962890625	-0.029052734375	0.06677148459102521
280.0	700.0	-0.057281494140625	-0.1890869140625	0.19757284894605764
280.0	720.0	-0.078125	-0.3006591796875	0.31064361888723935
280.0	740.0	-0.063995361328125	-0.332275390625	0.3383819461592383
280.0	760.0	-0.042266845703125	-0.45166015625	0.45363353380175303
280.0	780.0	-0.028778076171875	-0.2860107421875	0.2874549048369132
280.0	800.0	0.033416748046875	-0.223388671875	0.22587425212295612
300.0	0.0	-0.37213134765625	0.4698285758495331	0.5993501735990883
300.0	20.0	-0.3731689453125	0.4715137481689453	0.6013154550300293
300.0	40.0	-0.328033447265625	0.4071197509765625	0.5228311717564168
300.0	60.0	-0.305206298828125	0.3521842956542969	0.46603075322329957
300.0	80.0	-0.0787353515625	0.26892852783203125	0.28021743105591074
300.0	100.0	-0.096099853515625	0.22809600830078125	0.24751357709926672
300.0	120.0	-0.1722412109375	0.20355987548828125	0.26665269106840256
300.0	140.0	-0.1781005859375	0.1809234619140625	0.25387618592977573
300.0	160.0	-0.203216552734375	0.1577301025390625	0.2572464820988349
300.0	180.0	-0.226898193359375	0.1289215087890625	0.2609665602681628
300.0	200.0	-0.1981201171875	0.115966796875	0.22956454171286175
300.0	220.0	-0.178619384765625	0.114990234375	0.21243266842853484
300.0	240.0	-0.19683837890625	0.165283203125	0.2570289568233518
300.0	260.0	-0.232177734375	0.163818359375	0.28415304891523635
300.0	280.0	-0.191192626953125	0.162750244140625	0.25108218289848816
300.0	300.0	-0.125152587890625	0.17462158203125	0.21483916581204923
300.0	320.0	-0.10894775390625	0.176849365234375	0.20771449411395965
300.0	340.0	-0.096923828125	0.1829833984375	0.20706799019196911
300.0	360.0	-0.07208251953125	0.186279296875	0.19973949550906908
300.0	380.0	-0.0623779296875	0.19549560546875	0.20520608633686246
300.0	400.0	-0.048004150390625	0.210479736328125	0.21588450120257074
300.0	420.0	-0.020355224609375	0.207366943359375	0.20836358695105137
300.0	440.0	-0.00946044921875	0.20428466796875	0.2045036079547815
300.0	460.0	-0.004150390625	0.1993408203125	0.19938402239196726
300.0	480.0	0.00811767578125	0.161865234375	0.162068660632965
300.0	500.0	-0.00189208984375	0.12445068359375	0.12446506598611716
300.0	520.0	-0.0191650390625	0.1124267578125	0.11404856243941736
300.0	540.0	-0.0205078125	0.1229248046875	0.12462374565465113
300.0	560.0	-0.015411376953125	0.10595703125	0.10707195249412793
300.0	580.0	-0.067047119140625	-0.002197265625	0.06708311383115702
300.0	600.0	-0.035614013671875	-0.0155029296875	0.03884197212701832
300.0	620.0	-0.01837158203125	0.001708984375	0.018450898458474644
300.0	640.0	0.000823974609375	0.0059814453125	0.006037931945900261
300.0	660.0	-0.023773193359375	-0.01123046875	0.026292359172332903
300.0	680.0	-0.01605224609375	-0.04296875	0.04586924984362413
300.0	700.0	-0.04937744140625	-0.2138671875	0.21949329285649666
300.0	720.0	-0.071502685546875	-0.3115234375	0.31962397618487837
300.0	740.0	-0.05694580078125	-0.3599853515625	0.36446162701468937
300.0	760.0	-0.049468994140625	-0.463623046875	0.4662547704581087
300.0	780.0	-0.022430419921875	-0.354736328125	0.35544477240420813
300.0	800.0	0.02239990234375	-0.299072265625	0.2999099459689193
320.0	0.0	-0.376190185546875	0.4697630703449249	0.6018275483572376
320.0	20.0	-0.36505126953125	0.45536041259765625	0.5836227675026782
320.0	40.0	-0.304443359375	0.3545341491699219	0.4673116968311149
320.0	60.0	-0.269378662109375	0.2990074157714844	0.40245533700794445
320.0	80.0	-0.08221435546875	0.2513275146484375	0.26443282675284957
320.0	100.0	-0.138946533203125	0.21734619140625	0.2579641564403268
320.0	120.0	-0.2071533203125	0.2117156982421875	0.2962026924230606
320.0	140.0	-0.2298583984375	0.191986083984375	0.29948879741303847
320.0	160.0	-0.22052001953125	0.1766510009765625	0.2825502701468968
320.0	180.0	-0.2261962890625	0.15570068359375	0.27460419526512536
320.0	200.0	-0.21453857421875	0.123870849609375	0.24773128024285204
320.0	220.0	-0.18853759765625	0.134552001953125	0.23162613617548378
320.0	240.0	-0.22100830078125	0.15594482421875	0.27048744372859956
320.0	260.0	-0.288726806640625	0.169830322265625	0.3349709050555569
320.0	280.0	-0.2440185546875	0.17340087890625	0.2993541712374097
320.0	300.0	-0.15106201171875	0.173614501953125	0.23013414929763773
320.0	320.0	-0.131988525390625	0.170196533203125	0.21537834326866315
320.0	340.0	-0.1171875	0.18133544921875	0.21590612612803708
320.0	360.0	-0.090789794921875	0.178955078125	0.20066815105711464
320.0	380.0	-0.08270263671875	0.197052001953125	0.21370357412539434
320.0	400.0	-0.0677490234375	0.218048095703125	0.22833068610349788
320.0	420.0	-0.02203369140625	0.213897705078125	0.21502956028107947
320.0	440.0	-0.010650634765625	0.209503173828125	0.20977372539231004
320.0	460.0	-0.00439453125	0.2059326171875	0.20597950074364355
320.0	480.0	-0.002777099609375	0.16778564453125	0.16780862550240788
320.0	500.0	-0.034332275390625	0.1126708984375	0.11778555296899172
320.0	520.0	-0.021087646484375	0.099609375	0.10181707333321165
320.0	540.0	-0.013153076171875	0.0966796875	0.09757030997122434
320.0	560.0	0.00714111328125	0.080322265625	0.0806390839111451
320.0	580.0	0.069732666015625	0.0074462890625	0.07012910900937648
320.0	600.0	0.0423583984375	-0.051513671875	0.06669252063189071
320.0	620.0	0.044830322265625	-0.032958984375	0.05564218224936264
320.0	640.0	0.043487548828125	-0.0313720703125	0.053622511119594166
320.0	660.0	0.017791748046875	-0.0469970703125	0.05025207375344374
320.0	680.0	0.0042724609375	-0.068359375	0.06849275927317491
320.0	700.0	-0.043609619140625	-0.236328125	0.24031808410439276
320.0	720.0	-0.083526611328125	-0.3214111328125	0.33208705349015666
320.0	740.0	-0.06591796875	-0.382568359375	0.3882057807387792
320.0	760.0	-0.046905517578125	-0.474609375	0.4769215726061911
320.0	780.0	0.006988525390625	-0.42529296875	0.4253503835137849
320.0	800.0	0.08648681640625	-0.376708984375	0.3865095449286245
340.0	0.0	-0.403533935546875	0.45272332429885864	0.606463556615036
340.0	20.0	-0.383636474609375	0.4213981628417969	0.5698713506548221
340.0	40.0	-0.339385986328125	0.31313323974609375	0.46177405032093227
340.0	60.0	-0.284637451171875	0.28287506103515625	0.4012938807971845
340.0	80.0	-0.121368408203125	0.239990234375	0.2689341984670745
340.0	100.0	-0.178619384765625	0.21765899658203125	0.2815676178241153
340.0	120.0	-0.22442626953125	0.21579742431640625	0.311344951456272
340.0	140.0	-0.22406005859375	0.199127197265625	0.2997574862249445
340.0	160.0	-0.217315673828125	0.1795806884765625	0.2819136849553214
340.0	180.0	-0.202667236328125	0.1667938232421875	0.2624770240471081
340.0	200.0	-0.209930419921875	0.1320037841796875	0.247983427362258
340.0	220.0	-0.202484130859375	0.1377716064453125	0.24490985850389643
340.0	240.0	-0.265533447265625	0.153350830078125	0.30663412840454735
340.0	260.0	-0.351043701171875	0.173614501953125	0.391629512959481
340.0	280.0	-0.30426025390625	0.1954345703125	0.36161992945678095
340.0	300.0	-0.213958740234375	0.1778564453125	0.2782287865442378
340.0	320.0	-0.1934814453125	0.17108154296875	0.2582711056715059
340.0	340.0	-0.17156982421875	0.18585205078125	0.25293712531387935
340.0	360.0	-0.13385009765625	0.1719970703125	0.2179422878623392
340.0	380.0	-0.121490478515625	0.19384765625	0.2287724856786185
340.0	400.0	-0.085784912109375	0.2198486328125	0.2359925263544137
340.0	420.0	-0.02044677734375	0.193145751953125	0.19422500405787865
340.0	440.0	-0.016998291015625	0.193267822265625	0.19401389904011798
340.0	460.0	-0.047149658203125	0.1871337890625	0.19298224083464197
340.0	480.0	-0.0560302734375	0.15576171875	0.1655327900128404
340.0	500.0	-0.07476806640625	0.112091064453125	0.13473926853135293
340.0	520.0	-0.05609130859375	0.09716796875	0.11219558391826422
340.0	540.0	-0.02154541015625	0.085693359375	0.08836037878921718
340.0	560.0	-0.002105712890625	0.0753173828125	0.07534681267646572
340.0	580.0	0.03021240234375	0.0218505859375	0.0372858868902525
340.0	600.0	0.013427734375	-0.041748046875	0.04385434377941088
340.0	620.0	0.016082763671875	-0.0316162109375	0.035471679990802196
340.0	640.0	0.015899658203125	-0.033447265625	0.03703402096404746
340.0	660.0	0.0078125	-0.04638671875	0.047040013102056015
340.0	680.0	0.008575439453125	-0.068359375	0.06889515449002809
340.0	700.0	-0.049591064453125	-0.2674560546875	0.27201473280430416
340.0	720.0	-0.084320068359375	-0.3526611328125	0.36260136310378843
340.0	740.0	-0.07275390625	-0.426025390625	0.43219297117354605
340.0	760.0	-0.051025390625	-0.4627685546875	0.4655731153062766
340.0	780.0	-0.010040283203125	-0.4632568359375	0.4633656259689779
340.0	800.0	0.063995361328125	-0.422607421875	0.42742536108115003
360.0	0.0	-0.39837646484375	0.4439758062362671	0.5965050915663226
360.0	20.0	-0.373687744140625	0.38655853271484375	0.5376523312844111
360.0	40.0	-0.3402099609375	0.3015327453613281	0.45460401895081703
360.0	60.0	-0.271697998046875	0.2579536437988281	0.374646345894061
360.0	80.0	-0.1600341796875	0.2221527099609375	0.27379328920051976
360.0	100.0	-0.199005126953125	0.20790863037109375	0.28780034596298437
360.0	120.0	-0.23284912109375	0.2055511474609375	0.3105961806214621
360.0	140.0	-0.236297607421875	0.195404052734375	0.30662567260149787
360.0	160.0	-0.227081298828125	0.182830810546875	0.2915356265753733
360.0	180.0	-0.222503662109375	0.1716156005859375	0.28099785411379025
360.0	200.0	-0.216796875	0.1418609619140625	0.2590857339278809
360.0	220.0	-0.207977294921875	0.1266937255859375	0.24352793537059647
360.0	240.0	-0.250244140625	0.1021270751953125	0.2702814633027833
360.0	260.0	-0.220855712890625	0.20281982421875	0.29985517673128614
360.0	280.0	-0.13916015625	0.296295166015625	0.3273474827942796
360.0	300.0	-0.0469970703125	0.148406982421875	0.15567066855873904
360.0	320.0	-0.051361083984375	0.1407470703125	0.1498255610688705
360.0	340.0	-0.07244873046875	0.148590087890625	0.1653113207432487
360.0	360.0	-0.117095947265625	0.072540283203125	0.13774452277032148
360.0	380.0	-0.1500244140625	0.15283203125	0.21416104825760782
360.0	400.0	-0.09295654296875	0.1923828125	0.21366343961031617
360.0	420.0	-0.023162841796875	0.16302490234375	0.16466218759720241
360.0	440.0	-0.009246826171875	0.149322509765625	0.14960854159090664
360.0	460.0	-0.031646728515625	0.10577392578125	0.11040669726479031
360.0	480.0	-0.038482666015625	0.119293212890625	0.1253466641974892
360.0	500.0	-0.048095703125	0.096221923828125	0.10757255823058975
360.0	520.0	-0.0338134765625	0.0894775390625	0.09565344318906638
360.0	540.0	-0.009429931640625	0.0859375	0.0864533256560837
360.0	560.0	0.001251220703125	0.0743408203125	0.07435134913357888
360.0	580.0	0.012969970703125	0.0263671875	0.029384497897702404
360.0	600.0	-0.002410888671875	-0.021728515625	0.021861856633278984
360.0	620.0	-0.01422119140625	-0.0216064453125	0.02586659552502517
360.0	640.0	-0.014434814453125	-0.0257568359375	0.029525894834999292
360.0	660.0	-0.03436279296875	-0.0386962890625	0.05175137029897597
360.0	680.0	-0.00665283203125	-0.05810546875	0.05848508931935774
360.0	700.0	-0.072723388671875	-0.2833251953125	0.29250958541351574
360.0	720.0	-0.103118896484375	-0.35400390625	0.3687170628712672
360.0	740.0	-0.08935546875	-0.4212646484375	0.43063709062121286
360.0	760.0	-0.13031005859375	-0.2474365234375	0.2796525424549955
360.0	780.0	-0.20068359375	-0.18310546875	0.2716643471023982
360.0	800.0	-0.344085693359375	-0.0838623046875	0.35415794572775144
380.0	0.0	0.029266357421875	0.37518075108528137	0.37632049593619105
380.0	20.0	0.00054931640625	0.3396110534667969	0.3396114977225326
380.0	40.0	-0.015960693359375	0.2927894592285156	0.29322416538859586
380.0	60.0	-0.078216552734375	0.26055145263671875	0.2720383954384997
380.0	80.0	-0.175872802734375	0.21886444091796875	0.28077194703171365
380.0	100.0	-0.2144775390625	0.20611572265625	0.29746311685386206
380.0	120.0	-0.24713134765625	0.20318603515625	0.31993509947630183
380.0	140.0	-0.248870849609375	0.193115234375	0.3150082435953119
380.0	160.0	-0.2359619140625	0.179656982421875	0.2965715027122001
380.0	180.0	-0.225982666015625	0.1737213134765625	0.2850390501239288
380.0	200.0	-0.220611572265625	0.149810791015625	0.2666697187950637
380.0	220.0	-0.206512451171875	0.1421661376953125	0.2507161805632389
380.0	240.0	-0.17657470703125	0.0953826904296875	0.20069002166719044
380.0	260.0	0.027557373046875	0.283477783203125	0.2848140838845624
380.0	280.0	0.926605224609375	-0.10009765625	0.9319961282431024
380.0	300.0	1.18609619140625	-0.273193359375	1.2171519161037416
380.0	320.0	1.098541259765625	-0.220916748046875	1.1205342962065252
380.0	340.0	1.165740966796875	-0.237457275390625	1.1896797717471925
380.0	360.0	0.638671875	-0.1956787109375	0.6679759889623109
380.0	380.0	-0.112640380859375	0.146484375	0.18478508467754015
380.0	400.0	-0.099578857421875	0.194427490234375	0.21844449593497223
380.0	420.0	-0.05047607421875	0.1715087890625	0.1787822664422338
380.0	440.0	-0.056121826171875	0.161407470703125	0.17088601748430535
380.0	460.0	-0.04833984375	0.109649658203125	0.11983233302342298
380.0	480.0	-0.0592041015625	0.09259033203125	0.10990038774945216
380.0	500.0	-0.0599365234375	0.0595703125	0.08450449084588134
380.0	520.0	-0.03643798828125	0.0517578125	0.06329769462444639
380.0	540.0	-0.022796630859375	0.0433349609375	0.04896534711398725
380.0	560.0	-0.015899658203125	0.0313720703125	0.03517109504506
380.0	580.0	-0.028564453125	0.0369873046875	0.04673316478023163
380.0	600.0	-0.07000732421875	-0.0018310546875	0.07003126591414578
380.0	620.0	-0.060943603515625	-0.0028076171875	0.061008241441146666
380.0	640.0	-0.045379638671875	-0.00341796875	0.04550817636827375
380.0	660.0	-0.0445556640625	-0.0177001953125	0.047942717008436234
380.0	680.0	-0.023468017578125	-0.04345703125	0.049388879457937296
380.0	700.0	-0.07513427734375	-0.2813720703125	0.29123083899873997
380.0	720.0	-0.0751953125	-0.3570556640625	0.36488776666406003
380.0	740.0	-0.02520751953125	-0.3829345703125	0.38376334397820927
380.0	760.0	-0.108642578125	-0.0601806640625	0.12419710990457954
380.0	780.0	-0.242340087890625	0.0157470703125	0.2428511651655447
380.0	800.0	-0.4818115234375	0.124267578125	0.49757891343003835
400.0	0.0	-0.033172607421875	0.3258608281612396	0.32754496059792276
400.0	20.0	-0.089080810546875	0.3081474304199219	0.320765069298527
400.0	40.0	-0.114959716796875	0.278717041015625	0.3014944865806393
400.0	60.0	-0.176513671875	0.24412155151367188	0.3012514037680779
400.0	80.0	-0.2119140625	0.20827484130859375	0.2971295667000742
400.0	100.0	-0.232391357421875	0.19671630859375	0.3044717541433575
400.0	120.0	-0.24761962890625	0.1880035400390625	0.3109032191645631
400.0	140.0	-0.2484130859375	0.1783599853515625	0.3058125988895836
400.0	160.0	-0.25592041015625	0.168426513671875	0.30637027734786143
400.0	180.0	-0.248077392578125	0.1641387939453125	0.29746249576405914
400.0	200.0	-0.232696533203125	0.1502838134765625	0.2770070417115985
400.0	220.0	-0.216552734375	0.13897705078125	0.25731247037239263
400.0	240.0	-0.103759765625	0.0720062255859375	0.12629721091808738
400.0	260.0	0.3575439453125	0.0985107421875	0.370866605609025
400.0	280.0	1.237640380859375	-0.14703369140625	1.2463437000852884
400.0	300.0	1.645660400390625	-0.3648681640625	1.6856236028722935
400.0	320.0	1.63519287109375	-0.36236572265625	1.6748625742525884
400.0	340.0	1.8348388671875	-0.53106689453125	1.9101480871934966
400.0	360.0	1.169036865234375	-0.427642822265625	1.2447994118380372
400.0	380.0	-0.154205322265625	0.058074951171875	0.16477858285790944
400.0	400.0	-0.087249755859375	0.1878662109375	0.2071381980937697
400.0	420.0	-0.07769775390625	0.15576171875	0.17406508549973568
400.0	440.0	-0.071014404296875	0.161468505859375	0.17639479584755055
400.0	460.0	-0.072265625	0.1182861328125	0.1386143202283841
400.0	480.0	-0.067840576171875	0.0880126953125	0.1111241571914178
400.0	500.0	-0.065765380859375	0.076690673828125	0.10102744563627503
400.0	520.0	-0.062713623046875	0.0621337890625	0.08828140381149802
400.0	540.0	-0.0555419921875	0.053466796875	0.07709481995717235
400.0	560.0	-0.0615234375	0.0438232421875	0.07553548780302333
400.0	580.0	-0.077301025390625	0.0377197265625	0.0860129426213975
400.0	600.0	-0.11199951171875	0.02587890625	0.11495046069474758
400.0	620.0	-0.091644287109375	0.0262451171875	0.0953282829802948
400.0	640.0	-0.071380615234375	0.02490234375	0.07559972854105398
400.0	660.0	-0.080078125	0.00830078125	0.08050719888852162
400.0	680.0	-0.036956787109375	-0.029541015625	0.04731253235247676
400.0	700.0	-0.0826416015625	-0.2828369140625	0.2946631199611058
400.0	720.0	0.009796142578125	-0.307373046875	0.3075291113937539
400.0	740.0	0.045562744140625	-0.26806640625	0.27191094463705223
400.0	760.0	-0.175628662109375	0.07568359375	0.19124181895507072
400.0	780.0	-0.346405029296875	0.143798828125	0.37506605723831116
400.0	800.0	-0.57855224609375	0.22509765625	0.6207992077228887
420.0	0.0	-0.19879150390625	0.2964576482772827	0.35693864913652273
420.0	20.0	-0.212799072265625	0.2939338684082031	0.3628781670954062
420.0	40.0	-0.224273681640625	0.27434539794921875	0.3543502245696419
420.0	60.0	-0.219879150390625	0.240478515625	0.3258477516474626
420.0	80.0	-0.224273681640625	0.20087432861328125	0.30108002287178887
420.0	100.0	-0.233001708984375	0.18698883056640625	0.29875511568211105
420.0	120.0	-0.2298583984375	0.17568206787109375	0.2893079195316231
420.0	140.0	-0.221649169921875	0.1596221923828125	0.2731439159640057
420.0	160.0	-0.2327880859375	0.15338134765625	0.2787761301892476
420.0	180.0	-0.2425537109375	0.1508941650390625	0.28565950313684324
420.0	200.0	-0.230926513671875	0.140533447265625	0.2703270325309825
420.0	220.0	-0.21441650390625	0.127166748046875	0.24929063150506942
420.0	240.0	0.087890625	-0.0246734619140625	0.09128823410338989
420.0	260.0	0.588623046875	-0.09527587890625	0.5962839796722421
420.0	280.0	1.344146728515625	-0.2161865234375	1.36142096380776
420.0	300.0	1.602630615234375	-0.3341064453125	1.6370864380617982
420.0	320.0	1.7562255859375	-0.352691650390625	1.7912899566951126
420.0	340.0	2.010467529296875	-0.474578857421875	2.0657213699502006
420.0	360.0	1.340484619140625	-0.35211181640625	1.3859587820009278
420.0	380.0	-0.2208251953125	-0.05413818359375	0.2273647066007263
420.0	400.0	-0.09710693359375	0.183135986328125	0.20728855742745705
420.0	420.0	-0.11376953125	0.170684814453125	0.20512633211204853
420.0	440.0	-0.0982666015625	0.176300048828125	0.20183664731520484
420.0	460.0	-0.053558349609375	0.144744873046875	0.1543359163844761
420.0	480.0	-0.04437255859375	0.120391845703125	0.12830869209823953
420.0	500.0	-0.052886962890625	0.0960693359375	0.10966470786568747
420.0	520.0	-0.0684814453125	0.0806884765625	0.10583165217488594
420.0	540.0	-0.142059326171875	0.0699462890625	0.15834562041945455
420.0	560.0	-0.15789794921875	0.055908203125	0.16750370009093296
420.0	580.0	-0.152008056640625	0.0435791015625	0.1581315508576772
420.0	600.0	-0.1519775390625	0.048095703125	0.1594063017530419
420.0	620.0	-0.103515625	0.049072265625	0.11455815934585882
420.0	640.0	-0.081787109375	0.0506591796875	0.09620542472505708
420.0	660.0	-0.09375	0.0372314453125	0.1008724096076706
420.0	680.0	-0.04510498046875	0.000244140625	0.045105641196319275
420.0	700.0	-0.092071533203125	-0.26318359375	0.27882390723454686
420.0	720.0	0.027252197265625	-0.24755859375	0.24905408969796516
420.0	740.0	-0.042236328125	-0.121337890625	0.12847875744576273
420.0	760.0	-0.273040771484375	0.149169921875	0.31113168994009
420.0	780.0	-0.435943603515625	0.2020263671875	0.480480466288867
420.0	800.0	-0.5880126953125	0.24951171875	0.6387605401418047
440.0	0.0	-0.274932861328125	0.24266844987869263	0.3667097691698403
440.0	20.0	-0.286865234375	0.23895263671875	0.37334973588830433
440.0	40.0	-0.29779052734375	0.23103713989257812	0.3769049723543209
440.0	60.0	-0.306488037109375	0.22666549682617188	0.3811983267835956
440.0	80.0	-0.275299072265625	0.2005767822265625	0.34061800416107735
440.0	100.0	-0.247711181640625	0.18358612060546875	0.30832562849811956
440.0	120.0	-0.2237548828125	0.17214202880859375	0.2823103357384818
440.0	140.0	-0.2193603515625	0.1514739990234375	0.26657707369122335
440.0	160.0	-0.23956298828125	0.1437835693359375	0.27939960659461327
440.0	180.0	-0.242279052734375	0.144439697265625	0.2820673067550571
440.0	200.0	-0.2293701171875	0.1354217529296875	0.2663638523245164
440.0	220.0	-0.178985595703125	0.11834716796875	0.21457375337031798
440.0	240.0	0.149810791015625	-0.069732666015625	0.16524502356916523
440.0	260.0	0.654998779296875	-0.126739501953125	0.6671478863308513
440.0	280.0	1.728240966796875	-0.185546875	1.738172742317996
440.0	300.0	1.910125732421875	-0.30157470703125	1.9337858251577884
440.0	320.0	2.0814208984375	-0.302154541015625	2.1032380566899063
440.0	340.0	2.505828857421875	-0.430938720703125	2.542614096493895
440.0	360.0	1.785400390625	-0.352630615234375	1.8198909048743763
440.0	380.0	-0.275665283203125	-0.035614013671875	0.27795630292058426
440.0	400.0	-0.200164794921875	0.1910400390625	0.2766988284238258
440.0	420.0	-0.202117919921875	0.170196533203125	0.2642319312042129
440.0	440.0	-0.19647216796875	0.187774658203125	0.2717731315815475
440.0	460.0	-0.14898681640625	0.16693115234375	0.22374780688463053
440.0	480.0	-0.131622314453125	0.142578125	0.19404369453943343
440.0	500.0	-0.1087646484375	0.11517333984375	0.15841290023384114
440.0	520.0	-0.107666015625	0.097412109375	0.14519328487726182
440.0	540.0	-0.163330078125	0.0606689453125	0.17423385246745168
440.0	560.0	-0.17559814453125	0.0467529296875	0.18171556014051765
440.0	580.0	-0.174041748046875	0.044677734375	0.17968480740478582
440.0	600.0	-0.15045166015625	0.040283203125	0.15575120705080187
440.0	620.0	-0.0946044921875	0.052734375	0.10830939132270744
440.0	640.0	-0.07891845703125	0.05712890625	0.09742604779787868
440.0	660.0	-0.080413818359375	0.043212890625	0.09128929893094134
440.0	680.0	-0.060333251953125	0.002685546875	0.06039299175613909
440.0	700.0	-0.0185546875	-0.1839599609375	0.1848933304809808
440.0	720.0	0.1064453125	-0.1903076171875	0.21805410730551877
440.0	740.0	-0.122955322265625	0.0533447265625	0.13402862054602963
440.0	760.0	-0.198944091796875	0.193115234375	0.27725844515288367
440.0	780.0	-0.274871826171875	0.2132568359375	0.3478979719646771
440.0	800.0	-0.37445068359375	0.241943359375	0.44581375437450005
460.0	0.0	-0.27020263671875	0.24123354256153107	0.3622196667031634
460.0	20.0	-0.275238037109375	0.23688125610351562	0.3631373108963069
460.0	40.0	-0.2896728515625	0.23193740844726562	0.371086677704258
460.0	60.0	-0.30572509765625	0.21670913696289062	0.3747408242774258
460.0	80.0	-0.294952392578125	0.19097137451171875	0.3513786842858507
460.0	100.0	-0.2720947265625	0.17774200439453125	0.32500424666349703
460.0	120.0	-0.242767333984375	0.163116455078125	0.2924772749584744
460.0	140.0	-0.235504150390625	0.1393585205078125	0.2736475873990789
460.0	160.0	-0.242523193359375	0.1316375732421875	0.27594555623586525
460.0	180.0	-0.23101806640625	0.122039794921875	0.26127200108441745
460.0	200.0	-0.212677001953125	0.110321044921875	0.23958764599290985
460.0	220.0	-0.138641357421875	0.0930328369140625	0.16696267466729994
460.0	240.0	0.16796875	-0.0572509765625	0.17745753095859984
460.0	260.0	0.633544921875	-0.139678955078125	0.6487598774009662
460.0	280.0	1.39312744140625	-0.099395751953125	1.3966687450879152
460.0	300.0	1.546630859375	-0.218048095703125	1.561925730376067
460.0	320.0	1.67584228515625	-0.209136962890625	1.6888415064667366
460.0	340.0	1.973175048828125	-0.258819580078125	1.9900772217051503
460.0	360.0	1.510406494140625	-0.287689208984375	1.537560684496137
460.0	380.0	-0.288055419921875	0.031829833984375	0.28980866667137584
460.0	400.0	-0.230926513671875	0.22412109375	0.32180323084198975
460.0	420.0	-0.221954345703125	0.190155029296875	0.2922715633505896
460.0	440.0	-0.21868896484375	0.194549560546875	0.2927018873417339
460.0	460.0	-0.2003173828125	0.17779541015625	0.26783999277456466
460.0	480.0	-0.209228515625	0.148162841796875	0.2563762848626344
460.0	500.0	-0.210052490234375	0.123748779296875	0.24379460418788781
460.0	520.0	-0.19287109375	0.0765380859375	0.2075026202323658
460.0	540.0	-0.2257080078125	0.02978515625	0.22766479816503138
460.0	560.0	-0.194061279296875	0.0303955078125	0.19642725629993277
460.0	580.0	-0.159027099609375	0.03173828125	0.16216330320659536
460.0	600.0	-0.142364501953125	0.020263671875	0.1437994012999324
460.0	620.0	-0.096893310546875	0.0328369140625	0.10230628794888987
460.0	640.0	-0.085540771484375	0.0294189453125	0.0904582662305769
460.0	660.0	-0.09588623046875	-0.0059814453125	0.09607261254661845
460.0	680.0	-0.127777099609375	-0.106689453125	0.16646208755357994
460.0	700.0	-0.07025146484375	-0.16259765625	0.17712500142748286
460.0	720.0	0.007354736328125	-0.121826171875	0.1220479754038275
460.0	740.0	0.474578857421875	0.078125	0.4809663268222136
460.0	760.0	0.639190673828125	0.1424560546875	0.6548728464564556
460.0	780.0	0.6622314453125	0.1436767578125	0.6776381762387612
460.0	800.0	0.6732177734375	0.1590576171875	0.6917524817863037
480.0	0.0	-0.30255126953125	0.22762861847877502	0.37861861898951404
480.0	20.0	-0.28778076171875	0.2195415496826172	0.36196168146983326
480.0	40.0	-0.2786865234375	0.2170562744140625	0.35324156693145986
480.0	60.0	-0.284423828125	0.21301651000976562	0.35534905029002134
480.0	80.0	-0.288787841796875	0.19225311279296875	0.34692892204064346
480.0	100.0	-0.277679443359375	0.1653900146484375	0.3232023053905753
480.0	120.0	-0.30645751953125	0.14974212646484375	0.3410849098325221
480.0	140.0	-0.3072509765625	0.1287994384765625	0.3331553060518288
480.0	160.0	-0.291351318359375	0.1165771484375	0.3138085758030918
480.0	180.0	-0.24639892578125	0.1087646484375	0.2693365541026448
480.0	200.0	-0.21612548828125	0.0892181396484375	0.23381638763597565
480.0	220.0	-0.142578125	0.0689849853515625	0.1583901825634118
480.0	240.0	0.15777587890625	-0.0733489990234375	0.17399225161592657
480.0	260.0	0.484893798828125	-0.25531005859375	0.5480011151093711
480.0	280.0	1.141510009765625	-0.10162353515625	1.146024626826479
480.0	300.0	1.107635498046875	-0.114410400390625	1.1135286867661254
480.0	320.0	1.162689208984375	-0.079681396484375	1.1654163726473092
480.0	340.0	1.3092041015625	0.029388427734375	1.3095339091572893
480.0	360.0	0.555999755859375	0.04705810546875	0.557987628721276
480.0	380.0	-0.38702392578125	0.094024658203125	0.39828150280592367
480.0	400.0	-0.331207275390625	0.26068115234375	0.42148893515600944
480.0	420.0	-0.281951904296875	0.2099609375	0.35154014224909375
480.0	440.0	-0.270294189453125	0.20556640625	0.3395828267605149
480.0	460.0	-0.242584228515625	0.18194580078125	0.3032348633426758
480.0	480.0	-0.27838134765625	0.157745361328125	0.3199683949133893
480.0	500.0	-0.29461669921875	0.144805908203125	0.32827998798142305
480.0	520.0	-0.27716064453125	0.0972900390625	0.29374031827068053
480.0	540.0	-0.294219970703125	0.0584716796875	0.2999738796729231
480.0	560.0	-0.262542724609375	0.0465087890625	0.266630361559546
480.0	580.0	-0.177001953125	0.032958984375	0.18004440024920573
480.0	600.0	-0.147003173828125	0.01123046875	0.1474315317151886
480.0	620.0	-0.099212646484375	0.0111083984375	0.09983258855844528
480.0	640.0	-0.152740478515625	-0.0499267578125	0.16069329457961254
480.0	660.0	-0.136688232421875	-0.101318359375	0.17014430001930175
480.0	680.0	-0.1668701171875	-0.1365966796875	0.2156485309753337
480.0	700.0	-0.166656494140625	-0.1162109375	0.20317324881458454
480.0	720.0	-0.1710205078125	-0.0240478515625	0.17270296250272432
480.0	740.0	0.5147705078125	0.11376953125	0.5271927370083771
480.0	760.0	0.685211181640625	0.1707763671875	0.7061720265169822
480.0	780.0	0.6981201171875	0.17431640625	0.7195539642791247
480.0	800.0	0.7069091796875	0.189453125	0.7318559112958778
500.0	0.0	-0.30633544921875	0.2374165952205658	0.38756682924907204
500.0	20.0	-0.277862548828125	0.22423553466796875	0.35705625754086984
500.0	40.0	-0.249420166015625	0.21966552734375	0.33236029112767024
500.0	60.0	-0.24627685546875	0.21375274658203125	0.3261020181031354
500.0	80.0	-0.241729736328125	0.21091461181640625	0.32080872635096785
500.0	100.0	-0.23883056640625	0.1783294677734375	0.29806280970004906
500.0	120.0	-0.263214111328125	0.160247802734375	0.308157470594905
500.0	140.0	-0.30322265625	0.134857177734375	0.3318590629315199
500.0	160.0	-0.332489013671875	0.1064605712890625	0.3491171686578731
500.0	180.0	-0.273345947265625	0.0834808349609375	0.285809476211544
500.0	200.0	-0.22955322265625	0.0433807373046875	0.2336162888177282
500.0	220.0	-0.173370361328125	0.0328521728515625	0.17645551124324102
500.0	240.0	0.07647705078125	-0.0558319091796875	0.09468865496376408
500.0	260.0	0.355316162109375	-0.19854736328125	0.407026572255513
500.0	280.0	1.09027099609375	0.046905517578125	1.0912795116295961
500.0	300.0	1.067901611328125	0.088592529296875	1.0715701039710017
500.0	320.0	1.0615234375	0.141204833984375	1.070873855083955
500.0	340.0	1.16497802734375	0.32623291015625	1.2097940799420168
500.0	360.0	0.367462158203125	0.397216796875	0.5411188607237171
500.0	380.0	-0.45599365234375	0.252471923828125	0.5212219136790656
500.0	400.0	-0.37005615234375	0.29962158203125	0.4761456167039342
500.0	420.0	-0.295562744140625	0.226104736328125	0.37212993364408015
500.0	440.0	-0.28350830078125	0.210784912109375	0.35328067564590715
500.0	460.0	-0.26153564453125	0.1785888671875	0.31669366404096383
500.0	480.0	-0.296234130859375	0.148468017578125	0.3313569261832137
500.0	500.0	-0.31634521484375	0.128173828125	0.3413251018761371
500.0	520.0	-0.286712646484375	0.0751953125	0.2964093059875935
500.0	540.0	-0.27728271484375	0.0400390625	0.2801585809447915
500.0	560.0	-0.276214599609375	0.0361328125	0.27856791842659756
500.0	580.0	-0.18182373046875	0.0450439453125	0.1873201163006476
500.0	600.0	-0.2562255859375	0.0052490234375	0.25627934590220613
500.0	620.0	-0.232177734375	-0.0107421875	0.23242610639038208
500.0	640.0	-0.221435546875	-0.0498046875	0.2269674168615464
500.0	660.0	-0.192596435546875	-0.1153564453125	0.22450054890912266
500.0	680.0	-0.210052490234375	-0.1015625	0.2333173591053872
500.0	700.0	-0.183197021484375	-0.083740234375	0.20142883491180325
500.0	720.0	-0.219512939453125	-0.0380859375	0.22279243529035098
500.0	740.0	0.584930419921875	0.159912109375	0.6063954805856843
500.0	760.0	0.724609375	0.2073974609375	0.7537058133922098
500.0	780.0	0.7269287109375	0.212890625	0.7574613976950548
500.0	800.0	0.7242431640625	0.21875	0.7565578121936626
520.0	0.0	-0.27459716796875	0.22253535687923431	0.3534481428976903
520.0	20.0	-0.25958251953125	0.21831130981445312	0.33917976419458445
520.0	40.0	-0.2288818359375	0.21274185180664062	0.3124835841004121
520.0	60.0	-0.22528076171875	0.20108413696289062	0.30197061403171466
520.0	80.0	-0.22857666015625	0.21446990966796875	0.31343999700289127
520.0	100.0	-0.24127197265625	0.1721038818359375	0.2963644899991168
520.0	120.0	-0.2664794921875	0.13802337646484375	0.3001029360190664
520.0	140.0	-0.29248046875	0.1152801513671875	0.3143792898704706
520.0	160.0	-0.36627197265625	0.0637969970703125	0.3717865177607846
520.0	180.0	-0.28839111328125	0.0546722412109375	0.2935276616924301
520.0	200.0	-0.28729248046875	0.0231475830078125	0.28822348955800026
520.0	220.0	-0.28173828125	0.018951416015625	0.2823749551406806
520.0	240.0	-0.2015380859375	-0.00701904296875	0.20166027632518085
520.0	260.0	-0.11224365234375	-0.0732421875	0.13402632398618478
520.0	280.0	-0.09246826171875	0.115997314453125	0.14834337324472707
520.0	300.0	-0.11328125	0.15362548828125	0.19087543647943542
520.0	320.0	-0.12689208984375	0.198211669921875	0.23534967295097872
520.0	340.0	-0.302978515625	0.3109130859375	0.4341231713897654
520.0	360.0	-0.45941162109375	0.40325927734375	0.6112913236418384
520.0	380.0	-0.4434814453125	0.37091064453125	0.5781440119581377
520.0	400.0	-0.3856201171875	0.337310791015625	0.5123294296790766
520.0	420.0	-0.33184814453125	0.2449951171875	0.41248733128976245
520.0	440.0	-0.31842041015625	0.21240234375	0.3827614312265117
520.0	460.0	-0.33123779296875	0.165679931640625	0.3703624106726419
520.0	480.0	-0.36199951171875	0.12261962890625	0.3822031133804641
520.0	500.0	-0.39697265625	0.125701904296875	0.4163991577249423
520.0	520.0	-0.38720703125	0.0626220703125	0.39223820407969207
520.0	540.0	-0.26007080078125	0.0372314453125	0.26272229052567714
520.0	560.0	-0.24749755859375	0.0445556640625	0.25147613944451486
520.0	580.0	-0.2178955078125	0.03857421875	0.2212835797727434
520.0	600.0	-0.2330322265625	0.010986328125	0.23329105859922386
520.0	620.0	-0.23175048828125	-0.0078125	0.23188213379828942
520.0	640.0	-0.22271728515625	-0.0445556640625	0.22713035091643022
520.0	660.0	-0.2000732421875	-0.103515625	0.2252660357412068
520.0	680.0	-0.207275390625	-0.1109619140625	0.23510770708583753
520.0	700.0	-0.1876220703125	-0.130126953125	0.2283310430010441
520.0	720.0	0.0843505859375	-0.471923828125	0.4794028795284339
520.0	740.0	0.6424560546875	0.193359375	0.6709229688310117
520.0	760.0	0.74713134765625	0.231689453125	0.7822309462939995
520.0	780.0	0.734375	0.23388671875	0.7707202072299919
520.0	800.0	0.72509765625	0.23486328125	0.7621859169380918
540.0	0.0	-0.22723388671875	0.21344028413295746	0.31175630573264645
540.0	20.0	-0.2359619140625	0.2160205841064453	0.31991079638819386
540.0	40.0	-0.20599365234375	0.21361160278320312	0.2967546152118391
540.0	60.0	-0.2039794921875	0.21572494506835938	0.29689204293449334
540.0	80.0	-0.21307373046875	0.23058319091796875	0.3139570393378399
540.0	100.0	-0.21685791015625	0.18799591064453125	0.28700142093098213
540.0	120.0	-0.2376708984375	0.1705322265625	0.2925212748851821
540.0	140.0	-0.24261474609375	0.178131103515625	0.30098605459693495
540.0	160.0	-0.25994873046875	0.1476287841796875	0.2989441425930396
540.0	180.0	-0.2716064453125	0.050048828125	0.2761791924312508
540.0	200.0	-0.28155517578125	-0.00079345703125	0.28155629380866454
540.0	220.0	-0.2982177734375	0.0015106201171875	0.2982215994309576
540.0	240.0	-0.31195068359375	-0.0146331787109375	0.31229370617064023
540.0	260.0	-0.30474853515625	-0.004730224609375	0.3047852435810095
540.0	280.0	-0.30377197265625	0.218292236328125	0.37407073102904415
540.0	300.0	-0.31781005859375	0.25750732421875	0.4090394300916028
540.0	320.0	-0.32586669921875	0.289306640625	0.4357607577208464
540.0	340.0	-0.36553955078125	0.34442138671875	0.5022402361565875
540.0	360.0	-0.37017822265625	0.40625	0.5496098425510048
540.0	380.0	-0.36126708984375	0.3905029296875	0.531983503784368
540.0	400.0	-0.36199951171875	0.347869873046875	0.5020528807389341
540.0	420.0	-0.3248291015625	0.235260009765625	0.4010750770327457
540.0	440.0	-0.3145751953125	0.192626953125	0.36886677347806546
540.0	460.0	-0.2989501953125	0.137969970703125	0.3292520798616207
540.0	480.0	-0.3138427734375	0.11279296875	0.3334959373641311
540.0	500.0	-0.318115234375	0.12518310546875	0.34185978446764015
540.0	520.0	-0.3115234375	-0.1851806640625	0.3624068576261284
540.0	540.0	-0.2572021484375	-0.289794921875	0.3874713433344499
540.0	560.0	-0.24420166015625	-0.3148193359375	0.3984289963132667
540.0	580.0	-0.23663330078125	-0.31005859375	0.3900405755775379
540.0	600.0	-0.25872802734375	-0.2943115234375	0.39186664180724845
540.0	620.0	-0.26776123046875	-0.2877197265625	0.39303780682694994
540.0	640.0	-0.2415771484375	-0.297607421875	0.38331409601301925
540.0	660.0	-0.223388671875	-0.3621826171875	0.42553348506887634
540.0	680.0	-0.22265625	-0.4290771484375	0.48340770057511384
540.0	700.0	-0.27032470703125	-0.4444580078125	0.5202099267989678
540.0	720.0	-0.2872314453125	-0.4915771484375	0.5693417216771063
540.0	740.0	-0.37322998046875	-0.4212646484375	0.5628183742059901
540.0	760.0	0.09375	-0.32666015625	0.33984690697617714
540.0	780.0	0.6484375	0.0830078125	0.6537289104378704
540.0	800.0	0.7137451171875	0.241455078125	0.7534803561217426
560.0	0.0	-0.1390380859375	0.22403180599212646	0.26366994412950717
560.0	20.0	-0.15484619140625	0.22383689880371094	0.2721769649678013
560.0	40.0	-0.1588134765625	0.22256851196289062	0.2734199386570832
560.0	60.0	-0.18035888671875	0.21187591552734375	0.2782458114670857
560.0	80.0	-0.2034912109375	0.2116241455078125	0.2935872134319237
560.0	100.0	-0.21185302734375	0.1880035400390625	0.28324377532777495
560.0	120.0	-0.22802734375	0.1699981689453125	0.2844219522864571
560.0	140.0	-0.23883056640625	0.175811767578125	0.2965633441085982
560.0	160.0	-0.25726318359375	0.1628875732421875	0.30449418245595516
560.0	180.0	-0.2777099609375	0.0831756591796875	0.2898982798912117
560.0	200.0	-0.2867431640625	0.00433349609375	0.28677590785309764
560.0	220.0	-0.30352783203125	0.0226898193359375	0.30437472417907535
560.0	240.0	-0.316650390625	0.01171875	0.3168671629950437
560.0	260.0	-0.324462890625	0.0145263671875	0.3247879042335117
560.0	280.0	-0.31988525390625	0.26458740234375	0.41513018337104746
560.0	300.0	-0.3321533203125	0.29766845703125	0.4460183163346359
560.0	320.0	-0.34210205078125	0.30706787109375	0.45970043572612024
560.0	340.0	-0.32208251953125	0.311065673828125	0.44777115005518553
560.0	360.0	-0.31201171875	0.301605224609375	0.43395509462270476
560.0	380.0	-0.30755615234375	0.1334228515625	0.33524982351011146
560.0	400.0	-0.291748046875	0.10357666015625	0.3095885130047633
560.0	420.0	-0.29638671875	0.05133056640625	0.30079879338018967
560.0	440.0	-0.2772216796875	0.040557861328125	0.28017280347005535
560.0	460.0	-0.24163818359375	0.01019287109375	0.2418530677738462
560.0	480.0	-0.2794189453125	0.000823974609375	0.27942016021344407
560.0	500.0	-0.27874755859375	-0.051116943359375	0.2833957362424171
560.0	520.0	-0.26971435546875	-0.26025390625	0.3748038543882747
560.0	540.0	-0.25469970703125	-0.3245849609375	0.4125861578247663
560.0	560.0	-0.25042724609375	-0.3304443359375	0.4146170097080859
560.0	580.0	-0.24847412109375	-0.3221435546875	0.40683640284518524
560.0	600.0	-0.26959228515625	-0.3001708984375	0.4034632182548302
560.0	620.0	-0.2921142578125	-0.2794189453125	0.4042346924954581
560.0	640.0	-0.314208984375	-0.263427734375	0.4100261663600441
560.0	660.0	-0.30419921875	-0.3370361328125	0.4540159903674269
560.0	680.0	-0.31707763671875	-0.4097900390625	0.5181371476954657
560.0	700.0	-0.36566162109375	-0.4237060546875	0.5596742283862604
560.0	720.0	-0.37066650390625	-0.48583984375	0.6110924732747953
560.0	740.0	-0.4522705078125	-0.4779052734375	0.6579833300444231
560.0	760.0	-0.49676513671875	0.0618896484375	0.5006055629364458
560.0	780.0	0.6231689453125	0.196044921875	0.6532787657614998
560.0	800.0	0.71490478515625	0.29736328125	0.774282747370152
580.0	0.0	-0.0657958984375	0.24071642756462097	0.2495465863334364
580.0	20.0	-0.08355712890625	0.2390594482421875	0.2532414136449937
580.0	40.0	-0.11334228515625	0.23361587524414062	0.25965910492514327
580.0	60.0	-0.17181396484375	0.20984649658203125	0.271211339444135
580.0	80.0	-0.2138671875	0.18526458740234375	0.28295254237154477
580.0	100.0	-0.2313232421875	0.1690826416015625	0.2865298973355123
580.0	120.0	-0.24200439453125	0.1497039794921875	0.28456529733654135
580.0	140.0	-0.2413330078125	0.171844482421875	0.29626364407174616
580.0	160.0	-0.25531005859375	0.182525634765625	0.31384523792107855
580.0	180.0	-0.2779541015625	0.169189453125	0.325397531681101
580.0	200.0	-0.2874755859375	0.0620574951171875	0.2940975096975979
580.0	220.0	-0.30438232421875	0.082427978515625	0.3153457958162445
580.0	240.0	-0.319091796875	0.067169189453125	0.32608476634873035
580.0	260.0	-0.32843017578125	0.065277099609375	0.33485441627237805
580.0	280.0	-0.3453369140625	0.124359130859375	0.3670460157014508
580.0	300.0	-0.36248779296875	0.07135009765625	0.36944314378116666
580.0	320.0	-0.381591796875	0.020721435546875	0.38215399688268936
580.0	340.0	-0.37158203125	-0.000946044921875	0.37158323555950445
580.0	360.0	-0.369873046875	-0.01507568359375	0.3701801548441175
580.0	380.0	-0.354248046875	-0.01507568359375	0.35456868862121915
580.0	400.0	-0.32574462890625	0.012420654296875	0.3259813428931677
580.0	420.0	-0.31878662109375	0.046417236328125	0.32214821063714005
580.0	440.0	-0.2913818359375	0.092620849609375	0.3057482560811601
580.0	460.0	-0.271240234375	0.104583740234375	0.29070435749265294
580.0	480.0	-0.2735595703125	0.1112060546875	0.29529921284811933
580.0	500.0	-0.24554443359375	0.01708984375	0.24613843996473797
580.0	520.0	-0.22467041015625	-0.2860107421875	0.36370171548457425
580.0	540.0	-0.23455810546875	-0.3331298828125	0.40742241428738213
580.0	560.0	-0.2421875	-0.3287353515625	0.4083157069268466
580.0	580.0	-0.24072265625	-0.321533203125	0.4016603016777712
580.0	600.0	-0.26531982421875	-0.295654296875	0.3972481244563894
580.0	620.0	-0.2952880859375	-0.2857666015625	0.41092286899759306
580.0	640.0	-0.32049560546875	-0.276123046875	0.42303826084683416
580.0	660.0	-0.3087158203125	-0.3441162109375	0.4623001452965398
580.0	680.0	-0.3232421875	-0.41552734375	0.5264489388190614
580.0	700.0	-0.36895751953125	-0.412353515625	0.5533218530538532
580.0	720.0	-0.368896484375	-0.4537353515625	0.5847737899750467
580.0	740.0	-0.44879150390625	-0.4381103515625	0.6271797940978735
580.0	760.0	-0.47174072265625	0.302001953125	0.5601289932716889
580.0	780.0	0.64031982421875	0.293701171875	0.7044642330511033
580.0	800.0	0.72357177734375	0.2996826171875	0.7831767284673
600.0	0.0	-0.03582763671875	0.22546818852424622	0.2282970074031978
600.0	20.0	-0.06573486328125	0.22431564331054688	0.23374896809275783
600.0	40.0	-0.09918212890625	0.21640777587890625	0.23805339769730427
600.0	60.0	-0.16180419921875	0.22943878173828125	0.28075390193257793
600.0	80.0	-0.20556640625	0.19828033447265625	0.2856092407768496
600.0	100.0	-0.224853515625	0.1887359619140625	0.29356492775627774
600.0	120.0	-0.23779296875	0.17081451416015625	0.2927850649106076
600.0	140.0	-0.23846435546875	0.1812286376953125	0.2995147207568022
600.0	160.0	-0.251708984375	0.169281005859375	0.3033372244876249
600.0	180.0	-0.2816162109375	0.205535888671875	0.3486440760932729
600.0	200.0	-0.29229736328125	0.1761474609375	0.3412706793381159
600.0	220.0	-0.3060302734375	0.167022705078125	0.34864181084867796
600.0	240.0	-0.3201904296875	0.1595458984375	0.35773845889377753
600.0	260.0	-0.3243408203125	0.168487548828125	0.36549284785217784
600.0	280.0	-0.341064453125	0.166900634765625	0.379711447115601
600.0	300.0	-0.35943603515625	0.099273681640625	0.3728934529263408
600.0	320.0	-0.384765625	0.00616455078125	0.3848150047334111
600.0	340.0	-0.3861083984375	-0.098114013671875	0.39837928538363554
600.0	360.0	-0.38360595703125	-0.103057861328125	0.3972083244991075
600.0	380.0	-0.358642578125	-0.0135498046875	0.35889844810366084
600.0	400.0	-0.32635498046875	0.034027099609375	0.32812408748000277
600.0	420.0	-0.31103515625	0.100067138671875	0.3267358270307041
600.0	440.0	-0.28607177734375	0.11468505859375	0.30820403056622075
600.0	460.0	-0.2607421875	0.109649658203125	0.2828595691970616
600.0	480.0	-0.250244140625	0.108642578125	0.2728100799068676
600.0	500.0	-0.20953369140625	0.029205322265625	0.2115592557251245
600.0	520.0	-0.18695068359375	-0.2738037109375	0.3315403900270923
600.0	540.0	-0.208251953125	-0.33349609375	0.3931774669622943
600.0	560.0	-0.23052978515625	-0.322265625	0.39623113822720624
600.0	580.0	-0.2479248046875	-0.3253173828125	0.4090209143055031
600.0	600.0	-0.281005859375	-0.3106689453125	0.4189027173278581
600.0	620.0	-0.31390380859375	-0.313720703125	0.44379756716199564
600.0	640.0	-0.3358154296875	-0.308837890625	0.45623770723373985
600.0	660.0	-0.3145751953125	-0.35791015625	0.4765052291977465
600.0	680.0	-0.323486328125	-0.4107666015625	0.5228504618368437
600.0	700.0	-0.3681640625	-0.40087890625	0.5442873086823724
600.0	720.0	-0.37139892578125	-0.43994140625	0.5757478640904315
600.0	740.0	-0.4620361328125	-0.4178466796875	0.6229552437777519
600.0	760.0	-0.52618408203125	0.3070068359375	0.6091985599912596
600.0	780.0	0.6390380859375	0.2962646484375	0.7043737766218012
600.0	800.0	0.73065185546875	0.30029296875	0.789954429686052
620.0	0.0	-0.0382080078125	0.217232346534729	0.2205668702275676
620.0	20.0	-0.07080078125	0.21011734008789062	0.22172516147523863
620.0	40.0	-0.106201171875	0.20238494873046875	0.2285571184195709
620.0	60.0	-0.187744140625	0.20521163940429688	0.27813608051818617
620.0	80.0	-0.25201416015625	0.13906097412109375	0.28783518103728656
620.0	100.0	-0.27191162109375	0.16764068603515625	0.3194359549270697
620.0	120.0	-0.2833251953125	0.12813568115234375	0.3109532425996574
620.0	140.0	-0.27545166015625	0.1345672607421875	0.30656478066876847
620.0	160.0	-0.2723388671875	0.178924560546875	0.32585649747682355
620.0	180.0	-0.2901611328125	0.261474609375	0.3905924402018581
620.0	200.0	-0.2962646484375	0.2393798828125	0.38088773964138267
620.0	220.0	-0.30792236328125	0.2350616455078125	0.38738889890851363
620.0	240.0	-0.31463623046875	0.196136474609375	0.37076336684707456
620.0	260.0	-0.32061767578125	0.18157958984375	0.36846552277139205
620.0	280.0	-0.34344482421875	0.124847412109375	0.36543292625741347
620.0	300.0	-0.35198974609375	0.07586669921875	0.36007296122520904
620.0	320.0	-0.37945556640625	-0.02117919921875	0.3800461621385427
620.0	340.0	-0.38519287109375	-0.116668701171875	0.4024737678092556
620.0	360.0	-0.381103515625	-0.098876953125	0.39372140084203966
620.0	380.0	-0.3621826171875	-0.017181396484375	0.3625899179209765
620.0	400.0	-0.32684326171875	0.038116455078125	0.32905832595251866
620.0	420.0	-0.31536865234375	0.0975341796875	0.3301065026448685
620.0	440.0	-0.2835693359375	0.126739501953125	0.31060339605252374
620.0	460.0	-0.25384521484375	0.12921142578125	0.2848385255745667
620.0	480.0	-0.23577880859375	0.141082763671875	0.27476534131360586
620.0	500.0	-0.19036865234375	0.061370849609375	0.20001651176078458
620.0	520.0	-0.178466796875	-0.232421875	0.2930363894900054
620.0	540.0	-0.2032470703125	-0.3314208984375	0.38877909346019884
620.0	560.0	-0.23992919921875	-0.3082275390625	0.3906024020334176
620.0	580.0	-0.26544189453125	-0.3045654296875	0.4040043320721583
620.0	600.0	-0.32550048828125	-0.2833251953125	0.4315364806945045
620.0	620.0	-0.38128662109375	-0.297607421875	0.4836834346762075
620.0	640.0	-0.53143310546875	-0.3155517578125	0.6180566781830921
620.0	660.0	-0.5897216796875	-0.3582763671875	0.6900243581052184
620.0	680.0	-0.6163330078125	-0.37109375	0.7194282089328063
620.0	700.0	-0.68017578125	-0.3095703125	0.7473104253122631
620.0	720.0	-0.70159912109375	-0.2901611328125	0.7592330404523737
620.0	740.0	-0.70196533203125	-0.26708984375	0.7510607911535141
620.0	760.0	-0.58477783203125	0.341796875	0.6773405469886875
620.0	780.0	0.65509033203125	0.302490234375	0.721556432313548
620.0	800.0	0.73779296875	0.3079833984375	0.7994949896341129
