# Supplementary material for: Real-time emotion detection by quantitative facial motion analysis
Source: PLoS One. 2023 Mar 10;18(3):e0282730. doi: 10.1371/journal.pone.0282730 (PMC10004542; doi:10.1371/journal.pone.0282730)
Supplement: S1 Dataset — Data from each participant is organized into folders by Study ID and subsequently by emotions. The data files (.csv) contain the pixel displacement results after DISC-processing of videos. (ZIP) [file pone.0282730.s004.zip › S1_Dataset/1/neutral/result/100054_cropped_result.csv]

pos_x	pos_y	disp_x	disp_y	disp_xy_indi
0.0	0.0	-0.11052191257476807	-0.005974248051643372	0.11068326340945699
0.0	20.0	-0.03256261348724365	-0.0723876953125	0.0793744431777317
0.0	40.0	-0.03550809621810913	-0.06998825073242188	0.07848044430059534
0.0	60.0	-0.004421830177307129	-0.10052490234375	0.10062210777626067
0.0	80.0	0.02225184440612793	-0.12349700927734375	0.1254856799795214
0.0	100.0	0.00833117961883545	-0.1201934814453125	0.12048187222892073
0.0	120.0	0.0583840012550354	-0.25339508056640625	0.26003414863783464
0.0	140.0	0.06883078813552856	-0.2582244873046875	0.26724064668221176
0.0	160.0	0.03454858064651489	-0.1863250732421875	0.18950102201147961
0.0	180.0	0.024232029914855957	-0.15008544921875	0.1520290542659148
0.0	200.0	0.0038379430770874023	-0.095550537109375	0.09562758466547722
0.0	220.0	-0.024151325225830078	-0.0717315673828125	0.0756882042947168
0.0	240.0	-0.07301086187362671	-0.0167694091796875	0.07491194187688359
0.0	260.0	-0.07134813070297241	-0.035003662109375	0.07947208387777263
0.0	280.0	-0.050087153911590576	-0.048675537109375	0.06984290157095069
0.0	300.0	-0.04472684860229492	-0.008209228515625	0.04547397518047396
0.0	320.0	-0.016362905502319336	-0.0322265625	0.03614271720615702
0.0	340.0	-0.0032415390014648438	0.01336669921875	0.01375413476386463
0.0	360.0	0.03212839365005493	-0.0167236328125	0.03622034749944038
0.0	380.0	0.0434536337852478	-0.044830322265625	0.06243377358114934
0.0	400.0	0.05144232511520386	-0.05596923828125	0.07601886901974847
0.0	420.0	0.06010204553604126	-0.097015380859375	0.11412379244007781
0.0	440.0	0.1007508635520935	-0.14581298828125	0.1772347710185575
0.0	460.0	0.1554134488105774	-0.108428955078125	0.189499811003948
0.0	480.0	0.20444494485855103	-0.100311279296875	0.22772810154302792
0.0	500.0	0.23489528894424438	-0.02081298828125	0.2358155576915898
0.0	520.0	0.2642887830734253	0.0386962890625	0.26710665219279095
0.0	540.0	0.327481746673584	0.04345703125	0.3303525510260893
0.0	560.0	0.39756402373313904	0.1201171875	0.4153134860557674
0.0	580.0	0.5200524926185608	0.2384033203125	0.5720932950269586
0.0	600.0	0.34757786989212036	0.004638671875	0.34760882168827023
0.0	620.0	0.3672100305557251	0.052490234375	0.3709426252744203
0.0	640.0	0.18477165699005127	0.1885986328125	0.26402653185919284
0.0	660.0	0.13793200254440308	0.20751953125	0.24917783443984126
0.0	680.0	0.13336139917373657	0.26171875	0.2937379221195983
0.0	700.0	0.07627612352371216	0.3509521484375	0.35914545453437335
0.0	720.0	0.10421037673950195	0.168701171875	0.19829243054687493
0.0	740.0	0.43122145533561707	0.1185302734375	0.44721512637983984
0.0	760.0	0.6575596332550049	0.02490234375	0.6580310007976066
0.0	780.0	0.6240776777267456	0.037353515625	0.6251945560914257
0.0	800.0	0.5294865369796753	0.15673828125	0.5521982267736226
20.0	0.0	-0.08627891540527344	-0.012412503361701965	0.08716720417229518
20.0	20.0	-0.030477523803710938	-0.04154014587402344	0.05152148266927994
20.0	40.0	-0.04160499572753906	-0.0367889404296875	0.055537391075091376
20.0	60.0	-0.017885208129882812	-0.054996490478515625	0.05783160584665349
20.0	80.0	0.0054073333740234375	-0.08112335205078125	0.08130336710230901
20.0	100.0	-0.008655548095703125	-0.07913970947265625	0.07961163312138163
20.0	120.0	0.026205062866210938	-0.14817047119140625	0.1504699101246007
20.0	140.0	0.03614997863769531	-0.1483917236328125	0.15273154421475227
20.0	160.0	0.008649826049804688	-0.0827789306640625	0.08322962725242464
20.0	180.0	0.0007381439208984375	-0.0674896240234375	0.06749366049691564
20.0	200.0	-0.06091117858886719	-0.003021240234375	0.06098606045350592
20.0	220.0	-0.08839797973632812	0.016571044921875	0.08993776932561245
20.0	240.0	-0.1438140869140625	0.07293701171875	0.1612522845524571
20.0	260.0	-0.12978744506835938	0.03802490234375	0.13524301865761548
20.0	280.0	-0.09506797790527344	0.02105712890625	0.09737208583969015
20.0	300.0	-0.07638168334960938	0.05548095703125	0.09440496885452271
20.0	320.0	-0.024282455444335938	-0.007720947265625	0.025480397741886256
20.0	340.0	-0.0012645721435546875	0.011871337890625	0.01193850099550372
20.0	360.0	0.0385894775390625	-0.01153564453125	0.04027677831566431
20.0	380.0	0.05954742431640625	-0.045166015625	0.07473864268339286
20.0	400.0	0.07764434814453125	-0.071685791015625	0.10567638067385274
20.0	420.0	0.08497810363769531	-0.107208251953125	0.13680236615169936
20.0	440.0	0.10891532897949219	-0.13909912109375	0.17666667590625215
20.0	460.0	0.14734268188476562	-0.071929931640625	0.1639627426302092
20.0	480.0	0.1821269989013672	-0.0452880859375	0.1876732651623587
20.0	500.0	0.20506858825683594	0.040618896484375	0.20905267432219107
20.0	520.0	0.1845684051513672	0.0135498046875	0.1850651058065475
20.0	540.0	0.12465858459472656	-0.015625	0.1256340055007425
20.0	560.0	0.11046409606933594	-0.0089111328125	0.11082294351088809
20.0	580.0	0.0274810791015625	-0.00732421875	0.028440356694039312
20.0	600.0	-0.0264739990234375	-0.0328369140625	0.04217980025368755
20.0	620.0	-0.07895851135253906	0.0146484375	0.08030581072500574
20.0	640.0	-0.1413116455078125	0.0379638671875	0.14632237138577206
20.0	660.0	-0.18625450134277344	0.00537109375	0.18633192941231647
20.0	680.0	-0.2389678955078125	-0.007080078125	0.2390727558499481
20.0	700.0	-0.2752532958984375	-0.049072265625	0.2795933907597305
20.0	720.0	-0.30628204345703125	-0.064453125	0.31299024819709703
20.0	740.0	-0.2805500030517578	-0.17578125	0.33107001081931875
20.0	760.0	-0.2672901153564453	-0.0162353515625	0.26778273358754817
20.0	780.0	0.6231460571289062	0.0416259765625	0.6245348112315949
20.0	800.0	0.53997802734375	0.1353759765625	0.5566892535735697
40.0	0.0	-0.10662841796875	0.006759867072105408	0.10684247901163181
40.0	20.0	-0.058910369873046875	-0.0037994384765625	0.059032765574012984
40.0	40.0	-0.08734512329101562	0.04998016357421875	0.10063392724935455
40.0	60.0	-0.03572845458984375	-0.002277374267578125	0.035800962290602666
40.0	80.0	-0.020328521728515625	-0.01507568359375	0.025308595999888946
40.0	100.0	-0.0347747802734375	0.00371551513671875	0.0349727093002107
40.0	120.0	0.0145416259765625	-0.09850311279296875	0.09957068904023192
40.0	140.0	0.02728271484375	-0.11456298828125	0.1177668239071395
40.0	160.0	0.001720428466796875	-0.0548553466796875	0.05488231895117104
40.0	180.0	-0.002216339111328125	-0.049530029296875	0.04957959218474572
40.0	200.0	-0.05506134033203125	0.0019683837890625	0.05509651290146061
40.0	220.0	-0.0448455810546875	-0.0359344482421875	0.057466605177294044
40.0	240.0	-0.08928298950195312	-0.009063720703125	0.0897418700907783
40.0	260.0	-0.08646392822265625	-0.04833984375	0.09905933261165788
40.0	280.0	-0.060932159423828125	-0.092437744140625	0.11071343456807063
40.0	300.0	-0.059814453125	-0.019683837890625	0.06297001093176995
40.0	320.0	-0.025356292724609375	0.00274658203125	0.02550461318252962
40.0	340.0	-0.00179290771484375	0.020538330078125	0.020616438113116444
40.0	360.0	0.03734588623046875	0.0189208984375	0.04186544656421696
40.0	380.0	0.06018829345703125	-0.005706787109375	0.06045823424796195
40.0	400.0	0.08138656616210938	-0.0345458984375	0.08841488704123006
40.0	420.0	0.09144210815429688	-0.07659912109375	0.11928572628792224
40.0	440.0	0.11595535278320312	-0.1285400390625	0.17311321579032063
40.0	460.0	0.15309906005859375	-0.085784912109375	0.17549465329872044
40.0	480.0	0.18702316284179688	-0.07745361328125	0.20242708724296435
40.0	500.0	0.20872879028320312	0.014617919921875	0.20924003315793022
40.0	520.0	0.18667984008789062	0.015869140625	0.18735312199004436
40.0	540.0	0.13234710693359375	-0.0096435546875	0.13269798363465402
40.0	560.0	0.13260269165039062	-0.0010986328125	0.13260724273954752
40.0	580.0	0.012035369873046875	-0.0267333984375	0.02931765202056897
40.0	600.0	-0.04547119140625	0.0225830078125	0.05077028156080346
40.0	620.0	-0.2285003662109375	0.033203125	0.23090011881395422
40.0	640.0	-0.3648414611816406	-0.00146484375	0.364844401854224
40.0	660.0	-0.4284820556640625	-0.02783203125	0.4293850183571869
40.0	680.0	-0.4798240661621094	-0.0494384765625	0.48236427876985377
40.0	700.0	-0.4693641662597656	-0.108154296875	0.48166385841295023
40.0	720.0	-0.43958282470703125	-0.1502685546875	0.46455752959701635
40.0	740.0	-0.36344146728515625	-0.19921875	0.41446086726487197
40.0	760.0	-0.2703208923339844	-0.016845703125	0.2708452741806975
40.0	780.0	0.6408348083496094	0.0455322265625	0.6424503367951638
40.0	800.0	0.5560569763183594	0.1260986328125	0.570175609886549
60.0	0.0	-0.11783981323242188	0.09199853986501694	0.14949900641792635
60.0	20.0	-0.08748626708984375	0.07232284545898438	0.11350965115178363
60.0	40.0	-0.11792755126953125	0.10866165161132812	0.1603566708289043
60.0	60.0	-0.08115768432617188	0.08786773681640625	0.11961316356665681
60.0	80.0	-0.057277679443359375	0.06768035888671875	0.08866433071676165
60.0	100.0	-0.073822021484375	0.09040069580078125	0.11671322400355888
60.0	120.0	-0.060268402099609375	0.0563812255859375	0.0825295273839162
60.0	140.0	-0.04213714599609375	0.01800537109375	0.04582283776589756
60.0	160.0	-0.06758499145507812	0.05535888671875	0.08736324976053934
60.0	180.0	-0.06911849975585938	0.0459442138671875	0.08299540828488403
60.0	200.0	-0.078948974609375	0.028961181640625	0.08409334476576023
60.0	220.0	-0.031036376953125	-0.0494537353515625	0.05838603115984894
60.0	240.0	-0.07997894287109375	-0.039154052734375	0.08904870099167027
60.0	260.0	-0.0396575927734375	-0.16552734375	0.1702117099188962
60.0	280.0	0.006137847900390625	-0.324798583984375	0.32485657348298097
60.0	300.0	0.002140045166015625	-0.298370361328125	0.29837803590812184
60.0	320.0	0.03205108642578125	-0.30120849609375	0.3029089471444043
60.0	340.0	0.0438995361328125	-0.2672119140625	0.2707939738798133
60.0	360.0	0.038005828857421875	-0.058380126953125	0.06966119615828194
60.0	380.0	0.057178497314453125	-0.042999267578125	0.07154241795881737
60.0	400.0	0.08506011962890625	-0.07684326171875	0.11463032244070567
60.0	420.0	0.09603500366210938	-0.11773681640625	0.1519364336354529
60.0	440.0	0.09658432006835938	-0.146484375	0.17545997549927994
60.0	460.0	0.134124755859375	-0.1292724609375	0.18628155918172473
60.0	480.0	0.15359115600585938	-0.135467529296875	0.20479671554254947
60.0	500.0	0.165771484375	-0.051025390625	0.17344675125330167
60.0	520.0	0.15191268920898438	-0.02001953125	0.15322612954119544
60.0	540.0	0.10901260375976562	-0.0321044921875	0.1136417449580079
60.0	560.0	0.11617279052734375	-0.0184326171875	0.11762601172908571
60.0	580.0	0.001373291015625	-0.0340576171875	0.03408529326122766
60.0	600.0	-0.052227020263671875	0.0233154296875	0.05719502519568244
60.0	620.0	-0.24698257446289062	0.02099609375	0.24787341132335292
60.0	640.0	-0.3870506286621094	-0.0419921875	0.38932188862016126
60.0	660.0	-0.4314079284667969	-0.06494140625	0.43626848039910066
60.0	680.0	-0.4782676696777344	-0.092041015625	0.4870436452888508
60.0	700.0	-0.46828460693359375	-0.154052734375	0.4929733441671717
60.0	720.0	-0.4253273010253906	-0.1767578125	0.4605937877103081
60.0	740.0	-0.3831787109375	-0.2825927734375	0.4761140620847303
60.0	760.0	-0.3250541687011719	-0.153076171875	0.35929448504800965
60.0	780.0	0.7454338073730469	0.033203125	0.7461729080343525
60.0	800.0	0.6245994567871094	-0.0294189453125	0.625291896446813
80.0	0.0	-0.15767669677734375	0.14479786157608032	0.21407559745010668
80.0	20.0	-0.11944580078125	0.11528778076171875	0.16600774595553122
80.0	40.0	-0.1401519775390625	0.14100265502929688	0.19880725724535506
80.0	60.0	-0.10985565185546875	0.126190185546875	0.167308777931538
80.0	80.0	-0.08057403564453125	0.09375	0.12361730348153609
80.0	100.0	-0.09462738037109375	0.11368560791015625	0.14791470028971915
80.0	120.0	-0.0836334228515625	0.09896087646484375	0.12956776022050517
80.0	140.0	-0.05922698974609375	0.057525634765625	0.0825653375792286
80.0	160.0	-0.09066009521484375	0.107940673828125	0.14096255506635158
80.0	180.0	-0.08736419677734375	0.083099365234375	0.12057365956504137
80.0	200.0	-0.07869720458984375	0.0326995849609375	0.08522037823709358
80.0	220.0	-0.03182220458984375	-0.0556182861328125	0.06407843987886469
80.0	240.0	-0.0569000244140625	-0.1110076904296875	0.12474101215259656
80.0	260.0	0.00180816650390625	-0.283050537109375	0.28305631246098634
80.0	280.0	0.0163726806640625	-0.39117431640625	0.3915168074144766
80.0	300.0	0.02738189697265625	-0.364471435546875	0.36549855760511696
80.0	320.0	0.0623626708984375	-0.359893798828125	0.36525696318691275
80.0	340.0	0.0462646484375	-0.342437744140625	0.34554887687151525
80.0	360.0	0.06130218505859375	-0.22247314453125	0.2307645075192035
80.0	380.0	0.067962646484375	-0.2032470703125	0.21430887267627174
80.0	400.0	0.10259246826171875	-0.25213623046875	0.27220928209563755
80.0	420.0	0.113250732421875	-0.25958251953125	0.283211604353146
80.0	440.0	0.1105499267578125	-0.25994873046875	0.2824794307174817
80.0	460.0	0.1343536376953125	-0.23651123046875	0.27200820226567707
80.0	480.0	0.12102508544921875	-0.25311279296875	0.2805586521075976
80.0	500.0	0.12757110595703125	-0.14459228515625	0.1928245731275099
80.0	520.0	0.12387847900390625	-0.05859375	0.1370368749621201
80.0	540.0	0.09265899658203125	-0.0482177734375	0.10445402492416919
80.0	560.0	0.102874755859375	-0.023193359375	0.10545685047555664
80.0	580.0	-0.0155181884765625	-0.0406494140625	0.043510792192497365
80.0	600.0	-0.06822967529296875	0.022705078125	0.07190833862109668
80.0	620.0	-0.27822113037109375	0.01416015625	0.27858124023342556
80.0	640.0	-0.409088134765625	-0.0430908203125	0.4113513349938497
80.0	660.0	-0.44217681884765625	-0.06591796875	0.44706321446788594
80.0	680.0	-0.483245849609375	-0.099609375	0.49340508586006415
80.0	700.0	-0.46228790283203125	-0.1612548828125	0.4896051902663111
80.0	720.0	-0.41668701171875	-0.1925048828125	0.4590056597055815
80.0	740.0	-0.37136077880859375	-0.3056640625	0.48097749130424927
80.0	760.0	0.11753082275390625	0.129638671875	0.17498479803321215
80.0	780.0	0.6120071411132812	0.062744140625	0.6152150582978456
80.0	800.0	0.5984725952148438	0.0657958984375	0.6020785226815419
100.0	0.0	-0.19083404541015625	0.17925478518009186	0.2618203790723069
100.0	20.0	-0.15935516357421875	0.15729331970214844	0.22390903639801654
100.0	40.0	-0.17145538330078125	0.17431259155273438	0.2445032270475141
100.0	60.0	-0.1434173583984375	0.1572723388671875	0.21284531299218531
100.0	80.0	-0.10214996337890625	0.12481689453125	0.16128816502997692
100.0	100.0	-0.1103973388671875	0.143096923828125	0.1807326811565325
100.0	120.0	-0.10530853271484375	0.14037322998046875	0.17548370510592398
100.0	140.0	-0.08173370361328125	0.1013641357421875	0.1302116980962322
100.0	160.0	-0.09822845458984375	0.12835693359375	0.16163023136993693
100.0	180.0	-0.0305633544921875	0.0169525146484375	0.034950055661194676
100.0	200.0	0.01490020751953125	-0.0706787109375	0.07223223908970133
100.0	220.0	0.0910491943359375	-0.177886962890625	0.1998342497062851
100.0	240.0	0.0443267822265625	-0.1898651123046875	0.19497082985162856
100.0	260.0	0.1234130859375	-0.260040283203125	0.2878397795110645
100.0	280.0	0.13321685791015625	-0.3572998046875	0.38132647647544804
100.0	300.0	0.120361328125	-0.36102294921875	0.38055803653400627
100.0	320.0	0.1291351318359375	-0.371002197265625	0.39283395048061553
100.0	340.0	0.03533935546875	-0.420501708984375	0.421984072334166
100.0	360.0	0.1463165283203125	-0.407470703125	0.4329444541334266
100.0	380.0	0.27801513671875	-0.39910888671875	0.4863952299340787
100.0	400.0	0.41943359375	-0.4696044921875	0.6296450735523306
100.0	420.0	0.5018768310546875	-0.485015869140625	0.6979403605378695
100.0	440.0	0.6043319702148438	-0.495697021484375	0.7816218186132189
100.0	460.0	0.6696853637695312	-0.4578857421875	0.8112569502603519
100.0	480.0	0.697357177734375	-0.438018798828125	0.8235092600963794
100.0	500.0	0.5365066528320312	-0.392486572265625	0.6647443854158148
100.0	520.0	0.2580108642578125	-0.3197021484375	0.4108272992275667
100.0	540.0	0.169921875	-0.263916015625	0.3138870926095733
100.0	560.0	0.17978668212890625	-0.1029052734375	0.2071539195191996
100.0	580.0	-0.0484771728515625	-0.1104736328125	0.12064186601040015
100.0	600.0	-0.1089324951171875	0.0662841796875	0.12751423830028105
100.0	620.0	-0.38010406494140625	-0.02978515625	0.38126926930690036
100.0	640.0	-0.5349197387695312	-0.108154296875	0.5457439682284992
100.0	660.0	-0.6106185913085938	-0.12744140625	0.6237759021304599
100.0	680.0	-0.6534194946289062	-0.1192626953125	0.664214292570024
100.0	700.0	-0.6324081420898438	-0.1903076171875	0.6604218707319679
100.0	720.0	-0.555450439453125	-0.2362060546875	0.6035880142611382
100.0	740.0	-0.459808349609375	-0.087890625	0.46813297291836625
100.0	760.0	0.5140380859375	0.023681640625	0.514583301222436
100.0	780.0	0.6089935302734375	0.0733642578125	0.6133966369644386
100.0	800.0	0.5965347290039062	0.07421875	0.6011340164716403
120.0	0.0	-0.18682098388671875	0.20349828898906708	0.2762492237851167
120.0	20.0	-0.1712493896484375	0.1869659423828125	0.2535401685454507
120.0	40.0	-0.179107666015625	0.18933868408203125	0.26063133601982685
120.0	60.0	-0.17264556884765625	0.19310379028320312	0.2590281186753093
120.0	80.0	-0.12349700927734375	0.1467132568359375	0.1917714552060762
120.0	100.0	-0.12520599365234375	0.1533966064453125	0.19800772640331193
120.0	120.0	-0.12580108642578125	0.16281890869140625	0.2057569205965315
120.0	140.0	-0.07686614990234375	0.1131439208984375	0.13678432599198442
120.0	160.0	-0.03424835205078125	0.0765380859375	0.08385122668852488
120.0	180.0	0.0424957275390625	-0.07000732421875	0.08189574044688414
120.0	200.0	0.0377960205078125	-0.1078643798828125	0.11429463510476189
120.0	220.0	0.05094146728515625	-0.1732330322265625	0.18056776163970656
120.0	240.0	0.035552978515625	-0.197479248046875	0.20065409961047811
120.0	260.0	0.43325042724609375	-0.22259521484375	0.4870878384647455
120.0	280.0	0.9978561401367188	-0.492919921875	1.1129631286748933
120.0	300.0	1.0238571166992188	-0.52081298828125	1.1487077801504102
120.0	320.0	1.119293212890625	-0.56463623046875	1.2536472267671546
120.0	340.0	1.2711639404296875	-0.77947998046875	1.4911226654438237
120.0	360.0	1.0810775756835938	-0.888427734375	1.399297167814118
120.0	380.0	0.3041534423828125	-0.49334716796875	0.5795694476558446
120.0	400.0	0.38993072509765625	-0.514801025390625	0.6458065237502815
120.0	420.0	0.46623992919921875	-0.521697998046875	0.6996774061993211
120.0	440.0	0.555450439453125	-0.52569580078125	0.7647753040257703
120.0	460.0	0.6086349487304688	-0.503265380859375	0.7897547368567485
120.0	480.0	0.6119461059570312	-0.472900390625	0.7733775378489162
120.0	500.0	0.5030059814453125	-0.43194580078125	0.663017490102876
120.0	520.0	0.42115020751953125	-0.4068603515625	0.5855790663670495
120.0	540.0	0.31352996826171875	-0.322265625	0.44961780887197406
120.0	560.0	0.1962890625	-0.132568359375	0.23686233547043323
120.0	580.0	0.16754913330078125	0.0028076171875	0.16757265523979295
120.0	600.0	0.08837127685546875	0.1005859375	0.13389179734330187
120.0	620.0	-0.7087020874023438	0.1016845703125	0.7159597757752016
120.0	640.0	-0.7371749877929688	-0.48876953125	0.8844900323383573
120.0	660.0	-0.7123794555664062	-0.7550048828125	1.0380350966050262
120.0	680.0	-0.7213363647460938	-0.850830078125	1.1154541554664195
120.0	700.0	-0.668975830078125	-0.9361572265625	1.1506167972326444
120.0	720.0	-0.4335479736328125	-0.8009033203125	0.9107194814698458
120.0	740.0	0.509063720703125	0.1595458984375	0.533479864141411
120.0	760.0	0.6021041870117188	0.09033203125	0.6088426133959365
120.0	780.0	0.5982437133789062	0.085693359375	0.6043499751289445
120.0	800.0	0.591888427734375	0.082763671875	0.5976468323919262
140.0	0.0	-0.2022705078125	0.21931934356689453	0.2983526986526855
140.0	20.0	-0.188690185546875	0.20174598693847656	0.2762343739788625
140.0	40.0	-0.1921234130859375	0.19588470458984375	0.27437606190781316
140.0	60.0	-0.190338134765625	0.20151138305664062	0.27719206887545933
140.0	80.0	-0.16552734375	0.17760467529296875	0.24278122294537427
140.0	100.0	-0.1636199951171875	0.1726837158203125	0.23788898358616548
140.0	120.0	-0.1770782470703125	0.217681884765625	0.2806102431141983
140.0	140.0	-0.0431365966796875	0.0746307373046875	0.08620042299053585
140.0	160.0	0.0366973876953125	0.0049591064453125	0.03703094652309084
140.0	180.0	0.05987548828125	-0.088226318359375	0.10662531288661195
140.0	200.0	-0.0182342529296875	-0.0818939208984375	0.08389935792378482
140.0	220.0	-0.1152496337890625	-0.125701904296875	0.17053869599704854
140.0	240.0	0.062591552734375	-0.224365234375	0.2329323096306065
140.0	260.0	0.537750244140625	-0.218536376953125	0.5804597084424552
140.0	280.0	1.2016448974609375	-0.48468017578125	1.2957103582163918
140.0	300.0	1.2019805908203125	-0.61566162109375	1.3504801266203557
140.0	320.0	1.3307037353515625	-0.69598388671875	1.5017210133212957
140.0	340.0	1.525360107421875	-1.048614501953125	1.851031018384207
140.0	360.0	1.1307830810546875	-1.094207763671875	1.5735186705213693
140.0	380.0	0.18414306640625	-0.673095703125	0.6978298463600097
140.0	400.0	0.2374267578125	-0.57855224609375	0.6253752207958664
140.0	420.0	0.343780517578125	-0.5526123046875	0.6508190251969543
140.0	440.0	0.448272705078125	-0.553924560546875	0.7125874240365937
140.0	460.0	0.5045166015625	-0.52325439453125	0.7268646109478982
140.0	480.0	0.5044708251953125	-0.481842041015625	0.6976120454545942
140.0	500.0	0.42181396484375	-0.423431396484375	0.5976798210295479
140.0	520.0	0.347137451171875	-0.3603515625	0.5003575307740429
140.0	540.0	0.2447967529296875	-0.25	0.34989348414184346
140.0	560.0	0.143341064453125	-0.06103515625	0.15579457967791066
140.0	580.0	0.145477294921875	0.0755615234375	0.1639304339101866
140.0	600.0	0.107177734375	0.133544921875	0.17123467202747786
140.0	620.0	0.104736328125	0.15234375	0.18487378557591708
140.0	640.0	0.11309814453125	0.1717529296875	0.2056459558383068
140.0	660.0	0.2223358154296875	0.1322021484375	0.2586708775147965
140.0	680.0	0.2557220458984375	0.114013671875	0.27998728923453425
140.0	700.0	0.2991943359375	0.1282958984375	0.3255412235231767
140.0	720.0	0.323699951171875	0.1123046875	0.34262808002723144
140.0	740.0	0.4514007568359375	0.151611328125	0.47618130799925734
140.0	760.0	0.5686492919921875	0.1075439453125	0.5787293991638874
140.0	780.0	0.5704498291015625	0.106201171875	0.5802514079514371
140.0	800.0	0.5666351318359375	0.10498046875	0.5762779463502833
160.0	0.0	-0.2061004638671875	0.23670873045921326	0.3138605172395571
160.0	20.0	-0.206146240234375	0.22267913818359375	0.30345060709274696
160.0	40.0	-0.214141845703125	0.22098541259765625	0.3077194869716531
160.0	60.0	-0.2208709716796875	0.22451400756835938	0.31494527417495033
160.0	80.0	-0.22003173828125	0.22214508056640625	0.3126697981432227
160.0	100.0	-0.1919097900390625	0.1864471435546875	0.267566636284383
160.0	120.0	-0.1393890380859375	0.16498565673828125	0.2159851172370099
160.0	140.0	-0.001953125	0.0404205322265625	0.04046769233282524
160.0	160.0	0.089080810546875	-0.011016845703125	0.08975946577901799
160.0	180.0	0.045989990234375	-0.0692596435546875	0.08313830300818194
160.0	200.0	-0.1012725830078125	-0.073089599609375	0.12489285664173522
160.0	220.0	-0.2191314697265625	-0.1077117919921875	0.2441729533725872
160.0	240.0	0.13519287109375	-0.2216796875	0.2596516825377201
160.0	260.0	0.88323974609375	-0.226470947265625	0.9118122279478058
160.0	280.0	1.7648162841796875	-0.48101806640625	1.8291951500906094
160.0	300.0	1.7901458740234375	-0.63812255859375	1.9004795842285103
160.0	320.0	2.029815673828125	-0.749420166015625	2.163742649889125
160.0	340.0	2.2183074951171875	-1.00909423828125	2.437039048646022
160.0	360.0	1.4024810791015625	-1.02435302734375	1.7367361059948598
160.0	380.0	0.238494873046875	-0.740570068359375	0.7780255976633766
160.0	400.0	0.300506591796875	-0.627838134765625	0.6960495206372552
160.0	420.0	0.35955810546875	-0.58062744140625	0.6829423525615065
160.0	440.0	0.431915283203125	-0.549407958984375	0.6988561491893824
160.0	460.0	0.4098663330078125	-0.490966796875	0.6395614173533052
160.0	480.0	0.3690185546875	-0.41522216796875	0.5555035035679976
160.0	500.0	0.2988433837890625	-0.297821044921875	0.42190608295313115
160.0	520.0	0.2255096435546875	-0.2117919921875	0.3093710511520305
160.0	540.0	0.1950836181640625	-0.131591796875	0.2353168482722242
160.0	560.0	0.140228271484375	-0.005859375	0.14035063376731222
160.0	580.0	0.1258392333984375	0.0992431640625	0.16026452594208962
160.0	600.0	0.0928192138671875	0.156982421875	0.1823701928514174
160.0	620.0	0.081146240234375	0.16650390625	0.18522489870609646
160.0	640.0	0.079345703125	0.1788330078125	0.19564504922861278
160.0	660.0	0.0498504638671875	0.1925048828125	0.1988547174558052
160.0	680.0	0.1177215576171875	0.158203125	0.19719684046044555
160.0	700.0	0.217681884765625	0.0487060546875	0.22306430175699693
160.0	720.0	0.2593536376953125	0.008056640625	0.2594787444935554
160.0	740.0	0.41387939453125	0.12060546875	0.43109376278248485
160.0	760.0	0.4633331298828125	0.1058349609375	0.4752669020704528
160.0	780.0	0.47454833984375	0.10791015625	0.48666284907557783
160.0	800.0	0.479949951171875	0.108642578125	0.49209263905440803
180.0	0.0	-0.226409912109375	0.2500446140766144	0.3373184805641368
180.0	20.0	-0.2542724609375	0.2602348327636719	0.3638360242949408
180.0	40.0	-0.2613525390625	0.25684356689453125	0.36643385150599983
180.0	60.0	-0.26324462890625	0.2509422302246094	0.363689067141274
180.0	80.0	-0.2813262939453125	0.26161956787109375	0.38417350501832137
180.0	100.0	-0.21246337890625	0.20250701904296875	0.29351282789331384
180.0	120.0	-0.1236724853515625	0.1539459228515625	0.19746956929018628
180.0	140.0	0.0323944091796875	0.0791015625	0.08547780376239453
180.0	160.0	0.080718994140625	0.0305023193359375	0.08628990381235663
180.0	180.0	-0.0766754150390625	-0.0313262939453125	0.08282786948703084
180.0	200.0	-0.1903839111328125	-0.0524139404296875	0.1974670979418938
180.0	220.0	-0.2761993408203125	-0.0841064453125	0.2887212669906387
180.0	240.0	0.17315673828125	-0.1959228515625	0.2614747019820134
180.0	260.0	1.07952880859375	-0.17974853515625	1.094391147841876
180.0	280.0	2.1358184814453125	-0.371002197265625	2.167801470628545
180.0	300.0	2.188201904296875	-0.54412841796875	2.2548399741909946
180.0	320.0	2.3466033935546875	-0.6015625	2.4224832152253657
180.0	340.0	2.5429840087890625	-0.813720703125	2.6700016950652175
180.0	360.0	1.4280853271484375	-1.0003662109375	1.74360553382986
180.0	380.0	0.2533721923828125	-0.722381591796875	0.765527682085932
180.0	400.0	0.2886962890625	-0.590576171875	0.6573627325191078
180.0	420.0	0.3305511474609375	-0.500732421875	0.5999975161653133
180.0	440.0	0.2512359619140625	-0.4390869140625	0.5058822260762019
180.0	460.0	0.0585479736328125	-0.2821044921875	0.28811596576530735
180.0	480.0	0.0116729736328125	-0.1185302734375	0.11910366927429589
180.0	500.0	-0.027435302734375	-0.027435302734375	0.038799377214764785
180.0	520.0	-0.0289306640625	0.032470703125	0.043489422674129787
180.0	540.0	0.0215911865234375	0.1005859375	0.10287716052770787
180.0	560.0	0.0814666748046875	0.0797119140625	0.11397722731861874
180.0	580.0	0.104095458984375	0.098876953125	0.14357059740925768
180.0	600.0	0.0772552490234375	0.1387939453125	0.15884625509303826
180.0	620.0	0.0675506591796875	0.1396484375	0.1551282619376679
180.0	640.0	0.0614013671875	0.1436767578125	0.15624704358164984
180.0	660.0	0.03656005859375	0.154052734375	0.1583315598760801
180.0	680.0	0.06561279296875	0.14111328125	0.1556213248443209
180.0	700.0	0.15618896484375	0.0499267578125	0.16397461353706616
180.0	720.0	0.21929931640625	-0.001953125	0.21930801370108247
180.0	740.0	0.2929840087890625	0.0537109375	0.2978665711576886
180.0	760.0	0.3556060791015625	0.088623046875	0.3664829162885975
180.0	780.0	0.3643951416015625	0.092529296875	0.3759594260063241
180.0	800.0	0.3718414306640625	0.0958251953125	0.38399025718756924
200.0	0.0	-0.207061767578125	0.23849284648895264	0.31583763774917734
200.0	20.0	-0.26123046875	0.2646961212158203	0.37189433229083363
200.0	40.0	-0.2775115966796875	0.2708168029785156	0.38775562802777436
200.0	60.0	-0.289306640625	0.27518463134765625	0.3992804949401716
200.0	80.0	-0.321441650390625	0.2960968017578125	0.4370332374282923
200.0	100.0	-0.2251434326171875	0.22141265869140625	0.31577386003190194
200.0	120.0	-0.0691986083984375	0.162567138671875	0.17668197978356745
200.0	140.0	0.1079559326171875	0.108367919921875	0.15296434047006066
200.0	160.0	-0.0166473388671875	0.0514984130859375	0.05412227306505918
200.0	180.0	-0.15252685546875	0.000152587890625	0.152526931793206
200.0	200.0	-0.1884765625	-0.0208740234375	0.18962895207822486
200.0	220.0	-0.247222900390625	-0.050567626953125	0.25234152922819364
200.0	240.0	0.1080780029296875	-0.1917877197265625	0.2201440077657896
200.0	260.0	0.787872314453125	-0.167633056640625	0.8055083026017813
200.0	280.0	1.4459381103515625	-0.12445068359375	1.451283911443243
200.0	300.0	1.49371337890625	-0.355712890625	1.5354840666318617
200.0	320.0	1.5148468017578125	-0.38470458984375	1.5629326454594008
200.0	340.0	1.38525390625	-0.476043701171875	1.4647682377107654
200.0	360.0	0.78564453125	-0.726165771484375	1.0698383322533034
200.0	380.0	0.2118988037109375	-0.61785888671875	0.6531850479852241
200.0	400.0	0.183319091796875	-0.458709716796875	0.4939843051161649
200.0	420.0	0.15625	-0.333526611328125	0.3683124529038112
200.0	440.0	0.0843048095703125	-0.240509033203125	0.2548566184523928
200.0	460.0	0.0005950927734375	-0.116973876953125	0.11697539068049238
200.0	480.0	-0.0580902099609375	0.036376953125	0.06854017224930391
200.0	500.0	-0.08056640625	0.094818115234375	0.12442435771439311
200.0	520.0	-0.0580596923828125	0.14208984375	0.15349414183116641
200.0	540.0	-0.0130462646484375	0.192138671875	0.1925810848737902
200.0	560.0	0.0278778076171875	0.1741943359375	0.17641099407420027
200.0	580.0	0.0593719482421875	0.09765625	0.11428810700215264
200.0	600.0	0.0209808349609375	0.131103515625	0.13277171101139246
200.0	620.0	0.008148193359375	0.1278076171875	0.12806709205009814
200.0	640.0	0.0097503662109375	0.1280517578125	0.12842243698092068
200.0	660.0	0.0243682861328125	0.1317138671875	0.13394908054382834
200.0	680.0	0.01910400390625	0.0736083984375	0.07604708597825276
200.0	700.0	0.0759735107421875	-0.0159912109375	0.07763821972289743
200.0	720.0	0.1086578369140625	-0.051513671875	0.12025050483423415
200.0	740.0	0.2190399169921875	0.0074462890625	0.21916644920413045
200.0	760.0	0.3097381591796875	0.0738525390625	0.3184209867109885
200.0	780.0	0.3367767333984375	0.084228515625	0.34714983941075517
200.0	800.0	0.3530731201171875	0.0911865234375	0.36465821011723243
220.0	0.0	-0.2411041259765625	0.280651330947876	0.36999509338062353
220.0	20.0	-0.28289794921875	0.2975482940673828	0.4105681879719667
220.0	40.0	-0.282989501953125	0.2933387756347656	0.407591333944407
220.0	60.0	-0.2843780517578125	0.2829627990722656	0.4011718110490572
220.0	80.0	-0.287139892578125	0.27558135986328125	0.39798794430720197
220.0	100.0	-0.0643310546875	0.17145538330078125	0.18312682233912086
220.0	120.0	0.1183319091796875	0.17234039306640625	0.20905418391506356
220.0	140.0	0.0420989990234375	0.121002197265625	0.12811657762321244
220.0	160.0	-0.056671142578125	0.07916259765625	0.09735674228729868
220.0	180.0	-0.1524658203125	0.0489044189453125	0.1601170464252391
220.0	200.0	-0.1699676513671875	0.024139404296875	0.17167327500541774
220.0	220.0	-0.1930084228515625	0.0174407958984375	0.1937948210175352
220.0	240.0	0.1063995361328125	-0.1115264892578125	0.1541396091063249
220.0	260.0	0.8051605224609375	-0.10284423828125	0.8117021647607086
220.0	280.0	1.357696533203125	0.12890625	1.363802294161748
220.0	300.0	1.290191650390625	-0.1138916015625	1.2952087830323558
220.0	320.0	1.254425048828125	-0.133392333984375	1.2614974109736583
220.0	340.0	0.9452362060546875	-0.1134033203125	0.9520145998326701
220.0	360.0	0.22576904296875	-0.335906982421875	0.40472850357096807
220.0	380.0	0.1102294921875	-0.42315673828125	0.43727813357260437
220.0	400.0	0.122955322265625	-0.360443115234375	0.38083756457747786
220.0	420.0	0.10296630859375	-0.226043701171875	0.24839044978602393
220.0	440.0	0.0363922119140625	-0.13079833984375	0.13576670723663867
220.0	460.0	-0.0215911865234375	-0.03436279296875	0.040583012161531866
220.0	480.0	-0.0595855712890625	0.07891845703125	0.09888661772978789
220.0	500.0	-0.071929931640625	0.125152587890625	0.14435056398069804
220.0	520.0	-0.052276611328125	0.163330078125	0.17149215291747447
220.0	540.0	-4.57763671875e-05	0.2041015625	0.2041015676334143
220.0	560.0	-0.0068817138671875	0.214599609375	0.21470992135821862
220.0	580.0	-0.0212860107421875	0.0811767578125	0.08392115503414978
220.0	600.0	-0.0197906494140625	0.1055908203125	0.10742947053065557
220.0	620.0	-0.02276611328125	0.1025390625	0.10503597123040094
220.0	640.0	0.002838134765625	0.0989990234375	0.09903969734670297
220.0	660.0	0.0073699951171875	0.103271484375	0.1035341311502793
220.0	680.0	-0.04986572265625	0.0283203125	0.05734658138134915
220.0	700.0	-0.004913330078125	-0.0753173828125	0.07547747323659741
220.0	720.0	0.0264129638671875	-0.125244140625	0.127998982109797
220.0	740.0	0.1074981689453125	-0.1260986328125	0.1657006986218726
220.0	760.0	0.2043914794921875	-0.0064697265625	0.2044938489314503
220.0	780.0	0.2557220458984375	0.022216796875	0.25668531477641565
220.0	800.0	0.2942047119140625	0.0457763671875	0.2977446696505604
240.0	0.0	-0.2144012451171875	0.26517313718795776	0.3410054055200647
240.0	20.0	-0.2440338134765625	0.2806053161621094	0.37187611590199104
240.0	40.0	-0.246673583984375	0.28253173828125	0.37506271498500254
240.0	60.0	-0.268035888671875	0.2861289978027344	0.39206254730555296
240.0	80.0	-0.1741180419921875	0.22820281982421875	0.2870428879504211
240.0	100.0	0.152130126953125	0.200439453125	0.25163376143876837
240.0	120.0	0.0365753173828125	0.17693328857421875	0.18067413331005971
240.0	140.0	-0.050628662109375	0.135406494140625	0.1445620284944853
240.0	160.0	-0.1116180419921875	0.10675048828125	0.1544482244846312
240.0	180.0	-0.169525146484375	0.0855255126953125	0.18987729883360166
240.0	200.0	-0.149261474609375	0.0488739013671875	0.15705937105889184
240.0	220.0	-0.1817779541015625	0.0318450927734375	0.18454629373438688
240.0	240.0	0.0726776123046875	0.01568603515625	0.07435110644256462
240.0	260.0	0.65478515625	0.10882568359375	0.6637669999743765
240.0	280.0	1.07281494140625	0.50396728515625	1.185291071008407
240.0	300.0	0.9441680908203125	0.1783447265625	0.9608643115528471
240.0	320.0	0.845550537109375	0.138824462890625	0.8568710184752564
240.0	340.0	0.5454559326171875	0.120758056640625	0.5586632999140951
240.0	360.0	0.0566864013671875	-0.140777587890625	0.15176191008373782
240.0	380.0	0.0201873779296875	-0.12933349609375	0.13089951657476845
240.0	400.0	-0.0013427734375	-0.10198974609375	0.10199858503318587
240.0	420.0	0.01007080078125	-0.02288818359375	0.025005798859401237
240.0	440.0	-0.0237579345703125	0.029327392578125	0.03774301803617076
240.0	460.0	-0.0395965576171875	0.031341552734375	0.05049930992531342
240.0	480.0	-0.0559234619140625	0.0958251953125	0.11094999616553564
240.0	500.0	-0.0634002685546875	0.108551025390625	0.12570966218299454
240.0	520.0	-0.05255126953125	0.138427734375	0.14806712522886922
240.0	540.0	-0.004425048828125	0.1951904296875	0.19524058209993683
240.0	560.0	-0.050506591796875	0.1636962890625	0.17131080195880738
240.0	580.0	-0.1080780029296875	0.028076171875	0.11166524143359956
240.0	600.0	-0.05615234375	0.0299072265625	0.06362018476300481
240.0	620.0	-0.0319061279296875	0.0322265625	0.04534922634435996
240.0	640.0	-0.0053863525390625	0.02880859375	0.02930781239750937
240.0	660.0	-0.0069122314453125	0.02001953125	0.021179248688829675
240.0	680.0	-0.0626678466796875	-0.011474609375	0.0637096983808404
240.0	700.0	-0.0361328125	-0.1478271484375	0.152178993144004
240.0	720.0	0.00079345703125	-0.211669921875	0.21167140902972476
240.0	740.0	0.043609619140625	-0.25048828125	0.2542561266226823
240.0	760.0	0.102813720703125	-0.3111572265625	0.327703342684946
240.0	780.0	0.1498565673828125	-0.180908203125	0.2349143859913132
240.0	800.0	0.19384765625	-0.11279296875	0.22427475924199905
260.0	0.0	-0.25640869140625	0.31415316462516785	0.40550909715156
260.0	20.0	-0.25177001953125	0.31002235412597656	0.39937701835806527
260.0	40.0	-0.254730224609375	0.3103294372558594	0.401487044569412
260.0	60.0	-0.214080810546875	0.2820587158203125	0.35410127451706636
260.0	80.0	-0.068359375	0.22641754150390625	0.2365119600592404
260.0	100.0	0.038848876953125	0.20165252685546875	0.20536060193648292
260.0	120.0	-0.0628662109375	0.17510223388671875	0.1860455664340255
260.0	140.0	-0.10821533203125	0.14410400390625	0.18021243583184318
260.0	160.0	-0.140716552734375	0.1286468505859375	0.19065980273546562
260.0	180.0	-0.204864501953125	0.094329833984375	0.2255384263047468
260.0	200.0	-0.16156005859375	0.0614013671875	0.17283454638847562
260.0	220.0	-0.161865234375	0.0330047607421875	0.16519584840704296
260.0	240.0	-0.0811767578125	0.0667877197265625	0.10512024312768281
260.0	260.0	0.1439208984375	0.05145263671875	0.15284174440370946
260.0	280.0	0.132476806640625	0.0499267578125	0.1415725448078319
260.0	300.0	0.17303466796875	0.02703857421875	0.17513446495432705
260.0	320.0	0.164398193359375	0.0289306640625	0.16692438199053988
260.0	340.0	0.051849365234375	0.018096923828125	0.05491680368747414
260.0	360.0	0.0196533203125	-0.002838134765625	0.01985719034137444
260.0	380.0	-0.0084228515625	0.06390380859375	0.06445650612025558
260.0	400.0	-0.033905029296875	0.083831787109375	0.0904285327845892
260.0	420.0	-0.02069091796875	0.122650146484375	0.124383168149988
260.0	440.0	-0.043609619140625	0.121612548828125	0.12919524338791832
260.0	460.0	-0.04620361328125	0.105224609375	0.11492167897470276
260.0	480.0	-0.054931640625	0.10748291015625	0.12070650818166624
260.0	500.0	-0.068145751953125	0.0936279296875	0.11580169569926117
260.0	520.0	-0.07421875	0.095703125	0.12110949998380856
260.0	540.0	-0.058013916015625	0.134521484375	0.14649793244247974
260.0	560.0	-0.076873779296875	0.104248046875	0.12952695943562037
260.0	580.0	-0.104522705078125	-0.001953125	0.10454095166064982
260.0	600.0	-0.041534423828125	-0.0189208984375	0.04564108631941737
260.0	620.0	-0.003936767578125	-0.0018310546875	0.004341762341813736
260.0	640.0	0.04022216796875	-0.0009765625	0.04023402130564064
260.0	660.0	0.013092041015625	-0.017578125	0.021917846985286496
260.0	680.0	-0.056060791015625	-0.0399169921875	0.0688198994084888
260.0	700.0	-0.048614501953125	-0.1563720703125	0.16375467680029124
260.0	720.0	-0.045074462890625	-0.2349853515625	0.23926935168096655
260.0	740.0	-0.034088134765625	-0.2672119140625	0.26937744513738393
260.0	760.0	0.016448974609375	-0.3790283203125	0.37938507662349474
260.0	780.0	0.045074462890625	-0.2469482421875	0.2510281687866413
260.0	800.0	0.089813232421875	-0.191650390625	0.21165133815967435
280.0	0.0	-0.275604248046875	0.3459411859512329	0.44230420038569485
280.0	20.0	-0.273712158203125	0.3463459014892578	0.4414451597045993
280.0	40.0	-0.24713134765625	0.3178596496582031	0.4026271971380348
280.0	60.0	-0.223663330078125	0.2899436950683594	0.36618660752617654
280.0	80.0	-0.062530517578125	0.2197265625	0.22845093104790493
280.0	100.0	-0.043731689453125	0.181549072265625	0.1867418707813909
280.0	120.0	-0.13104248046875	0.16656494140625	0.21193397885443055
280.0	140.0	-0.15777587890625	0.1427459716796875	0.21276663365156157
280.0	160.0	-0.152130126953125	0.1313323974609375	0.20097704881307116
280.0	180.0	-0.203582763671875	0.09930419921875	0.22651107179728697
280.0	200.0	-0.135986328125	0.07794189453125	0.15673933890392885
280.0	220.0	-0.11669921875	0.0402679443359375	0.12345126567962968
280.0	240.0	-0.0618896484375	0.0803985595703125	0.10146061780167925
280.0	260.0	-0.0047607421875	0.1160888671875	0.11618644392119443
280.0	280.0	-0.017059326171875	0.112030029296875	0.11332143695566647
280.0	300.0	0.036956787109375	0.1322021484375	0.13727058011438012
280.0	320.0	0.0224609375	0.142578125	0.14433646608495904
280.0	340.0	-0.007232666015625	0.13616943359375	0.13636138054059246
280.0	360.0	-0.016357421875	0.138916015625	0.13987574717413298
280.0	380.0	-0.027191162109375	0.15618896484375	0.15853817217257327
280.0	400.0	-0.030303955078125	0.15606689453125	0.15898177650915002
280.0	420.0	-0.003173828125	0.160003662109375	0.16003513699615496
280.0	440.0	0.0040283203125	0.1514892578125	0.15154280780400695
280.0	460.0	0.00970458984375	0.1334228515625	0.13377532053074784
280.0	480.0	0.03509521484375	0.113739013671875	0.1190304050903799
280.0	500.0	0.00537109375	0.082275390625	0.08245052183320387
280.0	520.0	-0.0291748046875	0.072509765625	0.07815903875781868
280.0	540.0	-0.065093994140625	0.0926513671875	0.11323207988415948
280.0	560.0	-0.1024169921875	0.091796875	0.13753511023916787
280.0	580.0	-0.149139404296875	0.0057373046875	0.14924971885770488
280.0	600.0	-0.07989501953125	-0.0294189453125	0.08513923002469945
280.0	620.0	-0.006683349609375	-0.006591796875	0.009387169330655153
280.0	640.0	0.04248046875	-0.005126953125	0.042788735358335536
280.0	660.0	0.02838134765625	-0.0189208984375	0.03411013474712636
280.0	680.0	-0.016693115234375	-0.0396728515625	0.04304178489942397
280.0	700.0	-0.029266357421875	-0.1776123046875	0.1800073622193
280.0	720.0	-0.041412353515625	-0.2593994140625	0.26268429538073157
280.0	740.0	-0.056060791015625	-0.2921142578125	0.29744504014463796
280.0	760.0	-0.01995849609375	-0.4051513671875	0.4056426652858704
280.0	780.0	-0.029693603515625	-0.2618408203125	0.26351911746904827
280.0	800.0	-0.002960205078125	-0.2122802734375	0.21230091216196958
300.0	0.0	-0.448394775390625	0.45477110147476196	0.638650631671321
300.0	20.0	-0.439239501953125	0.4454326629638672	0.6255730151717794
300.0	40.0	-0.395660400390625	0.3844947814941406	0.5517095154458519
300.0	60.0	-0.37255859375	0.31435394287109375	0.4874610827292579
300.0	80.0	-0.12359619140625	0.22292327880859375	0.25489371660538124
300.0	100.0	-0.14349365234375	0.1938018798828125	0.24114227524235785
300.0	120.0	-0.15252685546875	0.17272186279296875	0.23042847811383488
300.0	140.0	-0.1619873046875	0.149078369140625	0.2201459675432403
300.0	160.0	-0.17095947265625	0.1311798095703125	0.2154884770232658
300.0	180.0	-0.203369140625	0.0959014892578125	0.2248468434299609
300.0	200.0	-0.18182373046875	0.0879364013671875	0.20197197738048647
300.0	220.0	-0.153076171875	0.0744781494140625	0.17023310235100564
300.0	240.0	-0.144866943359375	0.1372222900390625	0.19954044242171298
300.0	260.0	-0.163330078125	0.179168701171875	0.2424420299781687
300.0	280.0	-0.16778564453125	0.153228759765625	0.22722472429310725
300.0	300.0	-0.11962890625	0.163909912109375	0.20292248396438067
300.0	320.0	-0.104278564453125	0.17108154296875	0.20035696481273815
300.0	340.0	-0.087371826171875	0.1705322265625	0.19161178540207846
300.0	360.0	-0.05889892578125	0.162017822265625	0.1723915838719537
300.0	380.0	-0.04046630859375	0.17681884765625	0.1813902616396171
300.0	400.0	-0.03912353515625	0.17999267578125	0.1841955871838859
300.0	420.0	-0.008697509765625	0.17401123046875	0.17422845635937767
300.0	440.0	-0.00054931640625	0.16619873046875	0.16619963826055215
300.0	460.0	0.007171630859375	0.14447021484375	0.1446481084085873
300.0	480.0	0.045257568359375	0.10595703125	0.11521779361329992
300.0	500.0	0.050048828125	0.065093994140625	0.08211037248646186
300.0	520.0	0.0264892578125	0.0594482421875	0.06508282629573447
300.0	540.0	-0.003570556640625	0.080322265625	0.0804015872346869
300.0	560.0	0.001953125	0.0699462890625	0.06997355251007649
300.0	580.0	-0.107818603515625	0.0277099609375	0.11132247391797094
300.0	600.0	-0.02593994140625	-0.041259765625	0.04873652449231085
300.0	620.0	0.013671875	-0.0225830078125	0.02639909861860933
300.0	640.0	0.01934814453125	-0.0238037109375	0.03067519113547944
300.0	660.0	0.019256591796875	-0.03515625	0.040084638475280945
300.0	680.0	0.006195068359375	-0.0443115234375	0.04474248519393442
300.0	700.0	-0.007476806640625	-0.2044677734375	0.20460443057771288
300.0	720.0	-0.02313232421875	-0.2691650390625	0.27015721844377677
300.0	740.0	-0.033294677734375	-0.30126953125	0.3031037215624886
300.0	760.0	-0.014251708984375	-0.40185546875	0.4021081060775293
300.0	780.0	-0.0177001953125	-0.3123779296875	0.31287899876781333
300.0	800.0	0.00341796875	-0.2730712890625	0.2730926791780245
320.0	0.0	-0.46502685546875	0.4521400034427643	0.6485989199963076
320.0	20.0	-0.44500732421875	0.428436279296875	0.6177290377067292
320.0	40.0	-0.383697509765625	0.3318061828613281	0.5072663225420617
320.0	60.0	-0.34344482421875	0.26581573486328125	0.4342952361971684
320.0	80.0	-0.13800048828125	0.2153778076171875	0.2557962759303772
320.0	100.0	-0.182037353515625	0.187774658203125	0.26152804885570696
320.0	120.0	-0.193115234375	0.17897796630859375	0.2632994610166745
320.0	140.0	-0.226959228515625	0.156951904296875	0.27594273259287533
320.0	160.0	-0.202362060546875	0.141845703125	0.24712467914759695
320.0	180.0	-0.205718994140625	0.1175079345703125	0.2369143711073926
320.0	200.0	-0.211639404296875	0.1023406982421875	0.2350847846370211
320.0	220.0	-0.186553955078125	0.0904693603515625	0.20733326630744028
320.0	240.0	-0.20843505859375	0.115509033203125	0.2383013017222118
320.0	260.0	-0.264312744140625	0.177764892578125	0.31853034980745526
320.0	280.0	-0.2259521484375	0.1539306640625	0.2734026750458822
320.0	300.0	-0.14141845703125	0.158966064453125	0.2127660443699008
320.0	320.0	-0.1123046875	0.15386962890625	0.19049463387250504
320.0	340.0	-0.079742431640625	0.158843994140625	0.1777365181343065
320.0	360.0	-0.05670166015625	0.14276123046875	0.1536093981155659
320.0	380.0	-0.04266357421875	0.1650390625	0.1704642857492375
320.0	400.0	-0.042144775390625	0.184814453125	0.18955886731202803
320.0	420.0	-0.00445556640625	0.179718017578125	0.17977324026175795
320.0	440.0	0.00030517578125	0.1732177734375	0.17321804226726079
320.0	460.0	0.0013427734375	0.15679931640625	0.15680506581731266
320.0	480.0	0.021484375	0.117431640625	0.11938077143752998
320.0	500.0	-0.0107421875	0.063323974609375	0.06422865678662389
320.0	520.0	-0.009063720703125	0.0545654296875	0.055313082990968446
320.0	540.0	-0.02386474609375	0.0633544921875	0.06770020521723073
320.0	560.0	-0.006134033203125	0.05078125	0.05115038333091493
320.0	580.0	0.008087158203125	0.052978515625	0.05359221254651408
320.0	600.0	0.057098388671875	-0.0625	0.0846550411311961
320.0	620.0	0.054351806640625	-0.0406494140625	0.06787115549866865
320.0	640.0	0.04718017578125	-0.044677734375	0.06497744943926859
320.0	660.0	0.045135498046875	-0.0537109375	0.07015752269762925
320.0	680.0	-0.001800537109375	-0.059326171875	0.05935348855142617
320.0	700.0	-0.012237548828125	-0.2117919921875	0.21214524636689555
320.0	720.0	-0.04693603515625	-0.2784423828125	0.28237059326794556
320.0	740.0	-0.053802490234375	-0.3251953125	0.3296159875178883
320.0	760.0	-0.02545166015625	-0.4193115234375	0.42008325447723616
320.0	780.0	-0.01275634765625	-0.384521484375	0.38473301957523803
320.0	800.0	0.037506103515625	-0.3524169921875	0.3544071728724028
340.0	0.0	-0.492340087890625	0.4134141206741333	0.6428919017353658
340.0	20.0	-0.4691162109375	0.3888664245605469	0.6093333369469133
340.0	40.0	-0.42120361328125	0.2891654968261719	0.5109101373000027
340.0	60.0	-0.3519287109375	0.25394439697265625	0.4339833802531342
340.0	80.0	-0.131805419921875	0.2098846435546875	0.24783912588786305
340.0	100.0	-0.180206298828125	0.1869964599609375	0.25969594947795005
340.0	120.0	-0.17889404296875	0.17527008056640625	0.25044496351785456
340.0	140.0	-0.19842529296875	0.157318115234375	0.25322240475643215
340.0	160.0	-0.19952392578125	0.1359100341796875	0.24141527364664728
340.0	180.0	-0.18701171875	0.1295928955078125	0.22752516677486012
340.0	200.0	-0.21453857421875	0.1063079833984375	0.2394330536121873
340.0	220.0	-0.21661376953125	0.0946044921875	0.23637160382032407
340.0	240.0	-0.25341796875	0.105255126953125	0.27440719494082955
340.0	260.0	-0.326416015625	0.1722412109375	0.3690724183703201
340.0	280.0	-0.280487060546875	0.171295166015625	0.32865639357016446
340.0	300.0	-0.181976318359375	0.164215087890625	0.2451162490218841
340.0	320.0	-0.151092529296875	0.157562255859375	0.21829983252586838
340.0	340.0	-0.11566162109375	0.1617431640625	0.19884280654573097
340.0	360.0	-0.077056884765625	0.135711669921875	0.15606223387727974
340.0	380.0	-0.068756103515625	0.152862548828125	0.1676137243929692
340.0	400.0	-0.05487060546875	0.178436279296875	0.18668232137462723
340.0	420.0	-0.007598876953125	0.1654052734375	0.16557973128339978
340.0	440.0	-0.01123046875	0.168609619140625	0.1689832154241697
340.0	460.0	-0.04193115234375	0.15625	0.1617785030122197
340.0	480.0	-0.034332275390625	0.11962890625	0.12445794608649544
340.0	500.0	-0.064117431640625	0.07757568359375	0.10064309079727149
340.0	520.0	-0.05572509765625	0.0650634765625	0.08566529338768172
340.0	540.0	-0.03302001953125	0.056884765625	0.0657738416853943
340.0	560.0	-0.02099609375	0.04736328125	0.05180845841680092
340.0	580.0	-0.018829345703125	0.02880859375	0.034416265536230554
340.0	600.0	-0.0107421875	-0.052490234375	0.053578160634978764
340.0	620.0	-0.01220703125	-0.0340576171875	0.03617917771907996
340.0	640.0	-0.005859375	-0.037353515625	0.03781028173576262
340.0	660.0	0.01971435546875	-0.045166015625	0.04928107932042456
340.0	680.0	0.004241943359375	-0.0546875	0.05485177061603523
340.0	700.0	-0.012359619140625	-0.2388916015625	0.2392111148805539
340.0	720.0	-0.039764404296875	-0.3026123046875	0.305213719870791
340.0	740.0	-0.0555419921875	-0.3590087890625	0.3632798143584074
340.0	760.0	-0.031768798828125	-0.403076171875	0.40432617638781
340.0	780.0	-0.03033447265625	-0.3985595703125	0.3997122856743553
340.0	800.0	-0.00311279296875	-0.370361328125	0.37037440901144913
360.0	0.0	-0.493133544921875	0.39048710465431213	0.629015796326708
360.0	20.0	-0.463409423828125	0.34189796447753906	0.5758841135216349
360.0	40.0	-0.42669677734375	0.269134521484375	0.5044834293117716
360.0	60.0	-0.3165283203125	0.22107696533203125	0.3860896296979145
360.0	80.0	-0.11383056640625	0.192779541015625	0.22387797855654032
360.0	100.0	-0.14947509765625	0.17581939697265625	0.23077102324853083
360.0	120.0	-0.151947021484375	0.16504669189453125	0.2243397152608103
360.0	140.0	-0.200592041015625	0.151611328125	0.2514421637964496
360.0	160.0	-0.221282958984375	0.1389007568359375	0.26126532143871833
360.0	180.0	-0.221527099609375	0.1288299560546875	0.2562643428930265
360.0	200.0	-0.238677978515625	0.1065673828125	0.26138818739149455
360.0	220.0	-0.2315673828125	0.0894927978515625	0.24825876349070047
360.0	240.0	-0.2451171875	0.0705413818359375	0.25506572125480464
360.0	260.0	-0.208770751953125	0.208740234375	0.29522485044115643
360.0	280.0	-0.118072509765625	0.277130126953125	0.30123450138954666
360.0	300.0	-0.007232666015625	0.117340087890625	0.11756278188216361
360.0	320.0	-0.00567626953125	0.10595703125	0.10610896525320032
360.0	340.0	-0.01080322265625	0.107757568359375	0.10829775232425597
360.0	360.0	-0.0550537109375	0.01708984375	0.05764524132475482
360.0	380.0	-0.08551025390625	0.119293212890625	0.14677490986159494
360.0	400.0	-0.0726318359375	0.17108154296875	0.18586091018882955
360.0	420.0	-0.022125244140625	0.153289794921875	0.1548782994982601
360.0	440.0	-0.01971435546875	0.13995361328125	0.14133530939586864
360.0	460.0	-0.04815673828125	0.105316162109375	0.11580399580039094
360.0	480.0	-0.042327880859375	0.097442626953125	0.1062389525812982
360.0	500.0	-0.05645751953125	0.074188232421875	0.09322738514783958
360.0	520.0	-0.04888916015625	0.0716552734375	0.08674461477340456
360.0	540.0	-0.0252685546875	0.064453125	0.06922936644416734
360.0	560.0	-0.0216064453125	0.0528564453125	0.05710203402782914
360.0	580.0	-0.036651611328125	0.0390625	0.05356509609062548
360.0	600.0	-0.019744873046875	-0.0245361328125	0.03149415541064485
360.0	620.0	-0.037933349609375	-0.014404296875	0.04057613561011208
360.0	640.0	-0.022064208984375	-0.017578125	0.028210278208869184
360.0	660.0	-0.017547607421875	-0.02734375	0.03248998600022386
360.0	680.0	-0.01263427734375	-0.027099609375	0.029900063415925767
360.0	700.0	-0.04864501953125	-0.237060546875	0.24200008431789805
360.0	720.0	-0.0723876953125	-0.29296875	0.30177916911082153
360.0	740.0	-0.05792236328125	-0.3358154296875	0.34077412311424904
360.0	760.0	-0.079833984375	-0.1976318359375	0.21314738477685966
360.0	780.0	-0.136871337890625	-0.1429443359375	0.1979061553175709
360.0	800.0	-0.24603271484375	-0.0611572265625	0.25351982789163247
380.0	0.0	-0.037139892578125	0.3103753924369812	0.31258959651774204
380.0	20.0	-0.063720703125	0.2923431396484375	0.29920701747494194
380.0	40.0	-0.062591552734375	0.2560577392578125	0.2635967911555866
380.0	60.0	-0.009552001953125	0.22188186645507812	0.22208737785588273
380.0	80.0	-0.097900390625	0.186004638671875	0.21019565193405493
380.0	100.0	-0.125244140625	0.17063140869140625	0.2116628743849721
380.0	120.0	-0.148681640625	0.1585693359375	0.21737171977651873
380.0	140.0	-0.208251953125	0.147430419921875	0.2551560399024832
380.0	160.0	-0.231414794921875	0.1345367431640625	0.2676806727612705
380.0	180.0	-0.232757568359375	0.1268463134765625	0.2650774846552673
380.0	200.0	-0.241180419921875	0.1092681884765625	0.2647782694381122
380.0	220.0	-0.23095703125	0.08837890625	0.24728926655590971
380.0	240.0	-0.171417236328125	0.0357818603515625	0.1751119939941036
380.0	260.0	0.012664794921875	0.25079345703125	0.2511130325572502
380.0	280.0	0.936492919921875	-0.144439697265625	0.9475662590077724
380.0	300.0	1.190093994140625	-0.308929443359375	1.2295369518090618
380.0	320.0	1.109832763671875	-0.258331298828125	1.1395015679119436
380.0	340.0	1.1922607421875	-0.284576416015625	1.2257525908248312
380.0	360.0	0.660308837890625	-0.243560791015625	0.7037965759483522
380.0	380.0	-0.069732666015625	0.1121826171875	0.13208930429328436
380.0	400.0	-0.075927734375	0.17608642578125	0.19175883341253466
380.0	420.0	-0.041351318359375	0.1636962890625	0.1688384037560529
380.0	440.0	-0.048187255859375	0.16314697265625	0.17011450941691028
380.0	460.0	-0.055938720703125	0.114166259765625	0.12713408411112415
380.0	480.0	-0.05401611328125	0.10687255859375	0.11974758567247759
380.0	500.0	-0.079010009765625	0.055450439453125	0.09652633256634606
380.0	520.0	-0.067840576171875	0.046142578125	0.08204560494842915
380.0	540.0	-0.05548095703125	0.0399169921875	0.0683483932393465
380.0	560.0	-0.05780029296875	0.0257568359375	0.06327944741213076
380.0	580.0	-0.053253173828125	0.04150390625	0.06751647766862018
380.0	600.0	-0.075225830078125	-0.001953125	0.07525118077617494
380.0	620.0	-0.082366943359375	0.007568359375	0.08271392520002686
380.0	640.0	-0.0496826171875	0.0067138671875	0.050134204523569134
380.0	660.0	-0.059051513671875	-0.0032958984375	0.05914342071143632
380.0	680.0	-0.04351806640625	-0.01220703125	0.04519771803617149
380.0	700.0	-0.08355712890625	-0.2352294921875	0.24962914049814938
380.0	720.0	-0.097686767578125	-0.3011474609375	0.3165951638748857
380.0	740.0	-0.036102294921875	-0.3056640625	0.3077887177962018
380.0	760.0	-0.09552001953125	-0.049072265625	0.10738790148252707
380.0	780.0	-0.20355224609375	0.014892578125	0.20409631494228353
380.0	800.0	-0.363739013671875	0.094970703125	0.3759328457571184
400.0	0.0	-0.04229736328125	0.26462721824645996	0.2679862525903252
400.0	20.0	-0.08868408203125	0.258819580078125	0.2735917422685532
400.0	40.0	-0.1124267578125	0.24008941650390625	0.2651088527179292
400.0	60.0	-0.071807861328125	0.20743560791015625	0.21951287064219108
400.0	80.0	-0.109954833984375	0.17540740966796875	0.2070213150449926
400.0	100.0	-0.1256103515625	0.15985107421875	0.20329861373984617
400.0	120.0	-0.13739013671875	0.14366912841796875	0.19878850099534331
400.0	140.0	-0.184173583984375	0.12945556640625	0.22511919667414557
400.0	160.0	-0.211456298828125	0.120697021484375	0.24347800169479167
400.0	180.0	-0.218994140625	0.106689453125	0.24360023201178166
400.0	200.0	-0.2203369140625	0.0942535400390625	0.23964992282177072
400.0	220.0	-0.20513916015625	0.0734100341796875	0.2178786546403169
400.0	240.0	-0.094512939453125	0.0170135498046875	0.0960320602769026
400.0	260.0	0.340728759765625	0.066131591796875	0.34708712906849415
400.0	280.0	1.2510986328125	-0.19000244140625	1.2654440788773094
400.0	300.0	1.645263671875	-0.3973388671875	1.6925633593367941
400.0	320.0	1.63043212890625	-0.391632080078125	1.676807864102529
400.0	340.0	1.86175537109375	-0.564300537109375	1.9453966582623596
400.0	360.0	1.19189453125	-0.459808349609375	1.2775117580649324
400.0	380.0	-0.12518310546875	0.03155517578125	0.1290989504736029
400.0	400.0	-0.08184814453125	0.16375732421875	0.18307260854232998
400.0	420.0	-0.068817138671875	0.16180419921875	0.17583059307129978
400.0	440.0	-0.063995361328125	0.16943359375	0.18111639617261965
400.0	460.0	-0.07598876953125	0.12237548828125	0.14404878766219376
400.0	480.0	-0.068389892578125	0.105377197265625	0.1256245641202624
400.0	500.0	-0.082427978515625	0.07989501953125	0.11479366614962323
400.0	520.0	-0.08526611328125	0.060791015625	0.10471799107512496
400.0	540.0	-0.07440185546875	0.0526123046875	0.09112458889741615
400.0	560.0	-0.091461181640625	0.0372314453125	0.09874881400379995
400.0	580.0	-0.094482421875	0.041015625	0.10300101716733726
400.0	600.0	-0.129913330078125	0.02197265625	0.1317583809655709
400.0	620.0	-0.112548828125	0.0318603515625	0.11697145256000238
400.0	640.0	-0.06732177734375	0.0322265625	0.0746376113985962
400.0	660.0	-0.07781982421875	0.023193359375	0.08120256745038945
400.0	680.0	-0.0380859375	0.00634765625	0.03861128559271331
400.0	700.0	-0.077972412109375	-0.2239990234375	0.23718191236076136
400.0	720.0	-0.0211181640625	-0.2484130859375	0.2493091216108276
400.0	740.0	0.029296875	-0.2060546875	0.20812698317490763
400.0	760.0	-0.139678955078125	0.063720703125	0.1535269959924353
400.0	780.0	-0.2767333984375	0.119384765625	0.30138695405425947
400.0	800.0	-0.423187255859375	0.1749267578125	0.45791573910554895
420.0	0.0	-0.185028076171875	0.234002947807312	0.29831655762692216
420.0	20.0	-0.196685791015625	0.2381458282470703	0.3088668578836603
420.0	40.0	-0.210784912109375	0.2239837646484375	0.3075695140924139
420.0	60.0	-0.131927490234375	0.20202255249023438	0.24128401189098836
420.0	80.0	-0.14593505859375	0.17076873779296875	0.22463081519276237
420.0	100.0	-0.153076171875	0.15431976318359375	0.21736352892089555
420.0	120.0	-0.17236328125	0.13748931884765625	0.22048222948904314
420.0	140.0	-0.207061767578125	0.117340087890625	0.23799847020255627
420.0	160.0	-0.22412109375	0.1103363037109375	0.249808655935475
420.0	180.0	-0.242706298828125	0.09429931640625	0.2603818514519266
420.0	200.0	-0.220245361328125	0.084136962890625	0.2357690558809929
420.0	220.0	-0.18963623046875	0.0601348876953125	0.19894246561386714
420.0	240.0	0.0701904296875	-0.070587158203125	0.09954518231892932
420.0	260.0	0.559600830078125	-0.129974365234375	0.5744966706972332
420.0	280.0	1.34405517578125	-0.25677490234375	1.3683631338274242
420.0	300.0	1.607086181640625	-0.365631103515625	1.6481541490644307
420.0	320.0	1.757415771484375	-0.38238525390625	1.7985351473538036
420.0	340.0	2.039093017578125	-0.5096435546875	2.101817519950382
420.0	360.0	1.35980224609375	-0.381500244140625	1.412304706768679
420.0	380.0	-0.202728271484375	-0.082550048828125	0.2188909834154168
420.0	400.0	-0.07818603515625	0.160491943359375	0.17852372384846557
420.0	420.0	-0.0921630859375	0.17083740234375	0.194111958542186
420.0	440.0	-0.0751953125	0.17608642578125	0.19147000905204012
420.0	460.0	-0.047607421875	0.13494873046875	0.1431000575566326
420.0	480.0	-0.037139892578125	0.1221923828125	0.12771198079315507
420.0	500.0	-0.045684814453125	0.096160888671875	0.1064613487693125
420.0	520.0	-0.077056884765625	0.0743408203125	0.10707156977703382
420.0	540.0	-0.13848876953125	0.07568359375	0.157819978612325
420.0	560.0	-0.162811279296875	0.056640625	0.17238234557713752
420.0	580.0	-0.154052734375	0.0498046875	0.16190352641430317
420.0	600.0	-0.1396484375	0.0472412109375	0.1474225834362998
420.0	620.0	-0.095916748046875	0.0543212890625	0.11023078064360871
420.0	640.0	-0.057464599609375	0.05712890625	0.08103019275299221
420.0	660.0	-0.076568603515625	0.053466796875	0.09338870066772259
420.0	680.0	-0.0504150390625	0.0438232421875	0.06679934669963233
420.0	700.0	-0.098785400390625	-0.1885986328125	0.212903733243643
420.0	720.0	-0.0267333984375	-0.19580078125	0.19761735887853699
420.0	740.0	-0.039703369140625	-0.0927734375	0.10091218076467845
420.0	760.0	-0.217742919921875	0.123779296875	0.2504661524257788
420.0	780.0	-0.334930419921875	0.16357421875	0.37273973658400894
420.0	800.0	-0.4273681640625	0.197265625	0.47069870879448195
440.0	0.0	-0.276123046875	0.21751216053962708	0.35150459029456493
440.0	20.0	-0.2855224609375	0.2158527374267578	0.3579322281583918
440.0	40.0	-0.29583740234375	0.207244873046875	0.3612065974338137
440.0	60.0	-0.279266357421875	0.19022750854492188	0.3378996942805524
440.0	80.0	-0.21990966796875	0.16864776611328125	0.27713233496134276
440.0	100.0	-0.182586669921875	0.15003204345703125	0.23632076949995792
440.0	120.0	-0.17816162109375	0.132965087890625	0.2223089692938964
440.0	140.0	-0.200347900390625	0.1098785400390625	0.22850071061606714
440.0	160.0	-0.20819091796875	0.098297119140625	0.23022984592797047
440.0	180.0	-0.232574462890625	0.083343505859375	0.24705671567029783
440.0	200.0	-0.1961669921875	0.0696868896484375	0.20817721155968102
440.0	220.0	-0.126556396484375	0.0380401611328125	0.13214982160457373
440.0	240.0	0.13348388671875	-0.12188720703125	0.18076072375221028
440.0	260.0	0.625946044921875	-0.164276123046875	0.6471437983606503
440.0	280.0	1.733917236328125	-0.23095703125	1.7492312976617976
440.0	300.0	1.936187744140625	-0.3310546875	1.9642861773876241
440.0	320.0	2.10565185546875	-0.33197021484375	2.131659907204335
440.0	340.0	2.52978515625	-0.455169677734375	2.570407044090809
440.0	360.0	1.812225341796875	-0.36749267578125	1.849111017814686
440.0	380.0	-0.26739501953125	-0.069061279296875	0.276169434891406
440.0	400.0	-0.171142578125	0.1800537109375	0.24841320590829413
440.0	420.0	-0.164031982421875	0.186553955078125	0.24841269978111302
440.0	440.0	-0.14544677734375	0.197601318359375	0.2453590146235623
440.0	460.0	-0.10357666015625	0.1710205078125	0.19994033765493316
440.0	480.0	-0.092071533203125	0.14764404296875	0.17399980071980614
440.0	500.0	-0.072265625	0.11297607421875	0.13411157258984452
440.0	520.0	-0.100341796875	0.07958984375	0.12807427309281585
440.0	540.0	-0.145751953125	0.0643310546875	0.1593176588986868
440.0	560.0	-0.162689208984375	0.0479736328125	0.16961499982368958
440.0	580.0	-0.154022216796875	0.043212890625	0.15996936326431938
440.0	600.0	-0.108154296875	0.0413818359375	0.11580072658702881
440.0	620.0	-0.07452392578125	0.0535888671875	0.09179097014569991
440.0	640.0	-0.0504150390625	0.0596923828125	0.0781335825974174
440.0	660.0	-0.06610107421875	0.0589599609375	0.08857555535600227
440.0	680.0	-0.078887939453125	0.0264892578125	0.08321651140619275
440.0	700.0	-0.069915771484375	-0.14404296875	0.16011430900631218
440.0	720.0	0.0152587890625	-0.159423828125	0.1601523887354897
440.0	740.0	-0.120819091796875	0.0445556640625	0.1287729014298896
440.0	760.0	-0.179412841796875	0.160400390625	0.24066003638801994
440.0	780.0	-0.24359130859375	0.1781005859375	0.3017557693461657
440.0	800.0	-0.298675537109375	0.197998046875	0.35834383353685373
460.0	0.0	-0.27227783203125	0.23057091236114502	0.35678868177492457
460.0	20.0	-0.28851318359375	0.2303943634033203	0.3692173070096012
460.0	40.0	-0.304290771484375	0.22504806518554688	0.3784699529081725
460.0	60.0	-0.3236083984375	0.18822860717773438	0.37436934182616183
460.0	80.0	-0.29638671875	0.16919708251953125	0.341281027577732
460.0	100.0	-0.24664306640625	0.14546966552734375	0.2863463388886177
460.0	120.0	-0.20941162109375	0.12673187255859375	0.24477376201570292
460.0	140.0	-0.20111083984375	0.096832275390625	0.22320855597396866
460.0	160.0	-0.191253662109375	0.0848236083984375	0.20921999859472912
460.0	180.0	-0.212493896484375	0.059478759765625	0.22066123109048677
460.0	200.0	-0.15899658203125	0.0374908447265625	0.16335689926027375
460.0	220.0	-0.0899658203125	0.0207061767578125	0.09231789956680564
460.0	240.0	0.1622314453125	-0.1107330322265625	0.19642007604690415
460.0	260.0	0.617340087890625	-0.180084228515625	0.6430700688703156
460.0	280.0	1.403594970703125	-0.143768310546875	1.4109387544824932
460.0	300.0	1.561920166015625	-0.25	1.581801063663278
460.0	320.0	1.69671630859375	-0.2413330078125	1.7137934101016463
460.0	340.0	2.032989501953125	-0.2877197265625	2.0532483912339528
460.0	360.0	1.5391845703125	-0.30517578125	1.569146710460696
460.0	380.0	-0.27569580078125	-0.00238037109375	0.2757060767102507
460.0	400.0	-0.203887939453125	0.20892333984375	0.2919233697152529
460.0	420.0	-0.19775390625	0.194976806640625	0.27770949311269405
460.0	440.0	-0.170257568359375	0.19403076171875	0.2581386760576679
460.0	460.0	-0.14288330078125	0.179840087890625	0.22969130339360452
460.0	480.0	-0.15118408203125	0.150665283203125	0.21344004830937793
460.0	500.0	-0.13934326171875	0.11492919921875	0.18062465341000156
460.0	520.0	-0.1461181640625	0.0625	0.15892378006137303
460.0	540.0	-0.166534423828125	0.026611328125	0.16864719714345086
460.0	560.0	-0.175140380859375	0.026123046875	0.17707785458831485
460.0	580.0	-0.149871826171875	0.0306396484375	0.1529717370512158
460.0	600.0	-0.11810302734375	0.0211181640625	0.11997625565556388
460.0	620.0	-0.0880126953125	0.02783203125	0.09230848552366101
460.0	640.0	-0.065032958984375	0.030517578125	0.07183737417861875
460.0	660.0	-0.06878662109375	0.02490234375	0.07315549169910825
460.0	680.0	-0.115631103515625	-0.0565185546875	0.12870469736651072
460.0	700.0	-0.09649658203125	-0.1087646484375	0.1454006158633681
460.0	720.0	-0.04144287109375	-0.099609375	0.10788669590076343
460.0	740.0	0.36822509765625	0.0638427734375	0.3737186405093367
460.0	760.0	0.515411376953125	0.1187744140625	0.5289198889516318
460.0	780.0	0.54400634765625	0.1201171875	0.5571095449040546
460.0	800.0	0.5548095703125	0.1337890625	0.5707128634917649
480.0	0.0	-0.30609130859375	0.23221355676651	0.3842070081906204
480.0	20.0	-0.294219970703125	0.2267436981201172	0.3714540291849512
480.0	40.0	-0.292266845703125	0.22219467163085938	0.36713809554226284
480.0	60.0	-0.29803466796875	0.20429611206054688	0.36133303850367543
480.0	80.0	-0.30047607421875	0.1844024658203125	0.35254806846517156
480.0	100.0	-0.298675537109375	0.1313018798828125	0.32626256317318136
480.0	120.0	-0.315460205078125	0.11406707763671875	0.3354496075247576
480.0	140.0	-0.306488037109375	0.08392333984375	0.3177704263484681
480.0	160.0	-0.27166748046875	0.065521240234375	0.27945706801956066
480.0	180.0	-0.2491455078125	0.0417022705078125	0.25261148712727866
480.0	200.0	-0.18023681640625	0.0155181884765625	0.18090363225168915
480.0	220.0	-0.11456298828125	-0.0001983642578125	0.11456316001363005
480.0	240.0	0.158294677734375	-0.1297149658203125	0.20465379878417717
480.0	260.0	0.480621337890625	-0.303466796875	0.5684091547831956
480.0	280.0	1.142242431640625	-0.149261474609375	1.1519534541129919
480.0	300.0	1.123931884765625	-0.14849853515625	1.1336995618488888
480.0	320.0	1.17999267578125	-0.114990234375	1.185582333243462
480.0	340.0	1.332733154296875	0.004669189453125	1.3327413334523122
480.0	360.0	0.572113037109375	0.037078857421875	0.5733133252404176
480.0	380.0	-0.35906982421875	0.058990478515625	0.3638832439395725
480.0	400.0	-0.28961181640625	0.249603271484375	0.38233074338565826
480.0	420.0	-0.257232666015625	0.2171630859375	0.33664291223699344
480.0	440.0	-0.21075439453125	0.20574951171875	0.2945339986941029
480.0	460.0	-0.176788330078125	0.18524169921875	0.25606366548431253
480.0	480.0	-0.203094482421875	0.15460205078125	0.25524334055167336
480.0	500.0	-0.190277099609375	0.12164306640625	0.2258371321117751
480.0	520.0	-0.199127197265625	0.0711669921875	0.211462482412079
480.0	540.0	-0.20465087890625	0.0478515625	0.2101707740643118
480.0	560.0	-0.2100830078125	0.04638671875	0.2151432031181523
480.0	580.0	-0.17120361328125	0.043701171875	0.1766931510381885
480.0	600.0	-0.11602783203125	0.027587890625	0.11926252351434179
480.0	620.0	-0.083892822265625	0.01611328125	0.0854262457347468
480.0	640.0	-0.1522216796875	-0.05419921875	0.16158278088953104
480.0	660.0	-0.167724609375	-0.0941162109375	0.19232630020677965
480.0	680.0	-0.206268310546875	-0.1126708984375	0.235034778895753
480.0	700.0	-0.235870361328125	-0.0760498046875	0.24782735955916396
480.0	720.0	-0.242279052734375	-0.0111083984375	0.24253357687073415
480.0	740.0	0.397491455078125	0.091796875	0.40795357961401774
480.0	760.0	0.553802490234375	0.142578125	0.571861626548163
480.0	780.0	0.57501220703125	0.146484375	0.5933773760045876
480.0	800.0	0.583251953125	0.160888671875	0.6050355407427143
500.0	0.0	-0.3143310546875	0.2279910445213318	0.3883090628904816
500.0	20.0	-0.292236328125	0.2178020477294922	0.3644719515561419
500.0	40.0	-0.267822265625	0.21199417114257812	0.3415703361870535
500.0	60.0	-0.26226806640625	0.20627593994140625	0.33366795179516984
500.0	80.0	-0.26495361328125	0.18997955322265625	0.32602553248705884
500.0	100.0	-0.262969970703125	0.1368408203125	0.2964432755105103
500.0	120.0	-0.272796630859375	0.11212158203125	0.2949394021920714
500.0	140.0	-0.312103271484375	0.091583251953125	0.32526288461728775
500.0	160.0	-0.322418212890625	0.0583343505859375	0.32765286579223973
500.0	180.0	-0.302825927734375	0.0116424560546875	0.3030496482280919
500.0	200.0	-0.24835205078125	-0.03546142578125	0.25087099044268085
500.0	220.0	-0.201507568359375	-0.0424041748046875	0.20592089293457982
500.0	240.0	0.064697265625	-0.1215362548828125	0.1376836861443351
500.0	260.0	0.353424072265625	-0.251953125	0.4340379615357202
500.0	280.0	1.097198486328125	0.00152587890625	1.0971995473509664
500.0	300.0	1.07830810546875	0.047607421875	1.079358530302693
500.0	320.0	1.073944091796875	0.102783203125	1.0788513795468075
500.0	340.0	1.176300048828125	0.29547119140625	1.2128417167231997
500.0	360.0	0.394744873046875	0.383026123046875	0.5500295680534941
500.0	380.0	-0.41583251953125	0.220001220703125	0.4704436431822334
500.0	400.0	-0.34393310546875	0.29638671875	0.45402099961209935
500.0	420.0	-0.288665771484375	0.23681640625	0.3733764024357116
500.0	440.0	-0.25738525390625	0.2186279296875	0.3377059972340249
500.0	460.0	-0.224700927734375	0.196319580078125	0.2983821114724208
500.0	480.0	-0.246795654296875	0.153472900390625	0.29062351270007963
500.0	500.0	-0.246978759765625	0.115081787109375	0.2724744492602083
500.0	520.0	-0.230712890625	0.0528564453125	0.2366901808517128
500.0	540.0	-0.2054443359375	0.0220947265625	0.20662902049487628
500.0	560.0	-0.2542724609375	0.0338134765625	0.2565108878555747
500.0	580.0	-0.202239990234375	0.0343017578125	0.20512831164670445
500.0	600.0	-0.2099609375	0.0089111328125	0.21014995494617866
500.0	620.0	-0.18878173828125	-0.0048828125	0.18884487434505742
500.0	640.0	-0.192596435546875	-0.052001953125	0.19949333350810566
500.0	660.0	-0.197479248046875	-0.0767822265625	0.2118810131301393
500.0	680.0	-0.23883056640625	-0.0478515625	0.243577116091848
500.0	700.0	-0.306854248046875	0.027099609375	0.30804856495801225
500.0	720.0	-0.37457275390625	0.08837890625	0.3848578686201679
500.0	740.0	0.454620361328125	0.1324462890625	0.4735205300940417
500.0	760.0	0.586761474609375	0.1739501953125	0.6120030216714826
500.0	780.0	0.59954833984375	0.1806640625	0.6261770638472801
500.0	800.0	0.597412109375	0.1859130859375	0.6256715623637462
520.0	0.0	-0.2877197265625	0.2111014425754547	0.356856357811708
520.0	20.0	-0.278076171875	0.20936012268066406	0.3480776038953343
520.0	40.0	-0.2528076171875	0.20339584350585938	0.32447120128523205
520.0	60.0	-0.2413330078125	0.19087982177734375	0.3076958352359984
520.0	80.0	-0.244140625	0.18813323974609375	0.30821868968761745
520.0	100.0	-0.259765625	0.13088226318359375	0.2908751394459487
520.0	120.0	-0.27587890625	0.0936279296875	0.2913337607131445
520.0	140.0	-0.295166015625	0.0782623291015625	0.30536530408076656
520.0	160.0	-0.3681640625	0.019378662109375	0.36867371680342664
520.0	180.0	-0.333984375	-0.008453369140625	0.3340913381007779
520.0	200.0	-0.2947998046875	-0.044036865234375	0.2980707472118971
520.0	220.0	-0.29345703125	-0.0369110107421875	0.2957692544942313
520.0	240.0	-0.19287109375	-0.060089111328125	0.20201475219529164
520.0	260.0	-0.0711669921875	-0.116668701171875	0.13666135741367402
520.0	280.0	-0.0694580078125	0.076629638671875	0.1034239642068676
520.0	300.0	-0.0794677734375	0.108612060546875	0.134579741088144
520.0	320.0	-0.10205078125	0.160400390625	0.19011219652191685
520.0	340.0	-0.30078125	0.279388427734375	0.4105207106875956
520.0	360.0	-0.42578125	0.38946533203125	0.5770380556824432
520.0	380.0	-0.3865966796875	0.35211181640625	0.5229146431285973
520.0	400.0	-0.3447265625	0.32489013671875	0.47369822021007685
520.0	420.0	-0.3023681640625	0.23638916015625	0.3838050829234862
520.0	440.0	-0.300048828125	0.21533203125	0.36931989242584373
520.0	460.0	-0.2928466796875	0.173492431640625	0.34038037787241815
520.0	480.0	-0.2969970703125	0.115081787109375	0.31851385762395895
520.0	500.0	-0.305908203125	0.10284423828125	0.3227332739071334
520.0	520.0	-0.30078125	0.035888671875	0.3029147687395151
520.0	540.0	-0.181396484375	0.027587890625	0.183482359513787
520.0	560.0	-0.210693359375	0.0518798828125	0.2169866676212196
520.0	580.0	-0.206298828125	0.037353515625	0.20965326521496253
520.0	600.0	-0.2127685546875	0.0206298828125	0.21376634423749957
520.0	620.0	-0.20263671875	-0.010498046875	0.20290847388405517
520.0	640.0	-0.1961669921875	-0.060791015625	0.20537048571936933
520.0	660.0	-0.176025390625	-0.123291015625	0.21490838205739635
520.0	680.0	-0.205322265625	-0.1180419921875	0.2368356913156817
520.0	700.0	-0.2706298828125	-0.0867919921875	0.28420658574174973
520.0	720.0	-0.0595703125	-0.3336181640625	0.3388948236898593
520.0	740.0	0.5089111328125	0.168212890625	0.5359907813320303
520.0	760.0	0.609619140625	0.20166015625	0.6421077131098317
520.0	780.0	0.6085205078125	0.207275390625	0.642853246073417
520.0	800.0	0.599365234375	0.2076416015625	0.6343135808705649
540.0	0.0	-0.2532958984375	0.2041557878255844	0.3253281387583087
540.0	20.0	-0.2593994140625	0.2082843780517578	0.33267166719811875
540.0	40.0	-0.2362060546875	0.2055206298828125	0.31310067003834763
540.0	60.0	-0.2269287109375	0.21008682250976562	0.3092460393279196
540.0	80.0	-0.231201171875	0.2071990966796875	0.3104600578838633
540.0	100.0	-0.238525390625	0.15348052978515625	0.28363821145244356
540.0	120.0	-0.2501220703125	0.12772369384765625	0.28084585100638576
540.0	140.0	-0.2540283203125	0.1292877197265625	0.2850363169718629
540.0	160.0	-0.2720947265625	0.104888916015625	0.29161142797574735
540.0	180.0	-0.2823486328125	0.0092010498046875	0.28249851286085786
540.0	200.0	-0.297607421875	-0.05157470703125	0.30204325511496444
540.0	220.0	-0.32421875	-0.0329742431640625	0.3258912373228302
540.0	240.0	-0.3294677734375	-0.0590667724609375	0.33472062581026585
540.0	260.0	-0.3173828125	-0.057464599609375	0.32254306670377514
540.0	280.0	-0.3125	0.179534912109375	0.3604012134637188
540.0	300.0	-0.309814453125	0.21087646484375	0.3747717689342944
540.0	320.0	-0.3126220703125	0.252593994140625	0.4019157681932718
540.0	340.0	-0.3824462890625	0.316497802734375	0.49642322986879317
540.0	360.0	-0.3841552734375	0.400482177734375	0.5549425635078895
540.0	380.0	-0.3319091796875	0.403045654296875	0.5221201997705368
540.0	400.0	-0.3192138671875	0.347686767578125	0.47199955651856706
540.0	420.0	-0.2979736328125	0.23260498046875	0.3780123844404389
540.0	440.0	-0.271240234375	0.202545166015625	0.3385200275022174
540.0	460.0	-0.263427734375	0.147186279296875	0.30175813502075344
540.0	480.0	-0.2640380859375	0.10150146484375	0.28287569388508027
540.0	500.0	-0.258544921875	0.106353759765625	0.2795650172028577
540.0	520.0	-0.258544921875	-0.135986328125	0.2921262707533679
540.0	540.0	-0.2474365234375	-0.205078125	0.32137496866487925
540.0	560.0	-0.252685546875	-0.2139892578125	0.33112140984639216
540.0	580.0	-0.2471923828125	-0.2138671875	0.32686885445034636
540.0	600.0	-0.2855224609375	-0.1871337890625	0.34138267488068935
540.0	620.0	-0.30224609375	-0.1768798828125	0.3501987923035965
540.0	640.0	-0.302001953125	-0.186767578125	0.3550877468035087
540.0	660.0	-0.3114013671875	-0.260986328125	0.40630613452717446
540.0	680.0	-0.327880859375	-0.33544921875	0.46907572555449284
540.0	700.0	-0.375	-0.3525390625	0.5146929090131114
540.0	720.0	-0.396484375	-0.4090576171875	0.5696735853085132
540.0	740.0	-0.4892578125	-0.34619140625	0.5993510631121277
540.0	760.0	-0.0150146484375	-0.2734375	0.2738494222633156
540.0	780.0	0.531005859375	0.11328125	0.5429547534483373
540.0	800.0	0.5958251953125	0.2647705078125	0.6520054333948974
560.0	0.0	-0.1854248046875	0.21011237800121307	0.28023127873726406
560.0	20.0	-0.197021484375	0.21163177490234375	0.2891461109087319
560.0	40.0	-0.202880859375	0.2085113525390625	0.2909254668096414
560.0	60.0	-0.2137451171875	0.20410537719726562	0.295543533379325
560.0	80.0	-0.2286376953125	0.18549346923828125	0.2944198071595469
560.0	100.0	-0.239013671875	0.15099334716796875	0.28271279814001504
560.0	120.0	-0.248779296875	0.13262176513671875	0.28192139177720865
560.0	140.0	-0.252197265625	0.146942138671875	0.2918826012392505
560.0	160.0	-0.2659912109375	0.156036376953125	0.30838073096199664
560.0	180.0	-0.280517578125	0.0862884521484375	0.2934890263898953
560.0	200.0	-0.29833984375	-0.0264892578125	0.2995135107941401
560.0	220.0	-0.322998046875	-0.0037384033203125	0.3230196804289949
560.0	240.0	-0.33447265625	-0.03204345703125	0.3360040787214409
560.0	260.0	-0.347412109375	-0.052154541015625	0.35130509516506797
560.0	280.0	-0.3355712890625	0.223236083984375	0.4030414857502226
560.0	300.0	-0.3409423828125	0.2476806640625	0.42141122404167913
560.0	320.0	-0.3583984375	0.26849365234375	0.4478150079567766
560.0	340.0	-0.3643798828125	0.28521728515625	0.46273275089445837
560.0	360.0	-0.35595703125	0.298370361328125	0.464467739046954
560.0	380.0	-0.334228515625	0.148834228515625	0.3658692775223579
560.0	400.0	-0.3052978515625	0.124786376953125	0.329815733466076
560.0	420.0	-0.298828125	0.092529296875	0.3128257007843146
560.0	440.0	-0.267333984375	0.081329345703125	0.27943142570997836
560.0	460.0	-0.2396240234375	0.0699462890625	0.24962402921591975
560.0	480.0	-0.251953125	0.0411376953125	0.2552894184506865
560.0	500.0	-0.234130859375	-0.00567626953125	0.23419965701825318
560.0	520.0	-0.261474609375	-0.1658935546875	0.30966052837690405
560.0	540.0	-0.2608642578125	-0.2308349609375	0.34833165258856913
560.0	560.0	-0.2659912109375	-0.2301025390625	0.35170797940764287
560.0	580.0	-0.2613525390625	-0.2269287109375	0.34612395109580474
560.0	600.0	-0.2950439453125	-0.197265625	0.354914998939473
560.0	620.0	-0.327392578125	-0.16748046875	0.3677439430147748
560.0	640.0	-0.3699951171875	-0.1563720703125	0.4016822265378558
560.0	660.0	-0.3839111328125	-0.244384765625	0.4550952335137814
560.0	680.0	-0.4141845703125	-0.319580078125	0.5231446115744014
560.0	700.0	-0.46240234375	-0.3408203125	0.5744339935258801
560.0	720.0	-0.4735107421875	-0.4111328125	0.6270905935198815
560.0	740.0	-0.5626220703125	-0.39794921875	0.6891350917682679
560.0	760.0	-0.564697265625	0.0628662109375	0.568185851884742
560.0	780.0	0.473876953125	0.17041015625	0.5035861277439867
560.0	800.0	0.5638427734375	0.2498779296875	0.6167314268809424
580.0	0.0	-0.09912109375	0.22668832540512085	0.2474117784204589
580.0	20.0	-0.1075439453125	0.22603225708007812	0.2503123676810487
580.0	40.0	-0.1453857421875	0.21652603149414062	0.2608074698815427
580.0	60.0	-0.208984375	0.19134902954101562	0.28335299557341737
580.0	80.0	-0.2359619140625	0.157501220703125	0.2836981836582905
580.0	100.0	-0.256103515625	0.13513946533203125	0.28957155558809966
580.0	120.0	-0.2628173828125	0.11883544921875	0.28843515857023094
580.0	140.0	-0.2548828125	0.1478271484375	0.29464913698002376
580.0	160.0	-0.26416015625	0.17840576171875	0.3187619863855661
580.0	180.0	-0.280029296875	0.195343017578125	0.341431254610404
580.0	200.0	-0.2991943359375	0.039947509765625	0.3018493899174824
580.0	220.0	-0.323486328125	0.0640411376953125	0.32976457026355205
580.0	240.0	-0.3367919921875	0.0308837890625	0.3382050479050868
580.0	260.0	-0.352783203125	0.000244140625	0.3527832876027148
580.0	280.0	-0.3656005859375	0.069091796875	0.37207185439543744
580.0	300.0	-0.3785400390625	-0.01806640625	0.3789709173646826
580.0	320.0	-0.4053955078125	-0.014556884765625	0.40565677690460744
580.0	340.0	-0.4173583984375	-0.013427734375	0.417574348825165
580.0	360.0	-0.4217529296875	-0.037445068359375	0.4234119351700275
580.0	380.0	-0.3948974609375	-0.02880859375	0.3959468900354401
580.0	400.0	-0.358154296875	0.002471923828125	0.3581628271853986
580.0	420.0	-0.33984375	0.07269287109375	0.34753133372678074
580.0	440.0	-0.296875	0.1356201171875	0.3263856335854126
580.0	460.0	-0.2783203125	0.164886474609375	0.32349612958922047
580.0	480.0	-0.2808837890625	0.169769287109375	0.3282031593445322
580.0	500.0	-0.23095703125	0.09368896484375	0.24923637859932668
580.0	520.0	-0.22802734375	-0.1806640625	0.2909226236934566
580.0	540.0	-0.24658203125	-0.238037109375	0.3427307450098133
580.0	560.0	-0.2593994140625	-0.2303466796875	0.34691158651596526
580.0	580.0	-0.255615234375	-0.22607421875	0.34124580646215863
580.0	600.0	-0.29150390625	-0.192626953125	0.3493990132058614
580.0	620.0	-0.3316650390625	-0.173828125	0.37445682685370457
580.0	640.0	-0.376953125	-0.1707763671875	0.413833572873233
580.0	660.0	-0.389892578125	-0.2569580078125	0.46695143243802995
580.0	680.0	-0.4224853515625	-0.33154296875	0.5370424679785135
580.0	700.0	-0.4658203125	-0.3330078125	0.5726104842941953
580.0	720.0	-0.4713134765625	-0.3831787109375	0.6074226845493625
580.0	740.0	-0.55908203125	-0.363525390625	0.6668758709802634
580.0	760.0	-0.5416259765625	0.2662353515625	0.6035229580628145
580.0	780.0	0.492431640625	0.2554931640625	0.5547663269984009
580.0	800.0	0.5732421875	0.2603759765625	0.6296048401185149
600.0	0.0	-0.0615234375	0.22614870965480804	0.234368027342364
600.0	20.0	-0.0809326171875	0.22600364685058594	0.2400577782838598
600.0	40.0	-0.11865234375	0.21503829956054688	0.24560099542807162
600.0	60.0	-0.2059326171875	0.2104644775390625	0.29445464697892604
600.0	80.0	-0.2376708984375	0.17174530029296875	0.29323012146914657
600.0	100.0	-0.256103515625	0.15819549560546875	0.3010229651460906
600.0	120.0	-0.2659912109375	0.1457061767578125	0.3032847082221201
600.0	140.0	-0.25537109375	0.156707763671875	0.29961928962954226
600.0	160.0	-0.25927734375	0.165191650390625	0.3074297030880948
600.0	180.0	-0.27880859375	0.224395751953125	0.35789339955280114
600.0	200.0	-0.3060302734375	0.217681884765625	0.37555283411970924
600.0	220.0	-0.3262939453125	0.190826416015625	0.37799796268890806
600.0	240.0	-0.3363037109375	0.15643310546875	0.3709063257440221
600.0	260.0	-0.349853515625	0.111968994140625	0.36733436817705395
600.0	280.0	-0.363037109375	0.1151123046875	0.3808500826753534
600.0	300.0	-0.37890625	0.01446533203125	0.3791822676758986
600.0	320.0	-0.41552734375	-0.05316162109375	0.41891422912243753
600.0	340.0	-0.43701171875	-0.1217041015625	0.453642073293433
600.0	360.0	-0.4434814453125	-0.14202880859375	0.4656693835834862
600.0	380.0	-0.41015625	-0.05712890625	0.41411575838572456
600.0	400.0	-0.3623046875	0.024871826171875	0.3631573960717262
600.0	420.0	-0.3355712890625	0.1229248046875	0.35737738827537474
600.0	440.0	-0.29150390625	0.1658935546875	0.3354030394105923
600.0	460.0	-0.2633056640625	0.18524169921875	0.32193844109836267
600.0	480.0	-0.25927734375	0.1708984375	0.31053343929760135
600.0	500.0	-0.2032470703125	0.1055908203125	0.22903884588619675
600.0	520.0	-0.1956787109375	-0.1676025390625	0.25764465648322404
600.0	540.0	-0.2225341796875	-0.2415771484375	0.32845240108177387
600.0	560.0	-0.2496337890625	-0.226806640625	0.3372807152407304
600.0	580.0	-0.261962890625	-0.2293701171875	0.3481884643741277
600.0	600.0	-0.3082275390625	-0.2115478515625	0.3738404864875319
600.0	620.0	-0.3533935546875	-0.20703125	0.4095716579198682
600.0	640.0	-0.396484375	-0.211669921875	0.44944856818740586
600.0	660.0	-0.3985595703125	-0.2799072265625	0.4870295541028238
600.0	680.0	-0.4232177734375	-0.328369140625	0.5356674119901229
600.0	700.0	-0.46484375	-0.3231201171875	0.5661151137757463
600.0	720.0	-0.473388671875	-0.3712158203125	0.6015796039676368
600.0	740.0	-0.5709228515625	-0.3468017578125	0.6680002707021131
600.0	760.0	-0.5911865234375	0.267822265625	0.6490225508090037
600.0	780.0	0.4906005859375	0.25390625	0.5524104621667486
600.0	800.0	0.5811767578125	0.256591796875	0.6352997513339593
620.0	0.0	-0.046630859375	0.23680448532104492	0.24135202778144627
620.0	20.0	-0.0706787109375	0.22500228881835938	0.23584212972513433
620.0	40.0	-0.1104736328125	0.21319198608398438	0.24011506924227988
620.0	60.0	-0.219970703125	0.18887710571289062	0.2899339084960318
620.0	80.0	-0.285888671875	0.110595703125	0.3065350587716918
620.0	100.0	-0.3009033203125	0.1502838134765625	0.33634510962424474
620.0	120.0	-0.31005859375	0.1537017822265625	0.3460644006797711
620.0	140.0	-0.2940673828125	0.175384521484375	0.3423964894833132
620.0	160.0	-0.282958984375	0.2122955322265625	0.3537445121014472
620.0	180.0	-0.2835693359375	0.3079833984375	0.4186470374876032
620.0	200.0	-0.2998046875	0.2547149658203125	0.3933987346952397
620.0	220.0	-0.31689453125	0.2160797119140625	0.3835525854912485
620.0	240.0	-0.329833984375	0.1715545654296875	0.37178142257038166
620.0	260.0	-0.3564453125	0.06353759765625	0.3620639268404824
620.0	280.0	-0.37353515625	0.04547119140625	0.3762926284191809
620.0	300.0	-0.3828125	0.00579833984375	0.3828564102913697
620.0	320.0	-0.4237060546875	-0.07781982421875	0.43079315897572457
620.0	340.0	-0.44140625	-0.158294677734375	0.46893142626410966
620.0	360.0	-0.4442138671875	-0.15118408203125	0.46923617343647495
620.0	380.0	-0.4130859375	-0.060028076171875	0.41742467786314497
620.0	400.0	-0.3643798828125	0.023651123046875	0.3651466481015945
620.0	420.0	-0.3397216796875	0.1201171875	0.3603317337990182
620.0	440.0	-0.2940673828125	0.1661376953125	0.33775340033512985
620.0	460.0	-0.26416015625	0.192230224609375	0.3267002408988937
620.0	480.0	-0.2606201171875	0.1795654296875	0.3164910567799393
620.0	500.0	-0.1983642578125	0.11895751953125	0.23129909258475637
620.0	520.0	-0.1942138671875	-0.1285400390625	0.23289819202843312
620.0	540.0	-0.2254638671875	-0.23876953125	0.32839738802324137
620.0	560.0	-0.25830078125	-0.2139892578125	0.335426140981148
620.0	580.0	-0.2796630859375	-0.2099609375	0.3497070730082027
620.0	600.0	-0.343994140625	-0.1888427734375	0.39242013437628204
620.0	620.0	-0.4197998046875	-0.19775390625	0.46404577732460506
620.0	640.0	-0.5814208984375	-0.2215576171875	0.6222041778015256
620.0	660.0	-0.6595458984375	-0.3089599609375	0.7283248242427486
620.0	680.0	-0.701904296875	-0.3135986328125	0.768774183017001
620.0	700.0	-0.753173828125	-0.261962890625	0.7974304806295485
620.0	720.0	-0.776611328125	-0.2530517578125	0.816798841272484
620.0	740.0	-0.7794189453125	-0.2161865234375	0.8088451676483223
620.0	760.0	-0.636962890625	0.2984619140625	0.7034210959156733
620.0	780.0	0.5048828125	0.259765625	0.567789427771908
620.0	800.0	0.586669921875	0.263427734375	0.6430985682387764
