# Supplementary material for: Real-time emotion detection by quantitative facial motion analysis
Source: PLoS One. 2023 Mar 10;18(3):e0282730. doi: 10.1371/journal.pone.0282730 (PMC10004542; doi:10.1371/journal.pone.0282730)
Supplement: S1 Dataset — Data from each participant is organized into folders by Study ID and subsequently by emotions. The data files (.csv) contain the pixel displacement results after DISC-processing of videos. (ZIP) [file pone.0282730.s004.zip › S1_Dataset/1/neutral/result/100055_cropped_result.csv]

pos_x	pos_y	disp_x	disp_y	disp_xy_indi
0.0	0.0	-0.07218390703201294	-0.008624434471130371	0.0726972991544604
0.0	20.0	-0.09358441829681396	-0.026327133178710938	0.09721708332059048
0.0	40.0	-0.061387836933135986	-0.04666900634765625	0.07711331063316419
0.0	60.0	-0.03233146667480469	-0.06404495239257812	0.07174315064388798
0.0	80.0	-0.015053093433380127	-0.0889739990234375	0.09023839606363097
0.0	100.0	-0.01456761360168457	-0.09502410888671875	0.09613426358881087
0.0	120.0	0.018040597438812256	-0.1961517333984375	0.1969796072469457
0.0	140.0	0.009723544120788574	-0.1770477294921875	0.1773145392476537
0.0	160.0	-0.0186002254486084	-0.114227294921875	0.11573177304400062
0.0	180.0	-0.04424697160720825	-0.06402587890625	0.07782742232739616
0.0	200.0	-0.06440967321395874	0.00897216796875	0.06503157541985599
0.0	220.0	-0.09129762649536133	0.0323486328125	0.09685912785341634
0.0	240.0	-0.14337271451950073	0.083038330078125	0.16568373345278617
0.0	260.0	-0.1502755880355835	0.074127197265625	0.16756370052579195
0.0	280.0	-0.10614216327667236	0.017913818359375	0.10764322418649702
0.0	300.0	-0.08934062719345093	0.009307861328125	0.08982418354665289
0.0	320.0	-0.05618160963058472	-0.015960693359375	0.058404768582671455
0.0	340.0	-0.047702908515930176	0.03778076171875	0.06085189756226316
0.0	360.0	-0.011377990245819092	-0.00262451171875	0.011676759987077344
0.0	380.0	0.00033789873123168945	-0.008270263671875	0.00827716356941817
0.0	400.0	0.005825221538543701	-0.034027099609375	0.03452211919624057
0.0	420.0	0.022412598133087158	-0.0567626953125	0.061027273691481344
0.0	440.0	0.05834108591079712	-0.081939697265625	0.10058725711159085
0.0	460.0	0.10169780254364014	-0.01287841796875	0.1025099833751964
0.0	480.0	0.14354079961776733	-0.012420654296875	0.14407718003927797
0.0	500.0	0.17783883213996887	0.03485107421875	0.18122154284496322
0.0	520.0	0.199260413646698	0.07391357421875	0.2125274779891858
0.0	540.0	0.2667255103588104	0.07940673828125	0.2782946782829934
0.0	560.0	0.35714152455329895	0.1434326171875	0.38486748918752617
0.0	580.0	0.4571239948272705	0.24395751953125	0.5181482586892314
0.0	600.0	0.2945583164691925	0.0548095703125	0.29961423664273007
0.0	620.0	0.3223526179790497	0.10089111328125	0.3377724486352864
0.0	640.0	0.16109901666641235	0.2255859375	0.2772037307985571
0.0	660.0	0.13279974460601807	0.2154541015625	0.25309334650979604
0.0	680.0	0.12485837936401367	0.25970458984375	0.2881598321822776
0.0	700.0	0.06965798139572144	0.3314208984375	0.33866214180691406
0.0	720.0	0.046562016010284424	0.15643310546875	0.16321561757852415
0.0	740.0	0.35945776104927063	0.10968017578125	0.37581860376777576
0.0	760.0	0.4918290376663208	0.0531005859375	0.4946872491975966
0.0	780.0	0.48754096031188965	0.05322265625	0.49043739571952016
0.0	800.0	0.4376538395881653	0.12744140625	0.4558313233348944
20.0	0.0	-0.10001754760742188	0.050157785415649414	0.11188973709507603
20.0	20.0	-0.11089706420898438	0.05126380920410156	0.12217257050699282
20.0	40.0	-0.08060836791992188	0.01869964599609375	0.08274893195137152
20.0	60.0	-0.051815032958984375	-0.005035400390625	0.05205912885973548
20.0	80.0	-0.03986358642578125	-0.0279998779296875	0.04871446075656727
20.0	100.0	-0.039211273193359375	-0.03420257568359375	0.05203210671149326
20.0	120.0	-0.013641357421875	-0.091949462890625	0.09295585166188178
20.0	140.0	-0.023427963256835938	-0.07257080078125	0.07625870827909119
20.0	160.0	-0.0402069091796875	-0.0287017822265625	0.049400281869283476
20.0	180.0	-0.06663703918457031	0.0107574462890625	0.06749976031030054
20.0	200.0	-0.11431884765625	0.0732574462890625	0.1357772159320104
20.0	220.0	-0.14397811889648438	0.0984039306640625	0.17439332639498512
20.0	240.0	-0.19691085815429688	0.1558380126953125	0.25111625248057123
20.0	260.0	-0.1866016387939453	0.128662109375	0.22665857581263169
20.0	280.0	-0.13648033142089844	0.06597900390625	0.15159191872002686
20.0	300.0	-0.10991668701171875	0.056121826171875	0.1234153047903634
20.0	320.0	-0.0535888671875	-0.0042724609375	0.05375891190213933
20.0	340.0	-0.041065216064453125	0.029449462890625	0.05053338337145573
20.0	360.0	-0.00403594970703125	-0.0028076171875	0.004916462580883845
20.0	380.0	0.021509170532226562	-0.018463134765625	0.028346635820817152
20.0	400.0	0.03436088562011719	-0.0511474609375	0.06161763725551203
20.0	420.0	0.04950141906738281	-0.068145751953125	0.08422727586086048
20.0	440.0	0.07154464721679688	-0.079254150390625	0.10677011238879411
20.0	460.0	0.09655189514160156	0.014495849609375	0.09763400079548333
20.0	480.0	0.12786293029785156	0.02978515625	0.13128626918756645
20.0	500.0	0.15639114379882812	0.069091796875	0.17097329105483697
20.0	520.0	0.13336181640625	0.0504150390625	0.1425729646140801
20.0	540.0	0.09263420104980469	0.03363037109375	0.0985499724202852
20.0	560.0	0.08436203002929688	0.04400634765625	0.09514993822755077
20.0	580.0	0.017765045166015625	0.0447998046875	0.04819356108225166
20.0	600.0	-0.029932022094726562	0.0211181640625	0.03663199148353616
20.0	620.0	-0.06825447082519531	0.05145263671875	0.08547541525455783
20.0	640.0	-0.10978126525878906	0.0811767578125	0.1365342162637992
20.0	660.0	-0.12987327575683594	0.0491943359375	0.1388781856309433
20.0	680.0	-0.16463279724121094	0.0423583984375	0.16999468181580174
20.0	700.0	-0.18618011474609375	0.006591796875	0.1862967710748361
20.0	720.0	-0.2106037139892578	-0.0133056640625	0.21102361252289567
20.0	740.0	-0.18674087524414062	-0.1353759765625	0.23064867118021348
20.0	760.0	-0.1594696044921875	-0.03594970703125	0.16347151492699702
20.0	780.0	0.49168968200683594	0.06048583984375	0.4953960841726418
20.0	800.0	0.4410858154296875	0.12969970703125	0.45975940509930235
40.0	0.0	-0.1340789794921875	0.0830596536397934	0.15772152295875436
40.0	20.0	-0.12919998168945312	0.10645484924316406	0.16740749743049088
40.0	40.0	-0.12677001953125	0.11746597290039062	0.17282619200048588
40.0	60.0	-0.079437255859375	0.06284713745117188	0.1012918570482065
40.0	80.0	-0.07167816162109375	0.05088043212890625	0.08790095122923228
40.0	100.0	-0.07207870483398438	0.04720306396484375	0.08615955511847641
40.0	120.0	-0.02902984619140625	-0.047210693359375	0.0554218507212601
40.0	140.0	-0.0340576171875	-0.0401763916015625	0.0526693813388044
40.0	160.0	-0.052692413330078125	-0.0010833740234375	0.052703549423378064
40.0	180.0	-0.06957626342773438	0.0267181396484375	0.07452996322848211
40.0	200.0	-0.11012649536132812	0.070831298828125	0.13093860345309846
40.0	220.0	-0.10187149047851562	0.0350189208984375	0.10772244609739105
40.0	240.0	-0.14214324951171875	0.0626678466796875	0.155344656777179
40.0	260.0	-0.14053726196289062	0.02740478515625	0.14318430168662472
40.0	280.0	-0.10330581665039062	-0.04705810546875	0.1135189721769543
40.0	300.0	-0.09554290771484375	-0.008544921875	0.0959242560797685
40.0	320.0	-0.05322265625	-0.000701904296875	0.05322728443146086
40.0	340.0	-0.0393829345703125	0.023590087890625	0.04590760048245745
40.0	360.0	-0.003879547119140625	0.01531982421875	0.015803414186277325
40.0	380.0	0.022304534912109375	0.0155029296875	0.02716308352417072
40.0	400.0	0.039043426513671875	-0.013397216796875	0.04127801559948062
40.0	420.0	0.056827545166015625	-0.043487548828125	0.07155792613452476
40.0	440.0	0.08017730712890625	-0.07684326171875	0.11105533508129752
40.0	460.0	0.10367584228515625	-0.0203857421875	0.10566105601436988
40.0	480.0	0.13362884521484375	-0.017730712890625	0.13480002393568943
40.0	500.0	0.16115188598632812	0.038909912109375	0.16578272412199585
40.0	520.0	0.13613128662109375	0.0489501953125	0.14466460803612705
40.0	540.0	0.10156631469726562	0.03662109375	0.10796675779437986
40.0	560.0	0.10340499877929688	0.04693603515625	0.11355873004192643
40.0	580.0	0.011013031005859375	0.02679443359375	0.02896944120182332
40.0	600.0	-0.036281585693359375	0.051513671875	0.06300803004752446
40.0	620.0	-0.17840194702148438	0.0496826171875	0.18519075881818775
40.0	640.0	-0.2848625183105469	0.02703857421875	0.2861428643772364
40.0	660.0	-0.3264045715332031	0.00384521484375	0.32642722005826735
40.0	680.0	-0.3604316711425781	-0.0146484375	0.3607292146247972
40.0	700.0	-0.3497047424316406	-0.058837890625	0.3546199433934583
40.0	720.0	-0.3192596435546875	-0.099853515625	0.3345107540653039
40.0	740.0	-0.24791717529296875	-0.14752197265625	0.28848857554786456
40.0	760.0	-0.15894699096679688	-0.033203125	0.16237793399093559
40.0	780.0	0.5111198425292969	0.06182861328125	0.5148458709628112
40.0	800.0	0.45734405517578125	0.1275634765625	0.4748010376540257
60.0	0.0	-0.138702392578125	0.15406572818756104	0.20730316521669356
60.0	20.0	-0.14802169799804688	0.1720409393310547	0.22695485869250878
60.0	40.0	-0.1638946533203125	0.19035720825195312	0.2511918074310205
60.0	60.0	-0.12717437744140625	0.16189193725585938	0.2058696714576102
60.0	80.0	-0.11030960083007812	0.13446044921875	0.1739190054002127
60.0	100.0	-0.10811996459960938	0.12998199462890625	0.16907171754237843
60.0	120.0	-0.07917404174804688	0.07266998291015625	0.10746839211081494
60.0	140.0	-0.07160186767578125	0.050811767578125	0.08779899304134121
60.0	160.0	-0.09227752685546875	0.08160400390625	0.12318423363439422
60.0	180.0	-0.10452651977539062	0.0919342041015625	0.1392037758832097
60.0	200.0	-0.10467910766601562	0.0634765625	0.1224213607528102
60.0	220.0	-0.07748794555664062	0.0023956298828125	0.07752496855287544
60.0	240.0	-0.12044525146484375	0.012451171875	0.1210871185613492
60.0	260.0	-0.07767486572265625	-0.12750244140625	0.14929922079363608
60.0	280.0	-0.0255584716796875	-0.328399658203125	0.32939273061579655
60.0	300.0	-0.03033447265625	-0.30828857421875	0.30977738010571804
60.0	320.0	0.004467010498046875	-0.314361572265625	0.3143933082940943
60.0	340.0	0.006862640380859375	-0.27618408203125	0.27626933054619224
60.0	360.0	-0.0031890869140625	-0.036041259765625	0.03618207679001724
60.0	380.0	0.025691986083984375	-0.019317626953125	0.03214418858891523
60.0	400.0	0.04807281494140625	-0.04339599609375	0.0647627054203224
60.0	420.0	0.07004547119140625	-0.096405029296875	0.11916500202726239
60.0	440.0	0.07447433471679688	-0.12811279296875	0.14818675465021594
60.0	460.0	0.093170166015625	-0.101898193359375	0.13807216100750977
60.0	480.0	0.1104583740234375	-0.111114501953125	0.15667637006323779
60.0	500.0	0.12858200073242188	-0.037078857421875	0.13382142048291176
60.0	520.0	0.10809326171875	0.0167236328125	0.10937930847946292
60.0	540.0	0.08284759521484375	0.016845703125	0.0845428988541216
60.0	560.0	0.08843612670898438	0.03070068359375	0.09361346313651199
60.0	580.0	0.0017547607421875	0.0198974609375	0.019974687407357864
60.0	600.0	-0.04210662841796875	0.0509033203125	0.06606145756464861
60.0	620.0	-0.192840576171875	0.0362548828125	0.19621902136655567
60.0	640.0	-0.3007469177246094	-0.00537109375	0.30079487556958856
60.0	660.0	-0.32788848876953125	-0.02642822265625	0.3289518384510647
60.0	680.0	-0.3593330383300781	-0.04925537109375	0.36269315408084063
60.0	700.0	-0.3485679626464844	-0.095458984375	0.36140288084273403
60.0	720.0	-0.305816650390625	-0.124267578125	0.33010037053780283
60.0	740.0	-0.262359619140625	-0.226806640625	0.3468051643029724
60.0	760.0	-0.20140457153320312	-0.17681884765625	0.2680087803057155
60.0	780.0	0.5744705200195312	-0.0140380859375	0.5746420157178722
60.0	800.0	0.46553802490234375	0.00799560546875	0.4656066820147528
80.0	0.0	-0.168182373046875	0.18474851548671722	0.24983459443844847
80.0	20.0	-0.15569305419921875	0.18245887756347656	0.23985739331445383
80.0	40.0	-0.17859649658203125	0.21044158935546875	0.2760115416460537
80.0	60.0	-0.1597900390625	0.2053985595703125	0.2602334045758816
80.0	80.0	-0.1468505859375	0.18370819091796875	0.23518884752585512
80.0	100.0	-0.15892791748046875	0.1937255859375	0.2505747106184229
80.0	120.0	-0.1138153076171875	0.1230926513671875	0.16764762172067632
80.0	140.0	-0.0894622802734375	0.081756591796875	0.12119257359246041
80.0	160.0	-0.1075439453125	0.106781005859375	0.15155158654965598
80.0	180.0	-0.1000213623046875	0.0936737060546875	0.1370366232921169
80.0	200.0	-0.07575225830078125	0.0203704833984375	0.07844336320909692
80.0	220.0	-0.05615997314453125	-0.0444793701171875	0.07164047005440587
80.0	240.0	-0.07053375244140625	-0.101409912109375	0.12352724601275925
80.0	260.0	-0.01387786865234375	-0.28790283203125	0.2882371175437783
80.0	280.0	-0.00348663330078125	-0.407684326171875	0.40769923524332236
80.0	300.0	0.009429931640625	-0.382354736328125	0.3824710028267461
80.0	320.0	0.04425048828125	-0.377655029296875	0.3802386446251256
80.0	340.0	0.01313018798828125	-0.355926513671875	0.3561686187344739
80.0	360.0	0.0232086181640625	-0.22149658203125	0.22270917315775637
80.0	380.0	0.0428619384765625	-0.199676513671875	0.2042250128709094
80.0	400.0	0.0704498291015625	-0.24432373046875	0.25427792607815125
80.0	420.0	0.0884552001953125	-0.263214111328125	0.27767965507729836
80.0	440.0	0.0937652587890625	-0.255157470703125	0.271840502154105
80.0	460.0	0.09476470947265625	-0.23138427734375	0.2500380650287599
80.0	480.0	0.0836181640625	-0.251556396484375	0.26508983000746605
80.0	500.0	0.10051727294921875	-0.13568115234375	0.16885821644940954
80.0	520.0	0.08614349365234375	-0.02227783203125	0.08897754378855362
80.0	540.0	0.068695068359375	-0.00341796875	0.06878004745037024
80.0	560.0	0.07530975341796875	0.02227783203125	0.07853572919307393
80.0	580.0	-0.01302337646484375	0.01019287109375	0.01653792476941561
80.0	600.0	-0.05597686767578125	0.04620361328125	0.0725822539952792
80.0	620.0	-0.21932220458984375	0.0260009765625	0.22085805443395753
80.0	640.0	-0.3191375732421875	-0.00994873046875	0.3192926054465597
80.0	660.0	-0.33795166015625	-0.02899169921875	0.33919292920984656
80.0	680.0	-0.3646087646484375	-0.05718994140625	0.3690667157256395
80.0	700.0	-0.3440399169921875	-0.10223388671875	0.3589083895336155
80.0	720.0	-0.299468994140625	-0.13702392578125	0.3293284601854252
80.0	740.0	-0.2533111572265625	-0.24505615234375	0.35244724453027504
80.0	760.0	0.14699554443359375	0.08905029296875	0.17186519357085903
80.0	780.0	0.5391464233398438	0.05596923828125	0.5420437449449347
80.0	800.0	0.529083251953125	0.06146240234375	0.5326412623888229
100.0	0.0	-0.1736907958984375	0.1988467276096344	0.2640236990516056
100.0	20.0	-0.1672821044921875	0.20155906677246094	0.2619338845615826
100.0	40.0	-0.18839263916015625	0.22217178344726562	0.29129381704709684
100.0	60.0	-0.181671142578125	0.22439956665039062	0.28872057349368874
100.0	80.0	-0.17140960693359375	0.21712493896484375	0.27663060653083243
100.0	100.0	-0.1824798583984375	0.22449493408203125	0.28930412051958293
100.0	120.0	-0.14485931396484375	0.1719207763671875	0.22481319843163494
100.0	140.0	-0.10807037353515625	0.1203155517578125	0.1617251917012778
100.0	160.0	-0.12485504150390625	0.138214111328125	0.18625767624225714
100.0	180.0	-0.03502655029296875	0.013580322265625	0.03756706507386622
100.0	200.0	0.02175140380859375	-0.1054840087890625	0.10770329464717188
100.0	220.0	0.07685089111328125	-0.1986236572265625	0.21297280736037735
100.0	240.0	0.05054473876953125	-0.21746826171875	0.22326489977659925
100.0	260.0	0.111419677734375	-0.290008544921875	0.3106755553855745
100.0	280.0	0.12575531005859375	-0.37969970703125	0.3999828315409927
100.0	300.0	0.1132659912109375	-0.378204345703125	0.39480085090299016
100.0	320.0	0.11624908447265625	-0.387054443359375	0.40413486828652434
100.0	340.0	0.03621673583984375	-0.429046630859375	0.4305724833366315
100.0	360.0	0.1533050537109375	-0.408050537109375	0.43589870420610666
100.0	380.0	0.27950286865234375	-0.402069091796875	0.48967479837464906
100.0	400.0	0.4475860595703125	-0.47747802734375	0.6544605009607213
100.0	420.0	0.5009078979492188	-0.495361328125	0.7044796431620071
100.0	440.0	0.5947952270507812	-0.508636474609375	0.7826189528917913
100.0	460.0	0.664703369140625	-0.475372314453125	0.8171960635584454
100.0	480.0	0.6704025268554688	-0.450714111328125	0.8078259454638103
100.0	500.0	0.5387115478515625	-0.396392822265625	0.6688328650211005
100.0	520.0	0.2298126220703125	-0.2982177734375	0.3764939330943493
100.0	540.0	0.14778900146484375	-0.23944091796875	0.28137793472781986
100.0	560.0	0.14524078369140625	-0.08221435546875	0.1668954328087975
100.0	580.0	-0.035064697265625	-0.05865478515625	0.06833678962356789
100.0	600.0	-0.08111572265625	0.07501220703125	0.11048344521123869
100.0	620.0	-0.2949066162109375	-0.0081787109375	0.29502000541926704
100.0	640.0	-0.42316436767578125	-0.07489013671875	0.4297401710896909
100.0	660.0	-0.4854736328125	-0.091064453125	0.4939406672659393
100.0	680.0	-0.5202713012695312	-0.0845947265625	0.5271038746650185
100.0	700.0	-0.5047073364257812	-0.13116455078125	0.5214725638263761
100.0	720.0	-0.42352294921875	-0.1763916015625	0.45878718990042827
100.0	740.0	-0.33391571044921875	-0.0421142578125	0.33656100843072156
100.0	760.0	0.45128631591796875	0.0462646484375	0.45365158065398403
100.0	780.0	0.533355712890625	0.08837890625	0.5406284745950893
100.0	800.0	0.5250930786132812	0.08984375	0.5327237939323116
120.0	0.0	-0.153289794921875	0.19752047955989838	0.2500242009741512
120.0	20.0	-0.1557159423828125	0.1953144073486328	0.24979025687587386
120.0	40.0	-0.17105865478515625	0.20772933959960938	0.26909578574811815
120.0	60.0	-0.177825927734375	0.22648239135742188	0.2879519650385591
120.0	80.0	-0.16748809814453125	0.20975494384765625	0.26842019202847905
120.0	100.0	-0.19014739990234375	0.23201751708984375	0.2999802692280907
120.0	120.0	-0.1498870849609375	0.18300628662109375	0.23655324808788658
120.0	140.0	-0.0909576416015625	0.11370849609375	0.14561220638950792
120.0	160.0	-0.054168701171875	0.071990966796875	0.09009410350847968
120.0	180.0	0.04378509521484375	-0.0817108154296875	0.09270270719432842
120.0	200.0	0.06182861328125	-0.1481781005859375	0.16056004145969374
120.0	220.0	0.06784820556640625	-0.206787109375	0.2176333788789062
120.0	240.0	0.07181549072265625	-0.225311279296875	0.23647967626443153
120.0	260.0	0.44439697265625	-0.2498779296875	0.5098310004805033
120.0	280.0	1.0103912353515625	-0.51287841796875	1.1331084326283096
120.0	300.0	1.0321121215820312	-0.537750244140625	1.1638001360155719
120.0	320.0	1.121856689453125	-0.578399658203125	1.262184058004306
120.0	340.0	1.281585693359375	-0.803680419921875	1.5127339841456697
120.0	360.0	1.0680465698242188	-0.889312744140625	1.3898203596883334
120.0	380.0	0.30353546142578125	-0.499786376953125	0.584739428233545
120.0	400.0	0.407501220703125	-0.525421142578125	0.6649245234931852
120.0	420.0	0.462615966796875	-0.538665771484375	0.7100523544811779
120.0	440.0	0.5467681884765625	-0.548553466796875	0.7745103988099915
120.0	460.0	0.6177902221679688	-0.5250244140625	0.8107498960641436
120.0	480.0	0.5992507934570312	-0.488006591796875	0.7728207729455021
120.0	500.0	0.512664794921875	-0.435882568359375	0.6729181267820428
120.0	520.0	0.4417724609375	-0.39349365234375	0.5916081149524565
120.0	540.0	0.29183197021484375	-0.30615234375	0.42295999388014893
120.0	560.0	0.20195770263671875	-0.1318359375	0.24117965932226793
120.0	580.0	0.15738677978515625	-0.0076904296875	0.15757455746382298
120.0	600.0	0.0872650146484375	0.08050537109375	0.11872782974742868
120.0	620.0	-0.579345703125	0.0767822265625	0.5844116306553931
120.0	640.0	-0.6142425537109375	-0.39349365234375	0.7294732135069512
120.0	660.0	-0.5926742553710938	-0.621337890625	0.8586754609897763
120.0	680.0	-0.59698486328125	-0.697265625	0.9179162700342408
120.0	700.0	-0.5540390014648438	-0.7552490234375	0.9366751318079596
120.0	720.0	-0.332366943359375	-0.67327880859375	0.7508476137935536
120.0	740.0	0.44948577880859375	0.13494873046875	0.46930653650497495
120.0	760.0	0.5292892456054688	0.1009521484375	0.5388306243967146
120.0	780.0	0.5271072387695312	0.09765625	0.5360772186236812
120.0	800.0	0.522857666015625	0.0965576171875	0.5316987044823738
140.0	0.0	-0.172210693359375	0.21759703755378723	0.2774977363141923
140.0	20.0	-0.1658935546875	0.1995983123779297	0.2595383551442294
140.0	40.0	-0.171142578125	0.19679641723632812	0.2608037804256807
140.0	60.0	-0.1704559326171875	0.20121002197265625	0.26370570321218306
140.0	80.0	-0.1634063720703125	0.18714141845703125	0.2484422527173892
140.0	100.0	-0.2023468017578125	0.225677490234375	0.30310816185002654
140.0	120.0	-0.164093017578125	0.19652557373046875	0.256025036955343
140.0	140.0	-0.058349609375	0.083404541015625	0.10178896981619452
140.0	160.0	0.00396728515625	0.0084075927734375	0.009296610551967855
140.0	180.0	0.0427398681640625	-0.09075927734375	0.10031920431622839
140.0	200.0	-0.0176849365234375	-0.115631103515625	0.11697567730122017
140.0	220.0	-0.10516357421875	-0.1613006591796875	0.19255461561402323
140.0	240.0	0.1016693115234375	-0.25341796875	0.273051855498229
140.0	260.0	0.5493316650390625	-0.24615478515625	0.6019613413417081
140.0	280.0	1.216156005859375	-0.497772216796875	1.3140824214647662
140.0	300.0	1.2151031494140625	-0.628387451171875	1.3679716563241575
140.0	320.0	1.3420257568359375	-0.701019287109375	1.5140875710837889
140.0	340.0	1.5492401123046875	-1.042236328125	1.867190801508331
140.0	360.0	1.1222076416015625	-1.09088134765625	1.5650469978672388
140.0	380.0	0.1621856689453125	-0.67376708984375	0.6930124692729233
140.0	400.0	0.2424774169921875	-0.583038330078125	0.6314499125754092
140.0	420.0	0.3337860107421875	-0.56219482421875	0.6538165808126427
140.0	440.0	0.4402008056640625	-0.567626953125	0.7183154649743111
140.0	460.0	0.5286865234375	-0.5400390625	0.7557457436799159
140.0	480.0	0.514312744140625	-0.493499755859375	0.7127830019148343
140.0	500.0	0.4428863525390625	-0.4361572265625	0.6215958876537446
140.0	520.0	0.394500732421875	-0.37213134765625	0.5423214616718138
140.0	540.0	0.2515106201171875	-0.26708984375	0.366871335301808
140.0	560.0	0.1543121337890625	-0.080322265625	0.17396522925477545
140.0	580.0	0.127532958984375	0.0567626953125	0.13959462456144214
140.0	600.0	0.0892181396484375	0.11700439453125	0.14713906613116892
140.0	620.0	0.0941925048828125	0.13671875	0.16602483120804898
140.0	640.0	0.1049957275390625	0.156982421875	0.1888586338487005
140.0	660.0	0.20977783203125	0.13531494140625	0.24963347567886043
140.0	680.0	0.262664794921875	0.1529541015625	0.3039535353901024
140.0	700.0	0.2957305908203125	0.177490234375	0.3449048646299781
140.0	720.0	0.3139190673828125	0.1417236328125	0.3444281767859115
140.0	740.0	0.403839111328125	0.13922119140625	0.4271633972789165
140.0	760.0	0.5020751953125	0.11932373046875	0.51605973917858
140.0	780.0	0.5038299560546875	0.11767578125	0.5173898086654454
140.0	800.0	0.501861572265625	0.11724853515625	0.5153758402498234
160.0	0.0	-0.1695404052734375	0.21595007181167603	0.2745512384524052
160.0	20.0	-0.17901611328125	0.20764923095703125	0.2741623094653454
160.0	40.0	-0.183197021484375	0.20441436767578125	0.27449295508816984
160.0	60.0	-0.17071533203125	0.18907928466796875	0.2547443826291184
160.0	80.0	-0.2007293701171875	0.218475341796875	0.2966879758279803
160.0	100.0	-0.1995391845703125	0.20894622802734375	0.2889193873485128
160.0	120.0	-0.1258697509765625	0.1566925048828125	0.20098690329808078
160.0	140.0	-0.0300445556640625	0.0599212646484375	0.06703158421310834
160.0	160.0	0.04815673828125	-0.002349853515625	0.048214035855067186
160.0	180.0	0.01031494140625	-0.0769195556640625	0.07760809274664067
160.0	200.0	-0.1309661865234375	-0.0960540771484375	0.16241467836784274
160.0	220.0	-0.2573394775390625	-0.1373443603515625	0.29169689751599603
160.0	240.0	0.1414031982421875	-0.2495574951171875	0.2868341120618056
160.0	260.0	0.8904571533203125	-0.25341796875	0.9258156451392958
160.0	280.0	1.79034423828125	-0.496307373046875	1.8578626160423055
160.0	300.0	1.8211212158203125	-0.654693603515625	1.9352276861380233
160.0	320.0	2.064910888671875	-0.757476806640625	2.199460863655944
160.0	340.0	2.251861572265625	-1.006591796875	2.466598383641458
160.0	360.0	1.4192962646484375	-1.022186279296875	1.7490759493023156
160.0	380.0	0.24774169921875	-0.730224609375	0.7711056540245733
160.0	400.0	0.3051910400390625	-0.62176513671875	0.6926279348676391
160.0	420.0	0.3627777099609375	-0.58306884765625	0.6867146044403667
160.0	440.0	0.4448089599609375	-0.5684814453125	0.7218214214929617
160.0	460.0	0.4565887451171875	-0.505615234375	0.681263566763829
160.0	480.0	0.41436767578125	-0.4149169921875	0.5863929409007897
160.0	500.0	0.3197784423828125	-0.2933349609375	0.43393968650145653
160.0	520.0	0.264678955078125	-0.22314453125	0.34619132150883036
160.0	540.0	0.187347412109375	-0.13470458984375	0.23074743627839706
160.0	560.0	0.1350250244140625	-0.024169921875	0.13717121542605715
160.0	580.0	0.1090545654296875	0.07110595703125	0.13018815370988238
160.0	600.0	0.0742034912109375	0.1273193359375	0.14736475634105212
160.0	620.0	0.0729217529296875	0.13812255859375	0.1561903429883624
160.0	640.0	0.0753173828125	0.14697265625	0.16514741850512024
160.0	660.0	0.06048583984375	0.15753173828125	0.1687447343993762
160.0	680.0	0.128021240234375	0.1751708984375	0.21696608400980208
160.0	700.0	0.1661224365234375	0.09716796875	0.19245331399454907
160.0	720.0	0.2315826416015625	0.03033447265625	0.2335609130879791
160.0	740.0	0.3756103515625	0.1142578125	0.39260410583460537
160.0	760.0	0.4234466552734375	0.11590576171875	0.4390230238402823
160.0	780.0	0.4351959228515625	0.11700439453125	0.450650107740193
160.0	800.0	0.440948486328125	0.1185302734375	0.45660156955077713
180.0	0.0	-0.1983642578125	0.2349523901939392	0.30749147050828746
180.0	20.0	-0.20623779296875	0.22666549682617188	0.30644946516526395
180.0	40.0	-0.2089385986328125	0.22449874877929688	0.30668391904714104
180.0	60.0	-0.19720458984375	0.2104644775390625	0.28841800665220646
180.0	80.0	-0.205169677734375	0.2129058837890625	0.29567467259410146
180.0	100.0	-0.1971588134765625	0.21435546875	0.291238501428843
180.0	120.0	-0.086334228515625	0.132965087890625	0.15853489713987198
180.0	140.0	0.02325439453125	0.07427978515625	0.07783478237827667
180.0	160.0	0.0713958740234375	0.0205841064453125	0.07430394515584292
180.0	180.0	-0.0675506591796875	-0.0491790771484375	0.08355640720365055
180.0	200.0	-0.179534912109375	-0.0818939208984375	0.19733068424915712
180.0	220.0	-0.2658538818359375	-0.118499755859375	0.29106782478654025
180.0	240.0	0.164459228515625	-0.22998046875	0.28273283122132153
180.0	260.0	1.0843353271484375	-0.205535888671875	1.103643105009154
180.0	280.0	2.1464691162109375	-0.379669189453125	2.179788604490664
180.0	300.0	2.20684814453125	-0.55328369140625	2.275148693206039
180.0	320.0	2.37786865234375	-0.601348876953125	2.4527290514061812
180.0	340.0	2.5783233642578125	-0.80902099609375	2.7022705902256066
180.0	360.0	1.4716644287109375	-0.989105224609375	1.7731681635092178
180.0	380.0	0.2990875244140625	-0.709075927734375	0.769572620713924
180.0	400.0	0.31103515625	-0.58270263671875	0.6605189106016915
180.0	420.0	0.349395751953125	-0.503875732421875	0.6131624134000474
180.0	440.0	0.29925537109375	-0.45184326171875	0.5419558194992438
180.0	460.0	0.110015869140625	-0.276641845703125	0.29771496814369064
180.0	480.0	0.0599212646484375	-0.1121826171875	0.1271829294996198
180.0	500.0	0.0269927978515625	-0.023681640625	0.03590865130504023
180.0	520.0	0.029052734375	0.02008056640625	0.03531700046521678
180.0	540.0	0.04840087890625	0.07635498046875	0.09040314220911058
180.0	560.0	0.0982666015625	0.0443115234375	0.10779534355432631
180.0	580.0	0.0935211181640625	0.08453369140625	0.12606404929805978
180.0	600.0	0.06524658203125	0.123779296875	0.13992294594393737
180.0	620.0	0.0616302490234375	0.12847900390625	0.14249611236603307
180.0	640.0	0.0623931884765625	0.13134765625	0.1454136058649259
180.0	660.0	0.0483551025390625	0.13824462890625	0.14645747970994866
180.0	680.0	0.0745697021484375	0.1473388671875	0.16513443693731011
180.0	700.0	0.1181182861328125	0.06573486328125	0.13517766742164772
180.0	720.0	0.1959381103515625	0.002685546875	0.19595651367116865
180.0	740.0	0.26513671875	0.05303955078125	0.27038985479598415
180.0	760.0	0.3436431884765625	0.10400390625	0.35903684142661046
180.0	780.0	0.355926513671875	0.1070556640625	0.3716780842913371
180.0	800.0	0.3683319091796875	0.112060546875	0.38500124868093305
200.0	0.0	-0.2149810791015625	0.24596957862377167	0.32667705456616947
200.0	20.0	-0.2335357666015625	0.24770164489746094	0.34043363401269167
200.0	40.0	-0.2346649169921875	0.249786376953125	0.3427256298824453
200.0	60.0	-0.229644775390625	0.24668121337890625	0.33702869892384546
200.0	80.0	-0.2351531982421875	0.24828338623046875	0.34196734715700217
200.0	100.0	-0.1760406494140625	0.2193603515625	0.2812637091481026
200.0	120.0	-0.002655029296875	0.1342010498046875	0.13422731074281224
200.0	140.0	0.1384124755859375	0.09051513671875	0.16538138762582005
200.0	160.0	0.035308837890625	0.0418701171875	0.05477061937281172
200.0	180.0	-0.0870361328125	-0.010986328125	0.08772677938135712
200.0	200.0	-0.1450347900390625	-0.0440826416015625	0.1515861788298879
200.0	220.0	-0.22625732421875	-0.0788421630859375	0.23960063322683042
200.0	240.0	0.1011962890625	-0.2284393310546875	0.2498503890185768
200.0	260.0	0.7962646484375	-0.201568603515625	0.8213813318273886
200.0	280.0	1.4530029296875	-0.1470947265625	1.4604295163625511
200.0	300.0	1.5051116943359375	-0.376861572265625	1.5515752824395326
200.0	320.0	1.5520172119140625	-0.3973388671875	1.6020722834676797
200.0	340.0	1.444000244140625	-0.482391357421875	1.5224447861231303
200.0	360.0	0.860565185546875	-0.72845458984375	1.1274832717338885
200.0	380.0	0.2634429931640625	-0.60888671875	0.6634344330206128
200.0	400.0	0.1784820556640625	-0.449615478515625	0.4837457211334318
200.0	420.0	0.1159820556640625	-0.31597900390625	0.3365925848049057
200.0	440.0	0.0745697021484375	-0.230255126953125	0.24202905603812613
200.0	460.0	0.00689697265625	-0.09393310546875	0.09418596782336726
200.0	480.0	-0.03790283203125	0.0379638671875	0.053645874844383795
200.0	500.0	-0.0346221923828125	0.08258056640625	0.08954466010527677
200.0	520.0	-0.0040435791015625	0.12799072265625	0.1280545806209981
200.0	540.0	0.0158233642578125	0.16339111328125	0.16415552002817843
200.0	560.0	0.04046630859375	0.11822509765625	0.1249587765906599
200.0	580.0	0.0543365478515625	0.080322265625	0.0969748770948342
200.0	600.0	0.0102996826171875	0.11273193359375	0.11320146780762365
200.0	620.0	0.0057220458984375	0.114013671875	0.11415716877920541
200.0	640.0	0.02947998046875	0.1156005859375	0.11930031314934259
200.0	660.0	0.0385589599609375	0.116943359375	0.12313627692593106
200.0	680.0	0.0310516357421875	0.0870361328125	0.09240937450941131
200.0	700.0	0.0641021728515625	0.007568359375	0.06454741379730676
200.0	720.0	0.0948028564453125	-0.0335693359375	0.100570780575052
200.0	740.0	0.1844024658203125	-0.0042724609375	0.18445195396924907
200.0	760.0	0.2911376953125	0.08453369140625	0.303161842280062
200.0	780.0	0.318878173828125	0.093017578125	0.3321679689316843
200.0	800.0	0.34100341796875	0.1015625	0.3558065098794849
220.0	0.0	-0.2196807861328125	0.2616892158985138	0.34167366523264486
220.0	20.0	-0.2390289306640625	0.268310546875	0.359340199892479
220.0	40.0	-0.241485595703125	0.2717704772949219	0.3635580906281729
220.0	60.0	-0.2353057861328125	0.261016845703125	0.3514236854971359
220.0	80.0	-0.2288970947265625	0.25598907470703125	0.34340105757499195
220.0	100.0	-0.070281982421875	0.1975555419921875	0.20968488077344943
220.0	120.0	0.1176300048828125	0.15007781982421875	0.19068342888652165
220.0	140.0	0.084747314453125	0.10064697265625	0.1315747711830987
220.0	160.0	0.028564453125	0.068267822265625	0.07400286169616203
220.0	180.0	-0.0476226806640625	0.02978515625	0.0561700564933683
220.0	200.0	-0.087860107421875	0.003875732421875	0.08794555007497189
220.0	220.0	-0.1519317626953125	-0.009796142578125	0.15224724931871741
220.0	240.0	0.0963592529296875	-0.158782958984375	0.18573404019996229
220.0	260.0	0.8132781982421875	-0.146392822265625	0.8263487678619444
220.0	280.0	1.3597869873046875	0.088897705078125	1.362689785978935
220.0	300.0	1.2913970947265625	-0.147186279296875	1.2997577686174697
220.0	320.0	1.28582763671875	-0.1588134765625	1.2955980980564896
220.0	340.0	1.000335693359375	-0.1241455078125	1.00800972540884
220.0	360.0	0.2723846435546875	-0.342681884765625	0.4377490927357077
220.0	380.0	0.1735382080078125	-0.427886962890625	0.4617388468066401
220.0	400.0	0.1247100830078125	-0.352874755859375	0.37426354100637294
220.0	420.0	0.0706939697265625	-0.2264404296875	0.23721910874286617
220.0	440.0	0.030670166015625	-0.132354736328125	0.13586182433602711
220.0	460.0	-0.01483154296875	-0.025909423828125	0.02985419417668628
220.0	480.0	-0.0307159423828125	0.0576171875	0.06529325701689581
220.0	500.0	-0.0187530517578125	0.100799560546875	0.10252915856805962
220.0	520.0	0.008544921875	0.13665771484375	0.13692460230420808
220.0	540.0	0.052642822265625	0.17327880859375	0.18109890182924807
220.0	560.0	0.03411865234375	0.16278076171875	0.16631794498336655
220.0	580.0	0.0065155029296875	0.06097412109375	0.06132124608634478
220.0	600.0	-0.0041961669921875	0.0888671875	0.0889662005010132
220.0	620.0	-0.0098419189453125	0.087890625	0.08843995325313513
220.0	640.0	0.0254364013671875	0.0845947265625	0.08833616630065401
220.0	660.0	-0.003997802734375	0.0843505859375	0.08444527088418007
220.0	680.0	-0.0590667724609375	0.02142333984375	0.06283186372385409
220.0	700.0	-0.0394439697265625	-0.09637451171875	0.1041339198187481
220.0	720.0	-0.0225982666015625	-0.1312255859375	0.13315718552911626
220.0	740.0	0.0666046142578125	-0.12835693359375	0.14460870320289282
220.0	760.0	0.1681671142578125	-0.00341796875	0.16820184549574996
220.0	780.0	0.2182769775390625	0.02154541015625	0.21933773870993892
220.0	800.0	0.272979736328125	0.048583984375	0.277269435718261
240.0	0.0	-0.1615447998046875	0.22600892186164856	0.27780704653590294
240.0	20.0	-0.1766204833984375	0.23547744750976562	0.2943542482139712
240.0	40.0	-0.178741455078125	0.24134445190429688	0.3003259100184845
240.0	60.0	-0.18780517578125	0.24551010131835938	0.3091051502314015
240.0	80.0	-0.1138916015625	0.2196197509765625	0.24739468855551158
240.0	100.0	0.1638336181640625	0.20621490478515625	0.2633743370115602
240.0	120.0	0.06988525390625	0.16020965576171875	0.17478867959003938
240.0	140.0	0.0042877197265625	0.1140899658203125	0.11417050775630994
240.0	160.0	-0.0290069580078125	0.0874786376953125	0.09216244173140568
240.0	180.0	-0.0718841552734375	0.0612030029296875	0.0944094240369414
240.0	200.0	-0.0673828125	0.0134735107421875	0.06871665672986425
240.0	220.0	-0.134521484375	-0.001617431640625	0.13453120769384874
240.0	240.0	0.07257080078125	-0.040924072265625	0.08331446943259
240.0	260.0	0.662933349609375	0.0513916015625	0.6649223433871542
240.0	280.0	1.0794525146484375	0.465484619140625	1.175539732224023
240.0	300.0	0.9475860595703125	0.15472412109375	0.960134831125413
240.0	320.0	0.8665771484375	0.12322998046875	0.8752951400986969
240.0	340.0	0.586029052734375	0.116302490234375	0.5974582160146982
240.0	360.0	0.0804443359375	-0.12994384765625	0.15282897214905314
240.0	380.0	0.05706787109375	-0.139068603515625	0.15032238155031663
240.0	400.0	0.0159454345703125	-0.115631103515625	0.11672535707324823
240.0	420.0	-0.006988525390625	-0.056915283203125	0.05734273231393262
240.0	440.0	-0.0274200439453125	0.00445556640625	0.02777968469877533
240.0	460.0	-0.03265380859375	0.027008056640625	0.04237577538146611
240.0	480.0	-0.031982421875	0.06884765625	0.07591360273434955
240.0	500.0	-0.013702392578125	0.0966796875	0.09764587824103335
240.0	520.0	0.018218994140625	0.1314697265625	0.13272611178631974
240.0	540.0	0.068450927734375	0.1746826171875	0.18761542115500873
240.0	560.0	0.0356903076171875	0.1307373046875	0.13552136693068617
240.0	580.0	-0.0184478759765625	0.026123046875	0.03198027057546698
240.0	600.0	0.02252197265625	0.04791259765625	0.05294200852346429
240.0	620.0	0.020904541015625	0.0511474609375	0.055254525565124855
240.0	640.0	0.044921875	0.046142578125	0.06439807737454088
240.0	660.0	0.006988525390625	0.033447265625	0.03416956342894531
240.0	680.0	-0.0862579345703125	-0.01776123046875	0.08806754557781411
240.0	700.0	-0.062408447265625	-0.15802001953125	0.16989744219017228
240.0	720.0	-0.0419158935546875	-0.21185302734375	0.21595982804030842
240.0	740.0	-0.003021240234375	-0.231201171875	0.23122091118436303
240.0	760.0	0.0521392822265625	-0.28338623046875	0.2881427777515665
240.0	780.0	0.0936431884765625	-0.1728515625	0.19658766341443812
240.0	800.0	0.1738739013671875	-0.1158447265625	0.20893093176690436
260.0	0.0	-0.13909912109375	0.24181878566741943	0.278971128597063
260.0	20.0	-0.148345947265625	0.248443603515625	0.2893626516984607
260.0	40.0	-0.153228759765625	0.25557708740234375	0.29799110796192707
260.0	60.0	-0.133453369140625	0.24930953979492188	0.2827809193841403
260.0	80.0	-0.05401611328125	0.23033905029296875	0.23658786651871988
260.0	100.0	0.0506591796875	0.2013397216796875	0.20761511508718347
260.0	120.0	-0.015167236328125	0.17011260986328125	0.17078742662248333
260.0	140.0	-0.02899169921875	0.130401611328125	0.13358554884627996
260.0	160.0	-0.0318603515625	0.11456298828125	0.11891072401434583
260.0	180.0	-0.06634521484375	0.082489013671875	0.10585898596350772
260.0	200.0	-0.04693603515625	0.035308837890625	0.05873419301714438
260.0	220.0	-0.104766845703125	0.0123748779296875	0.10549516369178763
260.0	240.0	-0.075653076171875	0.0149383544921875	0.07711382735412489
260.0	260.0	0.14178466796875	-0.0059814453125	0.14191078098240145
260.0	280.0	0.136688232421875	0.0106201171875	0.1371001815159001
260.0	300.0	0.17047119140625	0.001495361328125	0.1704777498824054
260.0	320.0	0.17474365234375	0.013336181640625	0.17525181247332397
260.0	340.0	0.073883056640625	0.011566162109375	0.07478290021456874
260.0	360.0	0.025054931640625	0.0107421875	0.027260671154642323
260.0	380.0	0.002685546875	0.074310302734375	0.07435881423538357
260.0	400.0	-0.02880859375	0.083953857421875	0.08875914178193171
260.0	420.0	-0.034149169921875	0.09906005859375	0.10478101457301449
260.0	440.0	-0.047271728515625	0.10552978515625	0.11563369695715534
260.0	460.0	-0.039337158203125	0.0909423828125	0.09908546314729008
260.0	480.0	-0.03521728515625	0.076263427734375	0.08400218796896224
260.0	500.0	-0.02557373046875	0.070526123046875	0.07501966223671781
260.0	520.0	-0.006683349609375	0.0775146484375	0.07780223572873954
260.0	540.0	0.02264404296875	0.11175537109375	0.11402638137848789
260.0	560.0	0.02044677734375	0.08673095703125	0.08910852715257626
260.0	580.0	0.018341064453125	-0.0360107421875	0.04041247577380378
260.0	600.0	0.045562744140625	-0.00384521484375	0.04572471247387624
260.0	620.0	0.05242919921875	0.01055908203125	0.05348191417724353
260.0	640.0	0.08551025390625	0.00860595703125	0.08594222489286081
260.0	660.0	0.008544921875	-0.01202392578125	0.014750948479432159
260.0	680.0	-0.069915771484375	-0.0416259765625	0.08136914050816282
260.0	700.0	-0.07537841796875	-0.145263671875	0.1636564702725781
260.0	720.0	-0.0830078125	-0.213134765625	0.2287284968123973
260.0	740.0	-0.052337646484375	-0.23992919921875	0.24557127250000974
260.0	760.0	-0.0126953125	-0.3355712890625	0.3358113473403491
260.0	780.0	0.007720947265625	-0.22308349609375	0.22321706757344684
260.0	800.0	0.090423583984375	-0.17340087890625	0.19556147203894558
280.0	0.0	-0.139892578125	0.2615066170692444	0.2965731683505095
280.0	20.0	-0.139251708984375	0.2655010223388672	0.2998029875068838
280.0	40.0	-0.13299560546875	0.26018524169921875	0.29220573415331924
280.0	60.0	-0.117218017578125	0.25421905517578125	0.27994176476441046
280.0	80.0	0.02972412109375	0.21160888671875	0.21368632224160883
280.0	100.0	0.01519775390625	0.1750640869140625	0.1757225263045389
280.0	120.0	-0.069183349609375	0.15468597412109375	0.16945231321219753
280.0	140.0	-0.071258544921875	0.1241302490234375	0.14312965781767062
280.0	160.0	-0.043670654296875	0.1153411865234375	0.12333172890765606
280.0	180.0	-0.07403564453125	0.0879974365234375	0.114999241283819
280.0	200.0	-0.036651611328125	0.065399169921875	0.07496927396886154
280.0	220.0	-0.077484130859375	0.027496337890625	0.08221824087407957
280.0	240.0	-0.076385498046875	0.0394134521484375	0.0859544328241791
280.0	260.0	-0.027557373046875	0.076324462890625	0.08114698050320188
280.0	280.0	-0.020843505859375	0.09429931640625	0.0965754255035713
280.0	300.0	0.032135009765625	0.113494873046875	0.11795653886310452
280.0	320.0	0.020355224609375	0.124420166015625	0.12607423559258168
280.0	340.0	-0.013214111328125	0.127655029296875	0.12833713119350182
280.0	360.0	-0.02685546875	0.122528076171875	0.12543662006034373
280.0	380.0	-0.03057861328125	0.1397705078125	0.1430763657784484
280.0	400.0	-0.023651123046875	0.145355224609375	0.14726682227379076
280.0	420.0	0.01483154296875	0.132659912109375	0.13348642982603504
280.0	440.0	0.024322509765625	0.131439208984375	0.1336706779355036
280.0	460.0	0.043212890625	0.121795654296875	0.12923442003495855
280.0	480.0	0.078521728515625	0.098297119140625	0.1258093219138699
280.0	500.0	0.05194091796875	0.083892822265625	0.09867048488341466
280.0	520.0	0.050262451171875	0.0753173828125	0.09054845195545747
280.0	540.0	0.0445556640625	0.08355712890625	0.09469425004247108
280.0	560.0	0.0009765625	0.1004638671875	0.10046861343018548
280.0	580.0	-0.006317138671875	-0.00518798828125	0.008174439638659397
280.0	600.0	0.03228759765625	-0.001708984375	0.03233279434267745
280.0	620.0	0.05987548828125	0.017578125	0.06240244046055996
280.0	640.0	0.07891845703125	0.0140380859375	0.08015728736042586
280.0	660.0	0.00885009765625	-0.00738525390625	0.011526760333456345
280.0	680.0	-0.053131103515625	-0.04046630859375	0.06678649782697596
280.0	700.0	-0.07867431640625	-0.17059326171875	0.1878608767301821
280.0	720.0	-0.10076904296875	-0.24542236328125	0.26530461062595884
280.0	740.0	-0.080108642578125	-0.27032470703125	0.28194474963588334
280.0	760.0	-0.0396728515625	-0.3714599609375	0.3735725334266281
280.0	780.0	-0.032073974609375	-0.23223876953125	0.2344431400588038
280.0	800.0	0.058746337890625	-0.182861328125	0.19206612803719036
300.0	0.0	-0.3699951171875	0.399995893239975	0.5448789786286835
300.0	20.0	-0.35675048828125	0.3918647766113281	0.5299329335279667
300.0	40.0	-0.3148193359375	0.3426780700683594	0.4653380212124342
300.0	60.0	-0.28131103515625	0.2930183410644531	0.4061965616556166
300.0	80.0	-0.0106201171875	0.2111663818359375	0.2114332701037308
300.0	100.0	-0.073333740234375	0.18017578125	0.19452801753426327
300.0	120.0	-0.1185302734375	0.15825653076171875	0.19772343121113226
300.0	140.0	-0.143157958984375	0.1308746337890625	0.1939648705049273
300.0	160.0	-0.15582275390625	0.1139373779296875	0.1930348588323368
300.0	180.0	-0.17584228515625	0.0845184326171875	0.19509965325709322
300.0	200.0	-0.15313720703125	0.0572052001953125	0.1634730531516363
300.0	220.0	-0.144744873046875	0.0278778076171875	0.14740505564904102
300.0	240.0	-0.16253662109375	0.064849853515625	0.1749961619509733
300.0	260.0	-0.170135498046875	0.107574462890625	0.2012917106138866
300.0	280.0	-0.178314208984375	0.116241455078125	0.212856836874936
300.0	300.0	-0.115203857421875	0.130279541015625	0.17390999848232308
300.0	320.0	-0.100982666015625	0.13702392578125	0.1702147322417445
300.0	340.0	-0.09722900390625	0.1473388671875	0.17652824415570825
300.0	360.0	-0.063262939453125	0.137542724609375	0.15139418945659747
300.0	380.0	-0.044219970703125	0.15313720703125	0.15939388315213718
300.0	400.0	-0.023956298828125	0.163818359375	0.16556074148740418
300.0	420.0	0.019500732421875	0.142913818359375	0.1442381296434684
300.0	440.0	0.032073974609375	0.14166259765625	0.14524817183689231
300.0	460.0	0.05908203125	0.127349853515625	0.14038757639861557
300.0	480.0	0.087127685546875	0.10736083984375	0.1382663499218464
300.0	500.0	0.06585693359375	0.087615966796875	0.10960699494157615
300.0	520.0	0.06060791015625	0.08563232421875	0.10491050340463147
300.0	540.0	0.0594482421875	0.0936279296875	0.11090663964231852
300.0	560.0	0.058380126953125	0.08953857421875	0.10688964166929177
300.0	580.0	0.038360595703125	0.0506591796875	0.06354437653568587
300.0	600.0	0.076629638671875	-0.01025390625	0.0773126387880139
300.0	620.0	0.074066162109375	0.00341796875	0.07414498553501911
300.0	640.0	0.058563232421875	-0.001708984375	0.05858816279157886
300.0	660.0	0.0018310546875	-0.021240234375	0.021319013053458815
300.0	680.0	-0.020538330078125	-0.04339599609375	0.04801078503176947
300.0	700.0	-0.06866455078125	-0.187255859375	0.19944818225358846
300.0	720.0	-0.091888427734375	-0.253173828125	0.26933338151622144
300.0	740.0	-0.073760986328125	-0.28704833984375	0.2963738053727941
300.0	760.0	-0.06005859375	-0.37493896484375	0.3797186616974867
300.0	780.0	-0.036895751953125	-0.287109375	0.28947036070222654
300.0	800.0	0.049346923828125	-0.2379150390625	0.24297877418286906
320.0	0.0	-0.4093017578125	0.43057340383529663	0.5940718685804908
320.0	20.0	-0.380523681640625	0.4035663604736328	0.5546747511788056
320.0	40.0	-0.31268310546875	0.3109321594238281	0.4409643207897282
320.0	60.0	-0.242340087890625	0.25093841552734375	0.3488535603748508
320.0	80.0	-0.0333251953125	0.20099639892578125	0.20374032743604803
320.0	100.0	-0.105224609375	0.16960906982421875	0.19959823392194143
320.0	120.0	-0.15704345703125	0.15822601318359375	0.2229307485393185
320.0	140.0	-0.165496826171875	0.139373779296875	0.21636600894885924
320.0	160.0	-0.155181884765625	0.1229095458984375	0.19796003089606706
320.0	180.0	-0.164276123046875	0.103607177734375	0.19421918515274023
320.0	200.0	-0.16082763671875	0.078338623046875	0.17889233799528306
320.0	220.0	-0.158294677734375	0.058624267578125	0.16880168763404363
320.0	240.0	-0.200775146484375	0.0518646240234375	0.2073658570520103
320.0	260.0	-0.242523193359375	0.10980224609375	0.26622177327270063
320.0	280.0	-0.238494873046875	0.1214599609375	0.2676421614405773
320.0	300.0	-0.127593994140625	0.12994384765625	0.18211433464850743
320.0	320.0	-0.109222412109375	0.130462646484375	0.17014710527862986
320.0	340.0	-0.099853515625	0.1435546875	0.17486758672176722
320.0	360.0	-0.066009521484375	0.1270751953125	0.1431969349892175
320.0	380.0	-0.0545654296875	0.15057373046875	0.16015565685999755
320.0	400.0	-0.040985107421875	0.173187255859375	0.17797079710582647
320.0	420.0	0.010955810546875	0.156219482421875	0.15660318155419936
320.0	440.0	0.0260009765625	0.153717041015625	0.15590054355518781
320.0	460.0	0.041015625	0.139434814453125	0.14534217892861667
320.0	480.0	0.05303955078125	0.113983154296875	0.12571934382004232
320.0	500.0	0.006744384765625	0.07635498046875	0.07665226525191535
320.0	520.0	0.00634765625	0.0731201171875	0.07339512434339149
320.0	540.0	0.008453369140625	0.0760498046875	0.07651818243290001
320.0	560.0	0.0146484375	0.07171630859375	0.07319703299660026
320.0	580.0	0.04534912109375	0.06439208984375	0.07875839014620076
320.0	600.0	0.084991455078125	-0.03948974609375	0.09371759430782345
320.0	620.0	0.074951171875	-0.0247802734375	0.07894137139088134
320.0	640.0	0.04888916015625	-0.0325927734375	0.05875745791924348
320.0	660.0	0.00665283203125	-0.0465087890625	0.04698220550480943
320.0	680.0	-0.014068603515625	-0.06280517578125	0.06436160120594862
320.0	700.0	-0.060760498046875	-0.1995849609375	0.20862884449502112
320.0	720.0	-0.103485107421875	-0.25872802734375	0.2786563467630071
320.0	740.0	-0.08477783203125	-0.30731201171875	0.31879139472473844
320.0	760.0	-0.06683349609375	-0.3858642578125	0.3916094248831414
320.0	780.0	-0.036346435546875	-0.3475341796875	0.34942963444451397
320.0	800.0	0.080535888671875	-0.29486083984375	0.3056614863497366
340.0	0.0	-0.470947265625	0.38586264848709106	0.6088360292370489
340.0	20.0	-0.44158935546875	0.3590259552001953	0.5691228297746618
340.0	40.0	-0.3861083984375	0.2654228210449219	0.4685391864886179
340.0	60.0	-0.274505615234375	0.23816680908203125	0.36342366701072104
340.0	80.0	-0.0570068359375	0.1844329833984375	0.19304223555702354
340.0	100.0	-0.112457275390625	0.15837860107421875	0.19424319825031042
340.0	120.0	-0.1529541015625	0.1456146240234375	0.21118374917184946
340.0	140.0	-0.162750244140625	0.130462646484375	0.20858605920708134
340.0	160.0	-0.176177978515625	0.1131134033203125	0.20936408986393942
340.0	180.0	-0.185943603515625	0.108123779296875	0.21509480546450974
340.0	200.0	-0.204376220703125	0.08056640625	0.21968292014840957
340.0	220.0	-0.198028564453125	0.070770263671875	0.21029441875511626
340.0	240.0	-0.237579345703125	0.04937744140625	0.24265629442598977
340.0	260.0	-0.282257080078125	0.11041259765625	0.3030841483407372
340.0	280.0	-0.264495849609375	0.14093017578125	0.2996987969717582
340.0	300.0	-0.161529541015625	0.14044189453125	0.21404606597703502
340.0	320.0	-0.146484375	0.136810302734375	0.20043635162667464
340.0	340.0	-0.138092041015625	0.150360107421875	0.20415086013969877
340.0	360.0	-0.0938720703125	0.129150390625	0.15966148246632633
340.0	380.0	-0.08465576171875	0.136962890625	0.16101376152533514
340.0	400.0	-0.05462646484375	0.164398193359375	0.17323630289622297
340.0	420.0	0.006591796875	0.13775634765625	0.1379139699436967
340.0	440.0	0.00714111328125	0.14691162109375	0.1470850771196358
340.0	460.0	-0.016387939453125	0.14215087890625	0.14309240697304187
340.0	480.0	-0.020263671875	0.11676025390625	0.1185055833710363
340.0	500.0	-0.04534912109375	0.084716796875	0.09609099050762049
340.0	520.0	-0.032257080078125	0.071533203125	0.07846985640670613
340.0	540.0	0.000946044921875	0.061279296875	0.06128659907751931
340.0	560.0	0.0135498046875	0.05511474609375	0.05675590228379713
340.0	580.0	0.00531005859375	0.032958984375	0.03338399876139095
340.0	600.0	-0.0030517578125	-0.0338134765625	0.03395091196107833
340.0	620.0	0.00262451171875	-0.0167236328125	0.016928318174265947
340.0	640.0	0.000579833984375	-0.0218505859375	0.02185827791161758
340.0	660.0	-0.00677490234375	-0.0328369140625	0.03352852855279157
340.0	680.0	-0.004730224609375	-0.046142578125	0.04638439975764336
340.0	700.0	-0.045806884765625	-0.2252197265625	0.22983079846882687
340.0	720.0	-0.09368896484375	-0.2862548828125	0.30119674644240685
340.0	740.0	-0.084991455078125	-0.34039306640625	0.35084325145817846
340.0	760.0	-0.06390380859375	-0.37164306640625	0.3770971566594304
340.0	780.0	-0.047119140625	-0.35845947265625	0.361543091415443
340.0	800.0	0.044952392578125	-0.31060791015625	0.31384389662717826
360.0	0.0	-0.4993896484375	0.33747464418411255	0.6027264358178785
360.0	20.0	-0.4666748046875	0.2955646514892578	0.5523982589944348
360.0	40.0	-0.42510986328125	0.23568344116210938	0.486071065068696
360.0	60.0	-0.2802734375	0.20015335083007812	0.3444046509798826
360.0	80.0	-0.10986328125	0.1655120849609375	0.19865596098565277
360.0	100.0	-0.12384033203125	0.14890289306640625	0.19367111142644858
360.0	120.0	-0.150360107421875	0.13996124267578125	0.2054198416786137
360.0	140.0	-0.176605224609375	0.1257781982421875	0.21681688244317787
360.0	160.0	-0.1949462890625	0.1190948486328125	0.22844613936355398
360.0	180.0	-0.21405029296875	0.1171722412109375	0.24402225724388713
360.0	200.0	-0.22711181640625	0.0923614501953125	0.24517425361062567
360.0	220.0	-0.210205078125	0.08270263671875	0.2258891342888606
360.0	240.0	-0.230194091796875	0.041046142578125	0.23382494674164234
360.0	260.0	-0.173126220703125	0.14654541015625	0.22682205698037985
360.0	280.0	-0.11090087890625	0.23492431640625	0.25978537176123406
360.0	300.0	-0.011932373046875	0.1197509765625	0.12034399824753295
360.0	320.0	-0.0113525390625	0.1114501953125	0.11202689935171814
360.0	340.0	-0.02874755859375	0.12030029296875	0.12368743919035663
360.0	360.0	-0.058990478515625	0.045928955078125	0.07476192526995837
360.0	380.0	-0.08575439453125	0.11541748046875	0.14378807662381318
360.0	400.0	-0.049560546875	0.181549072265625	0.18819222472530103
360.0	420.0	-0.000701904296875	0.14794921875	0.14795088373638504
360.0	440.0	-0.0068359375	0.14697265625	0.147131545654508
360.0	460.0	-0.02935791015625	0.11517333984375	0.11885615297285361
360.0	480.0	-0.033355712890625	0.0987548828125	0.10423593651784596
360.0	500.0	-0.04736328125	0.07806396484375	0.09130861414944834
360.0	520.0	-0.036651611328125	0.0667724609375	0.07617021827852342
360.0	540.0	-0.01898193359375	0.0643310546875	0.06707308253065197
360.0	560.0	-0.01123046875	0.05780029296875	0.058881213435339946
360.0	580.0	-0.03302001953125	0.03680419921875	0.0494456344885731
360.0	600.0	-0.02398681640625	-0.0128173828125	0.0271965560957507
360.0	620.0	-0.001068115234375	-0.00250244140625	0.00272086073616759
360.0	640.0	0.007843017578125	-0.00836181640625	0.01146441879654653
360.0	660.0	-0.015533447265625	-0.01873779296875	0.024339122196449275
360.0	680.0	-0.011322021484375	-0.02593994140625	0.028303157609219722
360.0	700.0	-0.0684814453125	-0.22772216796875	0.23779632910639414
360.0	720.0	-0.102996826171875	-0.28057861328125	0.29888577154543283
360.0	740.0	-0.08209228515625	-0.32989501953125	0.3399556841614784
360.0	760.0	-0.09942626953125	-0.19671630859375	0.2204152652146676
360.0	780.0	-0.151885986328125	-0.1427001953125	0.20840513089915283
360.0	800.0	-0.235992431640625	-0.06756591796875	0.24547419632746517
380.0	0.0	-0.040740966796875	0.3269229531288147	0.3294517319092575
380.0	20.0	-0.031707763671875	0.2924041748046875	0.2941183158531303
380.0	40.0	-0.02471923828125	0.2500877380371094	0.2513064214414806
380.0	60.0	0.008453369140625	0.20900726318359375	0.209178143010506
380.0	80.0	-0.08917236328125	0.1678466796875	0.19006372156537776
380.0	100.0	-0.12384033203125	0.14707183837890625	0.192266880875936
380.0	120.0	-0.1531982421875	0.13472747802734375	0.20401273182070842
380.0	140.0	-0.183929443359375	0.1161651611328125	0.21754168519045225
380.0	160.0	-0.1923828125	0.1024932861328125	0.2179816970475107
380.0	180.0	-0.197723388671875	0.1011810302734375	0.22210839541783112
380.0	200.0	-0.210662841796875	0.081695556640625	0.22594910242963293
380.0	220.0	-0.191497802734375	0.0851898193359375	0.20959177887165154
380.0	240.0	-0.1552734375	0.043914794921875	0.1613640282284027
380.0	260.0	0.044769287109375	0.240966796875	0.2450903634671897
380.0	280.0	0.95660400390625	-0.1551513671875	0.9691043117382252
380.0	300.0	1.188323974609375	-0.296173095703125	1.2246764353288566
380.0	320.0	1.109832763671875	-0.25030517578125	1.1377088574597785
380.0	340.0	1.166473388671875	-0.27294921875	1.1979822379717833
380.0	360.0	0.6417236328125	-0.224334716796875	0.6798053295395723
380.0	380.0	-0.071258544921875	0.107757568359375	0.12918774618015538
380.0	400.0	-0.0777587890625	0.197235107421875	0.21200970939130345
380.0	420.0	-0.042999267578125	0.16656494140625	0.17202562808466268
380.0	440.0	-0.044036865234375	0.1636962890625	0.16951613655491343
380.0	460.0	-0.051971435546875	0.124603271484375	0.13500742711944347
380.0	480.0	-0.06243896484375	0.084716796875	0.10524048652262616
380.0	500.0	-0.07904052734375	0.046173095703125	0.09153884273677504
380.0	520.0	-0.0577392578125	0.0250244140625	0.06292887407152452
380.0	540.0	-0.05535888671875	0.02642822265625	0.06134376326496216
380.0	560.0	-0.052520751953125	0.02154541015625	0.056768248911893734
380.0	580.0	-0.05780029296875	0.03228759765625	0.06620696964584025
380.0	600.0	-0.090087890625	0.00390625	0.09017253920304376
380.0	620.0	-0.055877685546875	0.0108642578125	0.05692405326302679
380.0	640.0	-0.03094482421875	0.00836181640625	0.03205467391100974
380.0	660.0	-0.048004150390625	0.00079345703125	0.048010707438926395
380.0	680.0	-0.043060302734375	-0.0185546875	0.04688780331598698
380.0	700.0	-0.08428955078125	-0.22906494140625	0.24408087953044103
380.0	720.0	-0.104034423828125	-0.290283203125	0.30836261018119554
380.0	740.0	-0.04730224609375	-0.30419921875	0.30785494502057953
380.0	760.0	-0.0994873046875	-0.05072021484375	0.11167033620339654
380.0	780.0	-0.212799072265625	0.01519775390625	0.2133410810905992
380.0	800.0	-0.378509521484375	0.09619140625	0.3905409639086316
400.0	0.0	0.0079345703125	0.2913243770599365	0.2914324108183647
400.0	20.0	-0.031646728515625	0.2645454406738281	0.26643161525436804
400.0	40.0	-0.061370849609375	0.23711395263671875	0.24492735191640935
400.0	60.0	-0.0777587890625	0.18973541259765625	0.205051105995723
400.0	80.0	-0.131591796875	0.15264892578125	0.20153931513965415
400.0	100.0	-0.159149169921875	0.13436126708984375	0.20828204046631138
400.0	120.0	-0.171112060546875	0.12014007568359375	0.20907648134081713
400.0	140.0	-0.203521728515625	0.1002044677734375	0.22685243957195092
400.0	160.0	-0.216583251953125	0.09185791015625	0.23525768995904156
400.0	180.0	-0.21307373046875	0.0826568603515625	0.2285444621491565
400.0	200.0	-0.227264404296875	0.0706787109375	0.23800123873669257
400.0	220.0	-0.19537353515625	0.0628662109375	0.20523883335540744
400.0	240.0	-0.081634521484375	0.0009765625	0.08164036239691302
400.0	260.0	0.37542724609375	0.044677734375	0.3780763376071295
400.0	280.0	1.271392822265625	-0.21282958984375	1.2890834506817663
400.0	300.0	1.637725830078125	-0.395111083984375	1.6847132287699267
400.0	320.0	1.622589111328125	-0.392181396484375	1.6693117360005079
400.0	340.0	1.835113525390625	-0.5494384765625	1.9156002429001018
400.0	360.0	1.157318115234375	-0.44378662109375	1.2394885174584933
400.0	380.0	-0.130615234375	0.0289306640625	0.13378087596489047
400.0	400.0	-0.068756103515625	0.1865234375	0.1987923401629644
400.0	420.0	-0.05743408203125	0.16387939453125	0.17365232428822094
400.0	440.0	-0.052490234375	0.170562744140625	0.17845692587715037
400.0	460.0	-0.06390380859375	0.136199951171875	0.15044641388882546
400.0	480.0	-0.07061767578125	0.09674072265625	0.11977321717645904
400.0	500.0	-0.0821533203125	0.07440185546875	0.11083683564393648
400.0	520.0	-0.0750732421875	0.04290771484375	0.08647001610764042
400.0	540.0	-0.072174072265625	0.035888671875	0.08060454997303239
400.0	560.0	-0.07403564453125	0.0281982421875	0.07922384441329841
400.0	580.0	-0.081756591796875	0.0291748046875	0.08680616067304567
400.0	600.0	-0.1280517578125	0.02252197265625	0.13001727551060294
400.0	620.0	-0.100128173828125	0.03179931640625	0.10505640255624603
400.0	640.0	-0.091156005859375	0.02984619140625	0.09591773843087065
400.0	660.0	-0.092071533203125	0.0260009765625	0.09567245167015333
400.0	680.0	-0.06256103515625	0.00103759765625	0.06256963903298311
400.0	700.0	-0.09063720703125	-0.22064208984375	0.2385330901762754
400.0	720.0	-0.0262451171875	-0.2437744140625	0.245183137935097
400.0	740.0	0.0101318359375	-0.2091064453125	0.20935176037161468
400.0	760.0	-0.14093017578125	0.05010986328125	0.14957377057425406
400.0	780.0	-0.27532958984375	0.1051025390625	0.29470820613093207
400.0	800.0	-0.435791015625	0.1627197265625	0.46517901791895533
420.0	0.0	-0.137451171875	0.2779892385005951	0.31011423922798437
420.0	20.0	-0.151580810546875	0.25934410095214844	0.30039325029821456
420.0	40.0	-0.175933837890625	0.2317657470703125	0.2909777943932918
420.0	60.0	-0.147735595703125	0.184661865234375	0.236486385886367
420.0	80.0	-0.177001953125	0.15149688720703125	0.2329828282159109
420.0	100.0	-0.190032958984375	0.12920379638671875	0.22979588007859894
420.0	120.0	-0.188690185546875	0.1143646240234375	0.22064281848665807
420.0	140.0	-0.217987060546875	0.0895538330078125	0.2356655417583532
420.0	160.0	-0.218353271484375	0.082611083984375	0.23345822402520464
420.0	180.0	-0.22735595703125	0.0721893310546875	0.23854146540113078
420.0	200.0	-0.23223876953125	0.06640625	0.24154634361225913
420.0	220.0	-0.18975830078125	0.0559234619140625	0.1978273143624028
420.0	240.0	0.061981201171875	-0.078338623046875	0.09989298854068195
420.0	260.0	0.600494384765625	-0.157012939453125	0.6206823416940079
420.0	280.0	1.35150146484375	-0.283172607421875	1.3808486285863868
420.0	300.0	1.589752197265625	-0.370849609375	1.6324342196500516
420.0	320.0	1.76434326171875	-0.3929443359375	1.807570855130642
420.0	340.0	2.00146484375	-0.496246337890625	2.062067396725206
420.0	360.0	1.30291748046875	-0.366119384765625	1.3533799779855602
420.0	380.0	-0.195037841796875	-0.066131591796875	0.20594452448747294
420.0	400.0	-0.086761474609375	0.17718505859375	0.19728684311241804
420.0	420.0	-0.099639892578125	0.17529296875	0.20163266869773055
420.0	440.0	-0.08544921875	0.180877685546875	0.20004576004949354
420.0	460.0	-0.06268310546875	0.151153564453125	0.16363548440998807
420.0	480.0	-0.05853271484375	0.127349853515625	0.1401572827127827
420.0	500.0	-0.083526611328125	0.09375	0.1255617668717658
420.0	520.0	-0.10308837890625	0.05902099609375	0.11878843312973289
420.0	540.0	-0.159423828125	0.05474853515625	0.1685626265688355
420.0	560.0	-0.17047119140625	0.043701171875	0.17598357742333406
420.0	580.0	-0.14752197265625	0.03729248046875	0.1521626153688989
420.0	600.0	-0.137908935546875	0.04345703125	0.14459387286028272
420.0	620.0	-0.093994140625	0.04510498046875	0.1042562119728057
420.0	640.0	-0.095550537109375	0.0440673828125	0.10522280822062044
420.0	660.0	-0.104736328125	0.04266357421875	0.11309234719567215
420.0	680.0	-0.085540771484375	0.01666259765625	0.08714852693417216
420.0	700.0	-0.125030517578125	-0.200439453125	0.23623844880734993
420.0	720.0	-0.014434814453125	-0.2010498046875	0.2015673282880389
420.0	740.0	-0.054229736328125	-0.09722900390625	0.11132988593733283
420.0	760.0	-0.214202880859375	0.10693359375	0.23941108504149436
420.0	780.0	-0.332366943359375	0.146484375	0.36321544179342735
420.0	800.0	-0.438812255859375	0.181884765625	0.47501396175149924
440.0	0.0	-0.2711181640625	0.22743679583072662	0.3538821201789775
440.0	20.0	-0.2742919921875	0.2217559814453125	0.3527205867042089
440.0	40.0	-0.28173828125	0.20696640014648438	0.34958768558302905
440.0	60.0	-0.283477783203125	0.17566680908203125	0.3334943498514192
440.0	80.0	-0.229248046875	0.15274810791015625	0.27547531915969337
440.0	100.0	-0.218658447265625	0.12282562255859375	0.2507940392384162
440.0	120.0	-0.19549560546875	0.10546875	0.22213101760932816
440.0	140.0	-0.220062255859375	0.0789794921875	0.23380580967998293
440.0	160.0	-0.219482421875	0.0667572021484375	0.2294102385483325
440.0	180.0	-0.220703125	0.0543975830078125	0.22730808701376526
440.0	200.0	-0.211517333984375	0.048675537109375	0.21704582578051065
440.0	220.0	-0.1322021484375	0.0266876220703125	0.1348689631577948
440.0	240.0	0.126312255859375	-0.1360931396484375	0.18567748554860744
440.0	260.0	0.67236328125	-0.196197509765625	0.700404058248879
440.0	280.0	1.7535400390625	-0.260223388671875	1.772743320564821
440.0	300.0	1.932830810546875	-0.3494873046875	1.964173189496543
440.0	320.0	2.097747802734375	-0.352142333984375	2.127098979187584
440.0	340.0	2.47088623046875	-0.453582763671875	2.5121735782824173
440.0	360.0	1.743621826171875	-0.36297607421875	1.7810021625922299
440.0	380.0	-0.244537353515625	-0.045501708984375	0.2487346433147673
440.0	400.0	-0.167144775390625	0.1954345703125	0.25716151969844553
440.0	420.0	-0.1541748046875	0.186431884765625	0.24192295893050755
440.0	440.0	-0.13897705078125	0.1849365234375	0.23133555356884322
440.0	460.0	-0.108642578125	0.164398193359375	0.19705323078161693
440.0	480.0	-0.093109130859375	0.1378173828125	0.1663218002989247
440.0	500.0	-0.09033203125	0.110565185546875	0.14277442391677114
440.0	520.0	-0.0968017578125	0.07904052734375	0.12497193796356043
440.0	540.0	-0.136566162109375	0.0548095703125	0.1471543598780715
440.0	560.0	-0.15875244140625	0.040771484375	0.16390439771582002
440.0	580.0	-0.159637451171875	0.03460693359375	0.16334551009873213
440.0	600.0	-0.1329345703125	0.0478515625	0.14128471968992404
440.0	620.0	-0.105621337890625	0.0472412109375	0.11570479259152124
440.0	640.0	-0.10723876953125	0.0491943359375	0.11798405137520986
440.0	660.0	-0.105255126953125	0.05419921875	0.118390020960505
440.0	680.0	-0.10174560546875	-0.009765625	0.10221318732846146
440.0	700.0	-0.053253173828125	-0.1378173828125	0.14774820312970194
440.0	720.0	0.05340576171875	-0.166748046875	0.17509165177525485
440.0	740.0	-0.107574462890625	0.024658203125	0.11036436040479831
440.0	760.0	-0.17108154296875	0.1378173828125	0.21968733543346422
440.0	780.0	-0.239227294921875	0.154541015625	0.28480278114169505
440.0	800.0	-0.31536865234375	0.17694091796875	0.3616150927889169
460.0	0.0	-0.282501220703125	0.21955335140228271	0.3577857093439172
460.0	20.0	-0.280975341796875	0.2179241180419922	0.355581304236107
460.0	40.0	-0.29345703125	0.21076202392578125	0.3612999583716487
460.0	60.0	-0.32318115234375	0.16424560546875	0.3625226560451504
460.0	80.0	-0.298736572265625	0.14544677734375	0.332262403303018
460.0	100.0	-0.28033447265625	0.11365509033203125	0.3024977621699704
460.0	120.0	-0.237762451171875	0.09625244140625	0.2565063657376203
460.0	140.0	-0.24188232421875	0.0689239501953125	0.25151057568219753
460.0	160.0	-0.2242431640625	0.0590972900390625	0.2318997333304253
460.0	180.0	-0.22802734375	0.0389404296875	0.23132839549421466
460.0	200.0	-0.20208740234375	0.03326416015625	0.20480679319042458
460.0	220.0	-0.113128662109375	0.0162200927734375	0.11428554414376325
460.0	240.0	0.1380615234375	-0.1180419921875	0.18164497288248077
460.0	260.0	0.648101806640625	-0.211212158203125	0.6816498569967311
460.0	280.0	1.40692138671875	-0.175567626953125	1.4178334810691142
460.0	300.0	1.554962158203125	-0.27203369140625	1.5785783612807542
460.0	320.0	1.69976806640625	-0.264129638671875	1.7201674178984374
460.0	340.0	1.9949951171875	-0.2906494140625	2.016056199488705
460.0	360.0	1.4559326171875	-0.29693603515625	1.4859040328247168
460.0	380.0	-0.270263671875	0.023529052734375	0.27128595366869745
460.0	400.0	-0.20794677734375	0.2265625	0.307526305564095
460.0	420.0	-0.17694091796875	0.2119140625	0.27607183546475333
460.0	440.0	-0.155181884765625	0.1993408203125	0.25262260390208974
460.0	460.0	-0.1376953125	0.17803955078125	0.22507350072112434
460.0	480.0	-0.1346435546875	0.154449462890625	0.20489881260292445
460.0	500.0	-0.138153076171875	0.11920166015625	0.18247002011223107
460.0	520.0	-0.145294189453125	0.0765380859375	0.16422082720476328
460.0	540.0	-0.153900146484375	0.04083251953125	0.15922484020774522
460.0	560.0	-0.1707763671875	0.024658203125	0.17254736906459509
460.0	580.0	-0.148529052734375	0.02850341796875	0.15123929496685712
460.0	600.0	-0.123931884765625	0.024658203125	0.1263611453054851
460.0	620.0	-0.1082763671875	0.0142822265625	0.10921425587763214
460.0	640.0	-0.1151123046875	0.00384521484375	0.11517650961746684
460.0	660.0	-0.11767578125	0.00152587890625	0.11768567372129196
460.0	680.0	-0.14178466796875	-0.09130859375	0.16864208064303293
460.0	700.0	-0.10247802734375	-0.09698486328125	0.1410950381620457
460.0	720.0	-0.030181884765625	-0.1097412109375	0.11381598985219228
460.0	740.0	0.322967529296875	0.04473876953125	0.3260515028017784
460.0	760.0	0.448638916015625	0.0972900390625	0.4590666930462913
460.0	780.0	0.475616455078125	0.09783935546875	0.4855754851921815
460.0	800.0	0.48553466796875	0.11041259765625	0.49793057299258625
480.0	0.0	-0.309326171875	0.21627068519592285	0.37743302701533155
480.0	20.0	-0.278900146484375	0.20627403259277344	0.34689230062238396
480.0	40.0	-0.2672119140625	0.20166397094726562	0.3347694194444356
480.0	60.0	-0.273651123046875	0.18169021606445312	0.3284756790971952
480.0	80.0	-0.27545166015625	0.15767669677734375	0.3173886541599253
480.0	100.0	-0.279052734375	0.09656524658203125	0.2952884613553547
480.0	120.0	-0.307220458984375	0.0822296142578125	0.3180347777831203
480.0	140.0	-0.288330078125	0.058746337890625	0.2942539144465679
480.0	160.0	-0.249908447265625	0.04473876953125	0.25388144775443117
480.0	180.0	-0.237823486328125	0.024505615234375	0.23908269662875875
480.0	200.0	-0.2037353515625	0.0091552734375	0.20394095348411723
480.0	220.0	-0.136993408203125	-0.010986328125	0.13743323214120448
480.0	240.0	0.1151123046875	-0.1444091796875	0.18467499524430614
480.0	260.0	0.50048828125	-0.33575439453125	0.6026769724451279
480.0	280.0	1.162261962890625	-0.189056396484375	1.1775377664576308
480.0	300.0	1.12786865234375	-0.17974853515625	1.1421021113851968
480.0	320.0	1.186737060546875	-0.14593505859375	1.1956763325424646
480.0	340.0	1.32403564453125	-0.019775390625	1.3241833158832859
480.0	360.0	0.50421142578125	0.03167724609375	0.5052055124485926
480.0	380.0	-0.3502197265625	0.08331298828125	0.35999293172208807
480.0	400.0	-0.3011474609375	0.269378662109375	0.40404783977759356
480.0	420.0	-0.227081298828125	0.234619140625	0.32651501868226784
480.0	440.0	-0.189453125	0.2176513671875	0.28855606770756626
480.0	460.0	-0.151947021484375	0.1861572265625	0.24029650505035455
480.0	480.0	-0.163177490234375	0.163787841796875	0.23119980631407913
480.0	500.0	-0.1815185546875	0.129669189453125	0.2230764093069219
480.0	520.0	-0.189666748046875	0.08538818359375	0.2080014836776813
480.0	540.0	-0.2032470703125	0.0633544921875	0.21289237485393955
480.0	560.0	-0.242645263671875	0.04241943359375	0.24632525718815013
480.0	580.0	-0.20623779296875	0.03961181640625	0.21000743617220663
480.0	600.0	-0.143585205078125	0.02740478515625	0.1461770616984328
480.0	620.0	-0.122833251953125	0.0152587890625	0.12377737446332329
480.0	640.0	-0.1583251953125	-0.03912353515625	0.16308745651908244
480.0	660.0	-0.14959716796875	-0.0677490234375	0.16422314952833333
480.0	680.0	-0.174224853515625	-0.0968017578125	0.19931101298756898
480.0	700.0	-0.201690673828125	-0.03125	0.204097257231064
480.0	720.0	-0.164031982421875	-0.0418701171875	0.16929145864616232
480.0	740.0	0.3516845703125	0.06805419921875	0.3582086138372346
480.0	760.0	0.48272705078125	0.1163330078125	0.4965468500178676
480.0	780.0	0.50213623046875	0.11895751953125	0.5160345777197428
480.0	800.0	0.5111083984375	0.132568359375	0.5280209890342669
500.0	0.0	-0.319671630859375	0.20773136615753174	0.38123781562427284
500.0	20.0	-0.282073974609375	0.1961956024169922	0.3435963351953813
500.0	40.0	-0.250946044921875	0.19086074829101562	0.3152804191511711
500.0	60.0	-0.242095947265625	0.190582275390625	0.30811045320713853
500.0	80.0	-0.243865966796875	0.17746734619140625	0.3016044905600627
500.0	100.0	-0.24822998046875	0.11931610107421875	0.275416875261973
500.0	120.0	-0.28082275390625	0.0879364013671875	0.29426897525376566
500.0	140.0	-0.30853271484375	0.070587158203125	0.31650431755672426
500.0	160.0	-0.298431396484375	0.043670654296875	0.30160972208191733
500.0	180.0	-0.283294677734375	0.0	0.283294677734375
500.0	200.0	-0.240386962890625	-0.0351715087890625	0.24294634584261154
500.0	220.0	-0.202362060546875	-0.04986572265625	0.20841543571628074
500.0	240.0	0.0137939453125	-0.135223388671875	0.13592511824967898
500.0	260.0	0.33697509765625	-0.2794189453125	0.4377523996964369
500.0	280.0	1.092315673828125	-0.0411376953125	1.0930900426159844
500.0	300.0	1.0753173828125	0.00640869140625	1.075336479946749
500.0	320.0	1.0767822265625	0.061614990234375	1.0785436340095274
500.0	340.0	1.160675048828125	0.25408935546875	1.1881615923495823
500.0	360.0	0.340179443359375	0.36346435546875	0.4978236549026252
500.0	380.0	-0.39862060546875	0.244049072265625	0.4673952682451814
500.0	400.0	-0.3350830078125	0.3175048828125	0.46161669460110655
500.0	420.0	-0.225250244140625	0.25201416015625	0.33800711442907705
500.0	440.0	-0.20050048828125	0.228424072265625	0.3039374978370243
500.0	460.0	-0.167510986328125	0.19219970703125	0.25495226597055304
500.0	480.0	-0.16741943359375	0.165283203125	0.23526113997027234
500.0	500.0	-0.190155029296875	0.1182861328125	0.2239431722170421
500.0	520.0	-0.17999267578125	0.061279296875	0.19013814861933565
500.0	540.0	-0.173919677734375	0.0369873046875	0.177809209579467
500.0	560.0	-0.247589111328125	0.025634765625	0.24891265387058842
500.0	580.0	-0.209808349609375	0.03265380859375	0.21233420539679185
500.0	600.0	-0.225677490234375	0.0225830078125	0.22680458954868143
500.0	620.0	-0.209686279296875	-0.0054931640625	0.20975821933069658
500.0	640.0	-0.190338134765625	-0.04010009765625	0.19451638331538557
500.0	660.0	-0.18115234375	-0.0693359375	0.19396815170311354
500.0	680.0	-0.182464599609375	-0.08447265625	0.20106953962383312
500.0	700.0	-0.2120361328125	0.0048828125	0.21209234657570813
500.0	720.0	-0.245758056640625	0.0079345703125	0.24588611146183237
500.0	740.0	0.3956298828125	0.09539794921875	0.4069690072835715
500.0	760.0	0.50750732421875	0.13775634765625	0.5258711776236316
500.0	780.0	0.520904541015625	0.14288330078125	0.5401455160351182
500.0	800.0	0.521270751953125	0.1480712890625	0.5418932583880397
520.0	0.0	-0.296630859375	0.19288644194602966	0.353829120085035
520.0	20.0	-0.27032470703125	0.1894702911376953	0.330112766271367
520.0	40.0	-0.23858642578125	0.18334579467773438	0.3008972631864269
520.0	60.0	-0.22442626953125	0.18274688720703125	0.289419376061059
520.0	80.0	-0.22833251953125	0.18610382080078125	0.2945681102769578
520.0	100.0	-0.23931884765625	0.141632080078125	0.2780883977277222
520.0	120.0	-0.266845703125	0.09308624267578125	0.28261577778278774
520.0	140.0	-0.27337646484375	0.08465576171875	0.2861840133946127
520.0	160.0	-0.3106689453125	0.0357818603515625	0.31272277677169574
520.0	180.0	-0.30499267578125	-0.01593017578125	0.30540841962956455
520.0	200.0	-0.27423095703125	-0.0539398193359375	0.2794854592000608
520.0	220.0	-0.29730224609375	-0.061187744140625	0.3035334669610705
520.0	240.0	-0.24066162109375	-0.0887908935546875	0.2565186906362021
520.0	260.0	-0.1046142578125	-0.151214599609375	0.18387495227105788
520.0	280.0	-0.1033935546875	0.033782958984375	0.10877276988592786
520.0	300.0	-0.09967041015625	0.0706787109375	0.12218703221087655
520.0	320.0	-0.11224365234375	0.119873046875	0.16421992832345458
520.0	340.0	-0.31378173828125	0.233612060546875	0.3911950589050936
520.0	360.0	-0.462646484375	0.35699462890625	0.5843688343610209
520.0	380.0	-0.4005126953125	0.356231689453125	0.5360143987591296
520.0	400.0	-0.3331298828125	0.34600830078125	0.48030954917864993
520.0	420.0	-0.24652099609375	0.266387939453125	0.36295335210070245
520.0	440.0	-0.2181396484375	0.240814208984375	0.32492520596162794
520.0	460.0	-0.19598388671875	0.195098876953125	0.2765379822768627
520.0	480.0	-0.201416015625	0.167999267578125	0.2622826057081115
520.0	500.0	-0.2320556640625	0.136383056640625	0.26916569127979106
520.0	520.0	-0.23919677734375	0.0670166015625	0.24840757471667885
520.0	540.0	-0.2379150390625	0.0400390625	0.24126063155432095
520.0	560.0	-0.23736572265625	0.02978515625	0.23922717618397937
520.0	580.0	-0.22882080078125	0.0194091796875	0.2296424941649828
520.0	600.0	-0.2392578125	0.02203369140625	0.24027023202900316
520.0	620.0	-0.22100830078125	-0.0184326171875	0.22177563074106313
520.0	640.0	-0.2056884765625	-0.0338134765625	0.20844927581511252
520.0	660.0	-0.19482421875	-0.06341552734375	0.2048853467669998
520.0	680.0	-0.19256591796875	-0.07745361328125	0.20755889519234963
520.0	700.0	-0.2391357421875	-0.0106201171875	0.23937144792276857
520.0	720.0	-0.04595947265625	-0.267578125	0.2714964568928225
520.0	740.0	0.43817138671875	0.1251220703125	0.45568596271809664
520.0	760.0	0.52423095703125	0.157958984375	0.5475117688732195
520.0	780.0	0.52655029296875	0.16265869140625	0.5511016792892852
520.0	800.0	0.52020263671875	0.16326904296875	0.545222490036014
540.0	0.0	-0.25665283203125	0.1837407946586609	0.3156443501972706
540.0	20.0	-0.2490234375	0.18735885620117188	0.31163442271566827
540.0	40.0	-0.2193603515625	0.18286514282226562	0.2855847059928651
540.0	60.0	-0.2076416015625	0.19573593139648438	0.2853551988997033
540.0	80.0	-0.21820068359375	0.19448089599609375	0.2922915620202253
540.0	100.0	-0.22100830078125	0.1484222412109375	0.2662213941445976
540.0	120.0	-0.240234375	0.12322998046875	0.2699966351974949
540.0	140.0	-0.239990234375	0.12066650390625	0.2686181634966714
540.0	160.0	-0.24871826171875	0.088836669921875	0.26410741685004757
540.0	180.0	-0.2655029296875	-0.0027618408203125	0.26551729404572183
540.0	200.0	-0.28753662109375	-0.0693817138671875	0.2957889969034667
540.0	220.0	-0.31243896484375	-0.05657958984375	0.31752063986380635
540.0	240.0	-0.3270263671875	-0.086334228515625	0.338230459670979
540.0	260.0	-0.32073974609375	-0.095245361328125	0.33458282020870156
540.0	280.0	-0.31884765625	0.1304931640625	0.3445174796191925
540.0	300.0	-0.31500244140625	0.163330078125	0.3548284832312882
540.0	320.0	-0.30853271484375	0.204498291015625	0.37015130306020266
540.0	340.0	-0.37725830078125	0.263916015625	0.46040795910988697
540.0	360.0	-0.364990234375	0.355712890625	0.5096562878508522
540.0	380.0	-0.347900390625	0.37298583984375	0.5100520743227843
540.0	400.0	-0.3140869140625	0.366729736328125	0.48284706594593735
540.0	420.0	-0.26605224609375	0.26043701171875	0.3723052977389949
540.0	440.0	-0.24859619140625	0.227020263671875	0.3366574913756421
540.0	460.0	-0.22772216796875	0.169830322265625	0.284076968699037
540.0	480.0	-0.2391357421875	0.140594482421875	0.2774035177841863
540.0	500.0	-0.254150390625	0.130828857421875	0.2858471811810524
540.0	520.0	-0.2578125	-0.1041259765625	0.2780458669920204
540.0	540.0	-0.29901123046875	-0.1812744140625	0.3496685990193266
540.0	560.0	-0.32110595703125	-0.1793212890625	0.3677841219411078
540.0	580.0	-0.31512451171875	-0.1693115234375	0.3577287378094018
540.0	600.0	-0.36358642578125	-0.13397216796875	0.3874837168225671
540.0	620.0	-0.37652587890625	-0.12890625	0.39798060100359983
540.0	640.0	-0.3900146484375	-0.111083984375	0.40552568054372584
540.0	660.0	-0.4117431640625	-0.1646728515625	0.44345189276168834
540.0	680.0	-0.424560546875	-0.24566650390625	0.4905136992014786
540.0	700.0	-0.46954345703125	-0.2607421875	0.5370824390939835
540.0	720.0	-0.48870849609375	-0.31195068359375	0.5797837727539663
540.0	740.0	-0.55950927734375	-0.29205322265625	0.6311463509342555
540.0	760.0	-0.08233642578125	-0.2701416015625	0.28241064410744826
540.0	780.0	0.44659423828125	0.098876953125	0.45740907897121297
540.0	800.0	0.51287841796875	0.25067138671875	0.5708593659892329
560.0	0.0	-0.1934814453125	0.18720045685768127	0.2692193914411414
560.0	20.0	-0.19378662109375	0.19044113159179688	0.2717003480249827
560.0	40.0	-0.18878173828125	0.18962478637695312	0.2675744836807043
560.0	60.0	-0.1900634765625	0.19356918334960938	0.2712805814385886
560.0	80.0	-0.21337890625	0.1789703369140625	0.2784976465386724
560.0	100.0	-0.215087890625	0.151763916015625	0.26323959979058936
560.0	120.0	-0.23663330078125	0.1155548095703125	0.2633405267965049
560.0	140.0	-0.2403564453125	0.118560791015625	0.2680072423825735
560.0	160.0	-0.24468994140625	0.12030029296875	0.27266339672526846
560.0	180.0	-0.26531982421875	0.068634033203125	0.2740533518079939
560.0	200.0	-0.286376953125	-0.043670654296875	0.28968756502113724
560.0	220.0	-0.31097412109375	-0.02008056640625	0.3116217789841174
560.0	240.0	-0.33355712890625	-0.0535736083984375	0.3378320437155271
560.0	260.0	-0.35150146484375	-0.08868408203125	0.3625164081707578
560.0	280.0	-0.34942626953125	0.157073974609375	0.38310697114267234
560.0	300.0	-0.35284423828125	0.181915283203125	0.3969788744393695
560.0	320.0	-0.35260009765625	0.20013427734375	0.40543872266361297
560.0	340.0	-0.36468505859375	0.225372314453125	0.42870487760636117
560.0	360.0	-0.3546142578125	0.24945068359375	0.433563046614099
560.0	380.0	-0.37225341796875	0.10003662109375	0.38546067600894307
560.0	400.0	-0.3489990234375	0.126922607421875	0.3713619078945713
560.0	420.0	-0.33038330078125	0.1134033203125	0.3493042205485261
560.0	440.0	-0.30120849609375	0.1031494140625	0.31838084072458833
560.0	460.0	-0.25628662109375	0.125732421875	0.28546711555309545
560.0	480.0	-0.2294921875	0.046295166015625	0.2341151565361573
560.0	500.0	-0.24432373046875	0.012237548828125	0.2446300122051404
560.0	520.0	-0.305419921875	-0.12249755859375	0.3290698718198923
560.0	540.0	-0.31329345703125	-0.19403076171875	0.36851150146467615
560.0	560.0	-0.32781982421875	-0.1868896484375	0.3773507358465126
560.0	580.0	-0.32391357421875	-0.1771240234375	0.36917871450268325
560.0	600.0	-0.36944580078125	-0.14111328125	0.3954783911417167
560.0	620.0	-0.39910888671875	-0.12274169921875	0.41755649699769504
560.0	640.0	-0.44830322265625	-0.0927734375	0.45780202069185505
560.0	660.0	-0.47271728515625	-0.16241455078125	0.4998400924205366
560.0	680.0	-0.49688720703125	-0.2396240234375	0.5516489546076307
560.0	700.0	-0.5433349609375	-0.25628662109375	0.6007459628899774
560.0	720.0	-0.55517578125	-0.31915283203125	0.6403738582110572
560.0	740.0	-0.6298828125	-0.32452392578125	0.7085676650027042
560.0	760.0	-0.6282958984375	0.05322265625	0.6305461023047332
560.0	780.0	0.38525390625	0.12713623046875	0.40568977480174045
560.0	800.0	0.47869873046875	0.19635009765625	0.5174029719686696
580.0	0.0	-0.13104248046875	0.2072882205247879	0.24523567859456305
580.0	20.0	-0.12872314453125	0.20810317993164062	0.2446969175034166
580.0	40.0	-0.15289306640625	0.20147323608398438	0.2529184742427071
580.0	60.0	-0.190185546875	0.18146133422851562	0.26286642627033197
580.0	80.0	-0.2244873046875	0.1451568603515625	0.2673295046809863
580.0	100.0	-0.23394775390625	0.12786865234375	0.266611972368058
580.0	120.0	-0.2498779296875	0.100830078125	0.269454419892502
580.0	140.0	-0.24462890625	0.1074066162109375	0.2671693900486261
580.0	160.0	-0.24737548828125	0.130035400390625	0.27947063809483996
580.0	180.0	-0.2689208984375	0.170684814453125	0.3185149219445298
580.0	200.0	-0.28533935546875	0.0192108154296875	0.28598531991833986
580.0	220.0	-0.30865478515625	0.043701171875	0.31173316926996897
580.0	240.0	-0.33282470703125	0.013031005859375	0.3330797092651314
580.0	260.0	-0.3507080078125	-0.031646728515625	0.35213296092464025
580.0	280.0	-0.37225341796875	0.0302734375	0.3734823800495591
580.0	300.0	-0.39129638671875	-0.0908203125	0.40169788575712867
580.0	320.0	-0.3988037109375	-0.1099853515625	0.413692128781595
580.0	340.0	-0.4166259765625	-0.0950927734375	0.42734042624901813
580.0	360.0	-0.42431640625	-0.096893310546875	0.4352387003032338
580.0	380.0	-0.42437744140625	-0.090911865234375	0.4340059677180814
580.0	400.0	-0.393310546875	-0.0201416015625	0.393825939212508
580.0	420.0	-0.3671875	0.052215576171875	0.37088155326358696
580.0	440.0	-0.327880859375	0.10455322265625	0.3441471114397096
580.0	460.0	-0.29315185546875	0.163238525390625	0.3355366247319011
580.0	480.0	-0.28387451171875	0.151580810546875	0.32180969613982474
580.0	500.0	-0.26513671875	0.09320068359375	0.2810406501769075
580.0	520.0	-0.28167724609375	-0.13677978515625	0.3131306126752044
580.0	540.0	-0.30108642578125	-0.20245361328125	0.36282296140178627
580.0	560.0	-0.32147216796875	-0.1881103515625	0.3724645743470049
580.0	580.0	-0.31787109375	-0.1781005859375	0.3643649968823873
580.0	600.0	-0.36553955078125	-0.14013671875	0.391481114649704
580.0	620.0	-0.4041748046875	-0.13360595703125	0.4256851236517609
580.0	640.0	-0.45697021484375	-0.1142578125	0.47103781692304514
580.0	660.0	-0.47998046875	-0.1812744140625	0.5130708173100205
580.0	680.0	-0.50634765625	-0.255615234375	0.5672099232510432
580.0	700.0	-0.54779052734375	-0.2548828125	0.6041851619788869
580.0	720.0	-0.55267333984375	-0.29669189453125	0.6272749802555395
580.0	740.0	-0.6256103515625	-0.29864501953125	0.6932367270081523
580.0	760.0	-0.60113525390625	0.21923828125	0.6398664059429794
580.0	780.0	0.40521240234375	0.20635986328125	0.4547323214668706
580.0	800.0	0.488525390625	0.210205078125	0.5318300782720419
600.0	0.0	-0.1065673828125	0.21012476086616516	0.23560352758091083
600.0	20.0	-0.111083984375	0.21026611328125	0.2378055717997976
600.0	40.0	-0.13531494140625	0.20226669311523438	0.24335560094550787
600.0	60.0	-0.1849365234375	0.19192123413085938	0.26652444130222114
600.0	80.0	-0.22528076171875	0.14786529541015625	0.2694727577832553
600.0	100.0	-0.23504638671875	0.11896514892578125	0.26343786851641793
600.0	120.0	-0.2515869140625	0.09772491455078125	0.2699002301804303
600.0	140.0	-0.24737548828125	0.0943145751953125	0.26474491741421424
600.0	160.0	-0.24603271484375	0.1043853759765625	0.26726092773010107
600.0	180.0	-0.268798828125	0.1764678955078125	0.32154895139982886
600.0	200.0	-0.29376220703125	0.2055511474609375	0.3585352263061177
600.0	220.0	-0.30926513671875	0.17193603515625	0.3538459056918963
600.0	240.0	-0.3297119140625	0.144744873046875	0.360084746341904
600.0	260.0	-0.34417724609375	0.082733154296875	0.3539812870034068
600.0	280.0	-0.36651611328125	0.0640869140625	0.3720768655114805
600.0	300.0	-0.39178466796875	-0.086456298828125	0.40121056524279336
600.0	320.0	-0.408203125	-0.15155029296875	0.4354277007250223
600.0	340.0	-0.43267822265625	-0.177886962890625	0.4678185715931146
600.0	360.0	-0.44091796875	-0.165863037109375	0.47108300993112867
600.0	380.0	-0.43829345703125	-0.117431640625	0.4537525148098723
600.0	400.0	-0.40704345703125	-0.042144775390625	0.40921944969011104
600.0	420.0	-0.373779296875	0.0538330078125	0.3776360092768036
600.0	440.0	-0.329345703125	0.10125732421875	0.3445600642483712
600.0	460.0	-0.285888671875	0.156951904296875	0.3261383647608279
600.0	480.0	-0.2723388671875	0.137664794921875	0.30515578700370843
600.0	500.0	-0.24383544921875	0.10076904296875	0.263837310319347
600.0	520.0	-0.25927734375	-0.12274169921875	0.2868627994515179
600.0	540.0	-0.2852783203125	-0.20330810546875	0.3503111556739433
600.0	560.0	-0.31707763671875	-0.18634033203125	0.36777839393942663
600.0	580.0	-0.3299560546875	-0.185546875	0.37854806940097596
600.0	600.0	-0.38665771484375	-0.1650390625	0.4204070415669433
600.0	620.0	-0.4302978515625	-0.1724853515625	0.4635811013867396
600.0	640.0	-0.479248046875	-0.16534423828125	0.5069688427963882
600.0	660.0	-0.48944091796875	-0.21002197265625	0.5325989496614834
600.0	680.0	-0.50732421875	-0.2559814453125	0.5682467450628945
600.0	700.0	-0.5467529296875	-0.248779296875	0.6006911891109139
600.0	720.0	-0.55474853515625	-0.28973388671875	0.6258527481533964
600.0	740.0	-0.63702392578125	-0.28778076171875	0.6990116228169454
600.0	760.0	-0.64727783203125	0.2171630859375	0.6827359648743965
600.0	780.0	0.40753173828125	0.20233154296875	0.4549946933609802
600.0	800.0	0.50091552734375	0.2047119140625	0.5411315304925407
620.0	0.0	-0.095947265625	0.22068285942077637	0.24063832243232675
620.0	20.0	-0.102783203125	0.212646484375	0.23618406839091016
620.0	40.0	-0.12603759765625	0.20506668090820312	0.24070276201503288
620.0	60.0	-0.1927490234375	0.17332839965820312	0.2592198298050975
620.0	80.0	-0.253662109375	0.10003662109375	0.2726752487711875
620.0	100.0	-0.26898193359375	0.09427642822265625	0.28502513138011915
620.0	120.0	-0.2945556640625	0.05928802490234375	0.3004631576884615
620.0	140.0	-0.2802734375	0.0819091796875	0.291997112117818
620.0	160.0	-0.26727294921875	0.14337158203125	0.30329892831698557
620.0	180.0	-0.2818603515625	0.2616119384765625	0.384559571635398
620.0	200.0	-0.27532958984375	0.256561279296875	0.3763377114746497
620.0	220.0	-0.29107666015625	0.216339111328125	0.36266821363053026
620.0	240.0	-0.3245849609375	0.15863037109375	0.36127412237820083
620.0	260.0	-0.3414306640625	0.05352783203125	0.34560110990001963
620.0	280.0	-0.38690185546875	-0.00970458984375	0.38702354557468066
620.0	300.0	-0.4044189453125	-0.0823974609375	0.41272754317663574
620.0	320.0	-0.427490234375	-0.195404052734375	0.4700325992003223
620.0	340.0	-0.44268798828125	-0.206146240234375	0.48833280386563094
620.0	360.0	-0.44525146484375	-0.1705322265625	0.47679147144414086
620.0	380.0	-0.44183349609375	-0.121917724609375	0.45834568814853405
620.0	400.0	-0.4146728515625	-0.05419921875	0.41819986745106164
620.0	420.0	-0.38983154296875	0.023651123046875	0.3905483420970761
620.0	440.0	-0.33905029296875	0.08734130859375	0.3501194158413153
620.0	460.0	-0.294189453125	0.147216796875	0.32896841734750404
620.0	480.0	-0.27203369140625	0.144195556640625	0.30788745965857484
620.0	500.0	-0.23724365234375	0.1162109375	0.26417708563013376
620.0	520.0	-0.26287841796875	-0.08135986328125	0.2751808314307094
620.0	540.0	-0.28704833984375	-0.2052001953125	0.35285105861162036
620.0	560.0	-0.32025146484375	-0.177978515625	0.366384160081527
620.0	580.0	-0.33770751953125	-0.173583984375	0.3797074773815362
620.0	600.0	-0.40130615234375	-0.15533447265625	0.43032014396765156
620.0	620.0	-0.47723388671875	-0.16973876953125	0.5065209102442539
620.0	640.0	-0.626953125	-0.1851806640625	0.6537293777167231
620.0	660.0	-0.69598388671875	-0.24072265625	0.7364380271307244
620.0	680.0	-0.72412109375	-0.24761962890625	0.7652887291953052
620.0	700.0	-0.78253173828125	-0.1973876953125	0.8070426405576443
620.0	720.0	-0.80670166015625	-0.193359375	0.8295513343966366
620.0	740.0	-0.8104248046875	-0.1900634765625	0.8324136526846472
620.0	760.0	-0.69061279296875	0.241943359375	0.7317667790749713
620.0	780.0	0.42315673828125	0.204833984375	0.47012613871998654
620.0	800.0	0.508544921875	0.20843505859375	0.5496026848695609
