# Supplementary material for: Real-time emotion detection by quantitative facial motion analysis
Source: PLoS One. 2023 Mar 10;18(3):e0282730. doi: 10.1371/journal.pone.0282730 (PMC10004542; doi:10.1371/journal.pone.0282730)
Supplement: S1 Dataset — Data from each participant is organized into folders by Study ID and subsequently by emotions. The data files (.csv) contain the pixel displacement results after DISC-processing of videos. (ZIP) [file pone.0282730.s004.zip › S1_Dataset/1/neutral/result/100056_cropped_result.csv]

pos_x	pos_y	disp_x	disp_y	disp_xy_indi
0.0	0.0	-0.10728859901428223	0.060722529888153076	0.12328044903578622
0.0	20.0	-0.13875794410705566	0.05340576171875	0.14868067271026414
0.0	40.0	-0.0935370922088623	0.05049896240234375	0.1062983199425209
0.0	60.0	-0.03996109962463379	0.00302886962890625	0.040075722506759844
0.0	80.0	-0.02894151210784912	-0.01180267333984375	0.03125562703027786
0.0	100.0	-0.03594475984573364	-0.00634002685546875	0.03649961233897602
0.0	120.0	0.0025613903999328613	-0.10807037353515625	0.10810072320206313
0.0	140.0	0.011319339275360107	-0.1277313232421875	0.12823189298622592
0.0	160.0	-0.00430142879486084	-0.085845947265625	0.08595364420203326
0.0	180.0	-0.0065991878509521484	-0.0631256103515625	0.06346961448243915
0.0	200.0	-0.009040296077728271	-0.019866943359375	0.021827102226763945
0.0	220.0	-0.07033997774124146	0.0377960205078125	0.07985143477023644
0.0	240.0	-0.12485998868942261	0.087066650390625	0.15221898168679904
0.0	260.0	-0.12392550706863403	0.063140869140625	0.13908379006214777
0.0	280.0	-0.09199565649032593	-0.00518798828125	0.09214182565747454
0.0	300.0	-0.06634539365768433	0.003143310546875	0.06641981376658018
0.0	320.0	-0.03961676359176636	-0.01336669921875	0.04181096274292708
0.0	340.0	-0.03628063201904297	0.083953857421875	0.09145782872840204
0.0	360.0	0.0021851658821105957	0.038543701171875	0.03860559350611176
0.0	380.0	0.017826318740844727	0.00494384765625	0.018499169427258093
0.0	400.0	0.028190255165100098	-0.01434326171875	0.03162941104424823
0.0	420.0	0.03921589255332947	-0.05035400390625	0.06382328680148745
0.0	440.0	0.06012296676635742	-0.063446044921875	0.08740807599425296
0.0	460.0	0.09988433122634888	0.0106201171875	0.10044733203829362
0.0	480.0	0.13448843359947205	0.011810302734375	0.1350060073578846
0.0	500.0	0.16392245888710022	0.05938720703125	0.17434853852718585
0.0	520.0	0.19551900029182434	0.11065673828125	0.2246610629418446
0.0	540.0	0.2694646418094635	0.10662841796875	0.28979443180299536
0.0	560.0	0.3689892292022705	0.16070556640625	0.40246655804083814
0.0	580.0	0.4846106171607971	0.261474609375	0.5506509072114361
0.0	600.0	0.31863486766815186	0.07830810546875	0.32811634868748235
0.0	620.0	0.32256266474723816	0.13665771484375	0.3503170046046221
0.0	640.0	0.1592462956905365	0.26763916015625	0.31143234054975827
0.0	660.0	0.1397058367729187	0.29278564453125	0.3244089309374834
0.0	680.0	0.13844379782676697	0.33294677734375	0.3605831966416175
0.0	700.0	0.10032707452774048	0.416748046875	0.42865423881891335
0.0	720.0	0.13487720489501953	0.28125	0.3119189364246632
0.0	740.0	0.4120643138885498	0.18743896484375	0.4526923506335598
0.0	760.0	0.5349413156509399	0.110107421875	0.5461555232187236
0.0	780.0	0.4823622703552246	0.13079833984375	0.4997815178336709
0.0	800.0	0.44871681928634644	0.13946533203125	0.4698907987490737
20.0	0.0	-0.11521720886230469	0.08079349994659424	0.14072169289644104
20.0	20.0	-0.1295452117919922	0.10567283630371094	0.16717867755997773
20.0	40.0	-0.0953369140625	0.08622360229492188	0.12854429888436658
20.0	60.0	-0.058254241943359375	0.047496795654296875	0.07516317117991686
20.0	80.0	-0.054088592529296875	0.04688262939453125	0.0715790247261394
20.0	100.0	-0.055103302001953125	0.03530120849609375	0.0654411889623281
20.0	120.0	-0.022541046142578125	-0.03621673583984375	0.04265853626291998
20.0	140.0	-0.018602371215820312	-0.0455474853515625	0.049199813380763756
20.0	160.0	-0.026935577392578125	-0.0162200927734375	0.03144227630198687
20.0	180.0	-0.026674270629882812	-0.005828857421875	0.027303704739115094
20.0	200.0	-0.05925559997558594	0.0419921875	0.0726262345127559
20.0	220.0	-0.112274169921875	0.0924835205078125	0.14546027222979144
20.0	240.0	-0.1620159149169922	0.141510009765625	0.21511448010363537
20.0	260.0	-0.15114212036132812	0.1083984375	0.18599505853586434
20.0	280.0	-0.110595703125	0.0308837890625	0.11482690441081363
20.0	300.0	-0.08213615417480469	0.04791259765625	0.0950892466938138
20.0	320.0	-0.03572273254394531	0.0145263671875	0.038563311113963314
20.0	340.0	-0.027345657348632812	0.08740234375	0.09158031813016375
20.0	360.0	0.01404571533203125	0.034515380859375	0.03726383816860748
20.0	380.0	0.0377655029296875	-0.003692626953125	0.037945601923637745
20.0	400.0	0.05237579345703125	-0.03204345703125	0.061400381747731526
20.0	420.0	0.06434059143066406	-0.0615234375	0.0890215988817548
20.0	440.0	0.08064460754394531	-0.0751953125	0.11026281217114689
20.0	460.0	0.10576057434082031	0.0279541015625	0.10939255403850275
20.0	480.0	0.1274394989013672	0.038604736328125	0.13315837017324755
20.0	500.0	0.15325355529785156	0.095703125	0.18068132262687606
20.0	520.0	0.1422710418701172	0.09130859375	0.16905120125988807
20.0	540.0	0.11784744262695312	0.07177734375	0.13798553116004109
20.0	560.0	0.11707496643066406	0.0816650390625	0.14274356857603346
20.0	580.0	0.06459236145019531	0.0760498046875	0.09977848440780995
20.0	600.0	0.022142410278320312	0.0294189453125	0.03682065556495879
20.0	620.0	-0.009828567504882812	0.046630859375	0.04765540667383989
20.0	640.0	-0.06313133239746094	0.091552734375	0.11120911968817129
20.0	660.0	-0.08915138244628906	0.06915283203125	0.11282767023220312
20.0	680.0	-0.12313652038574219	0.07666015625	0.14504958534578
20.0	700.0	-0.14249038696289062	0.05859375	0.15406731618320874
20.0	720.0	-0.15806007385253906	0.03643798828125	0.16220577651937867
20.0	740.0	-0.13360214233398438	-0.0338134765625	0.13781467132882824
20.0	760.0	-0.11749458312988281	0.0640869140625	0.1338361297218326
20.0	780.0	0.4788856506347656	0.1295166015625	0.4960907341043392
20.0	800.0	0.45179176330566406	0.1182861328125	0.4670197068717524
40.0	0.0	-0.12932586669921875	0.11349046230316162	0.17206180526569353
40.0	20.0	-0.1293182373046875	0.14426040649414062	0.19373763542855105
40.0	40.0	-0.11939239501953125	0.14499664306640625	0.18782590473368313
40.0	60.0	-0.07522964477539062	0.09041976928710938	0.11762327206367601
40.0	80.0	-0.07500457763671875	0.09320831298828125	0.11963894130501143
40.0	100.0	-0.08009719848632812	0.08917999267578125	0.11986922999256583
40.0	120.0	-0.042346954345703125	0.0066986083984375	0.042873487108382985
40.0	140.0	-0.03221893310546875	-0.017364501953125	0.0366003494318668
40.0	160.0	-0.042430877685546875	0.011322021484375	0.04391545914206624
40.0	180.0	-0.04242706298828125	0.0181884765625	0.046161416285423876
40.0	200.0	-0.07189178466796875	0.0525054931640625	0.08902390417829921
40.0	220.0	-0.08710479736328125	0.0441741943359375	0.09766578299961282
40.0	240.0	-0.123016357421875	0.0626678466796875	0.13805898449871098
40.0	260.0	-0.11706924438476562	0.019134521484375	0.1186226702332062
40.0	280.0	-0.088104248046875	-0.05841064453125	0.10570790849535017
40.0	300.0	-0.07039642333984375	-0.01690673828125	0.07239816446812158
40.0	320.0	-0.036334991455078125	0.01177978515625	0.03819679230469501
40.0	340.0	-0.0238037109375	0.063629150390625	0.06793589208826827
40.0	360.0	0.014705657958984375	0.04071044921875	0.04328506730500789
40.0	380.0	0.038177490234375	0.0269775390625	0.04674728200082345
40.0	400.0	0.056179046630859375	0.00299072265625	0.05625859669738376
40.0	420.0	0.07056045532226562	-0.035430908203125	0.07895648872248381
40.0	440.0	0.08847427368164062	-0.07025146484375	0.11297329514618262
40.0	460.0	0.11246109008789062	-0.00634765625	0.112640088439351
40.0	480.0	0.13235855102539062	-0.010498046875	0.13277422572822872
40.0	500.0	0.15701675415039062	0.059661865234375	0.16796963787294694
40.0	520.0	0.14410400390625	0.08447265625	0.16703770112086427
40.0	540.0	0.12573623657226562	0.07012939453125	0.14397129284922208
40.0	560.0	0.13068771362304688	0.0789794921875	0.15269917707117772
40.0	580.0	0.05541229248046875	0.05010986328125	0.0747095747277856
40.0	600.0	0.01207733154296875	0.041748046875	0.04345988213371022
40.0	620.0	-0.10933685302734375	0.0269775390625	0.1126158738535189
40.0	640.0	-0.20532989501953125	0.016845703125	0.20601976483460843
40.0	660.0	-0.24616622924804688	0.0028076171875	0.24618223968530611
40.0	680.0	-0.2767791748046875	-0.00628662109375	0.2768505611522941
40.0	700.0	-0.2734184265136719	-0.0272216796875	0.27477018725149394
40.0	720.0	-0.24658966064453125	-0.055908203125	0.25284815188854226
40.0	740.0	-0.18445587158203125	-0.05316162109375	0.19196386774182855
40.0	760.0	-0.11650848388671875	0.06597900390625	0.1338934493320818
40.0	780.0	0.4912109375	0.1307373046875	0.5083113494272787
40.0	800.0	0.463623046875	0.11566162109375	0.4778325440859932
60.0	0.0	-0.13341140747070312	0.16985869407653809	0.2159874524056917
60.0	20.0	-0.13041305541992188	0.18148231506347656	0.2234801908553834
60.0	40.0	-0.14884567260742188	0.20119094848632812	0.2502655230086321
60.0	60.0	-0.13039779663085938	0.18233108520507812	0.22416112508248262
60.0	80.0	-0.11692047119140625	0.16664886474609375	0.20357367389911277
60.0	100.0	-0.12121963500976562	0.16678619384765625	0.20618398184652648
60.0	120.0	-0.0979461669921875	0.119354248046875	0.15439847199793283
60.0	140.0	-0.0763702392578125	0.073974609375	0.10632335715391686
60.0	160.0	-0.09419631958007812	0.1006011962890625	0.13781707919275712
60.0	180.0	-0.0877532958984375	0.0897064208984375	0.12549056893426833
60.0	200.0	-0.08739089965820312	0.067138671875	0.11020331485127406
60.0	220.0	-0.0753173828125	0.0185699462890625	0.07757287579369052
60.0	240.0	-0.10936355590820312	0.0143280029296875	0.11029813701436576
60.0	260.0	-0.060672760009765625	-0.128570556640625	0.14216740780531512
60.0	280.0	-0.018589019775390625	-0.31329345703125	0.31384445490529467
60.0	300.0	-0.011997222900390625	-0.296478271484375	0.296720910654582
60.0	320.0	0.019012451171875	-0.290130615234375	0.29075289714092256
60.0	340.0	0.02489471435546875	-0.25262451171875	0.2538481647047645
60.0	360.0	0.02213287353515625	-0.033050537109375	0.03977690402911461
60.0	380.0	0.046875	-0.016571044921875	0.04971785549279855
60.0	400.0	0.07020950317382812	-0.044403076171875	0.08307230290199685
60.0	420.0	0.08850860595703125	-0.0838623046875	0.12192891156717553
60.0	440.0	0.09531402587890625	-0.113800048828125	0.14844263081247397
60.0	460.0	0.11623382568359375	-0.0885009765625	0.14609149559628798
60.0	480.0	0.12385940551757812	-0.0892333984375	0.15265566393643404
60.0	500.0	0.14144515991210938	-0.0030517578125	0.14147807776580917
60.0	520.0	0.1205596923828125	0.04791259765625	0.12973147822177958
60.0	540.0	0.10948562622070312	0.04730224609375	0.11926694778710992
60.0	560.0	0.11685943603515625	0.0594482421875	0.13111148420195093
60.0	580.0	0.045833587646484375	0.03948974609375	0.06049923803732414
60.0	600.0	0.006908416748046875	0.0390625	0.039668692040634446
60.0	620.0	-0.12169647216796875	0.015869140625	0.12272677361645754
60.0	640.0	-0.21873092651367188	-0.00885009765625	0.2189098957152337
60.0	660.0	-0.2471160888671875	-0.0225830078125	0.24814583135502224
60.0	680.0	-0.2751274108886719	-0.03533935546875	0.2773877471469329
60.0	700.0	-0.26993560791015625	-0.059326171875	0.2763780510228112
60.0	720.0	-0.23580551147460938	-0.08123779296875	0.2494069330396323
60.0	740.0	-0.19831085205078125	-0.12713623046875	0.2355648851991951
60.0	760.0	-0.15836715698242188	-0.04937744140625	0.16588637114158206
60.0	780.0	0.48746490478515625	0.12066650390625	0.5021776962014128
60.0	800.0	0.4295005798339844	0.07830810546875	0.4365809288778355
80.0	0.0	-0.1349029541015625	0.1782001554965973	0.2235041441323622
80.0	20.0	-0.10588836669921875	0.1625995635986328	0.19403856391113097
80.0	40.0	-0.1235198974609375	0.18555068969726562	0.22290406796622503
80.0	60.0	-0.1314697265625	0.19878387451171875	0.23832607446166956
80.0	80.0	-0.1293182373046875	0.19504547119140625	0.2340212433345938
80.0	100.0	-0.1501312255859375	0.21429443359375	0.26165146505456793
80.0	120.0	-0.1378173828125	0.18306732177734375	0.2291446602214782
80.0	140.0	-0.10869598388671875	0.1258697509765625	0.16630697857878268
80.0	160.0	-0.1265716552734375	0.1531982421875	0.198721124513721
80.0	180.0	-0.09942626953125	0.1125946044921875	0.1502102793874404
80.0	200.0	-0.06906890869140625	0.0386962890625	0.07917017705569675
80.0	220.0	-0.0552215576171875	-0.025787353515625	0.0609459434827961
80.0	240.0	-0.070068359375	-0.0775604248046875	0.10452365512833799
80.0	260.0	-0.01422882080078125	-0.25762939453125	0.25802202283510456
80.0	280.0	-0.00629425048828125	-0.3760986328125	0.37615129827323596
80.0	300.0	0.01952362060546875	-0.35333251953125	0.35387150368438464
80.0	320.0	0.054443359375	-0.34527587890625	0.3495418600604494
80.0	340.0	0.03714752197265625	-0.33758544921875	0.3396231351261781
80.0	360.0	0.05755615234375	-0.2144775390625	0.2220660384546074
80.0	380.0	0.064422607421875	-0.20513916015625	0.21501708624349974
80.0	400.0	0.09136199951171875	-0.250213623046875	0.26637168038855585
80.0	420.0	0.11220550537109375	-0.26788330078125	0.29043336287871646
80.0	440.0	0.11888885498046875	-0.262847900390625	0.2884849711481117
80.0	460.0	0.13616180419921875	-0.231201171875	0.268317011758777
80.0	480.0	0.11251068115234375	-0.2442626953125	0.2689292057302285
80.0	500.0	0.12410736083984375	-0.098388671875	0.15837603280786394
80.0	520.0	0.10260009765625	0.01007080078125	0.10309316692898546
80.0	540.0	0.0960540771484375	0.02655029296875	0.09965592703680218
80.0	560.0	0.10369110107421875	0.0501708984375	0.11519098702593789
80.0	580.0	0.0313568115234375	0.0281982421875	0.04217096739916323
80.0	600.0	-0.006072998046875	0.033203125	0.033753945177459964
80.0	620.0	-0.14479827880859375	0.0057373046875	0.1449118981002197
80.0	640.0	-0.23474884033203125	-0.01422119140625	0.23517920894978514
80.0	660.0	-0.25598907470703125	-0.02642822265625	0.25734967907912837
80.0	680.0	-0.2807159423828125	-0.04290771484375	0.2839762530582145
80.0	700.0	-0.26706695556640625	-0.06591796875	0.2750816921564116
80.0	720.0	-0.23148345947265625	-0.0926513671875	0.2493368561828392
80.0	740.0	-0.19153594970703125	-0.13885498046875	0.2365728759413288
80.0	760.0	0.13262939453125	0.14654541015625	0.19765149514129537
80.0	780.0	0.47271728515625	0.10107421875	0.4834021404394257
80.0	800.0	0.4677734375	0.10284423828125	0.4789456401077443
100.0	0.0	-0.13885498046875	0.18078497052192688	0.22795594128601016
100.0	20.0	-0.112884521484375	0.16429710388183594	0.199340044985234
100.0	40.0	-0.1217498779296875	0.1778106689453125	0.21549864678617667
100.0	60.0	-0.13733673095703125	0.202301025390625	0.24451397208352385
100.0	80.0	-0.1273345947265625	0.193603515625	0.23172488057292756
100.0	100.0	-0.155792236328125	0.2274169921875	0.27566231014726655
100.0	120.0	-0.1627960205078125	0.22718048095703125	0.2794879518352234
100.0	140.0	-0.12311553955078125	0.1603851318359375	0.20219007540656153
100.0	160.0	-0.13001251220703125	0.1619415283203125	0.20767357059843225
100.0	180.0	-0.05158233642578125	0.04766845703125	0.07023545562522256
100.0	200.0	0.0053253173828125	-0.0719451904296875	0.07214200878262042
100.0	220.0	0.054534912109375	-0.1671142578125	0.1757874620187685
100.0	240.0	0.0292510986328125	-0.17962646484375	0.18199256480276738
100.0	260.0	0.09804534912109375	-0.251434326171875	0.26987425009026333
100.0	280.0	0.11835479736328125	-0.345062255859375	0.36479558450954985
100.0	300.0	0.12164306640625	-0.349395751953125	0.3699654403962686
100.0	320.0	0.13043212890625	-0.3607177734375	0.383575093462446
100.0	340.0	0.0596466064453125	-0.41986083984375	0.4240764583123438
100.0	360.0	0.19005584716796875	-0.406494140625	0.44873010975996647
100.0	380.0	0.3235015869140625	-0.40899658203125	0.5214704985415395
100.0	400.0	0.481964111328125	-0.4798583984375	0.6801128488415079
100.0	420.0	0.528961181640625	-0.497528076171875	0.7261777456394084
100.0	440.0	0.6133956909179688	-0.51361083984375	0.8000314796567285
100.0	460.0	0.6912918090820312	-0.489410400390625	0.8469987634668774
100.0	480.0	0.6989288330078125	-0.472076416015625	0.8434202132791341
100.0	500.0	0.5549240112304688	-0.40118408203125	0.6847549385841406
100.0	520.0	0.21894073486328125	-0.305419921875	0.375787671512258
100.0	540.0	0.13616180419921875	-0.23956298828125	0.2755548262633567
100.0	560.0	0.13355255126953125	-0.10113525390625	0.1675249937569986
100.0	580.0	-0.001251220703125	-0.09417724609375	0.09418555746530717
100.0	600.0	-0.03525543212890625	0.0308837890625	0.04686954151101662
100.0	620.0	-0.21048736572265625	-0.04071044921875	0.21438813354394332
100.0	640.0	-0.31524658203125	-0.08880615234375	0.32751632047347956
100.0	660.0	-0.370941162109375	-0.0997314453125	0.3841141847565302
100.0	680.0	-0.39739227294921875	-0.09051513671875	0.40757037254314793
100.0	700.0	-0.38683319091796875	-0.1202392578125	0.40508936880036545
100.0	720.0	-0.3247833251953125	-0.15057373046875	0.35798974375280623
100.0	740.0	-0.25426483154296875	0.012451171875	0.2545695116085881
100.0	760.0	0.407470703125	0.074951171875	0.41430671255800056
100.0	780.0	0.4722137451171875	0.110107421875	0.4848808775663971
100.0	800.0	0.46710968017578125	0.11199951171875	0.48034918958936434
120.0	0.0	-0.12938690185546875	0.19469326734542847	0.23376577748121127
120.0	20.0	-0.1163177490234375	0.18215560913085938	0.21612608513484394
120.0	40.0	-0.12323760986328125	0.18768692016601562	0.22453037319306857
120.0	60.0	-0.14905548095703125	0.22307586669921875	0.2682915926877686
120.0	80.0	-0.13724517822265625	0.20812225341796875	0.2493012461122926
120.0	100.0	-0.16248321533203125	0.23926544189453125	0.28922093103650115
120.0	120.0	-0.15421295166015625	0.2214202880859375	0.2698306476955449
120.0	140.0	-0.08803558349609375	0.136688232421875	0.16258516797086447
120.0	160.0	-0.03656768798828125	0.0789031982421875	0.08696499581816945
120.0	180.0	0.05139923095703125	-0.0555877685546875	0.07570918673360416
120.0	200.0	0.06935882568359375	-0.1321258544921875	0.14922428798790716
120.0	220.0	0.069732666015625	-0.1952362060546875	0.20731575160675828
120.0	240.0	0.08065032958984375	-0.19915771484375	0.21486803169558488
120.0	260.0	0.44756317138671875	-0.219085693359375	0.49830847215002827
120.0	280.0	1.0191802978515625	-0.482086181640625	1.1274464803517892
120.0	300.0	1.0489578247070312	-0.510284423828125	1.166491625008816
120.0	320.0	1.14617919921875	-0.55615234375	1.2739828045073267
120.0	340.0	1.308013916015625	-0.79541015625	1.5308748221707025
120.0	360.0	1.1264572143554688	-0.889892578125	1.4355537803842258
120.0	380.0	0.353607177734375	-0.509246826171875	0.6199761012421348
120.0	400.0	0.44655609130859375	-0.53350830078125	0.6957323118034018
120.0	420.0	0.5021743774414062	-0.542510986328125	0.739254540496965
120.0	440.0	0.5737686157226562	-0.553985595703125	0.7975653356527223
120.0	460.0	0.6399688720703125	-0.53387451171875	0.8334159534601445
120.0	480.0	0.6473846435546875	-0.50665283203125	0.8220729705541447
120.0	500.0	0.560272216796875	-0.450347900390625	0.7188311264133801
120.0	520.0	0.455718994140625	-0.4095458984375	0.6127051856705001
120.0	540.0	0.322784423828125	-0.309814453125	0.4474089623948066
120.0	560.0	0.1920318603515625	-0.1322021484375	0.23313867856186538
120.0	580.0	0.13381195068359375	0.019775390625	0.13526531048321244
120.0	600.0	0.084197998046875	0.091064453125	0.12402434236091271
120.0	620.0	-0.45311737060546875	0.0777587890625	0.45974099319168843
120.0	640.0	-0.47353363037109375	-0.271240234375	0.5457154605068768
120.0	660.0	-0.4519500732421875	-0.48193359375	0.6606957374528828
120.0	680.0	-0.45549774169921875	-0.53656005859375	0.7038287356816405
120.0	700.0	-0.4183502197265625	-0.5682373046875	0.7056277636146255
120.0	720.0	-0.241973876953125	-0.5001220703125	0.5555838751632262
120.0	740.0	0.383880615234375	0.16259765625	0.41689605967281035
120.0	760.0	0.46942138671875	0.1217041015625	0.4849415703423347
120.0	780.0	0.46512603759765625	0.1190185546875	0.48011211941711884
120.0	800.0	0.4646759033203125	0.11767578125	0.4793446407537548
140.0	0.0	-0.1541900634765625	0.22295257449150085	0.2710764212307935
140.0	20.0	-0.13665771484375	0.20061492919921875	0.24273788506107413
140.0	40.0	-0.133056640625	0.19604110717773438	0.2369307605987081
140.0	60.0	-0.13873291015625	0.20730209350585938	0.24944133244579617
140.0	80.0	-0.126739501953125	0.196380615234375	0.23372686494102002
140.0	100.0	-0.13861083984375	0.212066650390625	0.253348039522885
140.0	120.0	-0.1421966552734375	0.218017578125	0.2602912851834331
140.0	140.0	-0.0293731689453125	0.0894012451171875	0.09410295257000872
140.0	160.0	0.03564453125	0.0146942138671875	0.038554539670535196
140.0	180.0	0.0599212646484375	-0.082305908203125	0.10180776238681079
140.0	200.0	-0.001495361328125	-0.102813720703125	0.10282459467618556
140.0	220.0	-0.0544281005859375	-0.1429290771484375	0.15294162032585154
140.0	240.0	0.1308746337890625	-0.224578857421875	0.25993043871454546
140.0	260.0	0.5662384033203125	-0.2132568359375	0.6050656224483512
140.0	280.0	1.222320556640625	-0.46728515625	1.3085957971955413
140.0	300.0	1.2227783203125	-0.598480224609375	1.3613836343495345
140.0	320.0	1.357940673828125	-0.680145263671875	1.5187496348417886
140.0	340.0	1.5631103515625	-1.040740966796875	1.87788597394281
140.0	360.0	1.1447296142578125	-1.0897216796875	1.580474368327366
140.0	380.0	0.2085723876953125	-0.69134521484375	0.7221223213530202
140.0	400.0	0.27984619140625	-0.5958251953125	0.6582716416600082
140.0	420.0	0.37261962890625	-0.57244873046875	0.6830394841160465
140.0	440.0	0.4643096923828125	-0.57586669921875	0.7397336991848622
140.0	460.0	0.547576904296875	-0.542724609375	0.7709672287072877
140.0	480.0	0.5442657470703125	-0.5032958984375	0.7413042322946873
140.0	500.0	0.456756591796875	-0.42218017578125	0.6219828654975829
140.0	520.0	0.37164306640625	-0.361083984375	0.5181700614469786
140.0	540.0	0.2481842041015625	-0.24578857421875	0.34929560887880057
140.0	560.0	0.1332550048828125	-0.0753173828125	0.15306732009166116
140.0	580.0	0.1066436767578125	0.0753173828125	0.13055872987337716
140.0	600.0	0.0863189697265625	0.12725830078125	0.15377138762587242
140.0	620.0	0.091705322265625	0.140869140625	0.16808920522231094
140.0	640.0	0.1071014404296875	0.15814208984375	0.1909964374596097
140.0	660.0	0.1905670166015625	0.112548828125	0.2213210937274868
140.0	680.0	0.210723876953125	0.10675048828125	0.2362206999109965
140.0	700.0	0.25653076171875	0.1529541015625	0.29866869419608355
140.0	720.0	0.278472900390625	0.15692138671875	0.31964273472378885
140.0	740.0	0.3475799560546875	0.15594482421875	0.38096012134027274
140.0	760.0	0.445281982421875	0.13214111328125	0.46447531440192075
140.0	780.0	0.4452667236328125	0.1300048828125	0.4638574400931727
140.0	800.0	0.4451446533203125	0.12921142578125	0.4635184515551508
160.0	0.0	-0.1499176025390625	0.21742060780525208	0.26409658886374426
160.0	20.0	-0.151641845703125	0.2160968780517578	0.26399452659471306
160.0	40.0	-0.15167236328125	0.214263916015625	0.2625138691377472
160.0	60.0	-0.153045654296875	0.21796798706054688	0.26633252839708726
160.0	80.0	-0.1662139892578125	0.24262237548828125	0.2940964251951607
160.0	100.0	-0.12884521484375	0.20247650146484375	0.23999546461042753
160.0	120.0	-0.069305419921875	0.1337127685546875	0.15060659250214398
160.0	140.0	0.0309906005859375	0.0383453369140625	0.04930296327534557
160.0	160.0	0.0921630859375	-0.012847900390625	0.09305430110408885
160.0	180.0	0.007293701171875	-0.086578369140625	0.08688505095719826
160.0	200.0	-0.1017913818359375	-0.0915679931640625	0.13691670017993943
160.0	220.0	-0.1807861328125	-0.1275177001953125	0.22123378964434998
160.0	240.0	0.1740875244140625	-0.2271881103515625	0.28621827971275793
160.0	260.0	0.9047393798828125	-0.224273681640625	0.9321223255492685
160.0	280.0	1.805389404296875	-0.4658203125	1.8645158794402967
160.0	300.0	1.8329620361328125	-0.624359130859375	1.9363817160342172
160.0	320.0	2.082794189453125	-0.735321044921875	2.208784433738317
160.0	340.0	2.2749481201171875	-1.00482177734375	2.4869772321935275
160.0	360.0	1.396575927734375	-1.03277587890625	1.736965842490205
160.0	380.0	0.252716064453125	-0.75885009765625	0.7998242806676827
160.0	400.0	0.3140411376953125	-0.641876220703125	0.7145816390511955
160.0	420.0	0.3746490478515625	-0.59149169921875	0.7001602240207355
160.0	440.0	0.455078125	-0.560516357421875	0.7219935503804745
160.0	460.0	0.46881103515625	-0.49560546875	0.6822085951812553
160.0	480.0	0.433441162109375	-0.422882080078125	0.6055580027230482
160.0	500.0	0.3514862060546875	-0.3028564453125	0.4639661404823002
160.0	520.0	0.2661590576171875	-0.2305908203125	0.35215446946483725
160.0	540.0	0.191162109375	-0.1246337890625	0.22820283398059546
160.0	560.0	0.1135711669921875	-0.002685546875	0.11360291428473639
160.0	580.0	0.083648681640625	0.09808349609375	0.12890878226942998
160.0	600.0	0.0720672607421875	0.14251708984375	0.15970225724270132
160.0	620.0	0.0767822265625	0.14715576171875	0.16598291635864398
160.0	640.0	0.0868377685546875	0.15704345703125	0.17945318454650933
160.0	660.0	0.069732666015625	0.16204833984375	0.17641516135457916
160.0	680.0	0.1178131103515625	0.1651611328125	0.20287466269255436
160.0	700.0	0.1771087646484375	0.1181640625	0.2129090420386122
160.0	720.0	0.22918701171875	0.09161376953125	0.24681930456975087
160.0	740.0	0.333251953125	0.13299560546875	0.35881011041444555
160.0	760.0	0.3689422607421875	0.1280517578125	0.3905325139350467
160.0	780.0	0.381927490234375	0.12884521484375	0.4030752996461836
160.0	800.0	0.38360595703125	0.12872314453125	0.4046272089317206
180.0	0.0	-0.17144775390625	0.23940891027450562	0.2944672454422127
180.0	20.0	-0.1830596923828125	0.24576187133789062	0.3064469748240172
180.0	40.0	-0.184783935546875	0.24600601196289062	0.30767525210532864
180.0	60.0	-0.1820220947265625	0.2434844970703125	0.3040012225012076
180.0	80.0	-0.183349609375	0.25629425048828125	0.3151250895935056
180.0	100.0	-0.138275146484375	0.22774505615234375	0.26643540818950767
180.0	120.0	-0.0524444580078125	0.14031982421875	0.14980011430073778
180.0	140.0	0.0673675537109375	0.084014892578125	0.10768885489181289
180.0	160.0	0.0995330810546875	0.0350189208984375	0.10551378604300964
180.0	180.0	-0.0720672607421875	-0.0498809814453125	0.0876458919792026
180.0	200.0	-0.1439361572265625	-0.080047607421875	0.16469740984944584
180.0	220.0	-0.200347900390625	-0.11474609375	0.23088080739164005
180.0	240.0	0.2067108154296875	-0.2180023193359375	0.30042365494656775
180.0	260.0	1.0979766845703125	-0.1865234375	1.1137072293007853
180.0	280.0	2.14825439453125	-0.35565185546875	2.177495163237152
180.0	300.0	2.206878662109375	-0.529998779296875	2.2696281931915285
180.0	320.0	2.38568115234375	-0.58416748046875	2.4561608672652957
180.0	340.0	2.5933685302734375	-0.808380126953125	2.7164386176509416
180.0	360.0	1.4363555908203125	-1.006805419921875	1.754073697672031
180.0	380.0	0.29766845703125	-0.74163818359375	0.7991456098081262
180.0	400.0	0.3172760009765625	-0.6131591796875	0.690382676803762
180.0	420.0	0.35089111328125	-0.5181884765625	0.6258145656837332
180.0	440.0	0.310546875	-0.4461669921875	0.5436031148640581
180.0	460.0	0.096771240234375	-0.263885498046875	0.28106979385189435
180.0	480.0	0.040924072265625	-0.103240966796875	0.11105618810293978
180.0	500.0	0.0004730224609375	-0.008880615234375	0.008893203988977465
180.0	520.0	-0.0148162841796875	0.03338623046875	0.03652619144950304
180.0	540.0	-0.0032806396484375	0.1102294921875	0.11027830042404999
180.0	560.0	0.0582275390625	0.08203125	0.10059608482360267
180.0	580.0	0.0605010986328125	0.10308837890625	0.11953073580170029
180.0	600.0	0.0511016845703125	0.13555908203125	0.14487113890309167
180.0	620.0	0.0497283935546875	0.13189697265625	0.1409600103625615
180.0	640.0	0.0518341064453125	0.13507080078125	0.14467513889632908
180.0	660.0	0.03790283203125	0.13726806640625	0.14240486905615204
180.0	680.0	0.06890869140625	0.14300537109375	0.15874175226758377
180.0	700.0	0.1233978271484375	0.07867431640625	0.14634436035237708
180.0	720.0	0.186187744140625	0.05413818359375	0.1938989917225085
180.0	740.0	0.2281341552734375	0.06597900390625	0.23748351892033653
180.0	760.0	0.289276123046875	0.11248779296875	0.3103774781326943
180.0	780.0	0.3018951416015625	0.1146240234375	0.32292312285066865
180.0	800.0	0.302734375	0.115966796875	0.3241857488911074
200.0	0.0	-0.1514129638671875	0.23409608006477356	0.2787953735784349
200.0	20.0	-0.177093505859375	0.24667739868164062	0.30366403942170295
200.0	40.0	-0.1856536865234375	0.25585174560546875	0.31611296564536595
200.0	60.0	-0.17596435546875	0.24828720092773438	0.3043188928411474
200.0	80.0	-0.2035064697265625	0.2817230224609375	0.34753811964314674
200.0	100.0	-0.1330413818359375	0.24439239501953125	0.2782582470012314
200.0	120.0	-0.010345458984375	0.14267730712890625	0.14305188740856803
200.0	140.0	0.115692138671875	0.0981903076171875	0.15174322871360774
200.0	160.0	-0.0082244873046875	0.0443115234375	0.045068318148973316
200.0	180.0	-0.1258697509765625	-0.0175933837890625	0.12709335688402879
200.0	200.0	-0.14404296875	-0.0436859130859375	0.1505218783050011
200.0	220.0	-0.2227020263671875	-0.0817108154296875	0.23721899145354264
200.0	240.0	0.10675048828125	-0.2192535400390625	0.2438601680634746
200.0	260.0	0.7978668212890625	-0.182769775390625	0.81853298975072
200.0	280.0	1.4360809326171875	-0.129547119140625	1.4419122376567466
200.0	300.0	1.4850311279296875	-0.355621337890625	1.5270180047672124
200.0	320.0	1.53741455078125	-0.379150390625	1.5834767190157875
200.0	340.0	1.4263916015625	-0.474822998046875	1.503346227747373
200.0	360.0	0.826385498046875	-0.73541259765625	1.1062299400096234
200.0	380.0	0.2565460205078125	-0.63970947265625	0.6892344086336175
200.0	400.0	0.1603851318359375	-0.4659423828125	0.49277347190673865
200.0	420.0	0.112030029296875	-0.332122802734375	0.3505086069704926
200.0	440.0	0.0784759521484375	-0.230621337890625	0.24360762827971064
200.0	460.0	-0.00323486328125	-0.08184814453125	0.0819120449241549
200.0	480.0	-0.0679931640625	0.0728759765625	0.09966934493197038
200.0	500.0	-0.0745391845703125	0.126190185546875	0.1465607483767801
200.0	520.0	-0.06903076171875	0.1619873046875	0.1760827445929663
200.0	540.0	-0.0634765625	0.2078857421875	0.21736088836693718
200.0	560.0	-0.013885498046875	0.1712646484375	0.1718266186026782
200.0	580.0	0.009429931640625	0.09674072265625	0.09719923369451193
200.0	600.0	-0.0037689208984375	0.12109375	0.1211523877346261
200.0	620.0	0.00286865234375	0.1173095703125	0.11734463964396791
200.0	640.0	0.00897216796875	0.11773681640625	0.11807818484181777
200.0	660.0	0.01629638671875	0.11505126953125	0.11619968520111999
200.0	680.0	0.0260772705078125	0.093994140625	0.0975444642661484
200.0	700.0	0.0576324462890625	0.019287109375	0.06077410183050743
200.0	720.0	0.0966644287109375	0.0087890625	0.0970631722005871
200.0	740.0	0.1645660400390625	0.015869140625	0.16532940197773155
200.0	760.0	0.2486419677734375	0.09228515625	0.26521572012671885
200.0	780.0	0.2694854736328125	0.09796142578125	0.2867383152635808
200.0	800.0	0.27508544921875	0.1007080078125	0.2929404499372595
220.0	0.0	-0.1060638427734375	0.21966883540153503	0.24393428621359312
220.0	20.0	-0.147308349609375	0.2433795928955078	0.28448791908026777
220.0	40.0	-0.1550750732421875	0.2526397705078125	0.2964373997715369
220.0	60.0	-0.1417083740234375	0.2347869873046875	0.2742374749664567
220.0	80.0	-0.1775665283203125	0.27347564697265625	0.3260656398132763
220.0	100.0	-0.0107269287109375	0.21865081787109375	0.2189137893218875
220.0	120.0	0.11285400390625	0.1594696044921875	0.19536269079475385
220.0	140.0	0.0507049560546875	0.110137939453125	0.12124915783413928
220.0	160.0	-0.0450286865234375	0.0721893310546875	0.08508162038977203
220.0	180.0	-0.12335205078125	0.0233917236328125	0.12555039293627862
220.0	200.0	-0.1316070556640625	-0.0070953369140625	0.13179818248552483
220.0	220.0	-0.1920013427734375	-0.0357513427734375	0.19530149548046696
220.0	240.0	0.0821685791015625	-0.161376953125	0.18109167952028657
220.0	260.0	0.784515380859375	-0.1427001953125	0.7973880664689909
220.0	280.0	1.3363037109375	0.10223388671875	1.3402087059331302
220.0	300.0	1.26202392578125	-0.1248779296875	1.2681872442850677
220.0	320.0	1.2524566650390625	-0.137176513671875	1.2599464646182157
220.0	340.0	0.96795654296875	-0.10614013671875	0.973758490437279
220.0	360.0	0.2266845703125	-0.34033203125	0.408915377446867
220.0	380.0	0.1470184326171875	-0.449676513671875	0.4730997637679673
220.0	400.0	0.093505859375	-0.358795166015625	0.3707793371988752
220.0	420.0	0.0516815185546875	-0.221954345703125	0.227891884314955
220.0	440.0	0.02069091796875	-0.109344482421875	0.11128490428848502
220.0	460.0	-0.03289794921875	0.000213623046875	0.03289864279275986
220.0	480.0	-0.064208984375	0.099151611328125	0.11812635482157469
220.0	500.0	-0.0563812255859375	0.1446533203125	0.15525277993003248
220.0	520.0	-0.0441131591796875	0.177734375	0.1831269474147731
220.0	540.0	-0.013702392578125	0.210693359375	0.2111384551593763
220.0	560.0	0.0045928955078125	0.21539306640625	0.21544202873402604
220.0	580.0	-0.0402374267578125	0.0767822265625	0.08668656659474643
220.0	600.0	-0.0532379150390625	0.0882568359375	0.1030705810956998
220.0	620.0	-0.0484619140625	0.086669921875	0.09929870327662763
220.0	640.0	-0.0421295166015625	0.08355712890625	0.09357718717794958
220.0	660.0	-0.046661376953125	0.08416748046875	0.09623642173116703
220.0	680.0	-0.0719451904296875	0.0504150390625	0.08785093391442915
220.0	700.0	-0.0450592041015625	-0.0709228515625	0.08402608373607968
220.0	720.0	0.005828857421875	-0.11468505859375	0.11483308862647743
220.0	740.0	0.0671539306640625	-0.126953125	0.14362014604817577
220.0	760.0	0.14013671875	0.00445556640625	0.14020753194467517
220.0	780.0	0.182373046875	0.02685546875	0.18433975270747538
220.0	800.0	0.2049713134765625	0.042724609375	0.20937676947205386
240.0	0.0	-0.0594940185546875	0.19210009276866913	0.2011019241218661
240.0	20.0	-0.0953826904296875	0.2151660919189453	0.23535994719849346
240.0	40.0	-0.1008453369140625	0.222625732421875	0.24440130669390264
240.0	60.0	-0.1026153564453125	0.21299362182617188	0.23642376005179525
240.0	80.0	-0.0989837646484375	0.2263946533203125	0.2470876862897092
240.0	100.0	0.1058807373046875	0.2034759521484375	0.22937566051108707
240.0	120.0	0.0224151611328125	0.160919189453125	0.1624728438320099
240.0	140.0	-0.0524444580078125	0.1232147216796875	0.13391149619930345
240.0	160.0	-0.1041717529296875	0.0969390869140625	0.1422987725884381
240.0	180.0	-0.1417083740234375	0.0674591064453125	0.15694583240967713
240.0	200.0	-0.1163177490234375	0.0135498046875	0.11710429516012123
240.0	220.0	-0.1781005859375	-0.021453857421875	0.17938808965357472
240.0	240.0	0.042205810546875	-0.0622100830078125	0.07517595940031378
240.0	260.0	0.625701904296875	0.03125	0.6264817918668791
240.0	280.0	1.050537109375	0.46051025390625	1.1470387579008738
240.0	300.0	0.9349365234375	0.16253662109375	0.9489596704043709
240.0	320.0	0.849578857421875	0.139404296875	0.8609400635151507
240.0	340.0	0.5768585205078125	0.12939453125	0.5911926060091327
240.0	360.0	0.072479248046875	-0.138702392578125	0.15649790766760027
240.0	380.0	0.036407470703125	-0.151641845703125	0.15595112468734965
240.0	400.0	-0.0044708251953125	-0.1187744140625	0.11885852814929705
240.0	420.0	-0.0230560302734375	-0.04962158203125	0.054716377212437405
240.0	440.0	-0.0372161865234375	0.0223388671875	0.04340586972482011
240.0	460.0	-0.0491180419921875	0.04302978515625	0.06530041699514122
240.0	480.0	-0.0629425048828125	0.103363037109375	0.12101932226465702
240.0	500.0	-0.0541229248046875	0.13134765625	0.14206159858238265
240.0	520.0	-0.0469512939453125	0.1580810546875	0.16490616681692502
240.0	540.0	-0.0153961181640625	0.19537353515625	0.19597923026170969
240.0	560.0	-0.024688720703125	0.145263671875	0.1473467586903919
240.0	580.0	-0.094451904296875	0.0181884765625	0.09618722838802793
240.0	600.0	-0.0609283447265625	0.0377197265625	0.07165920012858505
240.0	620.0	-0.054229736328125	0.03973388671875	0.06722831290458223
240.0	640.0	-0.0408477783203125	0.03936767578125	0.05673054635840386
240.0	660.0	-0.047393798828125	0.02874755859375	0.05543098675345652
240.0	680.0	-0.079345703125	-0.0103759765625	0.08002125651366757
240.0	700.0	-0.0432586669921875	-0.1583251953125	0.16412854639179086
240.0	720.0	-0.0041656494140625	-0.22259521484375	0.22263418943723828
240.0	740.0	0.0303802490234375	-0.266845703125	0.268569523228161
240.0	760.0	0.0809326171875	-0.31005859375	0.3204472188723846
240.0	780.0	0.1056365966796875	-0.179931640625	0.20864919327922435
240.0	800.0	0.14141845703125	-0.13165283203125	0.19321399579468365
260.0	0.0	-0.05572509765625	0.21859626471996307	0.2255872635108613
260.0	20.0	-0.066650390625	0.22542762756347656	0.2350742219797028
260.0	40.0	-0.071685791015625	0.23171615600585938	0.24255149883615978
260.0	60.0	-0.018829345703125	0.19997024536132812	0.20085478159475706
260.0	80.0	-0.0501708984375	0.22351837158203125	0.22907985831301042
260.0	100.0	-0.018524169921875	0.1927337646484375	0.19362192258846567
260.0	120.0	-0.0831298828125	0.157958984375	0.17849823013464722
260.0	140.0	-0.10784912109375	0.12890625	0.16807216964672306
260.0	160.0	-0.12322998046875	0.1126708984375	0.16697412805893597
260.0	180.0	-0.164642333984375	0.07861328125	0.18244765311922784
260.0	200.0	-0.12420654296875	0.038482666015625	0.1300314611927363
260.0	220.0	-0.17425537109375	0.0145111083984375	0.17485853316887834
260.0	240.0	-0.126068115234375	0.0251922607421875	0.1285605681383293
260.0	260.0	0.080596923828125	-0.000946044921875	0.08060247596414634
260.0	280.0	0.093658447265625	0.022125244140625	0.09623632979540585
260.0	300.0	0.143341064453125	0.0084228515625	0.14358831842109873
260.0	320.0	0.145233154296875	0.021728515625	0.1468495743891884
260.0	340.0	0.056060791015625	0.023712158203125	0.06086935793934095
260.0	360.0	0.02166748046875	0.008941650390625	0.023439983395297594
260.0	380.0	0.0009765625	0.066802978515625	0.06681011609685664
260.0	400.0	-0.02587890625	0.0728759765625	0.07733450554981482
260.0	420.0	-0.033905029296875	0.09564208984375	0.101473939320901
260.0	440.0	-0.048858642578125	0.101409912109375	0.11256614601472385
260.0	460.0	-0.05615234375	0.0933837890625	0.1089661312898997
260.0	480.0	-0.064422607421875	0.1060791015625	0.12410901713953025
260.0	500.0	-0.061187744140625	0.110931396484375	0.12668746883173646
260.0	520.0	-0.058258056640625	0.129150390625	0.14168212506216993
260.0	540.0	-0.0411376953125	0.155517578125	0.1608664883730902
260.0	560.0	-0.02716064453125	0.1060791015625	0.10950103378352238
260.0	580.0	-0.07568359375	0.00262451171875	0.07572908572455431
260.0	600.0	-0.081756591796875	-0.00775146484375	0.08212323367637651
260.0	620.0	-0.053314208984375	0.00567626953125	0.053615528677995974
260.0	640.0	-0.0233154296875	0.00885009765625	0.024938594387774106
260.0	660.0	-0.06121826171875	-0.01080322265625	0.062164179296648685
260.0	680.0	-0.071929931640625	-0.04412841796875	0.08438739442742431
260.0	700.0	-0.059661865234375	-0.159912109375	0.17067929249913913
260.0	720.0	-0.046630859375	-0.23065185546875	0.23531832796709262
260.0	740.0	-0.028900146484375	-0.26641845703125	0.26798136635544334
260.0	760.0	0.010345458984375	-0.37908935546875	0.379230494490237
260.0	780.0	0.015777587890625	-0.24456787109375	0.24507626537666904
260.0	800.0	0.0555419921875	-0.20068359375	0.20822780241017613
280.0	0.0	-0.09320068359375	0.25365200638771057	0.2702326918913651
280.0	20.0	-0.102081298828125	0.2637138366699219	0.2827818580135706
280.0	40.0	-0.093841552734375	0.25441741943359375	0.27117238120953185
280.0	60.0	-0.06427001953125	0.23759841918945312	0.24613744983621313
280.0	80.0	-0.037109375	0.207122802734375	0.21042091418258177
280.0	100.0	-0.02899169921875	0.1700592041015625	0.17251275756664305
280.0	120.0	-0.10675048828125	0.148284912109375	0.1827131136715982
280.0	140.0	-0.123504638671875	0.131744384765625	0.18058233216664205
280.0	160.0	-0.123565673828125	0.1225128173828125	0.17400536247964585
280.0	180.0	-0.163055419921875	0.0918121337890625	0.18712706345368568
280.0	200.0	-0.12359619140625	0.0607757568359375	0.13773057448915033
280.0	220.0	-0.13238525390625	0.01507568359375	0.13324087844066904
280.0	240.0	-0.105316162109375	0.0261077880859375	0.10850396582700733
280.0	260.0	-0.055694580078125	0.07098388671875	0.09022526488616706
280.0	280.0	-0.0225830078125	0.085662841796875	0.08858958576816955
280.0	300.0	0.016082763671875	0.110443115234375	0.11160796114076638
280.0	320.0	-0.00262451171875	0.1280517578125	0.12807865060435722
280.0	340.0	-0.026641845703125	0.126190185546875	0.1289718995394883
280.0	360.0	-0.03216552734375	0.12200927734375	0.12617798899667737
280.0	380.0	-0.0313720703125	0.131011962890625	0.1347157793881138
280.0	400.0	-0.023223876953125	0.129974365234375	0.13203289014034572
280.0	420.0	0.009124755859375	0.12762451171875	0.12795029175794229
280.0	440.0	0.0120849609375	0.13177490234375	0.1323278926325276
280.0	460.0	0.017578125	0.12200927734375	0.1232690319441981
280.0	480.0	0.05230712890625	0.102630615234375	0.11519148804404508
280.0	500.0	0.03118896484375	0.095947265625	0.10088919322176672
280.0	520.0	0.0172119140625	0.089111328125	0.09075835380776968
280.0	540.0	0.01239013671875	0.09149169921875	0.09232684611662816
280.0	560.0	-0.011383056640625	0.08807373046875	0.08880628343290636
280.0	580.0	-0.072265625	-0.02374267578125	0.07606599246637212
280.0	600.0	-0.088623046875	-0.018798828125	0.09059492467175928
280.0	620.0	-0.036590576171875	-0.00152587890625	0.036622378008894035
280.0	640.0	-0.0103759765625	0.00140380859375	0.010470509452430462
280.0	660.0	-0.04461669921875	-0.01580810546875	0.04733440659486005
280.0	680.0	-0.05023193359375	-0.06585693359375	0.08282742815600704
280.0	700.0	-0.069244384765625	-0.1912841796875	0.2034316155868839
280.0	720.0	-0.070098876953125	-0.271240234375	0.28015195393552816
280.0	740.0	-0.056549072265625	-0.3057861328125	0.31097098995650185
280.0	760.0	-0.020660400390625	-0.429443359375	0.42994005518861156
280.0	780.0	-0.008087158203125	-0.2647705078125	0.26489398621918825
280.0	800.0	0.0281982421875	-0.22314453125	0.22491914700453391
300.0	0.0	-0.324951171875	0.38751041889190674	0.5057248153420166
300.0	20.0	-0.31927490234375	0.3852672576904297	0.5003671882876765
300.0	40.0	-0.27801513671875	0.3337440490722656	0.43437024131021695
300.0	60.0	-0.282684326171875	0.2703361511230469	0.3911419983423793
300.0	80.0	-0.096405029296875	0.20610809326171875	0.22754005313727224
300.0	100.0	-0.105316162109375	0.17237091064453125	0.20199808127275154
300.0	120.0	-0.132568359375	0.147918701171875	0.1986310954099423
300.0	140.0	-0.141021728515625	0.1334381103515625	0.19414648389226732
300.0	160.0	-0.1549072265625	0.11773681640625	0.19457185505299765
300.0	180.0	-0.1922607421875	0.08880615234375	0.2117798991419858
300.0	200.0	-0.168487548828125	0.0641632080078125	0.18029135135098306
300.0	220.0	-0.1522216796875	0.0204010009765625	0.15358268329381913
300.0	240.0	-0.15081787109375	0.047637939453125	0.15816258570404884
300.0	260.0	-0.145904541015625	0.100433349609375	0.17712987552284665
300.0	280.0	-0.13531494140625	0.105010986328125	0.1712817579819361
300.0	300.0	-0.092437744140625	0.120758056640625	0.15207644388736885
300.0	320.0	-0.093414306640625	0.133148193359375	0.1626489289236613
300.0	340.0	-0.083038330078125	0.138946533203125	0.16186878436354168
300.0	360.0	-0.064117431640625	0.12701416015625	0.14228015293914942
300.0	380.0	-0.046142578125	0.141632080078125	0.14895899980624916
300.0	400.0	-0.026153564453125	0.1484375	0.15072392092781345
300.0	420.0	0.009002685546875	0.13482666015625	0.13512689086908217
300.0	440.0	0.02191162109375	0.1392822265625	0.14099524025712235
300.0	460.0	0.03619384765625	0.123291015625	0.1284938486543532
300.0	480.0	0.068817138671875	0.095977783203125	0.11809967588257868
300.0	500.0	0.037322998046875	0.081085205078125	0.08926262748635973
300.0	520.0	0.0115966796875	0.07757568359375	0.07843768013405349
300.0	540.0	0.011688232421875	0.08258056640625	0.08340362537159182
300.0	560.0	0.009490966796875	0.073486328125	0.07409668597200923
300.0	580.0	-0.0712890625	0.0015869140625	0.07130672288340467
300.0	600.0	-0.037261962890625	-0.019287109375	0.04195767470327124
300.0	620.0	-0.021820068359375	-0.00946044921875	0.023782671898429444
300.0	640.0	-0.018463134765625	-0.00665283203125	0.019625175652963123
300.0	660.0	-0.04656982421875	-0.0242919921875	0.05252475047254233
300.0	680.0	-0.029022216796875	-0.06317138671875	0.06951915684021691
300.0	700.0	-0.060028076171875	-0.19830322265625	0.20718961857378543
300.0	720.0	-0.070831298828125	-0.263916015625	0.27325580725220533
300.0	740.0	-0.06005859375	-0.29510498046875	0.30115441916181285
300.0	760.0	-0.05389404296875	-0.396728515625	0.40037243034146763
300.0	780.0	-0.033416748046875	-0.30035400390625	0.30220722478548384
300.0	800.0	0.00958251953125	-0.2689208984375	0.26909157232622316
320.0	0.0	-0.36138916015625	0.4039199948310852	0.5419903018530715
320.0	20.0	-0.342681884765625	0.3849468231201172	0.5153784345282522
320.0	40.0	-0.28564453125	0.30286407470703125	0.41631652138868863
320.0	60.0	-0.27008056640625	0.23821640014648438	0.3601257636563521
320.0	80.0	-0.11175537109375	0.19997406005859375	0.2290827092222803
320.0	100.0	-0.12933349609375	0.16828155517578125	0.21224004104836475
320.0	120.0	-0.150909423828125	0.15520477294921875	0.21647673257501648
320.0	140.0	-0.164031982421875	0.141021728515625	0.21631832832838033
320.0	160.0	-0.155181884765625	0.118133544921875	0.19503064322105995
320.0	180.0	-0.177001953125	0.1020050048828125	0.20429075463957566
320.0	200.0	-0.174072265625	0.066497802734375	0.18634138410004475
320.0	220.0	-0.157470703125	0.046875	0.1642993851713447
320.0	240.0	-0.175628662109375	0.038360595703125	0.17976919162366956
320.0	260.0	-0.190673828125	0.1051025390625	0.21772242063973654
320.0	280.0	-0.171630859375	0.10968017578125	0.20368331509774415
320.0	300.0	-0.099700927734375	0.114898681640625	0.15212488959354667
320.0	320.0	-0.09930419921875	0.119384765625	0.15528698028428967
320.0	340.0	-0.087799072265625	0.129638671875	0.15657222721868128
320.0	360.0	-0.0721435546875	0.110076904296875	0.13161161553043743
320.0	380.0	-0.05792236328125	0.138092041015625	0.14974782789725585
320.0	400.0	-0.041656494140625	0.1539306640625	0.1594675918260828
320.0	420.0	0.005706787109375	0.1376953125	0.1378135207575236
320.0	440.0	0.02294921875	0.142059326171875	0.1439010729412485
320.0	460.0	0.029815673828125	0.1292724609375	0.13266628645840134
320.0	480.0	0.047454833984375	0.097869873046875	0.10876797928938471
320.0	500.0	-0.0146484375	0.069915771484375	0.07143382828497119
320.0	520.0	-0.028717041015625	0.06439208984375	0.07050538758945064
320.0	540.0	-0.03515625	0.06524658203125	0.0741153046328701
320.0	560.0	-0.031585693359375	0.0618896484375	0.06948370030956766
320.0	580.0	-0.029815673828125	0.033447265625	0.04480729832978601
320.0	600.0	-0.016387939453125	-0.0460205078125	0.0488513223857826
320.0	620.0	-0.007720947265625	-0.03192138671875	0.03284186286930982
320.0	640.0	-0.016693115234375	-0.03399658203125	0.03787383907178718
320.0	660.0	-0.042388916015625	-0.0504150390625	0.0658672632242536
320.0	680.0	-0.04840087890625	-0.07763671875	0.0914882789059018
320.0	700.0	-0.06829833984375	-0.20880126953125	0.21968758131326876
320.0	720.0	-0.090789794921875	-0.270263671875	0.28510566321508557
320.0	740.0	-0.083740234375	-0.309326171875	0.320460773668201
320.0	760.0	-0.068511962890625	-0.40045166015625	0.40627013326236905
320.0	780.0	-0.051422119140625	-0.35546875	0.35916885522477465
320.0	800.0	-0.0072021484375	-0.3211669921875	0.32124773588755684
340.0	0.0	-0.431915283203125	0.383586585521698	0.5776586193043696
340.0	20.0	-0.4075927734375	0.355743408203125	0.5410039199843643
340.0	40.0	-0.357208251953125	0.26523590087890625	0.44491327062524466
340.0	60.0	-0.29779052734375	0.2235565185546875	0.37236637222493796
340.0	80.0	-0.11090087890625	0.1857757568359375	0.216359970350673
340.0	100.0	-0.1258544921875	0.16275787353515625	0.2057412904631917
340.0	120.0	-0.14947509765625	0.1491546630859375	0.21116325044766904
340.0	140.0	-0.169342041015625	0.1380157470703125	0.2184606905022368
340.0	160.0	-0.17376708984375	0.113006591796875	0.20728118897360517
340.0	180.0	-0.181365966796875	0.1065673828125	0.21035736495704419
340.0	200.0	-0.186614990234375	0.070587158203125	0.19951867452288488
340.0	220.0	-0.173980712890625	0.0585479736328125	0.1835678448815004
340.0	240.0	-0.208740234375	0.0295562744140625	0.21082233943339423
340.0	260.0	-0.24285888671875	0.100738525390625	0.26292335262609945
340.0	280.0	-0.224700927734375	0.126495361328125	0.2578596194874679
340.0	300.0	-0.1363525390625	0.120758056640625	0.18213874698265325
340.0	320.0	-0.133941650390625	0.120361328125	0.18007558140230542
340.0	340.0	-0.115234375	0.12921142578125	0.17313160813110962
340.0	360.0	-0.09014892578125	0.101959228515625	0.1360974397224825
340.0	380.0	-0.090484619140625	0.119110107421875	0.14958169671144447
340.0	400.0	-0.058441162109375	0.14825439453125	0.15935725564442235
340.0	420.0	-0.007171630859375	0.127960205078125	0.1281610173680708
340.0	440.0	-0.003387451171875	0.14593505859375	0.1459743681342827
340.0	460.0	-0.0157470703125	0.13580322265625	0.13671315045470145
340.0	480.0	-0.013427734375	0.098114013671875	0.09902860056191055
340.0	500.0	-0.05877685546875	0.0765380859375	0.09650283590532696
340.0	520.0	-0.0574951171875	0.06207275390625	0.08460919145051696
340.0	540.0	-0.03497314453125	0.05230712890625	0.06292182906447298
340.0	560.0	-0.03179931640625	0.0491943359375	0.05857712191834287
340.0	580.0	-0.04425048828125	0.0106201171875	0.045507061014806005
340.0	600.0	-0.053009033203125	-0.035888671875	0.06401526669538622
340.0	620.0	-0.05499267578125	-0.0230712890625	0.05963622027415145
340.0	640.0	-0.066741943359375	-0.0262451171875	0.07171675661636985
340.0	660.0	-0.04864501953125	-0.0361328125	0.060596353556594894
340.0	680.0	-0.049072265625	-0.06072998046875	0.07807827983059894
340.0	700.0	-0.09228515625	-0.2281494140625	0.24610710107826833
340.0	720.0	-0.11273193359375	-0.29144287109375	0.3124858972228248
340.0	740.0	-0.116546630859375	-0.338623046875	0.35811825566365624
340.0	760.0	-0.097686767578125	-0.37652587890625	0.3889915706618675
340.0	780.0	-0.06201171875	-0.363037109375	0.3682952566157821
340.0	800.0	-0.014068603515625	-0.3294677734375	0.32976800836155057
360.0	0.0	-0.442138671875	0.3534330129623413	0.566040192759337
360.0	20.0	-0.4091796875	0.3078632354736328	0.5120622895887679
360.0	40.0	-0.3697509765625	0.24354934692382812	0.44275508924906287
360.0	60.0	-0.2637939453125	0.18984603881835938	0.3250057907769587
360.0	80.0	-0.11553955078125	0.167877197265625	0.20379435997223921
360.0	100.0	-0.107330322265625	0.15210723876953125	0.18616232208407293
360.0	120.0	-0.131744384765625	0.1403350830078125	0.19248511225568243
360.0	140.0	-0.172698974609375	0.1279449462890625	0.2149298609129049
360.0	160.0	-0.1800537109375	0.109771728515625	0.21087714718212802
360.0	180.0	-0.20733642578125	0.102813720703125	0.23142829261039796
360.0	200.0	-0.2069091796875	0.077545166015625	0.2209630317753289
360.0	220.0	-0.18988037109375	0.063812255859375	0.2003161484368211
360.0	240.0	-0.20452880859375	0.0307159423828125	0.20682239400326813
360.0	260.0	-0.147430419921875	0.1541748046875	0.21332041421010126
360.0	280.0	-0.09088134765625	0.21807861328125	0.23625770023956716
360.0	300.0	-0.006439208984375	0.11041259765625	0.11060020403934795
360.0	320.0	-0.014984130859375	0.1051025390625	0.10616528573406286
360.0	340.0	-0.02545166015625	0.108154296875	0.11110868074653249
360.0	360.0	-0.068695068359375	0.029693603515625	0.07483797503034366
360.0	380.0	-0.108612060546875	0.0875244140625	0.13948871908947327
360.0	400.0	-0.074615478515625	0.137054443359375	0.15604931937904704
360.0	420.0	-0.022064208984375	0.10675048828125	0.10900686247384367
360.0	440.0	-0.019805908203125	0.11517333984375	0.11686390465201198
360.0	460.0	-0.02978515625	0.09234619140625	0.09703079202024827
360.0	480.0	-0.030059814453125	0.072479248046875	0.0784654945972861
360.0	500.0	-0.05657958984375	0.062225341796875	0.08410257516048422
360.0	520.0	-0.052154541015625	0.05548095703125	0.07614612755520743
360.0	540.0	-0.037872314453125	0.049560546875	0.062374353772888524
360.0	560.0	-0.038726806640625	0.04547119140625	0.05972767198279354
360.0	580.0	-0.05657958984375	0.02587890625	0.06221710195423174
360.0	600.0	-0.0604248046875	-0.01422119140625	0.062075754578866944
360.0	620.0	-0.054779052734375	-0.00799560546875	0.05535950076804651
360.0	640.0	-0.05743408203125	-0.01171875	0.05861742812794548
360.0	660.0	-0.0682373046875	-0.0242919921875	0.07243224858757506
360.0	680.0	-0.05853271484375	-0.03924560546875	0.07047195368079795
360.0	700.0	-0.1142578125	-0.23321533203125	0.25970028650683336
360.0	720.0	-0.127471923828125	-0.28741455078125	0.3144140826445772
360.0	740.0	-0.11663818359375	-0.32501220703125	0.3453076897368106
360.0	760.0	-0.1263427734375	-0.1927490234375	0.23046622840665698
360.0	780.0	-0.163604736328125	-0.1385498046875	0.21438880131186822
360.0	800.0	-0.2640380859375	-0.05914306640625	0.2705808809385333
380.0	0.0	0.0416259765625	0.318892240524292	0.3215975481737768
380.0	20.0	0.031829833984375	0.2848644256591797	0.28663719112775154
380.0	40.0	0.0106201171875	0.25194549560546875	0.25216922818805926
380.0	60.0	-0.02850341796875	0.19735336303710938	0.1994010901122618
380.0	80.0	-0.1065673828125	0.16644287109375	0.19763561525554194
380.0	100.0	-0.10931396484375	0.151336669921875	0.18668778902998223
380.0	120.0	-0.1552734375	0.1354217529296875	0.20603128781720442
380.0	140.0	-0.194671630859375	0.1159210205078125	0.22657168149841994
380.0	160.0	-0.183135986328125	0.0950775146484375	0.2063456403224915
380.0	180.0	-0.2091064453125	0.0849456787109375	0.2257017363754461
380.0	200.0	-0.197509765625	0.0610198974609375	0.20672091186763317
380.0	220.0	-0.17431640625	0.0585174560546875	0.18387632297560041
380.0	240.0	-0.152008056640625	0.0281219482421875	0.1545874938557312
380.0	260.0	0.041656494140625	0.240753173828125	0.24433042015353573
380.0	280.0	0.95184326171875	-0.18438720703125	0.9695381565447405
380.0	300.0	1.162506103515625	-0.308746337890625	1.2028070260320036
380.0	320.0	1.077178955078125	-0.256744384765625	1.1073536835049047
380.0	340.0	1.130706787109375	-0.277252197265625	1.1642021385068069
380.0	360.0	0.62078857421875	-0.23992919921875	0.6655407384362727
380.0	380.0	-0.088897705078125	0.0777587890625	0.11810686366432588
380.0	400.0	-0.08880615234375	0.135040283203125	0.16162428895955439
380.0	420.0	-0.054931640625	0.111236572265625	0.12406071155349611
380.0	440.0	-0.06378173828125	0.120208740234375	0.13608178190673914
380.0	460.0	-0.05438232421875	0.087249755859375	0.102810296590146
380.0	480.0	-0.056427001953125	0.06439208984375	0.08561745022986578
380.0	500.0	-0.07159423828125	0.03460693359375	0.0795196504509082
380.0	520.0	-0.060821533203125	0.02471923828125	0.06565287230871207
380.0	540.0	-0.060333251953125	0.02374267578125	0.06483684095090396
380.0	560.0	-0.064056396484375	0.021728515625	0.06764133589625
380.0	580.0	-0.065887451171875	0.03533935546875	0.07476647822970454
380.0	600.0	-0.112091064453125	0.006103515625	0.11225711395372341
380.0	620.0	-0.10418701171875	0.01129150390625	0.10479709667422953
380.0	640.0	-0.0909423828125	0.0089111328125	0.09137792555982714
380.0	660.0	-0.103729248046875	-0.0018310546875	0.10374540790627186
380.0	680.0	-0.08111572265625	-0.02685546875	0.08544575275476188
380.0	700.0	-0.126953125	-0.23223876953125	0.2646732740959213
380.0	720.0	-0.121734619140625	-0.2928466796875	0.3171411283660734
380.0	740.0	-0.082122802734375	-0.3043212890625	0.3152072361250781
380.0	760.0	-0.1314697265625	-0.05828857421875	0.1438118454330979
380.0	780.0	-0.221832275390625	0.00054931640625	0.22183295551720053
380.0	800.0	-0.39532470703125	0.08416748046875	0.4041853396126597
400.0	0.0	-0.0029296875	0.28885704278945923	0.28887189935665103
400.0	20.0	-0.036712646484375	0.26450157165527344	0.2670372629802748
400.0	40.0	-0.069488525390625	0.2389373779296875	0.2488367451420265
400.0	60.0	-0.113494873046875	0.17841720581054688	0.21145634428214566
400.0	80.0	-0.147003173828125	0.1484375	0.20891056584527248
400.0	100.0	-0.14605712890625	0.1328887939453125	0.197464215645713
400.0	120.0	-0.170013427734375	0.117828369140625	0.20685282251961404
400.0	140.0	-0.20135498046875	0.0970916748046875	0.22354109572056294
400.0	160.0	-0.194091796875	0.083587646484375	0.21132562612935304
400.0	180.0	-0.208465576171875	0.0665130615234375	0.21881929485740603
400.0	200.0	-0.213348388671875	0.047698974609375	0.21861547778616053
400.0	220.0	-0.191253662109375	0.0341644287109375	0.19428116599246492
400.0	240.0	-0.110626220703125	-0.0132904052734375	0.11142170156387282
400.0	260.0	0.354949951171875	0.040618896484375	0.35726651478766497
400.0	280.0	1.245025634765625	-0.22100830078125	1.2644894227464945
400.0	300.0	1.626007080078125	-0.408935546875	1.6766416748852884
400.0	320.0	1.608001708984375	-0.403106689453125	1.6577588784797772
400.0	340.0	1.811553955078125	-0.56231689453125	1.8968205033778147
400.0	360.0	1.139373779296875	-0.46331787109375	1.2299740072961252
400.0	380.0	-0.101531982421875	0.017120361328125	0.10296528651211287
400.0	400.0	-0.065521240234375	0.12921142578125	0.14487451630384882
400.0	420.0	-0.06109619140625	0.11737060546875	0.13232008023142255
400.0	440.0	-0.07476806640625	0.122894287109375	0.14385155389585091
400.0	460.0	-0.067352294921875	0.0994873046875	0.12014181380862654
400.0	480.0	-0.07080078125	0.078521728515625	0.10572801177877066
400.0	500.0	-0.084869384765625	0.061798095703125	0.10498484225367154
400.0	520.0	-0.07489013671875	0.04473876953125	0.08723583023576591
400.0	540.0	-0.076385498046875	0.03582763671875	0.08437039685055338
400.0	560.0	-0.085052490234375	0.0289306640625	0.08983824028867486
400.0	580.0	-0.094268798828125	0.03131103515625	0.0993327103982038
400.0	600.0	-0.14556884765625	0.02484130859375	0.147673220390897
400.0	620.0	-0.126708984375	0.03125	0.1305056673916654
400.0	640.0	-0.1068115234375	0.03167724609375	0.11140982658241423
400.0	660.0	-0.102264404296875	0.02301025390625	0.10482118188145371
400.0	680.0	-0.061309814453125	-0.01007080078125	0.06213142825215143
400.0	700.0	-0.126373291015625	-0.2279052734375	0.2605974334922382
400.0	720.0	-0.063629150390625	-0.2530517578125	0.2609288426207975
400.0	740.0	-0.037750244140625	-0.216796875	0.22005900559268737
400.0	760.0	-0.184967041015625	0.0367431640625	0.188581193037375
400.0	780.0	-0.285675048828125	0.0836181640625	0.29766126870006915
400.0	800.0	-0.44110107421875	0.14019775390625	0.4628450797807973
420.0	0.0	-0.13592529296875	0.26550713181495667	0.29827792796860664
420.0	20.0	-0.135528564453125	0.25486183166503906	0.2886564480873129
420.0	40.0	-0.155548095703125	0.23157882690429688	0.2789694663350074
420.0	60.0	-0.164886474609375	0.17238235473632812	0.23854397023096044
420.0	80.0	-0.178253173828125	0.14289093017578125	0.22845571103892268
420.0	100.0	-0.165771484375	0.12226104736328125	0.20598045716586166
420.0	120.0	-0.17388916015625	0.1049957275390625	0.203129374589947
420.0	140.0	-0.194610595703125	0.0784759521484375	0.20983745858527983
420.0	160.0	-0.180816650390625	0.0679473876953125	0.19316187137502736
420.0	180.0	-0.210723876953125	0.0540618896484375	0.21754824805204845
420.0	200.0	-0.21728515625	0.04180908203125	0.22127096164405013
420.0	220.0	-0.1849365234375	0.0266265869140625	0.18684349823272178
420.0	240.0	0.032989501953125	-0.0842132568359375	0.09044434678867891
420.0	260.0	0.583099365234375	-0.15625	0.6036712120324532
420.0	280.0	1.32110595703125	-0.284393310546875	1.3513698623201815
420.0	300.0	1.589996337890625	-0.374176025390625	1.6334307614596721
420.0	320.0	1.76910400390625	-0.396484375	1.8129889233683325
420.0	340.0	2.014129638671875	-0.50006103515625	2.075278111545062
420.0	360.0	1.33001708984375	-0.369873046875	1.3804895979619092
420.0	380.0	-0.161956787109375	-0.080108642578125	0.18068590289920572
420.0	400.0	-0.061767578125	0.14068603515625	0.15364828080851928
420.0	420.0	-0.104705810546875	0.143280029296875	0.17746118887686804
420.0	440.0	-0.1112060546875	0.1444091796875	0.18226573396328752
420.0	460.0	-0.08465576171875	0.12103271484375	0.1477007652472738
420.0	480.0	-0.08795166015625	0.112701416015625	0.14295839848070302
420.0	500.0	-0.09197998046875	0.077911376953125	0.12054252140121995
420.0	520.0	-0.09326171875	0.0638427734375	0.113020564077499
420.0	540.0	-0.147705078125	0.0567626953125	0.158236511851886
420.0	560.0	-0.156097412109375	0.0430908203125	0.16193585415975123
420.0	580.0	-0.149139404296875	0.04095458984375	0.1546604032818243
420.0	600.0	-0.156158447265625	0.04193115234375	0.16169008067684842
420.0	620.0	-0.10858154296875	0.04266357421875	0.11666247056613062
420.0	640.0	-0.09051513671875	0.044921875	0.10104931879399104
420.0	660.0	-0.105377197265625	0.03955078125	0.11255495547084454
420.0	680.0	-0.08404541015625	0.01104736328125	0.08476836204504722
420.0	700.0	-0.1539306640625	-0.20501708984375	0.2563721054770243
420.0	720.0	-0.063751220703125	-0.20977783203125	0.2192508995485991
420.0	740.0	-0.112335205078125	-0.1087646484375	0.15636159071100988
420.0	760.0	-0.260894775390625	0.0902099609375	0.2760505766675193
420.0	780.0	-0.352325439453125	0.12451171875	0.3736795196313504
420.0	800.0	-0.457275390625	0.15997314453125	0.484450399775315
440.0	0.0	-0.242462158203125	0.23317262530326843	0.3363887206065858
440.0	20.0	-0.24615478515625	0.22983741760253906	0.33677502399305614
440.0	40.0	-0.250732421875	0.21791839599609375	0.3321974935077225
440.0	60.0	-0.272552490234375	0.17346572875976562	0.3230715384974598
440.0	80.0	-0.234375	0.14437103271484375	0.27527193048356835
440.0	100.0	-0.201263427734375	0.11434173583984375	0.23147570044879137
440.0	120.0	-0.185302734375	0.09644317626953125	0.20889803640965054
440.0	140.0	-0.2060546875	0.0678863525390625	0.21694951279452215
440.0	160.0	-0.198577880859375	0.055419921875	0.20616629818481788
440.0	180.0	-0.219970703125	0.042694091796875	0.22407564728829163
440.0	200.0	-0.226776123046875	0.030487060546875	0.2288162381583969
440.0	220.0	-0.167083740234375	0.0065155029296875	0.16721072940793863
440.0	240.0	0.081085205078125	-0.14404296875	0.16529726957477267
440.0	260.0	0.6510009765625	-0.203643798828125	0.6821092788450238
440.0	280.0	1.753265380859375	-0.268890380859375	1.7737647906750966
440.0	300.0	1.95318603515625	-0.35577392578125	1.9853238461760323
440.0	320.0	2.12640380859375	-0.358856201171875	2.1564718709785007
440.0	340.0	2.515899658203125	-0.46136474609375	2.557852325503713
440.0	360.0	1.853302001953125	-0.37432861328125	1.890727431748036
440.0	380.0	-0.196075439453125	-0.070465087890625	0.20835284151690756
440.0	400.0	-0.161865234375	0.14190673828125	0.21526234336013547
440.0	420.0	-0.193572998046875	0.14739990234375	0.2433048227713592
440.0	440.0	-0.191375732421875	0.154937744140625	0.24623236082894318
440.0	460.0	-0.1663818359375	0.142364501953125	0.21897617849047987
440.0	480.0	-0.157806396484375	0.138275146484375	0.20981628846841022
440.0	500.0	-0.13818359375	0.1077880859375	0.17525118273990314
440.0	520.0	-0.137786865234375	0.08111572265625	0.1598905272152215
440.0	540.0	-0.164306640625	0.05780029296875	0.17417676659286746
440.0	560.0	-0.161712646484375	0.04425048828125	0.167657644460697
440.0	580.0	-0.152496337890625	0.03741455078125	0.15701904878139597
440.0	600.0	-0.1258544921875	0.04669189453125	0.13423667985573418
440.0	620.0	-0.09564208984375	0.0516357421875	0.10869065838853822
440.0	640.0	-0.07928466796875	0.06103515625	0.10005672827639751
440.0	660.0	-0.08441162109375	0.0628662109375	0.10524961877989424
440.0	680.0	-0.09588623046875	0.01190185546875	0.09662206454586475
440.0	700.0	-0.084869384765625	-0.12579345703125	0.15174586090687495
440.0	720.0	-0.00262451171875	-0.1717529296875	0.17177298075658226
440.0	740.0	-0.17816162109375	0.0076904296875	0.1783275243464433
440.0	760.0	-0.23175048828125	0.11688232421875	0.25955686570263325
440.0	780.0	-0.284637451171875	0.1312255859375	0.3134304277096621
440.0	800.0	-0.362884521484375	0.15386962890625	0.39415864652788085
460.0	0.0	-0.26153564453125	0.2259291559457779	0.34560798148588523
460.0	20.0	-0.25799560546875	0.2230701446533203	0.3410601440755577
460.0	40.0	-0.263153076171875	0.21590423583984375	0.3403882791053586
460.0	60.0	-0.295806884765625	0.166015625	0.33920922867587844
460.0	80.0	-0.282623291015625	0.13077545166015625	0.3114131393846774
460.0	100.0	-0.265960693359375	0.096832275390625	0.28303989112760297
460.0	120.0	-0.227874755859375	0.0815887451171875	0.24204054967663405
460.0	140.0	-0.22662353515625	0.052459716796875	0.23261609697766922
460.0	160.0	-0.205108642578125	0.044036865234375	0.20978274657347667
460.0	180.0	-0.207366943359375	0.02191162109375	0.20852138580291066
460.0	200.0	-0.20672607421875	0.0059051513671875	0.20681039764616654
460.0	220.0	-0.142608642578125	-0.0117645263671875	0.14309307816459765
460.0	240.0	0.101715087890625	-0.13818359375	0.17158282165258446
460.0	260.0	0.626861572265625	-0.220977783203125	0.6646703028214054
460.0	280.0	1.407684326171875	-0.18634033203125	1.4199640423234252
460.0	300.0	1.583099365234375	-0.281890869140625	1.6080006412655246
460.0	320.0	1.746917724609375	-0.276123046875	1.7686055166627548
460.0	340.0	2.0545654296875	-0.306549072265625	2.077308700837191
460.0	360.0	1.553558349609375	-0.313018798828125	1.584778948011617
460.0	380.0	-0.224945068359375	-0.01507568359375	0.22544968399849832
460.0	400.0	-0.20977783203125	0.172149658203125	0.27137104420181624
460.0	420.0	-0.22283935546875	0.17327880859375	0.28228163924243704
460.0	440.0	-0.199005126953125	0.170806884765625	0.26225566235444164
460.0	460.0	-0.186431884765625	0.16021728515625	0.24581787184845288
460.0	480.0	-0.196044921875	0.15618896484375	0.25065634668194026
460.0	500.0	-0.18499755859375	0.122650146484375	0.22196205783486198
460.0	520.0	-0.1925048828125	0.08074951171875	0.20875491263553753
460.0	540.0	-0.2100830078125	0.03533935546875	0.21303459863715474
460.0	560.0	-0.17791748046875	0.03271484375	0.18090022348779713
460.0	580.0	-0.159515380859375	0.02587890625	0.1616009731388018
460.0	600.0	-0.139862060546875	0.01885986328125	0.14112792219615922
460.0	620.0	-0.106414794921875	0.0291748046875	0.11034164130924683
460.0	640.0	-0.0919189453125	0.02850341796875	0.09623688140865552
460.0	660.0	-0.093658447265625	0.02459716796875	0.09683452595170154
460.0	680.0	-0.1414794921875	-0.05950927734375	0.15348550680636994
460.0	700.0	-0.134857177734375	-0.09222412109375	0.16337609034982895
460.0	720.0	-0.08074951171875	-0.11431884765625	0.13996171823848633
460.0	740.0	0.23370361328125	0.0269775390625	0.2352555344185993
460.0	760.0	0.374542236328125	0.075927734375	0.3821608400150303
460.0	780.0	0.406097412109375	0.07647705078125	0.4132358254291724
460.0	800.0	0.41778564453125	0.0882568359375	0.42700598809160834
480.0	0.0	-0.288726806640625	0.2124287188053131	0.35845380378252323
480.0	20.0	-0.2523193359375	0.19956207275390625	0.3216987226735231
480.0	40.0	-0.25177001953125	0.1973114013671875	0.3198748690413946
480.0	60.0	-0.253997802734375	0.18746566772460938	0.31568696578941
480.0	80.0	-0.2581787109375	0.1501617431640625	0.29867171926953356
480.0	100.0	-0.270233154296875	0.08655548095703125	0.2837566016235422
480.0	120.0	-0.28778076171875	0.0650482177734375	0.2950407386293027
480.0	140.0	-0.277130126953125	0.0408477783203125	0.2801243442808221
480.0	160.0	-0.246337890625	0.028045654296875	0.24792925418859768
480.0	180.0	-0.205718994140625	0.0074462890625	0.20585371449413492
480.0	200.0	-0.184051513671875	-0.0151214599609375	0.18467164979026593
480.0	220.0	-0.11907958984375	-0.03680419921875	0.12463746546479981
480.0	240.0	0.106201171875	-0.1638336181640625	0.19524380489109283
480.0	260.0	0.48028564453125	-0.346405029296875	0.5921745896819341
480.0	280.0	1.152191162109375	-0.19287109375	1.168222467189907
480.0	300.0	1.147979736328125	-0.185760498046875	1.1629120506962745
480.0	320.0	1.21881103515625	-0.153350830078125	1.2284204559125103
480.0	340.0	1.373046875	-0.027984619140625	1.3733320282639998
480.0	360.0	0.604095458984375	0.010986328125	0.6041953516630303
480.0	380.0	-0.311981201171875	0.040069580078125	0.3145438620165449
480.0	400.0	-0.29345703125	0.2164306640625	0.36463579299980714
480.0	420.0	-0.269775390625	0.2017822265625	0.3368899350580118
480.0	440.0	-0.234588623046875	0.193359375	0.3040060360641207
480.0	460.0	-0.2135009765625	0.16888427734375	0.27222153869057064
480.0	480.0	-0.234710693359375	0.16326904296875	0.28591238162970506
480.0	500.0	-0.229400634765625	0.13555908203125	0.2664599706372926
480.0	520.0	-0.241180419921875	0.09130859375	0.2578861265099278
480.0	540.0	-0.252288818359375	0.06036376953125	0.259409777265992
480.0	560.0	-0.234954833984375	0.0572509765625	0.24182937855021905
480.0	580.0	-0.183349609375	0.0364990234375	0.18694720637082615
480.0	600.0	-0.135467529296875	0.02099609375	0.13708496433438086
480.0	620.0	-0.0989990234375	0.029052734375	0.10317396966407263
480.0	640.0	-0.17169189453125	-0.05169677734375	0.17930606078841602
480.0	660.0	-0.17706298828125	-0.0716552734375	0.19101251275895242
480.0	680.0	-0.226318359375	-0.073486328125	0.23795007924244702
480.0	700.0	-0.256378173828125	-0.0264892578125	0.2577429898074851
480.0	720.0	-0.21881103515625	-0.03875732421875	0.22221700944515246
480.0	740.0	0.264404296875	0.04827880859375	0.2687758835260245
480.0	760.0	0.4093017578125	0.09368896484375	0.4198875457570703
480.0	780.0	0.43365478515625	0.0963134765625	0.44422151957831646
480.0	800.0	0.444671630859375	0.109130859375	0.45786723376876654
500.0	0.0	-0.28631591796875	0.21443821489810944	0.35771574314108084
500.0	20.0	-0.248748779296875	0.19894027709960938	0.3185171723065411
500.0	40.0	-0.235504150390625	0.194976806640625	0.30574198268962965
500.0	60.0	-0.234130859375	0.18329620361328125	0.2973461914515091
500.0	80.0	-0.237762451171875	0.154083251953125	0.28332425190884813
500.0	100.0	-0.24969482421875	0.0915679931640625	0.26595526430910565
500.0	120.0	-0.266754150390625	0.061004638671875	0.2736409009817615
500.0	140.0	-0.293792724609375	0.040191650390625	0.2965291449327069
500.0	160.0	-0.296600341796875	0.01275634765625	0.29687453100518774
500.0	180.0	-0.261688232421875	-0.029052734375	0.2632960166101067
500.0	200.0	-0.21392822265625	-0.06866455078125	0.2246777803496664
500.0	220.0	-0.177459716796875	-0.08245849609375	0.19568176885870095
500.0	240.0	0.015411376953125	-0.1668548583984375	0.16756507485378314
500.0	260.0	0.3028564453125	-0.309356689453125	0.432924459665564
500.0	280.0	1.10107421875	-0.050201416015625	1.102218044384094
500.0	300.0	1.095672607421875	-0.001312255859375	1.0956733932473175
500.0	320.0	1.1082763671875	0.05450439453125	1.1096158051729168
500.0	340.0	1.210693359375	0.25201416015625	1.2366444708783455
500.0	360.0	0.423553466796875	0.339874267578125	0.5430580604294705
500.0	380.0	-0.363616943359375	0.196929931640625	0.41351986587586836
500.0	400.0	-0.347808837890625	0.256622314453125	0.4322337330543576
500.0	420.0	-0.2816162109375	0.212921142578125	0.3530483015389944
500.0	440.0	-0.259857177734375	0.2032470703125	0.32990168900854216
500.0	460.0	-0.248809814453125	0.171478271484375	0.3021773011982659
500.0	480.0	-0.25958251953125	0.158203125	0.30399229135943134
500.0	500.0	-0.2613525390625	0.121429443359375	0.2881844190600582
500.0	520.0	-0.252593994140625	0.06549072265625	0.26094589598219775
500.0	540.0	-0.2259521484375	0.03521728515625	0.22868019275245213
500.0	560.0	-0.237335205078125	0.0457763671875	0.2417094854621152
500.0	580.0	-0.16619873046875	0.03900146484375	0.1707135972012261
500.0	600.0	-0.22332763671875	-0.0040283203125	0.22336396461139849
500.0	620.0	-0.20135498046875	-0.00946044921875	0.20157710251660838
500.0	640.0	-0.1988525390625	-0.06243896484375	0.2084249424189968
500.0	660.0	-0.193084716796875	-0.0888671875	0.2125537223261206
500.0	680.0	-0.23046875	-0.0496826171875	0.2357630318289154
500.0	700.0	-0.283782958984375	0.014404296875	0.2841482915281924
500.0	720.0	-0.312896728515625	0.02105712890625	0.3136044728532346
500.0	740.0	0.30877685546875	0.074951171875	0.3177433313833748
500.0	760.0	0.435577392578125	0.11578369140625	0.4507033704342755
500.0	780.0	0.45379638671875	0.12066650390625	0.4695652944628152
500.0	800.0	0.456756591796875	0.12591552734375	0.473794580146451
520.0	0.0	-0.2718505859375	0.20297929644584656	0.3392688253586128
520.0	20.0	-0.2362060546875	0.19227218627929688	0.3045683730915849
520.0	40.0	-0.22637939453125	0.18798828125	0.2942570715474217
520.0	60.0	-0.2247314453125	0.17642593383789062	0.2857102249532154
520.0	80.0	-0.228515625	0.16327667236328125	0.28085345397051276
520.0	100.0	-0.24298095703125	0.125732421875	0.2735843332326892
520.0	120.0	-0.260986328125	0.075927734375	0.2718067039561216
520.0	140.0	-0.2801513671875	0.060211181640625	0.28654873046584206
520.0	160.0	-0.32421875	0.00445556640625	0.3242493637982394
520.0	180.0	-0.30609130859375	-0.0566864013671875	0.31129606052212766
520.0	200.0	-0.2796630859375	-0.0860137939453125	0.2925915487244158
520.0	220.0	-0.2593994140625	-0.082275390625	0.2721347017902433
520.0	240.0	-0.20281982421875	-0.1125640869140625	0.23196239945068955
520.0	260.0	-0.099365234375	-0.165618896484375	0.19314002349358045
520.0	280.0	-0.09228515625	0.02862548828125	0.09662281637080807
520.0	300.0	-0.09368896484375	0.0562744140625	0.1092905842768311
520.0	320.0	-0.10400390625	0.107147216796875	0.14932293388014892
520.0	340.0	-0.285888671875	0.218658447265625	0.3599220044218824
520.0	360.0	-0.37066650390625	0.31939697265625	0.48929345311383365
520.0	380.0	-0.33831787109375	0.305450439453125	0.4558058280271484
520.0	400.0	-0.301025390625	0.290008544921875	0.41799670085855584
520.0	420.0	-0.25518798828125	0.229156494140625	0.34297756219591635
520.0	440.0	-0.2506103515625	0.215576171875	0.3305731903687282
520.0	460.0	-0.25311279296875	0.18292236328125	0.31229261431042343
520.0	480.0	-0.2742919921875	0.148895263671875	0.31209917738133297
520.0	500.0	-0.2833251953125	0.13153076171875	0.3123675840691234
520.0	520.0	-0.27618408203125	0.05865478515625	0.28234381698413386
520.0	540.0	-0.255126953125	0.02734375	0.2565880801496992
520.0	560.0	-0.2513427734375	0.0457763671875	0.2554773288417962
520.0	580.0	-0.238525390625	0.01165771484375	0.2388101008922927
520.0	600.0	-0.25421142578125	0.011474609375	0.25447026478165347
520.0	620.0	-0.24285888671875	0.00347900390625	0.24288380416662275
520.0	640.0	-0.2291259765625	-0.04443359375	0.23339463873289665
520.0	660.0	-0.19964599609375	-0.1044921875	0.225337837490291
520.0	680.0	-0.209228515625	-0.10296630859375	0.23319226500050172
520.0	700.0	-0.27435302734375	-0.065673828125	0.28210394416468637
520.0	720.0	-0.12060546875	-0.2713623046875	0.29695652795942845
520.0	740.0	0.34930419921875	0.10113525390625	0.36365060590425785
520.0	760.0	0.45037841796875	0.13446044921875	0.4700216290514109
520.0	780.0	0.45977783203125	0.14080810546875	0.4808560880274419
520.0	800.0	0.457763671875	0.1416015625	0.4791644621535742
540.0	0.0	-0.24664306640625	0.1951378732919693	0.31450213321882337
540.0	20.0	-0.2291259765625	0.19260025024414062	0.29932184940265366
540.0	40.0	-0.21246337890625	0.1887969970703125	0.2842270104670356
540.0	60.0	-0.211181640625	0.18965530395507812	0.2838429489266198
540.0	80.0	-0.21588134765625	0.1825408935546875	0.28271175087997746
540.0	100.0	-0.22698974609375	0.1271209716796875	0.2601616541162302
540.0	120.0	-0.2388916015625	0.10302734375	0.2601611632378609
540.0	140.0	-0.24566650390625	0.10699462890625	0.26795499949862045
540.0	160.0	-0.25494384765625	0.0684967041015625	0.2639851585421995
540.0	180.0	-0.25732421875	-0.0314178466796875	0.2592350953194536
540.0	200.0	-0.2686767578125	-0.085357666015625	0.28190979290594315
540.0	220.0	-0.270263671875	-0.0667266845703125	0.2783790630940187
540.0	240.0	-0.28363037109375	-0.097198486328125	0.29982283627378525
540.0	260.0	-0.267822265625	-0.09796142578125	0.28517574740079743
540.0	280.0	-0.27081298828125	0.126190185546875	0.298770208605502
540.0	300.0	-0.28167724609375	0.146575927734375	0.3175320039903879
540.0	320.0	-0.27923583984375	0.191162109375	0.33840154596860794
540.0	340.0	-0.343994140625	0.248016357421875	0.4240802781704751
540.0	360.0	-0.3218994140625	0.32275390625	0.4558391347541527
540.0	380.0	-0.28057861328125	0.33404541015625	0.4362461395557404
540.0	400.0	-0.2586669921875	0.30426025390625	0.39935312062687567
540.0	420.0	-0.24664306640625	0.2125244140625	0.3255755346749611
540.0	440.0	-0.2318115234375	0.191619873046875	0.30075697522237965
540.0	460.0	-0.224609375	0.14373779296875	0.26666444169670966
540.0	480.0	-0.2291259765625	0.10546875	0.25223475248720545
540.0	500.0	-0.22357177734375	0.1109619140625	0.24959344141434678
540.0	520.0	-0.21148681640625	-0.11297607421875	0.23977128030590195
540.0	540.0	-0.2677001953125	-0.16754150390625	0.3158061907270322
540.0	560.0	-0.31182861328125	-0.16754150390625	0.3539876263262253
540.0	580.0	-0.3079833984375	-0.16448974609375	0.3491570567568386
540.0	600.0	-0.3636474609375	-0.12371826171875	0.3841167584589349
540.0	620.0	-0.380615234375	-0.11895751953125	0.3987716741336625
540.0	640.0	-0.4185791015625	-0.11376953125	0.43376487929028373
540.0	660.0	-0.44854736328125	-0.1549072265625	0.4745429231880372
540.0	680.0	-0.4693603515625	-0.22735595703125	0.5215264814143853
540.0	700.0	-0.51300048828125	-0.24005126953125	0.5663868933691578
540.0	720.0	-0.527099609375	-0.2752685546875	0.5946484469020522
540.0	740.0	-0.569580078125	-0.25439453125	0.6238093001284835
540.0	760.0	-0.10418701171875	-0.23333740234375	0.25554114491293184
540.0	780.0	0.39349365234375	0.10986328125	0.40854277010105144
540.0	800.0	0.4608154296875	0.22637939453125	0.5134184360795886
560.0	0.0	-0.1788330078125	0.20501649379730225	0.27205331722330633
560.0	20.0	-0.18017578125	0.2019786834716797	0.27066344549273885
560.0	40.0	-0.1810302734375	0.19878768920898438	0.26886521768704813
560.0	60.0	-0.19891357421875	0.18321609497070312	0.2704343681280023
560.0	80.0	-0.218505859375	0.156005859375	0.2684821013411128
560.0	100.0	-0.22802734375	0.12229156494140625	0.2587502586539748
560.0	120.0	-0.239501953125	0.1021575927734375	0.26037926052578225
560.0	140.0	-0.24456787109375	0.1282501220703125	0.2761549155499123
560.0	160.0	-0.25555419921875	0.1076202392578125	0.27729057797957246
560.0	180.0	-0.261962890625	0.044830322265625	0.265771168223804
560.0	200.0	-0.27117919921875	-0.0669708251953125	0.2793264210851949
560.0	220.0	-0.27484130859375	-0.0411224365234375	0.27790070114188103
560.0	240.0	-0.2928466796875	-0.0741424560546875	0.3020865465289947
560.0	260.0	-0.29632568359375	-0.0931396484375	0.31061858422889693
560.0	280.0	-0.29052734375	0.161834716796875	0.3325606907425401
560.0	300.0	-0.30810546875	0.1693115234375	0.35156133439612547
560.0	320.0	-0.3046875	0.200286865234375	0.3646221346019228
560.0	340.0	-0.31280517578125	0.2166748046875	0.3805194462598528
560.0	360.0	-0.3072509765625	0.223907470703125	0.3801811647560682
560.0	380.0	-0.3206787109375	0.10369873046875	0.3370285779416445
560.0	400.0	-0.30767822265625	0.1119384765625	0.3274081722132823
560.0	420.0	-0.3065185546875	0.08892822265625	0.3191580378942594
560.0	440.0	-0.28021240234375	0.084320068359375	0.29262410077672224
560.0	460.0	-0.2520751953125	0.122406005859375	0.28022336512553764
560.0	480.0	-0.2115478515625	0.005096435546875	0.21160923220878852
560.0	500.0	-0.20782470703125	-0.02294921875	0.20908796114042588
560.0	520.0	-0.2845458984375	-0.13543701171875	0.31513418167648666
560.0	540.0	-0.2938232421875	-0.1927490234375	0.35140330631012023
560.0	560.0	-0.3245849609375	-0.181396484375	0.3718334054525064
560.0	580.0	-0.32159423828125	-0.1756591796875	0.36644099320925166
560.0	600.0	-0.37091064453125	-0.134521484375	0.39455130969880287
560.0	620.0	-0.40130615234375	-0.1162109375	0.4177937408621316
560.0	640.0	-0.46307373046875	-0.100830078125	0.47392402819960305
560.0	660.0	-0.49322509765625	-0.1624755859375	0.5192969410498691
560.0	680.0	-0.52313232421875	-0.22869873046875	0.5709382961060935
560.0	700.0	-0.56646728515625	-0.24188232421875	0.6159482477625509
560.0	720.0	-0.57623291015625	-0.28955078125	0.6448907052126168
560.0	740.0	-0.63226318359375	-0.2821044921875	0.6923436125512181
560.0	760.0	-0.6097412109375	0.0665283203125	0.6133598957538156
560.0	780.0	0.32763671875	0.1376953125	0.35539529900906014
560.0	800.0	0.42230224609375	0.18634033203125	0.46158629355445846
580.0	0.0	-0.14056396484375	0.2226891666650772	0.26334140039610465
580.0	20.0	-0.134033203125	0.21868324279785156	0.2564902731499415
580.0	40.0	-0.1513671875	0.21087646484375	0.25957832898117184
580.0	60.0	-0.1953125	0.17346572875976562	0.26122276261919936
580.0	80.0	-0.2235107421875	0.13867950439453125	0.26303812805811994
580.0	100.0	-0.24322509765625	0.105804443359375	0.26524145295273804
580.0	120.0	-0.25250244140625	0.090667724609375	0.26828738174196376
580.0	140.0	-0.24859619140625	0.127288818359375	0.27928929385319956
580.0	160.0	-0.2589111328125	0.122406005859375	0.2863882067486323
580.0	180.0	-0.26702880859375	0.1540985107421875	0.3083029932257513
580.0	200.0	-0.271484375	-0.0095672607421875	0.27165290049482194
580.0	220.0	-0.27520751953125	0.02587890625	0.2764215921291961
580.0	240.0	-0.29473876953125	-0.0152587890625	0.2951334832045479
580.0	260.0	-0.2969970703125	-0.038238525390625	0.2994485675341553
580.0	280.0	-0.31768798828125	0.01739501953125	0.3181638643885886
580.0	300.0	-0.347900390625	-0.137664794921875	0.37414740084345033
580.0	320.0	-0.3433837890625	-0.084991455078125	0.35374563464050895
580.0	340.0	-0.35650634765625	-0.0810546875	0.3656044834037483
580.0	360.0	-0.362548828125	-0.0858154296875	0.37256669301919765
580.0	380.0	-0.3516845703125	-0.0338134765625	0.3533063659108487
580.0	400.0	-0.3402099609375	-0.010040283203125	0.3403580832122167
580.0	420.0	-0.32830810546875	0.02899169921875	0.3295856955938324
580.0	440.0	-0.293212890625	0.074554443359375	0.302542830444376
580.0	460.0	-0.26934814453125	0.11041259765625	0.2911002656880067
580.0	480.0	-0.25347900390625	0.094329833984375	0.27046205464135714
580.0	500.0	-0.22894287109375	0.0355224609375	0.2316822899051752
580.0	520.0	-0.26373291015625	-0.15643310546875	0.3066371868936997
580.0	540.0	-0.28466796875	-0.20294189453125	0.34960158035710304
580.0	560.0	-0.3194580078125	-0.18450927734375	0.36891339387645466
580.0	580.0	-0.31768798828125	-0.1783447265625	0.36432471696392016
580.0	600.0	-0.36871337890625	-0.1356201171875	0.3928643175072217
580.0	620.0	-0.40740966796875	-0.1300048828125	0.4276492804968798
580.0	640.0	-0.47259521484375	-0.12286376953125	0.48830496921149424
580.0	660.0	-0.50079345703125	-0.18365478515625	0.5334071303573835
580.0	680.0	-0.53289794921875	-0.2471923828125	0.5874387614058771
580.0	700.0	-0.57037353515625	-0.2410888671875	0.6192332448184529
580.0	720.0	-0.5740966796875	-0.269287109375	0.6341155611588121
580.0	740.0	-0.6282958984375	-0.26031494140625	0.6800879389554888
580.0	760.0	-0.58203125	0.188720703125	0.6118626314497044
580.0	780.0	0.34735107421875	0.17724609375	0.38996018580177305
580.0	800.0	0.4329833984375	0.177490234375	0.46795021810121995
600.0	0.0	-0.12774658203125	0.2053859531879425	0.24187306379087894
600.0	20.0	-0.13037109375	0.202056884765625	0.24046539619404775
600.0	40.0	-0.14520263671875	0.19490432739257812	0.24304629712552825
600.0	60.0	-0.1878662109375	0.18089675903320312	0.26080136242115376
600.0	80.0	-0.220703125	0.1405181884765625	0.2616395051927372
600.0	100.0	-0.240478515625	0.09944915771484375	0.26023076575876886
600.0	120.0	-0.253173828125	0.0962066650390625	0.27083705367878563
600.0	140.0	-0.2496337890625	0.121063232421875	0.27744068714976483
600.0	160.0	-0.25469970703125	0.10015869140625	0.2736854110580558
600.0	180.0	-0.26593017578125	0.1524200439453125	0.306513830336149
600.0	200.0	-0.27569580078125	0.1317596435546875	0.3055630511663231
600.0	220.0	-0.276611328125	0.1281280517578125	0.30484524679635255
600.0	240.0	-0.29400634765625	0.08465576171875	0.3059515165093148
600.0	260.0	-0.29296875	0.058319091796875	0.2987169311314222
600.0	280.0	-0.3140869140625	0.035980224609375	0.3161410541961378
600.0	300.0	-0.349853515625	-0.149139404296875	0.38031571662133407
600.0	320.0	-0.3515625	-0.13372802734375	0.37613744389983395
600.0	340.0	-0.37335205078125	-0.18194580078125	0.415326411686634
600.0	360.0	-0.38092041015625	-0.18231201171875	0.4223008743663022
600.0	380.0	-0.36663818359375	-0.06939697265625	0.37314809055223186
600.0	400.0	-0.35382080078125	-0.036651611328125	0.355714070115919
600.0	420.0	-0.3319091796875	0.035400390625	0.33379168835852063
600.0	440.0	-0.2979736328125	0.074615478515625	0.30717381966175805
600.0	460.0	-0.26837158203125	0.10369873046875	0.28770945890391997
600.0	480.0	-0.25	0.08935546875	0.26548898243718555
600.0	500.0	-0.22406005859375	0.04815673828125	0.22917674685474418
600.0	520.0	-0.248291015625	-0.14324951171875	0.2866510963658683
600.0	540.0	-0.2701416015625	-0.20587158203125	0.33964627656254703
600.0	560.0	-0.314697265625	-0.18450927734375	0.36479863269722473
600.0	580.0	-0.3271484375	-0.18603515625	0.37634449580092616
600.0	600.0	-0.3865966796875	-0.1590576171875	0.4180386565029181
600.0	620.0	-0.430908203125	-0.1680908203125	0.4625325971147822
600.0	640.0	-0.493896484375	-0.1746826171875	0.5238776135944915
600.0	660.0	-0.51019287109375	-0.2137451171875	0.5531579709598171
600.0	680.0	-0.53399658203125	-0.249755859375	0.5895170386962554
600.0	700.0	-0.56951904296875	-0.2362060546875	0.6165591947048354
600.0	720.0	-0.57586669921875	-0.2625732421875	0.6329037547541915
600.0	740.0	-0.63916015625	-0.25079345703125	0.6866025512821882
600.0	760.0	-0.62384033203125	0.18231201171875	0.6499341731943304
600.0	780.0	0.3485107421875	0.169189453125	0.3874078064118206
600.0	800.0	0.44219970703125	0.16815185546875	0.4730915634378896
620.0	0.0	-0.1153564453125	0.21349622309207916	0.2426679763580655
620.0	20.0	-0.11956787109375	0.20291900634765625	0.23552621708636126
620.0	40.0	-0.13726806640625	0.19500350952148438	0.2384719916061555
620.0	60.0	-0.18670654296875	0.16904449462890625	0.25186380119358953
620.0	80.0	-0.2481689453125	0.08731842041015625	0.2630823672549025
620.0	100.0	-0.263671875	0.08559417724609375	0.2772169201986981
620.0	120.0	-0.2850341796875	0.07846832275390625	0.2956378887523337
620.0	140.0	-0.26763916015625	0.1314544677734375	0.29817947137041567
620.0	160.0	-0.26519775390625	0.13153076171875	0.29602396854855273
620.0	180.0	-0.2763671875	0.177215576171875	0.3283050148331423
620.0	200.0	-0.26531982421875	0.0989227294921875	0.28316128890378517
620.0	220.0	-0.277587890625	0.07159423828125	0.28667188905909374
620.0	240.0	-0.30767822265625	0.0006256103515625	0.30767885869071493
620.0	260.0	-0.3138427734375	-0.073455810546875	0.3223244367745647
620.0	280.0	-0.3529052734375	-0.110382080078125	0.36976524393508137
620.0	300.0	-0.367919921875	-0.177642822265625	0.4085609394141865
620.0	320.0	-0.3720703125	-0.204498291015625	0.4245655055137651
620.0	340.0	-0.38348388671875	-0.21466064453125	0.4394759193442694
620.0	360.0	-0.38677978515625	-0.19903564453125	0.43498711475109814
620.0	380.0	-0.36920166015625	-0.073883056640625	0.3765216752335686
620.0	400.0	-0.35601806640625	-0.037353515625	0.3579722736989447
620.0	420.0	-0.3399658203125	0.020294189453125	0.34057101037274207
620.0	440.0	-0.3057861328125	0.061798095703125	0.31196820936267927
620.0	460.0	-0.2794189453125	0.085662841796875	0.2922551444615925
620.0	480.0	-0.2581787109375	0.07904052734375	0.27000676240443916
620.0	500.0	-0.2305908203125	0.0439453125	0.23474095702095601
620.0	520.0	-0.26153564453125	-0.12567138671875	0.290162352485966
620.0	540.0	-0.2783203125	-0.2091064453125	0.34812024046488194
620.0	560.0	-0.31842041015625	-0.177490234375	0.3645467609272738
620.0	580.0	-0.334716796875	-0.1759033203125	0.3781234087004162
620.0	600.0	-0.3927001953125	-0.15753173828125	0.42311900449446593
620.0	620.0	-0.46270751953125	-0.16473388671875	0.49115730887794806
620.0	640.0	-0.59332275390625	-0.1873779296875	0.6222076653633176
620.0	660.0	-0.6473388671875	-0.243408203125	0.6915888679845397
620.0	680.0	-0.68817138671875	-0.2369384765625	0.7278184520704086
620.0	700.0	-0.74102783203125	-0.1903076171875	0.7650746610655188
620.0	720.0	-0.7633056640625	-0.181640625	0.7846201969362532
620.0	740.0	-0.7838134765625	-0.16162109375	0.8003030325982396
620.0	760.0	-0.65167236328125	0.20062255859375	0.681855028639719
620.0	780.0	0.36431884765625	0.16796875	0.40117542763003367
620.0	800.0	0.44647216796875	0.16937255859375	0.47751906807509686
