# Supplementary material for: Real-time emotion detection by quantitative facial motion analysis
Source: PLoS One. 2023 Mar 10;18(3):e0282730. doi: 10.1371/journal.pone.0282730 (PMC10004542; doi:10.1371/journal.pone.0282730)
Supplement: S1 Dataset — Data from each participant is organized into folders by Study ID and subsequently by emotions. The data files (.csv) contain the pixel displacement results after DISC-processing of videos. (ZIP) [file pone.0282730.s004.zip › S1_Dataset/1/neutral/result/100057_cropped_result.csv]

pos_x	pos_y	disp_x	disp_y	disp_xy_indi
0.0	0.0	0.08863109350204468	0.03976006805896759	0.09714079342594398
0.0	20.0	0.04021042585372925	-0.0023555755615234375	0.04027936299849222
0.0	40.0	0.053722918033599854	0.00902557373046875	0.05447580107909397
0.0	60.0	0.09379351139068604	-0.04242706298828125	0.10294308355983094
0.0	80.0	0.09731918573379517	-0.0520172119140625	0.11034860328613773
0.0	100.0	0.08154505491256714	-0.03374481201171875	0.08825139272781947
0.0	120.0	0.11628115177154541	-0.1392822265625	0.18144102318253377
0.0	140.0	0.12660425901412964	-0.1675567626953125	0.21000930247360494
0.0	160.0	0.11094605922698975	-0.1368560791015625	0.17617779214490073
0.0	180.0	0.10943371057510376	-0.11102294921875	0.1558904495582225
0.0	200.0	0.10067659616470337	-0.0613250732421875	0.11788359352967837
0.0	220.0	0.04218930006027222	-0.0017852783203125	0.042227055997981475
0.0	240.0	0.005552411079406738	0.037933349609375	0.03833755706069166
0.0	260.0	-0.01671767234802246	0.032684326171875	0.03671165681422384
0.0	280.0	0.01931232213973999	-0.014312744140625	0.024037895732864942
0.0	300.0	0.0466042160987854	-0.048065185546875	0.06694934667222534
0.0	320.0	0.06925004720687866	-0.062225341796875	0.09309974328585897
0.0	340.0	0.07377481460571289	0.033905029296875	0.08119282161453228
0.0	360.0	0.10500425100326538	-0.024810791015625	0.10789563512755174
0.0	380.0	0.1131587028503418	-0.02191162109375	0.1152606228064382
0.0	400.0	0.12735551595687866	-0.059967041015625	0.14076744457726165
0.0	420.0	0.14388000965118408	-0.12249755859375	0.18896324785167629
0.0	440.0	0.18319100141525269	-0.08868408203125	0.20352839950544638
0.0	460.0	0.23639866709709167	-0.03253173828125	0.23862657815273075
0.0	480.0	0.28175967931747437	-0.0186767578125	0.28237800582104966
0.0	500.0	0.307029128074646	0.034027099609375	0.3089089331730368
0.0	520.0	0.34954002499580383	0.0714111328125	0.3567601140313077
0.0	540.0	0.4179140329360962	0.07025146484375	0.42377754451788163
0.0	560.0	0.4898672103881836	0.14666748046875	0.5113523576170859
0.0	580.0	0.6081817150115967	0.2574462890625	0.6604268242784354
0.0	600.0	0.41937172412872314	0.05389404296875	0.4228205421525962
0.0	620.0	0.4145857095718384	0.1243896484375	0.43284419277563324
0.0	640.0	0.2864392399787903	0.21990966796875	0.36112006350485826
0.0	660.0	0.26713529229164124	0.223876953125	0.3485429019909515
0.0	680.0	0.26494070887565613	0.2669677734375	0.3761188260027827
0.0	700.0	0.2446516752243042	0.31732177734375	0.4006838561343031
0.0	720.0	0.2692222595214844	0.20831298828125	0.3404040630023644
0.0	740.0	0.5139852166175842	0.0970458984375	0.5230666394494745
0.0	760.0	0.5406269431114197	0.07257080078125	0.5454759506559662
0.0	780.0	0.5319124460220337	0.07708740234375	0.5374693645532275
0.0	800.0	0.468858003616333	0.14190673828125	0.4898625826951029
20.0	0.0	0.04965972900390625	0.051400020718574524	0.07147062903466919
20.0	20.0	0.0272369384765625	0.06094932556152344	0.06675830363318577
20.0	40.0	0.042095184326171875	0.050586700439453125	0.06581047640615705
20.0	60.0	0.07292747497558594	0.004070281982421875	0.0730409734445752
20.0	80.0	0.07448577880859375	-0.00130462646484375	0.07449720326922028
20.0	100.0	0.06633949279785156	-0.00011444091796875	0.0663395915076352
20.0	120.0	0.09156036376953125	-0.06929779052734375	0.11482806270934168
20.0	140.0	0.09614181518554688	-0.085174560546875	0.1284443630196558
20.0	160.0	0.08334732055664062	-0.0548248291015625	0.0997624063963322
20.0	180.0	0.08007621765136719	-0.036407470703125	0.08796422316116953
20.0	200.0	0.03265380859375	0.0242919921875	0.04069855157268895
20.0	220.0	-0.027124404907226562	0.0878143310546875	0.09190805231400255
20.0	240.0	-0.06403541564941406	0.1259002685546875	0.1412494675371757
20.0	260.0	-0.06369781494140625	0.0927734375	0.11253587132055291
20.0	280.0	-0.015188217163085938	0.028594970703125	0.032378299679038665
20.0	300.0	0.0262908935546875	-0.016326904296875	0.03094800296987229
20.0	320.0	0.06836318969726562	-0.047637939453125	0.083324060036246
20.0	340.0	0.08010482788085938	0.031494140625	0.08607359841164641
20.0	360.0	0.113983154296875	-0.026763916015625	0.11708316131688895
20.0	380.0	0.126556396484375	-0.026214599609375	0.12924289815610826
20.0	400.0	0.1456146240234375	-0.069488525390625	0.16134520101462763
20.0	420.0	0.15819549560546875	-0.1143798828125	0.19521417064870347
20.0	440.0	0.18726158142089844	-0.0784912109375	0.2030462264379491
20.0	460.0	0.22200965881347656	0.006591796875	0.22210749738024949
20.0	480.0	0.2541465759277344	0.021087646484375	0.25501994214186785
20.0	500.0	0.27434730529785156	0.073944091796875	0.28413759454858706
20.0	520.0	0.26323890686035156	0.08087158203125	0.27538143522262
20.0	540.0	0.21649742126464844	0.043212890625	0.22076794905604133
20.0	560.0	0.2079315185546875	0.050048828125	0.21387005775737786
20.0	580.0	0.16344451904296875	0.05523681640625	0.17252598845358094
20.0	600.0	0.1293926239013672	0.0064697265625	0.12955426848187665
20.0	620.0	0.10555648803710938	0.02569580078125	0.1086390645418033
20.0	640.0	0.07859992980957031	0.075439453125	0.10894521583744947
20.0	660.0	0.07588958740234375	0.036376953125	0.08415766272156337
20.0	680.0	0.05957603454589844	0.0352783203125	0.06923773376046788
20.0	700.0	0.05142784118652344	0.0133056640625	0.05312121558521021
20.0	720.0	0.04087638854980469	-0.00592041015625	0.041302910276309
20.0	740.0	0.06628036499023438	-0.0947265625	0.1156123195265327
20.0	760.0	0.08280563354492188	-0.0194091796875	0.08504992182781565
20.0	780.0	0.5228481292724609	0.0784912109375	0.5287069476355943
20.0	800.0	0.46485328674316406	0.13311767578125	0.4835378928288085
40.0	0.0	0.025821685791015625	0.06799040734767914	0.07272863912100432
40.0	20.0	0.0187225341796875	0.09115219116210938	0.09305511936354333
40.0	40.0	0.00780487060546875	0.11954498291015625	0.1197994947575225
40.0	60.0	0.045917510986328125	0.06526947021484375	0.07980301721931282
40.0	80.0	0.04526519775390625	0.0655670166015625	0.07967416013821427
40.0	100.0	0.03597259521484375	0.0697021484375	0.07843734508060739
40.0	120.0	0.07188796997070312	-0.0220794677734375	0.07520228137275477
40.0	140.0	0.07981109619140625	-0.047821044921875	0.09304119202102845
40.0	160.0	0.06844711303710938	-0.0201263427734375	0.07134477525753885
40.0	180.0	0.06455230712890625	-0.0101165771484375	0.06534022871757436
40.0	200.0	0.01728057861328125	0.0424346923828125	0.045818353471438915
40.0	220.0	0.001392364501953125	0.03314208984375	0.03317132493762491
40.0	240.0	-0.027637481689453125	0.044219970703125	0.05214629615917213
40.0	260.0	-0.0311126708984375	-0.001800537109375	0.031164727245986224
40.0	280.0	0.009502410888671875	-0.080322265625	0.08088239714443561
40.0	300.0	0.031955718994140625	-0.064422607421875	0.07191272713133262
40.0	320.0	0.0638580322265625	-0.029998779296875	0.07055334888686228
40.0	340.0	0.0811767578125	0.025299072265625	0.0850276958787582
40.0	360.0	0.11269760131835938	-0.009063720703125	0.11306148935820778
40.0	380.0	0.12755203247070312	-0.00335693359375	0.12759619896595725
40.0	400.0	0.1505126953125	-0.05096435546875	0.15890700733000596
40.0	420.0	0.16517257690429688	-0.10009765625	0.19313601670312305
40.0	440.0	0.19510650634765625	-0.092315673828125	0.2158442319209128
40.0	460.0	0.22827529907226562	-0.036834716796875	0.23122804442376427
40.0	480.0	0.2583045959472656	-0.03350830078125	0.26046894346299115
40.0	500.0	0.2776298522949219	0.03570556640625	0.2799164560323156
40.0	520.0	0.2643623352050781	0.0731201171875	0.27428816199864664
40.0	540.0	0.2219085693359375	0.04168701171875	0.22579021256635945
40.0	560.0	0.21707534790039062	0.04779052734375	0.22227379775823633
40.0	580.0	0.15232467651367188	0.03997802734375	0.15748349038960371
40.0	600.0	0.11685943603515625	0.018310546875	0.1182852650050561
40.0	620.0	0.022609710693359375	0.00726318359375	0.023747691541577857
40.0	640.0	-0.049510955810546875	0.000732421875	0.04951637291923656
40.0	660.0	-0.06765365600585938	-0.02154541015625	0.07100156244590813
40.0	680.0	-0.08227920532226562	-0.03546142578125	0.08959564915163373
40.0	700.0	-0.07186508178710938	-0.06011962890625	0.09369610322789913
40.0	720.0	-0.041057586669921875	-0.08856201171875	0.09761636821163835
40.0	740.0	0.018280029296875	-0.10211181640625	0.10373515566517609
40.0	760.0	0.08465194702148438	-0.017333984375	0.08640844373578858
40.0	780.0	0.5318565368652344	0.0791015625	0.5377066421351161
40.0	800.0	0.4718132019042969	0.12646484375	0.48846806875772003
60.0	0.0	0.00827789306640625	0.12575018405914307	0.12602234843283638
60.0	20.0	0.010677337646484375	0.1309947967529297	0.13142922930443743
60.0	40.0	-0.026058197021484375	0.17322921752929688	0.17517817055164994
60.0	60.0	-0.0159759521484375	0.15241241455078125	0.15324743115709433
60.0	80.0	-0.002887725830078125	0.13370513916015625	0.133736319667869
60.0	100.0	-0.009677886962890625	0.13927459716796875	0.13961043984017263
60.0	120.0	0.01767730712890625	0.0783538818359375	0.08032320951063732
60.0	140.0	0.0341339111328125	0.035919189453125	0.0495511055395561
60.0	160.0	0.016254425048828125	0.0646514892578125	0.06666349373473472
60.0	180.0	0.010478973388671875	0.06591796875	0.06674569265058584
60.0	200.0	-0.009490966796875	0.0628662109375	0.06357860432863896
60.0	220.0	0.007808685302734375	0.0138702392578125	0.015917258031021012
60.0	240.0	-0.02118682861328125	0.0046844482421875	0.021698519811781787
60.0	260.0	-0.007549285888671875	-0.0819091796875	0.0822563397830712
60.0	280.0	0.018527984619140625	-0.14483642578125	0.14601669920640806
60.0	300.0	0.036815643310546875	-0.137542724609375	0.14238466450197432
60.0	320.0	0.07728195190429688	-0.1253662109375	0.1472724921190777
60.0	340.0	0.09584426879882812	-0.10858154296875	0.14483119600091868
60.0	360.0	0.118316650390625	-0.10205078125	0.15624721345800935
60.0	380.0	0.13223648071289062	-0.073028564453125	0.15106176901325805
60.0	400.0	0.15334701538085938	-0.101409912109375	0.18384579788575175
60.0	420.0	0.168182373046875	-0.1397705078125	0.2186803728226252
60.0	440.0	0.1806182861328125	-0.157073974609375	0.2393641551802214
60.0	460.0	0.21172714233398438	-0.119781494140625	0.24326115419333982
60.0	480.0	0.2289581298828125	-0.114837646484375	0.25614353454558464
60.0	500.0	0.24260711669921875	-0.035247802734375	0.24515427932367356
60.0	520.0	0.22991180419921875	0.03594970703125	0.23270543428500462
60.0	540.0	0.19938278198242188	0.01849365234375	0.20023862995950972
60.0	560.0	0.19902801513671875	0.023681640625	0.20043196080454234
60.0	580.0	0.1418609619140625	0.02801513671875	0.1446007621022564
60.0	600.0	0.11146926879882812	0.01593017578125	0.1126018134266359
60.0	620.0	0.012622833251953125	-0.00177001953125	0.012746328430086053
60.0	640.0	-0.061748504638671875	-0.019287109375	0.0646905743764522
60.0	660.0	-0.0716400146484375	-0.0379638671875	0.08107741307329976
60.0	680.0	-0.08489608764648438	-0.05322265625	0.1001997846104732
60.0	700.0	-0.07631683349609375	-0.07830810546875	0.10934540894329021
60.0	720.0	-0.03662109375	-0.1014404296875	0.10784834390305176
60.0	740.0	0.007160186767578125	-0.166748046875	0.16690170583662048
60.0	760.0	0.051143646240234375	-0.13134765625	0.14095346520435176
60.0	780.0	0.4874229431152344	0.04058837890625	0.4891099487613744
60.0	800.0	0.4173698425292969	-0.01324462890625	0.4175799392305554
80.0	0.0	-0.00237274169921875	0.13650651276111603	0.13652713257580687
80.0	20.0	0.0080718994140625	0.13477706909179688	0.13501856877157944
80.0	40.0	-0.02773284912109375	0.17474746704101562	0.17693441767396245
80.0	60.0	-0.03568267822265625	0.18111801147460938	0.1845995330591558
80.0	80.0	-0.02508544921875	0.1628875732421875	0.16480789204172075
80.0	100.0	-0.04332733154296875	0.1786956787109375	0.18387333479489879
80.0	120.0	-0.02040863037109375	0.133331298828125	0.13488420011557578
80.0	140.0	0.00104522705078125	0.0808868408203125	0.08089359379752056
80.0	160.0	-0.0184326171875	0.1128082275390625	0.11430423254143225
80.0	180.0	-0.00814056396484375	0.0884552001953125	0.08882899990013692
80.0	200.0	0.00341796875	0.035675048828125	0.035838409831702625
80.0	220.0	0.02013397216796875	-0.0254669189453125	0.03246445434359951
80.0	240.0	-0.00403594970703125	-0.0734710693359375	0.07358183824425577
80.0	260.0	-0.02191162109375	-0.117706298828125	0.11972840900459644
80.0	280.0	-0.0109100341796875	-0.15673828125	0.1571175281596743
80.0	300.0	0.0112457275390625	-0.1441650390625	0.14460299054921022
80.0	320.0	0.05558013916015625	-0.134613037109375	0.1456359214921659
80.0	340.0	0.100067138671875	-0.1702880859375	0.1975132007087973
80.0	360.0	0.143798828125	-0.267852783203125	0.304011868912685
80.0	380.0	0.14239501953125	-0.267242431640625	0.3028115896997656
80.0	400.0	0.16822052001953125	-0.3072509765625	0.35028746188559395
80.0	420.0	0.18140411376953125	-0.3197021484375	0.367582529791695
80.0	440.0	0.18723297119140625	-0.30364990234375	0.3567344231981698
80.0	460.0	0.201690673828125	-0.26416015625	0.33235480447748533
80.0	480.0	0.1788787841796875	-0.2904052734375	0.341076006587846
80.0	500.0	0.1919708251953125	-0.15020751953125	0.24375212132389756
80.0	520.0	0.19925689697265625	-0.00970458984375	0.19949308272520921
80.0	540.0	0.18235015869140625	-0.00225830078125	0.18236414202687884
80.0	560.0	0.185821533203125	0.01641845703125	0.18654545808796066
80.0	580.0	0.127105712890625	0.01873779296875	0.12847944245977147
80.0	600.0	0.0984039306640625	0.01202392578125	0.09913580766469111
80.0	620.0	-0.00893402099609375	-0.00958251953125	0.013101198865960003
80.0	640.0	-0.07621002197265625	-0.02178955078125	0.07926381250180577
80.0	660.0	-0.07970428466796875	-0.03826904296875	0.08841545478125774
80.0	680.0	-0.09058380126953125	-0.05615234375	0.10657631425910775
80.0	700.0	-0.07471466064453125	-0.08001708984375	0.10947609411323656
80.0	720.0	-0.0351409912109375	-0.10565185546875	0.1113427313625673
80.0	740.0	0.011138916015625	-0.1622314453125	0.1626133982738994
80.0	760.0	0.278594970703125	0.07904052734375	0.2895903359296597
80.0	780.0	0.5257949829101562	0.0816650390625	0.5320991849820588
80.0	800.0	0.5197982788085938	0.08477783203125	0.5266664328171061
100.0	0.0	-0.0382080078125	0.17946189641952515	0.18348412500129932
100.0	20.0	-0.02752685546875	0.1736927032470703	0.17586040752048848
100.0	40.0	-0.049896240234375	0.19731521606445312	0.20352623732602212
100.0	60.0	-0.06665802001953125	0.2111358642578125	0.22140832145341252
100.0	80.0	-0.05440521240234375	0.1988372802734375	0.20614604328747538
100.0	100.0	-0.070587158203125	0.2151947021484375	0.22647584139582688
100.0	120.0	-0.04943084716796875	0.17636871337890625	0.18316476656462582
100.0	140.0	-0.01010894775390625	0.106597900390625	0.10707615604036604
100.0	160.0	-0.014373779296875	0.117919921875	0.1187927333900579
100.0	180.0	0.0553131103515625	0.0048370361328125	0.055524202788642216
100.0	200.0	0.09252166748046875	-0.0905303955078125	0.12944501328427985
100.0	220.0	0.13884735107421875	-0.176971435546875	0.22493882701714502
100.0	240.0	0.06331634521484375	-0.1766357421875	0.18764100028910055
100.0	260.0	0.0303802490234375	-0.136016845703125	0.13936836745027112
100.0	280.0	0.09902191162109375	-0.16229248046875	0.1901162491682268
100.0	300.0	0.09726715087890625	-0.178863525390625	0.20360024399607843
100.0	320.0	0.115509033203125	-0.17559814453125	0.21018336069807808
100.0	340.0	0.16573333740234375	-0.2591552734375	0.30761826161166783
100.0	360.0	0.230621337890625	-0.452117919921875	0.5075399639485987
100.0	380.0	0.399871826171875	-0.49053955078125	0.6328716522697954
100.0	400.0	0.5663528442382812	-0.569976806640625	0.8035104879745101
100.0	420.0	0.6338348388671875	-0.591339111328125	0.8668497837273366
100.0	440.0	0.719146728515625	-0.59649658203125	0.9343340888085427
100.0	460.0	0.7808151245117188	-0.5458984375	0.9527210309063153
100.0	480.0	0.76177978515625	-0.523529052734375	0.9243327918718747
100.0	500.0	0.5690536499023438	-0.430694580078125	0.7136665031902868
100.0	520.0	0.26744842529296875	-0.33636474609375	0.4297323616001029
100.0	540.0	0.18692779541015625	-0.2835693359375	0.33963740810007365
100.0	560.0	0.18767547607421875	-0.15802001953125	0.24534141699342427
100.0	580.0	0.09143829345703125	-0.07550048828125	0.11858029027220895
100.0	600.0	0.0638275146484375	0.008544921875	0.06439695113936961
100.0	620.0	-0.0670166015625	-0.0477294921875	0.0822759339628758
100.0	640.0	-0.15087890625	-0.08660888671875	0.1739699503071078
100.0	660.0	-0.18764495849609375	-0.10089111328125	0.2130484620646926
100.0	680.0	-0.2012786865234375	-0.09063720703125	0.22074467818506044
100.0	700.0	-0.19574737548828125	-0.1116943359375	0.22537226912614888
100.0	720.0	-0.13523101806640625	-0.13836669921875	0.19347550671847
100.0	740.0	-0.06398773193359375	0.0220947265625	0.06769495387307016
100.0	760.0	0.47866058349609375	0.0511474609375	0.4813855180135502
100.0	780.0	0.530029296875	0.07867431640625	0.5358364522947255
100.0	800.0	0.52349853515625	0.0811767578125	0.529755021042452
120.0	0.0	-0.0303497314453125	0.18493826687335968	0.1874120293709147
120.0	20.0	-0.02730560302734375	0.18075942993164062	0.18281019519134753
120.0	40.0	-0.03946685791015625	0.18709182739257812	0.19120926952005937
120.0	60.0	-0.06597900390625	0.21380996704101562	0.22375864444204416
120.0	80.0	-0.0581207275390625	0.20362091064453125	0.2117533806610372
120.0	100.0	-0.072784423828125	0.21389007568359375	0.22593480658793055
120.0	120.0	-0.05176544189453125	0.17969512939453125	0.1870026751216501
120.0	140.0	0.01239013671875	0.089111328125	0.08996857389172473
120.0	160.0	0.06513214111328125	0.031097412109375	0.07217509851673695
120.0	180.0	0.1338958740234375	-0.101715087890625	0.16814893453453048
120.0	200.0	0.136871337890625	-0.16192626953125	0.21202330037115416
120.0	220.0	0.1343841552734375	-0.209014892578125	0.24848808121920152
120.0	240.0	0.008544921875	-0.20001220703125	0.20019465190499336
120.0	260.0	0.08811187744140625	-0.13958740234375	0.16507072980793822
120.0	280.0	0.453704833984375	-0.26849365234375	0.5271972284920282
120.0	300.0	0.47154998779296875	-0.3072509765625	0.5628166251863558
120.0	320.0	0.5399627685546875	-0.326934814453125	0.6312259217797874
120.0	340.0	0.702484130859375	-0.48382568359375	0.8529778697095318
120.0	360.0	0.7276229858398438	-0.741607666015625	1.0389500179583386
120.0	380.0	0.4219207763671875	-0.58868408203125	0.7242693490458268
120.0	400.0	0.5411605834960938	-0.627593994140625	0.8286911358348269
120.0	420.0	0.6010513305664062	-0.63885498046875	0.8771535715285974
120.0	440.0	0.67913818359375	-0.642791748046875	0.9350988737947316
120.0	460.0	0.7323532104492188	-0.596923828125	0.9448064783005471
120.0	480.0	0.699737548828125	-0.557373046875	0.8945933996082878
120.0	500.0	0.5821304321289062	-0.48297119140625	0.7563973900926415
120.0	520.0	0.46344757080078125	-0.4366455078125	0.6367440226448782
120.0	540.0	0.294830322265625	-0.33209228515625	0.4440835560877619
120.0	560.0	0.16534423828125	-0.14776611328125	0.22175107974270156
120.0	580.0	0.15582275390625	0.0108642578125	0.15620103307194935
120.0	600.0	0.12596893310546875	0.07684326171875	0.1475569685894447
120.0	620.0	-0.24489593505859375	0.06500244140625	0.25337587966694053
120.0	640.0	-0.2785186767578125	-0.214111328125	0.3513065813991737
120.0	660.0	-0.26140594482421875	-0.37298583984375	0.45546844535421993
120.0	680.0	-0.26473236083984375	-0.4215087890625	0.49774780977194905
120.0	700.0	-0.24462890625	-0.4383544921875	0.5019939866114257
120.0	720.0	-0.09664154052734375	-0.381591796875	0.3936392851301677
120.0	740.0	0.4412841796875	0.1383056640625	0.46245019618791267
120.0	760.0	0.5290451049804688	0.08868408203125	0.5364266860527361
120.0	780.0	0.5232467651367188	0.085205078125	0.5301387389771925
120.0	800.0	0.52197265625	0.0843505859375	0.5287442436761655
140.0	0.0	-0.0471649169921875	0.2064966857433319	0.2118145665856348
140.0	20.0	-0.0479888916015625	0.19840240478515625	0.20412360946661587
140.0	40.0	-0.0481719970703125	0.19381332397460938	0.19971015460368832
140.0	60.0	-0.0672760009765625	0.21195220947265625	0.22237310855348313
140.0	80.0	-0.06817626953125	0.21392822265625	0.22452903637627744
140.0	100.0	-0.0603485107421875	0.1949615478515625	0.2040880885536366
140.0	120.0	-0.05718994140625	0.19338226318359375	0.20166157073686355
140.0	140.0	0.0691375732421875	0.0309295654296875	0.075740623521913
140.0	160.0	0.1364288330078125	-0.044921875	0.14363426237979995
140.0	180.0	0.1487579345703125	-0.1316680908203125	0.19865902757713136
140.0	200.0	0.06304931640625	-0.1478118896484375	0.16069714067380692
140.0	220.0	-0.01318359375	-0.18255615234375	0.18303157078143512
140.0	240.0	0.0011138916015625	-0.2142181396484375	0.2142210356359466
140.0	260.0	0.1127471923828125	-0.142547607421875	0.18174638860760872
140.0	280.0	0.514404296875	-0.269317626953125	0.5806408225668651
140.0	300.0	0.530120849609375	-0.409423828125	0.6698178754162173
140.0	320.0	0.6066131591796875	-0.4644775390625	0.7640149927740405
140.0	340.0	0.7413177490234375	-0.7689208984375	1.068078345942426
140.0	360.0	0.6651611328125	-0.98773193359375	1.1908206016211076
140.0	380.0	0.273712158203125	-0.78302001953125	0.8294809802128869
140.0	400.0	0.3535003662109375	-0.702178955078125	0.786141077584599
140.0	420.0	0.4463653564453125	-0.67974853515625	0.8132036045675268
140.0	440.0	0.553955078125	-0.678253173828125	0.8757246121860454
140.0	460.0	0.6241607666015625	-0.613800048828125	0.8754011437655647
140.0	480.0	0.6027679443359375	-0.56103515625	0.8234619853201687
140.0	500.0	0.4978485107421875	-0.460235595703125	0.6779896335493812
140.0	520.0	0.387542724609375	-0.382568359375	0.5445621295982094
140.0	540.0	0.232696533203125	-0.2620849609375	0.35047996135922516
140.0	560.0	0.09600830078125	-0.0694580078125	0.11849898171792145
140.0	580.0	0.108154296875	0.076171875	0.13228570018539895
140.0	600.0	0.09747314453125	0.12890625	0.161610133326696
140.0	620.0	0.1071929931640625	0.14312744140625	0.17881779068921044
140.0	640.0	0.130218505859375	0.16387939453125	0.20931630423876965
140.0	660.0	0.2235107421875	0.123291015625	0.2552601151904682
140.0	680.0	0.2608489990234375	0.12579345703125	0.2895966058561499
140.0	700.0	0.2978668212890625	0.16204833984375	0.3390933612900226
140.0	720.0	0.3064117431640625	0.1148681640625	0.32723516232814714
140.0	740.0	0.396331787109375	0.14349365234375	0.4215083792005325
140.0	760.0	0.500762939453125	0.10205078125	0.5110556559548769
140.0	780.0	0.4996185302734375	0.099609375	0.5094513748931103
140.0	800.0	0.4983062744140625	0.09942626953125	0.5081286512226246
160.0	0.0	-0.0505218505859375	0.20984241366386414	0.2158385877430263
160.0	20.0	-0.0699310302734375	0.21965599060058594	0.2305192035424145
160.0	40.0	-0.0612640380859375	0.20568466186523438	0.2146146837688675
160.0	60.0	-0.0669708251953125	0.20345306396484375	0.2141920648950934
160.0	80.0	-0.086090087890625	0.23004913330078125	0.24563002048906024
160.0	100.0	-0.036712646484375	0.17163848876953125	0.1755209082672922
160.0	120.0	-0.0098114013671875	0.1365203857421875	0.1368724929267518
160.0	140.0	0.101348876953125	0.0111083984375	0.10195583051256031
160.0	160.0	0.1653900146484375	-0.0450592041015625	0.17141816945608956
160.0	180.0	0.1246490478515625	-0.116912841796875	0.17089762346891263
160.0	200.0	-0.01068115234375	-0.1375732421875	0.1379872602140173
160.0	220.0	-0.1073150634765625	-0.1620635986328125	0.19437369382402545
160.0	240.0	0.0261993408203125	-0.19451904296875	0.1962754786948622
160.0	260.0	0.245697021484375	-0.140594482421875	0.2830792024394734
160.0	280.0	0.63629150390625	-0.310150146484375	0.7078559114025654
160.0	300.0	0.6487579345703125	-0.500701904296875	0.8195054939623375
160.0	320.0	0.750274658203125	-0.6063232421875	0.9646449796472161
160.0	340.0	0.797088623046875	-1.03472900390625	1.3061448558699695
160.0	360.0	0.5674285888671875	-1.04742431640625	1.1912484636140808
160.0	380.0	0.30218505859375	-0.85699462890625	0.9087109571318425
160.0	400.0	0.3775177001953125	-0.764007568359375	0.8521896376224971
160.0	420.0	0.449371337890625	-0.71453857421875	0.8440971350290051
160.0	440.0	0.534912109375	-0.678314208984375	0.8638524936967598
160.0	460.0	0.52337646484375	-0.57696533203125	0.7789813337418757
160.0	480.0	0.472808837890625	-0.474700927734375	0.669991916353742
160.0	500.0	0.3662261962890625	-0.333251953125	0.4951550172521552
160.0	520.0	0.2596435546875	-0.2431640625	0.355729583788395
160.0	540.0	0.175567626953125	-0.15478515625	0.23405648085299535
160.0	560.0	0.0836181640625	-0.026123046875	0.0876037153276995
160.0	580.0	0.090789794921875	0.075927734375	0.1183545846567706
160.0	600.0	0.0947265625	0.119873046875	0.15278307828474447
160.0	620.0	0.097869873046875	0.12744140625	0.16068548184944703
160.0	640.0	0.111083984375	0.1378173828125	0.1770120972982141
160.0	660.0	0.1065521240234375	0.1378173828125	0.1742038637321032
160.0	680.0	0.1737060546875	0.14202880859375	0.22437908972463724
160.0	700.0	0.2422637939453125	0.10992431640625	0.26603590207744177
160.0	720.0	0.293243408203125	0.05499267578125	0.2983553097301375
160.0	740.0	0.3870697021484375	0.12481689453125	0.4066967069963873
160.0	760.0	0.42083740234375	0.09930419921875	0.43239500828977256
160.0	780.0	0.4316864013671875	0.09979248046875	0.4430707486208702
160.0	800.0	0.4346923828125	0.1007080078125	0.4462057490808154
180.0	0.0	-0.073150634765625	0.22701285779476166	0.23850755327821077
180.0	20.0	-0.0873260498046875	0.23223876953125	0.24811425805035836
180.0	40.0	-0.0771484375	0.21847152709960938	0.23169309347049333
180.0	60.0	-0.0744781494140625	0.20714569091796875	0.22012799005584469
180.0	80.0	-0.0712127685546875	0.208526611328125	0.22035109719993318
180.0	100.0	-0.03680419921875	0.177978515625	0.18174405383453898
180.0	120.0	0.019287109375	0.1138153076171875	0.11543793499555609
180.0	140.0	0.11932373046875	0.0340728759765625	0.12409316472027421
180.0	160.0	0.1373748779296875	-0.0165863037109375	0.13837254986805728
180.0	180.0	0.0148468017578125	-0.087738037109375	0.08898533968155568
180.0	200.0	-0.0657806396484375	-0.125823974609375	0.141981566194553
180.0	220.0	-0.1201171875	-0.1465606689453125	0.18949450761066308
180.0	240.0	0.0161590576171875	-0.17498779296875	0.175732304460932
180.0	260.0	0.2648773193359375	-0.11224365234375	0.28767800018433254
180.0	280.0	0.6285858154296875	-0.250885009765625	0.6768038234854343
180.0	300.0	0.6533966064453125	-0.46771240234375	0.8035434130278292
180.0	320.0	0.716796875	-0.55523681640625	0.9066894078474246
180.0	340.0	0.7553863525390625	-0.9561767578125	1.2185575627696432
180.0	360.0	0.5961151123046875	-1.027618408203125	1.18800371211371
180.0	380.0	0.3224945068359375	-0.829132080078125	0.8896419016402234
180.0	400.0	0.3527679443359375	-0.70941162109375	0.7922815602384454
180.0	420.0	0.4135284423828125	-0.612823486328125	0.7392958799120367
180.0	440.0	0.3685455322265625	-0.543609619140625	0.6567626872367032
180.0	460.0	0.1501922607421875	-0.327911376953125	0.3606710222933687
180.0	480.0	0.0960540771484375	-0.156951904296875	0.18401164636852035
180.0	500.0	0.0542449951171875	-0.072601318359375	0.09062820158638821
180.0	520.0	0.0367279052734375	-0.0223388671875	0.042987951951626656
180.0	540.0	0.0239715576171875	0.034912109375	0.04234962757340498
180.0	560.0	0.0460357666015625	0.036865234375	0.05897743053166371
180.0	580.0	0.068603515625	0.0855712890625	0.10967628671653482
180.0	600.0	0.073272705078125	0.11090087890625	0.13292063139951077
180.0	620.0	0.0731658935546875	0.1103515625	0.13240360767685777
180.0	640.0	0.0798797607421875	0.11456298828125	0.13966192917240886
180.0	660.0	0.0784149169921875	0.1126708984375	0.1372721040911266
180.0	680.0	0.100830078125	0.1290283203125	0.16375289950824903
180.0	700.0	0.164215087890625	0.09857177734375	0.1915280407137073
180.0	720.0	0.236175537109375	0.02880859375	0.23792607970282348
180.0	740.0	0.264862060546875	0.05511474609375	0.27053566558610165
180.0	760.0	0.3160247802734375	0.0811767578125	0.32628412121312883
180.0	780.0	0.32305908203125	0.08245849609375	0.3334165173786639
180.0	800.0	0.3251190185546875	0.0850830078125	0.3360676932470379
200.0	0.0	-0.084564208984375	0.24295704066753387	0.2572532391459411
200.0	20.0	-0.1055450439453125	0.24723243713378906	0.26881896189169935
200.0	40.0	-0.0985107421875	0.24167251586914062	0.26097887127668423
200.0	60.0	-0.0952911376953125	0.2314605712890625	0.2503086034972154
200.0	80.0	-0.09283447265625	0.2312164306640625	0.24915713339656412
200.0	100.0	-0.0230255126953125	0.18762969970703125	0.18903724089986268
200.0	120.0	0.0702972412109375	0.11151123046875	0.13181978850887074
200.0	140.0	0.2052001953125	0.049102783203125	0.2109933730584476
200.0	160.0	0.100372314453125	0.0060882568359375	0.10055679181426457
200.0	180.0	0.00360107421875	-0.0504150390625	0.05054348523007042
200.0	200.0	-0.038726806640625	-0.0872802734375	0.09548618582761134
200.0	220.0	-0.105804443359375	-0.1074066162109375	0.1507672425975577
200.0	240.0	0.0078277587890625	-0.1515350341796875	0.15173707652218296
200.0	260.0	0.16229248046875	-0.093658447265625	0.18737863795242898
200.0	280.0	0.17730712890625	-0.135894775390625	0.22339473570217802
200.0	300.0	0.200469970703125	-0.381256103515625	0.430748680348099
200.0	320.0	0.162017822265625	-0.434600830078125	0.46381855960740825
200.0	340.0	0.1395721435546875	-0.66583251953125	0.6803038492628002
200.0	360.0	0.2901763916015625	-0.79901123046875	0.8500713409226835
200.0	380.0	0.2819366455078125	-0.72601318359375	0.7788346517921054
200.0	400.0	0.2010650634765625	-0.543304443359375	0.5793158705964082
200.0	420.0	0.1739349365234375	-0.401275634765625	0.4373505426999805
200.0	440.0	0.12274169921875	-0.2906494140625	0.31550373471954446
200.0	460.0	0.0476226806640625	-0.134124755859375	0.14232838735813816
200.0	480.0	-0.0120849609375	0.01953125	0.022967716634950914
200.0	500.0	-0.019195556640625	0.060333251953125	0.0633132741688716
200.0	520.0	-0.0048980712890625	0.105224609375	0.10533854717278987
200.0	540.0	-0.012237548828125	0.1395263671875	0.14006200320522985
200.0	560.0	-0.011383056640625	0.1207275390625	0.12126298968181158
200.0	580.0	0.01470947265625	0.07843017578125	0.07979762564702499
200.0	600.0	0.007965087890625	0.10186767578125	0.10217859851348153
200.0	620.0	0.00909423828125	0.09613037109375	0.0965595847989118
200.0	640.0	0.0274810791015625	0.09649658203125	0.10033344433587485
200.0	660.0	0.04266357421875	0.09295654296875	0.10227951625726363
200.0	680.0	0.0523681640625	0.0430908203125	0.06781772189097095
200.0	700.0	0.0850067138671875	-0.0009765625	0.08501232308797528
200.0	720.0	0.1366119384765625	-0.02685546875	0.13922657051046802
200.0	740.0	0.19708251953125	0.01190185546875	0.19744157026417855
200.0	760.0	0.2744293212890625	0.06500244140625	0.282022640530771
200.0	780.0	0.295440673828125	0.07122802734375	0.30390561632075597
200.0	800.0	0.303558349609375	0.0751953125	0.3127331236686325
220.0	0.0	-0.0756988525390625	0.24631264805793762	0.2576824341491755
220.0	20.0	-0.1038055419921875	0.26024436950683594	0.280183372826266
220.0	40.0	-0.10028076171875	0.25689697265625	0.2757757888771942
220.0	60.0	-0.0858306884765625	0.22849273681640625	0.24408162131183128
220.0	80.0	-0.077850341796875	0.2266998291015625	0.239694572805827
220.0	100.0	0.0825042724609375	0.17050933837890625	0.18942119588029466
220.0	120.0	0.20281982421875	0.12731170654296875	0.2394663895393415
220.0	140.0	0.15399169921875	0.068450927734375	0.16851994818410845
220.0	160.0	0.070648193359375	0.0324859619140625	0.07775927562950646
220.0	180.0	0.0050201416015625	-0.010101318359375	0.011280002406789856
220.0	200.0	-0.0191192626953125	-0.04327392578125	0.04730939503453306
220.0	220.0	-0.06097412109375	-0.0446929931640625	0.07559965000658551
220.0	240.0	0.02618408203125	-0.063751220703125	0.06891896903580162
220.0	260.0	0.2250518798828125	0.0013427734375	0.22505588568018461
220.0	280.0	0.0989532470703125	-0.020538330078125	0.10106219920502583
220.0	300.0	0.0316925048828125	-0.24761962890625	0.2496395310951694
220.0	320.0	-0.0123138427734375	-0.2825927734375	0.2828609310649796
220.0	340.0	-0.0934600830078125	-0.379302978515625	0.3906475862291381
220.0	360.0	-0.024810791015625	-0.514984130859375	0.5155814488398578
220.0	380.0	0.21563720703125	-0.539337158203125	0.580847635163354
220.0	400.0	0.16937255859375	-0.434295654296875	0.46615424372812914
220.0	420.0	0.1295013427734375	-0.282745361328125	0.3109912171311198
220.0	440.0	0.0751190185546875	-0.16595458984375	0.182164191977531
220.0	460.0	0.02490234375	-0.052825927734375	0.05840124455215465
220.0	480.0	-0.0106201171875	0.05474853515625	0.05576906840562585
220.0	500.0	-0.009674072265625	0.09088134765625	0.09139478664572018
220.0	520.0	0.009002685546875	0.1275634765625	0.127880760475403
220.0	540.0	0.01824951171875	0.1488037109375	0.14991860814036345
220.0	560.0	-0.0211181640625	0.13824462890625	0.13984832596351462
220.0	580.0	-0.064788818359375	0.05328369140625	0.08388529522079878
220.0	600.0	-0.0514984130859375	0.0675048828125	0.08490580518374004
220.0	620.0	-0.0475921630859375	0.056884765625	0.07416798869734606
220.0	640.0	-0.0152740478515625	0.0552978515625	0.057368536021063885
220.0	660.0	-0.0046234130859375	0.05548095703125	0.05567326595114236
220.0	680.0	-0.030059814453125	-0.02764892578125	0.04084183568123957
220.0	700.0	0.0160675048828125	-0.12127685546875	0.12233658645534981
220.0	720.0	0.0434112548828125	-0.13525390625	0.14204983705159363
220.0	740.0	0.111724853515625	-0.11572265625	0.16085451831591033
220.0	760.0	0.190643310546875	-0.005859375	0.19073333251338856
220.0	780.0	0.2373504638671875	0.01556396484375	0.23786021041701483
220.0	800.0	0.2672576904296875	0.0362548828125	0.2697055609763336
240.0	0.0	-0.0373077392578125	0.21949559450149536	0.22264362423858852
240.0	20.0	-0.0574188232421875	0.2317047119140625	0.23871320614012176
240.0	40.0	-0.0602569580078125	0.23682403564453125	0.24436964796659483
240.0	60.0	-0.0628204345703125	0.21611404418945312	0.22505929684312934
240.0	80.0	-0.0040283203125	0.20207977294921875	0.20211991984895478
240.0	100.0	0.1911468505859375	0.18611907958984375	0.2667909861226449
240.0	120.0	0.1327056884765625	0.13521575927734375	0.1894573865305521
240.0	140.0	0.0633087158203125	0.0911407470703125	0.11097129933163694
240.0	160.0	0.006805419921875	0.0601959228515625	0.06057939309917455
240.0	180.0	-0.0332183837890625	0.0260009765625	0.04218426014239345
240.0	200.0	-0.0118408203125	-0.02130126953125	0.024371071156514074
240.0	220.0	-0.0623016357421875	-0.0367889404296875	0.07235274669348296
240.0	240.0	-0.0019378662109375	-0.0209808349609375	0.02107013908614726
240.0	260.0	0.1649932861328125	0.086151123046875	0.18613113783336183
240.0	280.0	0.1173095703125	0.193084716796875	0.22592751746397075
240.0	300.0	0.11541748046875	0.0093994140625	0.11579958455224532
240.0	320.0	0.0966033935546875	0.00604248046875	0.09679218572021743
240.0	340.0	0.0251007080078125	-0.0499267578125	0.055881362619047616
240.0	360.0	0.0649566650390625	-0.23077392578125	0.23974147149270367
240.0	380.0	0.0959625244140625	-0.212005615234375	0.2327126704389458
240.0	400.0	0.05999755859375	-0.160247802734375	0.17111126590147602
240.0	420.0	0.0403289794921875	-0.0740966796875	0.0843607997093037
240.0	440.0	0.0134429931640625	-0.004608154296875	0.014210881437575876
240.0	460.0	0.0054473876953125	0.01641845703125	0.017298548031266802
240.0	480.0	-0.010467529296875	0.06640625	0.06722617948867418
240.0	500.0	-0.0055999755859375	0.078826904296875	0.07902556907477343
240.0	520.0	0.013641357421875	0.11407470703125	0.11488744673190741
240.0	540.0	0.01806640625	0.13739013671875	0.13857288588460173
240.0	560.0	-0.020294189453125	0.0911865234375	0.09341753680212868
240.0	580.0	-0.069854736328125	0.024169921875	0.07391799044153913
240.0	600.0	-0.0424652099609375	0.0078125	0.04317787874915239
240.0	620.0	-0.02630615234375	-0.00048828125	0.026310683566028555
240.0	640.0	0.0007171630859375	-0.003173828125	0.003253845088333557
240.0	660.0	-0.0135345458984375	-0.01641845703125	0.021277914934596246
240.0	680.0	-0.050445556640625	-0.0645751953125	0.08194333428919053
240.0	700.0	-0.007965087890625	-0.17578125	0.17596161648685738
240.0	720.0	0.00079345703125	-0.2027587890625	0.20276034157633444
240.0	740.0	0.0380859375	-0.2362060546875	0.2392568471460914
240.0	760.0	0.1040802001953125	-0.26300048828125	0.28284615059935364
240.0	780.0	0.14508056640625	-0.1700439453125	0.22352475050024953
240.0	800.0	0.2040863037109375	-0.10845947265625	0.23111615385183457
260.0	0.0	-0.03533935546875	0.2415991574525833	0.24417006967837973
260.0	20.0	-0.04693603515625	0.2469005584716797	0.25132225760926163
260.0	40.0	-0.049346923828125	0.249359130859375	0.2541949941171967
260.0	60.0	-0.010833740234375	0.20393753051757812	0.20422508729603722
260.0	80.0	0.0191650390625	0.21031951904296875	0.21119090608435973
260.0	100.0	0.10479736328125	0.1860504150390625	0.21353511253868696
260.0	120.0	0.06005859375	0.1442108154296875	0.15621713724852
260.0	140.0	0.006134033203125	0.104736328125	0.10491579858364852
260.0	160.0	-0.017242431640625	0.08160400390625	0.08340572463813795
260.0	180.0	-0.053741455078125	0.0413665771484375	0.06781841710694639
260.0	200.0	-0.0274658203125	0.008270263671875	0.02868394231344208
260.0	220.0	-0.06951904296875	-0.0102996826171875	0.07027788270363375
260.0	240.0	-0.03936767578125	-0.0013580322265625	0.03939109224108923
260.0	260.0	-0.01416015625	0.041046142578125	0.043419993615478346
260.0	280.0	-0.052093505859375	0.084686279296875	0.0994258480168465
260.0	300.0	0.015411376953125	0.02813720703125	0.032081349084954906
260.0	320.0	0.024383544921875	0.04638671875	0.052405008723868156
260.0	340.0	0.00042724609375	0.03155517578125	0.031558068030381886
260.0	360.0	0.060302734375	-0.05255126953125	0.07998784721723601
260.0	380.0	0.06005859375	0.01434326171875	0.06174758165272627
260.0	400.0	0.03472900390625	0.038818359375	0.05208616646372603
260.0	420.0	0.0234375	0.066070556640625	0.07010445678451575
260.0	440.0	-0.000396728515625	0.06976318359375	0.06976431164033928
260.0	460.0	-0.000335693359375	0.064849853515625	0.0648507223632054
260.0	480.0	-0.01104736328125	0.070404052734375	0.07126552376073979
260.0	500.0	-0.01666259765625	0.06201171875	0.06421133406948629
260.0	520.0	-0.004241943359375	0.08074951171875	0.0808608541030868
260.0	540.0	-0.012359619140625	0.09674072265625	0.09752706088750335
260.0	560.0	-0.040008544921875	0.04583740234375	0.06084201772121391
260.0	580.0	-0.067413330078125	-0.01922607421875	0.07010134807610419
260.0	600.0	-0.07373046875	-0.03729248046875	0.08262512403383626
260.0	620.0	-0.0518798828125	-0.03656005859375	0.0634677880898426
260.0	640.0	-0.006805419921875	-0.03509521484375	0.035748955862262934
260.0	660.0	-0.026397705078125	-0.0509033203125	0.057340970101914406
260.0	680.0	-0.01434326171875	-0.1068115234375	0.10777026814373328
260.0	700.0	0.002685546875	-0.20062255859375	0.20064053224291564
260.0	720.0	-0.015716552734375	-0.2454833984375	0.24598599337823437
260.0	740.0	0.001953125	-0.270263671875	0.2702707291450987
260.0	760.0	0.046478271484375	-0.34771728515625	0.3508098346919712
260.0	780.0	0.068450927734375	-0.24462890625	0.25402525717095126
260.0	800.0	0.12548828125	-0.190185546875	0.22785489016306393
280.0	0.0	-0.07122802734375	0.27506354451179504	0.28413620923541977
280.0	20.0	-0.083404541015625	0.2885589599609375	0.3003707556267171
280.0	40.0	-0.065765380859375	0.2701225280761719	0.27801306712786167
280.0	60.0	-0.045135498046875	0.22639846801757812	0.23085380548010423
280.0	80.0	0.061065673828125	0.2006988525390625	0.20978333091687554
280.0	100.0	0.0687255859375	0.1595916748046875	0.17376049271746966
280.0	120.0	0.015289306640625	0.132354736328125	0.13323490205662536
280.0	140.0	-0.040496826171875	0.106903076171875	0.11431649323262487
280.0	160.0	-0.042388916015625	0.0876312255859375	0.09734501476024941
280.0	180.0	-0.077423095703125	0.0471954345703125	0.09067383742037116
280.0	200.0	-0.05694580078125	0.0359344482421875	0.06733579135265483
280.0	220.0	-0.047760009765625	0.002655029296875	0.04783375077682974
280.0	240.0	-0.036834716796875	-0.0001678466796875	0.03683509921275993
280.0	260.0	-0.011260986328125	0.02923583984375	0.03132960492013294
280.0	280.0	-0.011566162109375	0.055084228515625	0.056285418512274886
280.0	300.0	0.0516357421875	0.078521728515625	0.09397825131558622
280.0	320.0	0.051727294921875	0.0965576171875	0.10954034177809759
280.0	340.0	0.0404052734375	0.0966796875	0.10478333883140391
280.0	360.0	0.03167724609375	0.095977783203125	0.10107018743759241
280.0	380.0	0.03515625	0.087158203125	0.09398145713938075
280.0	400.0	0.033355712890625	0.095123291015625	0.10080200432573298
280.0	420.0	0.060546875	0.089080810546875	0.10770940014666251
280.0	440.0	0.070709228515625	0.089599609375	0.11413976080852571
280.0	460.0	0.0782470703125	0.080657958984375	0.11237575521443421
280.0	480.0	0.091461181640625	0.068450927734375	0.11423956081321404
280.0	500.0	0.03338623046875	0.04351806640625	0.054849452947602635
280.0	520.0	0.0111083984375	0.03173828125	0.033626106116384544
280.0	540.0	0.003753662109375	0.03729248046875	0.0374809161940241
280.0	560.0	-0.036102294921875	0.0301513671875	0.04703701353085135
280.0	580.0	-0.077545166015625	-0.055908203125	0.09559801226519882
280.0	600.0	-0.10443115234375	-0.0537109375	0.11743394052390657
280.0	620.0	-0.054931640625	-0.0443115234375	0.07057617339517822
280.0	640.0	-0.018585205078125	-0.04302978515625	0.046871870651692536
280.0	660.0	-0.023834228515625	-0.0545654296875	0.059543736580068084
280.0	680.0	-0.01287841796875	-0.1043701171875	0.10516166131775546
280.0	700.0	-0.012664794921875	-0.21490478515625	0.21527764332012536
280.0	720.0	-0.0291748046875	-0.28076171875	0.28227347013845966
280.0	740.0	-0.02252197265625	-0.30682373046875	0.30764921717938604
280.0	760.0	0.01727294921875	-0.39654541015625	0.39692142432816857
280.0	780.0	0.034454345703125	-0.28814697265625	0.29019955166883377
280.0	800.0	0.0802001953125	-0.24127197265625	0.2542523079887406
300.0	0.0	-0.271240234375	0.38842713832855225	0.4737582785914281
300.0	20.0	-0.26318359375	0.38199806213378906	0.46388373919888076
300.0	40.0	-0.224395751953125	0.3338470458984375	0.4022527856332655
300.0	60.0	-0.201080322265625	0.25026702880859375	0.32104031166059055
300.0	80.0	-0.017822265625	0.1990203857421875	0.19981678381201406
300.0	100.0	-0.026611328125	0.164794921875	0.16692971293440773
300.0	120.0	-0.044036865234375	0.1358489990234375	0.1428082491851939
300.0	140.0	-0.0819091796875	0.1149444580078125	0.14114298474876083
300.0	160.0	-0.089569091796875	0.0916900634765625	0.1281783520944667
300.0	180.0	-0.112060546875	0.0531158447265625	0.12401152820177795
300.0	200.0	-0.100555419921875	0.0545806884765625	0.11441347835915215
300.0	220.0	-0.07781982421875	0.0212249755859375	0.08066241150660444
300.0	240.0	-0.07568359375	0.0339813232421875	0.08296226065028045
300.0	260.0	-0.12115478515625	0.068603515625	0.13922975372515284
300.0	280.0	-0.142333984375	0.0748291015625	0.16080534054786141
300.0	300.0	-0.077606201171875	0.086578369140625	0.1162692412608763
300.0	320.0	-0.0594482421875	0.097503662109375	0.11419745016384046
300.0	340.0	-0.036834716796875	0.10791015625	0.11402367378490047
300.0	360.0	-0.00762939453125	0.108123779296875	0.10839261649371143
300.0	380.0	0.01373291015625	0.108917236328125	0.10977958458072369
300.0	400.0	0.023712158203125	0.123016357421875	0.12528084705970233
300.0	420.0	0.05718994140625	0.10162353515625	0.1166106011291593
300.0	440.0	0.075775146484375	0.101165771484375	0.12639772998261192
300.0	460.0	0.09112548828125	0.08831787109375	0.12690114644489417
300.0	480.0	0.1075439453125	0.038482666015625	0.1142217831985131
300.0	500.0	0.057220458984375	0.01031494140625	0.05814274625950268
300.0	520.0	0.032470703125	-0.003662109375	0.032676560506062255
300.0	540.0	0.0321044921875	0.000732421875	0.0321128457228603
300.0	560.0	0.02569580078125	-0.0037841796875	0.025972951193443068
300.0	580.0	-0.019073486328125	-0.03863525390625	0.043086897371585914
300.0	600.0	-0.029327392578125	-0.06072998046875	0.06744054035345667
300.0	620.0	-0.021820068359375	-0.05230712890625	0.05667584245181409
300.0	640.0	-0.0125732421875	-0.05224609375	0.05373770306999843
300.0	660.0	-0.0223388671875	-0.06329345703125	0.06711994256692606
300.0	680.0	0.0150146484375	-0.09307861328125	0.09428185359899438
300.0	700.0	0.010406494140625	-0.21795654296875	0.21820483437171467
300.0	720.0	-0.024627685546875	-0.279296875	0.28038057578969583
300.0	740.0	-0.02178955078125	-0.3167724609375	0.31752098597045303
300.0	760.0	-0.014984130859375	-0.39764404296875	0.39792626086518085
300.0	780.0	-0.025787353515625	-0.32275390625	0.3237824448622464
300.0	800.0	0.01190185546875	-0.28814697265625	0.2883926698350024
320.0	0.0	-0.3016357421875	0.3974822759628296	0.4989752305171019
320.0	20.0	-0.28155517578125	0.3765449523925781	0.4701695632232477
320.0	40.0	-0.22784423828125	0.2984428405761719	0.3754745344349432
320.0	60.0	-0.181610107421875	0.22884368896484375	0.2921500729023067
320.0	80.0	-0.0462646484375	0.18787384033203125	0.1934864273693404
320.0	100.0	-0.059967041015625	0.15595245361328125	0.16708445109037612
320.0	120.0	-0.0693359375	0.14083099365234375	0.15697401377970302
320.0	140.0	-0.094451904296875	0.1201171875	0.15280478054765234
320.0	160.0	-0.08056640625	0.098602294921875	0.1273316864723799
320.0	180.0	-0.08624267578125	0.07989501953125	0.11756280564791155
320.0	200.0	-0.0968017578125	0.062744140625	0.11535773705460627
320.0	220.0	-0.0706787109375	0.0535736083984375	0.08868828387456719
320.0	240.0	-0.094757080078125	0.0274505615234375	0.09865311729937488
320.0	260.0	-0.1591796875	0.07525634765625	0.17607297002991693
320.0	280.0	-0.1939697265625	0.0850830078125	0.2118097567185066
320.0	300.0	-0.09539794921875	0.08270263671875	0.1262556724879193
320.0	320.0	-0.0704345703125	0.08770751953125	0.11248838907830046
320.0	340.0	-0.049896240234375	0.10107421875	0.11271926403880267
320.0	360.0	-0.014190673828125	0.096466064453125	0.09750423998355506
320.0	380.0	0.008453369140625	0.111419677734375	0.11173989455990932
320.0	400.0	0.0115966796875	0.132354736328125	0.132861804926254
320.0	420.0	0.046356201171875	0.112548828125	0.12172155149930573
320.0	440.0	0.06390380859375	0.108001708984375	0.1254912980900758
320.0	460.0	0.068359375	0.094482421875	0.11661874717967134
320.0	480.0	0.068756103515625	0.0416259765625	0.08037489468380746
320.0	500.0	0.02557373046875	0.006866455078125	0.026479499531301205
320.0	520.0	0.02532958984375	-0.00445556640625	0.02571847961394893
320.0	540.0	0.033294677734375	-0.0068359375	0.03398919838624902
320.0	560.0	0.031036376953125	-0.00640869140625	0.031691134721196265
320.0	580.0	0.068267822265625	-0.002197265625	0.0683031736679766
320.0	600.0	-0.00640869140625	-0.067626953125	0.06792993533422131
320.0	620.0	-0.0321044921875	-0.05828857421875	0.06654514484973321
320.0	640.0	-0.025909423828125	-0.0592041015625	0.06462525732968671
320.0	660.0	-0.02825927734375	-0.06793212890625	0.07357554548711379
320.0	680.0	0.007598876953125	-0.08795166015625	0.08827931499048476
320.0	700.0	-0.00390625	-0.2109375	0.2109736658811059
320.0	720.0	-0.040496826171875	-0.26837158203125	0.27140983580546785
320.0	740.0	-0.044769287109375	-0.3133544921875	0.3165364542076752
320.0	760.0	-0.0382080078125	-0.3837890625	0.385686266744914
320.0	780.0	-0.01885986328125	-0.354736328125	0.3552373248049747
320.0	800.0	0.01373291015625	-0.32440185546875	0.32469240313399295
340.0	0.0	-0.35723876953125	0.35697609186172485	0.5050262058716084
340.0	20.0	-0.3349609375	0.3396873474121094	0.4770600838916981
340.0	40.0	-0.290985107421875	0.25730133056640625	0.3884279951967458
340.0	60.0	-0.198760986328125	0.22259902954101562	0.29842295092490967
340.0	80.0	-0.057861328125	0.17165374755859375	0.1811434303067554
340.0	100.0	-0.0870361328125	0.145965576171875	0.16994480822355998
340.0	120.0	-0.087677001953125	0.13636016845703125	0.16211524361736693
340.0	140.0	-0.108428955078125	0.1170806884765625	0.15957670855572853
340.0	160.0	-0.10260009765625	0.095458984375	0.14013992199576297
340.0	180.0	-0.0872802734375	0.086456298828125	0.1228516900102836
340.0	200.0	-0.0931396484375	0.0630950927734375	0.11249882151893761
340.0	220.0	-0.07769775390625	0.0540313720703125	0.09463788950455697
340.0	240.0	-0.111785888671875	0.034454345703125	0.11697515481499171
340.0	260.0	-0.180023193359375	0.08905029296875	0.20084398130172365
340.0	280.0	-0.2279052734375	0.115234375	0.2553816258900829
340.0	300.0	-0.1285400390625	0.1031494140625	0.16481002173298231
340.0	320.0	-0.10797119140625	0.101470947265625	0.14816926574923803
340.0	340.0	-0.084808349609375	0.109619140625	0.13859585908254798
340.0	360.0	-0.040771484375	0.09759521484375	0.10576927672315146
340.0	380.0	-0.02398681640625	0.09710693359375	0.10002561628547017
340.0	400.0	-0.00299072265625	0.12200927734375	0.122045926519285
340.0	420.0	0.034027099609375	0.09637451171875	0.10220513693965587
340.0	440.0	0.0426025390625	0.104248046875	0.11261719056975288
340.0	460.0	0.025238037109375	0.092803955078125	0.09617449035621053
340.0	480.0	0.008636474609375	0.03607177734375	0.03709126331652044
340.0	500.0	-0.016754150390625	0.02105712890625	0.02690918492050826
340.0	520.0	-0.006500244140625	0.01025390625	0.012140665849594853
340.0	540.0	0.005279541015625	0.00225830078125	0.005742253543188512
340.0	560.0	0.01287841796875	-0.0008544921875	0.01290673491927069
340.0	580.0	0.022979736328125	-0.0057373046875	0.023685120788954347
340.0	600.0	-0.02423095703125	-0.05780029296875	0.06267386333970178
340.0	620.0	-0.05010986328125	-0.04449462890625	0.06701321063469848
340.0	640.0	-0.0565185546875	-0.04571533203125	0.07269276859971259
340.0	660.0	-0.03997802734375	-0.0517578125	0.06539964697980241
340.0	680.0	-0.01654052734375	-0.05792236328125	0.060237772310191215
340.0	700.0	-0.0335693359375	-0.21356201171875	0.21618425743944503
340.0	720.0	-0.0623779296875	-0.271240234375	0.27832044634899467
340.0	740.0	-0.071197509765625	-0.3209228515625	0.3287256638168561
340.0	760.0	-0.054107666015625	-0.350830078125	0.3549780038803137
340.0	780.0	-0.033050537109375	-0.34661865234375	0.34819079274991693
340.0	800.0	0.001068115234375	-0.31890869140625	0.31891048011095635
360.0	0.0	-0.36761474609375	0.34160560369491577	0.5018316351340758
360.0	20.0	-0.33758544921875	0.3063316345214844	0.4558541497374237
360.0	40.0	-0.30230712890625	0.246124267578125	0.3898291360050048
360.0	60.0	-0.1715087890625	0.18909072875976562	0.2552852687261534
360.0	80.0	-0.055328369140625	0.1543426513671875	0.16396000263117358
360.0	100.0	-0.06842041015625	0.13445281982421875	0.1508605756472953
360.0	120.0	-0.077484130859375	0.1243133544921875	0.14648413101811752
360.0	140.0	-0.10015869140625	0.110748291015625	0.14932162411082323
360.0	160.0	-0.107757568359375	0.0965576171875	0.14468955378897666
360.0	180.0	-0.107269287109375	0.0888214111328125	0.13926931834606512
360.0	200.0	-0.102813720703125	0.067169189453125	0.122810264948049
360.0	220.0	-0.088134765625	0.045928955078125	0.09938413266886272
360.0	240.0	-0.106658935546875	0.0338897705078125	0.11191356073802956
360.0	260.0	-0.1702880859375	0.111846923828125	0.20373454930882925
360.0	280.0	-0.17596435546875	0.194976806640625	0.2626393145043374
360.0	300.0	-0.07440185546875	0.090362548828125	0.11705138328062611
360.0	320.0	-0.0693359375	0.083648681640625	0.10864885719241846
360.0	340.0	-0.047882080078125	0.081451416015625	0.09448294429979619
360.0	360.0	-0.019744873046875	0.038116455078125	0.0429269630810279
360.0	380.0	-0.030975341796875	0.07940673828125	0.08523439378502182
360.0	400.0	0.003936767578125	0.120025634765625	0.12009017919819832
360.0	420.0	0.032196044921875	0.104034423828125	0.1089024639292488
360.0	440.0	0.0350341796875	0.1053466796875	0.11101944274565947
360.0	460.0	0.019500732421875	0.087188720703125	0.08934288770146791
360.0	480.0	-0.0040283203125	0.02557373046875	0.025889052795117325
360.0	500.0	-0.009857177734375	0.018768310546875	0.02119937342637743
360.0	520.0	0.00164794921875	0.0142822265625	0.01437698620052754
360.0	540.0	0.002532958984375	0.00921630859375	0.009558045057005964
360.0	560.0	0.011566162109375	0.004150390625	0.012288280932678494
360.0	580.0	-0.004058837890625	0.005126953125	0.00653909881928087
360.0	600.0	-0.043487548828125	-0.030517578125	0.05312710680710963
360.0	620.0	-0.0645751953125	-0.02496337890625	0.06923240668981925
360.0	640.0	-0.090057373046875	-0.030029296875	0.09493202363223326
360.0	660.0	-0.081756591796875	-0.0362548828125	0.08943465117049966
360.0	680.0	-0.053497314453125	-0.03009033203125	0.061379074084311556
360.0	700.0	-0.072296142578125	-0.2030029296875	0.21549227757250292
360.0	720.0	-0.087677001953125	-0.24993896484375	0.2648711815555886
360.0	740.0	-0.10577392578125	-0.311279296875	0.32875967520085514
360.0	760.0	-0.117584228515625	-0.1751708984375	0.21097605185190016
360.0	780.0	-0.17010498046875	-0.12347412109375	0.21019410781500955
360.0	800.0	-0.296844482421875	-0.0430908203125	0.2999557726390926
380.0	0.0	0.087249755859375	0.32479098439216614	0.3363059670002197
380.0	20.0	0.084625244140625	0.3019580841064453	0.31359227749275886
380.0	40.0	0.0714111328125	0.26050567626953125	0.2701161921436964
380.0	60.0	0.078094482421875	0.19722747802734375	0.21212596793831467
380.0	80.0	-0.0172119140625	0.1544647216796875	0.15542072007708047
380.0	100.0	-0.0531005859375	0.1316986083984375	0.14200068901590165
380.0	120.0	-0.078155517578125	0.120330810546875	0.1434844552373968
380.0	140.0	-0.104034423828125	0.1029052734375	0.146330641502375
380.0	160.0	-0.106231689453125	0.0858612060546875	0.13659179532179339
380.0	180.0	-0.102630615234375	0.07879638671875	0.12939054734916738
380.0	200.0	-0.091461181640625	0.058502197265625	0.1085709668005471
380.0	220.0	-0.06341552734375	0.045501708984375	0.07805084643221145
380.0	240.0	-0.0904541015625	0.02752685546875	0.09454984009228422
380.0	260.0	-0.14678955078125	0.110595703125	0.18378950396656035
380.0	280.0	0.087005615234375	0.061920166015625	0.10678990608533499
380.0	300.0	0.26934814453125	-0.098968505859375	0.2869550280348199
380.0	320.0	0.252960205078125	-0.084014892578125	0.2665471206523922
380.0	340.0	0.323760986328125	-0.09320068359375	0.33690880619316355
380.0	360.0	0.267730712890625	-0.092071533203125	0.2831199425178248
380.0	380.0	-0.024993896484375	0.0794677734375	0.08330559330912592
380.0	400.0	-0.012664794921875	0.12969970703125	0.1303165800441572
380.0	420.0	0.002288818359375	0.109527587890625	0.10955150021163926
380.0	440.0	-0.004791259765625	0.11505126953125	0.11515099127186891
380.0	460.0	0.00115966796875	0.08905029296875	0.08905784360525439
380.0	480.0	-0.016387939453125	0.066436767578125	0.06842812759201505
380.0	500.0	-0.030792236328125	0.02325439453125	0.038586638660320374
380.0	520.0	-0.010498046875	0.01513671875	0.018420891474255498
380.0	540.0	-0.016387939453125	0.0074462890625	0.018000327228181106
380.0	560.0	-0.01226806640625	0.0047607421875	0.01315941182287423
380.0	580.0	-0.010955810546875	0.0133056640625	0.017235732676133077
380.0	600.0	-0.057525634765625	-0.00775146484375	0.058045532665416864
380.0	620.0	-0.085052490234375	-0.0013427734375	0.08506308914901287
380.0	640.0	-0.098114013671875	-0.00457763671875	0.0982207434136686
380.0	660.0	-0.08868408203125	-0.00897216796875	0.0891367836742214
380.0	680.0	-0.066131591796875	-0.010986328125	0.06703795073880668
380.0	700.0	-0.09002685546875	-0.199951171875	0.2192836196339731
380.0	720.0	-0.084381103515625	-0.25115966796875	0.264955372552978
380.0	740.0	-0.07232666015625	-0.28662109375	0.29560581379905904
380.0	760.0	-0.113311767578125	-0.052734375	0.1249818826003179
380.0	780.0	-0.1983642578125	0.00067138671875	0.19836539400215472
380.0	800.0	-0.37066650390625	0.0810546875	0.3794252488749328
400.0	0.0	0.1134033203125	0.2894267737865448	0.3108507205112886
400.0	20.0	0.074981689453125	0.2762870788574219	0.2862809873128359
400.0	40.0	0.042633056640625	0.2473907470703125	0.2510373662515803
400.0	60.0	0.020233154296875	0.17662429809570312	0.17777942291109214
400.0	80.0	-0.02789306640625	0.1350555419921875	0.13790584678086348
400.0	100.0	-0.06524658203125	0.11643218994140625	0.13346749162740842
400.0	120.0	-0.088165283203125	0.1020355224609375	0.13484941603938713
400.0	140.0	-0.117950439453125	0.0841064453125	0.14486614618429614
400.0	160.0	-0.128509521484375	0.0740966796875	0.14834087451830333
400.0	180.0	-0.129425048828125	0.0683441162109375	0.1463617487078392
400.0	200.0	-0.10565185546875	0.048980712890625	0.11645353064318607
400.0	220.0	-0.069671630859375	0.03411865234375	0.0775771782443696
400.0	240.0	-0.07525634765625	0.0202178955078125	0.07792484303046872
400.0	260.0	-0.042816162109375	-0.0032958984375	0.04294283041773789
400.0	280.0	0.178070068359375	-0.05303955078125	0.18580135411936394
400.0	300.0	0.398712158203125	-0.215972900390625	0.4534486506784783
400.0	320.0	0.389678955078125	-0.21820068359375	0.4466108220269177
400.0	340.0	0.4993896484375	-0.315582275390625	0.5907471485392495
400.0	360.0	0.421142578125	-0.282806396484375	0.5072874224759069
400.0	380.0	-0.102203369140625	0.004913330078125	0.10232140282536917
400.0	400.0	-0.003143310546875	0.1268310546875	0.12686999974122215
400.0	420.0	0.006744384765625	0.11480712890625	0.11500505890421994
400.0	440.0	-0.000518798828125	0.12506103515625	0.12506211123508534
400.0	460.0	0.001373291015625	0.097808837890625	0.0978184783040922
400.0	480.0	-0.019073486328125	0.07611083984375	0.07846437294995821
400.0	500.0	-0.0440673828125	0.052581787109375	0.0686059659472779
400.0	520.0	-0.036346435546875	0.03228759765625	0.048616379332227316
400.0	540.0	-0.05401611328125	0.01861572265625	0.05713392708388994
400.0	560.0	-0.052154541015625	0.00994873046875	0.05309494690166235
400.0	580.0	-0.063812255859375	0.005615234375	0.06405883900718558
400.0	600.0	-0.092254638671875	0.00860595703125	0.09265517175474845
400.0	620.0	-0.098419189453125	0.0169677734375	0.09987112790009153
400.0	640.0	-0.099853515625	0.01898193359375	0.10164171577472339
400.0	660.0	-0.095916748046875	0.01654052734375	0.09733247968020255
400.0	680.0	-0.076141357421875	0.00225830078125	0.07617483989129425
400.0	700.0	-0.09967041015625	-0.19036865234375	0.21488232699757012
400.0	720.0	-0.0401611328125	-0.2135009765625	0.217245445480278
400.0	740.0	-0.030975341796875	-0.2001953125	0.2025774788726671
400.0	760.0	-0.152679443359375	0.03533935546875	0.15671592921421634
400.0	780.0	-0.256103515625	0.08001708984375	0.2683127752876247
400.0	800.0	-0.410125732421875	0.13409423828125	0.43149088186751766
420.0	0.0	-0.028045654296875	0.28045231103897095	0.28185112646934646
420.0	20.0	-0.032958984375	0.2722053527832031	0.2741934512982751
420.0	40.0	-0.050262451171875	0.24628067016601562	0.25135728056936585
420.0	60.0	-0.0318603515625	0.17388153076171875	0.17677632404178067
420.0	80.0	-0.049224853515625	0.13726806640625	0.14582732342927165
420.0	100.0	-0.078460693359375	0.11280059814453125	0.13740471368988
420.0	120.0	-0.090423583984375	0.09510040283203125	0.1312269452490377
420.0	140.0	-0.103973388671875	0.0721893310546875	0.12657711116167905
420.0	160.0	-0.107177734375	0.0630645751953125	0.12435516631939053
420.0	180.0	-0.124481201171875	0.0565185546875	0.13671106930002686
420.0	200.0	-0.0966796875	0.0420684814453125	0.10543585303971442
420.0	220.0	-0.058441162109375	0.027008056640625	0.06438015650957565
420.0	240.0	-0.005828857421875	-0.0205230712890625	0.021334761165302245
420.0	260.0	0.04949951171875	-0.0634765625	0.08049519021165845
420.0	280.0	0.216796875	-0.091644287109375	0.23537111201154481
420.0	300.0	0.24639892578125	-0.274658203125	0.3689844971946758
420.0	320.0	0.2618408203125	-0.28094482421875	0.38404506172743225
420.0	340.0	0.32891845703125	-0.406982421875	0.523280080923265
420.0	360.0	0.1053466796875	-0.4107666015625	0.4240602833093266
420.0	380.0	-0.1942138671875	-0.1190185546875	0.22778156766478125
420.0	400.0	-0.015716552734375	0.11968994140625	0.12071740596816993
420.0	420.0	-0.01593017578125	0.133056640625	0.13400686592422018
420.0	440.0	-0.029083251953125	0.148193359375	0.15102022151691094
420.0	460.0	-0.007049560546875	0.121856689453125	0.12206043203421575
420.0	480.0	-0.01593017578125	0.116424560546875	0.11750935621879002
420.0	500.0	-0.059906005859375	0.082305908203125	0.10179878222829933
420.0	520.0	-0.06109619140625	0.05615234375	0.08298090330291241
420.0	540.0	-0.132537841796875	0.05096435546875	0.14199875012308585
420.0	560.0	-0.143096923828125	0.0408935546875	0.1488254427981041
420.0	580.0	-0.12542724609375	0.02801513671875	0.12851786626003553
420.0	600.0	-0.134124755859375	0.03662109375	0.1390343649670226
420.0	620.0	-0.1070556640625	0.03643798828125	0.11308687898181365
420.0	640.0	-0.099517822265625	0.03753662109375	0.1063616231148636
420.0	660.0	-0.107879638671875	0.03863525390625	0.11458926339048835
420.0	680.0	-0.076629638671875	0.0194091796875	0.07904946412926392
420.0	700.0	-0.109039306640625	-0.17437744140625	0.20566249649379054
420.0	720.0	-0.026031494140625	-0.169677734375	0.17166296114720395
420.0	740.0	-0.078460693359375	-0.1007080078125	0.12766433816848163
420.0	760.0	-0.209503173828125	0.087158203125	0.22690996499941626
420.0	780.0	-0.296142578125	0.118896484375	0.3191187875623376
420.0	800.0	-0.39654541015625	0.1505126953125	0.42414895233422656
440.0	0.0	-0.131378173828125	0.2288518249988556	0.2638813793425369
440.0	20.0	-0.132904052734375	0.23181724548339844	0.26721287868800736
440.0	40.0	-0.144195556640625	0.21666717529296875	0.26026337315176284
440.0	60.0	-0.140655517578125	0.17668914794921875	0.2258385034226696
440.0	80.0	-0.12066650390625	0.143402099609375	0.18741549385612213
440.0	100.0	-0.119842529296875	0.10774993896484375	0.16115917961816478
440.0	120.0	-0.10906982421875	0.0900726318359375	0.14145425253756552
440.0	140.0	-0.122039794921875	0.0659027099609375	0.13869707540092097
440.0	160.0	-0.11981201171875	0.053924560546875	0.13138788521879585
440.0	180.0	-0.12469482421875	0.0505218505859375	0.1345409104085919
440.0	200.0	-0.10107421875	0.0385589599609375	0.10817943930891874
440.0	220.0	-0.040130615234375	0.024932861328125	0.04724525217518647
440.0	240.0	0.011138916015625	-0.0513153076171875	0.052510344179501706
440.0	260.0	0.021697998046875	-0.0526123046875	0.056910963124625874
440.0	280.0	0.18658447265625	-0.082550048828125	0.20403008601168782
440.0	300.0	0.166656494140625	-0.27545166015625	0.32194410092759645
440.0	320.0	0.162841796875	-0.275299072265625	0.31985470138766536
440.0	340.0	0.233123779296875	-0.44232177734375	0.4999952511636406
440.0	360.0	0.0345458984375	-0.457763671875	0.4590653530678794
440.0	380.0	-0.313079833984375	-0.1243896484375	0.3368853916187056
440.0	400.0	-0.103668212890625	0.142974853515625	0.17660381395018165
440.0	420.0	-0.07855224609375	0.15106201171875	0.17026504852989888
440.0	440.0	-0.087158203125	0.161407470703125	0.18343643032603668
440.0	460.0	-0.06256103515625	0.14178466796875	0.15497346608639245
440.0	480.0	-0.058349609375	0.12841796875	0.14105265545919746
440.0	500.0	-0.081573486328125	0.1026611328125	0.1311241467544043
440.0	520.0	-0.0916748046875	0.07928466796875	0.1212036649173869
440.0	540.0	-0.136505126953125	0.06268310546875	0.1502092586883219
440.0	560.0	-0.145050048828125	0.0552978515625	0.1552332730198965
440.0	580.0	-0.12896728515625	0.04437255859375	0.13638725965693893
440.0	600.0	-0.106475830078125	0.04962158203125	0.11747086359650984
440.0	620.0	-0.08892822265625	0.0521240234375	0.10307833236967226
440.0	640.0	-0.079620361328125	0.0596923828125	0.09951172043460624
440.0	660.0	-0.084564208984375	0.0682373046875	0.10866202276861847
440.0	680.0	-0.06280517578125	0.03216552734375	0.07056281778823208
440.0	700.0	-0.01824951171875	-0.1019287109375	0.10354953786161107
440.0	720.0	0.054840087890625	-0.1380615234375	0.14855443276366692
440.0	740.0	-0.097900390625	0.004150390625	0.09798832699290093
440.0	760.0	-0.1478271484375	0.10791015625	0.1830231341581224
440.0	780.0	-0.20025634765625	0.12139892578125	0.23418006737863561
440.0	800.0	-0.27728271484375	0.14178466796875	0.31142992152670407
460.0	0.0	-0.137481689453125	0.2079775333404541	0.24931078859380554
460.0	20.0	-0.133056640625	0.21191024780273438	0.25021994872157316
460.0	40.0	-0.144927978515625	0.20354461669921875	0.24986902557911683
460.0	60.0	-0.15478515625	0.17422103881835938	0.23304809581347194
460.0	80.0	-0.14630126953125	0.143218994140625	0.2047333430321203
460.0	100.0	-0.15545654296875	0.1014556884765625	0.1856340310289256
460.0	120.0	-0.1334228515625	0.08294677734375	0.1571045040435905
460.0	140.0	-0.1336669921875	0.0560302734375	0.1449353522848522
460.0	160.0	-0.121337890625	0.0446929931640625	0.1293071820870264
460.0	180.0	-0.1156005859375	0.039947509765625	0.12230821315663158
460.0	200.0	-0.089813232421875	0.0271453857421875	0.09382584230987695
460.0	220.0	-0.0338134765625	0.0211944580078125	0.039906844619534435
460.0	240.0	0.0252685546875	-0.035430908203125	0.04351837671712318
460.0	260.0	0.0216064453125	-0.0489501953125	0.053506636038663
460.0	280.0	0.067535400390625	-0.053131103515625	0.08592988110494562
460.0	300.0	0.027801513671875	-0.240081787109375	0.24168613668160346
460.0	320.0	0.001617431640625	-0.237274169921875	0.23727968264734953
460.0	340.0	-0.004608154296875	-0.375640869140625	0.3756691332206413
460.0	360.0	-0.1015625	-0.422943115234375	0.43496645862687827
460.0	380.0	-0.295806884765625	-0.051666259765625	0.3002850570256748
460.0	400.0	-0.14178466796875	0.169891357421875	0.22128254652741133
460.0	420.0	-0.11590576171875	0.17559814453125	0.2104016491437779
460.0	440.0	-0.11328125	0.175567626953125	0.20894169817323244
460.0	460.0	-0.104095458984375	0.153045654296875	0.18509142843558768
460.0	480.0	-0.108428955078125	0.141754150390625	0.17846870160423642
460.0	500.0	-0.131591796875	0.113372802734375	0.17369454051477487
460.0	520.0	-0.14276123046875	0.07452392578125	0.16104218217225202
460.0	540.0	-0.188140869140625	0.05084228515625	0.19488951896112633
460.0	560.0	-0.173553466796875	0.04791259765625	0.18004561325226362
460.0	580.0	-0.149444580078125	0.04736328125	0.15677041470090497
460.0	600.0	-0.132904052734375	0.05401611328125	0.14346158972782352
460.0	620.0	-0.108489990234375	0.04949951171875	0.11924881400437261
460.0	640.0	-0.100738525390625	0.05694580078125	0.11571981128784911
460.0	660.0	-0.10479736328125	0.05462646484375	0.11818010836019631
460.0	680.0	-0.091827392578125	-0.00897216796875	0.09226467268546802
460.0	700.0	-0.039794921875	-0.04620361328125	0.06097876423215425
460.0	720.0	0.0018310546875	-0.08087158203125	0.0808923082963134
460.0	740.0	0.344635009765625	0.02471923828125	0.3455203766746003
460.0	760.0	0.46307373046875	0.07000732421875	0.46833567587203273
460.0	780.0	0.485931396484375	0.070556640625	0.4910270477535227
460.0	800.0	0.495941162109375	0.080810546875	0.5024818213235519
480.0	0.0	-0.160369873046875	0.21342918276786804	0.2669653764779823
480.0	20.0	-0.124420166015625	0.20111465454101562	0.23648991940991426
480.0	40.0	-0.13482666015625	0.19512939453125	0.23717864342942252
480.0	60.0	-0.141693115234375	0.18605804443359375	0.23386862723177518
480.0	80.0	-0.14691162109375	0.1541748046875	0.21296219104062192
480.0	100.0	-0.178497314453125	0.08959197998046875	0.19971983913421945
480.0	120.0	-0.189483642578125	0.07306671142578125	0.20308322216089889
480.0	140.0	-0.1650390625	0.0544891357421875	0.1738014903987001
480.0	160.0	-0.13818359375	0.035980224609375	0.14279104364282136
480.0	180.0	-0.1031494140625	0.0266571044921875	0.10653826937464526
480.0	200.0	-0.066680908203125	0.0090789794921875	0.06729614689871288
480.0	220.0	-0.0201416015625	-0.007720947265625	0.02157074732551157
480.0	240.0	0.03851318359375	-0.061370849609375	0.07245444425501045
480.0	260.0	0.0186767578125	-0.08514404296875	0.08716839642583271
480.0	280.0	0.051177978515625	-0.0009765625	0.05118729490080698
480.0	300.0	-0.098785400390625	-0.148223876953125	0.17812600323745895
480.0	320.0	-0.142425537109375	-0.134490966796875	0.19588990216663055
480.0	340.0	-0.21673583984375	-0.152618408203125	0.2650788614643411
480.0	360.0	-0.499237060546875	-0.230499267578125	0.549879582251911
480.0	380.0	-0.335906982421875	-0.010162353515625	0.3360606705176111
480.0	400.0	-0.22259521484375	0.19830322265625	0.2981154101806706
480.0	420.0	-0.165985107421875	0.199066162109375	0.2591879487607542
480.0	440.0	-0.14495849609375	0.196929931640625	0.24452886039431618
480.0	460.0	-0.130767822265625	0.1646728515625	0.2102792699764274
480.0	480.0	-0.142578125	0.15924072265625	0.21374313902579506
480.0	500.0	-0.169952392578125	0.129669189453125	0.21377070528128858
480.0	520.0	-0.187591552734375	0.08477783203125	0.20585886296492711
480.0	540.0	-0.22210693359375	0.07696533203125	0.23506414504364342
480.0	560.0	-0.2269287109375	0.077392578125	0.2397629057977686
480.0	580.0	-0.142364501953125	0.08892822265625	0.16785672521874395
480.0	600.0	-0.119964599609375	0.07623291015625	0.14213712305491674
480.0	620.0	-0.10296630859375	0.05181884765625	0.11527035038484529
480.0	640.0	-0.1497802734375	-0.01116943359375	0.15019616026322863
480.0	660.0	-0.158905029296875	-0.06146240234375	0.1703773319362224
480.0	680.0	-0.167449951171875	-0.05169677734375	0.17524851764049984
480.0	700.0	-0.160675048828125	-0.0260009765625	0.16276523614741578
480.0	720.0	-0.155242919921875	0.00897216796875	0.1555019742123204
480.0	740.0	0.38116455078125	0.04656982421875	0.3839989105453782
480.0	760.0	0.499420166015625	0.09063720703125	0.5075781767585168
480.0	780.0	0.5145263671875	0.0931396484375	0.5228884935071981
480.0	800.0	0.52349853515625	0.1041259765625	0.5337536279088263
500.0	0.0	-0.159454345703125	0.22510698437690735	0.2758601870130536
500.0	20.0	-0.11773681640625	0.2077484130859375	0.23879145938915894
500.0	40.0	-0.11474609375	0.2024383544921875	0.23269712804499407
500.0	60.0	-0.12200927734375	0.18651962280273438	0.2228807606062453
500.0	80.0	-0.13238525390625	0.1506805419921875	0.20057537532529177
500.0	100.0	-0.15093994140625	0.09752655029296875	0.17970613212622752
500.0	120.0	-0.167327880859375	0.07561492919921875	0.18361981709688108
500.0	140.0	-0.180145263671875	0.0586395263671875	0.18944896430431454
500.0	160.0	-0.180389404296875	0.0250091552734375	0.18211478531429656
500.0	180.0	-0.13958740234375	-3.0517578125e-05	0.13958740567973357
500.0	200.0	-0.090606689453125	-0.033905029296875	0.09674256139506017
500.0	220.0	-0.065673828125	-0.044158935546875	0.07913951787334253
500.0	240.0	0.018280029296875	-0.075958251953125	0.07812691924598733
500.0	260.0	0.033599853515625	-0.030517578125	0.04539022726190007
500.0	280.0	0.063873291015625	0.14703369140625	0.16030815236199022
500.0	300.0	-0.07318115234375	0.0723876953125	0.1029342483870868
500.0	320.0	-0.10687255859375	0.1064453125	0.15083881573917632
500.0	340.0	-0.189971923828125	0.16802978515625	0.25362046554372236
500.0	360.0	-0.4942626953125	0.100860595703125	0.5044486809806984
500.0	380.0	-0.350677490234375	0.139068603515625	0.377246310307823
500.0	400.0	-0.2584228515625	0.24456787109375	0.35580305476628926
500.0	420.0	-0.188568115234375	0.22412109375	0.29289622521763714
500.0	440.0	-0.17132568359375	0.20794677734375	0.2694333907787171
500.0	460.0	-0.1605224609375	0.16650390625	0.23128123845642992
500.0	480.0	-0.166839599609375	0.154449462890625	0.22735454379672976
500.0	500.0	-0.196258544921875	0.111907958984375	0.2259221275990915
500.0	520.0	-0.19024658203125	0.0606689453125	0.19968596069805272
500.0	540.0	-0.199066162109375	0.04315185546875	0.20368951747046743
500.0	560.0	-0.23419189453125	0.0462646484375	0.23871795315640085
500.0	580.0	-0.139556884765625	0.076171875	0.1589914419913901
500.0	600.0	-0.17449951171875	0.06549072265625	0.18638431893300472
500.0	620.0	-0.155853271484375	0.04669189453125	0.16269718881191425
500.0	640.0	-0.156219482421875	-0.00189208984375	0.15623094025235634
500.0	660.0	-0.148590087890625	-0.05364990234375	0.15797887909729444
500.0	680.0	-0.1732177734375	-0.01202392578125	0.17363459282596336
500.0	700.0	-0.203857421875	0.02899169921875	0.20590863769427498
500.0	720.0	-0.237762451171875	0.07666015625	0.24981545737510452
500.0	740.0	0.4278564453125	0.0767822265625	0.43469144011740485
500.0	760.0	0.525238037109375	0.11248779296875	0.5371484889613761
500.0	780.0	0.533477783203125	0.1171875	0.5461972677774674
500.0	800.0	0.534332275390625	0.12152099609375	0.5479765807183186
520.0	0.0	-0.14630126953125	0.21556207537651062	0.26052076655630335
520.0	20.0	-0.10357666015625	0.2029590606689453	0.22786071367557842
520.0	40.0	-0.10223388671875	0.19710922241210938	0.22204461973560316
520.0	60.0	-0.120361328125	0.18450546264648438	0.22029324786385795
520.0	80.0	-0.130615234375	0.1615753173828125	0.20776650990521253
520.0	100.0	-0.14990234375	0.12890625	0.19770567505968478
520.0	120.0	-0.170166015625	0.095123291015625	0.19494848901012551
520.0	140.0	-0.17181396484375	0.0747222900390625	0.18735917149691697
520.0	160.0	-0.2193603515625	-0.00042724609375	0.21936076763370477
520.0	180.0	-0.1741943359375	-0.02557373046875	0.1760615868461797
520.0	200.0	-0.15118408203125	-0.056732177734375	0.1614780686350826
520.0	220.0	-0.1402587890625	-0.048675537109375	0.14846493128737512
520.0	240.0	-0.093017578125	-0.0454254150390625	0.103516849699513
520.0	260.0	-0.09088134765625	0.007049560546875	0.09115435072293716
520.0	280.0	-0.16619873046875	0.227752685546875	0.2819455688306485
520.0	300.0	-0.2159423828125	0.233795166015625	0.318262929583409
520.0	320.0	-0.23309326171875	0.261199951171875	0.35008268044974117
520.0	340.0	-0.367431640625	0.306915283203125	0.47875150296999963
520.0	360.0	-0.367431640625	0.277679443359375	0.4605560593421299
520.0	380.0	-0.27239990234375	0.26177978515625	0.37779672141687115
520.0	400.0	-0.27252197265625	0.269561767578125	0.38331680385850153
520.0	420.0	-0.23419189453125	0.24835205078125	0.3413569753079446
520.0	440.0	-0.20843505859375	0.22723388671875	0.30835111954440786
520.0	460.0	-0.212890625	0.175567626953125	0.2759463894433886
520.0	480.0	-0.20562744140625	0.153839111328125	0.2568056012502609
520.0	500.0	-0.23309326171875	0.115509033203125	0.2601438167825757
520.0	520.0	-0.247314453125	0.0546875	0.25328869177436214
520.0	540.0	-0.22064208984375	0.03338623046875	0.22315369635193125
520.0	560.0	-0.18603515625	0.04693603515625	0.19186471993868662
520.0	580.0	-0.18487548828125	0.05279541015625	0.19226622558524747
520.0	600.0	-0.19342041015625	0.04718017578125	0.1990914966837148
520.0	620.0	-0.17987060546875	0.02960205078125	0.18229019754816883
520.0	640.0	-0.17816162109375	-0.00848388671875	0.17836350401528203
520.0	660.0	-0.1416015625	-0.0869140625	0.16614769562860424
520.0	680.0	-0.1549072265625	-0.07086181640625	0.17034566582592817
520.0	700.0	-0.19940185546875	-0.0667724609375	0.21028471533620846
520.0	720.0	-0.02587890625	-0.2691650390625	0.2704062426095475
520.0	740.0	0.46063232421875	0.10015869140625	0.4713956953339519
520.0	760.0	0.5396728515625	0.1270751953125	0.5544320445079903
520.0	780.0	0.5400390625	0.1324462890625	0.5560433512886439
520.0	800.0	0.53607177734375	0.1326904296875	0.5522496723359286
540.0	0.0	-0.11962890625	0.22242283821105957	0.25255295319681864
540.0	20.0	-0.1036376953125	0.216278076171875	0.23982697538495112
540.0	40.0	-0.0938720703125	0.20998764038085938	0.2300147271317123
540.0	60.0	-0.1116943359375	0.206787109375	0.2350245376214733
540.0	80.0	-0.12310791015625	0.182525634765625	0.2201616789762325
540.0	100.0	-0.13470458984375	0.13808441162109375	0.19290575745092878
540.0	120.0	-0.13983154296875	0.14159393310546875	0.1990017645683006
540.0	140.0	-0.14300537109375	0.1299896240234375	0.19325588869531451
540.0	160.0	-0.16802978515625	0.0790557861328125	0.18569821221738383
540.0	180.0	-0.17938232421875	-0.030914306640625	0.1820266810036137
540.0	200.0	-0.19970703125	-0.0853118896484375	0.21716587403658902
540.0	220.0	-0.2117919921875	-0.062225341796875	0.22074383596487576
540.0	240.0	-0.2227783203125	-0.0705718994140625	0.23368905192192338
540.0	260.0	-0.22216796875	-0.044097900390625	0.22650216589993674
540.0	280.0	-0.22406005859375	0.24371337890625	0.33105757945550207
540.0	300.0	-0.232177734375	0.280731201171875	0.36430276920565924
540.0	320.0	-0.23486328125	0.30438232421875	0.3844598290801327
540.0	340.0	-0.27667236328125	0.34478759765625	0.4420702253049849
540.0	360.0	-0.23614501953125	0.340576171875	0.4144352773334384
540.0	380.0	-0.22076416015625	0.30364990234375	0.37541986841783337
540.0	400.0	-0.2388916015625	0.299041748046875	0.382746867226927
540.0	420.0	-0.22540283203125	0.259185791015625	0.3434875703021918
540.0	440.0	-0.190185546875	0.227447509765625	0.29648425242958
540.0	460.0	-0.175537109375	0.143829345703125	0.22693646126861095
540.0	480.0	-0.16064453125	0.114776611328125	0.19743438385575016
540.0	500.0	-0.154541015625	0.09149169921875	0.1795930303111474
540.0	520.0	-0.16217041015625	-0.0643310546875	0.17446411243419796
540.0	540.0	-0.18243408203125	-0.1201171875	0.21842695122052821
540.0	560.0	-0.212890625	-0.1014404296875	0.23582319433863
540.0	580.0	-0.2159423828125	-0.099365234375	0.2377068835712146
540.0	600.0	-0.26409912109375	-0.0699462890625	0.2732047384583694
540.0	620.0	-0.28167724609375	-0.05975341796875	0.28794538010863646
540.0	640.0	-0.32525634765625	-0.0711669921875	0.332951096210388
540.0	660.0	-0.36480712890625	-0.10931396484375	0.38083301355145394
540.0	680.0	-0.38946533203125	-0.169677734375	0.42482205497931114
540.0	700.0	-0.4263916015625	-0.19085693359375	0.4671575397912816
540.0	720.0	-0.4425048828125	-0.220947265625	0.4945990957331692
540.0	740.0	-0.46044921875	-0.212158203125	0.5069759227031537
540.0	760.0	0.0130615234375	-0.224365234375	0.22474510404157205
540.0	780.0	0.4696044921875	0.098388671875	0.4798006980361806
540.0	800.0	0.53143310546875	0.21142578125	0.5719458073675621
560.0	0.0	-0.06268310546875	0.23200903832912445	0.24032762133723118
560.0	20.0	-0.07061767578125	0.22680282592773438	0.2375423709184362
560.0	40.0	-0.07305908203125	0.221954345703125	0.2336693412575797
560.0	60.0	-0.10455322265625	0.20866775512695312	0.23339581915177798
560.0	80.0	-0.1243896484375	0.17105865478515625	0.21150377778023755
560.0	100.0	-0.1326904296875	0.14263916015625	0.1948144762093765
560.0	120.0	-0.13671875	0.1464691162109375	0.2003627176027906
560.0	140.0	-0.1416015625	0.15020751953125	0.20642989470077305
560.0	160.0	-0.161865234375	0.140533447265625	0.21435952019827317
560.0	180.0	-0.18115234375	0.036712646484375	0.18483503471475546
560.0	200.0	-0.2010498046875	-0.05755615234375	0.20912612136578934
560.0	220.0	-0.21319580078125	-0.0260009765625	0.214775464736925
560.0	240.0	-0.2286376953125	-0.0522918701171875	0.23454132982944476
560.0	260.0	-0.239990234375	-0.063262939453125	0.24818846085911647
560.0	280.0	-0.22686767578125	0.248748779296875	0.3366673395446487
560.0	300.0	-0.2359619140625	0.277557373046875	0.3643022374632371
560.0	320.0	-0.2413330078125	0.28741455078125	0.37529820764375615
560.0	340.0	-0.24053955078125	0.305938720703125	0.38917576532398607
560.0	360.0	-0.23870849609375	0.26116943359375	0.3538237119682909
560.0	380.0	-0.257080078125	0.148834228515625	0.2970552038705893
560.0	400.0	-0.246826171875	0.17718505859375	0.30383828611835223
560.0	420.0	-0.24420166015625	0.1649169921875	0.29467281030872283
560.0	440.0	-0.224609375	0.172210693359375	0.28302984691584615
560.0	460.0	-0.19293212890625	0.165191650390625	0.2539903299794627
560.0	480.0	-0.13116455078125	0.01837158203125	0.13244491084212356
560.0	500.0	-0.1170654296875	-0.0367431640625	0.12269627106494638
560.0	520.0	-0.1771240234375	-0.0810546875	0.1947890706492813
560.0	540.0	-0.18310546875	-0.1383056640625	0.2294691033623619
560.0	560.0	-0.2108154296875	-0.11175537109375	0.23860513062930358
560.0	580.0	-0.21636962890625	-0.10797119140625	0.24181313960724593
560.0	600.0	-0.2630615234375	-0.07635498046875	0.2739186889491872
560.0	620.0	-0.290283203125	-0.0638427734375	0.29722085683326793
560.0	640.0	-0.35125732421875	-0.06756591796875	0.3576966048039538
560.0	660.0	-0.38897705078125	-0.1180419921875	0.4064936136694806
560.0	680.0	-0.420166015625	-0.17578125	0.4554542002635943
560.0	700.0	-0.45599365234375	-0.193359375	0.49529593060935134
560.0	720.0	-0.46978759765625	-0.22869873046875	0.5224973648064156
560.0	740.0	-0.51043701171875	-0.23370361328125	0.5613940877788787
560.0	760.0	-0.43572998046875	0.0677490234375	0.4409654703670483
560.0	780.0	0.41119384765625	0.13214111328125	0.4319046818101877
560.0	800.0	0.497802734375	0.18475341796875	0.5309815324494463
580.0	0.0	-0.02862548828125	0.24611526727676392	0.24777437996300772
580.0	20.0	-0.03741455078125	0.23785018920898438	0.2407749179564026
580.0	40.0	-0.0543212890625	0.23063278198242188	0.23694362741032524
580.0	60.0	-0.11004638671875	0.1963958740234375	0.2251256239597852
580.0	80.0	-0.1336669921875	0.155487060546875	0.20504411914990578
580.0	100.0	-0.15008544921875	0.133544921875	0.20089770587489006
580.0	120.0	-0.1480712890625	0.13889312744140625	0.20301824424195267
580.0	140.0	-0.14691162109375	0.1570281982421875	0.21503692579550449
580.0	160.0	-0.16632080078125	0.1822509765625	0.24673473049107045
580.0	180.0	-0.1868896484375	0.16552734375	0.24965384479719716
580.0	200.0	-0.20220947265625	0.01519775390625	0.20277978833136615
580.0	220.0	-0.21343994140625	0.0405731201171875	0.21726202305867254
580.0	240.0	-0.22967529296875	0.0074920654296875	0.22979745700221285
580.0	260.0	-0.2391357421875	-0.0196533203125	0.23994198505237094
580.0	280.0	-0.25927734375	0.0416259765625	0.2625975302755863
580.0	300.0	-0.27410888671875	-0.038818359375	0.2768439033151338
580.0	320.0	-0.28814697265625	-0.047943115234375	0.29210823362126964
580.0	340.0	-0.29412841796875	-0.0186767578125	0.2947207959055256
580.0	360.0	-0.29705810546875	-0.011749267578125	0.29729036868574366
580.0	380.0	-0.29351806640625	0.0218505859375	0.2943302624819199
580.0	400.0	-0.277099609375	0.077178955078125	0.2876469791649633
580.0	420.0	-0.26873779296875	0.09503173828125	0.28504566765778205
580.0	440.0	-0.2335205078125	0.15948486328125	0.28278481073927375
580.0	460.0	-0.20635986328125	0.189056396484375	0.27986910194788095
580.0	480.0	-0.1845703125	0.15655517578125	0.24202422052399164
580.0	500.0	-0.1451416015625	0.09075927734375	0.17118215715455637
580.0	520.0	-0.14892578125	-0.10113525390625	0.18002007639039738
580.0	540.0	-0.16986083984375	-0.14776611328125	0.22513891077881518
580.0	560.0	-0.2049560546875	-0.111328125	0.2332400818236032
580.0	580.0	-0.212646484375	-0.10760498046875	0.2383219652879843
580.0	600.0	-0.2606201171875	-0.0745849609375	0.2710825739159097
580.0	620.0	-0.2943115234375	-0.07159423828125	0.3028943838752619
580.0	640.0	-0.3583984375	-0.08514404296875	0.36837338130693664
580.0	660.0	-0.3946533203125	-0.13226318359375	0.41622685277146015
580.0	680.0	-0.427734375	-0.18829345703125	0.4673447565956205
580.0	700.0	-0.458740234375	-0.189453125	0.49632155827315777
580.0	720.0	-0.46728515625	-0.20806884765625	0.5115154568696695
580.0	740.0	-0.50640869140625	-0.21136474609375	0.5487484110437733
580.0	760.0	-0.4095458984375	0.17510986328125	0.4454113909021155
580.0	780.0	0.42742919921875	0.16912841796875	0.45967395195877053
580.0	800.0	0.50555419921875	0.17041015625	0.5335022677560621
600.0	0.0	-0.01300048828125	0.23610159754753113	0.23645925031608994
600.0	20.0	-0.03173828125	0.22644615173339844	0.2286595244715807
600.0	40.0	-0.04852294921875	0.2200469970703125	0.22533343631282843
600.0	60.0	-0.0919189453125	0.21205520629882812	0.23112010519598014
600.0	80.0	-0.12371826171875	0.16567230224609375	0.2067692433952162
600.0	100.0	-0.14300537109375	0.13097381591796875	0.1939192528290451
600.0	120.0	-0.14239501953125	0.1358642578125	0.19681320620894965
600.0	140.0	-0.15045166015625	0.152740478515625	0.2143953260240387
600.0	160.0	-0.165771484375	0.174346923828125	0.24057646368716307
600.0	180.0	-0.1925048828125	0.198516845703125	0.27652679424347415
600.0	200.0	-0.2144775390625	0.23126220703125	0.315408977619964
600.0	220.0	-0.2203369140625	0.1830291748046875	0.2864402809108216
600.0	240.0	-0.23284912109375	0.13916015625	0.2712641927746017
600.0	260.0	-0.23748779296875	0.0955810546875	0.25600037075040094
600.0	280.0	-0.257568359375	0.074371337890625	0.268090573595512
600.0	300.0	-0.2779541015625	-0.054412841796875	0.2832300124065744
600.0	320.0	-0.29425048828125	-0.082550048828125	0.3056106353111421
600.0	340.0	-0.3028564453125	-0.077484130859375	0.31261128738795735
600.0	360.0	-0.30419921875	-0.056121826171875	0.3093328693510867
600.0	380.0	-0.29998779296875	0.005096435546875	0.3000310810325241
600.0	400.0	-0.281005859375	0.071502685546875	0.28996021631164776
600.0	420.0	-0.268310546875	0.102783203125	0.2873237484250068
600.0	440.0	-0.23809814453125	0.134735107421875	0.2735768184645918
600.0	460.0	-0.201416015625	0.16937255859375	0.2631643497034572
600.0	480.0	-0.17694091796875	0.136383056640625	0.2234019395400672
600.0	500.0	-0.13336181640625	0.0889892578125	0.1603261116636773
600.0	520.0	-0.13421630859375	-0.09002685546875	0.16161327977033302
600.0	540.0	-0.15679931640625	-0.14898681640625	0.21629400613132335
600.0	560.0	-0.199462890625	-0.1090087890625	0.22730675491360422
600.0	580.0	-0.2161865234375	-0.1090087890625	0.24211470217412523
600.0	600.0	-0.27264404296875	-0.087158203125	0.2862364870842366
600.0	620.0	-0.3099365234375	-0.09625244140625	0.3245384122676198
600.0	640.0	-0.3741455078125	-0.12335205078125	0.39395506018861287
600.0	660.0	-0.40240478515625	-0.15673828125	0.43185240525653185
600.0	680.0	-0.428466796875	-0.18902587890625	0.4683103446653755
600.0	700.0	-0.45770263671875	-0.183837890625	0.493242408647863
600.0	720.0	-0.46923828125	-0.19952392578125	0.5098964223738149
600.0	740.0	-0.51727294921875	-0.20037841796875	0.5547276939013615
600.0	760.0	-0.45672607421875	0.17669677734375	0.4897146699813453
600.0	780.0	0.42498779296875	0.1676025390625	0.4568426810978216
600.0	800.0	0.510009765625	0.16796875	0.5369575979622878
620.0	0.0	-0.012451171875	0.23346658051013947	0.2337983658971085
620.0	20.0	-0.03399658203125	0.21596145629882812	0.21862094638098648
620.0	40.0	-0.0537109375	0.20902252197265625	0.2158130660987385
620.0	60.0	-0.1053466796875	0.18783950805664062	0.21536388673160012
620.0	80.0	-0.1607666015625	0.1172027587890625	0.1989532277841272
620.0	100.0	-0.17242431640625	0.1074371337890625	0.20315728538492417
620.0	120.0	-0.1719970703125	0.11029052734375	0.2043208080882746
620.0	140.0	-0.16876220703125	0.165740966796875	0.23653911007869566
620.0	160.0	-0.1678466796875	0.2339630126953125	0.28794304852103164
620.0	180.0	-0.18780517578125	0.2696380615234375	0.32859620854833865
620.0	200.0	-0.19482421875	0.221832275390625	0.2952389449522707
620.0	220.0	-0.20538330078125	0.1649932861328125	0.2634484479147781
620.0	240.0	-0.22674560546875	0.0814208984375	0.2409210084275751
620.0	260.0	-0.2396240234375	0.0150146484375	0.24009396551366566
620.0	280.0	-0.27862548828125	-0.020904541015625	0.27940859427555004
620.0	300.0	-0.2799072265625	-0.021636962890625	0.2807422548264529
620.0	320.0	-0.3009033203125	-0.086944580078125	0.31321265648126106
620.0	340.0	-0.3060302734375	-0.0855712890625	0.317768742597583
620.0	360.0	-0.30877685546875	-0.06524658203125	0.3155950933394402
620.0	380.0	-0.30169677734375	0.002685546875	0.30170872977363794
620.0	400.0	-0.28216552734375	0.06982421875	0.29067646334924396
620.0	420.0	-0.2701416015625	0.1031494140625	0.2891648085714954
620.0	440.0	-0.23773193359375	0.14068603515625	0.27624089620874165
620.0	460.0	-0.2005615234375	0.17779541015625	0.2680226344102304
620.0	480.0	-0.17620849609375	0.14862060546875	0.23051576619727976
620.0	500.0	-0.12945556640625	0.108154296875	0.16868934645106856
620.0	520.0	-0.13555908203125	-0.06463623046875	0.1501802484029259
620.0	540.0	-0.1533203125	-0.14874267578125	0.2136153127087656
620.0	560.0	-0.19598388671875	-0.0985107421875	0.2193491513084104
620.0	580.0	-0.21929931640625	-0.092529296875	0.2380207153934935
620.0	600.0	-0.2645263671875	-0.08013916015625	0.2763991387974376
620.0	620.0	-0.3203125	-0.09161376953125	0.3331563903393945
620.0	640.0	-0.42279052734375	-0.13580322265625	0.4440656993007107
620.0	660.0	-0.470458984375	-0.1846923828125	0.5054136249134125
620.0	680.0	-0.51220703125	-0.19403076171875	0.5477261901307047
620.0	700.0	-0.56103515625	-0.16192626953125	0.5839354102233987
620.0	720.0	-0.581787109375	-0.15374755859375	0.6017595470023361
620.0	740.0	-0.61102294921875	-0.1490478515625	0.6289390324406462
620.0	760.0	-0.4830322265625	0.1951904296875	0.520979304521319
620.0	780.0	0.43670654296875	0.169189453125	0.4683350037317873
620.0	800.0	0.5135498046875	0.1712646484375	0.5413547651023216
