# Supplementary material for: Real-time emotion detection by quantitative facial motion analysis
Source: PLoS One. 2023 Mar 10;18(3):e0282730. doi: 10.1371/journal.pone.0282730 (PMC10004542; doi:10.1371/journal.pone.0282730)
Supplement: S1 Dataset — Data from each participant is organized into folders by Study ID and subsequently by emotions. The data files (.csv) contain the pixel displacement results after DISC-processing of videos. (ZIP) [file pone.0282730.s004.zip › S1_Dataset/1/neutral/result/100058_cropped_result.csv]

pos_x	pos_y	disp_x	disp_y	disp_xy_indi
0.0	0.0	0.2674883008003235	0.03327283263206482	0.26954975877638204
0.0	20.0	0.2098645567893982	-0.0260467529296875	0.21147473970805764
0.0	40.0	0.22942227125167847	-0.032745361328125	0.23174735647853287
0.0	60.0	0.25794047117233276	-0.070037841796875	0.26727997671387416
0.0	80.0	0.2593567371368408	-0.082000732421875	0.27201109759712433
0.0	100.0	0.2549571394920349	-0.08455657958984375	0.26861302673156884
0.0	120.0	0.27737587690353394	-0.16971588134765625	0.3251781934103456
0.0	140.0	0.27861160039901733	-0.19219970703125	0.338474742425192
0.0	160.0	0.2643014192581177	-0.1790771484375	0.3192551727292163
0.0	180.0	0.25290447473526	-0.16119384765625	0.2999068686498262
0.0	200.0	0.23845762014389038	-0.1039886474609375	0.2601454889200331
0.0	220.0	0.2046447992324829	-0.0674591064453125	0.21547673864086406
0.0	240.0	0.13966184854507446	0.00146484375	0.13966953034301802
0.0	260.0	0.10038101673126221	0.028533935546875	0.1043577213137349
0.0	280.0	0.10840803384780884	0.0172119140625	0.10976589537940531
0.0	300.0	0.12559086084365845	0.00335693359375	0.12563571677912308
0.0	320.0	0.14355707168579102	-0.03143310546875	0.14695806527853073
0.0	340.0	0.14441817998886108	0.0430908203125	0.15070975252616944
0.0	360.0	0.17020678520202637	-0.01678466796875	0.17103237941287586
0.0	380.0	0.1779494285583496	-0.050872802734375	0.18507847303858382
0.0	400.0	0.1687251329421997	-0.057281494140625	0.17818344495868696
0.0	420.0	0.16338741779327393	-0.076873779296875	0.18056861919098371
0.0	440.0	0.1738329529762268	-0.13525390625	0.2202532966752572
0.0	460.0	0.18719083070755005	-0.07550048828125	0.2018433323934428
0.0	480.0	0.21068507432937622	-0.065643310546875	0.22067452223745326
0.0	500.0	0.2319130301475525	0.02392578125	0.23314393957519558
0.0	520.0	0.23809486627578735	0.101806640625	0.2589474028103641
0.0	540.0	0.2922699451446533	0.1304931640625	0.3200784071159771
0.0	560.0	0.3445492386817932	0.15869140625	0.3793377654463181
0.0	580.0	0.4153025448322296	0.267578125	0.49403871986175507
0.0	600.0	0.3677716553211212	0.1177978515625	0.38617654549490493
0.0	620.0	0.39954426884651184	0.1412353515625	0.4237724003507976
0.0	640.0	0.3061758279800415	0.2427978515625	0.39076135218651004
0.0	660.0	0.29736119508743286	0.2459716796875	0.38590898869048956
0.0	680.0	0.30392229557037354	0.2861328125	0.417421547280355
0.0	700.0	0.26912426948547363	0.3424072265625	0.43551186117982255
0.0	720.0	0.2835787534713745	0.17529296875	0.3333834643673364
0.0	740.0	0.5948965549468994	0.0880126953125	0.6013718862932156
0.0	760.0	0.6568005681037903	0.0523681640625	0.6588849754461993
0.0	780.0	0.6188738346099854	0.0645751953125	0.6222337012847464
0.0	800.0	0.5603154897689819	0.1304931640625	0.5753102762354386
20.0	0.0	0.24432373046875	0.016495853662490845	0.24487996744981144
20.0	20.0	0.22315406799316406	0.0099029541015625	0.22337369263598464
20.0	40.0	0.222747802734375	0.008281707763671875	0.22290170548130606
20.0	60.0	0.24374961853027344	-0.0199737548828125	0.24456661141245853
20.0	80.0	0.24219894409179688	-0.029876708984375	0.24403472346967015
20.0	100.0	0.23495864868164062	-0.0361480712890625	0.23772305241230135
20.0	120.0	0.2552146911621094	-0.09470367431640625	0.2722192581615026
20.0	140.0	0.2554473876953125	-0.1138153076171875	0.2796556670771295
20.0	160.0	0.24258041381835938	-0.1004180908203125	0.26254342523149005
20.0	180.0	0.23101425170898438	-0.08349609375	0.24564035125396394
20.0	200.0	0.15903854370117188	-0.0042877197265625	0.15909633221115788
20.0	220.0	0.11587715148925781	0.0391387939453125	0.12230846016837116
20.0	240.0	0.06891632080078125	0.088897705078125	0.1124822707846596
20.0	260.0	0.05848121643066406	0.077301025390625	0.0969303935907217
20.0	280.0	0.09146881103515625	0.045989990234375	0.10237979582878172
20.0	300.0	0.11302757263183594	0.032135009765625	0.11750698288902563
20.0	320.0	0.14327621459960938	-0.01861572265625	0.1444805135650055
20.0	340.0	0.14888954162597656	0.037261962890625	0.15348143042093307
20.0	360.0	0.17655372619628906	-0.0218505859375	0.1779007204583677
20.0	380.0	0.1865234375	-0.056793212890625	0.1949781058664184
20.0	400.0	0.1860065460205078	-0.0728759765625	0.19977322924360347
20.0	420.0	0.18396949768066406	-0.09442138671875	0.20678533397406984
20.0	440.0	0.1893329620361328	-0.148956298828125	0.24090444054427346
20.0	460.0	0.1963214874267578	-0.068572998046875	0.20795283716889112
20.0	480.0	0.2041912078857422	-0.044891357421875	0.20906765256494586
20.0	500.0	0.2217388153076172	0.079193115234375	0.2354562628484334
20.0	520.0	0.1970653533935547	0.135009765625	0.23887735414275676
20.0	540.0	0.15753173828125	0.131103515625	0.20494970206162014
20.0	560.0	0.1467723846435547	0.1292724609375	0.19558502511898254
20.0	580.0	0.11386680603027344	0.13623046875	0.17755109160853008
20.0	600.0	0.10941123962402344	0.0927734375	0.14344939895876832
20.0	620.0	0.11224746704101562	0.0843505859375	0.14040838723211466
20.0	640.0	0.12714004516601562	0.1119384765625	0.16939543565264636
20.0	660.0	0.1473369598388672	0.089599609375	0.17244207646254017
20.0	680.0	0.1475982666015625	0.0784912109375	0.16717092599558406
20.0	700.0	0.14519691467285156	0.065673828125	0.1593587014602823
20.0	720.0	0.1346149444580078	0.0609130859375	0.14775516001095118
20.0	740.0	0.16353225708007812	-0.0347900390625	0.1671919433575525
20.0	760.0	0.1786670684814453	0.037841796875	0.18263056411915896
20.0	780.0	0.6021137237548828	0.0673828125	0.6058724121086728
20.0	800.0	0.5535774230957031	0.1123046875	0.5648542344673994
40.0	0.0	0.21192169189453125	0.04275023937225342	0.21619062528663355
40.0	20.0	0.20625686645507812	0.05217742919921875	0.2127542692349731
40.0	40.0	0.18820953369140625	0.07916259765625	0.2041801788617639
40.0	60.0	0.22301864624023438	0.028316497802734375	0.22480912040804543
40.0	80.0	0.21686553955078125	0.0291290283203125	0.21881307670140976
40.0	100.0	0.20801162719726562	0.0234832763671875	0.20933299147098605
40.0	120.0	0.24393463134765625	-0.064910888671875	0.252423310807242
40.0	140.0	0.2442779541015625	-0.0843963623046875	0.2584462513373122
40.0	160.0	0.22502899169921875	-0.0605316162109375	0.23302816067221424
40.0	180.0	0.22156524658203125	-0.0565338134765625	0.22866401238314496
40.0	200.0	0.1506500244140625	0.01470947265625	0.15136643763325672
40.0	220.0	0.1487579345703125	-0.013702392578125	0.14938767907692532
40.0	240.0	0.11325836181640625	0.00103759765625	0.11326311460591328
40.0	260.0	0.0983123779296875	-0.030303955078125	0.10287688441805926
40.0	280.0	0.12457656860351562	-0.090301513671875	0.15386255170267477
40.0	300.0	0.129241943359375	-0.0528564453125	0.13963267430791834
40.0	320.0	0.14533615112304688	-0.029052734375	0.14821153193299577
40.0	340.0	0.15436553955078125	0.008209228515625	0.15458367065646217
40.0	360.0	0.17763900756835938	-0.016143798828125	0.1783710717870883
40.0	380.0	0.18799972534179688	-0.0443115234375	0.19315125637164043
40.0	400.0	0.19173049926757812	-0.055419921875	0.19957943804416797
40.0	420.0	0.19128799438476562	-0.084930419921875	0.2092947037644578
40.0	440.0	0.19767379760742188	-0.154266357421875	0.250744968628991
40.0	460.0	0.20414352416992188	-0.101226806640625	0.22786277634395213
40.0	480.0	0.20970535278320312	-0.09747314453125	0.23125170029804673
40.0	500.0	0.22637176513671875	0.03387451171875	0.22889224232222788
40.0	520.0	0.19911956787109375	0.1239013671875	0.23452111013745183
40.0	540.0	0.16754913330078125	0.129638671875	0.2118464002888812
40.0	560.0	0.16671371459960938	0.131103515625	0.21208864760951876
40.0	580.0	0.1206817626953125	0.12890625	0.17658116869108728
40.0	600.0	0.10599517822265625	0.111083984375	0.15354031845439786
40.0	620.0	0.040988922119140625	0.098876953125	0.10703617891055539
40.0	640.0	0.00279998779296875	0.0947265625	0.09476793537218789
40.0	660.0	0.00807952880859375	0.078125	0.07854167308358599
40.0	680.0	0.007946014404296875	0.0643310546875	0.06481993321594376
40.0	700.0	0.028430938720703125	0.0303955078125	0.04161976900128261
40.0	720.0	0.06103515625	0.0025634765625	0.061088965538371995
40.0	740.0	0.12030410766601562	-0.0345458984375	0.1251658796164927
40.0	760.0	0.17879104614257812	0.0404052734375	0.18329982079182905
40.0	780.0	0.6075439453125	0.0694580078125	0.6115014802395488
40.0	800.0	0.5570182800292969	0.10546875	0.5669153565686492
60.0	0.0	0.19712066650390625	0.10157880932092667	0.2217539439694397
60.0	20.0	0.1960296630859375	0.10286521911621094	0.22137949795184797
60.0	40.0	0.16125106811523438	0.12914276123046875	0.20659080266685112
60.0	60.0	0.17267608642578125	0.10409164428710938	0.20162366238544022
60.0	80.0	0.17724227905273438	0.0872039794921875	0.19753318587792082
60.0	100.0	0.16927719116210938	0.0863037109375	0.1900081523759359
60.0	120.0	0.19008636474609375	0.0381317138671875	0.19387329280959265
60.0	140.0	0.20110702514648438	0.000823974609375	0.20110871313154383
60.0	160.0	0.18146133422851562	0.02349853515625	0.1829764929560149
60.0	180.0	0.175048828125	0.0188140869140625	0.1760569853608362
60.0	200.0	0.13297271728515625	0.0262298583984375	0.1355350471789499
60.0	220.0	0.15434646606445312	-0.0361175537109375	0.15851595904718185
60.0	240.0	0.123321533203125	-0.049285888671875	0.1328054945164014
60.0	260.0	0.11159515380859375	-0.0987548828125	0.14901679513690497
60.0	280.0	0.10375595092773438	-0.07177734375	0.12616372073113605
60.0	300.0	0.114715576171875	-0.04205322265625	0.1221807552449296
60.0	320.0	0.13604736328125	-0.018768310546875	0.13733584578166164
60.0	340.0	0.1491241455078125	-0.023895263671875	0.15102646920120877
60.0	360.0	0.1804351806640625	-0.10125732421875	0.20690553431267597
60.0	380.0	0.18811416625976562	-0.09307861328125	0.20988227128075213
60.0	400.0	0.19810867309570312	-0.1270751953125	0.23536174629588852
60.0	420.0	0.1992034912109375	-0.14776611328125	0.24802591627665296
60.0	440.0	0.19373321533203125	-0.18572998046875	0.26838067063000165
60.0	460.0	0.20343017578125	-0.1556396484375	0.2561396817834731
60.0	480.0	0.19598007202148438	-0.15869140625	0.25217285945785034
60.0	500.0	0.20947647094726562	-0.0145263671875	0.20997954001327535
60.0	520.0	0.18339920043945312	0.1041259765625	0.21089686037711658
60.0	540.0	0.154876708984375	0.116943359375	0.194068401054219
60.0	560.0	0.15753936767578125	0.1220703125	0.19929830295698117
60.0	580.0	0.11539459228515625	0.1260986328125	0.1709291582084202
60.0	600.0	0.10176467895507812	0.1104736328125	0.15020144283468517
60.0	620.0	0.033206939697265625	0.09375	0.09945734434448687
60.0	640.0	-0.007740020751953125	0.0810546875	0.08142340134729893
60.0	660.0	0.002864837646484375	0.067626953125	0.06768760657396346
60.0	680.0	0.003875732421875	0.0538330078125	0.05397234506621571
60.0	700.0	0.020671844482421875	0.0223388671875	0.0304360007479005
60.0	720.0	0.062488555908203125	-0.0006103515625	0.062491536615148724
60.0	740.0	0.11084365844726562	-0.08251953125	0.1381875162802118
60.0	760.0	0.15006256103515625	-0.0443115234375	0.1564681543758413
60.0	780.0	0.5976448059082031	-0.0308837890625	0.5984422465500834
60.0	800.0	0.514923095703125	-0.1197509765625	0.5286644407146768
80.0	0.0	0.17650604248046875	0.1082971841096878	0.2070812959158906
80.0	20.0	0.19348907470703125	0.09928512573242188	0.21747541981264443
80.0	40.0	0.157684326171875	0.13165664672851562	0.20542107814943292
80.0	60.0	0.15601348876953125	0.1282196044921875	0.20194176302630826
80.0	80.0	0.15644073486328125	0.1175537109375	0.19568489589066596
80.0	100.0	0.12819671630859375	0.1380615234375	0.18840218238170553
80.0	120.0	0.15868377685546875	0.08221435546875	0.1787169305976862
80.0	140.0	0.17938232421875	0.0293426513671875	0.18176635946009662
80.0	160.0	0.15943145751953125	0.056854248046875	0.16926545769228193
80.0	180.0	0.17406463623046875	0.0273284912109375	0.17619688992122337
80.0	200.0	0.148590087890625	0.0032501220703125	0.1486256287213467
80.0	220.0	0.16513824462890625	-0.0656280517578125	0.17770110021224572
80.0	240.0	0.16208648681640625	-0.1672821044921875	0.23292773920643323
80.0	260.0	0.07627105712890625	-0.1307373046875	0.151358901266206
80.0	280.0	0.06458282470703125	-0.07781982421875	0.10112796986282417
80.0	300.0	0.07976531982421875	-0.055694580078125	0.09728510932685733
80.0	320.0	0.10051727294921875	-0.0191650390625	0.10232800634926342
80.0	340.0	0.16504669189453125	-0.041046142578125	0.17007409069541454
80.0	360.0	0.21446990966796875	-0.2335205078125	0.31706335285238274
80.0	380.0	0.2030487060546875	-0.283721923828125	0.3488938335528664
80.0	400.0	0.21942138671875	-0.340789794921875	0.4053189229143797
80.0	420.0	0.2249908447265625	-0.342559814453125	0.40983912293597785
80.0	440.0	0.2175140380859375	-0.33294677734375	0.3977007836402127
80.0	460.0	0.22550201416015625	-0.291473388671875	0.3685212269247909
80.0	480.0	0.18475341796875	-0.31597900390625	0.36602808138272885
80.0	500.0	0.19063568115234375	-0.1259765625	0.2284995781784607
80.0	520.0	0.1681060791015625	0.06494140625	0.18021387315250822
80.0	540.0	0.14227294921875	0.094970703125	0.17105854708683194
80.0	560.0	0.1472015380859375	0.1160888671875	0.1874697786304308
80.0	580.0	0.10384368896484375	0.1187744140625	0.15776841627435262
80.0	600.0	0.091461181640625	0.1083984375	0.14182866071263878
80.0	620.0	0.013153076171875	0.0877685546875	0.08874864846698131
80.0	640.0	-0.0209197998046875	0.0799560546875	0.08264749666540841
80.0	660.0	-0.00473785400390625	0.0684814453125	0.06864514267339866
80.0	680.0	-0.0023651123046875	0.053466796875	0.053519081870733676
80.0	700.0	0.02077484130859375	0.0244140625	0.03205683201988555
80.0	720.0	0.06169891357421875	0.0001220703125	0.06169903433117984
80.0	740.0	0.11084747314453125	-0.0677490234375	0.12991186427444762
80.0	760.0	0.36463165283203125	0.121826171875	0.3844448704310359
80.0	780.0	0.6231460571289062	0.0726318359375	0.6273646404659367
80.0	800.0	0.6172943115234375	0.0755615234375	0.6219017694647528
100.0	0.0	0.1630401611328125	0.13494908809661865	0.21164439638299523
100.0	20.0	0.1729888916015625	0.12804031372070312	0.215219605415569
100.0	40.0	0.150787353515625	0.1435699462890625	0.2082045999916677
100.0	60.0	0.13840484619140625	0.14707565307617188	0.20195828573507274
100.0	80.0	0.13824462890625	0.13763427734375	0.19507632281074777
100.0	100.0	0.11893463134765625	0.14560699462890625	0.18800756213159414
100.0	120.0	0.1367034912109375	0.10888671875	0.1747688817535904
100.0	140.0	0.16275787353515625	0.053131103515625	0.17121051240643484
100.0	160.0	0.15470123291015625	0.070648193359375	0.17006951134423257
100.0	180.0	0.235504150390625	-0.0505218505859375	0.24086233046667532
100.0	200.0	0.26676177978515625	-0.14190673828125	0.30215785530706857
100.0	220.0	0.30466461181640625	-0.2282562255859375	0.3806854741278946
100.0	240.0	0.27001953125	-0.374786376953125	0.46192572520495073
100.0	260.0	0.0911407470703125	-0.25885009765625	0.2744266911821531
100.0	280.0	0.1417236328125	-0.171112060546875	0.22218218957011326
100.0	300.0	0.1458892822265625	-0.17413330078125	0.22716973634169427
100.0	320.0	0.1524505615234375	-0.11431884765625	0.19055175842343805
100.0	340.0	0.34363555908203125	-0.1231689453125	0.3650424448677356
100.0	360.0	0.3972015380859375	-0.41009521484375	0.570917811156366
100.0	380.0	0.54376220703125	-0.515869140625	0.749532059384168
100.0	400.0	0.6999359130859375	-0.60980224609375	0.9283151737251888
100.0	420.0	0.74603271484375	-0.61578369140625	0.9673439751293454
100.0	440.0	0.8164901733398438	-0.62481689453125	1.028130514503
100.0	460.0	0.8653182983398438	-0.57073974609375	1.0365903796644658
100.0	480.0	0.855621337890625	-0.546661376953125	1.0153455248860015
100.0	500.0	0.6643905639648438	-0.468505859375	0.8129652893907774
100.0	520.0	0.32118988037109375	-0.3524169921875	0.47682352672166034
100.0	540.0	0.22032928466796875	-0.2723388671875	0.3503047990868375
100.0	560.0	0.20481109619140625	-0.1004638671875	0.22812403146839463
100.0	580.0	0.10468292236328125	0.0196533203125	0.10651181734353468
100.0	600.0	0.07669830322265625	0.1160888671875	0.13913753915500854
100.0	620.0	-0.03310394287109375	0.0819091796875	0.08834582474962697
100.0	640.0	-0.09426116943359375	0.0501708984375	0.10678149237117174
100.0	660.0	-0.11055755615234375	0.041748046875	0.11817729325152035
100.0	680.0	-0.11474609375	0.059326171875	0.12917530994824758
100.0	700.0	-0.09964752197265625	0.0311279296875	0.10439624821764887
100.0	720.0	-0.0359039306640625	-0.0025634765625	0.03599532815819706
100.0	740.0	0.041107177734375	0.0943603515625	0.10292558480904586
100.0	760.0	0.5629348754882812	0.06005859375	0.5661295865119877
100.0	780.0	0.6236419677734375	0.0797119140625	0.6287155900817417
100.0	800.0	0.61968994140625	0.0784912109375	0.6246410918875868
120.0	0.0	0.1756744384765625	0.13627013564109802	0.2223309654584777
120.0	20.0	0.18064117431640625	0.12771224975585938	0.22122760360342303
120.0	40.0	0.16637420654296875	0.13028335571289062	0.2113152369769251
120.0	60.0	0.142547607421875	0.150543212890625	0.2073236101584502
120.0	80.0	0.14562225341796875	0.1305999755859375	0.19560724504367055
120.0	100.0	0.1215972900390625	0.144317626953125	0.18871533693429698
120.0	120.0	0.135986328125	0.11396026611328125	0.1774238532146398
120.0	140.0	0.1853485107421875	0.0362091064453125	0.18885224336479237
120.0	160.0	0.22368621826171875	-0.0081329345703125	0.22383402079432488
120.0	180.0	0.30086517333984375	-0.1480560302734375	0.33532139900272284
120.0	200.0	0.295806884765625	-0.1992034912109375	0.35662829947351316
120.0	220.0	0.28142547607421875	-0.2482452392578125	0.37526790083588185
120.0	240.0	0.14502716064453125	-0.3854522705078125	0.4118328910665618
120.0	260.0	-0.373199462890625	-0.28753662109375	0.47112116018266653
120.0	280.0	-0.57867431640625	-0.156707763671875	0.5995175457509822
120.0	300.0	-0.5770797729492188	-0.188446044921875	0.6070691692005279
120.0	320.0	-0.6269683837890625	-0.12335205078125	0.6389875450296424
120.0	340.0	-0.5053558349609375	-0.044952392578125	0.5073511974239976
120.0	360.0	-0.02382659912109375	-0.322723388671875	0.3236017497195208
120.0	380.0	0.5702590942382812	-0.60333251953125	0.8301840541020955
120.0	400.0	0.6678237915039062	-0.660003662109375	0.9389320798100568
120.0	420.0	0.7169189453125	-0.664337158203125	0.9774030048641099
120.0	440.0	0.7780914306640625	-0.670257568359375	1.0269719968995599
120.0	460.0	0.8140640258789062	-0.617828369140625	1.0219648388986466
120.0	480.0	0.8086776733398438	-0.58135986328125	0.9959612793641812
120.0	500.0	0.6914901733398438	-0.50921630859375	0.8587548595282662
120.0	520.0	0.5677337646484375	-0.451416015625	0.7253261657245226
120.0	540.0	0.43505096435546875	-0.3502197265625	0.5585008491131733
120.0	560.0	0.30498504638671875	-0.169677734375	0.34900775358456154
120.0	580.0	0.28636932373046875	-0.019775390625	0.28705131187336064
120.0	600.0	0.22542572021484375	0.0726318359375	0.236837790325009
120.0	620.0	-0.17710113525390625	0.1053466796875	0.20606488063084188
120.0	640.0	-0.19763946533203125	-0.0968017578125	0.22007257569338595
120.0	660.0	-0.1837158203125	-0.2138671875	0.28194090962869317
120.0	680.0	-0.1904449462890625	-0.2425537109375	0.3083854410580957
120.0	700.0	-0.16806793212890625	-0.2669677734375	0.315465722170037
120.0	720.0	-0.0392303466796875	-0.227294921875	0.2306555908942396
120.0	740.0	0.425201416015625	0.1568603515625	0.45321232780453324
120.0	760.0	0.6003646850585938	0.1005859375	0.6087325240926907
120.0	780.0	0.6100082397460938	0.0950927734375	0.6173756458738582
120.0	800.0	0.6148300170898438	0.09033203125	0.6214304673770418
140.0	0.0	0.1592559814453125	0.15718403458595276	0.22376167758315477
140.0	20.0	0.164520263671875	0.1400127410888672	0.21603352708753665
140.0	40.0	0.1587066650390625	0.13476181030273438	0.20820314849658578
140.0	60.0	0.14996337890625	0.1394500732421875	0.20478119527981803
140.0	80.0	0.1545257568359375	0.12085723876953125	0.19617513014833143
140.0	100.0	0.1431884765625	0.11814117431640625	0.18563479439250902
140.0	120.0	0.15106201171875	0.1075286865234375	0.18542424277847666
140.0	140.0	0.25537109375	-0.040771484375	0.2586053159956542
140.0	160.0	0.297149658203125	-0.0924530029296875	0.3112000596416248
140.0	180.0	0.3079376220703125	-0.1799468994140625	0.35666015434171133
140.0	200.0	0.2106475830078125	-0.185272216796875	0.28053199201492424
140.0	220.0	0.129791259765625	-0.213958740234375	0.25024810415711185
140.0	240.0	-0.0079498291015625	-0.3340301513671875	0.33412473988786023
140.0	260.0	-0.5600433349609375	-0.264801025390625	0.6194902098355513
140.0	280.0	-0.7588653564453125	-0.184356689453125	0.7809379092853587
140.0	300.0	-0.6939544677734375	-0.286651611328125	0.7508275098980627
140.0	320.0	-0.791168212890625	-0.274078369140625	0.8372968968766874
140.0	340.0	-0.7418212890625	-0.3424072265625	0.8170321497398817
140.0	360.0	-0.156982421875	-0.627227783203125	0.6465741819773249
140.0	380.0	0.4581146240234375	-0.800048828125	0.9219257758238031
140.0	400.0	0.5055084228515625	-0.732421875	0.8899329011517608
140.0	420.0	0.5800323486328125	-0.70306396484375	0.9114474554917087
140.0	440.0	0.6566162109375	-0.704193115234375	0.9628254213560282
140.0	460.0	0.7019805908203125	-0.6334228515625	0.945516397938187
140.0	480.0	0.702667236328125	-0.57861328125	0.9102387457408615
140.0	500.0	0.6075897216796875	-0.490478515625	0.7808549443914046
140.0	520.0	0.4926605224609375	-0.4144287109375	0.6437899865956302
140.0	540.0	0.358428955078125	-0.29638671875	0.4650982722928437
140.0	560.0	0.2382659912109375	-0.1207275390625	0.267106385651519
140.0	580.0	0.2437591552734375	0.0186767578125	0.24447361219977626
140.0	600.0	0.206390380859375	0.0899658203125	0.2251462594310172
140.0	620.0	0.197906494140625	0.1141357421875	0.22845994849803478
140.0	640.0	0.1975555419921875	0.1409912109375	0.24270705332447506
140.0	660.0	0.23358154296875	0.122314453125	0.26366866074474954
140.0	680.0	0.248291015625	0.160888671875	0.29586076654026877
140.0	700.0	0.28460693359375	0.1986083984375	0.34705389002220677
140.0	720.0	0.288818359375	0.1619873046875	0.33114337014650863
140.0	740.0	0.395111083984375	0.1556396484375	0.42466041592436704
140.0	760.0	0.5650634765625	0.1131591796875	0.5762826845329009
140.0	780.0	0.579132080078125	0.1109619140625	0.5896664417685895
140.0	800.0	0.5825042724609375	0.1090087890625	0.5926163544217445
160.0	0.0	0.165374755859375	0.15680213272571564	0.22789409536642416
160.0	20.0	0.156890869140625	0.15110015869140625	0.21782103382425874
160.0	40.0	0.1580352783203125	0.13971710205078125	0.21094079216511694
160.0	60.0	0.16046142578125	0.12885284423828125	0.20579340279038677
160.0	80.0	0.1426849365234375	0.137725830078125	0.19831135968825878
160.0	100.0	0.1752777099609375	0.0885162353515625	0.1963603817728101
160.0	120.0	0.2022705078125	0.05074310302734375	0.20853829584891656
160.0	140.0	0.28619384765625	-0.048828125	0.2903293030806647
160.0	160.0	0.34033203125	-0.086944580078125	0.3512623684651011
160.0	180.0	0.26904296875	-0.1646270751953125	0.31541431946120735
160.0	200.0	0.1261444091796875	-0.1850738525390625	0.22397487104794386
160.0	220.0	0.0248870849609375	-0.2049713134765625	0.2064766484282428
160.0	240.0	-0.1489715576171875	-0.2747650146484375	0.312551336989057
160.0	260.0	-1.00390625	-0.21124267578125	1.0258904555849444
160.0	280.0	-1.555419921875	-0.295654296875	1.583269590633977
160.0	300.0	-1.506256103515625	-0.469818115234375	1.5778265147919317
160.0	320.0	-1.7586212158203125	-0.53668212890625	1.8386887415276842
160.0	340.0	-1.942474365234375	-0.990142822265625	2.1802727967107294
160.0	360.0	-0.8437652587890625	-0.885406494140625	1.223063560002409
160.0	380.0	0.50006103515625	-0.868316650390625	1.0020153912126974
160.0	400.0	0.5520477294921875	-0.774169921875	0.9508395046344168
160.0	420.0	0.6028289794921875	-0.727508544921875	0.9448129240489548
160.0	440.0	0.660369873046875	-0.700653076171875	0.962810003259759
160.0	460.0	0.6318206787109375	-0.599365234375	0.8708823423540911
160.0	480.0	0.6018218994140625	-0.50286865234375	0.7842617421016846
160.0	500.0	0.5095062255859375	-0.362640380859375	0.625383594076996
160.0	520.0	0.4042205810546875	-0.2783203125	0.4907713056998003
160.0	540.0	0.317657470703125	-0.1807861328125	0.36549951369434897
160.0	560.0	0.2323455810546875	-0.0650634765625	0.2412834951214843
160.0	580.0	0.2203521728515625	0.0760498046875	0.23310652687861783
160.0	600.0	0.189788818359375	0.1279296875	0.22887944538139612
160.0	620.0	0.18035888671875	0.139892578125	0.22825262634389581
160.0	640.0	0.1777801513671875	0.154541015625	0.23556041206142128
160.0	660.0	0.124786376953125	0.1690673828125	0.2101319104851898
160.0	680.0	0.1488189697265625	0.1622314453125	0.2201502386977089
160.0	700.0	0.222869873046875	0.1495361328125	0.26838784497150353
160.0	720.0	0.2682037353515625	0.1058349609375	0.28833016251022564
160.0	740.0	0.402740478515625	0.1434326171875	0.42751936647156763
160.0	760.0	0.449188232421875	0.1070556640625	0.46176940495679364
160.0	780.0	0.4620513916015625	0.1075439453125	0.47440192732989445
160.0	800.0	0.4763641357421875	0.1080322265625	0.4884605939044137
180.0	0.0	0.1577911376953125	0.15561580657958984	0.22161751373164845
180.0	20.0	0.1496124267578125	0.15413665771484375	0.21480686090501092
180.0	40.0	0.149810791015625	0.14704513549804688	0.2099179482044502
180.0	60.0	0.154083251953125	0.1379852294921875	0.20683706652933814
180.0	80.0	0.1614227294921875	0.1260986328125	0.20483691755611252
180.0	100.0	0.19842529296875	0.09023284912109375	0.21797835660965137
180.0	120.0	0.2382965087890625	0.04099273681640625	0.24179667196376978
180.0	140.0	0.326507568359375	-0.0194549560546875	0.32708666666656067
180.0	160.0	0.323211669921875	-0.0609893798828125	0.328915624487766
180.0	180.0	0.177734375	-0.1338348388671875	0.22248881354181982
180.0	200.0	0.0971832275390625	-0.1646270751953125	0.19117179081201355
180.0	220.0	0.04827880859375	-0.183258056640625	0.1895108405419871
180.0	240.0	-0.2151947021484375	-0.1893463134765625	0.28663702876620706
180.0	260.0	-1.314300537109375	-0.1773681640625	1.326214676237936
180.0	280.0	-2.1225128173828125	-0.36041259765625	2.1528952367692327
180.0	300.0	-2.13787841796875	-0.538543701171875	2.2046662895069784
180.0	320.0	-2.3717498779296875	-0.6591796875	2.4616489075154657
180.0	340.0	-2.53350830078125	-1.146820068359375	2.7809819451624094
180.0	360.0	-0.8653717041015625	-0.877471923828125	1.232406249321332
180.0	380.0	0.51837158203125	-0.844207763671875	0.9906542511398461
180.0	400.0	0.529693603515625	-0.714385986328125	0.8893383220503748
180.0	420.0	0.57769775390625	-0.630218505859375	0.854932780981025
180.0	440.0	0.4985504150390625	-0.57122802734375	0.7581912526260465
180.0	460.0	0.27703857421875	-0.359222412109375	0.4536420537900289
180.0	480.0	0.22198486328125	-0.177581787109375	0.28427551888784697
180.0	500.0	0.181304931640625	-0.0843505859375	0.19996624611471625
180.0	520.0	0.169586181640625	-0.0335693359375	0.17287675760128018
180.0	540.0	0.1637725830078125	0.0311279296875	0.16670454988296143
180.0	560.0	0.1923675537109375	0.00439453125	0.1924177424917922
180.0	580.0	0.196044921875	0.0880126953125	0.21489496487620602
180.0	600.0	0.173095703125	0.1175537109375	0.20923909146121678
180.0	620.0	0.1639404296875	0.120849609375	0.2036690761313858
180.0	640.0	0.1619110107421875	0.1297607421875	0.2074922302463579
180.0	660.0	0.1143798828125	0.14208984375	0.18240691129751813
180.0	680.0	0.126495361328125	0.15234375	0.1980143797848919
180.0	700.0	0.1818084716796875	0.1492919921875	0.23524969565509812
180.0	720.0	0.2606201171875	0.10546875	0.28115209888846415
180.0	740.0	0.297821044921875	0.0885009765625	0.31069244865441076
180.0	760.0	0.3161468505859375	0.082275390625	0.32667731944214223
180.0	780.0	0.3184051513671875	0.0823974609375	0.32889387648010177
180.0	800.0	0.322357177734375	0.083740234375	0.33305641697774174
200.0	0.0	0.1454315185546875	0.17968925833702087	0.23116780950389923
200.0	20.0	0.13519287109375	0.177093505859375	0.2227986135776787
200.0	40.0	0.1280517578125	0.17990875244140625	0.22082665573678906
200.0	60.0	0.1331787109375	0.172607421875	0.21801351135493507
200.0	80.0	0.1439208984375	0.1601104736328125	0.2152872238986344
200.0	100.0	0.2070465087890625	0.11788177490234375	0.23825274322841736
200.0	120.0	0.298828125	0.04935455322265625	0.30287641079295635
200.0	140.0	0.397918701171875	0.00250244140625	0.3979265698031531
200.0	160.0	0.278350830078125	-0.0402069091796875	0.2812397200805122
200.0	180.0	0.158111572265625	-0.10028076171875	0.1872311417878999
200.0	200.0	0.1229248046875	-0.1320953369140625	0.18044302602733003
200.0	220.0	0.0588531494140625	-0.1533355712890625	0.1642421706459615
200.0	240.0	-0.19207763671875	-0.1071624755859375	0.21994911843689383
200.0	260.0	-1.0417938232421875	-0.110321044921875	1.0476187775609163
200.0	280.0	-2.1963348388671875	-0.465606689453125	2.245145054041109
200.0	300.0	-2.226654052734375	-0.607147216796875	2.307946276112728
200.0	320.0	-2.37103271484375	-0.71014404296875	2.475096098462305
200.0	340.0	-2.23272705078125	-1.00799560546875	2.4497194173893977
200.0	360.0	-0.5013580322265625	-0.784637451171875	0.9311368354112017
200.0	380.0	0.458953857421875	-0.742095947265625	0.8725508800009797
200.0	400.0	0.3738861083984375	-0.54840087890625	0.6637276143407592
200.0	420.0	0.3310394287109375	-0.421722412109375	0.5361314169460818
200.0	440.0	0.268280029296875	-0.32928466796875	0.42473823312579484
200.0	460.0	0.1860504150390625	-0.17034912109375	0.25225697214075277
200.0	480.0	0.11865234375	-0.003021240234375	0.11869080238132174
200.0	500.0	0.110198974609375	0.04815673828125	0.12026173725190605
200.0	520.0	0.12841796875	0.0948486328125	0.15964785574593987
200.0	540.0	0.118133544921875	0.1302490234375	0.17584181113213967
200.0	560.0	0.1283721923828125	0.095947265625	0.16026633320221728
200.0	580.0	0.1220245361328125	0.087646484375	0.15023945434447364
200.0	600.0	0.09185791015625	0.1123046875	0.14508693425924457
200.0	620.0	0.1030426025390625	0.1129150390625	0.15286459362621913
200.0	640.0	0.1126556396484375	0.1148681640625	0.1608912311460386
200.0	660.0	0.11627197265625	0.1236572265625	0.16973591637159532
200.0	680.0	0.1190338134765625	0.0787353515625	0.14271756842254404
200.0	700.0	0.1345672607421875	0.0474853515625	0.14269970664535403
200.0	720.0	0.1743011474609375	0.0382080078125	0.1784397429587914
200.0	740.0	0.248748779296875	0.0516357421875	0.2540515795521441
200.0	760.0	0.287109375	0.0655517578125	0.29449758261350684
200.0	780.0	0.302947998046875	0.0701904296875	0.3109729665747897
200.0	800.0	0.303375244140625	0.071533203125	0.3116946228389356
220.0	0.0	0.1773223876953125	0.17552945017814636	0.24950714831004156
220.0	20.0	0.1484527587890625	0.1890411376953125	0.24036383532724234
220.0	40.0	0.1477508544921875	0.1898956298828125	0.24060479058356604
220.0	60.0	0.14593505859375	0.18545150756835938	0.23598581098476767
220.0	80.0	0.158233642578125	0.173187255859375	0.23458838683029992
220.0	100.0	0.3392791748046875	0.1141204833984375	0.3579578790685333
220.0	120.0	0.3993377685546875	0.06646728515625	0.40483151234838355
220.0	140.0	0.332305908203125	0.022064208984375	0.33303760440047897
220.0	160.0	0.236175537109375	-0.015960693359375	0.2367142329084032
220.0	180.0	0.167236328125	-0.0522003173828125	0.1751937857904755
220.0	200.0	0.159820556640625	-0.0806884765625	0.1790341882850768
220.0	220.0	0.118316650390625	-0.0901947021484375	0.14877470905803425
220.0	240.0	-0.0712127685546875	0.0274505615234375	0.07632032319884079
220.0	260.0	-0.83831787109375	0.055389404296875	0.84014572492129
220.0	280.0	-2.2546844482421875	-0.635040283203125	2.342408615599738
220.0	300.0	-2.27630615234375	-0.702789306640625	2.382327120427927
220.0	320.0	-2.334228515625	-0.75823974609375	2.454292214817381
220.0	340.0	-2.0655059814453125	-0.943603515625	2.2708374125168502
220.0	360.0	-0.3548126220703125	-0.72857666015625	0.8103801246975683
220.0	380.0	0.3629913330078125	-0.55780029296875	0.6655102363411189
220.0	400.0	0.314788818359375	-0.43048095703125	0.5332971540620037
220.0	420.0	0.281219482421875	-0.304595947265625	0.41456373259641355
220.0	440.0	0.2211761474609375	-0.210693359375	0.30546780499814585
220.0	460.0	0.16326904296875	-0.093841552734375	0.18831626964107487
220.0	480.0	0.1187286376953125	0.0274658203125	0.12186410749036534
220.0	500.0	0.119598388671875	0.072601318359375	0.13990970659832075
220.0	520.0	0.1439208984375	0.1160888671875	0.184904975844173
220.0	540.0	0.1544036865234375	0.1405029296875	0.2087619976499519
220.0	560.0	0.1240692138671875	0.1396484375	0.18680164861642232
220.0	580.0	0.0742340087890625	0.0853271484375	0.11309911724398987
220.0	600.0	0.05419921875	0.096923828125	0.1110485649232573
220.0	620.0	0.0724639892578125	0.0904541015625	0.11590070849065345
220.0	640.0	0.10302734375	0.089111328125	0.13621843619856336
220.0	660.0	0.1038665771484375	0.094482421875	0.14041080404262984
220.0	680.0	0.074066162109375	0.008056640625	0.07450305918398666
220.0	700.0	0.100494384765625	-0.06396484375	0.1191243997062877
220.0	720.0	0.119354248046875	-0.0631103515625	0.13501241795174734
220.0	740.0	0.1657562255859375	-0.0390625	0.17029681508104078
220.0	760.0	0.2129058837890625	0.01220703125	0.21325554380587686
220.0	780.0	0.2463226318359375	0.0313720703125	0.24831239548253578
220.0	800.0	0.252777099609375	0.0355224609375	0.2552608613124701
240.0	0.0	0.2023468017578125	0.16200672090053558	0.2592111220579848
240.0	20.0	0.175201416015625	0.17890357971191406	0.25040372802260213
240.0	40.0	0.1727752685546875	0.18162918090820312	0.2506799808152401
240.0	60.0	0.16357421875	0.18198013305664062	0.24469019977715797
240.0	80.0	0.205718994140625	0.1549072265625	0.25752000580831813
240.0	100.0	0.407470703125	0.1303558349609375	0.42781423259815127
240.0	120.0	0.3148651123046875	0.0784454345703125	0.32448994614867294
240.0	140.0	0.2335052490234375	0.0452728271484375	0.23785358983944274
240.0	160.0	0.17620849609375	0.00848388671875	0.17641261414501427
240.0	180.0	0.13751220703125	-0.0129547119140625	0.13812107602890195
240.0	200.0	0.1699981689453125	-0.0427703857421875	0.17529598780717864
240.0	220.0	0.1347808837890625	-0.0765380859375	0.15499666200901524
240.0	240.0	0.00457763671875	0.0179901123046875	0.018563375195909736
240.0	260.0	-0.663330078125	0.049713134765625	0.6651903399129785
240.0	280.0	-1.5196380615234375	-0.509765625	1.602860203031553
240.0	300.0	-1.2783355712890625	-0.402069091796875	1.3400751424458621
240.0	320.0	-1.1569366455078125	-0.34173583984375	1.2063522644537055
240.0	340.0	-0.8688507080078125	-0.389617919921875	0.9522098909011215
240.0	360.0	0.1469573974609375	-0.309356689453125	0.3424880114367351
240.0	380.0	0.24853515625	-0.248626708984375	0.3515465322153143
240.0	400.0	0.2152557373046875	-0.192596435546875	0.28883978158824697
240.0	420.0	0.2046661376953125	-0.127960205078125	0.2413753135735973
240.0	440.0	0.1697235107421875	-0.07965087890625	0.18748421962712364
240.0	460.0	0.145263671875	-0.050323486328125	0.15373349551358237
240.0	480.0	0.117462158203125	0.029541015625	0.12111990015638413
240.0	500.0	0.121246337890625	0.059112548828125	0.13488872406856353
240.0	520.0	0.144500732421875	0.1046142578125	0.17839451955740832
240.0	540.0	0.155029296875	0.135498046875	0.2058975560721802
240.0	560.0	0.1094970703125	0.097412109375	0.14655622627479029
240.0	580.0	0.0517425537109375	0.0223388671875	0.056358822306272656
240.0	600.0	0.0442352294921875	0.027587890625	0.052132976486706166
240.0	620.0	0.067596435546875	0.025390625	0.07220776922557191
240.0	640.0	0.09344482421875	0.0240478515625	0.09648955559046336
240.0	660.0	0.0852203369140625	0.0181884765625	0.08713969533691827
240.0	680.0	0.057403564453125	-0.0362548828125	0.06789393006500791
240.0	700.0	0.0954132080078125	-0.1376953125	0.16752217568672736
240.0	720.0	0.1107177734375	-0.1468505859375	0.18391171780271276
240.0	740.0	0.1300506591796875	-0.153564453125	0.20123422973403793
240.0	760.0	0.1877593994140625	-0.143798828125	0.2364988267168629
240.0	780.0	0.2243194580078125	-0.0491943359375	0.22965039065773513
240.0	800.0	0.273345947265625	-0.01318359375	0.27366368781902156
260.0	0.0	0.196929931640625	0.19043061137199402	0.27394381855317096
260.0	20.0	0.1807861328125	0.1987476348876953	0.26867126417008486
260.0	40.0	0.17755126953125	0.202056884765625	0.2689822261662425
260.0	60.0	0.2076416015625	0.1863250732421875	0.27898399168795784
260.0	80.0	0.218475341796875	0.1692962646484375	0.27639229402639853
260.0	100.0	0.28631591796875	0.13362884521484375	0.31596435424860925
260.0	120.0	0.223114013671875	0.086761474609375	0.2393896751599092
260.0	140.0	0.1888427734375	0.0591278076171875	0.1978830228018111
260.0	160.0	0.17352294921875	0.0310516357421875	0.1762793748225764
260.0	180.0	0.132568359375	0.003692626953125	0.1326197775642611
260.0	200.0	0.1688232421875	-0.012786865234375	0.16930679556716366
260.0	220.0	0.139404296875	-0.0478515625	0.14738836460489185
260.0	240.0	0.1534423828125	-0.0258636474609375	0.1556068542936379
260.0	260.0	-0.05975341796875	0.113311767578125	0.12810163008575323
260.0	280.0	-0.11041259765625	0.170654296875	0.203258039848616
260.0	300.0	-0.0750732421875	0.018768310546875	0.07738372679915959
260.0	320.0	-0.060791015625	0.036102294921875	0.0707030641439608
260.0	340.0	0.008209228515625	-0.00244140625	0.008564572219281573
260.0	360.0	0.166748046875	-0.13909912109375	0.21714851283322417
260.0	380.0	0.18963623046875	-0.029388427734375	0.19189992076886184
260.0	400.0	0.170166015625	-0.014129638671875	0.17075163121529904
260.0	420.0	0.173583984375	0.0009765625	0.17358673136451602
260.0	440.0	0.155731201171875	-0.0018310546875	0.15574196537768367
260.0	460.0	0.141021728515625	-0.000244140625	0.14102193984688843
260.0	480.0	0.118133544921875	0.028961181640625	0.12163175768618134
260.0	500.0	0.109039306640625	0.0325927734375	0.11380623565084846
260.0	520.0	0.1121826171875	0.0546875	0.12480249298506489
260.0	540.0	0.090118408203125	0.0660400390625	0.1117256204119789
260.0	560.0	0.060882568359375	0.0242919921875	0.06554988950769887
260.0	580.0	0.04156494140625	-0.0860595703125	0.09557140783977773
260.0	600.0	0.03472900390625	-0.0252685546875	0.04294884827693877
260.0	620.0	0.071807861328125	-0.018310546875	0.07410563457241832
260.0	640.0	0.11529541015625	-0.0162353515625	0.11643289158762607
260.0	660.0	0.088958740234375	-0.0255126953125	0.09254488146945497
260.0	680.0	0.06207275390625	-0.0693359375	0.09306180208071291
260.0	700.0	0.0728759765625	-0.1551513671875	0.17141427799366218
260.0	720.0	0.05853271484375	-0.1805419921875	0.18979328136162002
260.0	740.0	0.069366455078125	-0.184814453125	0.19740336160764424
260.0	760.0	0.135345458984375	-0.2265625	0.26391089343553276
260.0	780.0	0.162109375	-0.1339111328125	0.2102656437795239
260.0	800.0	0.213958740234375	-0.1005859375	0.23642308124511588
280.0	0.0	0.170379638671875	0.22267550230026245	0.28038117019270903
280.0	20.0	0.15911865234375	0.23358154296875	0.2826288781058177
280.0	40.0	0.16668701171875	0.221771240234375	0.27742934752981624
280.0	60.0	0.187225341796875	0.20257949829101562	0.27584738849370366
280.0	80.0	0.22625732421875	0.15116119384765625	0.2721067498024944
280.0	100.0	0.230224609375	0.11241912841796875	0.2562058375527909
280.0	120.0	0.17169189453125	0.08542633056640625	0.1917700826556916
280.0	140.0	0.13690185546875	0.06695556640625	0.1523980508522608
280.0	160.0	0.145263671875	0.051116943359375	0.1539950527290186
280.0	180.0	0.109771728515625	0.021087646484375	0.11177889432069925
280.0	200.0	0.136810302734375	0.0092926025390625	0.13712553152575316
280.0	220.0	0.157379150390625	-0.0484771728515625	0.16467614661922117
280.0	240.0	0.156890869140625	-0.0366668701171875	0.16111860284862023
280.0	260.0	0.1856689453125	-0.01446533203125	0.18623158455060845
280.0	280.0	0.155609130859375	0.02032470703125	0.15693086160063047
280.0	300.0	0.190093994140625	0.04498291015625	0.19534377086168178
280.0	320.0	0.177215576171875	0.055450439453125	0.18568821091677928
280.0	340.0	0.1534423828125	0.0616455078125	0.16536243066863401
280.0	360.0	0.15203857421875	0.05731201171875	0.16248198280954257
280.0	380.0	0.161163330078125	0.04388427734375	0.16703128078253437
280.0	400.0	0.168243408203125	0.042816162109375	0.17360607173016623
280.0	420.0	0.20037841796875	0.026702880859375	0.20214983114969215
280.0	440.0	0.2208251953125	0.022064208984375	0.22192475347042734
280.0	460.0	0.2259521484375	0.018310546875	0.22669285279951729
280.0	480.0	0.224151611328125	0.02099609375	0.22513280705786443
280.0	500.0	0.18011474609375	0.011383056640625	0.1804740860591894
280.0	520.0	0.146331787109375	0.0128173828125	0.14689205976085168
280.0	540.0	0.123870849609375	0.0225830078125	0.12591258723736812
280.0	560.0	0.085113525390625	0.0242919921875	0.08851221999734346
280.0	580.0	0.036041259765625	-0.113037109375	0.1186438388680549
280.0	600.0	0.0213623046875	-0.0302734375	0.03705170818772045
280.0	620.0	0.075103759765625	-0.0169677734375	0.07699662373350563
280.0	640.0	0.111602783203125	-0.0152587890625	0.11264107537811235
280.0	660.0	0.080657958984375	-0.02490234375	0.08441464962770552
280.0	680.0	0.06146240234375	-0.060791015625	0.08644752444450911
280.0	700.0	0.0595703125	-0.1771240234375	0.18687306336129803
280.0	720.0	0.04559326171875	-0.2183837890625	0.22309241322700538
280.0	740.0	0.049407958984375	-0.2308349609375	0.23606339318500622
280.0	760.0	0.114501953125	-0.291259765625	0.31295838116492364
280.0	780.0	0.1199951171875	-0.1802978515625	0.21657826166745162
280.0	800.0	0.1697998046875	-0.1524658203125	0.2282056091236074
300.0	0.0	-0.05584716796875	0.35725826025009155	0.3615969727293799
300.0	20.0	-0.050323486328125	0.3522148132324219	0.3557916917756327
300.0	40.0	-0.01336669921875	0.30287933349609375	0.3031741402346884
300.0	60.0	0.027069091796875	0.22936630249023438	0.2309580837484355
300.0	80.0	0.184661865234375	0.1582183837890625	0.24317290441301545
300.0	100.0	0.169525146484375	0.1278076171875	0.21230535156160182
300.0	120.0	0.134063720703125	0.102813720703125	0.16894893421855522
300.0	140.0	0.10076904296875	0.0821685791015625	0.1300233648711166
300.0	160.0	0.0870361328125	0.062408447265625	0.10709856537349804
300.0	180.0	0.04132080078125	0.0347442626953125	0.053986779561709684
300.0	200.0	0.068206787109375	0.020721435546875	0.07128494721122335
300.0	220.0	0.09832763671875	-0.0312347412109375	0.10316943927931715
300.0	240.0	0.087921142578125	-0.0040130615234375	0.0880126807626826
300.0	260.0	0.054595947265625	0.018463134765625	0.05763336536421013
300.0	280.0	0.029022216796875	0.034454345703125	0.04504876253167518
300.0	300.0	0.076141357421875	0.047637939453125	0.0898158092174497
300.0	320.0	0.083892822265625	0.052642822265625	0.09904177080293915
300.0	340.0	0.097442626953125	0.06512451171875	0.11720182410752611
300.0	360.0	0.131744384765625	0.056915283203125	0.14351283001657017
300.0	380.0	0.15081787109375	0.058258056640625	0.1616787908316773
300.0	400.0	0.163421630859375	0.062408447265625	0.1749326834037714
300.0	420.0	0.198760986328125	0.0379638671875	0.20235410768738854
300.0	440.0	0.221923828125	0.0338134765625	0.22448504780251463
300.0	460.0	0.2294921875	0.024078369140625	0.23075188403132782
300.0	480.0	0.2427978515625	-0.00421142578125	0.2428343732474395
300.0	500.0	0.20947265625	-0.01953125	0.21038123358083335
300.0	520.0	0.1790771484375	-0.020263671875	0.18021998082999585
300.0	540.0	0.169830322265625	-0.0089111328125	0.17006394870415087
300.0	560.0	0.1630859375	-0.01220703125	0.16354214937499256
300.0	580.0	0.108795166015625	-0.046875	0.11846372344885756
300.0	600.0	0.09625244140625	-0.0311279296875	0.10116066668074866
300.0	620.0	0.10723876953125	-0.018310546875	0.10879076163644653
300.0	640.0	0.1082763671875	-0.0191650390625	0.10995940347960004
300.0	660.0	0.063140869140625	-0.032958984375	0.07122544493974765
300.0	680.0	0.0791015625	-0.0469970703125	0.09200968322899213
300.0	700.0	0.076507568359375	-0.1875	0.20250841468014222
300.0	720.0	0.057861328125	-0.2315673828125	0.23868679493222877
300.0	740.0	0.069000244140625	-0.250244140625	0.25958267201146273
300.0	760.0	0.10589599609375	-0.3197021484375	0.33678394514026466
300.0	780.0	0.087249755859375	-0.237060546875	0.2526068541868859
300.0	800.0	0.13018798828125	-0.2103271484375	0.24735889242671072
320.0	0.0	-0.095733642578125	0.36612725257873535	0.37843638223898246
320.0	20.0	-0.07891845703125	0.3488941192626953	0.35770830199519427
320.0	40.0	-0.02325439453125	0.26703643798828125	0.2680470594475608
320.0	60.0	0.03765869140625	0.19915771484375	0.20268688270387802
320.0	80.0	0.196380615234375	0.1499176025390625	0.24706402731051713
320.0	100.0	0.170196533203125	0.120147705078125	0.20833226094367271
320.0	120.0	0.135772705078125	0.10729217529296875	0.17304865883134907
320.0	140.0	0.1029052734375	0.08660888671875	0.13450128088575183
320.0	160.0	0.1124267578125	0.0721282958984375	0.13357494877948892
320.0	180.0	0.090362548828125	0.0542144775390625	0.10537836497853241
320.0	200.0	0.093780517578125	0.025787353515625	0.09726136477841975
320.0	220.0	0.11175537109375	-0.000701904296875	0.11175757530451233
320.0	240.0	0.077545166015625	-0.010101318359375	0.07820031588803392
320.0	260.0	0.004241943359375	0.02655029296875	0.026887025499125063
320.0	280.0	-0.0238037109375	0.0447998046875	0.05073104724361802
320.0	300.0	0.0455322265625	0.0494384765625	0.06721120903956194
320.0	320.0	0.06195068359375	0.051544189453125	0.08058964365296925
320.0	340.0	0.08319091796875	0.068023681640625	0.10746138886329543
320.0	360.0	0.117218017578125	0.054168701171875	0.12912905107524608
320.0	380.0	0.13616943359375	0.07373046875	0.15484927080014751
320.0	400.0	0.1474609375	0.07904052734375	0.16730849664962327
320.0	420.0	0.18316650390625	0.0511474609375	0.19017368617553634
320.0	440.0	0.203094482421875	0.048553466796875	0.20881764276086573
320.0	460.0	0.20294189453125	0.040924072265625	0.20702703264727312
320.0	480.0	0.20489501953125	0.007598876953125	0.2050358796885561
320.0	500.0	0.16943359375	-0.01953125	0.17055559919745392
320.0	520.0	0.1612548828125	-0.020263671875	0.1625230864484513
320.0	540.0	0.160125732421875	-0.01611328125	0.16093442147745618
320.0	560.0	0.156158447265625	-0.0174560546875	0.15713107425860734
320.0	580.0	0.1727294921875	0.0052490234375	0.17280922926278863
320.0	600.0	0.165740966796875	-0.0576171875	0.17547024924520105
320.0	620.0	0.133209228515625	-0.044189453125	0.14034744860244014
320.0	640.0	0.129791259765625	-0.0474853515625	0.1382050278555819
320.0	660.0	0.097900390625	-0.057861328125	0.11372079746869745
320.0	680.0	0.0689697265625	-0.05322265625	0.08711758904154593
320.0	700.0	0.062164306640625	-0.1929931640625	0.20275789107939718
320.0	720.0	0.026092529296875	-0.242431640625	0.24383174621291098
320.0	740.0	0.0311279296875	-0.277587890625	0.2793277376636035
320.0	760.0	0.061187744140625	-0.350830078125	0.35612593804750053
320.0	780.0	0.059234619140625	-0.323486328125	0.32886493365594643
320.0	800.0	0.111358642578125	-0.302734375	0.3225660383293369
340.0	0.0	-0.15130615234375	0.34634020924568176	0.37794853125447214
340.0	20.0	-0.129852294921875	0.33037757873535156	0.3549802290656636
340.0	40.0	-0.080596923828125	0.2349090576171875	0.24835081936879472
340.0	60.0	0.02099609375	0.19388580322265625	0.19501933402627897
340.0	80.0	0.183502197265625	0.138092041015625	0.2296572842153573
340.0	100.0	0.142730712890625	0.11447906494140625	0.1829686112756085
340.0	120.0	0.126373291015625	0.10506439208984375	0.16434334536977233
340.0	140.0	0.101470947265625	0.08355712890625	0.13144636522186123
340.0	160.0	0.087188720703125	0.065399169921875	0.10899047868652481
340.0	180.0	0.0826416015625	0.0549774169921875	0.09925800062437219
340.0	200.0	0.086334228515625	0.019317626953125	0.08846903257348449
340.0	220.0	0.07965087890625	0.004058837890625	0.07975422669401587
340.0	240.0	0.035247802734375	-0.0049591064453125	0.03559494815753148
340.0	260.0	-0.03631591796875	0.029632568359375	0.04687147325917985
340.0	280.0	-0.0782470703125	0.052581787109375	0.09427326422748368
340.0	300.0	-0.021575927734375	0.053009033203125	0.057231794124673226
340.0	320.0	0.0057373046875	0.052093505859375	0.052408491848153264
340.0	340.0	0.036376953125	0.0633544921875	0.07305528316962741
340.0	360.0	0.080413818359375	0.0518798828125	0.09569694051417364
340.0	380.0	0.110626220703125	0.064544677734375	0.1280787887625849
340.0	400.0	0.130218505859375	0.07763671875	0.15160580254896144
340.0	420.0	0.160858154296875	0.04638671875	0.16741288325630393
340.0	440.0	0.173248291015625	0.049407958984375	0.18015581242590084
340.0	460.0	0.14434814453125	0.044036865234375	0.15091597771371043
340.0	480.0	0.127716064453125	0.008026123046875	0.127968010731426
340.0	500.0	0.113800048828125	0.0001220703125	0.11380011429890934
340.0	520.0	0.12139892578125	-0.0015869140625	0.12140929732554755
340.0	540.0	0.139129638671875	-0.00439453125	0.13919902392572198
340.0	560.0	0.14324951171875	-0.0054931640625	0.14335479573100385
340.0	580.0	0.157745361328125	0.0224609375	0.15933641370985988
340.0	600.0	0.132598876953125	-0.0299072265625	0.1359297773480509
340.0	620.0	0.08148193359375	-0.0179443359375	0.0834344335056824
340.0	640.0	0.078643798828125	-0.0223388671875	0.08175495141787657
340.0	660.0	0.069580078125	-0.03173828125	0.07647683158045451
340.0	680.0	0.06768798828125	-0.0291748046875	0.07370775390768877
340.0	700.0	0.050445556640625	-0.2103271484375	0.21629207926928962
340.0	720.0	0.021575927734375	-0.263671875	0.2645531672908389
340.0	740.0	0.025726318359375	-0.3092041015625	0.3102724929467656
340.0	760.0	0.0506591796875	-0.3416748046875	0.3454099370962736
340.0	780.0	0.062591552734375	-0.3359375	0.3417187533337175
340.0	800.0	0.119354248046875	-0.3057861328125	0.32825385838898963
360.0	0.0	-0.172698974609375	0.32421165704727173	0.36733926334720507
360.0	20.0	-0.145782470703125	0.295013427734375	0.3290675482448745
360.0	40.0	-0.105072021484375	0.22217941284179688	0.24577188852580065
360.0	60.0	0.029541015625	0.16507339477539062	0.16769584749429084
360.0	80.0	0.162261962890625	0.1285858154296875	0.2070344332009442
360.0	100.0	0.146148681640625	0.109161376953125	0.18241612692850107
360.0	120.0	0.1220703125	0.09881591796875	0.15705332482266776
360.0	140.0	0.10003662109375	0.0819244384765625	0.12930173695490166
360.0	160.0	0.08465576171875	0.0677032470703125	0.10839892829749544
360.0	180.0	0.069549560546875	0.0613861083984375	0.09276527193173181
360.0	200.0	0.0830078125	0.0310821533203125	0.08863631981903676
360.0	220.0	0.066314697265625	0.012176513671875	0.06742333838243884
360.0	240.0	0.0205078125	0.0017242431640625	0.020580169776364152
360.0	260.0	-0.184326171875	0.02813720703125	0.18646136344457923
360.0	280.0	-0.24554443359375	0.048980712890625	0.2503820662590461
360.0	300.0	-0.1552734375	0.029510498046875	0.15805287054666556
360.0	320.0	-0.117156982421875	0.0123291015625	0.11780392725006229
360.0	340.0	-0.03948974609375	0.009765625	0.04067932494756358
360.0	360.0	0.09576416015625	0.04266357421875	0.10483775529622279
360.0	380.0	0.106109619140625	0.0546875	0.11937325466962226
360.0	400.0	0.1478271484375	0.072509765625	0.16465276167181372
360.0	420.0	0.157135009765625	0.05780029296875	0.16742844788540684
360.0	440.0	0.159393310546875	0.060546875	0.17050557621191795
360.0	460.0	0.133209228515625	0.030731201171875	0.13670810249284515
360.0	480.0	0.118804931640625	0.003204345703125	0.1188481367692347
360.0	500.0	0.11358642578125	0.00738525390625	0.11382626277366395
360.0	520.0	0.123565673828125	0.01220703125	0.124167175052576
360.0	540.0	0.134368896484375	0.012451171875	0.134944551662857
360.0	560.0	0.131195068359375	0.009033203125	0.13150568322516937
360.0	580.0	0.123687744140625	0.03564453125	0.1287213683062332
360.0	600.0	0.104339599609375	-0.0045166015625	0.10443731007795569
360.0	620.0	0.042449951171875	0.0001220703125	0.042450126685980166
360.0	640.0	0.03228759765625	-0.0050048828125	0.03267319718635962
360.0	660.0	0.02923583984375	-0.014892578125	0.03281041320341194
360.0	680.0	0.058624267578125	-0.0079345703125	0.059158787640684496
360.0	700.0	0.032257080078125	-0.20849609375	0.21097663454557083
360.0	720.0	0.01495361328125	-0.2537841796875	0.25422435054459763
360.0	740.0	0.015167236328125	-0.301025390625	0.3014072508397352
360.0	760.0	0.0047607421875	-0.17041015625	0.17047664361819556
360.0	780.0	-0.053192138671875	-0.1148681640625	0.12658632916542528
360.0	800.0	-0.1497802734375	-0.03662109375	0.15419220090023542
380.0	0.0	0.26116943359375	0.3119519352912903	0.406845772960297
380.0	20.0	0.25958251953125	0.2874717712402344	0.38732816022875155
380.0	40.0	0.25213623046875	0.23506927490234375	0.3447176275128736
380.0	60.0	0.23455810546875	0.17777633666992188	0.2943160388440743
380.0	80.0	0.157135009765625	0.133026123046875	0.20588190961550118
380.0	100.0	0.125885009765625	0.11272430419921875	0.16897871002256323
380.0	120.0	0.10302734375	0.099578857421875	0.14328496922436343
380.0	140.0	0.090972900390625	0.076202392578125	0.11867128228899045
380.0	160.0	0.08612060546875	0.05889892578125	0.10433523922668356
380.0	180.0	0.087310791015625	0.04705810546875	0.0991848754502527
380.0	200.0	0.093658447265625	0.0245819091796875	0.09683065115512889
380.0	220.0	0.0709228515625	0.0139923095703125	0.072289941214998
380.0	240.0	-0.030059814453125	-0.05987548828125	0.06699751146031029
380.0	260.0	-0.40374755859375	-0.292083740234375	0.49832218732434086
380.0	280.0	-1.24041748046875	0.227874755859375	1.2611750196584182
380.0	300.0	-1.166717529296875	0.148681640625	1.176153061224408
380.0	320.0	-1.04986572265625	0.108062744140625	1.0554125223246749
380.0	340.0	-0.969207763671875	0.177978515625	0.9854136396386624
380.0	360.0	-0.330780029296875	0.15228271484375	0.36415031652028584
380.0	380.0	0.108184814453125	0.044586181640625	0.11701231418764389
380.0	400.0	0.135589599609375	0.078857421875	0.15685353839490632
380.0	420.0	0.133941650390625	0.057281494140625	0.1456761314709684
380.0	440.0	0.12335205078125	0.067901611328125	0.1408060980671499
380.0	460.0	0.1142578125	0.041259765625	0.12147928208840834
380.0	480.0	0.103668212890625	0.044219970703125	0.11270538661892421
380.0	500.0	0.079620361328125	0.014801025390625	0.08098439535265488
380.0	520.0	0.096832275390625	0.017822265625	0.098458736074225
380.0	540.0	0.094970703125	0.01806640625	0.09667383041364878
380.0	560.0	0.088958740234375	0.0157470703125	0.09034172727767512
380.0	580.0	0.10675048828125	0.0301513671875	0.1109268754250328
380.0	600.0	0.0675048828125	0.0186767578125	0.07004092008187883
380.0	620.0	0.024688720703125	0.018310546875	0.03073774644990236
380.0	640.0	0.027679443359375	0.0174560546875	0.032724080276423956
380.0	660.0	0.035614013671875	0.01318359375	0.037975849088407995
380.0	680.0	0.0565185546875	0.00732421875	0.056991150227572875
380.0	700.0	0.015411376953125	-0.1939697265625	0.1945809994894731
380.0	720.0	0.018524169921875	-0.2435302734375	0.2442337793013858
380.0	740.0	0.053436279296875	-0.261474609375	0.26687901246239365
380.0	760.0	0.0128173828125	-0.04345703125	0.04530782346599367
380.0	780.0	-0.066619873046875	0.0072021484375	0.06700804747862399
380.0	800.0	-0.21148681640625	0.0806884765625	0.22635658542138332
400.0	0.0	0.27655029296875	0.27623677253723145	0.3908795454393688
400.0	20.0	0.231781005859375	0.2617759704589844	0.34964137825338504
400.0	40.0	0.197479248046875	0.22829818725585938	0.3018577739821697
400.0	60.0	0.171142578125	0.164306640625	0.2372476642682592
400.0	80.0	0.132354736328125	0.12699127197265625	0.18342453321658103
400.0	100.0	0.098876953125	0.10797882080078125	0.1464106471565872
400.0	120.0	0.086883544921875	0.09228515625	0.1267489662375137
400.0	140.0	0.071197509765625	0.06793212890625	0.09840660310447483
400.0	160.0	0.05621337890625	0.056243896484375	0.07951930495045038
400.0	180.0	0.061767578125	0.0410308837890625	0.0741536724103367
400.0	200.0	0.074951171875	0.0221405029296875	0.07815292723510292
400.0	220.0	0.05975341796875	0.017120361328125	0.06215768440791286
400.0	240.0	-0.038970947265625	-0.02239990234375	0.044949864914031294
400.0	260.0	-0.61297607421875	-0.220611572265625	0.6514669088926479
400.0	280.0	-1.555877685546875	-0.004150390625	1.555883221236427
400.0	300.0	-1.51593017578125	-0.11077880859375	1.5199724478679284
400.0	320.0	-1.47760009765625	-0.11956787109375	1.4824299391174112
400.0	340.0	-1.5462646484375	-0.095428466796875	1.5492065566872442
400.0	360.0	-0.603912353515625	-0.11328125	0.6144450930151072
400.0	380.0	0.03021240234375	-0.06707763671875	0.07356764644293869
400.0	400.0	0.125396728515625	0.06707763671875	0.14221022772710112
400.0	420.0	0.126922607421875	0.072479248046875	0.14615946658430248
400.0	440.0	0.12042236328125	0.08984375	0.15024461718245966
400.0	460.0	0.1083984375	0.066925048828125	0.12739381230298558
400.0	480.0	0.105804443359375	0.057586669921875	0.12046080187047642
400.0	500.0	0.07061767578125	0.048492431640625	0.08566429862647817
400.0	520.0	0.081573486328125	0.0379638671875	0.08997493475160144
400.0	540.0	0.0689697265625	0.031494140625	0.07582020888795607
400.0	560.0	0.064117431640625	0.0235595703125	0.06830884564607904
400.0	580.0	0.073516845703125	0.02197265625	0.07673020412339428
400.0	600.0	0.0196533203125	0.0450439453125	0.049144786179423104
400.0	620.0	-0.00701904296875	0.0517578125	0.052231581624361284
400.0	640.0	-0.00042724609375	0.0565185546875	0.05652016952547606
400.0	660.0	0.0042724609375	0.051513671875	0.051690543743586496
400.0	680.0	0.050201416015625	0.03173828125	0.05939276611404752
400.0	700.0	0.023284912109375	-0.177490234375	0.17901109024424647
400.0	720.0	0.082122802734375	-0.196533203125	0.21300106727319837
400.0	740.0	0.105377197265625	-0.169189453125	0.19932241407401982
400.0	760.0	-0.02410888671875	0.0489501953125	0.05456519073502279
400.0	780.0	-0.11871337890625	0.0911865234375	0.14969251279859197
400.0	800.0	-0.255126953125	0.142822265625	0.2923832446791437
420.0	0.0	0.1436767578125	0.2623170018196106	0.29908731196615707
420.0	20.0	0.130096435546875	0.2541675567626953	0.28552798365960586
420.0	40.0	0.113525390625	0.2250823974609375	0.2520914515871617
420.0	60.0	0.13330078125	0.16554641723632812	0.2125434415399468
420.0	80.0	0.110931396484375	0.130035400390625	0.17092390143196404
420.0	100.0	0.089599609375	0.105682373046875	0.13855271189324098
420.0	120.0	0.07586669921875	0.08827972412109375	0.11640045421408245
420.0	140.0	0.0623779296875	0.0583648681640625	0.08542519504166841
420.0	160.0	0.061767578125	0.0475311279296875	0.07793870559418022
420.0	180.0	0.043182373046875	0.031982421875	0.05373632524605637
420.0	200.0	0.059722900390625	0.01544189453125	0.06168692679800773
420.0	220.0	0.048675537109375	0.0128936767578125	0.050354292897637806
420.0	240.0	-0.11322021484375	0.013458251953125	0.11401728638631381
420.0	260.0	-0.773590087890625	-0.03973388671875	0.7746098410402513
420.0	280.0	-1.64630126953125	0.0548095703125	1.6472133920831407
420.0	300.0	-1.93243408203125	-0.2779541015625	1.9523216855762722
420.0	320.0	-2.10076904296875	-0.287841796875	2.1203970080916608
420.0	340.0	-2.431640625	-0.471099853515625	2.4768551029749064
420.0	360.0	-1.907562255859375	-0.62762451171875	2.008159925825009
420.0	380.0	-0.166290283203125	-0.31182861328125	0.35339714536012157
420.0	400.0	0.1043701171875	0.03857421875	0.11127035415556713
420.0	420.0	0.089508056640625	0.0860595703125	0.12416900517421191
420.0	440.0	0.07562255859375	0.10980224609375	0.13332405865220873
420.0	460.0	0.088775634765625	0.09088134765625	0.12704539613797827
420.0	480.0	0.097015380859375	0.09246826171875	0.13402374248086357
420.0	500.0	0.049530029296875	0.07684326171875	0.09142270327290483
420.0	520.0	0.0511474609375	0.0595703125	0.07851550733263299
420.0	540.0	-0.00775146484375	0.0594482421875	0.05995146959339318
420.0	560.0	-0.020263671875	0.0496826171875	0.05365611659873771
420.0	580.0	0.01080322265625	0.035400390625	0.03701212336739276
420.0	600.0	-0.002716064453125	0.0753173828125	0.075366339700414
420.0	620.0	-0.00140380859375	0.0755615234375	0.07557456253769351
420.0	640.0	-0.0050048828125	0.0836181640625	0.08376781131884743
420.0	660.0	-0.01141357421875	0.08203125	0.0828214685513932
420.0	680.0	0.02850341796875	0.0546875	0.06166982643198585
420.0	700.0	0.002685546875	-0.1514892578125	0.15151306014532184
420.0	720.0	0.09759521484375	-0.1436767578125	0.17368890780907542
420.0	740.0	0.05181884765625	-0.0682373046875	0.08568268625245333
420.0	760.0	-0.074737548828125	0.099365234375	0.12433483424702448
420.0	780.0	-0.158905029296875	0.1298828125	0.20523243729671695
420.0	800.0	-0.247711181640625	0.1595458984375	0.29464508008453794
440.0	0.0	0.075897216796875	0.23311996459960938	0.24516383381819384
440.0	20.0	0.052886962890625	0.23383331298828125	0.2397395443118841
440.0	40.0	0.043609619140625	0.21881103515625	0.2231144728334315
440.0	60.0	0.027191162109375	0.17367172241210938	0.17578744682839867
440.0	80.0	0.043304443359375	0.143035888671875	0.14944744983711947
440.0	100.0	0.06353759765625	0.10758209228515625	0.12494371891527553
440.0	120.0	0.071746826171875	0.0891265869140625	0.11441658778641839
440.0	140.0	0.050201416015625	0.0558624267578125	0.07510521215765133
440.0	160.0	0.047607421875	0.0415802001953125	0.06320901570081988
440.0	180.0	0.036376953125	0.0290374755859375	0.046545222172231206
440.0	200.0	0.045379638671875	0.014129638671875	0.047528499818400315
440.0	220.0	0.065155029296875	0.0084228515625	0.06569720139488856
440.0	240.0	-0.165069580078125	0.02734375	0.16731899752039822
440.0	260.0	-0.925201416015625	0.0411376953125	0.9261155274440342
440.0	280.0	-2.39764404296875	0.025390625	2.397778480306599
440.0	300.0	-2.785125732421875	-0.33880615234375	2.8056576687586925
440.0	320.0	-3.00408935546875	-0.367401123046875	3.0264726069893237
440.0	340.0	-3.59100341796875	-0.684295654296875	3.655621163407504
440.0	360.0	-3.126190185546875	-0.810089111328125	3.2294441386254067
440.0	380.0	-0.301727294921875	-0.347412109375	0.4601462096347846
440.0	400.0	0.02410888671875	0.065460205078125	0.06975870460155996
440.0	420.0	0.0277099609375	0.114105224609375	0.11742165140345154
440.0	440.0	0.009429931640625	0.136810302734375	0.13713490636967013
440.0	460.0	0.025177001953125	0.13116455078125	0.13355905363918527
440.0	480.0	0.035614013671875	0.117279052734375	0.12256726390065502
440.0	500.0	0.00189208984375	0.098907470703125	0.09892556679072581
440.0	520.0	0.002838134765625	0.070556640625	0.07061369941614197
440.0	540.0	-0.026397705078125	0.0478515625	0.05464989356881743
440.0	560.0	-0.018707275390625	0.046142578125	0.049790558026220316
440.0	580.0	0.01495361328125	0.030029296875	0.033546523232252566
440.0	600.0	0.032989501953125	0.06982421875	0.07722518218277695
440.0	620.0	0.031219482421875	0.0780029296875	0.08401852844773486
440.0	640.0	0.025604248046875	0.09716796875	0.10048478327113454
440.0	660.0	0.02227783203125	0.10888671875	0.11114233810818536
440.0	680.0	0.0384521484375	0.07861328125	0.08751351728933728
440.0	700.0	0.111175537109375	-0.031005859375	0.11541821072577886
440.0	720.0	0.17620849609375	-0.0872802734375	0.19663997616696835
440.0	740.0	0.032928466796875	0.038818359375	0.05090332946045425
440.0	760.0	-0.005645751953125	0.1217041015625	0.12183498205462802
440.0	780.0	-0.0546875	0.1329345703125	0.14374394818711153
440.0	800.0	-0.125091552734375	0.1522216796875	0.1970262325995723
460.0	0.0	0.070587158203125	0.22787153720855713	0.2385539443668535
460.0	20.0	0.05291748046875	0.2271900177001953	0.23327143820402788
460.0	40.0	0.041595458984375	0.21935653686523438	0.2232654753284299
460.0	60.0	0.0125732421875	0.17244338989257812	0.17290115423775876
460.0	80.0	0.010101318359375	0.1396942138671875	0.14005895194727458
460.0	100.0	0.02362060546875	0.0995635986328125	0.10232713802030292
460.0	120.0	0.0421142578125	0.08148193359375	0.09172195055314732
460.0	140.0	0.027618408203125	0.048004150390625	0.05538208127544671
460.0	160.0	0.04638671875	0.036712646484375	0.05915696145237933
460.0	180.0	0.036865234375	0.024871826171875	0.04447081337964989
460.0	200.0	0.052032470703125	0.010772705078125	0.053135949997829356
460.0	220.0	0.09442138671875	0.013946533203125	0.09544581739540821
460.0	240.0	-0.132537841796875	0.049957275390625	0.1416404210408463
460.0	260.0	-0.901763916015625	0.085479736328125	0.9058062406224419
460.0	280.0	-2.134796142578125	-0.0408935546875	2.1351877793724423
460.0	300.0	-2.628387451171875	-0.39190673828125	2.657444540340971
460.0	320.0	-2.861083984375	-0.42547607421875	2.892547571843845
460.0	340.0	-3.359710693359375	-0.8038330078125	3.4545337525521767
460.0	360.0	-3.230804443359375	-0.839813232421875	3.3381706991377116
460.0	380.0	-0.215423583984375	-0.25537109375	0.3340983628510388
460.0	400.0	0.0240478515625	0.10968017578125	0.11228552945138538
460.0	420.0	0.00775146484375	0.1591796875	0.15936830964724935
460.0	440.0	0.003204345703125	0.17156982421875	0.17159974479537524
460.0	460.0	-0.01324462890625	0.147613525390625	0.14820652169561555
460.0	480.0	-0.025238037109375	0.133636474609375	0.13599877155017365
460.0	500.0	-0.053070068359375	0.10662841796875	0.11910521262391156
460.0	520.0	-0.056732177734375	0.06396484375	0.08549877909331004
460.0	540.0	-0.069366455078125	0.03466796875	0.07754723171949152
460.0	560.0	-0.02911376953125	0.046630859375	0.0549731627466509
460.0	580.0	0.0238037109375	0.047607421875	0.05322671577300525
460.0	600.0	0.02984619140625	0.0626220703125	0.06937087884467232
460.0	620.0	0.01776123046875	0.0718994140625	0.07406069841889742
460.0	640.0	0.01605224609375	0.092529296875	0.09391136983792855
460.0	660.0	0.015594482421875	0.104736328125	0.10589091703783585
460.0	680.0	0.0186767578125	0.06201171875	0.06476321907314275
460.0	700.0	0.1019287109375	0.0247802734375	0.1048976837924351
460.0	720.0	0.14215087890625	-0.0399169921875	0.14764903873414242
460.0	740.0	0.462005615234375	0.049072265625	0.4646044293392648
460.0	760.0	0.5584716796875	0.088623046875	0.565459690385076
460.0	780.0	0.575897216796875	0.0887451171875	0.5826948602304726
460.0	800.0	0.583526611328125	0.0987548828125	0.5918241571678156
480.0	0.0	0.06243896484375	0.23500874638557434	0.24316195263338022
480.0	20.0	0.074310302734375	0.2235546112060547	0.23558158944188473
480.0	40.0	0.0677490234375	0.22113418579101562	0.23127961064951302
480.0	60.0	0.0640869140625	0.2121124267578125	0.2215825221878807
480.0	80.0	0.049530029296875	0.1695404052734375	0.17662721427467154
480.0	100.0	0.02728271484375	0.09996795654296875	0.10362402648335117
480.0	120.0	0.008941650390625	0.0738677978515625	0.07440702030821733
480.0	140.0	-0.0025634765625	0.044952392578125	0.04502542626765853
480.0	160.0	0.014434814453125	0.0289764404296875	0.03237279673230867
480.0	180.0	0.032501220703125	0.0172576904296875	0.03679887533825142
480.0	200.0	0.05224609375	-0.0023193359375	0.05229754899920997
480.0	220.0	0.10015869140625	-0.0084075927734375	0.10051095005250113
480.0	240.0	-0.141845703125	0.0360870361328125	0.1463641953207018
480.0	260.0	-0.719146728515625	0.218780517578125	0.7516893853224736
480.0	280.0	-1.75604248046875	0.093414306640625	1.7585253554885096
480.0	300.0	-2.268341064453125	-0.349090576171875	2.2950458416023736
480.0	320.0	-2.504638671875	-0.409881591796875	2.537955436162287
480.0	340.0	-2.90777587890625	-0.745086669921875	3.0017186256616863
480.0	360.0	-2.659088134765625	-0.912017822265625	2.8111432223530453
480.0	380.0	-0.185791015625	-0.223419189453125	0.2905760411714296
480.0	400.0	-0.024871826171875	0.1392822265625	0.1414854988093534
480.0	420.0	-0.020263671875	0.188446044921875	0.1895323936548974
480.0	440.0	-0.0068359375	0.198028564453125	0.1981465174583429
480.0	460.0	-0.020721435546875	0.172149658203125	0.17339227984710293
480.0	480.0	-0.0460205078125	0.1591796875	0.16569870262593497
480.0	500.0	-0.07403564453125	0.132659912109375	0.15192079825364502
480.0	520.0	-0.094390869140625	0.081787109375	0.12489502566972316
480.0	540.0	-0.1021728515625	0.0638427734375	0.12047900778394804
480.0	560.0	-0.084716796875	0.0723876953125	0.11143120795098357
480.0	580.0	0.005767822265625	0.08056640625	0.08077260420295905
480.0	600.0	0.036590576171875	0.0631103515625	0.07295057737216432
480.0	620.0	0.02020263671875	0.044677734375	0.04903311614891351
480.0	640.0	-0.0328369140625	-0.008056640625	0.03381083233681789
480.0	660.0	-0.050018310546875	-0.0137939453125	0.05188549235815217
480.0	680.0	-0.073089599609375	0.0181884765625	0.0753187244363801
480.0	700.0	-0.061920166015625	0.0611572265625	0.0870305309659749
480.0	720.0	-0.014373779296875	0.0419921875	0.04438411137231913
480.0	740.0	0.493255615234375	0.069580078125	0.4981390260079237
480.0	760.0	0.592132568359375	0.1075439453125	0.6018194735011887
480.0	780.0	0.60125732421875	0.1094970703125	0.6111464458979629
480.0	800.0	0.60711669921875	0.119384765625	0.6187434110627816
500.0	0.0	0.059112548828125	0.24092262983322144	0.24806855301451028
500.0	20.0	0.07958984375	0.22913551330566406	0.24256468557067323
500.0	40.0	0.081329345703125	0.22805404663085938	0.24212209865522105
500.0	60.0	0.081787109375	0.2305450439453125	0.24462246124929796
500.0	80.0	0.06134033203125	0.1877593994140625	0.19752526016191815
500.0	100.0	0.0421142578125	0.131134033203125	0.1377306987393007
500.0	120.0	0.010467529296875	0.08872222900390625	0.08933757937733997
500.0	140.0	-0.035369873046875	0.0589752197265625	0.06876848450524689
500.0	160.0	-0.051361083984375	0.0280914306640625	0.058541347992712406
500.0	180.0	-0.019073486328125	0.006500244140625	0.020150708538334353
500.0	200.0	0.020538330078125	-0.0183563232421875	0.02754591812537181
500.0	220.0	0.0645751953125	-0.0214385986328125	0.06804093886026524
500.0	240.0	-0.072235107421875	0.00543212890625	0.07243906935282877
500.0	260.0	-0.529693603515625	0.2591552734375	0.5896920970776474
500.0	280.0	-1.56597900390625	0.23162841796875	1.5830167291238324
500.0	300.0	-2.02838134765625	-0.066497802734375	2.0294710762384085
500.0	320.0	-2.132110595703125	-0.08624267578125	2.133854116718255
500.0	340.0	-2.66265869140625	-0.25555419921875	2.6748942513040737
500.0	360.0	-2.171356201171875	-0.425506591796875	2.212655330599447
500.0	380.0	-0.169586181640625	-0.005889892578125	0.16968843165645944
500.0	400.0	-0.056243896484375	0.21209716796875	0.21942785728368502
500.0	420.0	-0.0230712890625	0.215179443359375	0.2164127473682082
500.0	440.0	-0.017059326171875	0.209014892578125	0.20970990899069017
500.0	460.0	-0.035614013671875	0.1729736328125	0.17660191283837803
500.0	480.0	-0.058624267578125	0.15435791015625	0.1651156236607443
500.0	500.0	-0.08880615234375	0.124481201171875	0.1529120732293371
500.0	520.0	-0.084320068359375	0.0732421875	0.11168836984178267
500.0	540.0	-0.082366943359375	0.054931640625	0.09900403274675552
500.0	560.0	-0.0888671875	0.0712890625	0.11392764127413971
500.0	580.0	-0.004119873046875	0.078369140625	0.07847735696507237
500.0	600.0	-0.055419921875	0.0396728515625	0.06815645891426038
500.0	620.0	-0.05328369140625	0.014404296875	0.05519633627641979
500.0	640.0	-0.05218505859375	-0.0352783203125	0.06299079476006372
500.0	660.0	-0.0592041015625	-0.0400390625	0.07147203766300302
500.0	680.0	-0.08697509765625	0.025146484375	0.09053735852528691
500.0	700.0	-0.120635986328125	0.1204833984375	0.17049718618325915
500.0	720.0	-0.1187744140625	0.1575927734375	0.1973394123727275
500.0	740.0	0.538604736328125	0.0989990234375	0.547627490760524
500.0	760.0	0.61663818359375	0.129150390625	0.6300178353541981
500.0	780.0	0.619140625	0.1326904296875	0.6331997028237174
500.0	800.0	0.61737060546875	0.1353759765625	0.6320388591907158
520.0	0.0	0.061767578125	0.2382281869649887	0.2461054708291825
520.0	20.0	0.0928955078125	0.22781944274902344	0.24603104248492266
520.0	40.0	0.092041015625	0.22606658935546875	0.24408533626601914
520.0	60.0	0.0950927734375	0.23233795166015625	0.25104493490543245
520.0	80.0	0.0709228515625	0.20745086669921875	0.21923939647794471
520.0	100.0	0.048828125	0.17125701904296875	0.1780818698309836
520.0	120.0	0.0155029296875	0.1111602783203125	0.11223612745076741
520.0	140.0	-0.0201416015625	0.080596923828125	0.0830755574405558
520.0	160.0	-0.0714111328125	0.018829345703125	0.07385183917257786
520.0	180.0	-0.0369873046875	-0.00152587890625	0.03701876570717206
520.0	200.0	-0.014404296875	-0.0255889892578125	0.029364606922272572
520.0	220.0	-0.0013427734375	-0.0221710205078125	0.022211645388451034
520.0	240.0	-0.0152587890625	-0.0047607421875	0.015984220651308337
520.0	260.0	-0.1771240234375	0.1209716796875	0.21449258020990644
520.0	280.0	-0.362548828125	0.29144287109375	0.4651672816161719
520.0	300.0	-0.4512939453125	0.254058837890625	0.5178919947113072
520.0	320.0	-0.4722900390625	0.2581787109375	0.5382509895755018
520.0	340.0	-0.482421875	0.2237548828125	0.5317867176424692
520.0	360.0	-0.259521484375	0.112060546875	0.28268174157190884
520.0	380.0	-0.0819091796875	0.19451904296875	0.21106106176781536
520.0	400.0	-0.089111328125	0.268585205078125	0.2829820509980445
520.0	420.0	-0.0556640625	0.256195068359375	0.26217246404927563
520.0	440.0	-0.0284423828125	0.236083984375	0.23779112014208612
520.0	460.0	-0.0592041015625	0.19439697265625	0.20321247161465664
520.0	480.0	-0.073974609375	0.16009521484375	0.1763596344066587
520.0	500.0	-0.10546875	0.13092041015625	0.16811844343213278
520.0	520.0	-0.1175537109375	0.07666015625	0.14034120746043097
520.0	540.0	-0.077880859375	0.069580078125	0.1044357004518552
520.0	560.0	-0.0794677734375	0.0928955078125	0.12224852713573313
520.0	580.0	-0.0694580078125	0.0955810546875	0.118153090795189
520.0	600.0	-0.0809326171875	0.06201171875	0.10195852974198638
520.0	620.0	-0.0748291015625	0.0361328125	0.08309617668588065
520.0	640.0	-0.0618896484375	-0.0316162109375	0.06949757821508488
520.0	660.0	-0.0546875	-0.065673828125	0.08546212235161282
520.0	680.0	-0.095458984375	0.02099609375	0.09774074713580454
520.0	700.0	-0.136474609375	0.0606689453125	0.14935206704090156
520.0	720.0	-0.023681640625	-0.034912109375	0.04218620015720322
520.0	740.0	0.5633544921875	0.1234130859375	0.5767140310833895
520.0	760.0	0.628173828125	0.147705078125	0.6453054690959387
520.0	780.0	0.62451171875	0.151611328125	0.6426514464870561
520.0	800.0	0.6201171875	0.1513671875	0.6383238611273828
540.0	0.0	0.0924072265625	0.23872964084148407	0.25599011101461944
540.0	20.0	0.101806640625	0.2379913330078125	0.2588522100778423
540.0	40.0	0.1029052734375	0.23537063598632812	0.25688291415712183
540.0	60.0	0.099365234375	0.23984527587890625	0.259613570839098
540.0	80.0	0.07666015625	0.22158050537109375	0.23446684182797303
540.0	100.0	0.0582275390625	0.16996002197265625	0.1796576059459236
540.0	120.0	0.04296875	0.15528106689453125	0.16111648957343375
540.0	140.0	0.030517578125	0.1529083251953125	0.15592395097819617
540.0	160.0	0.0079345703125	0.098175048828125	0.09849516545723823
540.0	180.0	0.002197265625	0.027496337890625	0.027583991256201968
540.0	200.0	-0.0230712890625	-0.0187835693359375	0.029750745469708885
540.0	220.0	-0.0439453125	-0.0163116455078125	0.04687494287884729
540.0	240.0	-0.0684814453125	-0.027374267578125	0.07374997544086177
540.0	260.0	-0.1036376953125	-0.02777099609375	0.10729398917798547
540.0	280.0	-0.126220703125	0.1993408203125	0.23594157865927276
540.0	300.0	-0.1424560546875	0.22149658203125	0.2633523559200757
540.0	320.0	-0.149169921875	0.238525390625	0.2813290378986898
540.0	340.0	-0.1666259765625	0.2650146484375	0.3130446932178511
540.0	360.0	-0.11279296875	0.2493896484375	0.2737105232672254
540.0	380.0	-0.1173095703125	0.27044677734375	0.29479313876432617
540.0	400.0	-0.140869140625	0.308319091796875	0.3389760716435245
540.0	420.0	-0.1181640625	0.27532958984375	0.2996149674332568
540.0	440.0	-0.0955810546875	0.241363525390625	0.2595998640295594
540.0	460.0	-0.09619140625	0.18084716796875	0.2048377035574013
540.0	480.0	-0.0697021484375	0.14849853515625	0.16404330050433422
540.0	500.0	-0.0802001953125	0.145904541015625	0.16649386300144323
540.0	520.0	-0.0806884765625	0.0316162109375	0.08666149689465101
540.0	540.0	-0.102783203125	0.010986328125	0.10336869086094287
540.0	560.0	-0.1290283203125	0.04052734375	0.13524338443744952
540.0	580.0	-0.1278076171875	0.0399169921875	0.13389605399877727
540.0	600.0	-0.17626953125	0.058837890625	0.1858301509989544
540.0	620.0	-0.1934814453125	0.05908203125	0.20230115199088686
540.0	640.0	-0.234375	0.0352783203125	0.23701519046059336
540.0	660.0	-0.268798828125	0.0164794921875	0.2693035158777753
540.0	680.0	-0.292724609375	-0.0120849609375	0.2929739633732104
540.0	700.0	-0.3154296875	-0.017578125	0.3159191007755993
540.0	720.0	-0.3277587890625	-0.0220947265625	0.328502664752644
540.0	740.0	-0.312255859375	-0.033935546875	0.31409448109720917
540.0	760.0	0.1483154296875	-0.0986328125	0.17811765321002831
540.0	780.0	0.555908203125	0.1541748046875	0.5768914982057675
540.0	800.0	0.6136474609375	0.20947265625	0.6484149905974347
560.0	0.0	0.136474609375	0.2449563890695572	0.280408544003308
560.0	20.0	0.12353515625	0.2435321807861328	0.27307299007437846
560.0	40.0	0.1162109375	0.24084854125976562	0.267419150065185
560.0	60.0	0.1009521484375	0.23492813110351562	0.2557001428586571
560.0	80.0	0.0665283203125	0.20018768310546875	0.21095289964998865
560.0	100.0	0.056396484375	0.17237091064453125	0.1813623287407961
560.0	120.0	0.046142578125	0.16670989990234375	0.1729778258664133
560.0	140.0	0.0340576171875	0.1821441650390625	0.18530088544383033
560.0	160.0	0.0140380859375	0.1533966064453125	0.1540376146456661
560.0	180.0	-0.0015869140625	0.098419189453125	0.09843198234746607
560.0	200.0	-0.0245361328125	0.013519287109375	0.02801415601688461
560.0	220.0	-0.0465087890625	0.0173492431640625	0.04963933620049617
560.0	240.0	-0.0721435546875	-0.00091552734375	0.0721493636372869
560.0	260.0	-0.0960693359375	-0.0264892578125	0.09965439321439533
560.0	280.0	-0.0972900390625	0.208953857421875	0.23049309367584975
560.0	300.0	-0.1055908203125	0.2308349609375	0.2538389263396846
560.0	320.0	-0.10498046875	0.241973876953125	0.26376553214303
560.0	340.0	-0.1107177734375	0.258941650390625	0.2816188979134359
560.0	360.0	-0.120849609375	0.219024658203125	0.25015281127160216
560.0	380.0	-0.1429443359375	0.17694091796875	0.22746685830739558
560.0	400.0	-0.1390380859375	0.191192626953125	0.2364026436874183
560.0	420.0	-0.145751953125	0.16314697265625	0.2187705796642944
560.0	440.0	-0.1326904296875	0.159637451171875	0.20758339516277827
560.0	460.0	-0.107666015625	0.150665283203125	0.18518098844978823
560.0	480.0	-0.06787109375	0.089569091796875	0.11237930224084108
560.0	500.0	-0.0701904296875	0.08770751953125	0.1123356817847316
560.0	520.0	-0.0870361328125	0.02685546875	0.09108515036347783
560.0	540.0	-0.098876953125	-0.004638671875	0.09898570167477404
560.0	560.0	-0.12353515625	0.0277099609375	0.1266048054572562
560.0	580.0	-0.124755859375	0.0272216796875	0.12769120679750673
560.0	600.0	-0.172119140625	0.0531005859375	0.18012404280493582
560.0	620.0	-0.1932373046875	0.0513916015625	0.1999543763813347
560.0	640.0	-0.2449951171875	0.0330810546875	0.24721845324521027
560.0	660.0	-0.2774658203125	0.0009765625	0.2774675388509527
560.0	680.0	-0.3043212890625	-0.0228271484375	0.3051762207028086
560.0	700.0	-0.326416015625	-0.023193359375	0.3272389756364577
560.0	720.0	-0.3377685546875	-0.03271484375	0.3393491675800452
560.0	740.0	-0.352294921875	-0.029541015625	0.3535313049548354
560.0	760.0	-0.2413330078125	0.15234375	0.2853948822664672
560.0	780.0	0.49609375	0.1700439453125	0.5244272610443731
560.0	800.0	0.584228515625	0.17822265625	0.6108078860576348
580.0	0.0	0.146240234375	0.2576712369918823	0.2962780324677848
580.0	20.0	0.1495361328125	0.252532958984375	0.2934858606303235
580.0	40.0	0.1273193359375	0.24603271484375	0.2770240243678371
580.0	60.0	0.1026611328125	0.22394561767578125	0.24635532847197145
580.0	80.0	0.05908203125	0.17670440673828125	0.18631997686065205
580.0	100.0	0.038330078125	0.15035247802734375	0.1551614080176881
580.0	120.0	0.037353515625	0.14966583251953125	0.15425675529230964
580.0	140.0	0.0345458984375	0.1751861572265625	0.17855981849975078
580.0	160.0	0.015625	0.1672515869140625	0.16797986174024612
580.0	180.0	-0.0037841796875	0.1734161376953125	0.1734574207956145
580.0	200.0	-0.0211181640625	0.052459716796875	0.05655085092002591
580.0	220.0	-0.0428466796875	0.057647705078125	0.07182684638084638
580.0	240.0	-0.0704345703125	0.04638671875	0.0843371589010331
580.0	260.0	-0.0909423828125	0.015289306640625	0.09221865260979666
580.0	280.0	-0.115966796875	0.068878173828125	0.13487957891150504
580.0	300.0	-0.1300048828125	0.02447509765625	0.13228869929202128
580.0	320.0	-0.1363525390625	0.01422119140625	0.1370921485490828
580.0	340.0	-0.1494140625	0.029632568359375	0.15232416479445057
580.0	360.0	-0.163330078125	0.022552490234375	0.16487974173951808
580.0	380.0	-0.174560546875	0.040496826171875	0.17919647724019055
580.0	400.0	-0.1693115234375	0.065948486328125	0.1817019394989993
580.0	420.0	-0.1673583984375	0.113372802734375	0.20214407220448616
580.0	440.0	-0.1395263671875	0.167327880859375	0.21786745248758538
580.0	460.0	-0.125	0.18408203125	0.2225111103498564
580.0	480.0	-0.111328125	0.202606201171875	0.23117790588487022
580.0	500.0	-0.0838623046875	0.161590576171875	0.1820560365795587
580.0	520.0	-0.07080078125	0.0086669921875	0.07132928836872367
580.0	540.0	-0.0877685546875	-0.0123291015625	0.08863027663993336
580.0	560.0	-0.1180419921875	0.02783203125	0.1212787445643085
580.0	580.0	-0.1204833984375	0.0284423828125	0.12379506629547954
580.0	600.0	-0.169189453125	0.05615234375	0.17826428906922087
580.0	620.0	-0.1953125	0.0494384765625	0.20147241900833687
580.0	640.0	-0.250244140625	0.0252685546875	0.2515166590370108
580.0	660.0	-0.2813720703125	-0.0050048828125	0.2814165787651987
580.0	680.0	-0.3096923828125	-0.0277099609375	0.31092959638355727
580.0	700.0	-0.328369140625	-0.016845703125	0.3288009583753926
580.0	720.0	-0.3358154296875	-0.017333984375	0.3362625013743177
580.0	740.0	-0.34912109375	-0.0162353515625	0.3494983901844961
580.0	760.0	-0.2152099609375	0.1949462890625	0.29037800003781294
580.0	780.0	0.51220703125	0.1824951171875	0.5437467339297017
580.0	800.0	0.5916748046875	0.1795654296875	0.6183225841264799
600.0	0.0	0.1470947265625	0.2559148073196411	0.2951766372664776
600.0	20.0	0.146728515625	0.25034141540527344	0.2901725031160457
600.0	40.0	0.1290283203125	0.24442291259765625	0.276388978878295
600.0	60.0	0.10791015625	0.22861480712890625	0.25280295065621056
600.0	80.0	0.064453125	0.18233489990234375	0.1933913675546645
600.0	100.0	0.0408935546875	0.1495513916015625	0.15504161230116079
600.0	120.0	0.0404052734375	0.15225982666015625	0.15752980967467703
600.0	140.0	0.036865234375	0.171142578125	0.17506806548538603
600.0	160.0	0.0201416015625	0.157806396484375	0.15908658926787722
600.0	180.0	-0.0040283203125	0.1884307861328125	0.18847384043195445
600.0	200.0	-0.0286865234375	0.2429656982421875	0.2446533203315335
600.0	220.0	-0.045654296875	0.1796875	0.18539663556656208
600.0	240.0	-0.0697021484375	0.1798248291015625	0.19286098272644325
600.0	260.0	-0.0849609375	0.142120361328125	0.16557946130156273
600.0	280.0	-0.10986328125	0.113372802734375	0.15787125440327668
600.0	300.0	-0.1251220703125	0.0595703125	0.13857905545440063
600.0	320.0	-0.1375732421875	0.016021728515625	0.13850304238755523
600.0	340.0	-0.1588134765625	-0.0201416015625	0.16008561600396906
600.0	360.0	-0.1754150390625	-0.035064697265625	0.17888535133886266
600.0	380.0	-0.1851806640625	0.010101318359375	0.18545596505700734
600.0	400.0	-0.1778564453125	0.04351806640625	0.18310307819077506
600.0	420.0	-0.167724609375	0.114288330078125	0.20296149137716443
600.0	440.0	-0.142822265625	0.136260986328125	0.19739619032132186
600.0	460.0	-0.1182861328125	0.156158447265625	0.19590066326622627
600.0	480.0	-0.0997314453125	0.1663818359375	0.1939826706539874
600.0	500.0	-0.0645751953125	0.130767822265625	0.1458429949971599
600.0	520.0	-0.052490234375	0.0130615234375	0.054090924370459724
600.0	540.0	-0.0782470703125	-0.00830078125	0.07868612953913587
600.0	560.0	-0.112060546875	0.033203125	0.11687606117460365
600.0	580.0	-0.122802734375	0.02880859375	0.12613661896463432
600.0	600.0	-0.1773681640625	0.0494384765625	0.18412938002318582
600.0	620.0	-0.2069091796875	0.0340576171875	0.2096934188939759
600.0	640.0	-0.26318359375	-0.0013427734375	0.26318701917015114
600.0	660.0	-0.2869873046875	-0.0196533203125	0.2876594619530213
600.0	680.0	-0.310302734375	-0.025634765625	0.31135980499937765
600.0	700.0	-0.3275146484375	-0.010498046875	0.3276828557146817
600.0	720.0	-0.3370361328125	-0.01025390625	0.33719207792382805
600.0	740.0	-0.358642578125	-0.0076904296875	0.35872502220074515
600.0	760.0	-0.2529296875	0.1947021484375	0.3191901524562215
600.0	780.0	0.5107421875	0.181396484375	0.5419984009532637
600.0	800.0	0.5948486328125	0.1787109375	0.6211139147861923
620.0	0.0	0.1497802734375	0.2636115550994873	0.3031916593394058
620.0	20.0	0.146728515625	0.2476367950439453	0.2878423866583114
620.0	40.0	0.1268310546875	0.24151229858398438	0.27278985831673297
620.0	60.0	0.10009765625	0.2122344970703125	0.2346551140150831
620.0	80.0	0.034912109375	0.12596893310546875	0.13071735725886607
620.0	100.0	0.0108642578125	0.136749267578125	0.13718015264960925
620.0	120.0	0.0067138671875	0.12665557861328125	0.12683340098915766
620.0	140.0	0.013916015625	0.180267333984375	0.1808036702965663
620.0	160.0	0.0079345703125	0.21728515625	0.21742998075847525
620.0	180.0	-0.0120849609375	0.243927001953125	0.24422618320462847
620.0	200.0	-0.00537109375	0.2433013916015625	0.24336067020644103
620.0	220.0	-0.024169921875	0.191253662109375	0.1927748645277454
620.0	240.0	-0.0560302734375	0.186065673828125	0.19431887844106968
620.0	260.0	-0.0723876953125	0.159515380859375	0.17517173049144316
620.0	280.0	-0.1199951171875	0.0828857421875	0.14583852168345157
620.0	300.0	-0.1260986328125	0.0745849609375	0.1465052271942203
620.0	320.0	-0.144775390625	-0.00775146484375	0.1449827539324772
620.0	340.0	-0.1617431640625	-0.035858154296875	0.16567033032660763
620.0	360.0	-0.1773681640625	-0.041351318359375	0.18212467475045852
620.0	380.0	-0.1851806640625	0.00555419921875	0.18526394001961105
620.0	400.0	-0.1787109375	0.040802001953125	0.1833095811612468
620.0	420.0	-0.17529296875	0.09844970703125	0.20104718278983028
620.0	440.0	-0.1470947265625	0.130218505859375	0.19645283874442926
620.0	460.0	-0.122314453125	0.15106201171875	0.1943722120771989
620.0	480.0	-0.10595703125	0.159912109375	0.19183006854003737
620.0	500.0	-0.0618896484375	0.1424560546875	0.15531920712148042
620.0	520.0	-0.0521240234375	0.03125	0.06077397732017421
620.0	540.0	-0.078125	-0.00537109375	0.07830941369382922
620.0	560.0	-0.1092529296875	0.03564453125	0.11492056062051753
620.0	580.0	-0.1224365234375	0.0328369140625	0.12676342215564196
620.0	600.0	-0.1575927734375	0.0455322265625	0.16403861098979727
620.0	620.0	-0.20166015625	0.0311279296875	0.20404844185978083
620.0	640.0	-0.2734375	-0.0152587890625	0.2738629165292444
620.0	660.0	-0.3046875	-0.047607421875	0.30838440180047083
620.0	680.0	-0.33544921875	-0.0406494140625	0.3379031713725249
620.0	700.0	-0.3648681640625	-0.0032958984375	0.36488304988427417
620.0	720.0	-0.3736572265625	0.0015869140625	0.37366059634194937
620.0	740.0	-0.395751953125	0.0118408203125	0.39592905100273346
620.0	760.0	-0.2569580078125	0.2078857421875	0.330520649254803
620.0	780.0	0.5262451171875	0.1829833984375	0.5571506506030685
620.0	800.0	0.59814453125	0.18310546875	0.6255433581698709
