# Supplementary material for: Real-time emotion detection by quantitative facial motion analysis
Source: PLoS One. 2023 Mar 10;18(3):e0282730. doi: 10.1371/journal.pone.0282730 (PMC10004542; doi:10.1371/journal.pone.0282730)
Supplement: S1 Dataset — Data from each participant is organized into folders by Study ID and subsequently by emotions. The data files (.csv) contain the pixel displacement results after DISC-processing of videos. (ZIP) [file pone.0282730.s004.zip › S1_Dataset/1/neutral/result/100059_cropped_result.csv]

pos_x	pos_y	disp_x	disp_y	disp_xy_indi
0.0	0.0	0.24964380264282227	0.045516833662986755	0.25375935518650816
0.0	20.0	0.20261263847351074	-0.011617660522460938	0.20294543923235306
0.0	40.0	0.21986418962478638	-0.03908538818359375	0.22331128374720843
0.0	60.0	0.23687267303466797	-0.09296417236328125	0.2544621790635665
0.0	80.0	0.2373090386390686	-0.12853240966796875	0.26988175217093413
0.0	100.0	0.22210896015167236	-0.1478729248046875	0.26683101781830004
0.0	120.0	0.2585124969482422	-0.260772705078125	0.3671935658371177
0.0	140.0	0.2633339762687683	-0.284423828125	0.3876102385938738
0.0	160.0	0.23270708322525024	-0.2307281494140625	0.3277011832679911
0.0	180.0	0.23113447427749634	-0.1801910400390625	0.293073294774351
0.0	200.0	0.20321965217590332	-0.0937347412109375	0.2237955065240957
0.0	220.0	0.1624612808227539	-0.0570068359375	0.17217272464061997
0.0	240.0	0.0990668535232544	0.00335693359375	0.0991237129558351
0.0	260.0	0.05381125211715698	0.031463623046875	0.0623346647512608
0.0	280.0	0.055676162242889404	0.008087158203125	0.05626044054128012
0.0	300.0	0.05153524875640869	0.02032470703125	0.055398335537189806
0.0	320.0	0.0550956130027771	0.03387451171875	0.06467618662487386
0.0	340.0	0.048297882080078125	0.098297119140625	0.10952172864216195
0.0	360.0	0.0774274468421936	0.040557861328125	0.08740680545593767
0.0	380.0	0.07053619623184204	0.0284423828125	0.07605474422355073
0.0	400.0	0.0673181414604187	0.025115966796875	0.07185084521302913
0.0	420.0	0.0636938214302063	-0.006561279296875	0.0640308775076104
0.0	440.0	0.07045698165893555	-0.0867919921875	0.1117901434490655
0.0	460.0	0.0818515419960022	-0.030364990234375	0.0873023914853253
0.0	480.0	0.10861551761627197	-0.038543701171875	0.1152516705608968
0.0	500.0	0.12985557317733765	0.050628662109375	0.139376222190875
0.0	520.0	0.12811022996902466	0.1842041015625	0.224373309587313
0.0	540.0	0.18965059518814087	0.204833984375	0.27914926009243485
0.0	560.0	0.2190529704093933	0.26416015625	0.3431687514841684
0.0	580.0	0.2681574821472168	0.3494873046875	0.4405108527258646
0.0	600.0	0.13741469383239746	0.1185302734375	0.18147237751850845
0.0	620.0	0.11988192796707153	0.1435546875	0.18702840681651753
0.0	640.0	-0.01423490047454834	0.256103515625	0.25649881696999094
0.0	660.0	-0.041039466857910156	0.3016357421875	0.30441478085826496
0.0	680.0	-0.04893636703491211	0.3187255859375	0.32246048928477783
0.0	700.0	-0.07827067375183105	0.3819580078125	0.3898951373147136
0.0	720.0	-0.04672408103942871	0.18994140625	0.19560387919774658
0.0	740.0	0.35611724853515625	0.11376953125	0.37384890122226516
0.0	760.0	0.5944143533706665	-0.000732421875	0.5944148046060684
0.0	780.0	0.5813113451004028	-0.0018310546875	0.5813142288846096
0.0	800.0	0.524593710899353	0.0643310546875	0.5285234584314684
20.0	0.0	0.20760345458984375	0.010420866310596466	0.20786483303411532
20.0	20.0	0.1853313446044922	0.017232894897460938	0.18613081410517704
20.0	40.0	0.20548439025878906	-0.010650634765625	0.2057602261394001
20.0	60.0	0.22509002685546875	-0.0406951904296875	0.22873919365492257
20.0	80.0	0.22157859802246094	-0.060791015625	0.22976645247363317
20.0	100.0	0.2046527862548828	-0.06731414794921875	0.215438987734384
20.0	120.0	0.23381614685058594	-0.141693115234375	0.27339884680238985
20.0	140.0	0.2294769287109375	-0.151123046875	0.2747686956466987
20.0	160.0	0.20232772827148438	-0.103271484375	0.22715965555642906
20.0	180.0	0.2027606964111328	-0.0767822265625	0.21681192385342335
20.0	200.0	0.12731552124023438	0.013946533203125	0.12807711636767294
20.0	220.0	0.07455062866210938	0.0606231689453125	0.09608831795222365
20.0	240.0	0.016210556030273438	0.112518310546875	0.11368004369779965
20.0	260.0	0.00373077392578125	0.0997314453125	0.09980120168718144
20.0	280.0	0.019495010375976562	0.059783935546875	0.06288222625696659
20.0	300.0	0.024372100830078125	0.065643310546875	0.07002173604263869
20.0	320.0	0.05046653747558594	0.044281005859375	0.06713924995628655
20.0	340.0	0.05238914489746094	0.09326171875	0.10696901741762078
20.0	360.0	0.08634567260742188	0.041046142578125	0.09560523520483515
20.0	380.0	0.08719635009765625	0.01373291015625	0.08827115209236068
20.0	400.0	0.09443473815917969	-0.010162353515625	0.09497996209816766
20.0	420.0	0.09395027160644531	-0.030181884765625	0.09867927696801548
20.0	440.0	0.0936737060546875	-0.099822998046875	0.13689190679176913
20.0	460.0	0.09418106079101562	-0.020751953125	0.09644021863425642
20.0	480.0	0.105804443359375	-0.010772705078125	0.10635145231395504
20.0	500.0	0.11535835266113281	0.149566650390625	0.18888550086695838
20.0	520.0	0.09419059753417969	0.248779296875	0.26601317113531275
20.0	540.0	0.05844688415527344	0.2454833984375	0.25234527373399396
20.0	560.0	0.045314788818359375	0.2469482421875	0.25107143287349254
20.0	580.0	-0.0049076080322265625	0.2427978515625	0.24284744458190982
20.0	600.0	-0.045932769775390625	0.1856689453125	0.19126624530401373
20.0	620.0	-0.07444381713867188	0.1805419921875	0.19528771813200985
20.0	640.0	-0.11472320556640625	0.2080078125	0.23754718259004265
20.0	660.0	-0.14237403869628906	0.1904296875	0.2377684436085665
20.0	680.0	-0.17952346801757812	0.1923828125	0.26313460835562574
20.0	700.0	-0.19681739807128906	0.1849365234375	0.2700714829164702
20.0	720.0	-0.21736526489257812	0.1741943359375	0.2785521944888018
20.0	740.0	-0.188323974609375	0.1058349609375	0.21602536510631032
20.0	760.0	-0.16914939880371094	0.1766357421875	0.2445643157408411
20.0	780.0	0.5672435760498047	0.009765625	0.5673276319741629
20.0	800.0	0.511199951171875	0.070556640625	0.5160461506633034
40.0	0.0	0.20637893676757812	0.019876942038536072	0.2073339296066115
40.0	20.0	0.18933486938476562	0.05461311340332031	0.19705401523579819
40.0	40.0	0.17609024047851562	0.07745742797851562	0.19237314246232087
40.0	60.0	0.20231246948242188	0.029998779296875	0.204524477917384
40.0	80.0	0.187774658203125	0.02941131591796875	0.19006406227197972
40.0	100.0	0.16807937622070312	0.0301361083984375	0.17075966075201437
40.0	120.0	0.212188720703125	-0.08193206787109375	0.2274575057879214
40.0	140.0	0.21117401123046875	-0.1027069091796875	0.23482583378412758
40.0	160.0	0.18460464477539062	-0.056182861328125	0.1929647345492525
40.0	180.0	0.1887969970703125	-0.0474700927734375	0.1946733567047282
40.0	200.0	0.11655807495117188	0.030181884765625	0.12040237125708309
40.0	220.0	0.10993576049804688	0.0006561279296875	0.10993771845978995
40.0	240.0	0.06630325317382812	0.0185699462890625	0.06885466060196227
40.0	260.0	0.049007415771484375	-0.012664794921875	0.05061742615949853
40.0	280.0	0.057788848876953125	-0.077239990234375	0.09646536759858261
40.0	300.0	0.048625946044921875	-0.03533935546875	0.06011116929248943
40.0	320.0	0.060085296630859375	0.007568359375	0.06056007707101694
40.0	340.0	0.06265640258789062	0.043487548828125	0.07626920537369183
40.0	360.0	0.09204864501953125	0.03009033203125	0.09684204217013676
40.0	380.0	0.0902557373046875	0.02880859375	0.09474192942021657
40.0	400.0	0.10066986083984375	0.025238037109375	0.10378525617180745
40.0	420.0	0.102447509765625	0.000640869140625	0.1024495142518169
40.0	440.0	0.10316085815429688	-0.07769775390625	0.12914760399328803
40.0	460.0	0.1031341552734375	-0.0411376953125	0.11103586789677289
40.0	480.0	0.1129302978515625	-0.047637939453125	0.12256682033969155
40.0	500.0	0.121063232421875	0.112335205078125	0.16515297316239066
40.0	520.0	0.09706497192382812	0.24169921875	0.26046136204614667
40.0	540.0	0.07027053833007812	0.2484130859375	0.2581608216251853
40.0	560.0	0.0801239013671875	0.2513427734375	0.26380490770558696
40.0	580.0	0.016754150390625	0.231689453125	0.23229443438161246
40.0	600.0	-0.023731231689453125	0.21875	0.22003348349171428
40.0	620.0	-0.111114501953125	0.2125244140625	0.2398188047608026
40.0	640.0	-0.1878204345703125	0.214111328125	0.2848160397056887
40.0	660.0	-0.2255096435546875	0.2056884765625	0.30522507879721206
40.0	680.0	-0.2628021240234375	0.2091064453125	0.33584291247912285
40.0	700.0	-0.2618751525878906	0.1824951171875	0.31919126451112406
40.0	720.0	-0.2532958984375	0.1668701171875	0.3033223502734843
40.0	740.0	-0.21599960327148438	0.1026611328125	0.23915504762347042
40.0	760.0	-0.1697235107421875	0.1854248046875	0.25137308585457385
40.0	780.0	0.559783935546875	0.031005859375	0.5606419693636306
40.0	800.0	0.4976463317871094	0.1043701171875	0.5084731978215747
60.0	0.0	0.18022918701171875	0.10244137048721313	0.20730845192177658
60.0	20.0	0.16712570190429688	0.11537742614746094	0.2030836052009534
60.0	40.0	0.14272689819335938	0.1359710693359375	0.1971271142290068
60.0	60.0	0.15827178955078125	0.10813522338867188	0.19168512176203129
60.0	80.0	0.15259552001953125	0.10065460205078125	0.18280246618695356
60.0	100.0	0.126739501953125	0.12400054931640625	0.17731056817374613
60.0	120.0	0.15478134155273438	0.05385589599609375	0.1638832548688434
60.0	140.0	0.15873336791992188	0.0211944580078125	0.16014208422974335
60.0	160.0	0.12921524047851562	0.05120849609375	0.13899240426765858
60.0	180.0	0.14675521850585938	0.0275421142578125	0.14931732055087557
60.0	200.0	0.105621337890625	0.0388336181640625	0.11253407003000372
60.0	220.0	0.11743927001953125	-0.016693115234375	0.11861973798212713
60.0	240.0	0.07851409912109375	-0.0286712646484375	0.08358531675681846
60.0	260.0	0.08724212646484375	-0.12811279296875	0.15499702046285144
60.0	280.0	0.088348388671875	-0.196136474609375	0.2151161417772053
60.0	300.0	0.07963180541992188	-0.1641845703125	0.18247684116932908
60.0	320.0	0.09479141235351562	-0.142822265625	0.17141648524640882
60.0	340.0	0.09165191650390625	-0.1143798828125	0.1465702268233226
60.0	360.0	0.09378433227539062	-0.03680419921875	0.10074745684370556
60.0	380.0	0.09192657470703125	-0.032958984375	0.09765648871631057
60.0	400.0	0.11091232299804688	-0.070709228515625	0.13153455207700354
60.0	420.0	0.116424560546875	-0.098846435546875	0.15272621293954577
60.0	440.0	0.1058197021484375	-0.126922607421875	0.1652487749956151
60.0	460.0	0.11486053466796875	-0.100616455078125	0.15269778471444828
60.0	480.0	0.11094284057617188	-0.09619140625	0.14683698618353083
60.0	500.0	0.10906982421875	0.084442138671875	0.13793730945102994
60.0	520.0	0.08669662475585938	0.236328125	0.2517285987131258
60.0	540.0	0.056735992431640625	0.2449951171875	0.25147878694418746
60.0	560.0	0.07268524169921875	0.2498779296875	0.2602347480752427
60.0	580.0	0.012241363525390625	0.233642578125	0.23396304258121087
60.0	600.0	-0.027217864990234375	0.222900390625	0.22455599817284821
60.0	620.0	-0.12017822265625	0.2086181640625	0.24075785257728016
60.0	640.0	-0.19194412231445312	0.190673828125	0.2705532384262066
60.0	660.0	-0.21873855590820312	0.181884765625	0.2844795665900581
60.0	680.0	-0.25390625	0.1805419921875	0.31155062948434853
60.0	700.0	-0.2513465881347656	0.149658203125	0.29252809288953985
60.0	720.0	-0.2401275634765625	0.15673828125	0.28675448653926
60.0	740.0	-0.2292327880859375	0.0789794921875	0.2424570710865074
60.0	760.0	-0.21179580688476562	0.158447265625	0.2645051980547986
60.0	780.0	0.5319328308105469	0.0694580078125	0.5364484610318154
60.0	800.0	0.43994903564453125	0.0782470703125	0.4468531727279581
80.0	0.0	0.1641693115234375	0.1081940084695816	0.19661512229428174
80.0	20.0	0.170867919921875	0.10868072509765625	0.20250270631816408
80.0	40.0	0.13820648193359375	0.1382904052734375	0.19551283292702903
80.0	60.0	0.13973236083984375	0.14033889770507812	0.19804075054127795
80.0	80.0	0.1402435302734375	0.13054656982421875	0.19160024706775877
80.0	100.0	0.10999298095703125	0.16075897216796875	0.19478681421573585
80.0	120.0	0.15277099609375	0.08089447021484375	0.172866690136697
80.0	140.0	0.16219329833984375	0.0370941162109375	0.16638100698044864
80.0	160.0	0.12940216064453125	0.0771331787109375	0.15064676046144004
80.0	180.0	0.14684295654296875	0.0387115478515625	0.15185992830020703
80.0	200.0	0.134796142578125	-0.0020751953125	0.1348121155146199
80.0	220.0	0.13788604736328125	-0.06280517578125	0.15151584789183853
80.0	240.0	0.1406707763671875	-0.1996917724609375	0.24426434719855886
80.0	260.0	0.087890625	-0.2733154296875	0.2870994358548156
80.0	280.0	0.05596923828125	-0.260894775390625	0.2668307318505648
80.0	300.0	0.05792236328125	-0.230377197265625	0.2375471599241923
80.0	320.0	0.07895660400390625	-0.198333740234375	0.21347228820431519
80.0	340.0	0.1094818115234375	-0.14862060546875	0.18459239265026967
80.0	360.0	0.12929534912109375	-0.19390869140625	0.23306194006578984
80.0	380.0	0.1197509765625	-0.253570556640625	0.2804252548946133
80.0	400.0	0.14177703857421875	-0.325042724609375	0.3546174015588653
80.0	420.0	0.15103912353515625	-0.320770263671875	0.35455095387601543
80.0	440.0	0.141937255859375	-0.29718017578125	0.3293360616122448
80.0	460.0	0.14105987548828125	-0.244384765625	0.28217335477035316
80.0	480.0	0.10394287109375	-0.251922607421875	0.2725236147225559
80.0	500.0	0.09084320068359375	-0.0267333984375	0.0946950986189772
80.0	520.0	0.07219696044921875	0.194091796875	0.20708458830215326
80.0	540.0	0.0458831787109375	0.226318359375	0.23092264046388236
80.0	560.0	0.06447601318359375	0.2435302734375	0.2519209208394461
80.0	580.0	0.00278472900390625	0.228759765625	0.22877671447162215
80.0	600.0	-0.0360260009765625	0.2247314453125	0.2276007365071749
80.0	620.0	-0.1333160400390625	0.2103271484375	0.24901942876319325
80.0	640.0	-0.20135498046875	0.1959228515625	0.28094410818515503
80.0	660.0	-0.22197723388671875	0.1856689453125	0.2893904794865497
80.0	680.0	-0.2539215087890625	0.17919921875	0.3107868926231032
80.0	700.0	-0.24615478515625	0.147705078125	0.28706962284301685
80.0	720.0	-0.23355865478515625	0.148681640625	0.27686797482553566
80.0	740.0	-0.21927642822265625	0.059814453125	0.2272881888192357
80.0	760.0	0.1772918701171875	0.24072265625	0.29896455382152803
80.0	780.0	0.6335372924804688	0.0308837890625	0.634289610028684
80.0	800.0	0.6233367919921875	0.029296875	0.6240248898368376
100.0	0.0	0.1386566162109375	0.14341452717781067	0.19948279079835987
100.0	20.0	0.14963531494140625	0.13687705993652344	0.20279560403144953
100.0	40.0	0.1291351318359375	0.15499114990234375	0.20173779720799906
100.0	60.0	0.12274169921875	0.16179656982421875	0.20308533855005237
100.0	80.0	0.12422943115234375	0.15818023681640625	0.20113164565460423
100.0	100.0	0.0968475341796875	0.185943603515625	0.20965321024268074
100.0	120.0	0.124114990234375	0.12831878662109375	0.1785223845930498
100.0	140.0	0.1351776123046875	0.0842132568359375	0.15926349077962587
100.0	160.0	0.11838531494140625	0.0973052978515625	0.1532429567182689
100.0	180.0	0.21262359619140625	-0.0537872314453125	0.21932136221517
100.0	200.0	0.23790740966796875	-0.1443328857421875	0.27826591146166296
100.0	220.0	0.27274322509765625	-0.2290496826171875	0.356163760008939
100.0	240.0	0.28516387939453125	-0.4696502685546875	0.5494450044042887
100.0	260.0	0.12041473388671875	-0.420013427734375	0.43693361923087165
100.0	280.0	0.1723175048828125	-0.349517822265625	0.3896870931533955
100.0	300.0	0.17095184326171875	-0.338958740234375	0.37962818690905153
100.0	320.0	0.1782989501953125	-0.276641845703125	0.3291219020891532
100.0	340.0	0.3557891845703125	-0.22210693359375	0.4194251230048414
100.0	360.0	0.40069580078125	-0.390289306640625	0.5593593367789144
100.0	380.0	0.5815582275390625	-0.5115966796875	0.7745586709124432
100.0	400.0	0.7263259887695312	-0.619293212890625	0.9545017158153412
100.0	420.0	0.7795944213867188	-0.625640869140625	0.9995968982526554
100.0	440.0	0.8410415649414062	-0.63555908203125	1.054175630865889
100.0	460.0	0.8829727172851562	-0.575469970703125	1.0539480569036541
100.0	480.0	0.8856048583984375	-0.538238525390625	1.0363381086467829
100.0	500.0	0.6721725463867188	-0.436614990234375	0.801528902668749
100.0	520.0	0.30516815185546875	-0.3402099609375	0.4570234331278624
100.0	540.0	0.17884063720703125	-0.2503662109375	0.30768037489547123
100.0	560.0	0.177093505859375	-0.0877685546875	0.1976497634946654
100.0	580.0	0.0177764892578125	0.0548095703125	0.05762024443000918
100.0	600.0	-0.0128173828125	0.2613525390625	0.26166664857520106
100.0	620.0	-0.158050537109375	0.226806640625	0.2764438903505734
100.0	640.0	-0.243011474609375	0.183349609375	0.3044201965208419
100.0	660.0	-0.27536773681640625	0.175048828125	0.32629661767680856
100.0	680.0	-0.30500030517578125	0.1783447265625	0.35331576196084513
100.0	700.0	-0.28821563720703125	0.12255859375	0.31319141500467823
100.0	720.0	-0.24120330810546875	0.098876953125	0.26068311740560635
100.0	740.0	-0.19037628173828125	0.0760498046875	0.20500414981531553
100.0	760.0	0.560699462890625	-0.0010986328125	0.5607005392184781
100.0	780.0	0.6337509155273438	0.0234375	0.6341841525440354
100.0	800.0	0.625274658203125	0.02197265625	0.6256606075291263
120.0	0.0	0.15850067138671875	0.14234435558319092	0.21303609646356764
120.0	20.0	0.15692901611328125	0.139892578125	0.2102299919439225
120.0	40.0	0.141998291015625	0.14507675170898438	0.20300438058768197
120.0	60.0	0.12822723388671875	0.15961837768554688	0.20474435280418643
120.0	80.0	0.14411163330078125	0.1356964111328125	0.19794362542639288
120.0	100.0	0.1208648681640625	0.1548004150390625	0.19639624449714463
120.0	120.0	0.1551666259765625	0.095550537109375	0.18222674600299618
120.0	140.0	0.19283294677734375	0.034149169921875	0.19583337603479897
120.0	160.0	0.22931671142578125	-0.0214691162109375	0.2303195108756828
120.0	180.0	0.31259918212890625	-0.1748199462890625	0.3581623406894865
120.0	200.0	0.31497955322265625	-0.2335662841796875	0.39212922366721237
120.0	220.0	0.30219268798828125	-0.2769775390625	0.4099231364764636
120.0	240.0	0.2050018310546875	-0.497222900390625	0.5378255882799181
120.0	260.0	-0.32562255859375	-0.45556640625	0.559973929008021
120.0	280.0	-0.6127853393554688	-0.308929443359375	0.6862530678279918
120.0	300.0	-0.6300277709960938	-0.3228759765625	0.7079434217983062
120.0	320.0	-0.6985931396484375	-0.247222900390625	0.7410475944508653
120.0	340.0	-0.5930862426757812	-0.085296630859375	0.5991884565704151
120.0	360.0	-0.14898681640625	-0.2471923828125	0.2886193783920116
120.0	380.0	0.600128173828125	-0.587982177734375	0.8401647852389068
120.0	400.0	0.70697021484375	-0.670166015625	0.9741300596814092
120.0	420.0	0.7631301879882812	-0.673187255859375	1.0176191651450484
120.0	440.0	0.8227386474609375	-0.687255859375	1.0720165569015818
120.0	460.0	0.8454437255859375	-0.62567138671875	1.0517793386881078
120.0	480.0	0.833587646484375	-0.574005126953125	1.0121018971130489
120.0	500.0	0.693511962890625	-0.48602294921875	0.8468631234383153
120.0	520.0	0.5982513427734375	-0.4364013671875	0.7405071386646723
120.0	540.0	0.46002197265625	-0.3360595703125	0.5696983852225401
120.0	560.0	0.35137176513671875	-0.144287109375	0.37984324038619754
120.0	580.0	0.2995452880859375	0.006103515625	0.2996074640550063
120.0	600.0	0.24480438232421875	0.107666015625	0.26743439667646535
120.0	620.0	-0.29982757568359375	0.1695556640625	0.3444498488255968
120.0	640.0	-0.32657623291015625	-0.1287841796875	0.3510518492182756
120.0	660.0	-0.30854034423828125	-0.2236328125	0.38106269674338006
120.0	680.0	-0.31984710693359375	-0.274169921875	0.42127344786341964
120.0	700.0	-0.28852081298828125	-0.3043212890625	0.4193515309428123
120.0	720.0	-0.1173553466796875	-0.2650146484375	0.28983623182887497
120.0	740.0	0.40149688720703125	0.1419677734375	0.42585748687998537
120.0	760.0	0.61724853515625	0.049072265625	0.619196125154306
120.0	780.0	0.619903564453125	0.0413818359375	0.6212832571116398
120.0	800.0	0.6195068359375	0.036376953125	0.6205739299164532
140.0	0.0	0.13720703125	0.17534290254116058	0.22264524000300887
140.0	20.0	0.1442108154296875	0.15718650817871094	0.2133175042989003
140.0	40.0	0.1372528076171875	0.15524673461914062	0.20721940500036806
140.0	60.0	0.13330078125	0.1578369140625	0.20659523160671778
140.0	80.0	0.153289794921875	0.12677764892578125	0.19892293355553337
140.0	100.0	0.1424407958984375	0.1269683837890625	0.19081496486960084
140.0	120.0	0.173095703125	0.0814971923828125	0.19132149593451148
140.0	140.0	0.2501678466796875	-0.0299530029296875	0.2519546266629321
140.0	160.0	0.282470703125	-0.0894012451171875	0.29628074650985226
140.0	180.0	0.30975341796875	-0.1981658935546875	0.3677185082527814
140.0	200.0	0.23736572265625	-0.2166290283203125	0.32135746794360726
140.0	220.0	0.188018798828125	-0.24371337890625	0.307810460788246
140.0	240.0	0.064056396484375	-0.4481964111328125	0.45275075359727074
140.0	260.0	-0.5267486572265625	-0.42791748046875	0.6786586166702001
140.0	280.0	-0.8335113525390625	-0.341156005859375	0.9006267790519107
140.0	300.0	-0.768524169921875	-0.413116455078125	0.8725219797864254
140.0	320.0	-0.8972625732421875	-0.384674072265625	0.9762449831956174
140.0	340.0	-0.876220703125	-0.363555908203125	0.9486493656637675
140.0	360.0	-0.2874603271484375	-0.55584716796875	0.6257791254293854
140.0	380.0	0.511383056640625	-0.757110595703125	0.9136350938668291
140.0	400.0	0.5653839111328125	-0.72259521484375	0.9174981261468174
140.0	420.0	0.64337158203125	-0.697784423828125	0.9491206955401098
140.0	440.0	0.71746826171875	-0.71197509765625	1.0107765560480473
140.0	460.0	0.7412872314453125	-0.643157958984375	0.9814066026417406
140.0	480.0	0.7392120361328125	-0.58599853515625	0.9433073293306319
140.0	500.0	0.6132354736328125	-0.49395751953125	0.7874336652843369
140.0	520.0	0.5133819580078125	-0.4244384765625	0.6661148963914794
140.0	540.0	0.3940582275390625	-0.314208984375	0.5039932266937687
140.0	560.0	0.27410888671875	-0.1121826171875	0.29617667257437696
140.0	580.0	0.258270263671875	0.0635986328125	0.26598555448136474
140.0	600.0	0.23651123046875	0.142578125	0.27616314719085494
140.0	620.0	0.2300872802734375	0.1729736328125	0.2878541891166098
140.0	640.0	0.2312469482421875	0.20361328125	0.30811283545596824
140.0	660.0	0.256439208984375	0.2222900390625	0.33937284713267757
140.0	680.0	0.26690673828125	0.2578125	0.3710882537836326
140.0	700.0	0.282989501953125	0.2886962890625	0.4042630400298008
140.0	720.0	0.2609100341796875	0.1689453125	0.31083205200134745
140.0	740.0	0.3934478759765625	0.1376953125	0.4168467706423323
140.0	760.0	0.581451416015625	0.0694580078125	0.5855853174695014
140.0	780.0	0.587677001953125	0.0650634765625	0.591267718218247
140.0	800.0	0.5863189697265625	0.0634765625	0.5897450366455271
160.0	0.0	0.1544189453125	0.16944590210914612	0.22925340654613444
160.0	20.0	0.1524810791015625	0.15476226806640625	0.21725984235710738
160.0	40.0	0.1476287841796875	0.15142059326171875	0.21147684029723826
160.0	60.0	0.155731201171875	0.13455581665039062	0.20580931663286903
160.0	80.0	0.1649169921875	0.1183013916015625	0.202960177293572
160.0	100.0	0.168914794921875	0.11241912841796875	0.20290457948936202
160.0	120.0	0.2275848388671875	0.02489471435546875	0.22894236323809555
160.0	140.0	0.2835845947265625	-0.049896240234375	0.28794071812745614
160.0	160.0	0.299285888671875	-0.088409423828125	0.3120709364547346
160.0	180.0	0.260345458984375	-0.1743927001953125	0.31335694007823894
160.0	200.0	0.1647186279296875	-0.200714111328125	0.2596504975409787
160.0	220.0	0.0809326171875	-0.211212158203125	0.2261872328351897
160.0	240.0	-0.0848388671875	-0.371002197265625	0.3805788535396837
160.0	260.0	-1.0050506591796875	-0.344512939453125	1.0624575252536719
160.0	280.0	-1.706817626953125	-0.414215087890625	1.7563600287851393
160.0	300.0	-1.661529541015625	-0.564971923828125	1.754956891317176
160.0	320.0	-1.95147705078125	-0.60516357421875	2.043155802009993
160.0	340.0	-2.1346893310546875	-0.946929931640625	2.335289026128378
160.0	360.0	-1.0001983642578125	-0.811309814453125	1.2878743661133907
160.0	380.0	0.5493011474609375	-0.82110595703125	0.9879001686780439
160.0	400.0	0.62017822265625	-0.758819580078125	0.9800143789593126
160.0	420.0	0.66363525390625	-0.712921142578125	0.9739960501778804
160.0	440.0	0.7230987548828125	-0.70159912109375	1.0075282308861604
160.0	460.0	0.6796417236328125	-0.61077880859375	0.9137634406835179
160.0	480.0	0.6428070068359375	-0.507568359375	0.8190399791682981
160.0	500.0	0.50787353515625	-0.37017822265625	0.6284643539939612
160.0	520.0	0.4045562744140625	-0.2794189453125	0.4916713599217836
160.0	540.0	0.3318023681640625	-0.18359375	0.3792090143421469
160.0	560.0	0.25543212890625	-0.0546875	0.2612207785261906
160.0	580.0	0.237457275390625	0.1192626953125	0.26572457193331095
160.0	600.0	0.2299041748046875	0.1796875	0.29179363812268816
160.0	620.0	0.222564697265625	0.190185546875	0.292755165127931
160.0	640.0	0.2199249267578125	0.20458984375	0.30037306399722097
160.0	660.0	0.213958740234375	0.21728515625	0.3049445550411872
160.0	680.0	0.2353973388671875	0.2108154296875	0.3159985008509989
160.0	700.0	0.2521514892578125	0.1981201171875	0.32067421843566013
160.0	720.0	0.2859649658203125	0.09814453125	0.30233807350529757
160.0	740.0	0.4081268310546875	0.1256103515625	0.42701928603565004
160.0	760.0	0.4469757080078125	0.0670166015625	0.4519718004854641
160.0	780.0	0.460662841796875	0.0657958984375	0.4653378923573391
160.0	800.0	0.46942138671875	0.0670166015625	0.4741810447433987
180.0	0.0	0.1595001220703125	0.1690477728843689	0.23241651933029578
180.0	20.0	0.16363525390625	0.14728164672851562	0.22015535374827064
180.0	40.0	0.15570068359375	0.14872360229492188	0.21531700525304345
180.0	60.0	0.1641693115234375	0.13175201416015625	0.21049977691517271
180.0	80.0	0.1926727294921875	0.0997467041015625	0.21696125384292542
180.0	100.0	0.19189453125	0.107147216796875	0.2197817944939338
180.0	120.0	0.256622314453125	0.015960693359375	0.25711817517980046
180.0	140.0	0.3333282470703125	-0.038482666015625	0.3355423011762264
180.0	160.0	0.287445068359375	-0.0848541259765625	0.29970800793334185
180.0	180.0	0.1865997314453125	-0.1496734619140625	0.23921037807085851
180.0	200.0	0.1357421875	-0.1828460693359375	0.22772489222499945
180.0	220.0	0.057647705078125	-0.1899871826171875	0.19854064435170707
180.0	240.0	-0.1840972900390625	-0.2623443603515625	0.3204939556497083
180.0	260.0	-1.3228607177734375	-0.288787841796875	1.3540158404530396
180.0	280.0	-2.2638397216796875	-0.475189208984375	2.313174241121918
180.0	300.0	-2.285369873046875	-0.6185302734375	2.3675926921218857
180.0	320.0	-2.532684326171875	-0.716705322265625	2.6321391329108264
180.0	340.0	-2.729827880859375	-1.105316162109375	2.94511189555463
180.0	360.0	-1.031524658203125	-0.78106689453125	1.2938734923530062
180.0	380.0	0.541290283203125	-0.7723388671875	0.9431343999974712
180.0	400.0	0.5899658203125	-0.6903076171875	0.908066228578117
180.0	420.0	0.6407623291015625	-0.609283447265625	0.884196065082594
180.0	440.0	0.566314697265625	-0.557891845703125	0.794956381093388
180.0	460.0	0.3429412841796875	-0.358001708984375	0.4957559359508934
180.0	480.0	0.28143310546875	-0.175689697265625	0.3317701954351408
180.0	500.0	0.22186279296875	-0.0928955078125	0.2405258287079304
180.0	520.0	0.1972198486328125	-0.0411376953125	0.20146458415903665
180.0	540.0	0.1832427978515625	0.015869140625	0.18392866168339458
180.0	560.0	0.2047576904296875	0.016845703125	0.20544948163447718
180.0	580.0	0.225189208984375	0.1102294921875	0.2507204036190965
180.0	600.0	0.2258148193359375	0.1510009765625	0.2716498252429969
180.0	620.0	0.2179107666015625	0.154296875	0.26700679361328294
180.0	640.0	0.2184906005859375	0.1597900390625	0.2706861635326027
180.0	660.0	0.2086944580078125	0.1644287109375	0.26568812126954894
180.0	680.0	0.2010498046875	0.16259765625	0.2585711155231285
180.0	700.0	0.2564239501953125	0.109619140625	0.2788720104727824
180.0	720.0	0.279083251953125	0.050537109375	0.28362203889104276
180.0	740.0	0.3297882080078125	0.0760498046875	0.33844325216202953
180.0	760.0	0.3297882080078125	0.0457763671875	0.33295005321202314
180.0	780.0	0.3238067626953125	0.04443359375	0.32684119052034805
180.0	800.0	0.3276519775390625	0.0478515625	0.33112775543428813
200.0	0.0	0.2081451416015625	0.14619019627571106	0.2543540317342452
200.0	20.0	0.18994140625	0.13931846618652344	0.2355575785849248
200.0	40.0	0.1741180419921875	0.14849853515625	0.2288425386390065
200.0	60.0	0.183746337890625	0.1320037841796875	0.22624702368423158
200.0	80.0	0.1763153076171875	0.12609100341796875	0.21676260942121375
200.0	100.0	0.2016143798828125	0.12207794189453125	0.23569340693522928
200.0	120.0	0.284149169921875	0.021270751953125	0.28494419744213423
200.0	140.0	0.34033203125	-0.0248260498046875	0.34123631729881243
200.0	160.0	0.2226104736328125	-0.0670166015625	0.23247934931088393
200.0	180.0	0.134796142578125	-0.1176605224609375	0.17892456119751413
200.0	200.0	0.1387786865234375	-0.14776611328125	0.2027174093841418
200.0	220.0	0.0491180419921875	-0.1556396484375	0.16320625666589775
200.0	240.0	-0.1744842529296875	-0.16241455078125	0.23837625893932138
200.0	260.0	-1.0185394287109375	-0.210235595703125	1.040010371842248
200.0	280.0	-2.2627410888671875	-0.598846435546875	2.3406439901478104
200.0	300.0	-2.262420654296875	-0.680816650390625	2.362638044313646
200.0	320.0	-2.4004058837890625	-0.7686767578125	2.5204785983876725
200.0	340.0	-2.290283203125	-0.99237060546875	2.496036171435607
200.0	360.0	-0.533721923828125	-0.727447509765625	0.9022410827705664
200.0	380.0	0.4666290283203125	-0.673614501953125	0.8194505154752882
200.0	400.0	0.4228363037109375	-0.5184326171875	0.6690014337053465
200.0	420.0	0.3781280517578125	-0.385711669921875	0.5401428661382842
200.0	440.0	0.3201751708984375	-0.292755126953125	0.43384064403555367
200.0	460.0	0.244598388671875	-0.15203857421875	0.28800017324881594
200.0	480.0	0.1708221435546875	0.012603759765625	0.17128648367237811
200.0	500.0	0.1533355712890625	0.058807373046875	0.1642257730906373
200.0	520.0	0.149871826171875	0.095703125	0.1778219683134183
200.0	540.0	0.129241943359375	0.130615234375	0.18374933843185418
200.0	560.0	0.1233978271484375	0.0992431640625	0.1583547579269153
200.0	580.0	0.1681671142578125	0.107177734375	0.19941726370492155
200.0	600.0	0.17510986328125	0.13671875	0.22216093450456262
200.0	620.0	0.1947479248046875	0.134033203125	0.23641415726576048
200.0	640.0	0.20416259765625	0.1358642578125	0.24523756407346997
200.0	660.0	0.222015380859375	0.1357421875	0.2602244623501382
200.0	680.0	0.18963623046875	0.076416015625	0.20445368020751573
200.0	700.0	0.1991119384765625	0.025146484375	0.2006935716965457
200.0	720.0	0.2124786376953125	-0.0087890625	0.21266033738448922
200.0	740.0	0.27996826171875	0.0340576171875	0.28203217699104616
200.0	760.0	0.3119964599609375	0.0416259765625	0.3147610410342085
200.0	780.0	0.3206024169921875	0.0450439453125	0.32375124214518153
200.0	800.0	0.323760986328125	0.0504150390625	0.32766271138448716
220.0	0.0	0.2448577880859375	0.1340768188238144	0.27916290894789697
220.0	20.0	0.217529296875	0.13971519470214844	0.25853303585729837
220.0	40.0	0.2110137939453125	0.14401626586914062	0.2554750595852476
220.0	60.0	0.20703125	0.13879776000976562	0.24925239549559197
220.0	80.0	0.2100830078125	0.128509521484375	0.24627132858635814
220.0	100.0	0.3354949951171875	0.1036529541015625	0.3511421744004304
220.0	120.0	0.34503173828125	0.03189849853515625	0.3465031235503922
220.0	140.0	0.28466796875	-0.01739501953125	0.28519894659122347
220.0	160.0	0.203460693359375	-0.0478057861328125	0.20900154767382426
220.0	180.0	0.1589813232421875	-0.0766448974609375	0.17649221355809025
220.0	200.0	0.1707305908203125	-0.096832275390625	0.19627894486974096
220.0	220.0	0.1021728515625	-0.086456298828125	0.1338431290857723
220.0	240.0	-0.0818328857421875	-0.01361083984375	0.08295707414166754
220.0	260.0	-0.823638916015625	-0.02880859375	0.8241425841741502
220.0	280.0	-2.288604736328125	-0.7587890625	2.4111143648763647
220.0	300.0	-2.2586669921875	-0.777984619140625	2.388898626818792
220.0	320.0	-2.3002166748046875	-0.822265625	2.442768410862187
220.0	340.0	-2.06494140625	-0.972686767578125	2.2825649079636943
220.0	360.0	-0.33416748046875	-0.704833984375	0.7800377237882602
220.0	380.0	0.3943023681640625	-0.52203369140625	0.6542121464043783
220.0	400.0	0.3692779541015625	-0.412750244140625	0.5538311759223935
220.0	420.0	0.330902099609375	-0.279266357421875	0.4329964178992422
220.0	440.0	0.2781219482421875	-0.1845703125	0.3337933767323397
220.0	460.0	0.224609375	-0.07720947265625	0.23750931351369536
220.0	480.0	0.184295654296875	0.029022216796875	0.18656681714741793
220.0	500.0	0.17852783203125	0.068572998046875	0.19124445840576645
220.0	520.0	0.180694580078125	0.10009765625	0.20656735476922072
220.0	540.0	0.18505859375	0.125244140625	0.22345643396783704
220.0	560.0	0.13470458984375	0.128173828125	0.18594046558291166
220.0	580.0	0.1281890869140625	0.1029052734375	0.1643835067916113
220.0	600.0	0.1543731689453125	0.1141357421875	0.19198448618289307
220.0	620.0	0.175048828125	0.1082763671875	0.20582969639791562
220.0	640.0	0.1905059814453125	0.105224609375	0.21763443519940287
220.0	660.0	0.202392578125	0.1068115234375	0.22884810949431905
220.0	680.0	0.141082763671875	0.0283203125	0.14389713793328826
220.0	700.0	0.1430206298828125	-0.0653076171875	0.15722590573689021
220.0	720.0	0.152618408203125	-0.0985107421875	0.18165006151605836
220.0	740.0	0.2015533447265625	-0.0625	0.21102132776206423
220.0	760.0	0.2373199462890625	-0.0126953125	0.23765926842039248
220.0	780.0	0.278900146484375	0.012451171875	0.2791779421624614
220.0	800.0	0.30615234375	0.031494140625	0.3077679945629913
240.0	0.0	0.25982666015625	0.12815585732460022	0.2897133360661099
240.0	20.0	0.2375335693359375	0.13878822326660156	0.2751079196951092
240.0	40.0	0.227752685546875	0.14384841918945312	0.26937641596308753
240.0	60.0	0.2039794921875	0.15357208251953125	0.255327275790222
240.0	80.0	0.2454833984375	0.128997802734375	0.2773130577861798
240.0	100.0	0.404693603515625	0.1015167236328125	0.41723201926937814
240.0	120.0	0.2978668212890625	0.04763031005859375	0.3016509400965428
240.0	140.0	0.244598388671875	0.005859375	0.24466855951729527
240.0	160.0	0.190704345703125	-0.0296630859375	0.1929975288375282
240.0	180.0	0.1446990966796875	-0.0462799072265625	0.15191990782256545
240.0	200.0	0.1668243408203125	-0.0790557861328125	0.18460817428057938
240.0	220.0	0.1058502197265625	-0.083831787109375	0.1350260624698548
240.0	240.0	0.0008544921875	-0.0111083984375	0.011141215047953745
240.0	260.0	-0.642669677734375	-0.018798828125	0.6429445626320194
240.0	280.0	-1.517059326171875	-0.621246337890625	1.6393340146131221
240.0	300.0	-1.2296600341796875	-0.430328369140625	1.3027840592155018
240.0	320.0	-1.10662841796875	-0.3702392578125	1.1669205472017232
240.0	340.0	-0.8315582275390625	-0.389801025390625	0.9183865880899448
240.0	360.0	0.15301513671875	-0.278411865234375	0.3176897838589424
240.0	380.0	0.2699127197265625	-0.256011962890625	0.37201478655196035
240.0	400.0	0.2727508544921875	-0.199859619140625	0.3381373921784666
240.0	420.0	0.2687530517578125	-0.12994384765625	0.2985190217940025
240.0	440.0	0.233551025390625	-0.067626953125	0.24314499018072183
240.0	460.0	0.209930419921875	-0.036773681640625	0.21312692197369343
240.0	480.0	0.1846771240234375	0.0306396484375	0.18720157102423504
240.0	500.0	0.1860809326171875	0.0599365234375	0.1954955250778295
240.0	520.0	0.1913909912109375	0.0953369140625	0.21382151131180807
240.0	540.0	0.1943359375	0.1253662109375	0.23126422864081175
240.0	560.0	0.14068603515625	0.0821533203125	0.16291632369518358
240.0	580.0	0.10235595703125	0.01171875	0.10302461376460285
240.0	600.0	0.1621246337890625	0.02099609375	0.16347853936831103
240.0	620.0	0.1910247802734375	0.0220947265625	0.192298319338435
240.0	640.0	0.2156524658203125	0.0235595703125	0.2169355650134175
240.0	660.0	0.2107391357421875	0.015625	0.21131759027199826
240.0	680.0	0.1165771484375	-0.0135498046875	0.11736195612245182
240.0	700.0	0.12408447265625	-0.1104736328125	0.16613663022094413
240.0	720.0	0.136932373046875	-0.1407470703125	0.19636754464473083
240.0	740.0	0.17230224609375	-0.1510009765625	0.22910556285646985
240.0	760.0	0.2245330810546875	-0.19482421875	0.29727357887888173
240.0	780.0	0.2942657470703125	-0.0946044921875	0.3090992394699539
240.0	800.0	0.3749542236328125	-0.0528564453125	0.378661423479021
260.0	0.0	0.23486328125	0.16713029146194458	0.2882590765330229
260.0	20.0	0.221923828125	0.17071151733398438	0.2799867990461797
260.0	40.0	0.211334228515625	0.175140380859375	0.27447460565571696
260.0	60.0	0.21502685546875	0.16879653930664062	0.2733657261887031
260.0	80.0	0.239105224609375	0.14269256591796875	0.27844654209336756
260.0	100.0	0.2855224609375	0.10491943359375	0.3041893542605322
260.0	120.0	0.196258544921875	0.05596923828125	0.20408324793729388
260.0	140.0	0.17547607421875	0.0228729248046875	0.1769605134269935
260.0	160.0	0.156036376953125	-0.0024261474609375	0.15605523741342336
260.0	180.0	0.12017822265625	-0.0271759033203125	0.12321255992020526
260.0	200.0	0.16619873046875	-0.05657958984375	0.17556556608945612
260.0	220.0	0.1185302734375	-0.07159423828125	0.13847440440832712
260.0	240.0	0.145599365234375	-0.0512237548828125	0.15434716784232674
260.0	260.0	-0.05389404296875	0.05999755859375	0.0806490849590244
260.0	280.0	-0.07940673828125	0.116241455078125	0.14077466378275136
260.0	300.0	-0.04815673828125	-0.00799560546875	0.04881599275545581
260.0	320.0	-0.037445068359375	0.005279541015625	0.037815429361226796
260.0	340.0	0.036224365234375	-0.03582763671875	0.05094923149061347
260.0	360.0	0.170013427734375	-0.1488037109375	0.2259360750273462
260.0	380.0	0.23065185546875	-0.068084716796875	0.2404907630086607
260.0	400.0	0.23992919921875	-0.038818359375	0.24304914248422535
260.0	420.0	0.2496337890625	-0.01873779296875	0.2503360412066958
260.0	440.0	0.22454833984375	-0.01666259765625	0.22516571472415225
260.0	460.0	0.208404541015625	-0.014404296875	0.2089017388256892
260.0	480.0	0.180511474609375	0.0135498046875	0.18101930745840464
260.0	500.0	0.173095703125	0.024261474609375	0.17478770434604227
260.0	520.0	0.16973876953125	0.0535888671875	0.17799723753031202
260.0	540.0	0.14715576171875	0.0771484375	0.16615263950872683
260.0	560.0	0.123321533203125	0.046630859375	0.13184323114070168
260.0	580.0	0.09039306640625	-0.0430908203125	0.10013853029443205
260.0	600.0	0.15728759765625	-0.0377197265625	0.16174722918314288
260.0	620.0	0.191864013671875	-0.026123046875	0.19363422559122878
260.0	640.0	0.21771240234375	-0.02197265625	0.21881838989666189
260.0	660.0	0.19061279296875	-0.0333251953125	0.19350401930183214
260.0	680.0	0.109375	-0.040771484375	0.11672705154822026
260.0	700.0	0.1016845703125	-0.1114501953125	0.15086715306796292
260.0	720.0	0.0987548828125	-0.1591796875	0.18732511788841416
260.0	740.0	0.1116943359375	-0.1712646484375	0.2044681013873303
260.0	760.0	0.1527099609375	-0.2552490234375	0.29744309730657764
260.0	780.0	0.1837158203125	-0.1669921875	0.24826979945037606
260.0	800.0	0.2222900390625	-0.138916015625	0.2621269174723058
280.0	0.0	0.19024658203125	0.20681646466255188	0.2810103415002546
280.0	20.0	0.179656982421875	0.21439743041992188	0.2797193048461245
280.0	40.0	0.184600830078125	0.20092010498046875	0.2728485936392111
280.0	60.0	0.182159423828125	0.19411849975585938	0.26620301958629256
280.0	80.0	0.237518310546875	0.13677978515625	0.2740869523936367
280.0	100.0	0.241424560546875	0.09412384033203125	0.2591237460251403
280.0	120.0	0.147369384765625	0.0613861083984375	0.15964332078262325
280.0	140.0	0.11614990234375	0.03509521484375	0.12133620201486295
280.0	160.0	0.128997802734375	0.0169677734375	0.13010894836913814
280.0	180.0	0.0914306640625	-0.013885498046875	0.09247904296065947
280.0	200.0	0.134124755859375	-0.03387451171875	0.138336302822219
280.0	220.0	0.14373779296875	-0.065277099609375	0.15786593318680095
280.0	240.0	0.164581298828125	-0.063995361328125	0.17658541897753013
280.0	260.0	0.19818115234375	-0.037078857421875	0.2016199663029641
280.0	280.0	0.174285888671875	0.00128173828125	0.17429060170636518
280.0	300.0	0.19964599609375	0.02581787109375	0.2013084355512186
280.0	320.0	0.185821533203125	0.035552978515625	0.18919211527781113
280.0	340.0	0.175933837890625	0.0338134765625	0.1791537510412982
280.0	360.0	0.186004638671875	0.02862548828125	0.1881944318697946
280.0	380.0	0.214111328125	0.01068115234375	0.21437758242605923
280.0	400.0	0.23834228515625	0.015838623046875	0.23886796954285058
280.0	420.0	0.271697998046875	0.00323486328125	0.2717172546658163
280.0	440.0	0.281982421875	0.00164794921875	0.2819872372699127
280.0	460.0	0.289093017578125	-0.0069580078125	0.2891767395299022
280.0	480.0	0.3016357421875	-0.01348876953125	0.3019371919265183
280.0	500.0	0.25970458984375	-0.020172119140625	0.2604868295644407
280.0	520.0	0.232696533203125	-0.0184326171875	0.2334254440739783
280.0	540.0	0.186065673828125	-0.0020751953125	0.18607724582199517
280.0	560.0	0.12677001953125	0.0086669921875	0.12706594589240539
280.0	580.0	0.0692138671875	-0.0634765625	0.09391396806580635
280.0	600.0	0.12945556640625	-0.0418701171875	0.1360582610018884
280.0	620.0	0.1898193359375	-0.0260009765625	0.1915918345805926
280.0	640.0	0.220184326171875	-0.0223388671875	0.221314623283197
280.0	660.0	0.19061279296875	-0.033203125	0.19348303376036147
280.0	680.0	0.122711181640625	-0.0416259765625	0.12957914965155568
280.0	700.0	0.109771728515625	-0.140869140625	0.1785887654969766
280.0	720.0	0.100830078125	-0.1937255859375	0.2183948426623699
280.0	740.0	0.10247802734375	-0.21435546875	0.2375921149181904
280.0	760.0	0.146759033203125	-0.3170166015625	0.34933900368117043
280.0	780.0	0.16009521484375	-0.2164306640625	0.2692075596308566
280.0	800.0	0.175262451171875	-0.197509765625	0.26405877055689003
300.0	0.0	-0.01446533203125	0.33107131719589233	0.3313871797468898
300.0	20.0	-0.01116943359375	0.3222332000732422	0.3224267226460104
300.0	40.0	0.020294189453125	0.2733802795410156	0.2741325069514434
300.0	60.0	0.019378662109375	0.20648193359375	0.2073892992556827
300.0	80.0	0.159881591796875	0.13324737548828125	0.2081273323473339
300.0	100.0	0.153533935546875	0.10205841064453125	0.18435994290463353
300.0	120.0	0.126708984375	0.0733184814453125	0.14639250815117086
300.0	140.0	0.123382568359375	0.0481414794921875	0.1324419126358894
300.0	160.0	0.1065673828125	0.024566650390625	0.10936236734325532
300.0	180.0	0.0732421875	-0.0076751708984375	0.07364323647223402
300.0	200.0	0.10443115234375	-0.031829833984375	0.10917419068312985
300.0	220.0	0.118865966796875	-0.06219482421875	0.1341540689735388
300.0	240.0	0.124481201171875	-0.04840087890625	0.13355977884112527
300.0	260.0	0.085662841796875	-0.0052490234375	0.08582350908558714
300.0	280.0	0.0609130859375	0.01611328125	0.06300826827544828
300.0	300.0	0.1107177734375	0.035064697265625	0.11613766981168303
300.0	320.0	0.10894775390625	0.043853759765625	0.11744260439379724
300.0	340.0	0.12188720703125	0.048980712890625	0.131360578078633
300.0	360.0	0.16302490234375	0.04156494140625	0.16824019477608262
300.0	380.0	0.193359375	0.032318115234375	0.1960415988322197
300.0	400.0	0.225433349609375	0.037017822265625	0.22845243330153456
300.0	420.0	0.26727294921875	0.014923095703125	0.2676892380531073
300.0	440.0	0.284942626953125	0.01495361328125	0.28533473536377046
300.0	460.0	0.296295166015625	0.003997802734375	0.29632213523618134
300.0	480.0	0.29754638671875	-0.026031494140625	0.29868292709255634
300.0	500.0	0.256683349609375	-0.030426025390625	0.2584803377198343
300.0	520.0	0.22601318359375	-0.0277099609375	0.22770551397219155
300.0	540.0	0.1854248046875	-0.0140380859375	0.1859554410340987
300.0	560.0	0.17962646484375	-0.0224609375	0.18102530371647457
300.0	580.0	0.106475830078125	-0.0596923828125	0.12206671518747358
300.0	600.0	0.1593017578125	-0.05712890625	0.16923581763761977
300.0	620.0	0.187042236328125	-0.0438232421875	0.19210745619691716
300.0	640.0	0.195770263671875	-0.038818359375	0.19958171550200213
300.0	660.0	0.161956787109375	-0.05078125	0.16973136493398594
300.0	680.0	0.149688720703125	-0.048828125	0.1574512587969807
300.0	700.0	0.12786865234375	-0.1650390625	0.20877807452672253
300.0	720.0	0.101226806640625	-0.2156982421875	0.23827001083945895
300.0	740.0	0.107025146484375	-0.2418212890625	0.26444643658754624
300.0	760.0	0.128814697265625	-0.330810546875	0.35500541426205207
300.0	780.0	0.1312255859375	-0.267333984375	0.29780465679108
300.0	800.0	0.172210693359375	-0.255615234375	0.3082136774250988
320.0	0.0	-0.05645751953125	0.3625876307487488	0.36695672971566073
320.0	20.0	-0.03509521484375	0.3305835723876953	0.3324412315546006
320.0	40.0	0.0146484375	0.24990463256835938	0.25033358164720554
320.0	60.0	0.04266357421875	0.18253326416015625	0.18745285564664033
320.0	80.0	0.17510986328125	0.13062286376953125	0.21846234631563305
320.0	100.0	0.13214111328125	0.10370635986328125	0.16797703085630647
320.0	120.0	0.10211181640625	0.0863800048828125	0.133747255274037
320.0	140.0	0.084747314453125	0.06231689453125	0.1051926929545764
320.0	160.0	0.104888916015625	0.0457000732421875	0.11441233061726405
320.0	180.0	0.10638427734375	0.0181427001953125	0.10792021143571259
320.0	200.0	0.126739501953125	-0.0247344970703125	0.12913054131632637
320.0	220.0	0.1302490234375	-0.0538330078125	0.1409354491835291
320.0	240.0	0.10302734375	-0.076446533203125	0.12829148841196425
320.0	260.0	0.028167724609375	-0.005096435546875	0.02862506532661613
320.0	280.0	-6.103515625e-05	0.02154541015625	0.02154549660813923
320.0	300.0	0.087249755859375	0.0362548828125	0.09448246623193454
320.0	320.0	0.1014404296875	0.045562744140625	0.11120307742508158
320.0	340.0	0.116943359375	0.056976318359375	0.13008478064592818
320.0	360.0	0.160736083984375	0.0501708984375	0.16838410775562518
320.0	380.0	0.182769775390625	0.05316162109375	0.19034429004741632
320.0	400.0	0.21478271484375	0.052337646484375	0.22106750967786976
320.0	420.0	0.24847412109375	0.029052734375	0.2501668447815894
320.0	440.0	0.263214111328125	0.028472900390625	0.2647496448702227
320.0	460.0	0.2607421875	0.018218994140625	0.26137792578904073
320.0	480.0	0.245941162109375	-0.011322021484375	0.24620163157502128
320.0	500.0	0.195281982421875	-0.018524169921875	0.19615860299745203
320.0	520.0	0.192779541015625	-0.0198974609375	0.19380366453179976
320.0	540.0	0.167205810546875	-0.0103759765625	0.16752744243932993
320.0	560.0	0.166473388671875	-0.014404296875	0.16709540060803676
320.0	580.0	0.185760498046875	-0.013671875	0.18626293995488924
320.0	600.0	0.19622802734375	-0.0821533203125	0.21273130177194827
320.0	620.0	0.191314697265625	-0.06689453125	0.20267262198184285
320.0	640.0	0.18524169921875	-0.0665283203125	0.19682607686242298
320.0	660.0	0.159393310546875	-0.0760498046875	0.17660634258174146
320.0	680.0	0.137176513671875	-0.0562744140625	0.14827071720757207
320.0	700.0	0.114776611328125	-0.177490234375	0.2113680529466549
320.0	720.0	0.07672119140625	-0.2275390625	0.24012531348063526
320.0	740.0	0.0799560546875	-0.2666015625	0.27833318847854255
320.0	760.0	0.11090087890625	-0.3529052734375	0.36992044680197844
320.0	780.0	0.136993408203125	-0.3228759765625	0.35073649672125096
320.0	800.0	0.19024658203125	-0.3065185546875	0.36075945773089174
340.0	0.0	-0.108062744140625	0.3318893015384674	0.3490387731282786
340.0	20.0	-0.08709716796875	0.2982025146484375	0.3106616429667947
340.0	40.0	-0.049468994140625	0.21091079711914062	0.21663459031908197
340.0	60.0	0.0255126953125	0.17626571655273438	0.1781024998531951
340.0	80.0	0.159881591796875	0.120849609375	0.20041644513760007
340.0	100.0	0.10504150390625	0.09987640380859375	0.14494486393323502
340.0	120.0	0.108245849609375	0.085357666015625	0.13785171419061285
340.0	140.0	0.109100341796875	0.0667724609375	0.1279118685652153
340.0	160.0	0.113189697265625	0.042572021484375	0.12093090829209016
340.0	180.0	0.12860107421875	0.0288848876953125	0.1318050569112857
340.0	200.0	0.12994384765625	-0.007659912109375	0.13016941959321343
340.0	220.0	0.125823974609375	-0.039703369140625	0.1319394941161189
340.0	240.0	0.090972900390625	-0.0688018798828125	0.11406036682779666
340.0	260.0	0.018768310546875	0.00567626953125	0.019607894241231934
340.0	280.0	-0.0311279296875	0.035308837890625	0.04707081940880549
340.0	300.0	0.025421142578125	0.043487548828125	0.05037262543342282
340.0	320.0	0.049224853515625	0.048065185546875	0.06879933332010028
340.0	340.0	0.0709228515625	0.055908203125	0.090309346417869
340.0	360.0	0.121307373046875	0.045166015625	0.12944283573443313
340.0	380.0	0.15264892578125	0.050262451171875	0.1607109471690547
340.0	400.0	0.192291259765625	0.052001953125	0.19919872417027618
340.0	420.0	0.218109130859375	0.033966064453125	0.2207380495036273
340.0	440.0	0.220123291015625	0.043609619140625	0.22440156445341441
340.0	460.0	0.1904296875	0.03387451171875	0.19341910046717564
340.0	480.0	0.160858154296875	0.001739501953125	0.16086755941097064
340.0	500.0	0.13714599609375	0.004180908203125	0.137209708978446
340.0	520.0	0.151824951171875	-0.0057373046875	0.15193331584421976
340.0	540.0	0.160430908203125	-0.00830078125	0.16064550811099534
340.0	560.0	0.1666259765625	-0.0137939453125	0.16719595985756067
340.0	580.0	0.172576904296875	-0.0096435546875	0.17284613401434107
340.0	600.0	0.1693115234375	-0.057373046875	0.17876816964003422
340.0	620.0	0.158111572265625	-0.04638671875	0.16477559576800066
340.0	640.0	0.14593505859375	-0.0450439453125	0.15272851186362268
340.0	660.0	0.1541748046875	-0.05078125	0.16232253618025833
340.0	680.0	0.156829833984375	-0.0330810546875	0.16028085664484074
340.0	700.0	0.112701416015625	-0.1851806640625	0.21677981343878736
340.0	720.0	0.08349609375	-0.234375	0.2488036139136825
340.0	740.0	0.089019775390625	-0.279052734375	0.2929077482293045
340.0	760.0	0.109832763671875	-0.31298828125	0.3317000153386054
340.0	780.0	0.14190673828125	-0.30322265625	0.3347857548237811
340.0	800.0	0.21856689453125	-0.27001953125	0.3473931988993226
360.0	0.0	-0.1083984375	0.3119840621948242	0.33027908852366866
360.0	20.0	-0.084014892578125	0.2635612487792969	0.27662797044589743
360.0	40.0	-0.058258056640625	0.2015228271484375	0.2097747626037062
360.0	60.0	0.053863525390625	0.15848541259765625	0.16738848638349008
360.0	80.0	0.16668701171875	0.11894989013671875	0.20477704031278546
360.0	100.0	0.128173828125	0.10030364990234375	0.16275549883167997
360.0	120.0	0.1331787109375	0.08487701416015625	0.157926174460466
360.0	140.0	0.106201171875	0.06622314453125	0.12515667692628354
360.0	160.0	0.0999755859375	0.0457763671875	0.10995723521638436
360.0	180.0	0.10284423828125	0.0352783203125	0.10872670891607948
360.0	200.0	0.108856201171875	0.00531005859375	0.10898563784206054
360.0	220.0	0.117279052734375	-0.020538330078125	0.1190638451112273
360.0	240.0	0.084381103515625	-0.0498504638671875	0.09800632315462297
360.0	260.0	-0.119384765625	0.020965576171875	0.12121170590151296
360.0	280.0	-0.187835693359375	0.02734375	0.1898155113889791
360.0	300.0	-0.114898681640625	0.023590087890625	0.11729535067274026
360.0	320.0	-0.085540771484375	0.005126953125	0.0856942777231246
360.0	340.0	-0.03204345703125	0.004180908203125	0.032315060450454416
360.0	360.0	0.102691650390625	0.03326416015625	0.1079447979795738
360.0	380.0	0.120941162109375	0.024383544921875	0.12337472170312369
360.0	400.0	0.17218017578125	0.036346435546875	0.17597464677908942
360.0	420.0	0.190399169921875	0.037506103515625	0.1940581142541167
360.0	440.0	0.19219970703125	0.043487548828125	0.19705809875764277
360.0	460.0	0.16162109375	0.021514892578125	0.16304682930862086
360.0	480.0	0.138824462890625	-0.003692626953125	0.1388735647655286
360.0	500.0	0.1356201171875	0.0047607421875	0.1357036508430303
360.0	520.0	0.152191162109375	-0.0001220703125	0.15219121106477618
360.0	540.0	0.1556396484375	-0.0009765625	0.15564271213283648
360.0	560.0	0.157012939453125	-0.0064697265625	0.15714617563753888
360.0	580.0	0.147125244140625	0.001220703125	0.14713030816102404
360.0	600.0	0.132904052734375	-0.02294921875	0.1348708785263034
360.0	620.0	0.1279296875	-0.0169677734375	0.12905003014053887
360.0	640.0	0.119476318359375	-0.0177001953125	0.12078032771445595
360.0	660.0	0.124267578125	-0.0247802734375	0.126714217531776
360.0	680.0	0.147308349609375	-0.01025390625	0.14766479762631865
360.0	700.0	0.098114013671875	-0.1768798828125	0.20226925772981075
360.0	720.0	0.074432373046875	-0.216064453125	0.2285257667345074
360.0	740.0	0.0750732421875	-0.2623291015625	0.27285994432882865
360.0	760.0	0.06695556640625	-0.139404296875	0.15464994620107336
360.0	780.0	0.018463134765625	-0.083251953125	0.0852747034266366
360.0	800.0	-0.06451416015625	-0.013916015625	0.06599797232901568
380.0	0.0	0.3331298828125	0.2916885316371918	0.44278405381329056
380.0	20.0	0.325347900390625	0.2622203826904297	0.41786455387709476
380.0	40.0	0.299407958984375	0.21816635131835938	0.37046144570083805
380.0	60.0	0.292449951171875	0.1719970703125	0.3392785966378002
380.0	80.0	0.1842041015625	0.1216278076171875	0.22073621048258346
380.0	100.0	0.1414794921875	0.1016845703125	0.17423030318882715
380.0	120.0	0.127777099609375	0.08628082275390625	0.1541796600063547
380.0	140.0	0.088592529296875	0.064910888671875	0.10982740876206724
380.0	160.0	0.08697509765625	0.044891357421875	0.09787697167103586
380.0	180.0	0.095428466796875	0.033782958984375	0.1012318161100661
380.0	200.0	0.091796875	0.006805419921875	0.09204879141020092
380.0	220.0	0.11767578125	-0.00830078125	0.11796818410977683
380.0	240.0	0.032257080078125	-0.08111572265625	0.08729421330885706
380.0	260.0	-0.330841064453125	-0.320465087890625	0.46060143560916395
380.0	280.0	-1.13885498046875	0.17059326171875	1.151560995988627
380.0	300.0	-1.110198974609375	0.10784912109375	1.1154251190216231
380.0	320.0	-1.00872802734375	0.0679931640625	1.0110169649951692
380.0	340.0	-0.953643798828125	0.14508056640625	0.9646164345438532
380.0	360.0	-0.337249755859375	0.11773681640625	0.3572105202323793
380.0	380.0	0.111236572265625	0.005401611328125	0.11136764527611123
380.0	400.0	0.142425537109375	0.05328369140625	0.15206638481521956
380.0	420.0	0.155975341796875	0.0546875	0.1652846934985269
380.0	440.0	0.144866943359375	0.054931640625	0.15493197352400348
380.0	460.0	0.1324462890625	0.02813720703125	0.13540207496913306
380.0	480.0	0.119781494140625	0.02630615234375	0.12263612840306548
380.0	500.0	0.111968994140625	0.010986328125	0.1125066889324074
380.0	520.0	0.138946533203125	0.003662109375	0.1389947845577005
380.0	540.0	0.1341552734375	0.0029296875	0.13418725893294806
380.0	560.0	0.136871337890625	-0.0018310546875	0.13688358520011906
380.0	580.0	0.141265869140625	0.007568359375	0.14146846237831714
380.0	600.0	0.104339599609375	0.0037841796875	0.10440819921132619
380.0	620.0	0.098541259765625	0.0089111328125	0.09894335836324941
380.0	640.0	0.096649169921875	0.009765625	0.09714128616725276
380.0	660.0	0.10162353515625	0.0047607421875	0.10173498692106576
380.0	680.0	0.111846923828125	0.0064697265625	0.11203388653263759
380.0	700.0	0.08203125	-0.162109375	0.18168262283293118
380.0	720.0	0.07476806640625	-0.2060546875	0.21920036038942103
380.0	740.0	0.092620849609375	-0.23193359375	0.24974349579549113
380.0	760.0	0.055206298828125	-0.021240234375	0.05915135659141866
380.0	780.0	-0.0345458984375	0.0311279296875	0.04650125918170398
380.0	800.0	-0.184539794921875	0.1024169921875	0.21105491275623536
400.0	0.0	0.296905517578125	0.2491108477115631	0.38756818860157743
400.0	20.0	0.253173828125	0.243408203125	0.35120441426042515
400.0	40.0	0.21826171875	0.20995712280273438	0.302853382492761
400.0	60.0	0.2010498046875	0.15756607055664062	0.2554370579135732
400.0	80.0	0.157501220703125	0.1153106689453125	0.1952003711461378
400.0	100.0	0.12921142578125	0.095428466796875	0.16063058496944393
400.0	120.0	0.1343994140625	0.0776824951171875	0.1552345726569155
400.0	140.0	0.105194091796875	0.056182861328125	0.11925733040775602
400.0	160.0	0.079071044921875	0.04156494140625	0.08933014328401231
400.0	180.0	0.086334228515625	0.0251617431640625	0.08992614932511234
400.0	200.0	0.06524658203125	0.0025177001953125	0.06529513979642063
400.0	220.0	0.092926025390625	-0.017333984375	0.09452890144930187
400.0	240.0	0.024444580078125	-0.058135986328125	0.06306607964302048
400.0	260.0	-0.529632568359375	-0.297332763671875	0.6073857339612967
400.0	280.0	-1.431640625	-0.090179443359375	1.434478027421472
400.0	300.0	-1.444976806640625	-0.161865234375	1.454014554888847
400.0	320.0	-1.421722412109375	-0.174224853515625	1.4323578172637732
400.0	340.0	-1.50421142578125	-0.119781494140625	1.5089730348118953
400.0	360.0	-0.59075927734375	-0.12957763671875	0.6048031809649533
400.0	380.0	0.064361572265625	-0.098419189453125	0.11759570075948092
400.0	400.0	0.143096923828125	0.044921875	0.14998234716988473
400.0	420.0	0.133575439453125	0.07012939453125	0.15086593386982755
400.0	440.0	0.129974365234375	0.079254150390625	0.15223191509081963
400.0	460.0	0.115142822265625	0.053375244140625	0.12691251398646483
400.0	480.0	0.10498046875	0.037109375	0.11134632697965546
400.0	500.0	0.092559814453125	0.016937255859375	0.09409670497760726
400.0	520.0	0.11083984375	0.0064697265625	0.1110285023060202
400.0	540.0	0.1055908203125	0.0037841796875	0.10565860755363923
400.0	560.0	0.10711669921875	0.0015869140625	0.10712845349281355
400.0	580.0	0.109039306640625	0.010009765625	0.10949778902122033
400.0	600.0	0.06732177734375	0.03173828125	0.07442808744973602
400.0	620.0	0.082550048828125	0.0435791015625	0.09334692632604735
400.0	640.0	0.08148193359375	0.047119140625	0.09412501747896151
400.0	660.0	0.08758544921875	0.04296875	0.09755780025919371
400.0	680.0	0.118438720703125	0.03173828125	0.12261749083428902
400.0	700.0	0.082550048828125	-0.142578125	0.16475142576026905
400.0	720.0	0.109222412109375	-0.1717529296875	0.2035401782529176
400.0	740.0	0.12786865234375	-0.1451416015625	0.19343339100665713
400.0	760.0	0.0001220703125	0.0748291015625	0.07482920113038849
400.0	780.0	-0.108734130859375	0.118896484375	0.16111947495718296
400.0	800.0	-0.24951171875	0.1710205078125	0.30249646590666884
420.0	0.0	0.13922119140625	0.24316944181919098	0.2802033503925901
420.0	20.0	0.12567138671875	0.24589920043945312	0.27615161454638637
420.0	40.0	0.1038818359375	0.22330856323242188	0.24628875380470425
420.0	60.0	0.14996337890625	0.160858154296875	0.21991898694013837
420.0	80.0	0.140838623046875	0.12110137939453125	0.1857446145464195
420.0	100.0	0.121337890625	0.0965576171875	0.15506855625255644
420.0	120.0	0.13226318359375	0.0760040283203125	0.15254560647645307
420.0	140.0	0.102081298828125	0.050048828125	0.11369026680909297
420.0	160.0	0.082122802734375	0.03887939453125	0.09086122411714286
420.0	180.0	0.071563720703125	0.01947021484375	0.07416505502550824
420.0	200.0	0.04833984375	0.00390625	0.0484974152181012
420.0	220.0	0.07330322265625	-0.008453369140625	0.07378903645948655
420.0	240.0	-0.042236328125	-0.02008056640625	0.04676683184350296
420.0	260.0	-0.66497802734375	-0.12908935546875	0.6773919386480196
420.0	280.0	-1.500274658203125	-0.0384521484375	1.5007673429835695
420.0	300.0	-1.801055908203125	-0.326690673828125	1.8304450772529772
420.0	320.0	-1.995391845703125	-0.338134765625	2.023838861575397
420.0	340.0	-2.31640625	-0.468719482421875	2.3633526753831924
420.0	360.0	-1.830902099609375	-0.61895751953125	1.9326952448170134
420.0	380.0	-0.102874755859375	-0.318450927734375	0.3346553581940832
420.0	400.0	0.116729736328125	0.03326416015625	0.12137683343263753
420.0	420.0	0.107086181640625	0.092742919921875	0.14166403740542005
420.0	440.0	0.10748291015625	0.11224365234375	0.15540660689662175
420.0	460.0	0.112548828125	0.0914306640625	0.1450062241533808
420.0	480.0	0.118499755859375	0.081787109375	0.14398376088521125
420.0	500.0	0.085906982421875	0.0555419921875	0.10229820391868398
420.0	520.0	0.0791015625	0.0374755859375	0.0875298619403707
420.0	540.0	0.030487060546875	0.0335693359375	0.0453471187185421
420.0	560.0	0.03076171875	0.0350341796875	0.04662270999019833
420.0	580.0	0.063079833984375	0.025390625	0.06799815654403386
420.0	600.0	0.041046142578125	0.059326171875	0.07214139234784568
420.0	620.0	0.0859375	0.071533203125	0.11181347439183038
420.0	640.0	0.073150634765625	0.07470703125	0.10455695043755982
420.0	660.0	0.06341552734375	0.0726318359375	0.09642049937610685
420.0	680.0	0.093902587890625	0.0543212890625	0.10848271041031486
420.0	700.0	0.053619384765625	-0.1192626953125	0.1307617257298417
420.0	720.0	0.1055908203125	-0.1268310546875	0.16503192953913579
420.0	740.0	0.0694580078125	-0.047607421875	0.08420737180832531
420.0	760.0	-0.05291748046875	0.1226806640625	0.13360690503853653
420.0	780.0	-0.1436767578125	0.1533203125	0.2101193207694367
420.0	800.0	-0.23291015625	0.18310546875	0.29626804345146074
440.0	0.0	0.058380126953125	0.24503102898597717	0.2518897464943537
440.0	20.0	0.04705810546875	0.24669647216796875	0.2511446090809623
440.0	40.0	0.032379150390625	0.235504150390625	0.23771961263477784
440.0	60.0	0.024017333984375	0.15924453735351562	0.16104550601818185
440.0	80.0	0.056671142578125	0.12468719482421875	0.13696172806387505
440.0	100.0	0.10125732421875	0.097747802734375	0.14073975503509784
440.0	120.0	0.130218505859375	0.0763397216796875	0.1509457265853533
440.0	140.0	0.102691650390625	0.049163818359375	0.11385366087932337
440.0	160.0	0.0845947265625	0.0364227294921875	0.09210256774838152
440.0	180.0	0.07550048828125	0.014373779296875	0.07685654989643004
440.0	200.0	0.040740966796875	-0.001495361328125	0.04076840052106193
440.0	220.0	0.0806884765625	-0.0099029541015625	0.08129390352243375
440.0	240.0	-0.0748291015625	-0.0078125	0.07523582655159003
440.0	260.0	-0.789886474609375	-0.054718017578125	0.7917794542790983
440.0	280.0	-2.2064208984375	-0.06805419921875	2.207470170827468
440.0	300.0	-2.598236083984375	-0.388580322265625	2.6271325461366652
440.0	320.0	-2.83441162109375	-0.41925048828125	2.8652504619518635
440.0	340.0	-3.385772705078125	-0.67633056640625	3.452662718179614
440.0	360.0	-2.983551025390625	-0.7886962890625	3.08603605900683
440.0	380.0	-0.228668212890625	-0.351776123046875	0.41956595707049726
440.0	400.0	0.0474853515625	0.06085205078125	0.07718698528442505
440.0	420.0	0.04742431640625	0.13006591796875	0.13844207743187661
440.0	440.0	0.04931640625	0.145416259765625	0.15355128306086788
440.0	460.0	0.06048583984375	0.135223388671875	0.14813474158855763
440.0	480.0	0.068695068359375	0.11871337890625	0.1371564025054539
440.0	500.0	0.058502197265625	0.08624267578125	0.10421279293261411
440.0	520.0	0.0611572265625	0.066162109375	0.09009789718837181
440.0	540.0	0.029083251953125	0.0418701171875	0.05097982206190928
440.0	560.0	0.041900634765625	0.046875	0.06287232156332628
440.0	580.0	0.077178955078125	0.0408935546875	0.08734342517860626
440.0	600.0	0.066162109375	0.0643310546875	0.09228168460835323
440.0	620.0	0.092437744140625	0.0821533203125	0.12366852703972776
440.0	640.0	0.080108642578125	0.0908203125	0.12110212127913961
440.0	660.0	0.069183349609375	0.0972900390625	0.11938043208145874
440.0	680.0	0.080810546875	0.0645751953125	0.10344225604598971
440.0	700.0	0.14178466796875	-0.0084228515625	0.14203463133846123
440.0	720.0	0.167938232421875	-0.0751953125	0.18400430682719457
440.0	740.0	0.037384033203125	0.060546875	0.07115820410042666
440.0	760.0	-0.0067138671875	0.151611328125	0.15175991179635617
440.0	780.0	-0.066131591796875	0.1641845703125	0.17700271343199447
440.0	800.0	-0.140899658203125	0.1842041015625	0.23191348540825577
460.0	0.0	0.065521240234375	0.25671884417533875	0.26494829283573906
460.0	20.0	0.062347412109375	0.25121307373046875	0.2588343257951815
460.0	40.0	0.049713134765625	0.245086669921875	0.2500777309990222
460.0	60.0	0.0162353515625	0.16916656494140625	0.1699438534764732
460.0	80.0	0.01605224609375	0.13141632080078125	0.13239306619860483
460.0	100.0	0.047576904296875	0.098388671875	0.10928811726715956
460.0	120.0	0.083465576171875	0.074737548828125	0.11203661727551148
460.0	140.0	0.0792236328125	0.0474700927734375	0.09235688227700516
460.0	160.0	0.077789306640625	0.0345306396484375	0.08510899659941615
460.0	180.0	0.06744384765625	0.00860595703125	0.0679906985043041
460.0	200.0	0.049652099609375	-0.0063323974609375	0.05005427307655746
460.0	220.0	0.07537841796875	-0.0046234130859375	0.07552007576820081
460.0	240.0	-0.071502685546875	0.0229339599609375	0.07509061565805125
460.0	260.0	-0.780548095703125	-0.008087158203125	0.780589989580687
460.0	280.0	-1.949554443359375	-0.130218505859375	1.953898509874689
460.0	300.0	-2.41546630859375	-0.441864013671875	2.4555490820852546
460.0	320.0	-2.66168212890625	-0.479888916015625	2.704597035984022
460.0	340.0	-3.140106201171875	-0.80224609375	3.2409667924209278
460.0	360.0	-3.055023193359375	-0.820220947265625	3.1632149965339114
460.0	380.0	-0.135284423828125	-0.254119873046875	0.28788675761116145
460.0	400.0	0.082550048828125	0.1163330078125	0.14264599282219254
460.0	420.0	0.04608154296875	0.174957275390625	0.18092417421254614
460.0	440.0	0.053131103515625	0.178375244140625	0.18611996637388378
460.0	460.0	0.034759521484375	0.1505126953125	0.15447425605600495
460.0	480.0	0.02606201171875	0.1358642578125	0.13834133513079064
460.0	500.0	0.0069580078125	0.1007080078125	0.1009480891858849
460.0	520.0	-0.005096435546875	0.070556640625	0.07074046360866496
460.0	540.0	-0.026519775390625	0.0377197265625	0.046109394473566524
460.0	560.0	0.009307861328125	0.0498046875	0.05066698312980813
460.0	580.0	0.0638427734375	0.0545654296875	0.08398384271497382
460.0	600.0	0.0576171875	0.06787109375	0.08902935281260582
460.0	620.0	0.086761474609375	0.0877685546875	0.12341342175114464
460.0	640.0	0.08123779296875	0.0894775390625	0.12085449517132038
460.0	660.0	0.07568359375	0.0985107421875	0.12422710126718377
460.0	680.0	0.054443359375	0.03125	0.0627745320973036
460.0	700.0	0.101837158203125	0.0360107421875	0.10801657439385356
460.0	720.0	0.115264892578125	-0.0257568359375	0.11810762066250419
460.0	740.0	0.471893310546875	0.0711669921875	0.4772295436327314
460.0	760.0	0.578399658203125	0.116943359375	0.5901033078295717
460.0	780.0	0.589447021484375	0.1170654296875	0.6009593213893268
460.0	800.0	0.593170166015625	0.1278076171875	0.6067830195894993
480.0	0.0	0.040435791015625	0.27022629976272583	0.27323489213223456
480.0	20.0	0.063385009765625	0.2582530975341797	0.26591788553797374
480.0	40.0	0.06884765625	0.25614166259765625	0.2652330128196898
480.0	60.0	0.065704345703125	0.23384475708007812	0.24290004417067632
480.0	80.0	0.040130615234375	0.18355560302734375	0.18789126025928204
480.0	100.0	0.029937744140625	0.10585784912109375	0.11000978476832765
480.0	120.0	0.00689697265625	0.07212066650390625	0.07244969819667109
480.0	140.0	0.0115966796875	0.048736572265625	0.05009726994534695
480.0	160.0	0.0457763671875	0.03289794921875	0.056371542959939284
480.0	180.0	0.06842041015625	0.006500244140625	0.06872849263469415
480.0	200.0	0.0814208984375	-0.013092041015625	0.08246674626978136
480.0	220.0	0.111358642578125	-0.017181396484375	0.11267629591886613
480.0	240.0	-0.067718505859375	0.0218048095703125	0.07114243288097334
480.0	260.0	-0.595733642578125	0.12371826171875	0.6084445588400889
480.0	280.0	-1.6112060546875	-0.00262451171875	1.6112081922344552
480.0	300.0	-2.070770263671875	-0.39044189453125	2.10725754427712
480.0	320.0	-2.289093017578125	-0.449127197265625	2.332737036712154
480.0	340.0	-2.708251953125	-0.734619140625	2.8061172326504806
480.0	360.0	-2.501373291015625	-0.888641357421875	2.6545341970159155
480.0	380.0	-0.1033935546875	-0.209808349609375	0.23390119862182576
480.0	400.0	0.0380859375	0.1650390625	0.16937659456410384
480.0	420.0	0.0198974609375	0.2196044921875	0.2205040633201327
480.0	440.0	0.0369873046875	0.216064453125	0.21920745564932612
480.0	460.0	0.016448974609375	0.183258056640625	0.18399479364753338
480.0	480.0	-0.00311279296875	0.17413330078125	0.1741611205781577
480.0	500.0	-0.041046142578125	0.14190673828125	0.14772375635004328
480.0	520.0	-0.0626220703125	0.1055908203125	0.12276377733065383
480.0	540.0	-0.082855224609375	0.07763671875	0.11354491773450973
480.0	560.0	-0.079376220703125	0.0731201171875	0.1079218974565632
480.0	580.0	0.000152587890625	0.070068359375	0.07006852552015432
480.0	600.0	0.027740478515625	0.0634765625	0.06927343022467025
480.0	620.0	0.06085205078125	0.065673828125	0.08953224997103484
480.0	640.0	-0.009490966796875	-0.008544921875	0.012770831632639952
480.0	660.0	-0.0328369140625	-0.0216064453125	0.03930777790959524
480.0	680.0	-0.060791015625	-0.0191650390625	0.06374046048614761
480.0	700.0	-0.0765380859375	0.05322265625	0.0932240834617418
480.0	720.0	-0.066375732421875	0.0740966796875	0.09947892136152424
480.0	740.0	0.50274658203125	0.095947265625	0.511820284401682
480.0	760.0	0.613861083984375	0.138671875	0.6293292614732668
480.0	780.0	0.615509033203125	0.1402587890625	0.6312874922441633
480.0	800.0	0.617218017578125	0.1507568359375	0.6353626561303055
500.0	0.0	0.03814697265625	0.2643505930900574	0.2670888009443709
500.0	20.0	0.069793701171875	0.2508068084716797	0.2603367355926144
500.0	40.0	0.087310791015625	0.24924850463867188	0.2640984499999729
500.0	60.0	0.095947265625	0.259613037109375	0.2767757337955552
500.0	80.0	0.08056640625	0.22716522216796875	0.2410290106577684
500.0	100.0	0.066009521484375	0.157073974609375	0.17038042853034133
500.0	120.0	0.03204345703125	0.1008758544921875	0.1058429079251064
500.0	140.0	-0.001800537109375	0.06903076171875	0.06905423953207418
500.0	160.0	-0.0057373046875	0.0389556884765625	0.03937591052610966
500.0	180.0	0.02685546875	-0.0050201416015625	0.02732065195931395
500.0	200.0	0.067230224609375	-0.0396575927734375	0.07805528659617371
500.0	220.0	0.08868408203125	-0.0379791259765625	0.09647424742214414
500.0	240.0	-0.019500732421875	-0.0113525390625	0.02256454537887159
500.0	260.0	-0.434234619140625	0.177520751953125	0.46911973080889124
500.0	280.0	-1.46392822265625	0.112548828125	1.4682483031836944
500.0	300.0	-1.887847900390625	-0.1468505859375	1.8935508415671014
500.0	320.0	-1.991241455078125	-0.17181396484375	1.9986401804569471
500.0	340.0	-2.505035400390625	-0.31292724609375	2.524505064078509
500.0	360.0	-2.088226318359375	-0.4337158203125	2.132791262519165
500.0	380.0	-0.103424072265625	0.01031494140625	0.10393717689171471
500.0	400.0	0.007965087890625	0.242034912109375	0.2421659375405597
500.0	420.0	0.011749267578125	0.251953125	0.25222692656789836
500.0	440.0	0.02410888671875	0.232574462890625	0.23382069884353743
500.0	460.0	-0.0076904296875	0.188751220703125	0.18890782415161683
500.0	480.0	-0.031951904296875	0.175048828125	0.17794104758636342
500.0	500.0	-0.062744140625	0.140411376953125	0.1537926589946423
500.0	520.0	-0.057525634765625	0.0958251953125	0.11176612506420205
500.0	540.0	-0.06024169921875	0.075439453125	0.09654104522202676
500.0	560.0	-0.080413818359375	0.0645751953125	0.10313262351352301
500.0	580.0	-0.01165771484375	0.0673828125	0.06838381194250834
500.0	600.0	-0.04168701171875	0.0438232421875	0.060483745765812814
500.0	620.0	-0.056915283203125	0.00634765625	0.05726816045552788
500.0	640.0	-0.05523681640625	-0.0430908203125	0.07005658200270644
500.0	660.0	-0.07232666015625	-0.03759765625	0.08151521038953924
500.0	680.0	-0.109222412109375	0.00927734375	0.10961571244144615
500.0	700.0	-0.132598876953125	0.0955810546875	0.16345702855614638
500.0	720.0	-0.170623779296875	0.1915283203125	0.25650647466151083
500.0	740.0	0.550567626953125	0.1302490234375	0.5657645446254279
500.0	760.0	0.640106201171875	0.168212890625	0.6618395012018451
500.0	780.0	0.63446044921875	0.1708984375	0.6570740731171787
500.0	800.0	0.628173828125	0.173828125	0.651781079337405
520.0	0.0	0.0616455078125	0.25540101528167725	0.2627353178397844
520.0	20.0	0.0859375	0.24742889404296875	0.26192806553246
520.0	40.0	0.103759765625	0.2453155517578125	0.2663565446854928
520.0	60.0	0.10205078125	0.2571983337402344	0.27670443587425253
520.0	80.0	0.083984375	0.24329376220703125	0.25738148723828624
520.0	100.0	0.0609130859375	0.19799041748046875	0.2071487616485302
520.0	120.0	0.012939453125	0.1241912841796875	0.12486354357206898
520.0	140.0	-0.0164794921875	0.0859527587890625	0.08751828612472158
520.0	160.0	-0.0760498046875	0.0236968994140625	0.07965623537958025
520.0	180.0	-0.0487060546875	-0.0184783935546875	0.052093481277254425
520.0	200.0	-0.015869140625	-0.04833984375	0.050877992471700766
520.0	220.0	-0.012451171875	-0.04132080078125	0.043155999099366724
520.0	240.0	-0.0184326171875	-0.0219268798828125	0.02864523411976603
520.0	260.0	-0.1402587890625	0.060516357421875	0.15275718452790035
520.0	280.0	-0.2969970703125	0.178192138671875	0.3463519857870961
520.0	300.0	-0.3665771484375	0.140655517578125	0.39263568404022975
520.0	320.0	-0.373779296875	0.140716552734375	0.3993896731086265
520.0	340.0	-0.39404296875	0.125274658203125	0.4134774494567065
520.0	360.0	-0.183349609375	0.087982177734375	0.2033665234419083
520.0	380.0	-0.002685546875	0.235260009765625	0.23527533733253853
520.0	400.0	-0.0125732421875	0.319305419921875	0.3195528713853006
520.0	420.0	-0.0040283203125	0.293212890625	0.29324056096182927
520.0	440.0	-0.0015869140625	0.262664794921875	0.26266958862341183
520.0	460.0	-0.0545654296875	0.203765869140625	0.21094529040397136
520.0	480.0	-0.0838623046875	0.164581298828125	0.18471570066307755
520.0	500.0	-0.1026611328125	0.14892578125	0.1808817196713604
520.0	520.0	-0.111083984375	0.11083984375	0.15692393873195273
520.0	540.0	-0.099609375	0.09326171875	0.13645429920707786
520.0	560.0	-0.101806640625	0.0841064453125	0.1320548606392527
520.0	580.0	-0.0938720703125	0.06201171875	0.11250519475599358
520.0	600.0	-0.09375	0.063232421875	0.11308139403181224
520.0	620.0	-0.0892333984375	0.0228271484375	0.0921068841210758
520.0	640.0	-0.0599365234375	-0.0516357421875	0.07911154601591322
520.0	660.0	-0.0528564453125	-0.067626953125	0.08583244491475384
520.0	680.0	-0.1015625	-0.0203857421875	0.10358822274170562
520.0	700.0	-0.1202392578125	-0.0250244140625	0.12281571731041711
520.0	720.0	0.0103759765625	-0.1265869140625	0.12701144712777784
520.0	740.0	0.576416015625	0.1575927734375	0.5975708370634594
520.0	760.0	0.6534423828125	0.19091796875	0.6807617927346568
520.0	780.0	0.6407470703125	0.1932373046875	0.6692514206461885
520.0	800.0	0.63134765625	0.193359375	0.6602936550904899
540.0	0.0	0.07373046875	0.24700294435024261	0.25777245108774477
540.0	20.0	0.0843505859375	0.24578285217285156	0.2598542510143357
540.0	40.0	0.10498046875	0.2453155517578125	0.26683444071785356
540.0	60.0	0.1025390625	0.26387786865234375	0.2831003159710043
540.0	80.0	0.08740234375	0.258270263671875	0.27265857549347866
540.0	100.0	0.068115234375	0.20043182373046875	0.21168987013525914
540.0	120.0	0.0343017578125	0.16283416748046875	0.16640786245873346
540.0	140.0	0.0120849609375	0.13482666015625	0.13536718424252545
540.0	160.0	-0.008056640625	0.0995025634765625	0.09982820040733856
540.0	180.0	-0.0355224609375	-0.0026702880859375	0.03562268476010916
540.0	200.0	-0.048583984375	-0.0583343505859375	0.0759164013638246
540.0	220.0	-0.077880859375	-0.0446014404296875	0.08974807376981128
540.0	240.0	-0.10595703125	-0.0596466064453125	0.12159198218532122
540.0	260.0	-0.1363525390625	-0.074066162109375	0.15517026544542226
540.0	280.0	-0.1656494140625	0.1077880859375	0.19763096885184633
540.0	300.0	-0.1776123046875	0.117156982421875	0.21277191851042013
540.0	320.0	-0.1856689453125	0.126678466796875	0.22476741579566883
540.0	340.0	-0.2069091796875	0.1640625	0.2640604335094604
540.0	360.0	-0.1475830078125	0.205352783203125	0.2528843802298871
540.0	380.0	-0.0772705078125	0.3226318359375	0.3317559840274227
540.0	400.0	-0.106689453125	0.37664794921875	0.39146687862295787
540.0	420.0	-0.0985107421875	0.306182861328125	0.3216400331075252
540.0	440.0	-0.0911865234375	0.259063720703125	0.27464339322322046
540.0	460.0	-0.09765625	0.181121826171875	0.20577137575449458
540.0	480.0	-0.080322265625	0.142578125	0.16364653397994314
540.0	500.0	-0.0738525390625	0.1453857421875	0.16306811937772603
540.0	520.0	-0.0823974609375	0.0672607421875	0.10636422804947245
540.0	540.0	-0.1201171875	0.052001953125	0.13089057208876753
540.0	560.0	-0.1414794921875	0.06298828125	0.1548675895223464
540.0	580.0	-0.150146484375	0.0628662109375	0.1627763104625804
540.0	600.0	-0.189453125	0.0771484375	0.20455895966922844
540.0	620.0	-0.20556640625	0.0718994140625	0.21777757717696938
540.0	640.0	-0.2491455078125	0.052001953125	0.25451461095969163
540.0	660.0	-0.2852783203125	0.0328369140625	0.2871619455385225
540.0	680.0	-0.307861328125	0.0006103515625	0.30786193315172755
540.0	700.0	-0.3358154296875	-0.0047607421875	0.3358491737110218
540.0	720.0	-0.346923828125	-0.009765625	0.34706124812854744
540.0	740.0	-0.320556640625	-0.0230712890625	0.32138581833645186
540.0	760.0	0.162353515625	-0.076416015625	0.179438210757345
540.0	780.0	0.5711669921875	0.1602783203125	0.5932291908922824
540.0	800.0	0.62451171875	0.2320556640625	0.6662317300155907
560.0	0.0	0.1275634765625	0.24924473464488983	0.27999174684428296
560.0	20.0	0.124267578125	0.24869918823242188	0.27801747643002334
560.0	40.0	0.1234130859375	0.250030517578125	0.27882978589275903
560.0	60.0	0.101318359375	0.2523612976074219	0.27194049804422915
560.0	80.0	0.07861328125	0.23654937744140625	0.2492702468342511
560.0	100.0	0.0638427734375	0.20471954345703125	0.21444344520979713
560.0	120.0	0.03564453125	0.16698455810546875	0.17074652340153487
560.0	140.0	0.01708984375	0.154632568359375	0.1555740786789888
560.0	160.0	-0.0006103515625	0.140625	0.14062632454142376
560.0	180.0	-0.035400390625	0.0565185546875	0.06668983940876239
560.0	200.0	-0.053955078125	-0.0413970947265625	0.06800639607621362
560.0	220.0	-0.08544921875	-0.0213623046875	0.08807903863318978
560.0	240.0	-0.114990234375	-0.048492431640625	0.12479691473765736
560.0	260.0	-0.1396484375	-0.0726318359375	0.15740733682977845
560.0	280.0	-0.1480712890625	0.11273193359375	0.18610103572096554
560.0	300.0	-0.1611328125	0.1240234375	0.20333616577843835
560.0	320.0	-0.1619873046875	0.13916015625	0.2135542927862734
560.0	340.0	-0.173583984375	0.164306640625	0.2390147940713569
560.0	360.0	-0.169677734375	0.189605712890625	0.2544422525906324
560.0	380.0	-0.1656494140625	0.17236328125	0.23905821279034983
560.0	400.0	-0.16015625	0.16363525390625	0.22896838370182335
560.0	420.0	-0.15185546875	0.1441650390625	0.20938873388311602
560.0	440.0	-0.1444091796875	0.146636962890625	0.20580672987976656
560.0	460.0	-0.099853515625	0.18292236328125	0.20840181278259007
560.0	480.0	-0.0732421875	0.162261962890625	0.1780262975824182
560.0	500.0	-0.0477294921875	0.1302490234375	0.13871882543800265
560.0	520.0	-0.1141357421875	0.0830078125	0.1411285392141739
560.0	540.0	-0.1273193359375	0.03759765625	0.1327546498585234
560.0	560.0	-0.146484375	0.056396484375	0.15696571462902414
560.0	580.0	-0.1552734375	0.0574951171875	0.16557635366643017
560.0	600.0	-0.1884765625	0.071044921875	0.2014219340986509
560.0	620.0	-0.204345703125	0.07080078125	0.21626353601858309
560.0	640.0	-0.2525634765625	0.0560302734375	0.2587038871660368
560.0	660.0	-0.2867431640625	0.0235595703125	0.28770939416342217
560.0	680.0	-0.3123779296875	0.000732421875	0.3123787883286118
560.0	700.0	-0.338134765625	0.0018310546875	0.3381397233179537
560.0	720.0	-0.3492431640625	-0.0098876953125	0.3493831051481727
560.0	740.0	-0.3538818359375	-0.00537109375	0.3539225938740941
560.0	760.0	-0.2410888671875	0.1976318359375	0.3117405723639112
560.0	780.0	0.5185546875	0.20654296875	0.5581746696763354
560.0	800.0	0.60009765625	0.23876953125	0.6458545394205168
580.0	0.0	0.12158203125	0.25802719593048096	0.28523713671719325
580.0	20.0	0.1353759765625	0.2528972625732422	0.28685132115311923
580.0	40.0	0.1151123046875	0.24827957153320312	0.2736669295533875
580.0	60.0	0.08203125	0.22357177734375	0.2381458914220563
580.0	80.0	0.0462646484375	0.18392181396484375	0.18965139426633296
580.0	100.0	0.0223388671875	0.1542816162109375	0.15589048106885736
580.0	120.0	0.006103515625	0.12958526611328125	0.12972892544315065
580.0	140.0	0.0062255859375	0.1400299072265625	0.14016823048802785
580.0	160.0	-0.005615234375	0.1613006591796875	0.16139836897840043
580.0	180.0	-0.0421142578125	0.1447906494140625	0.15079105699226222
580.0	200.0	-0.0577392578125	0.0089874267578125	0.058434542288490515
580.0	220.0	-0.0887451171875	0.0316162109375	0.09420870776455648
580.0	240.0	-0.1195068359375	0.0058135986328125	0.11964815821756715
580.0	260.0	-0.139892578125	-0.02154541015625	0.141542001233769
580.0	280.0	-0.1630859375	0.03558349609375	0.16692276119363658
580.0	300.0	-0.1832275390625	-0.02313232421875	0.18468198475937314
580.0	320.0	-0.1932373046875	-0.034210205078125	0.19624218214842873
580.0	340.0	-0.2139892578125	-0.0318603515625	0.2163480632241266
580.0	360.0	-0.223876953125	-0.01654052734375	0.22448714703818298
580.0	380.0	-0.218017578125	0.00238037109375	0.21803057248476518
580.0	400.0	-0.204833984375	0.0284423828125	0.20679925119542997
580.0	420.0	-0.1851806640625	0.096435546875	0.2087862376779389
580.0	440.0	-0.152587890625	0.16864013671875	0.22742594416184284
580.0	460.0	-0.117431640625	0.234771728515625	0.262503247084857
580.0	480.0	-0.098876953125	0.257049560546875	0.27541083572841685
580.0	500.0	-0.061767578125	0.187225341796875	0.19715111543784034
580.0	520.0	-0.0948486328125	0.080322265625	0.12428969990121268
580.0	540.0	-0.1180419921875	0.0386962890625	0.12422284293479346
580.0	560.0	-0.1419677734375	0.063720703125	0.15561226398181383
580.0	580.0	-0.152587890625	0.06689453125	0.16660715073652807
580.0	600.0	-0.186767578125	0.0821533203125	0.20403748743073222
580.0	620.0	-0.2064208984375	0.077392578125	0.22045225891466597
580.0	640.0	-0.2567138671875	0.0587158203125	0.2633430408446959
580.0	660.0	-0.2900390625	0.0260009765625	0.2912021781479022
580.0	680.0	-0.3162841796875	0.00390625	0.31630830072835153
580.0	700.0	-0.3392333984375	0.0157470703125	0.33959868792279285
580.0	720.0	-0.3466796875	0.01416015625	0.3469687532763175
580.0	740.0	-0.3505859375	0.017333984375	0.3510141971303535
580.0	760.0	-0.2152099609375	0.2659912109375	0.34215004249995046
580.0	780.0	0.5341796875	0.2509765625	0.5902009602346594
580.0	800.0	0.606689453125	0.25	0.6561799239028208
600.0	0.0	0.1123046875	0.27590227127075195	0.29788320887024206
600.0	20.0	0.126953125	0.269439697265625	0.2978503758766426
600.0	40.0	0.106689453125	0.2636909484863281	0.2844565972547146
600.0	60.0	0.0848388671875	0.23054122924804688	0.24565604362371948
600.0	80.0	0.052978515625	0.19660186767578125	0.20361487541786766
600.0	100.0	0.0263671875	0.16077423095703125	0.16292201176171678
600.0	120.0	0.0118408203125	0.132293701171875	0.13282254475587446
600.0	140.0	0.0067138671875	0.138702392578125	0.1388647893438351
600.0	160.0	-0.000732421875	0.134765625	0.13476761526213782
600.0	180.0	-0.0413818359375	0.1594390869140625	0.16472182242055283
600.0	200.0	-0.065185546875	0.1875762939453125	0.19858001302158054
600.0	220.0	-0.093017578125	0.158416748046875	0.18370665720650287
600.0	240.0	-0.1209716796875	0.1346893310546875	0.18103967296251477
600.0	260.0	-0.138427734375	0.0933837890625	0.16698134537685655
600.0	280.0	-0.1605224609375	0.070709228515625	0.17540597328114596
600.0	300.0	-0.1793212890625	0.01959228515625	0.18038842077217843
600.0	320.0	-0.1971435546875	-0.038055419921875	0.20078295779336836
600.0	340.0	-0.2276611328125	-0.0955810546875	0.24691158216787976
600.0	360.0	-0.24169921875	-0.083770751953125	0.2558047130667305
600.0	380.0	-0.2359619140625	-0.037933349609375	0.23899155612829862
600.0	400.0	-0.217529296875	0.00653076171875	0.21762730951688708
600.0	420.0	-0.188720703125	0.105194091796875	0.21605855858300024
600.0	440.0	-0.15283203125	0.16107177734375	0.22203996764698816
600.0	460.0	-0.1065673828125	0.230010986328125	0.2534988380863763
600.0	480.0	-0.0809326171875	0.259765625	0.2720813636698755
600.0	500.0	-0.0426025390625	0.19903564453125	0.20354401029885882
600.0	520.0	-0.0670166015625	0.0821533203125	0.10602071931162843
600.0	540.0	-0.1019287109375	0.0421142578125	0.11028632201899811
600.0	560.0	-0.1343994140625	0.070556640625	0.151794077738984
600.0	580.0	-0.1536865234375	0.072021484375	0.16972519464676894
600.0	600.0	-0.1971435546875	0.0758056640625	0.2112157187776987
600.0	620.0	-0.218994140625	0.063720703125	0.228076218915578
600.0	640.0	-0.270263671875	0.0333251953125	0.2723105230760904
600.0	660.0	-0.296630859375	0.0128173828125	0.29690764900169414
600.0	680.0	-0.3172607421875	0.0101318359375	0.31742248287231917
600.0	700.0	-0.338623046875	0.0263671875	0.33964804791367287
600.0	720.0	-0.348876953125	0.0252685546875	0.3497908350397114
600.0	740.0	-0.3614501953125	0.0299072265625	0.36268538141494633
600.0	760.0	-0.258544921875	0.2706298828125	0.37428065685853623
600.0	780.0	0.530517578125	0.2552490234375	0.5887282604609811
600.0	800.0	0.6099853515625	0.2540283203125	0.6607666128381615
620.0	0.0	0.12158203125	0.2952967882156372	0.3193468074888911
620.0	20.0	0.1302490234375	0.2791938781738281	0.30808120636638126
620.0	40.0	0.1048583984375	0.2719993591308594	0.291511466481982
620.0	60.0	0.0653076171875	0.21170806884765625	0.22155223148935557
620.0	80.0	0.0023193359375	0.13587188720703125	0.1358916813215261
620.0	100.0	-0.025390625	0.13616943359375	0.1385164195434365
620.0	120.0	-0.0400390625	0.0772247314453125	0.08698727305002464
620.0	140.0	-0.02783203125	0.083038330078125	0.08757845754330579
620.0	160.0	-0.0211181640625	0.129974365234375	0.1316788231700503
620.0	180.0	-0.0472412109375	0.203338623046875	0.20875422782171502
620.0	200.0	-0.059326171875	0.195709228515625	0.20450353736677312
620.0	220.0	-0.0892333984375	0.1867828369140625	0.20700344818956737
620.0	240.0	-0.128173828125	0.156646728515625	0.2024023907241833
620.0	260.0	-0.146240234375	0.11029052734375	0.18316715472981884
620.0	280.0	-0.1688232421875	0.042510986328125	0.17409328264263763
620.0	300.0	-0.1866455078125	0.024322509765625	0.18822361718946143
620.0	320.0	-0.2059326171875	-0.055572509765625	0.21329919517744061
620.0	340.0	-0.2359619140625	-0.113067626953125	0.2616530396399967
620.0	360.0	-0.2452392578125	-0.078216552734375	0.25741041683287624
620.0	380.0	-0.2381591796875	-0.0347900390625	0.24068681245010742
620.0	400.0	-0.2239990234375	9.1552734375e-05	0.22399904214718608
620.0	420.0	-0.1971435546875	0.095855712890625	0.21921199522059287
620.0	440.0	-0.1568603515625	0.162109375	0.2255761941234086
620.0	460.0	-0.1036376953125	0.24578857421875	0.26674481270715006
620.0	480.0	-0.0755615234375	0.284149169921875	0.29402430952471675
620.0	500.0	-0.037109375	0.225311279296875	0.22834683770809053
620.0	520.0	-0.0693359375	0.11181640625	0.13156892085773503
620.0	540.0	-0.098876953125	0.047119140625	0.10953020255857274
620.0	560.0	-0.133056640625	0.085693359375	0.15826377177163226
620.0	580.0	-0.156982421875	0.0892333984375	0.1805715375535306
620.0	600.0	-0.1695556640625	0.07470703125	0.1852842781615964
620.0	620.0	-0.1981201171875	0.0733642578125	0.2112673546925026
620.0	640.0	-0.2515869140625	0.0296630859375	0.2533295758391177
620.0	660.0	-0.278564453125	-0.0023193359375	0.2785741083877346
620.0	680.0	-0.3162841796875	0.016845703125	0.3167324739182429
620.0	700.0	-0.3480224609375	0.0550537109375	0.35235003108412455
620.0	720.0	-0.3614501953125	0.058837890625	0.36620778400334947
620.0	740.0	-0.3931884765625	0.0770263671875	0.4006622509591379
620.0	760.0	-0.25927734375	0.28955078125	0.3886700347396761
620.0	780.0	0.54443359375	0.261962890625	0.604179190363377
620.0	800.0	0.611328125	0.262939453125	0.6654766956292982
