# Supplementary material for: Real-time emotion detection by quantitative facial motion analysis
Source: PLoS One. 2023 Mar 10;18(3):e0282730. doi: 10.1371/journal.pone.0282730 (PMC10004542; doi:10.1371/journal.pone.0282730)
Supplement: S1 Dataset — Data from each participant is organized into folders by Study ID and subsequently by emotions. The data files (.csv) contain the pixel displacement results after DISC-processing of videos. (ZIP) [file pone.0282730.s004.zip › S1_Dataset/1/neutral/result/100060_cropped_result.csv]

pos_x	pos_y	disp_x	disp_y	disp_xy_indi
0.0	0.0	0.2291339635848999	0.023926764726638794	0.2303798240697526
0.0	20.0	0.1538630723953247	-0.04566383361816406	0.160496201661087
0.0	40.0	0.21102046966552734	-0.107391357421875	0.2367752991060779
0.0	60.0	0.21847105026245117	-0.15897750854492188	0.27019150250503654
0.0	80.0	0.21660029888153076	-0.19055938720703125	0.28849362129566697
0.0	100.0	0.20068931579589844	-0.180023193359375	0.26960072630082577
0.0	120.0	0.230324387550354	-0.2823638916015625	0.3643881046093912
0.0	140.0	0.18972790241241455	-0.2006378173828125	0.27613802838065155
0.0	160.0	0.16332530975341797	-0.126861572265625	0.20680671005496007
0.0	180.0	0.16667866706848145	-0.1075897216796875	0.19838680970981487
0.0	200.0	0.12719058990478516	0.0069732666015625	0.12738160231141585
0.0	220.0	0.11674129962921143	-0.003326416015625	0.11678868131213027
0.0	240.0	0.06096231937408447	0.034332275390625	0.06996505925792952
0.0	260.0	-0.017428040504455566	0.082763671875	0.08457873242167685
0.0	280.0	-0.0053403377532958984	0.010894775390625	0.012133232798040496
0.0	300.0	0.006700038909912109	-0.023895263671875	0.0248168117884382
0.0	320.0	0.021993279457092285	-0.04852294921875	0.05327458063807869
0.0	340.0	0.04141640663146973	-0.022979736328125	0.04736440667815229
0.0	360.0	0.08231091499328613	-0.052978515625	0.09788671945090582
0.0	380.0	0.10456836223602295	-0.12908935546875	0.16612827596788393
0.0	400.0	0.10227704048156738	-0.124237060546875	0.16092060223289018
0.0	420.0	0.08762717247009277	-0.09429931640625	0.12872793958496126
0.0	440.0	0.10169434547424316	-0.09954833984375	0.14230815811850517
0.0	460.0	0.11275529861450195	-0.025177001953125	0.11553198168902482
0.0	480.0	0.13767337799072266	0.011505126953125	0.13815327340886252
0.0	500.0	0.1471482515335083	0.058441162109375	0.15832870036118807
0.0	520.0	0.1583937406539917	0.15777587890625	0.2235661088872901
0.0	540.0	0.2132112979888916	0.1856689453125	0.28272250501784263
0.0	560.0	0.22048604488372803	0.205078125	0.3011164780313176
0.0	580.0	0.3001992702484131	0.284912109375	0.413877411712927
0.0	600.0	0.07897055149078369	-0.0274658203125	0.08361052139651479
0.0	620.0	0.026269078254699707	0.04669189453125	0.05357422409395129
0.0	640.0	-0.142297625541687	0.2017822265625	0.2469102695136884
0.0	660.0	-0.18322443962097168	0.24658203125	0.3072033421201584
0.0	680.0	-0.2071692943572998	0.26177978515625	0.33383794338114703
0.0	700.0	-0.22093915939331055	0.3548583984375	0.4180174578831011
0.0	720.0	-0.13386201858520508	0.2034912109375	0.243572808311018
0.0	740.0	0.31867897510528564	0.1177978515625	0.3397537682011725
0.0	760.0	0.7281011343002319	-0.07672119140625	0.7321320939421239
0.0	780.0	0.6739056706428528	-0.06597900390625	0.6771278179790386
0.0	800.0	0.6054427623748779	-0.01934814453125	0.6057518379740379
20.0	0.0	0.15917205810546875	0.03579699248075485	0.16314768999957657
20.0	20.0	0.1490955352783203	0.0028629302978515625	0.14912301971801406
20.0	40.0	0.1755390167236328	-0.040088653564453125	0.18005845311151203
20.0	60.0	0.18648910522460938	-0.06992721557617188	0.19916827519891778
20.0	80.0	0.1806354522705078	-0.087066650390625	0.2005237348226245
20.0	100.0	0.16119956970214844	-0.07045745849609375	0.1759248553499095
20.0	120.0	0.18108367919921875	-0.1203460693359375	0.21742694238970442
20.0	140.0	0.14303016662597656	-0.0433807373046875	0.14946409914809952
20.0	160.0	0.13861083984375	-0.014678955078125	0.13938592699542993
20.0	180.0	0.1424102783203125	-0.01495361328125	0.14319321883886138
20.0	200.0	0.06032371520996094	0.089263916015625	0.10773577548417715
20.0	220.0	0.024181365966796875	0.10601806640625	0.10874083347363214
20.0	240.0	-0.00811767578125	0.116119384765625	0.11640278423833665
20.0	260.0	-0.0337066650390625	0.10595703125	0.11118917096268428
20.0	280.0	-0.01038360595703125	0.024627685546875	0.02672718032390717
20.0	300.0	0.011943817138671875	-0.0001220703125	0.011944440924682321
20.0	320.0	0.03223991394042969	-0.02825927734375	0.04287188830547699
20.0	340.0	0.0483551025390625	-0.013519287109375	0.050209432037307114
20.0	360.0	0.09248542785644531	-0.039642333984375	0.10062340189796051
20.0	380.0	0.11419677734375	-0.11212158203125	0.16003797397145572
20.0	400.0	0.11870765686035156	-0.11212158203125	0.16328734474681525
20.0	420.0	0.11043548583984375	-0.094146728515625	0.14511927171425967
20.0	440.0	0.11343193054199219	-0.092254638671875	0.14621122126212321
20.0	460.0	0.11277389526367188	0.0223388671875	0.11496510966446472
20.0	480.0	0.12247657775878906	0.060516357421875	0.1366116452397702
20.0	500.0	0.12076377868652344	0.14703369140625	0.19027032519863935
20.0	520.0	0.0967559814453125	0.19000244140625	0.21321971692547836
20.0	540.0	0.05778694152832031	0.18280029296875	0.19171665999765994
20.0	560.0	0.03837394714355469	0.18115234375	0.1851721670918567
20.0	580.0	-0.025165557861328125	0.16912841796875	0.17099042975290768
20.0	600.0	-0.10665512084960938	0.1068115234375	0.15094375224726722
20.0	620.0	-0.16490936279296875	0.1158447265625	0.2015318798828696
20.0	640.0	-0.2681922912597656	0.154541015625	0.30953195408805445
20.0	660.0	-0.3526744842529297	0.13946533203125	0.37924908791143686
20.0	680.0	-0.42603111267089844	0.1549072265625	0.45331970815848
20.0	700.0	-0.4704551696777344	0.14508056640625	0.492317415317866
20.0	720.0	-0.502532958984375	0.112548828125	0.5149821487953755
20.0	740.0	-0.48462867736816406	0.0784912109375	0.49094381055478353
20.0	760.0	-0.4600677490234375	0.1748046875	0.49215750777923256
20.0	780.0	0.6680736541748047	-0.03900146484375	0.6692111189022749
20.0	800.0	0.587615966796875	0.028564453125	0.5883098268913722
40.0	0.0	0.12187576293945312	0.06761200726032257	0.13937390400589234
40.0	20.0	0.11869049072265625	0.06243705749511719	0.13411121778819815
40.0	40.0	0.1432952880859375	0.042743682861328125	0.14953448435789524
40.0	60.0	0.16492080688476562	0.002841949462890625	0.16494529159776516
40.0	80.0	0.15350723266601562	-0.00122833251953125	0.15351214701630875
40.0	100.0	0.14255905151367188	-0.0060272216796875	0.14268640639407051
40.0	120.0	0.1709136962890625	-0.08356475830078125	0.19024868043972837
40.0	140.0	0.1424407958984375	-0.03717041015625	0.14721080030814376
40.0	160.0	0.13129043579101562	-0.001678466796875	0.13130116443117712
40.0	180.0	0.13834381103515625	0.0032806396484375	0.13838270357322088
40.0	200.0	0.06266021728515625	0.0923614501953125	0.111610663972598
40.0	220.0	0.06872940063476562	0.041900634765625	0.08049468122414315
40.0	240.0	0.044647216796875	0.024444580078125	0.05090099667887676
40.0	260.0	0.017757415771484375	-0.005889892578125	0.018708731904199548
40.0	280.0	0.028163909912109375	-0.098052978515625	0.1020176083689626
40.0	300.0	0.0296173095703125	-0.07232666015625	0.07815581101582535
40.0	320.0	0.03617095947265625	-0.036895751953125	0.05166850899105826
40.0	340.0	0.05249786376953125	-0.021820068359375	0.05685192242635301
40.0	360.0	0.09474563598632812	-0.02703857421875	0.09852827022858286
40.0	380.0	0.1154937744140625	-0.0654296875	0.13273980538916733
40.0	400.0	0.1265716552734375	-0.0770263671875	0.14816695029851115
40.0	420.0	0.12005233764648438	-0.062469482421875	0.1353329228548709
40.0	440.0	0.12386703491210938	-0.083770751953125	0.14953454858563528
40.0	460.0	0.12258529663085938	-0.003631591796875	0.12263907782209924
40.0	480.0	0.13025283813476562	0.010589599609375	0.13068259816076633
40.0	500.0	0.12729263305664062	0.115753173828125	0.17205293279039646
40.0	520.0	0.10027313232421875	0.19390869140625	0.21830089708701286
40.0	540.0	0.06998825073242188	0.19488525390625	0.20707152732978013
40.0	560.0	0.07705307006835938	0.194091796875	0.20882720421708892
40.0	580.0	-0.01877593994140625	0.1651611328125	0.16622495514389998
40.0	600.0	-0.09339523315429688	0.14508056640625	0.172542865180522
40.0	620.0	-0.21649551391601562	0.14190673828125	0.2588587064701184
40.0	640.0	-0.3401985168457031	0.1468505859375	0.37054031555851413
40.0	660.0	-0.42028045654296875	0.13751220703125	0.4422050081518431
40.0	680.0	-0.48923492431640625	0.149658203125	0.5116135151982242
40.0	700.0	-0.5187149047851562	0.13885498046875	0.5369784521256422
40.0	720.0	-0.5301628112792969	0.11309814453125	0.5420920556141539
40.0	740.0	-0.5074577331542969	0.08843994140625	0.5151067599770348
40.0	760.0	-0.4604034423828125	0.19024658203125	0.4981617124313318
40.0	780.0	0.6589317321777344	-0.0140380859375	0.6590812510817905
40.0	800.0	0.5722770690917969	0.063720703125	0.575813660670743
60.0	0.0	0.10747909545898438	0.12371593713760376	0.1638822414495146
60.0	20.0	0.10464096069335938	0.12371444702148438	0.16203393180646097
60.0	40.0	0.10140228271484375	0.12263870239257812	0.15913099718256166
60.0	60.0	0.098907470703125	0.12151718139648438	0.1566815660358155
60.0	80.0	0.10400009155273438	0.097686767578125	0.1426839991128639
60.0	100.0	0.10445022583007812	0.07684326171875	0.12967164897359265
60.0	120.0	0.10422134399414062	0.0566253662109375	0.11861079479738669
60.0	140.0	0.10126876831054688	0.055023193359375	0.11525153032649238
60.0	160.0	0.0958709716796875	0.0825653076171875	0.12652380500415028
60.0	180.0	0.10468292236328125	0.07757568359375	0.13029390208123473
60.0	200.0	0.07502365112304688	0.0798797607421875	0.10958706312362683
60.0	220.0	0.09445953369140625	0.005645751953125	0.09462810375524877
60.0	240.0	0.06631088256835938	-0.0313262939453125	0.07333805178311509
60.0	260.0	0.07513427734375	-0.15277099609375	0.17024728156256747
60.0	280.0	0.08216476440429688	-0.2860107421875	0.29757888560221846
60.0	300.0	0.07636260986328125	-0.258331298828125	0.2693813433394334
60.0	320.0	0.08575439453125	-0.2310791015625	0.246477924691753
60.0	340.0	0.09139633178710938	-0.2059326171875	0.22530320078914282
60.0	360.0	0.0933685302734375	-0.05535888671875	0.10854625181995559
60.0	380.0	0.11516189575195312	-0.066253662109375	0.1328601143160992
60.0	400.0	0.13785171508789062	-0.119232177734375	0.1822619202136161
60.0	420.0	0.13350677490234375	-0.12469482421875	0.18268239688533222
60.0	440.0	0.12479782104492188	-0.1243896484375	0.17620238584072917
60.0	460.0	0.12744522094726562	-0.072021484375	0.1463877677740723
60.0	480.0	0.11637115478515625	-0.083099365234375	0.1429956298926189
60.0	500.0	0.10399627685546875	0.055267333984375	0.11776970665472407
60.0	520.0	0.08106613159179688	0.18145751953125	0.19874241893891828
60.0	540.0	0.056056976318359375	0.192626953125	0.20061786476826546
60.0	560.0	0.07065582275390625	0.19976806640625	0.21189508169073515
60.0	580.0	-0.024517059326171875	0.17596435546875	0.17766412297798237
60.0	600.0	-0.09774398803710938	0.1580810546875	0.1858588363476726
60.0	620.0	-0.22810745239257812	0.14385986328125	0.2696825357718446
60.0	640.0	-0.3409423828125	0.12725830078125	0.3639181000109728
60.0	660.0	-0.40454864501953125	0.11346435546875	0.420159215237602
60.0	680.0	-0.46949005126953125	0.119140625	0.4843711353564101
60.0	700.0	-0.4938774108886719	0.0986328125	0.5036301506936992
60.0	720.0	-0.5081634521484375	0.0987548828125	0.517670378695486
60.0	740.0	-0.5252342224121094	0.0555419921875	0.528162760225491
60.0	760.0	-0.52099609375	0.13916015625	0.5392610488346837
60.0	780.0	0.644683837890625	0.0787353515625	0.6494740229008825
60.0	800.0	0.552032470703125	0.10504150390625	0.5619373330305465
80.0	0.0	0.1160125732421875	0.11285741627216339	0.1618508991569163
80.0	20.0	0.13330078125	0.09910392761230469	0.16610444530489027
80.0	40.0	0.1107330322265625	0.11722946166992188	0.16125926673995702
80.0	60.0	0.086669921875	0.15045166015625	0.17363000144442303
80.0	80.0	0.08489227294921875	0.13129425048828125	0.15634857919969788
80.0	100.0	0.06575775146484375	0.13332366943359375	0.14865827494273684
80.0	120.0	0.07396697998046875	0.10764312744140625	0.1306068796534007
80.0	140.0	0.08269500732421875	0.086700439453125	0.11981414957223369
80.0	160.0	0.07949066162109375	0.114166259765625	0.13911398259639968
80.0	180.0	0.10839080810546875	0.0872039794921875	0.1391154244540497
80.0	200.0	0.11211395263671875	0.024322509765625	0.11472193712244985
80.0	220.0	0.11667633056640625	-0.04876708984375	0.12645787902012942
80.0	240.0	0.143035888671875	-0.2340240478515625	0.274274534765777
80.0	260.0	0.11167144775390625	-0.35791015625	0.3749269157987365
80.0	280.0	0.08162689208984375	-0.3751220703125	0.38390040003597703
80.0	300.0	0.10332489013671875	-0.33514404296875	0.3507100832015018
80.0	320.0	0.1246337890625	-0.298065185546875	0.3230734223224943
80.0	340.0	0.13990020751953125	-0.229095458984375	0.2684339721258644
80.0	360.0	0.1584014892578125	-0.200347900390625	0.25540225721403614
80.0	380.0	0.151214599609375	-0.261474609375	0.3020510329113814
80.0	400.0	0.16607666015625	-0.349151611328125	0.3866371745469913
80.0	420.0	0.16728973388671875	-0.344696044921875	0.3831464712726354
80.0	440.0	0.1500701904296875	-0.31561279296875	0.3494746015680363
80.0	460.0	0.14232635498046875	-0.245758056640625	0.2839961508996258
80.0	480.0	0.095123291015625	-0.260467529296875	0.2772936607852075
80.0	500.0	0.0727081298828125	-0.070343017578125	0.10116626054694487
80.0	520.0	0.06035614013671875	0.14642333984375	0.15837505517979003
80.0	540.0	0.04270172119140625	0.18212890625	0.18706783658483325
80.0	560.0	0.06296539306640625	0.2066650390625	0.2160441600569469
80.0	580.0	-0.0355987548828125	0.1834716796875	0.18689336156364453
80.0	600.0	-0.10793304443359375	0.17193603515625	0.20300626164223448
80.0	620.0	-0.24071502685546875	0.15643310546875	0.28708019896995
80.0	640.0	-0.34970855712890625	0.140625	0.3769236866451636
80.0	660.0	-0.40622711181640625	0.12298583984375	0.4244360766673488
80.0	680.0	-0.46646881103515625	0.1202392578125	0.48171633851038637
80.0	700.0	-0.48513031005859375	0.09649658203125	0.4946342164481356
80.0	720.0	-0.49698638916015625	0.08575439453125	0.5043305336700045
80.0	740.0	-0.5116195678710938	0.013671875	0.5118022102283463
80.0	760.0	0.0676422119140625	0.28729248046875	0.2951481630749445
80.0	780.0	0.7305374145507812	-0.00634765625	0.7305649914952181
80.0	800.0	0.71405029296875	-0.00830078125	0.7140985393194121
100.0	0.0	0.13407135009765625	0.11133405566215515	0.17427104999738818
100.0	20.0	0.15424346923828125	0.09707069396972656	0.1822464469624166
100.0	40.0	0.1318817138671875	0.11211395263671875	0.1730962877371295
100.0	60.0	0.0936126708984375	0.1574859619140625	0.18320797022164922
100.0	80.0	0.08792877197265625	0.1513671875	0.1750528331455379
100.0	100.0	0.06268310546875	0.1544036865234375	0.16664234192795777
100.0	120.0	0.0567169189453125	0.13935089111328125	0.1504509213953664
100.0	140.0	0.0868988037109375	0.07861328125	0.11718127015561679
100.0	160.0	0.0810394287109375	0.1087799072265625	0.13564828499474169
100.0	180.0	0.19316864013671875	-0.0246734619140625	0.194738037514744
100.0	200.0	0.2372894287109375	-0.1393585205078125	0.27518551963373633
100.0	220.0	0.2808990478515625	-0.2317047119140625	0.36413094980665006
100.0	240.0	0.32740020751953125	-0.52166748046875	0.6158959782807855
100.0	260.0	0.17169952392578125	-0.511871337890625	0.5399009104180862
100.0	280.0	0.197052001953125	-0.4530029296875	0.4940052082510795
100.0	300.0	0.1865692138671875	-0.436859130859375	0.47503049562973204
100.0	320.0	0.18073272705078125	-0.37506103515625	0.4163353200482635
100.0	340.0	0.336151123046875	-0.287017822265625	0.44201448825098166
100.0	360.0	0.4216461181640625	-0.402313232421875	0.5827875993400685
100.0	380.0	0.616943359375	-0.52520751953125	0.8102234551338777
100.0	400.0	0.7781829833984375	-0.64996337890625	1.0139137781735301
100.0	420.0	0.8113861083984375	-0.646209716796875	1.0372725847069604
100.0	440.0	0.8780288696289062	-0.654632568359375	1.0952070559755387
100.0	460.0	0.9120254516601562	-0.579315185546875	1.0804612481163414
100.0	480.0	0.8870697021484375	-0.54345703125	1.0403067822929835
100.0	500.0	0.7015609741210938	-0.486572265625	0.853780047837371
100.0	520.0	0.2702484130859375	-0.3641357421875	0.45346338718126844
100.0	540.0	0.1490020751953125	-0.2711181640625	0.30936495809501474
100.0	560.0	0.1688232421875	-0.07861328125	0.18622925412402552
100.0	580.0	-0.02748870849609375	0.08489990234375	0.08923913106234005
100.0	600.0	-0.08399200439453125	0.2298583984375	0.2447233951514719
100.0	620.0	-0.26552581787109375	0.17388916015625	0.31739785754784045
100.0	640.0	-0.3766632080078125	0.125732421875	0.3970942132256394
100.0	660.0	-0.43117523193359375	0.09637451171875	0.4418145845736827
100.0	680.0	-0.48477935791015625	0.09375	0.4937611652973362
100.0	700.0	-0.48468017578125	0.0377197265625	0.4861457091935433
100.0	720.0	-0.458221435546875	-0.00531005859375	0.45825220208626166
100.0	740.0	-0.44150543212890625	0.04583740234375	0.4438784901895507
100.0	760.0	0.6220245361328125	-0.0347900390625	0.6229966856807594
100.0	780.0	0.7322616577148438	0.00225830078125	0.7322651400153565
100.0	800.0	0.7178497314453125	0.00042724609375	0.7178498585883624
120.0	0.0	0.14360809326171875	0.11586108803749084	0.18451849818242536
120.0	20.0	0.16211700439453125	0.09608650207519531	0.18845301535104972
120.0	40.0	0.141204833984375	0.10240554809570312	0.1744296460505962
120.0	60.0	0.09168243408203125	0.16261672973632812	0.1866811975249355
120.0	80.0	0.10509490966796875	0.14068603515625	0.17560609478632602
120.0	100.0	0.072021484375	0.15161895751953125	0.167855302242401
120.0	120.0	0.0760498046875	0.12644195556640625	0.14755046906216174
120.0	140.0	0.1361541748046875	0.0354766845703125	0.14070022908597857
120.0	160.0	0.178497314453125	-0.0071563720703125	0.17864071464306935
120.0	180.0	0.29613494873046875	-0.1519012451171875	0.3328211173104093
120.0	200.0	0.30098724365234375	-0.2287445068359375	0.3780441379641425
120.0	220.0	0.30385589599609375	-0.2856292724609375	0.4170281607015927
120.0	240.0	0.25998687744140625	-0.561309814453125	0.6185967056516988
120.0	260.0	-0.26607513427734375	-0.550994873046875	0.6118752546104871
120.0	280.0	-0.5970916748046875	-0.418487548828125	0.7291435363803475
120.0	300.0	-0.6237411499023438	-0.428558349609375	0.7567795459058135
120.0	320.0	-0.7076797485351562	-0.3502197265625	0.7895976718305939
120.0	340.0	-0.60797119140625	-0.160675048828125	0.6288445283978031
120.0	360.0	-0.0954742431640625	-0.270294189453125	0.2866605657565623
120.0	380.0	0.6345596313476562	-0.591796875	0.8676920346504507
120.0	400.0	0.749969482421875	-0.684051513671875	1.0150766955855692
120.0	420.0	0.7973556518554688	-0.679840087890625	1.0478351877318266
120.0	440.0	0.852996826171875	-0.6876220703125	1.0956403137162034
120.0	460.0	0.8700942993164062	-0.620574951171875	1.0687269809099436
120.0	480.0	0.8455123901367188	-0.57330322265625	1.0215516565415323
120.0	500.0	0.6986923217773438	-0.516937255859375	0.8691346771393006
120.0	520.0	0.6053009033203125	-0.464599609375	0.7630478232665295
120.0	540.0	0.44422149658203125	-0.33917236328125	0.5589012703862533
120.0	560.0	0.32723236083984375	-0.12689208984375	0.3509738173222214
120.0	580.0	0.281005859375	0.0445556640625	0.2845162564830569
120.0	600.0	0.217681884765625	0.1610107421875	0.2707579399664661
120.0	620.0	-0.40515899658203125	0.21063232421875	0.4566396703278757
120.0	640.0	-0.44879913330078125	-0.18524169921875	0.48552564214568755
120.0	660.0	-0.43921661376953125	-0.3861083984375	0.5847999052283993
120.0	680.0	-0.45726776123046875	-0.452880859375	0.6435797372889885
120.0	700.0	-0.4371490478515625	-0.51068115234375	0.6722310089520328
120.0	720.0	-0.2513427734375	-0.502197265625	0.5615828374874727
120.0	740.0	0.4539337158203125	0.1461181640625	0.47687140428781416
120.0	760.0	0.70556640625	0.03326416015625	0.7063500959010629
120.0	780.0	0.7175827026367188	0.02471923828125	0.7180083396901618
120.0	800.0	0.710052490234375	0.01995849609375	0.7103329363434877
140.0	0.0	0.13970947265625	0.13484182953834534	0.19416759704733344
140.0	20.0	0.1681976318359375	0.09422492980957031	0.19279206610448477
140.0	40.0	0.150421142578125	0.09637451171875	0.17864648511385856
140.0	60.0	0.1212921142578125	0.13115692138671875	0.1786446612937878
140.0	80.0	0.1427459716796875	0.099456787109375	0.1739771965887992
140.0	100.0	0.1009674072265625	0.13320159912109375	0.16714390006958396
140.0	120.0	0.1036834716796875	0.11864471435546875	0.15756532151473981
140.0	140.0	0.212677001953125	-0.04248046875	0.2168780703182995
140.0	160.0	0.2552947998046875	-0.0990447998046875	0.2738344521342523
140.0	180.0	0.264190673828125	-0.1764068603515625	0.31767293324558576
140.0	200.0	0.187255859375	-0.217010498046875	0.2866327146939486
140.0	220.0	0.1187896728515625	-0.244598388671875	0.2719179253323673
140.0	240.0	0.061309814453125	-0.49072265625	0.4945377828895708
140.0	260.0	-0.4853057861328125	-0.508880615234375	0.7031935626947271
140.0	280.0	-0.82135009765625	-0.447174072265625	0.9351901591797006
140.0	300.0	-0.7545013427734375	-0.5042724609375	0.907503714100875
140.0	320.0	-0.90399169921875	-0.476776123046875	1.0220158823443068
140.0	340.0	-0.90045166015625	-0.4248046875	0.995626543840671
140.0	360.0	-0.2574462890625	-0.573150634765625	0.6283154000056749
140.0	380.0	0.5150604248046875	-0.760498046875	0.9185012359821161
140.0	400.0	0.59130859375	-0.7333984375	0.9420823324795152
140.0	420.0	0.6804656982421875	-0.7021484375	0.9777760453027673
140.0	440.0	0.7492218017578125	-0.71026611328125	1.0323813539118558
140.0	460.0	0.7657928466796875	-0.633331298828125	0.9937541034386218
140.0	480.0	0.740478515625	-0.571533203125	0.9353922355763522
140.0	500.0	0.621795654296875	-0.49591064453125	0.7953346484731308
140.0	520.0	0.531280517578125	-0.405517578125	0.6683588067246857
140.0	540.0	0.3858489990234375	-0.276123046875	0.47447169258336386
140.0	560.0	0.2767486572265625	-0.06561279296875	0.28442021355358243
140.0	580.0	0.2494659423828125	0.12939453125	0.2810270469658605
140.0	600.0	0.22265625	0.20745849609375	0.30432685268563303
140.0	620.0	0.2197113037109375	0.23101806640625	0.31881405863675827
140.0	640.0	0.21923828125	0.25689697265625	0.3377298898904273
140.0	660.0	0.3097076416015625	0.24810791015625	0.39683290986069153
140.0	680.0	0.3181915283203125	0.2626953125	0.41261928687870236
140.0	700.0	0.311248779296875	0.23468017578125	0.3898083984709837
140.0	720.0	0.3068695068359375	0.15869140625	0.3454733805133675
140.0	740.0	0.4472808837890625	0.1468505859375	0.4707709459953024
140.0	760.0	0.6624908447265625	0.061767578125	0.6653640755661087
140.0	780.0	0.678802490234375	0.05963134765625	0.6814166995104313
140.0	800.0	0.6689300537109375	0.057861328125	0.6714278442618437
160.0	0.0	0.1474609375	0.14124795794487	0.20419528327553177
160.0	20.0	0.160308837890625	0.11241722106933594	0.19579722954831263
160.0	40.0	0.142974853515625	0.1175689697265625	0.18510610843616102
160.0	60.0	0.129730224609375	0.12450790405273438	0.17981142719194404
160.0	80.0	0.1363983154296875	0.11981201171875	0.1815472902693687
160.0	100.0	0.1240081787109375	0.13062286376953125	0.18011207879139404
160.0	120.0	0.17486572265625	0.0636138916015625	0.18607726396523538
160.0	140.0	0.2587738037109375	-0.0572509765625	0.26503123552590313
160.0	160.0	0.288116455078125	-0.096527099609375	0.30385617098519396
160.0	180.0	0.2337188720703125	-0.1620635986328125	0.28441012844769864
160.0	200.0	0.082061767578125	-0.2139739990234375	0.2291702553913318
160.0	220.0	0.0010528564453125	-0.2267913818359375	0.22679382571346257
160.0	240.0	-0.1024017333984375	-0.404998779296875	0.4177440918013845
160.0	260.0	-1.05059814453125	-0.4119873046875	1.1284901419667681
160.0	280.0	-1.737060546875	-0.50579833984375	1.8092018417242361
160.0	300.0	-1.69964599609375	-0.637786865234375	1.8153700993194215
160.0	320.0	-2.023193359375	-0.678466796875	2.133923279755137
160.0	340.0	-2.1926116943359375	-0.976959228515625	2.4004156674044093
160.0	360.0	-1.0227203369140625	-0.82452392578125	1.3136957759402812
160.0	380.0	0.4845123291015625	-0.81988525390625	0.9523465895483307
160.0	400.0	0.608978271484375	-0.76348876953125	0.9766113025868783
160.0	420.0	0.6769256591796875	-0.722198486328125	0.9898479689884147
160.0	440.0	0.7494049072265625	-0.698486328125	1.0244466143010078
160.0	460.0	0.691650390625	-0.59783935546875	0.9142166908337462
160.0	480.0	0.6402130126953125	-0.493621826171875	0.808415245339711
160.0	500.0	0.5033416748046875	-0.349761962890625	0.6129325185371476
160.0	520.0	0.4204864501953125	-0.2459716796875	0.4871456886868087
160.0	540.0	0.33856201171875	-0.14935302734375	0.37004129844625444
160.0	560.0	0.261444091796875	-0.00140380859375	0.26144786060333464
160.0	580.0	0.2388916015625	0.16143798828125	0.2883252006977421
160.0	600.0	0.2193145751953125	0.2147216796875	0.3069271617516471
160.0	620.0	0.209747314453125	0.2230224609375	0.30615838058579553
160.0	640.0	0.2073516845703125	0.2357177734375	0.31393883131667377
160.0	660.0	0.20745849609375	0.2396240234375	0.3169522049297907
160.0	680.0	0.23028564453125	0.25323486328125	0.34228551540818464
160.0	700.0	0.2782440185546875	0.16595458984375	0.32397632591235515
160.0	720.0	0.3485260009765625	0.1031494140625	0.3634696341899168
160.0	740.0	0.4830474853515625	0.1527099609375	0.5066114934286438
160.0	760.0	0.51324462890625	0.06787109375	0.517712791485719
160.0	780.0	0.527130126953125	0.0693359375	0.531670615109225
160.0	800.0	0.5218658447265625	0.07000732421875	0.52654058280102
180.0	0.0	0.115234375	0.17402485013008118	0.20871897289043428
180.0	20.0	0.1131439208984375	0.1586437225341797	0.19485732610239132
180.0	40.0	0.0998687744140625	0.16200637817382812	0.19031510363596557
180.0	60.0	0.0907440185546875	0.16297149658203125	0.18653199618735788
180.0	80.0	0.121826171875	0.14218902587890625	0.18724138226927645
180.0	100.0	0.1419677734375	0.13886260986328125	0.19858920693945878
180.0	120.0	0.219207763671875	0.04160308837890625	0.22312073103297167
180.0	140.0	0.2972412109375	-0.0281982421875	0.2985757497554955
180.0	160.0	0.265533447265625	-0.0778656005859375	0.2767147689794948
180.0	180.0	0.104827880859375	-0.13885498046875	0.17398158007801937
180.0	200.0	0.03106689453125	-0.189361572265625	0.19189308738650626
180.0	220.0	-0.0081634521484375	-0.19671630859375	0.1968856216632675
180.0	240.0	-0.21722412109375	-0.2915802001953125	0.36360051145576056
180.0	260.0	-1.380462646484375	-0.35894775390625	1.4263662251935814
180.0	280.0	-2.2863922119140625	-0.56707763671875	2.3556668679522157
180.0	300.0	-2.30877685546875	-0.684112548828125	2.407999283183507
180.0	320.0	-2.5517578125	-0.779632568359375	2.6682006812272236
180.0	340.0	-2.7244415283203125	-1.12713623046875	2.948392396420738
180.0	360.0	-1.04168701171875	-0.780242919921875	1.3014956183067818
180.0	380.0	0.4978790283203125	-0.77880859375	0.9243518553776106
180.0	400.0	0.5597381591796875	-0.69232177734375	0.8902899809760155
180.0	420.0	0.61083984375	-0.62249755859375	0.8721401981147892
180.0	440.0	0.565826416015625	-0.556121826171875	0.7933668877674618
180.0	460.0	0.3232269287109375	-0.345306396484375	0.47298219300194577
180.0	480.0	0.2555389404296875	-0.14764404296875	0.29512525052947514
180.0	500.0	0.19549560546875	-0.038787841796875	0.19930636825965337
180.0	520.0	0.1808929443359375	0.0208740234375	0.18209333366434335
180.0	540.0	0.1865386962890625	0.07965087890625	0.20283231429868664
180.0	560.0	0.2213592529296875	0.0726318359375	0.23297060425993937
180.0	580.0	0.23443603515625	0.16162109375	0.28474836702732603
180.0	600.0	0.217376708984375	0.19879150390625	0.29456866030551565
180.0	620.0	0.203521728515625	0.20269775390625	0.28724114158077435
180.0	640.0	0.19866943359375	0.20733642578125	0.2871549012296416
180.0	660.0	0.1894989013671875	0.2122802734375	0.284557108697131
180.0	680.0	0.191680908203125	0.24420166015625	0.3104448765765727
180.0	700.0	0.2441558837890625	0.124267578125	0.27396081209156753
180.0	720.0	0.3324432373046875	0.07672119140625	0.34118125276810746
180.0	740.0	0.3719024658203125	0.08807373046875	0.3821889926226431
180.0	760.0	0.3439483642578125	0.04144287109375	0.34643612519498895
180.0	780.0	0.340545654296875	0.043701171875	0.34333822257904084
180.0	800.0	0.314422607421875	0.04345703125	0.31741154614007666
200.0	0.0	0.13043212890625	0.1773131638765335	0.22011928206071144
200.0	20.0	0.1071319580078125	0.17444801330566406	0.20471777102362376
200.0	40.0	0.098663330078125	0.17345428466796875	0.19955160127591506
200.0	60.0	0.107269287109375	0.15868377685546875	0.1915391369774588
200.0	80.0	0.0986480712890625	0.1604766845703125	0.1883725252252343
200.0	100.0	0.1647186279296875	0.12750244140625	0.2083005015634697
200.0	120.0	0.2698516845703125	0.02767181396484375	0.2712667708244789
200.0	140.0	0.3191070556640625	-0.0160980224609375	0.31951284684929326
200.0	160.0	0.1983489990234375	-0.0645751953125	0.20859597614347006
200.0	180.0	0.1047821044921875	-0.1061248779296875	0.14913677996189528
200.0	200.0	0.0556793212890625	-0.149200439453125	0.15925124160337423
200.0	220.0	0.002593994140625	-0.1600799560546875	0.16010097168996906
200.0	240.0	-0.2105712890625	-0.1865386962890625	0.28131290939213227
200.0	260.0	-1.0569305419921875	-0.268707275390625	1.0905529654463153
200.0	280.0	-2.25048828125	-0.679656982421875	2.35087879691795
200.0	300.0	-2.2263946533203125	-0.72186279296875	2.3404954698110223
200.0	320.0	-2.365478515625	-0.802978515625	2.4980518618392975
200.0	340.0	-2.249359130859375	-0.997528076171875	2.460625685132057
200.0	360.0	-0.540191650390625	-0.708953857421875	0.8913038713621205
200.0	380.0	0.4442901611328125	-0.675079345703125	0.8081620321905626
200.0	400.0	0.4290618896484375	-0.534393310546875	0.6853249707298988
200.0	420.0	0.42425537109375	-0.42901611328125	0.6033634438353436
200.0	440.0	0.3709564208984375	-0.3228759765625	0.4917901609904033
200.0	460.0	0.255157470703125	-0.144805908203125	0.2933838542015357
200.0	480.0	0.166168212890625	0.0489501953125	0.17322816340421082
200.0	500.0	0.1331787109375	0.10943603515625	0.1723740550015987
200.0	520.0	0.13568115234375	0.15997314453125	0.20976363381802884
200.0	540.0	0.1322784423828125	0.19476318359375	0.2354363693289459
200.0	560.0	0.1512603759765625	0.1478271484375	0.21150074977581926
200.0	580.0	0.1887664794921875	0.16021728515625	0.24759313852106962
200.0	600.0	0.17352294921875	0.18841552734375	0.25614571019206295
200.0	620.0	0.1579437255859375	0.19085693359375	0.24773491791181765
200.0	640.0	0.17352294921875	0.1925048828125	0.2591685625461299
200.0	660.0	0.167236328125	0.19482421875	0.2567576009707999
200.0	680.0	0.1551666259765625	0.17425537109375	0.23332727267075096
200.0	700.0	0.1817169189453125	0.0634765625	0.19248457761024304
200.0	720.0	0.2440338134765625	0.036376953125	0.2467301863140628
200.0	740.0	0.330108642578125	0.07952880859375	0.3395534527892679
200.0	760.0	0.3292999267578125	0.05419921875	0.33373042575679407
200.0	780.0	0.338134765625	0.06097412109375	0.3435883629685804
200.0	800.0	0.319549560546875	0.0631103515625	0.32572202584419013
220.0	0.0	0.14178466796875	0.18915455043315887	0.2363944500629808
220.0	20.0	0.1107177734375	0.1970081329345703	0.22598811870831376
220.0	40.0	0.0951080322265625	0.20084762573242188	0.22222805078648344
220.0	60.0	0.094024658203125	0.19049072265625	0.21243199327858983
220.0	80.0	0.09576416015625	0.18300628662109375	0.20654799760170472
220.0	100.0	0.2353668212890625	0.11785888671875	0.26322662810266867
220.0	120.0	0.345458984375	0.03844451904296875	0.34759155762165983
220.0	140.0	0.244415283203125	-0.0080413818359375	0.2445475301144854
220.0	160.0	0.182281494140625	-0.0367431640625	0.18594785078473614
220.0	180.0	0.1513671875	-0.0635986328125	0.1641852963796678
220.0	200.0	0.1215057373046875	-0.0974273681640625	0.15574253197290555
220.0	220.0	0.079315185546875	-0.1014556884765625	0.12877948354683097
220.0	240.0	-0.0864715576171875	-0.0350341796875	0.09329911051622419
220.0	260.0	-0.8263092041015625	-0.08447265625	0.8306157537856409
220.0	280.0	-2.2845001220703125	-0.831878662109375	2.431247193563862
220.0	300.0	-2.2248382568359375	-0.79278564453125	2.361866708189859
220.0	320.0	-2.2703399658203125	-0.830535888671875	2.4174849374448972
220.0	340.0	-2.045196533203125	-0.95880126953125	2.25878921855954
220.0	360.0	-0.386322021484375	-0.665924072265625	0.7698698424452066
220.0	380.0	0.3832244873046875	-0.524139404296875	0.6492943267938074
220.0	400.0	0.4006195068359375	-0.43304443359375	0.5899351411163786
220.0	420.0	0.377899169921875	-0.308258056640625	0.4876790051986008
220.0	440.0	0.3226318359375	-0.1895751953125	0.3742059008596396
220.0	460.0	0.23223876953125	-0.0482177734375	0.23719148329705925
220.0	480.0	0.1715240478515625	0.080657958984375	0.18954209384437595
220.0	500.0	0.1518402099609375	0.123748779296875	0.19588060072005156
220.0	520.0	0.154266357421875	0.1610107421875	0.22298557830492824
220.0	540.0	0.1748809814453125	0.19354248046875	0.2608487098248182
220.0	560.0	0.1348419189453125	0.18951416015625	0.2325896816382511
220.0	580.0	0.1260223388671875	0.15618896484375	0.2006903650714663
220.0	600.0	0.1230316162109375	0.1610107421875	0.2026357265815804
220.0	620.0	0.11041259765625	0.1619873046875	0.19603782441437648
220.0	640.0	0.130767822265625	0.15899658203125	0.20586436417630444
220.0	660.0	0.1063079833984375	0.15863037109375	0.19095806337409085
220.0	680.0	0.0869140625	0.1121826171875	0.14191192289336044
220.0	700.0	0.127105712890625	-0.02099609375	0.12882817316950818
220.0	720.0	0.171478271484375	-0.05401611328125	0.1797846992524165
220.0	740.0	0.239776611328125	-0.0087890625	0.2399376397308843
220.0	760.0	0.287353515625	0.03021240234375	0.2889374191713973
220.0	780.0	0.30938720703125	0.0517578125	0.3136866510219756
220.0	800.0	0.3167724609375	0.067138671875	0.3238091926884394
240.0	0.0	0.1652069091796875	0.18685382604599	0.2494146650634854
240.0	20.0	0.138580322265625	0.1914348602294922	0.23632987841220943
240.0	40.0	0.1263885498046875	0.1905670166015625	0.22866974731728762
240.0	60.0	0.125335693359375	0.17670822143554688	0.21664448193478075
240.0	80.0	0.1588592529296875	0.1449432373046875	0.21504605153720302
240.0	100.0	0.315277099609375	0.10251617431640625	0.33152558805403176
240.0	120.0	0.2803192138671875	0.055084228515625	0.2856801251299775
240.0	140.0	0.1940155029296875	0.0215606689453125	0.1952098302402544
240.0	160.0	0.1549224853515625	-0.009124755859375	0.1551909715060715
240.0	180.0	0.146728515625	-0.029327392578125	0.1496307229580454
240.0	200.0	0.1423187255859375	-0.0667724609375	0.15720426582015942
240.0	220.0	0.1060791015625	-0.0856170654296875	0.13631968926423865
240.0	240.0	-0.00146484375	-0.03594970703125	0.03597953866914666
240.0	260.0	-0.6296844482421875	-0.0687255859375	0.633423800090051
240.0	280.0	-1.4976043701171875	-0.691314697265625	1.649465022378335
240.0	300.0	-1.2046661376953125	-0.448883056640625	1.2855802199196953
240.0	320.0	-1.0931243896484375	-0.38458251953125	1.158803109062654
240.0	340.0	-0.8360443115234375	-0.39215087890625	0.9234459392176907
240.0	360.0	0.1162109375	-0.25201416015625	0.27751778125714566
240.0	380.0	0.2548065185546875	-0.257537841796875	0.3622873194791015
240.0	400.0	0.279144287109375	-0.206207275390625	0.3470489496451851
240.0	420.0	0.2930755615234375	-0.111328125	0.3135079523366095
240.0	440.0	0.260589599609375	-0.0330810546875	0.2626809768594059
240.0	460.0	0.2148590087890625	0.016815185546875	0.21551599505093413
240.0	480.0	0.1731414794921875	0.097930908203125	0.19891816081552854
240.0	500.0	0.155426025390625	0.119415283203125	0.19600321229819107
240.0	520.0	0.1537628173828125	0.1575927734375	0.22017830558259674
240.0	540.0	0.16839599609375	0.1953125	0.25788405176872853
240.0	560.0	0.09716796875	0.142822265625	0.17274204383779598
240.0	580.0	0.098907470703125	0.06805419921875	0.1200585765041167
240.0	600.0	0.121856689453125	0.0858154296875	0.14904140611563488
240.0	620.0	0.1269073486328125	0.09417724609375	0.15803426469855505
240.0	640.0	0.142791748046875	0.0943603515625	0.17115302877039842
240.0	660.0	0.1121368408203125	0.08416748046875	0.1402099705356845
240.0	680.0	0.070404052734375	0.066650390625	0.09694846678462607
240.0	700.0	0.0945587158203125	-0.0758056640625	0.12119343811256128
240.0	720.0	0.1398162841796875	-0.12310791015625	0.18629050127382893
240.0	740.0	0.191497802734375	-0.13397216796875	0.23370911458978352
240.0	760.0	0.264739990234375	-0.14532470703125	0.3020041935189239
240.0	780.0	0.3086700439453125	-0.04876708984375	0.31249868012685994
240.0	800.0	0.3584136962890625	0.00372314453125	0.3584330334843441
260.0	0.0	0.15667724609375	0.21599674224853516	0.2668376886901504
260.0	20.0	0.139068603515625	0.21500587463378906	0.2560617164099833
260.0	40.0	0.1375732421875	0.20335006713867188	0.24551506424511488
260.0	60.0	0.1722412109375	0.16334915161132812	0.23738150744604566
260.0	80.0	0.198333740234375	0.12879180908203125	0.23648171726790831
260.0	100.0	0.245574951171875	0.0959014892578125	0.2636364016689181
260.0	120.0	0.20367431640625	0.0574493408203125	0.21162148738783984
260.0	140.0	0.152374267578125	0.0329742431640625	0.15590130894964532
260.0	160.0	0.139373779296875	0.007171630859375	0.1395581693942607
260.0	180.0	0.141845703125	-0.022186279296875	0.14357031198706988
260.0	200.0	0.134796142578125	-0.0604095458984375	0.1477136191743931
260.0	220.0	0.118316650390625	-0.1030731201171875	0.15691685011607118
260.0	240.0	0.151031494140625	-0.0763092041015625	0.16921467682492428
260.0	260.0	-0.0244140625	0.04449462890625	0.05075252160492919
260.0	280.0	-0.034088134765625	0.1103515625	0.11549661587246103
260.0	300.0	-0.0103759765625	0.009124755859375	0.013817454871239773
260.0	320.0	-0.01934814453125	0.023284912109375	0.030274375777932364
260.0	340.0	0.02838134765625	-0.008270263671875	0.02956176848544861
260.0	360.0	0.154937744140625	-0.1151123046875	0.19301955147044977
260.0	380.0	0.233062744140625	-0.040283203125	0.23651845416450795
260.0	400.0	0.267608642578125	-0.014251708984375	0.26798786687363657
260.0	420.0	0.287841796875	0.021148681640625	0.28861768269349897
260.0	440.0	0.263031005859375	0.02423095703125	0.2641447506993937
260.0	460.0	0.2244873046875	0.036407470703125	0.2274204341937139
260.0	480.0	0.175689697265625	0.077880859375	0.19217777702501265
260.0	500.0	0.143096923828125	0.082611083984375	0.16523111331146342
260.0	520.0	0.12506103515625	0.111572265625	0.16759663770806488
260.0	540.0	0.100494384765625	0.1343994140625	0.16781633969838813
260.0	560.0	0.050537109375	0.0938720703125	0.10661127993198308
260.0	580.0	0.0751953125	-0.045654296875	0.08796959614050351
260.0	600.0	0.086944580078125	0.02496337890625	0.0904573396213845
260.0	620.0	0.11737060546875	0.0440673828125	0.12537062357683473
260.0	640.0	0.163818359375	0.0489501953125	0.1709753680781198
260.0	660.0	0.120513916015625	0.03302001953125	0.12495569472123008
260.0	680.0	0.1302490234375	-0.004638671875	0.1303315977926548
260.0	700.0	0.1334228515625	-0.10272216796875	0.16838497887658804
260.0	720.0	0.138946533203125	-0.16644287109375	0.2168164394761103
260.0	740.0	0.162445068359375	-0.173095703125	0.23738265032352332
260.0	760.0	0.241607666015625	-0.23150634765625	0.3346183696132869
260.0	780.0	0.260589599609375	-0.13519287109375	0.2935712040019349
260.0	800.0	0.340850830078125	-0.0955810546875	0.3539986248280093
280.0	0.0	0.170318603515625	0.23522916436195374	0.2904155410268805
280.0	20.0	0.159637451171875	0.23418807983398438	0.2834222513370844
280.0	40.0	0.171722412109375	0.2072296142578125	0.2691332380924062
280.0	60.0	0.201263427734375	0.176483154296875	0.2676812864097238
280.0	80.0	0.246551513671875	0.125823974609375	0.27680195353427944
280.0	100.0	0.200164794921875	0.0766448974609375	0.21433708366242624
280.0	120.0	0.15594482421875	0.05326080322265625	0.16478926348685263
280.0	140.0	0.10955810546875	0.0345916748046875	0.11488934867817382
280.0	160.0	0.131500244140625	0.018890380859375	0.13285014376377702
280.0	180.0	0.128082275390625	-0.011444091796875	0.1285925211911455
280.0	200.0	0.134185791015625	-0.0317840576171875	0.13789870495802956
280.0	220.0	0.148040771484375	-0.08013916015625	0.16833999825424148
280.0	240.0	0.1634521484375	-0.0557861328125	0.1727098649267274
280.0	260.0	0.168914794921875	-0.018157958984375	0.16988796136859532
280.0	280.0	0.138671875	0.03057861328125	0.14200331160300406
280.0	300.0	0.18121337890625	0.052337646484375	0.18862003587674228
280.0	320.0	0.157470703125	0.060150146484375	0.16856767918190502
280.0	340.0	0.15484619140625	0.063262939453125	0.16727086566784657
280.0	360.0	0.18817138671875	0.058074951171875	0.19692935467642458
280.0	380.0	0.235321044921875	0.051605224609375	0.2409130411374759
280.0	400.0	0.27191162109375	0.058746337890625	0.278185301375523
280.0	420.0	0.301055908203125	0.06103515625	0.30718064744132295
280.0	440.0	0.3055419921875	0.05816650390625	0.3110293413274415
280.0	460.0	0.3050537109375	0.05084228515625	0.3092615471031749
280.0	480.0	0.28314208984375	0.052215576171875	0.28791649733220753
280.0	500.0	0.21875	0.0406494140625	0.222494803003631
280.0	520.0	0.16656494140625	0.04718017578125	0.17311801954856446
280.0	540.0	0.12310791015625	0.06317138671875	0.13836972805859374
280.0	560.0	0.05706787109375	0.067138671875	0.08811551039579685
280.0	580.0	0.06134033203125	-0.05914306640625	0.08520879436794122
280.0	600.0	0.054840087890625	0.02825927734375	0.06169296552964898
280.0	620.0	0.11883544921875	0.04296875	0.12636525419427846
280.0	640.0	0.16009521484375	0.04803466796875	0.16714606529240983
280.0	660.0	0.12591552734375	0.03350830078125	0.13029783669540096
280.0	680.0	0.157806396484375	-0.0284423828125	0.1603490814175016
280.0	700.0	0.141815185546875	-0.139404296875	0.19885951030541063
280.0	720.0	0.136962890625	-0.20977783203125	0.25053058140691536
280.0	740.0	0.14788818359375	-0.22650146484375	0.2705066143794329
280.0	760.0	0.2232666015625	-0.30169677734375	0.3753250868685337
280.0	780.0	0.251129150390625	-0.16552734375	0.30077425372669087
280.0	800.0	0.321807861328125	-0.13226318359375	0.34792793700267266
300.0	0.0	0.07916259765625	0.2993957996368408	0.3096846165179482
300.0	20.0	0.069061279296875	0.29607391357421875	0.3040217469150438
300.0	40.0	0.09197998046875	0.24541473388671875	0.26208530751593195
300.0	60.0	0.1099853515625	0.19278717041015625	0.22195420841489208
300.0	80.0	0.20172119140625	0.1321868896484375	0.24117382291054132
300.0	100.0	0.161163330078125	0.09133148193359375	0.1852432415880726
300.0	120.0	0.127960205078125	0.0704498291015625	0.1460718744456823
300.0	140.0	0.11236572265625	0.0467987060546875	0.1217217093063285
300.0	160.0	0.092803955078125	0.0219268798828125	0.09535912195242745
300.0	180.0	0.078582763671875	0.0040130615234375	0.07868516638541632
300.0	200.0	0.10430908203125	-0.011810302734375	0.10497555832135225
300.0	220.0	0.11322021484375	-0.0302886962890625	0.1172016304159459
300.0	240.0	0.121826171875	-0.0071258544921875	0.12203439660997578
300.0	260.0	0.078338623046875	0.0257568359375	0.08246426170403556
300.0	280.0	0.01470947265625	0.051666259765625	0.05371937252047912
300.0	300.0	0.074371337890625	0.0655517578125	0.09913691972191878
300.0	320.0	0.072998046875	0.073333740234375	0.10347247123910537
300.0	340.0	0.09466552734375	0.084381103515625	0.12681377171973438
300.0	360.0	0.16754150390625	0.07647705078125	0.18417083055512856
300.0	380.0	0.21502685546875	0.082122802734375	0.23017537509848393
300.0	400.0	0.254974365234375	0.090118408203125	0.27043160766400354
300.0	420.0	0.286285400390625	0.079376220703125	0.29708570293760633
300.0	440.0	0.297088623046875	0.07733154296875	0.3069883018647711
300.0	460.0	0.2955322265625	0.064849853515625	0.3025637130225415
300.0	480.0	0.28802490234375	0.045440673828125	0.2915873783415201
300.0	500.0	0.23736572265625	0.036376953125	0.240136979681977
300.0	520.0	0.18890380859375	0.04083251953125	0.1932665091330985
300.0	540.0	0.152130126953125	0.056396484375	0.16224715398623654
300.0	560.0	0.14031982421875	0.043212890625	0.14682304650479472
300.0	580.0	0.1212158203125	-0.06121826171875	0.13579746191257647
300.0	600.0	0.107666015625	0.0198974609375	0.10948917696431042
300.0	620.0	0.13629150390625	0.0284423828125	0.1392276667084533
300.0	640.0	0.140045166015625	0.03192138671875	0.14363712422069705
300.0	660.0	0.1102294921875	0.01788330078125	0.11167073651922772
300.0	680.0	0.18109130859375	-0.0323486328125	0.18395786499368474
300.0	700.0	0.16204833984375	-0.1591796875	0.22715157353342977
300.0	720.0	0.145965576171875	-0.2208251953125	0.26470684976401954
300.0	740.0	0.1531982421875	-0.2454833984375	0.2893644765996066
300.0	760.0	0.19195556640625	-0.32861328125	0.3805701355706144
300.0	780.0	0.230804443359375	-0.21246337890625	0.3137058788908676
300.0	800.0	0.30938720703125	-0.19140625	0.36380873603263025
320.0	0.0	0.072662353515625	0.306403785943985	0.31490172698674906
320.0	20.0	0.071319580078125	0.29122352600097656	0.2998293257821215
320.0	40.0	0.097900390625	0.22552490234375	0.2458576174571078
320.0	60.0	0.1282958984375	0.17980575561523438	0.22088446597316594
320.0	80.0	0.17724609375	0.12955474853515625	0.21954637464016882
320.0	100.0	0.1302490234375	0.0919952392578125	0.15946138138284327
320.0	120.0	0.122100830078125	0.07799530029296875	0.1448857466197332
320.0	140.0	0.10516357421875	0.0554046630859375	0.11886569746621094
320.0	160.0	0.124847412109375	0.034759521484375	0.12959591291484018
320.0	180.0	0.125091552734375	0.0227203369140625	0.12713815428495662
320.0	200.0	0.119049072265625	-0.0057830810546875	0.11918945269524099
320.0	220.0	0.110931396484375	-0.0096435546875	0.11134977715731814
320.0	240.0	0.100799560546875	-0.017669677734375	0.10233654732147156
320.0	260.0	0.011383056640625	0.037750244140625	0.03942911248253591
320.0	280.0	-0.049072265625	0.0665283203125	0.08266864373614193
320.0	300.0	0.071990966796875	0.07281494140625	0.1023948972964199
320.0	320.0	0.0880126953125	0.076751708984375	0.11677782053195354
320.0	340.0	0.11737060546875	0.087310791015625	0.14628408408256555
320.0	360.0	0.188568115234375	0.07855224609375	0.20427527860565406
320.0	380.0	0.2271728515625	0.0955810546875	0.2464614422221304
320.0	400.0	0.25408935546875	0.104461669921875	0.2747246640645713
320.0	420.0	0.282073974609375	0.092132568359375	0.2967391738622072
320.0	440.0	0.29254150390625	0.0858154296875	0.304868528189088
320.0	460.0	0.280364990234375	0.07440185546875	0.29006923974512355
320.0	480.0	0.24835205078125	0.05731201171875	0.2548792023969447
320.0	500.0	0.184417724609375	0.037872314453125	0.18826632559259146
320.0	520.0	0.15301513671875	0.04107666015625	0.1584327115044422
320.0	540.0	0.13238525390625	0.04815673828125	0.14087202310505478
320.0	560.0	0.13446044921875	0.0377197265625	0.13965095837858693
320.0	580.0	0.190399169921875	-0.015869140625	0.1910593455738689
320.0	600.0	0.177093505859375	-0.01513671875	0.17773921928511188
320.0	620.0	0.169647216796875	-0.00811767578125	0.16984132249548517
320.0	640.0	0.151824951171875	-0.00909423828125	0.1520970774481166
320.0	660.0	0.136993408203125	-0.01715087890625	0.13806283547126247
320.0	680.0	0.18841552734375	-0.0401611328125	0.19264819628796598
320.0	700.0	0.16583251953125	-0.16607666015625	0.23469529518662485
320.0	720.0	0.140625	-0.21697998046875	0.2585646970280729
320.0	740.0	0.13818359375	-0.2578125	0.2925098130625963
320.0	760.0	0.172607421875	-0.34124755859375	0.3824175967872413
320.0	780.0	0.236480712890625	-0.2701416015625	0.3590259217159824
320.0	800.0	0.3133544921875	-0.23931884765625	0.3942899296426443
340.0	0.0	0.0528564453125	0.30887600779533386	0.31336590753088706
340.0	20.0	0.057891845703125	0.2807636260986328	0.2866699836728068
340.0	40.0	0.07470703125	0.20801162719726562	0.22102031030528096
340.0	60.0	0.118621826171875	0.17775344848632812	0.21369938252866394
340.0	80.0	0.1796875	0.12326812744140625	0.21790509149434936
340.0	100.0	0.13763427734375	0.0963592529296875	0.16801279690875867
340.0	120.0	0.1468505859375	0.084991455078125	0.16967216043442135
340.0	140.0	0.135650634765625	0.063568115234375	0.14980654186906447
340.0	160.0	0.13848876953125	0.039886474609375	0.14411825055503552
340.0	180.0	0.1236572265625	0.0402984619140625	0.13005797058915153
340.0	200.0	0.0994873046875	0.0102386474609375	0.10001276766399789
340.0	220.0	0.082183837890625	0.0088958740234375	0.08266389650308893
340.0	240.0	0.046356201171875	-0.0037384033203125	0.04650669894190157
340.0	260.0	-0.036651611328125	0.04083251953125	0.054869256093169824
340.0	280.0	-0.1192626953125	0.072113037109375	0.1393695828161235
340.0	300.0	-0.010009765625	0.06884765625	0.06957151125989428
340.0	320.0	0.02447509765625	0.068450927734375	0.07269497859535831
340.0	340.0	0.065673828125	0.078216552734375	0.10213168373350802
340.0	360.0	0.15814208984375	0.07269287109375	0.17404934383099882
340.0	380.0	0.20751953125	0.09332275390625	0.2275378918924631
340.0	400.0	0.23663330078125	0.098876953125	0.2564604665399971
340.0	420.0	0.250213623046875	0.095916748046875	0.2679680572645392
340.0	440.0	0.255401611328125	0.09893798828125	0.2738954336861851
340.0	460.0	0.20849609375	0.09173583984375	0.22778517383896377
340.0	480.0	0.160064697265625	0.071685791015625	0.17538403560265126
340.0	500.0	0.126922607421875	0.064483642578125	0.1423639295429526
340.0	520.0	0.12017822265625	0.0543212890625	0.13188482720247574
340.0	540.0	0.13104248046875	0.04833984375	0.13967416432961802
340.0	560.0	0.143035888671875	0.0369873046875	0.14774073966309692
340.0	580.0	0.183013916015625	-0.011474609375	0.18337328081179952
340.0	600.0	0.165740966796875	-0.01226806640625	0.16619438476708825
340.0	620.0	0.1470947265625	-0.00665283203125	0.1472450975636631
340.0	640.0	0.118896484375	-0.00579833984375	0.11903778703285037
340.0	660.0	0.139129638671875	-0.0096435546875	0.13946345221590242
340.0	680.0	0.186737060546875	-0.01470947265625	0.18731550487749868
340.0	700.0	0.156494140625	-0.18109130859375	0.23934176003813892
340.0	720.0	0.133544921875	-0.23126220703125	0.26705140808384553
340.0	740.0	0.125701904296875	-0.2789306640625	0.30594653797388843
340.0	760.0	0.148101806640625	-0.31756591796875	0.3504029928318991
340.0	780.0	0.1951904296875	-0.2806396484375	0.3418448714208164
340.0	800.0	0.27435302734375	-0.24578857421875	0.36834984298784007
360.0	0.0	0.04833984375	0.30748191475868225	0.3112585234133195
360.0	20.0	0.05816650390625	0.26763343811035156	0.273881360029198
360.0	40.0	0.066253662109375	0.21228790283203125	0.22238637870095634
360.0	60.0	0.126068115234375	0.16257858276367188	0.2057303216645319
360.0	80.0	0.189239501953125	0.11736297607421875	0.22267837176624147
360.0	100.0	0.1610107421875	0.09574127197265625	0.18732551950738513
360.0	120.0	0.168792724609375	0.0816650390625	0.18751043300610226
360.0	140.0	0.147735595703125	0.0672149658203125	0.16230729456183718
360.0	160.0	0.1357421875	0.0489501953125	0.1442985207423037
360.0	180.0	0.092437744140625	0.05078125	0.1054678713797247
360.0	200.0	0.071533203125	0.0305328369140625	0.07777694568021586
360.0	220.0	0.06707763671875	0.0133209228515625	0.06838754516276979
360.0	240.0	0.0238037109375	-0.0194549560546875	0.030742673427759645
360.0	260.0	-0.149566650390625	0.032318115234375	0.1530184416381692
360.0	280.0	-0.25469970703125	0.031890869140625	0.2566884654524801
360.0	300.0	-0.14239501953125	0.015167236328125	0.14320051202819864
360.0	320.0	-0.10748291015625	-0.007415771484375	0.10773843159413905
360.0	340.0	-0.0447998046875	-0.016693115234375	0.04780881295604682
360.0	360.0	0.130584716796875	0.023834228515625	0.1327420005493931
360.0	380.0	0.163238525390625	0.03460693359375	0.16686658150890474
360.0	400.0	0.2156982421875	0.060333251953125	0.22397730459583773
360.0	420.0	0.220062255859375	0.077239990234375	0.23322395362681633
360.0	440.0	0.2117919921875	0.0809326171875	0.22672877294152252
360.0	460.0	0.168121337890625	0.069732666015625	0.18200941998638534
360.0	480.0	0.1290283203125	0.067138671875	0.14545070884600053
360.0	500.0	0.116973876953125	0.07379150390625	0.13830428025983482
360.0	520.0	0.124847412109375	0.0655517578125	0.14101031615706977
360.0	540.0	0.13677978515625	0.0599365234375	0.14933551643585627
360.0	560.0	0.147705078125	0.04644775390625	0.15483599047652943
360.0	580.0	0.1650390625	0.01495361328125	0.1657151251426498
360.0	600.0	0.166473388671875	0.00592041015625	0.1665786312595808
360.0	620.0	0.14520263671875	0.0074462890625	0.14539344184274472
360.0	640.0	0.11627197265625	0.0074462890625	0.11651016627821821
360.0	660.0	0.1055908203125	-6.103515625e-05	0.10559083795271709
360.0	680.0	0.160003662109375	0.0023193359375	0.16002047121416066
360.0	700.0	0.12322998046875	-0.18218994140625	0.21995181935128727
360.0	720.0	0.107421875	-0.220703125	0.2454573865526993
360.0	740.0	0.094970703125	-0.27386474609375	0.28986433655255184
360.0	760.0	0.06561279296875	-0.13201904296875	0.14742478186364974
360.0	780.0	-0.000396728515625	-0.06414794921875	0.0641491760078525
360.0	800.0	-0.122589111328125	0.01348876953125	0.12332897923718741
380.0	0.0	0.366119384765625	0.2806020677089691	0.4612818274154193
380.0	20.0	0.35357666015625	0.2561511993408203	0.436611831643382
380.0	40.0	0.314300537109375	0.2222442626953125	0.38493809882658364
380.0	60.0	0.282135009765625	0.17074966430664062	0.3297811571273892
380.0	80.0	0.20025634765625	0.1249237060546875	0.23602656018138898
380.0	100.0	0.150848388671875	0.10314178466796875	0.18273878654898282
380.0	120.0	0.151885986328125	0.08548736572265625	0.17429125778726412
380.0	140.0	0.122894287109375	0.0730743408203125	0.14297854765818782
380.0	160.0	0.112823486328125	0.055084228515625	0.12555242450225404
380.0	180.0	0.084564208984375	0.0560455322265625	0.10145051564044268
380.0	200.0	0.05487060546875	0.0420379638671875	0.06912288876057032
380.0	220.0	0.06134033203125	0.0331878662109375	0.06974289065803826
380.0	240.0	-0.0286865234375	-0.0416107177734375	0.0505407603875417
380.0	260.0	-0.302978515625	-0.33795166015625	0.453880276650896
380.0	280.0	-1.147918701171875	0.14544677734375	1.1570964132429964
380.0	300.0	-1.09722900390625	0.08624267578125	1.1006131409986941
380.0	320.0	-1.0054931640625	0.03973388671875	1.0062779361241088
380.0	340.0	-0.948272705078125	0.122344970703125	0.9561325300671101
380.0	360.0	-0.305419921875	0.113555908203125	0.3258470085269583
380.0	380.0	0.165283203125	0.01177978515625	0.16570244588897118
380.0	400.0	0.18701171875	0.0616455078125	0.19691000884487841
380.0	420.0	0.188232421875	0.0704345703125	0.20097878828382484
380.0	440.0	0.1702880859375	0.06671142578125	0.182889164638107
380.0	460.0	0.13604736328125	0.05401611328125	0.14637836435004062
380.0	480.0	0.105712890625	0.043243408203125	0.11421561888513895
380.0	500.0	0.10015869140625	0.0491943359375	0.11158784052280975
380.0	520.0	0.116546630859375	0.04559326171875	0.12514736385088523
380.0	540.0	0.125762939453125	0.03851318359375	0.13152787632443655
380.0	560.0	0.139190673828125	0.02630615234375	0.14165471164723065
380.0	580.0	0.143646240234375	0.03228759765625	0.147230198315032
380.0	600.0	0.127166748046875	0.03912353515625	0.13304898651226066
380.0	620.0	0.128875732421875	0.041015625	0.13524509566492735
380.0	640.0	0.101898193359375	0.04315185546875	0.11065859406435843
380.0	660.0	0.092132568359375	0.03704833984375	0.0993025157670887
380.0	680.0	0.119781494140625	0.02490234375	0.12234268700173193
380.0	700.0	0.093658447265625	-0.1673583984375	0.19178305001165474
380.0	720.0	0.097015380859375	-0.20928955078125	0.23068181590560408
380.0	740.0	0.1217041015625	-0.234375	0.2640900016322756
380.0	760.0	0.05804443359375	0.01373291015625	0.059646869931111124
380.0	780.0	-0.0528564453125	0.07568359375	0.09231365107062087
380.0	800.0	-0.232635498046875	0.1563720703125	0.2803060814990196
400.0	0.0	0.318634033203125	0.24270612001419067	0.4005420175307865
400.0	20.0	0.274871826171875	0.23109817504882812	0.3591112464598683
400.0	40.0	0.2318115234375	0.20988082885742188	0.3127084020621976
400.0	60.0	0.198028564453125	0.16323471069335938	0.2566337528746174
400.0	80.0	0.1629638671875	0.12232208251953125	0.20376435871030082
400.0	100.0	0.124847412109375	0.1026763916015625	0.16164565475980333
400.0	120.0	0.1343994140625	0.0844879150390625	0.1587495205913743
400.0	140.0	0.11175537109375	0.0693511962890625	0.1315250979662279
400.0	160.0	0.07830810546875	0.05572509765625	0.09611163244323484
400.0	180.0	0.05535888671875	0.0484771728515625	0.07358425528888407
400.0	200.0	0.009765625	0.038848876953125	0.04005749208524757
400.0	220.0	0.016845703125	0.0156707763671875	0.023007627989995776
400.0	240.0	-0.03033447265625	-0.0545806884765625	0.06244382904585802
400.0	260.0	-0.491973876953125	-0.355560302734375	0.6070102342505017
400.0	280.0	-1.410797119140625	-0.15179443359375	1.418939766672826
400.0	300.0	-1.423675537109375	-0.20489501953125	1.4383441882916546
400.0	320.0	-1.411376953125	-0.212005615234375	1.4272110161792173
400.0	340.0	-1.4942626953125	-0.12164306640625	1.499205802485867
400.0	360.0	-0.55657958984375	-0.1256103515625	0.5705776023033956
400.0	380.0	0.09661865234375	-0.056060791015625	0.11170486233830651
400.0	400.0	0.17498779296875	0.075927734375	0.19075048764130242
400.0	420.0	0.15740966796875	0.09002685546875	0.18133570601407578
400.0	440.0	0.143951416015625	0.095184326171875	0.17257481311505868
400.0	460.0	0.120361328125	0.08526611328125	0.14750308261899095
400.0	480.0	0.102325439453125	0.071075439453125	0.12458817621560236
400.0	500.0	0.09625244140625	0.068450927734375	0.11811038051060634
400.0	520.0	0.105712890625	0.0587158203125	0.12092461618406321
400.0	540.0	0.105926513671875	0.04742431640625	0.11605814096942116
400.0	560.0	0.110260009765625	0.03759765625	0.11649400632225199
400.0	580.0	0.10736083984375	0.0340576171875	0.11263334861596556
400.0	600.0	0.0826416015625	0.06683349609375	0.106284290979092
400.0	620.0	0.090972900390625	0.0714111328125	0.11565300901855988
400.0	640.0	0.074462890625	0.07598876953125	0.10639086039272425
400.0	660.0	0.054840087890625	0.06805419921875	0.08740028187115181
400.0	680.0	0.087799072265625	0.04461669921875	0.09848516101363113
400.0	700.0	0.05859375	-0.15863037109375	0.16910594954762337
400.0	720.0	0.1158447265625	-0.17828369140625	0.21261485200657873
400.0	740.0	0.15155029296875	-0.1405029296875	0.2066605055391197
400.0	760.0	-0.015380859375	0.12725830078125	0.128184421646488
400.0	780.0	-0.146453857421875	0.17901611328125	0.23129094484668486
400.0	800.0	-0.307586669921875	0.23797607421875	0.38889866471125417
420.0	0.0	0.13311767578125	0.21523459255695343	0.2530735968815391
420.0	20.0	0.119384765625	0.22272109985351562	0.252700238589709
420.0	40.0	0.10394287109375	0.20557022094726562	0.23035458795413546
420.0	60.0	0.11773681640625	0.16896438598632812	0.20593912126940792
420.0	80.0	0.138214111328125	0.12909698486328125	0.18912739640521042
420.0	100.0	0.1143798828125	0.10540008544921875	0.15553756975375385
420.0	120.0	0.126953125	0.088287353515625	0.15463425473697143
420.0	140.0	0.116729736328125	0.0678863525390625	0.1350347666502648
420.0	160.0	0.092010498046875	0.05596923828125	0.10769627377313166
420.0	180.0	0.059661865234375	0.04400634765625	0.07413566481314823
420.0	200.0	0.020751953125	0.0314788818359375	0.037703627944046886
420.0	220.0	0.006683349609375	0.014251708984375	0.015740977446666013
420.0	240.0	-0.055389404296875	-0.0387420654296875	0.06759388834888005
420.0	260.0	-0.61669921875	-0.20159912109375	0.6488144049207237
420.0	280.0	-1.48211669921875	-0.11090087890625	1.4862600428744834
420.0	300.0	-1.776824951171875	-0.367919921875	1.8145170090190508
420.0	320.0	-1.96636962890625	-0.373199462890625	2.0014712979672615
420.0	340.0	-2.30389404296875	-0.456817626953125	2.3487464966492184
420.0	360.0	-1.757720947265625	-0.605682373046875	1.8591487475390611
420.0	380.0	-0.047515869140625	-0.286285400390625	0.2902018061573867
420.0	400.0	0.159088134765625	0.06219482421875	0.17081343853106778
420.0	420.0	0.134765625	0.106597900390625	0.17182807119132262
420.0	440.0	0.1212158203125	0.126190185546875	0.1749778215157196
420.0	460.0	0.121734619140625	0.119476318359375	0.17056936461751784
420.0	480.0	0.127838134765625	0.1201171875	0.17541586995840558
420.0	500.0	0.1121826171875	0.099212646484375	0.1497601042383142
420.0	520.0	0.10443115234375	0.0867919921875	0.13578923185480718
420.0	540.0	0.05279541015625	0.06927490234375	0.0870997556156317
420.0	560.0	0.04437255859375	0.0582275390625	0.07320771995787562
420.0	580.0	0.05023193359375	0.04852294921875	0.06984070269872934
420.0	600.0	0.05230712890625	0.095947265625	0.10927906256611722
420.0	620.0	0.082611083984375	0.10101318359375	0.13049235401669365
420.0	640.0	0.068145751953125	0.10723876953125	0.127059030374993
420.0	660.0	0.035400390625	0.1015625	0.10755523726277855
420.0	680.0	0.055908203125	0.0736083984375	0.09243334624041268
420.0	700.0	0.012115478515625	-0.1396484375	0.14017300352012857
420.0	720.0	0.1156005859375	-0.13128662109375	0.17492762030996478
420.0	740.0	0.082977294921875	-0.01678466796875	0.08465787944056362
420.0	760.0	-0.081878662109375	0.19403076171875	0.21059926828453024
420.0	780.0	-0.18768310546875	0.22955322265625	0.29651244511868946
420.0	800.0	-0.292999267578125	0.2662353515625	0.39589118861490924
440.0	0.0	0.057373046875	0.1986192762851715	0.2067396513002918
440.0	20.0	0.040130615234375	0.19564247131347656	0.19971590537744846
440.0	40.0	0.033355712890625	0.18774032592773438	0.19068044881920573
440.0	60.0	0.01995849609375	0.16607666015625	0.16727163123189417
440.0	80.0	0.08233642578125	0.13724517822265625	0.16004851125768077
440.0	100.0	0.073822021484375	0.110992431640625	0.1333004528782192
440.0	120.0	0.091705322265625	0.09595489501953125	0.13272983089739623
440.0	140.0	0.085479736328125	0.0735321044921875	0.1127552912894812
440.0	160.0	0.06231689453125	0.0605010986328125	0.08685492662938725
440.0	180.0	0.046630859375	0.04669189453125	0.06598916623937902
440.0	200.0	0.03375244140625	0.027099609375	0.04328528767560552
440.0	220.0	0.024322509765625	0.016326904296875	0.029294236382234627
440.0	240.0	-0.086700439453125	-0.01904296875	0.08876711587169243
440.0	260.0	-0.720184326171875	-0.13031005859375	0.7318785247801333
440.0	280.0	-2.181854248046875	-0.146148681640625	2.1867435599231766
440.0	300.0	-2.54449462890625	-0.434173583984375	2.581270930677869
440.0	320.0	-2.767547607421875	-0.46026611328125	2.805559597367622
440.0	340.0	-3.3397216796875	-0.666351318359375	3.4055491447421478
440.0	360.0	-2.914703369140625	-0.77197265625	3.0152010732416157
440.0	380.0	-0.15594482421875	-0.3138427734375	0.35045124431161434
440.0	400.0	0.078155517578125	0.0836181640625	0.11445646460155832
440.0	420.0	0.06005859375	0.123626708984375	0.13744307133331563
440.0	440.0	0.05902099609375	0.150665283203125	0.16181318099146408
440.0	460.0	0.0704345703125	0.14495849609375	0.16116449449201967
440.0	480.0	0.089996337890625	0.140289306640625	0.16667462431765326
440.0	500.0	0.109619140625	0.1202392578125	0.16270782129530334
440.0	520.0	0.099853515625	0.09857177734375	0.14031079741551591
440.0	540.0	0.0462646484375	0.072998046875	0.08642414328537003
440.0	560.0	0.040496826171875	0.0709228515625	0.08167033613100579
440.0	580.0	0.03167724609375	0.060791015625	0.06854921954918958
440.0	600.0	0.059539794921875	0.10906982421875	0.1242626803768853
440.0	620.0	0.086334228515625	0.12054443359375	0.14827191063659415
440.0	640.0	0.066864013671875	0.1295166015625	0.1457578347966656
440.0	660.0	0.052093505859375	0.13055419921875	0.14056362362421437
440.0	680.0	0.05438232421875	0.0904541015625	0.10554326921652706
440.0	700.0	0.095733642578125	-0.02978515625	0.1002600910338361
440.0	720.0	0.182403564453125	-0.07342529296875	0.19662739883534058
440.0	740.0	0.027587890625	0.1329345703125	0.13576704936510173
440.0	760.0	-0.032257080078125	0.24005126953125	0.24220885867104738
440.0	780.0	-0.08843994140625	0.25335693359375	0.26834932277903883
440.0	800.0	-0.166534423828125	0.27734375	0.32350157647811867
460.0	0.0	0.0513916015625	0.21082329750061035	0.21699668080454504
460.0	20.0	0.042449951171875	0.20487213134765625	0.20922377627178487
460.0	40.0	0.0360107421875	0.19900131225585938	0.20223327083457024
460.0	60.0	0.010498046875	0.164398193359375	0.16473304151874374
460.0	80.0	0.042205810546875	0.139556884765625	0.14579936395404694
460.0	100.0	0.0504150390625	0.10826873779296875	0.11943113390969719
460.0	120.0	0.073944091796875	0.0940399169921875	0.11962957284702722
460.0	140.0	0.063995361328125	0.0679473876953125	0.09333945449880442
460.0	160.0	0.057952880859375	0.0546112060546875	0.07962989530728048
460.0	180.0	0.058929443359375	0.0319976806640625	0.06705617691551694
460.0	200.0	0.06500244140625	0.0070343017578125	0.06538194544362326
460.0	220.0	0.064056396484375	0.004180908203125	0.06419269369613965
460.0	240.0	-0.052093505859375	0.0044708251953125	0.05228500387919827
460.0	260.0	-0.72119140625	-0.084259033203125	0.7260968455551765
460.0	280.0	-1.902069091796875	-0.21429443359375	1.9141026446453322
460.0	300.0	-2.351318359375	-0.48883056640625	2.401593918585529
460.0	320.0	-2.576934814453125	-0.520599365234375	2.6289953855081216
460.0	340.0	-3.08880615234375	-0.79498291015625	3.1894703751872506
460.0	360.0	-3.005340576171875	-0.796295166015625	3.1090445429753735
460.0	380.0	-0.044586181640625	-0.22052001953125	0.22498223620400276
460.0	400.0	0.141632080078125	0.12322998046875	0.18773724775223727
460.0	420.0	0.0867919921875	0.166015625	0.18733402694656326
460.0	440.0	0.080291748046875	0.18719482421875	0.20368767026678755
460.0	460.0	0.048583984375	0.169342041015625	0.17617358029252816
460.0	480.0	0.0465087890625	0.167510986328125	0.17384762868869222
460.0	500.0	0.051971435546875	0.142852783203125	0.15201298556926646
460.0	520.0	0.045654296875	0.106689453125	0.11604720690849137
460.0	540.0	0.012725830078125	0.07330322265625	0.0743996586213208
460.0	560.0	0.037933349609375	0.0799560546875	0.08849807734509016
460.0	580.0	0.046844482421875	0.08038330078125	0.09303698499984972
460.0	600.0	0.054718017578125	0.10125732421875	0.11509607793326866
460.0	620.0	0.06854248046875	0.107177734375	0.12722082523929418
460.0	640.0	0.0572509765625	0.10955810546875	0.12361493757334376
460.0	660.0	0.047088623046875	0.10504150390625	0.11511323105246166
460.0	680.0	0.01202392578125	0.04498291015625	0.04656218419831986
460.0	700.0	0.048370361328125	0.02362060546875	0.05382959091172543
460.0	720.0	0.1212158203125	-0.02008056640625	0.12286783241039172
460.0	740.0	0.530364990234375	0.15283203125	0.551946240717617
460.0	760.0	0.65771484375	0.20587158203125	0.6891820688157351
460.0	780.0	0.666351318359375	0.20654296875	0.6976274632060729
460.0	800.0	0.665771484375	0.2218017578125	0.7017461714719972
480.0	0.0	0.01263427734375	0.21139468252658844	0.2117718979574861
480.0	20.0	0.031890869140625	0.2006206512451172	0.20313954130242445
480.0	40.0	0.0313720703125	0.19786834716796875	0.20033993512696427
480.0	60.0	0.02191162109375	0.18190383911132812	0.1832187922195647
480.0	80.0	0.019927978515625	0.15555572509765625	0.1568270000298954
480.0	100.0	0.01458740234375	0.09719085693359375	0.09827947384181873
480.0	120.0	0.003631591796875	0.0913848876953125	0.09145701809081688
480.0	140.0	0.01336669921875	0.06915283203125	0.07043282491812186
480.0	160.0	0.03662109375	0.054412841796875	0.0655885802549349
480.0	180.0	0.06793212890625	0.029998779296875	0.07426103215710096
480.0	200.0	0.099090576171875	-0.005340576171875	0.0992343894016674
480.0	220.0	0.110137939453125	-0.01361083984375	0.11097576613041445
480.0	240.0	-0.069854736328125	0.00244140625	0.06989738658883754
480.0	260.0	-0.587158203125	0.0328369140625	0.5880756910654672
480.0	280.0	-1.5787353515625	-0.10162353515625	1.582002734880956
480.0	300.0	-2.002716064453125	-0.440093994140625	2.05050100182791
480.0	320.0	-2.210205078125	-0.4881591796875	2.263472083345123
480.0	340.0	-2.6507568359375	-0.747955322265625	2.754260148819436
480.0	360.0	-2.44256591796875	-0.859130859375	2.589253579152291
480.0	380.0	-0.03045654296875	-0.176910400390625	0.17951292648714345
480.0	400.0	0.109283447265625	0.15869140625	0.19268065357959832
480.0	420.0	0.06488037109375	0.205596923828125	0.2155911817325805
480.0	440.0	0.074737548828125	0.2235107421875	0.2356751006747286
480.0	460.0	0.028228759765625	0.19244384765625	0.1945032066024808
480.0	480.0	0.009979248046875	0.191497802734375	0.19175764350782645
480.0	500.0	-0.01397705078125	0.171173095703125	0.17174279210823618
480.0	520.0	-0.04058837890625	0.124755859375	0.13119238145041845
480.0	540.0	-0.052459716796875	0.10791015625	0.1199859312932468
480.0	560.0	-0.025146484375	0.11260986328125	0.11538339128593827
480.0	580.0	0.025146484375	0.11627197265625	0.11896015005789908
480.0	600.0	0.041168212890625	0.11712646484375	0.12415083777164787
480.0	620.0	0.0587158203125	0.10394287109375	0.11938035016777977
480.0	640.0	0.01177978515625	0.055908203125	0.05713572013192507
480.0	660.0	0.011627197265625	0.025390625	0.027926252060460646
480.0	680.0	-0.02899169921875	0.03338623046875	0.0442171800152719
480.0	700.0	-0.04144287109375	0.05828857421875	0.0715197137085147
480.0	720.0	0.00482177734375	0.04388427734375	0.044148378619558275
480.0	740.0	0.5751953125	0.19244384765625	0.606534650306736
480.0	760.0	0.6988525390625	0.241455078125	0.7393885488066831
480.0	780.0	0.696197509765625	0.24468994140625	0.7379458923452664
480.0	800.0	0.693756103515625	0.2607421875	0.7411369775604694
500.0	0.0	-0.020416259765625	0.2268330454826355	0.22774998174696934
500.0	20.0	0.021636962890625	0.20932769775390625	0.2104429690203049
500.0	40.0	0.037322998046875	0.20791244506835938	0.21123586579345513
500.0	60.0	0.045379638671875	0.20523452758789062	0.21019163380166817
500.0	80.0	0.036590576171875	0.1905670166015625	0.1940480818792342
500.0	100.0	0.02313232421875	0.134063720703125	0.13604479274315087
500.0	120.0	-0.001495361328125	0.099517822265625	0.09952905633027061
500.0	140.0	-0.037567138671875	0.0760955810546875	0.08486358090513504
500.0	160.0	-0.0430908203125	0.0584564208984375	0.07262211742616324
500.0	180.0	0.0059814453125	0.0160064697265625	0.017087561591221552
500.0	200.0	0.03839111328125	-0.0220184326171875	0.04425707800896255
500.0	220.0	0.063812255859375	-0.0263671875	0.06904514881237128
500.0	240.0	-0.009613037109375	-0.011260986328125	0.01480608981292627
500.0	260.0	-0.397308349609375	0.1043701171875	0.4107883226566425
500.0	280.0	-1.435028076171875	-0.004638671875	1.4350355733145839
500.0	300.0	-1.80731201171875	-0.232269287109375	1.8221760972631522
500.0	320.0	-1.9219970703125	-0.25189208984375	1.9384329658813804
500.0	340.0	-2.433441162109375	-0.386016845703125	2.4638678727997605
500.0	360.0	-1.969268798828125	-0.45904541015625	2.0220638690762183
500.0	380.0	-0.067779541015625	0.034698486328125	0.07614493504988935
500.0	400.0	0.04290771484375	0.2354736328125	0.23935100531025275
500.0	420.0	0.03582763671875	0.23992919921875	0.2425894478137937
500.0	440.0	0.032073974609375	0.245941162109375	0.24802377923689636
500.0	460.0	-0.02215576171875	0.19610595703125	0.1973535511727126
500.0	480.0	-0.03790283203125	0.18194580078125	0.1858518202706647
500.0	500.0	-0.050018310546875	0.161651611328125	0.16921310479671134
500.0	520.0	-0.04705810546875	0.11492919921875	0.12419012087670711
500.0	540.0	-0.01885986328125	0.109619140625	0.11122971920467555
500.0	560.0	-0.022613525390625	0.12841796875	0.13039381207890358
500.0	580.0	0.016571044921875	0.14288330078125	0.14384101352516937
500.0	600.0	-0.089996337890625	0.08978271484375	0.1271230770491246
500.0	620.0	-0.094085693359375	0.055908203125	0.10944334091931131
500.0	640.0	-0.083251953125	0.01513671875	0.08461683020323911
500.0	660.0	-0.08148193359375	-0.00067138671875	0.08148469955950258
500.0	680.0	-0.115020751953125	0.05279541015625	0.12655879548031806
500.0	700.0	-0.105438232421875	0.116455078125	0.15709553169122661
500.0	720.0	-0.1224365234375	0.16729736328125	0.20731403722932035
500.0	740.0	0.628173828125	0.242431640625	0.6733316112565533
500.0	760.0	0.728485107421875	0.282958984375	0.7815090137509562
500.0	780.0	0.71807861328125	0.28802490234375	0.7736893686887844
500.0	800.0	0.705474853515625	0.293212890625	0.7639820470217613
520.0	0.0	-0.02362060546875	0.2310706079006195	0.23227474860232264
520.0	20.0	0.033203125	0.2159595489501953	0.2184970807414539
520.0	40.0	0.05364990234375	0.21319198608398438	0.21983888407633373
520.0	60.0	0.06964111328125	0.21792221069335938	0.22877931412724536
520.0	80.0	0.05108642578125	0.21949005126953125	0.22535684037855302
520.0	100.0	0.025634765625	0.17150115966796875	0.17340642714763138
520.0	120.0	-0.00921630859375	0.117218017578125	0.11757977712617443
520.0	140.0	-0.04736328125	0.08447265625	0.0968447730375639
520.0	160.0	-0.09228515625	0.0426025390625	0.10164411639961632
520.0	180.0	-0.03717041015625	0.000244140625	0.0371712119230545
520.0	200.0	-0.02850341796875	-0.023956298828125	0.037233709047631604
520.0	220.0	-0.00811767578125	-0.0222930908203125	0.023725061821040516
520.0	240.0	-0.0037841796875	-0.0126495361328125	0.013203438199295538
520.0	260.0	-0.14276123046875	0.01165771484375	0.14323641729787068
520.0	280.0	-0.2601318359375	0.06414794921875	0.26792448834920957
520.0	300.0	-0.3155517578125	0.023773193359375	0.31644600895107033
520.0	320.0	-0.3402099609375	0.02667236328125	0.34125391204219513
520.0	340.0	-0.33489990234375	0.02520751953125	0.33584723257870036
520.0	360.0	-0.17657470703125	0.024871826171875	0.17831779187814023
520.0	380.0	0.00213623046875	0.245330810546875	0.24534011103813066
520.0	400.0	-0.0025634765625	0.307830810546875	0.3078414841018548
520.0	420.0	-0.00506591796875	0.28363037109375	0.2836756086300767
520.0	440.0	0.00408935546875	0.27532958984375	0.2753599569139954
520.0	460.0	-0.08026123046875	0.207611083984375	0.22258532590789765
520.0	480.0	-0.084228515625	0.173736572265625	0.19307728863592322
520.0	500.0	-0.08905029296875	0.170623779296875	0.19246409727367053
520.0	520.0	-0.092529296875	0.129638671875	0.15927289796351354
520.0	540.0	-0.04412841796875	0.12237548828125	0.13008872896795884
520.0	560.0	-0.0899658203125	0.136962890625	0.16386788041851505
520.0	580.0	-0.10272216796875	0.1259765625	0.16254826388342786
520.0	600.0	-0.12481689453125	0.0953369140625	0.15706172144537858
520.0	620.0	-0.125244140625	0.06378173828125	0.1405496527888726
520.0	640.0	-0.1025390625	-0.002197265625	0.1025626019297761
520.0	660.0	-0.08050537109375	-0.038330078125	0.08916450899327041
520.0	680.0	-0.10357666015625	0.014404296875	0.10457345885828985
520.0	700.0	-0.10101318359375	0.046142578125	0.11105314392562857
520.0	720.0	0.12469482421875	-0.17822265625	0.21751348093336795
520.0	740.0	0.67608642578125	0.27825927734375	0.7311094860234899
520.0	760.0	0.75018310546875	0.3165283203125	0.8142265466628992
520.0	780.0	0.72662353515625	0.31890869140625	0.7935266317505751
520.0	800.0	0.7076416015625	0.3189697265625	0.7762076543846343
540.0	0.0	0.025146484375	0.21932753920555115	0.22076438827488618
540.0	20.0	0.04425048828125	0.21516799926757812	0.2196710577703434
540.0	40.0	0.06500244140625	0.21586227416992188	0.2254369951862016
540.0	60.0	0.07196044921875	0.22597503662109375	0.23715611615066765
540.0	80.0	0.0469970703125	0.224945068359375	0.22980210703377366
540.0	100.0	0.03729248046875	0.18450927734375	0.1882402787009862
540.0	120.0	0.0074462890625	0.16197967529296875	0.16215073983432174
540.0	140.0	-0.00982666015625	0.1495513916015625	0.1498738869176026
540.0	160.0	-0.01043701171875	0.1398773193359375	0.14026616013217572
540.0	180.0	-0.0167236328125	0.0073699951171875	0.01827557721317426
540.0	200.0	-0.01751708984375	-0.0404052734375	0.04403901177539242
540.0	220.0	-0.027587890625	-0.0401153564453125	0.048686071230603915
540.0	240.0	-0.04278564453125	-0.056488037109375	0.07086261154109838
540.0	260.0	-0.05908203125	-0.074310302734375	0.09493528063423227
540.0	280.0	-0.08013916015625	0.025482177734375	0.08409296268199477
540.0	300.0	-0.10919189453125	0.0145263671875	0.1101539158404716
540.0	320.0	-0.13226318359375	0.02752685546875	0.13509728904145882
540.0	340.0	-0.1463623046875	0.06622314453125	0.16064690817144103
540.0	360.0	-0.15118408203125	0.1287841796875	0.19860007955037182
540.0	380.0	-0.0484619140625	0.348236083984375	0.35159198981685263
540.0	400.0	-0.128173828125	0.385650634765625	0.40639259628018143
540.0	420.0	-0.09600830078125	0.32611083984375	0.33994981053458306
540.0	440.0	-0.0712890625	0.2921142578125	0.30068732937966747
540.0	460.0	-0.0723876953125	0.19049072265625	0.20378099482227408
540.0	480.0	-0.0496826171875	0.1409912109375	0.14948874209191235
540.0	500.0	-0.0531005859375	0.1298828125	0.1403182711189672
540.0	520.0	-0.06396484375	0.0430908203125	0.07712535271339818
540.0	540.0	-0.08984375	-0.0401611328125	0.09841146276143732
540.0	560.0	-0.1134033203125	-0.037353515625	0.1193968097875592
540.0	580.0	-0.12164306640625	-0.0364990234375	0.1270008437633645
540.0	600.0	-0.16400146484375	-0.0279541015625	0.16636680036913112
540.0	620.0	-0.180419921875	-0.04412841796875	0.18573816377310776
540.0	640.0	-0.21478271484375	-0.0516357421875	0.22090238673881638
540.0	660.0	-0.2457275390625	-0.06951904296875	0.25537212218447686
540.0	680.0	-0.26837158203125	-0.10296630859375	0.2874462849775229
540.0	700.0	-0.29840087890625	-0.09375	0.3127813086359581
540.0	720.0	-0.3140869140625	-0.09588623046875	0.3283972575689549
540.0	740.0	-0.30517578125	-0.0836181640625	0.31642416915073196
540.0	760.0	0.22479248046875	-0.05865478515625	0.23231883930714528
540.0	780.0	0.6549072265625	0.27056884765625	0.708597894948762
540.0	800.0	0.697021484375	0.34832763671875	0.7792118403761572
560.0	0.0	0.11517333984375	0.22575902938842773	0.2534404023851937
560.0	20.0	0.11651611328125	0.2247161865234375	0.25312717977294624
560.0	40.0	0.1029052734375	0.22626495361328125	0.24856653945144538
560.0	60.0	0.0833740234375	0.21952056884765625	0.23482016082814394
560.0	80.0	0.04888916015625	0.2091064453125	0.2147455597958035
560.0	100.0	0.03680419921875	0.19828033447265625	0.20166715180891973
560.0	120.0	0.009765625	0.17761993408203125	0.177888190768656
560.0	140.0	-0.0030517578125	0.18133544921875	0.18136112695148324
560.0	160.0	-0.00506591796875	0.19732666015625	0.197391677467127
560.0	180.0	-0.0172119140625	0.088775634765625	0.09042877481053545
560.0	200.0	-0.01800537109375	0.0052947998046875	0.01876774608724678
560.0	220.0	-0.0283203125	0.00433349609375	0.028649943952688682
560.0	240.0	-0.03924560546875	-0.0194549560546875	0.04380311477165296
560.0	260.0	-0.043212890625	-0.024444580078125	0.049647672768862776
560.0	280.0	-0.057861328125	0.0635986328125	0.08598092455892829
560.0	300.0	-0.07891845703125	0.0382080078125	0.08768109671527446
560.0	320.0	-0.09075927734375	0.051910400390625	0.10455589936811185
560.0	340.0	-0.08941650390625	0.0726318359375	0.11519850156346799
560.0	360.0	-0.09124755859375	0.0933837890625	0.13056281633370712
560.0	380.0	-0.05181884765625	0.150787353515625	0.15944283913888296
560.0	400.0	-0.05963134765625	0.1229248046875	0.1366250534519953
560.0	420.0	-0.07012939453125	0.068084716796875	0.0977428290905803
560.0	440.0	-0.0633544921875	0.062835693359375	0.08923069001352282
560.0	460.0	-0.03692626953125	0.055908203125	0.06700206383508482
560.0	480.0	-0.03826904296875	0.027679443359375	0.047229982367442004
560.0	500.0	-0.0318603515625	-0.034027099609375	0.046614649087088754
560.0	520.0	-0.08355712890625	-0.02557373046875	0.08738311897125182
560.0	540.0	-0.096923828125	-0.0728759765625	0.1212647369120248
560.0	560.0	-0.11712646484375	-0.05572509765625	0.12970695924117875
560.0	580.0	-0.1287841796875	-0.0499267578125	0.13812330029162465
560.0	600.0	-0.1656494140625	-0.0357666015625	0.1694667464919894
560.0	620.0	-0.18121337890625	-0.0421142578125	0.1860427354284973
560.0	640.0	-0.21600341796875	-0.0452880859375	0.2206999938877772
560.0	660.0	-0.2470703125	-0.071533203125	0.2572172981511356
560.0	680.0	-0.27142333984375	-0.09326171875	0.2869989156706692
560.0	700.0	-0.298095703125	-0.0802001953125	0.308695836625231
560.0	720.0	-0.31536865234375	-0.081787109375	0.3258013476660759
560.0	740.0	-0.3277587890625	-0.07867431640625	0.33706894230959206
560.0	760.0	-0.21246337890625	0.24127197265625	0.3214853840623225
560.0	780.0	0.6270751953125	0.3369140625	0.7118527839985342
560.0	800.0	0.69970703125	0.37139892578125	0.7921660758023881
580.0	0.0	0.1759033203125	0.25182995200157166	0.3071812214671917
580.0	20.0	0.18560791015625	0.24428558349609375	0.30679918940016376
580.0	40.0	0.1492919921875	0.23852920532226562	0.2813970161941738
580.0	60.0	0.098876953125	0.20097732543945312	0.22398334134501902
580.0	80.0	0.04193115234375	0.15778350830078125	0.1632600901279228
580.0	100.0	0.02325439453125	0.16341400146484375	0.1650603003140579
580.0	120.0	0.0074462890625	0.1687774658203125	0.16894164729139188
580.0	140.0	0.00335693359375	0.195953369140625	0.19598212132925516
580.0	160.0	0.00299072265625	0.224578857421875	0.22459877030589787
580.0	180.0	-0.0130615234375	0.191802978515625	0.19224720014079183
580.0	200.0	-0.01385498046875	0.060882568359375	0.062439151290063305
580.0	220.0	-0.02423095703125	0.0572662353515625	0.062181677285120175
580.0	240.0	-0.03521728515625	0.0332489013671875	0.04843290839812936
580.0	260.0	-0.04010009765625	0.035675048828125	0.05367240390489222
580.0	280.0	-0.0572509765625	0.07452392578125	0.09397600667834946
580.0	300.0	-0.0770263671875	0.01776123046875	0.07904759673682452
580.0	320.0	-0.09344482421875	-0.018096923828125	0.09518105812247542
580.0	340.0	-0.09368896484375	-0.020050048828125	0.09581036787062046
580.0	360.0	-0.10009765625	-0.020233154296875	0.10212209026231453
580.0	380.0	-0.0865478515625	-0.012969970703125	0.08751428883402101
580.0	400.0	-0.08502197265625	-0.0213623046875	0.08766461028215267
580.0	420.0	-0.08746337890625	-0.009124755859375	0.08793806808880586
580.0	440.0	-0.05841064453125	0.063751220703125	0.08646398982058716
580.0	460.0	-0.0401611328125	0.09344482421875	0.1017096443905707
580.0	480.0	-0.04266357421875	0.106658935546875	0.11487518921469173
580.0	500.0	-0.028076171875	0.019317626953125	0.034079937474335874
580.0	520.0	-0.0556640625	-0.04473876953125	0.07141460182045553
580.0	540.0	-0.08746337890625	-0.0687255859375	0.11123420702351842
580.0	560.0	-0.11309814453125	-0.04510498046875	0.12176062401079354
580.0	580.0	-0.12530517578125	-0.0384521484375	0.13107232658738263
580.0	600.0	-0.16400146484375	-0.02191162109375	0.1654587550111865
580.0	620.0	-0.18524169921875	-0.0352783203125	0.18857106621515718
580.0	640.0	-0.22161865234375	-0.04327392578125	0.22580402945736167
580.0	660.0	-0.25152587890625	-0.06622314453125	0.26009762134853975
580.0	680.0	-0.2763671875	-0.08575439453125	0.2893659249256578
580.0	700.0	-0.30035400390625	-0.058837890625	0.30606277956608036
580.0	720.0	-0.313720703125	-0.04693603515625	0.31721234365237605
580.0	740.0	-0.324951171875	-0.042236328125	0.32768456099794885
580.0	760.0	-0.19317626953125	0.41070556640625	0.45386796911336313
580.0	780.0	0.6387939453125	0.40692138671875	0.757392051408661
580.0	800.0	0.7020263671875	0.40606689453125	0.8110063767078111
600.0	0.0	0.19268798828125	0.2612994611263275	0.3246630086917576
600.0	20.0	0.19061279296875	0.2541465759277344	0.3176849365316826
600.0	40.0	0.15399169921875	0.24631500244140625	0.29049014416325375
600.0	60.0	0.1029052734375	0.21354293823242188	0.2370444721358897
600.0	80.0	0.05389404296875	0.17205047607421875	0.1802940214895735
600.0	100.0	0.03131103515625	0.16767120361328125	0.17056967328245176
600.0	120.0	0.01263427734375	0.17041778564453125	0.17088547810736932
600.0	140.0	0.0086669921875	0.195587158203125	0.19577909287651843
600.0	160.0	0.0078125	0.1996917724609375	0.19984453744058364
600.0	180.0	-0.00872802734375	0.1944427490234375	0.19463853962950078
600.0	200.0	-0.0108642578125	0.1273345947265625	0.12779722654265382
600.0	220.0	-0.0198974609375	0.0939178466796875	0.09600245245153181
600.0	240.0	-0.032958984375	0.070709228515625	0.07801339403145059
600.0	260.0	-0.038330078125	0.093505859375	0.10105711566498363
600.0	280.0	-0.05230712890625	0.12542724609375	0.13589712946592059
600.0	300.0	-0.06866455078125	0.10137939453125	0.12244428189798698
600.0	320.0	-0.08941650390625	0.035125732421875	0.0960683519635347
600.0	340.0	-0.099365234375	-0.0455322265625	0.10930065625666441
600.0	360.0	-0.1123046875	-0.085662841796875	0.14124611604992574
600.0	380.0	-0.098388671875	-0.039825439453125	0.10614328231669182
600.0	400.0	-0.09088134765625	-0.019317626953125	0.09291173264403306
600.0	420.0	-0.08599853515625	0.0233154296875	0.08910307127441525
600.0	440.0	-0.0592041015625	0.075836181640625	0.09620941787399341
600.0	460.0	-0.0313720703125	0.101104736328125	0.10586016485757106
600.0	480.0	-0.03057861328125	0.103240966796875	0.10767427183574396
600.0	500.0	-0.00830078125	0.031341552734375	0.03242215133457311
600.0	520.0	-0.01611328125	-0.04815673828125	0.05078099324088109
600.0	540.0	-0.063232421875	-0.06500244140625	0.09068437883643987
600.0	560.0	-0.101318359375	-0.0322265625	0.1063200887744553
600.0	580.0	-0.12518310546875	-0.02850341796875	0.12838712836846786
600.0	600.0	-0.17303466796875	-0.0181884765625	0.17398797946616937
600.0	620.0	-0.19586181640625	-0.03765869140625	0.1994493122685229
600.0	640.0	-0.23138427734375	-0.04974365234375	0.23667089966953117
600.0	660.0	-0.25579833984375	-0.06402587890625	0.2636894078959874
600.0	680.0	-0.27642822265625	-0.07049560546875	0.2852756433194025
600.0	700.0	-0.29986572265625	-0.03900146484375	0.3023914117234703
600.0	720.0	-0.316162109375	-0.025146484375	0.3171605667179821
600.0	740.0	-0.33697509765625	-0.017578125	0.3374332629112827
600.0	760.0	-0.24456787109375	0.42242431640625	0.4881144811031698
600.0	780.0	0.63433837890625	0.41644287109375	0.758821351727938
600.0	800.0	0.70611572265625	0.41473388671875	0.8189039080229127
620.0	0.0	0.198974609375	0.27899202704429626	0.3426768832737615
620.0	20.0	0.19329833984375	0.26326942443847656	0.326611448100823
620.0	40.0	0.15509033203125	0.2547416687011719	0.29823871120667916
620.0	60.0	0.08636474609375	0.1938629150390625	0.21223029754321288
620.0	80.0	0.033203125	0.126007080078125	0.13030821823500094
620.0	100.0	0.0159912109375	0.18087005615234375	0.1815755931831137
620.0	120.0	-0.002685546875	0.1810760498046875	0.18109596344172746
620.0	140.0	0.0062255859375	0.236572265625	0.23665416705228487
620.0	160.0	0.01007080078125	0.271148681640625	0.2713356382486912
620.0	180.0	0.00286865234375	0.2832794189453125	0.2832939433949536
620.0	200.0	0.00604248046875	0.2181396484375	0.2182233209138091
620.0	220.0	-0.0008544921875	0.18072509765625	0.18072711772105368
620.0	240.0	-0.0059814453125	0.131072998046875	0.1312094070751885
620.0	260.0	-0.02130126953125	0.158935546875	0.16035664047397066
620.0	280.0	-0.054443359375	0.133575439453125	0.144244505632384
620.0	300.0	-0.06744384765625	0.098419189453125	0.1193105587921269
620.0	320.0	-0.0909423828125	0.013427734375	0.09192834732584314
620.0	340.0	-0.0997314453125	-0.051666259765625	0.11231991623166934
620.0	360.0	-0.10797119140625	-0.07464599609375	0.13126234382530738
620.0	380.0	-0.09735107421875	-0.02886962890625	0.10154155368482973
620.0	400.0	-0.08538818359375	0.000274658203125	0.08538862532309852
620.0	420.0	-0.08734130859375	0.029876708984375	0.09230992322933489
620.0	440.0	-0.05908203125	0.0880126953125	0.10600434402795451
620.0	460.0	-0.02996826171875	0.11737060546875	0.12113610419088301
620.0	480.0	-0.03143310546875	0.1199951171875	0.12404381592103421
620.0	500.0	-0.00067138671875	0.063232421875	0.06323598608627917
620.0	520.0	-0.0106201171875	-0.0623779296875	0.06327553240530598
620.0	540.0	-0.0501708984375	-0.07061767578125	0.08662548806657128
620.0	560.0	-0.09246826171875	-0.02880859375	0.09685202372247978
620.0	580.0	-0.12493896484375	-0.01995849609375	0.12652306707692487
620.0	600.0	-0.1632080078125	-0.01708984375	0.16410032472095987
620.0	620.0	-0.18670654296875	-0.02777099609375	0.1887605928454898
620.0	640.0	-0.21905517578125	-0.047119140625	0.22406557845816671
620.0	660.0	-0.2401123046875	-0.0576171875	0.24692844947019166
620.0	680.0	-0.2657470703125	-0.0428466796875	0.2691790172727437
620.0	700.0	-0.30035400390625	0.024169921875	0.30132492891554663
620.0	720.0	-0.32861328125	0.0509033203125	0.3325324595174561
620.0	740.0	-0.365966796875	0.07196044921875	0.3729745335364223
620.0	760.0	-0.2640380859375	0.45794677734375	0.5286126764513549
620.0	780.0	0.647705078125	0.431884765625	0.7784897680816836
620.0	800.0	0.709716796875	0.4312744140625	0.8304791099067229
