# Supplementary material for: Real-time emotion detection by quantitative facial motion analysis
Source: PLoS One. 2023 Mar 10;18(3):e0282730. doi: 10.1371/journal.pone.0282730 (PMC10004542; doi:10.1371/journal.pone.0282730)
Supplement: S1 Dataset — Data from each participant is organized into folders by Study ID and subsequently by emotions. The data files (.csv) contain the pixel displacement results after DISC-processing of videos. (ZIP) [file pone.0282730.s004.zip › S1_Dataset/1/sad/result/103125_cropped_result.csv]

pos_x	pos_y	disp_x	disp_y	disp_xy_indi
0.0	0.0	0.002587880939245224	-0.05925379693508148	0.059310282236553054
0.0	20.0	-0.12505507469177246	0.0712127685546875	0.14390979852459065
0.0	40.0	-0.09742739051580429	0.07183074951171875	0.12104442572103151
0.0	60.0	-0.10729514807462692	0.15958404541015625	0.1923000685122783
0.0	80.0	-0.09297572821378708	0.1743011474609375	0.19754841442816867
0.0	100.0	-0.09231643378734589	0.2081298828125	0.22768480859898932
0.0	120.0	-0.022971952334046364	0.04698944091796875	0.05230409306948142
0.0	140.0	0.04028046876192093	-0.11419677734375	0.12109260968109532
0.0	160.0	0.01012040488421917	-0.09881591796875	0.09933281551948106
0.0	180.0	-0.004652800038456917	-0.0538787841796875	0.05407931150522544
0.0	200.0	0.03342847153544426	-0.039703369140625	0.051902025300683025
0.0	220.0	0.025469012558460236	0.0014495849609375	0.025510231227136717
0.0	240.0	-0.04385627806186676	0.0982208251953125	0.10756720516722516
0.0	260.0	-0.0975734069943428	0.0999755859375	0.13969855953455682
0.0	280.0	-0.13275066018104553	0.016448974609375	0.13376586464492088
0.0	300.0	-0.1649118959903717	-0.30792236328125	0.34930232642776554
0.0	320.0	-0.1940985471010208	-0.420501708984375	0.46313705665332716
0.0	340.0	-0.22215411067008972	-0.2535400390625	0.33709790906416565
0.0	360.0	-0.2551869750022888	-0.029266357421875	0.25685971246492456
0.0	380.0	-0.25819313526153564	0.250579833984375	0.35979709322869546
0.0	400.0	-0.22102674841880798	0.323486328125	0.39178594666014527
0.0	420.0	-0.19987595081329346	0.34228515625	0.39637043772537456
0.0	440.0	-0.20541167259216309	0.292877197265625	0.35773035643523154
0.0	460.0	-0.21255050599575043	0.186492919921875	0.28276726610418756
0.0	480.0	-0.2931027412414551	0.03631591796875	0.2953439737343025
0.0	500.0	-0.32234886288642883	-0.02252197265625	0.32313469119935506
0.0	520.0	-0.21840566396713257	-0.076904296875	0.23154978931271383
0.0	540.0	-0.04232947900891304	0.0089111328125	0.043257289341428036
0.0	560.0	0.032700877636671066	0.06494140625	0.0727099280974481
0.0	580.0	0.1019938662648201	0.079833984375	0.12952302427303708
0.0	600.0	0.1712767332792282	0.0875244140625	0.19234407300405132
0.0	620.0	0.24646297097206116	0.0635986328125	0.2545364063469001
0.0	640.0	0.3374634087085724	0.0064697265625	0.3375254206411755
0.0	660.0	0.4143166244029999	0.0032958984375	0.41432973367018544
0.0	680.0	0.46735385060310364	-0.0159912109375	0.46762735217349694
0.0	700.0	0.5013650059700012	-0.0028076171875	0.5013728671613282
0.0	720.0	0.49276113510131836	0.0162353515625	0.493028521392726
0.0	740.0	0.5103368759155273	0.0595703125	0.5138018577725931
0.0	760.0	0.5254712700843811	-0.021728515625	0.5259203210329094
0.0	780.0	0.08478443324565887	-0.4178466796875	0.4263616397457161
0.0	800.0	-0.4699958562850952	-2.4107666015625	2.4561538453717358
20.0	0.0	-0.0006465911865234375	-0.05254611372947693	0.05255009180042994
20.0	20.0	-0.04973030090332031	0.03082275390625	0.05850764895550009
20.0	40.0	-0.03504753112792969	0.011661529541015625	0.03693671221696891
20.0	60.0	-0.038372039794921875	0.059276580810546875	0.07061250930686688
20.0	80.0	-0.023761749267578125	0.061676025390625	0.06609502883152613
20.0	100.0	-0.0325469970703125	0.0418701171875	0.05303219523638365
20.0	120.0	-0.014276504516601562	-0.0164642333984375	0.021791960962950756
20.0	140.0	0.016119003295898438	-0.08331298828125	0.08485797713594688
20.0	160.0	-0.05426216125488281	-0.013702392578125	0.05596550461146545
20.0	180.0	-0.09359550476074219	0.0531005859375	0.10760943610262037
20.0	200.0	-0.12778091430664062	0.1327056884765625	0.18422475896328236
20.0	220.0	-0.13263320922851562	0.176239013671875	0.2205714354359842
20.0	240.0	-0.1433258056640625	0.19830322265625	0.24467622419251706
20.0	260.0	-0.1680774688720703	0.199737548828125	0.26104621038105374
20.0	280.0	-0.171905517578125	0.195831298828125	0.2605789795331032
20.0	300.0	-0.17737770080566406	-0.02716064453125	0.1794451151590831
20.0	320.0	-0.1852588653564453	-0.265625	0.3238479393452389
20.0	340.0	-0.20253562927246094	-0.143829345703125	0.24841006785189038
20.0	360.0	-0.2270965576171875	-0.03753662109375	0.230177853853737
20.0	380.0	-0.23931312561035156	0.084442138671875	0.2537740074808216
20.0	400.0	-0.21868133544921875	0.233306884765625	0.3197712134525157
20.0	420.0	-0.19928550720214844	0.31561279296875	0.37326418052949123
20.0	440.0	-0.2058734893798828	0.28411865234375	0.35086650201904057
20.0	460.0	-0.21266746520996094	0.202880859375	0.29391851568005795
20.0	480.0	-0.2907428741455078	0.06317138671875	0.29752654161664377
20.0	500.0	-0.3257617950439453	-0.004974365234375	0.32579977197619153
20.0	520.0	-0.21870994567871094	-0.06494140625	0.2281478174002816
20.0	540.0	-0.04364585876464844	0.0120849609375	0.04528804774070681
20.0	560.0	0.027311325073242188	0.0718994140625	0.0769118600723395
20.0	580.0	0.09379386901855469	0.094970703125	0.1334793029556518
20.0	600.0	0.13678741455078125	0.103271484375	0.17139368793658402
20.0	620.0	0.2116680145263672	0.0733642578125	0.2240215674838326
20.0	640.0	0.2685508728027344	0.0345458984375	0.27076371688607853
20.0	660.0	0.3373889923095703	0.0264892578125	0.33842726384132293
20.0	680.0	0.40436744689941406	-0.0120849609375	0.4045479926940824
20.0	700.0	0.4439048767089844	-0.024169921875	0.4445623968460021
20.0	720.0	0.4653205871582031	-0.0263671875	0.46606703102656283
20.0	740.0	0.508758544921875	0.0103759765625	0.5088643413726777
20.0	760.0	0.5231475830078125	-0.0423583984375	0.5248596264956051
20.0	780.0	0.1811504364013672	-0.9832763671875	0.9998239319389455
20.0	800.0	-0.4611396789550781	-3.625244140625	3.6544554837407293
40.0	0.0	0.050563812255859375	-0.0795159786939621	0.09423104572010452
40.0	20.0	-0.003620147705078125	-0.016881942749023438	0.017265730809551256
40.0	40.0	0.01767730712890625	-0.02637481689453125	0.03175087642175773
40.0	60.0	0.0005950927734375	-0.00528717041015625	0.005320555079597367
40.0	80.0	-0.002033233642578125	-0.0189666748046875	0.019075345139527074
40.0	100.0	-0.01522064208984375	-0.01314544677734375	0.02011145734657487
40.0	120.0	-0.0074615478515625	-0.04146575927734375	0.04213174443086562
40.0	140.0	-0.02536773681640625	-0.0229949951171875	0.034238748102492444
40.0	160.0	-0.067138671875	0.018402099609375	0.06961493037540349
40.0	180.0	-0.09382247924804688	0.063079833984375	0.11305628274335973
40.0	200.0	-0.14386749267578125	0.155853271484375	0.21210397846621895
40.0	220.0	-0.16538619995117188	0.206817626953125	0.2648133794822516
40.0	240.0	-0.16059494018554688	0.230255126953125	0.2807279079489588
40.0	260.0	-0.15914535522460938	0.235687255859375	0.2843865796131906
40.0	280.0	-0.0944671630859375	0.121307373046875	0.15375149969037313
40.0	300.0	-0.11418914794921875	-0.042144775390625	0.12171829608606423
40.0	320.0	-0.13978958129882812	-0.141021728515625	0.19856549285622696
40.0	340.0	-0.15607452392578125	-0.117584228515625	0.1954106133613883
40.0	360.0	-0.20907974243164062	-0.07354736328125	0.2216383390591649
40.0	380.0	-0.23883056640625	0.0146484375	0.23927936846105557
40.0	400.0	-0.21622848510742188	0.191864013671875	0.2890788084833131
40.0	420.0	-0.20171737670898438	0.24267578125	0.3155652624603224
40.0	440.0	-0.2074432373046875	0.235595703125	0.3139076807509049
40.0	460.0	-0.21231460571289062	0.189971923828125	0.2848979179319834
40.0	480.0	-0.2862358093261719	0.09771728515625	0.3024559577176758
40.0	500.0	-0.3082695007324219	0.080352783203125	0.3185697017142482
40.0	520.0	-0.20175933837890625	-0.0279541015625	0.20368667707354
40.0	540.0	-0.037654876708984375	0.0247802734375	0.0450771748405563
40.0	560.0	0.031459808349609375	0.07763671875	0.08376860772187128
40.0	580.0	0.09499740600585938	0.0936279296875	0.1333817692393137
40.0	600.0	0.1382293701171875	0.104736328125	0.17342738305152988
40.0	620.0	0.21135711669921875	0.07763671875	0.22516503031704052
40.0	640.0	0.25809478759765625	0.0618896484375	0.26541146917342634
40.0	660.0	0.3152809143066406	0.068115234375	0.32255501868672337
40.0	680.0	0.37920379638671875	0.03564453125	0.38087537568361163
40.0	700.0	0.4134101867675781	0.03759765625	0.41511632861006204
40.0	720.0	0.4413795471191406	0.0164794921875	0.44168708185530575
40.0	740.0	0.5045166015625	0.0084228515625	0.5045869059742021
40.0	760.0	0.5244293212890625	-0.0762939453125	0.529949883591886
40.0	780.0	0.3336029052734375	-1.452392578125	1.490213105364284
40.0	800.0	-0.2938728332519531	-3.9874267578125	3.9982412872465107
60.0	0.0	0.055011749267578125	-0.04903748631477356	0.07369509903345328
60.0	20.0	0.028797149658203125	-0.01012420654296875	0.030524996094375503
60.0	40.0	-0.00055694580078125	-0.01232147216796875	0.012334053065032451
60.0	60.0	0.0103759765625	-0.045135498046875	0.04631278520630136
60.0	80.0	-0.002666473388671875	-0.039398193359375	0.03948832384788187
60.0	100.0	0.007923126220703125	-0.06784820556640625	0.06830925945792791
60.0	120.0	0.031005859375	-0.1031951904296875	0.10775254355884942
60.0	140.0	-0.00016021728515625	-0.05755615234375	0.05755637533927429
60.0	160.0	-0.060062408447265625	0.0259857177734375	0.06544272638488491
60.0	180.0	-0.09192657470703125	0.06488037109375	0.11251647741833241
60.0	200.0	-0.19153213500976562	0.2081756591796875	0.2828810064608377
60.0	220.0	-0.19982147216796875	0.2733306884765625	0.3385827609351161
60.0	240.0	-0.17345809936523438	0.2780609130859375	0.32772791095905274
60.0	260.0	-0.055027008056640625	0.165985107421875	0.17486860067352564
60.0	280.0	-0.00875091552734375	0.05438232421875	0.0550819000216945
60.0	300.0	-0.036762237548828125	-0.07281494140625	0.08156885313397565
60.0	320.0	-0.0711212158203125	-0.155975341796875	0.17142501156019052
60.0	340.0	-0.16727828979492188	-0.188995361328125	0.2523911108582519
60.0	360.0	-0.2878837585449219	-0.217926025390625	0.3610662141166163
60.0	380.0	-0.2951164245605469	-0.080322265625	0.3058518765685998
60.0	400.0	-0.22802734375	0.07568359375	0.24025918475803523
60.0	420.0	-0.23334121704101562	0.1248779296875	0.26465566476691665
60.0	440.0	-0.25057220458984375	0.16229248046875	0.29853857192951483
60.0	460.0	-0.2755393981933594	0.161590576171875	0.3194267901480982
60.0	480.0	-0.3456916809082031	0.129974365234375	0.3693183909138802
60.0	500.0	-0.33773040771484375	0.1563720703125	0.37217476092428947
60.0	520.0	-0.20862579345703125	0.0040283203125	0.208664680912022
60.0	540.0	-0.04473876953125	0.0460205078125	0.06418289989156517
60.0	560.0	0.012958526611328125	0.0892333984375	0.09016941171285375
60.0	580.0	0.07515335083007812	0.087890625	0.11564077180596569
60.0	600.0	0.12025070190429688	0.0986328125	0.1555270491269484
60.0	620.0	0.19163894653320312	0.06787109375	0.20330265909519524
60.0	640.0	0.24468612670898438	0.055908203125	0.2509920870874447
60.0	660.0	0.3087730407714844	0.073486328125	0.3173972764983404
60.0	680.0	0.36898040771484375	0.056640625	0.3733024265629718
60.0	700.0	0.4009666442871094	0.0689697265625	0.4068551007582077
60.0	720.0	0.42589569091796875	0.051513671875	0.4289997644900742
60.0	740.0	0.4749794006347656	0.074951171875	0.48085664099895403
60.0	760.0	0.3833427429199219	-0.1585693359375	0.4148444200529025
60.0	780.0	-0.026981353759765625	-0.2628173828125	0.2641987323192937
60.0	800.0	-0.04443359375	-0.279052734375	0.28256817374875104
80.0	0.0	0.00688934326171875	-0.017836257815361023	0.019120542446118435
80.0	20.0	-0.0352020263671875	0.0167083740234375	0.03896604191938469
80.0	40.0	-0.04886627197265625	0.004917144775390625	0.049113041539368754
80.0	60.0	-0.0407257080078125	-0.018047332763671875	0.04454536465919105
80.0	80.0	-0.01641082763671875	-0.0439605712890625	0.04692384353165071
80.0	100.0	0.0313568115234375	-0.1066436767578125	0.11115810101536092
80.0	120.0	0.024261474609375	-0.09069061279296875	0.09387974434874402
80.0	140.0	-0.010833740234375	-0.0141448974609375	0.01781707191561935
80.0	160.0	-0.08295440673828125	0.046661376953125	0.09517729611867437
80.0	180.0	-0.22139739990234375	0.1945037841796875	0.294700747782792
80.0	200.0	-0.31826019287109375	0.3310546875	0.45922408090394
80.0	220.0	-0.438507080078125	0.4522247314453125	0.6299171905968499
80.0	240.0	-0.29312896728515625	0.411376953125	0.5051292795157203
80.0	260.0	0.0580596923828125	0.2332763671875	0.24039299359129446
80.0	280.0	0.24745941162109375	0.115478515625	0.2730777324697334
80.0	300.0	0.33440399169921875	0.003326416015625	0.334420535714959
80.0	320.0	0.37624359130859375	-0.095458984375	0.38816447248388747
80.0	340.0	0.278472900390625	-0.214263916015625	0.35136331902792267
80.0	360.0	0.1823883056640625	-0.301666259765625	0.3525167036098985
80.0	380.0	0.12908935546875	-0.17510986328125	0.21754890464839247
80.0	400.0	0.085845947265625	-0.022613525390625	0.08877442307627186
80.0	420.0	0.06780242919921875	0.0078125	0.06825104073613143
80.0	440.0	0.032135009765625	0.025634765625	0.041107177734375
80.0	460.0	-0.0793304443359375	0.085693359375	0.11677615869478743
80.0	480.0	-0.121612548828125	0.08099365234375	0.1461149675853002
80.0	500.0	-0.0626068115234375	0.158782958984375	0.17067993705460796
80.0	520.0	0.0200958251953125	0.1749267578125	0.17607729208808723
80.0	540.0	-0.01656341552734375	0.164306640625	0.16513939229452296
80.0	560.0	-0.1016693115234375	0.1365966796875	0.17028006873177864
80.0	580.0	0.05821990966796875	0.062255859375	0.08523702193452219
80.0	600.0	0.0541839599609375	0.0487060546875	0.0728572664891445
80.0	620.0	0.140045166015625	0.021728515625	0.1417207709392305
80.0	640.0	0.19959259033203125	0.0487060546875	0.2054494630771076
80.0	660.0	0.23883819580078125	0.082275390625	0.25261220017225744
80.0	680.0	0.295135498046875	0.084716796875	0.30705357493463087
80.0	700.0	0.294525146484375	0.1563720703125	0.3334625710412789
80.0	720.0	0.3135223388671875	0.12158203125	0.3362713893444215
80.0	740.0	0.34459686279296875	0.1634521484375	0.3813969096303622
80.0	760.0	0.14026641845703125	-0.040283203125	0.14593630323114604
80.0	780.0	-0.07683563232421875	-0.111328125	0.1352688648975741
80.0	800.0	-0.06066131591796875	-0.124755859375	0.13872209520222215
100.0	0.0	0.00153350830078125	-0.012048304080963135	0.012145504474327854
100.0	20.0	-0.0453643798828125	0.0134735107421875	0.047322959056592874
100.0	40.0	-0.0765228271484375	0.03192138671875	0.08291391924663574
100.0	60.0	-0.0740814208984375	0.030895233154296875	0.0802656361962566
100.0	80.0	-0.07381439208984375	0.03021240234375	0.07975809510622617
100.0	100.0	-0.01982879638671875	-0.01970672607421875	0.027955969285829524
100.0	120.0	0.01253509521484375	-0.0362701416015625	0.038375145391810486
100.0	140.0	-0.02423858642578125	-0.0014801025390625	0.02428373479195913
100.0	160.0	-0.091583251953125	0.02423095703125	0.0947345307528351
100.0	180.0	-0.27054595947265625	0.21795654296875	0.347419301147574
100.0	200.0	-0.166351318359375	0.1945037841796875	0.2559384363086572
100.0	220.0	-0.1447601318359375	0.2757720947265625	0.3114574513461416
100.0	240.0	0.2427978515625	0.3694305419921875	0.44207433999272927
100.0	260.0	0.6004257202148438	0.2406005859375	0.6468382235528309
100.0	280.0	0.7651748657226562	0.105499267578125	0.7724135359981762
100.0	300.0	0.6918106079101562	0.015380859375	0.691981566266135
100.0	320.0	0.6322860717773438	-0.12109375	0.6437774249324737
100.0	340.0	0.5505752563476562	-0.2960205078125	0.6251089936545928
100.0	360.0	0.18599700927734375	-0.34552001953125	0.3924015435201443
100.0	380.0	0.15457916259765625	-0.24322509765625	0.28818946136055185
100.0	400.0	0.13944244384765625	-0.066070556640625	0.15430331688271903
100.0	420.0	0.11339569091796875	-0.03594970703125	0.11895782510787681
100.0	440.0	0.1152801513671875	-0.030426025390625	0.11922774979136619
100.0	460.0	0.00482177734375	0.0433349609375	0.043602389569923246
100.0	480.0	0.032073974609375	0.075439453125	0.08197469691948793
100.0	500.0	0.151153564453125	0.16375732421875	0.22285390120473508
100.0	520.0	0.27780914306640625	0.158203125	0.3196969639065354
100.0	540.0	0.33515167236328125	0.1226806640625	0.3568994099500869
100.0	560.0	0.38494873046875	0.0654296875	0.39046967756261175
100.0	580.0	0.07549285888671875	0.022216796875	0.07869407732653735
100.0	600.0	0.061767578125	-0.000244140625	0.0617680606144693
100.0	620.0	0.170745849609375	-0.0048828125	0.17081565214211916
100.0	640.0	0.2578582763671875	0.26220703125	0.3677545620763872
100.0	660.0	0.26535797119140625	0.4954833984375	0.5620664115582726
100.0	680.0	0.2505035400390625	0.64794921875	0.694687133644231
100.0	700.0	0.2294921875	0.7327880859375	0.7678834827078129
100.0	720.0	0.13143157958984375	0.7542724609375	0.7656377769168615
100.0	740.0	-0.7685165405273438	-0.2100830078125	0.7967135892123739
100.0	760.0	-0.15836334228515625	-0.064453125	0.17097705548403616
100.0	780.0	-0.09752655029296875	-0.0802001953125	0.1262675704217441
100.0	800.0	-0.0655517578125	-0.0977783203125	0.11771844747295347
120.0	0.0	-0.04471588134765625	0.01766553521156311	0.04807890575926878
120.0	20.0	-0.09161376953125	0.05967521667480469	0.10933532939041195
120.0	40.0	-0.10746002197265625	0.0750274658203125	0.13106020353174308
120.0	60.0	-0.12519073486328125	0.09954833984375	0.15994559094034172
120.0	80.0	-0.0945281982421875	0.0842132568359375	0.12659957697334487
120.0	100.0	0.00171661376953125	-0.00572967529296875	0.005981299340160198
120.0	120.0	0.129150390625	-0.156707763671875	0.20306931475146686
120.0	140.0	0.09452056884765625	-0.1393280029296875	0.1683639817052909
120.0	160.0	-0.12129974365234375	0.0325469970703125	0.12559034528346213
120.0	180.0	-0.32025146484375	0.2373046875	0.3985906615113308
120.0	200.0	0.0079345703125	0.2157440185546875	0.2158898769006304
120.0	220.0	0.37612152099609375	0.2938690185546875	0.47731163679792077
120.0	240.0	0.6145401000976562	0.44000244140625	0.7558185516851897
120.0	260.0	0.7109832763671875	0.23614501953125	0.749174004836817
120.0	280.0	0.789703369140625	0.10272216796875	0.7963562362562714
120.0	300.0	0.697479248046875	0.009613037109375	0.6975454909455729
120.0	320.0	0.6412887573242188	-0.149627685546875	0.65851326072643
120.0	340.0	0.5450668334960938	-0.3565673828125	0.6513356672739596
120.0	360.0	0.19594573974609375	-0.40325927734375	0.4483444855113614
120.0	380.0	0.17236328125	-0.328857421875	0.3712900546008987
120.0	400.0	0.20746612548828125	-0.123565673828125	0.24147602152950473
120.0	420.0	0.20067596435546875	-0.094757080078125	0.22192283995778703
120.0	440.0	0.23990631103515625	-0.107940673828125	0.26307076451207345
120.0	460.0	0.15164947509765625	0.008331298828125	0.15187815457648338
120.0	480.0	0.20556640625	0.08056640625	0.22079060938948486
120.0	500.0	0.36429595947265625	0.172271728515625	0.4029753026351173
120.0	520.0	0.37165069580078125	0.1474609375	0.3998361761741723
120.0	540.0	0.27664947509765625	0.0904541015625	0.2910616370483884
120.0	560.0	0.20149993896484375	0.032470703125	0.20409941686410485
120.0	580.0	-0.0375213623046875	0.0369873046875	0.052686937064566425
120.0	600.0	0.00185394287109375	0.03662109375	0.03666799164960591
120.0	620.0	0.02846527099609375	-0.0128173828125	0.031217894788778223
120.0	640.0	0.0338134765625	-0.03271484375	0.04704904036034795
120.0	660.0	-0.07465362548828125	0.0784912109375	0.10832374621005163
120.0	680.0	-0.2948150634765625	0.0206298828125	0.29553597702741213
120.0	700.0	-0.40615081787109375	0.1141357421875	0.4218832237741267
120.0	720.0	-0.5148468017578125	0.1776123046875	0.5446222177405671
120.0	740.0	-0.7610549926757812	-0.15771484375	0.7772249827532697
120.0	760.0	-0.18414306640625	-0.0677490234375	0.1962105988019799
120.0	780.0	-0.1180877685546875	-0.0728759765625	0.13876465343221772
120.0	800.0	-0.08502960205078125	-0.082275390625	0.11831852402481431
140.0	0.0	-0.094451904296875	0.06125280261039734	0.11257472208686252
140.0	20.0	-0.1507568359375	0.11797142028808594	0.19142852344066832
140.0	40.0	-0.1448974609375	0.12485122680664062	0.19126709863763175
140.0	60.0	-0.1461944580078125	0.15314865112304688	0.21172465348420524
140.0	80.0	-0.055206298828125	0.07572174072265625	0.09370975108476925
140.0	100.0	0.0926971435546875	-0.06804656982421875	0.11499172182396705
140.0	120.0	0.157958984375	-0.16550445556640625	0.22878541377700204
140.0	140.0	-0.0771636962890625	0.00244140625	0.07720230883508741
140.0	160.0	-0.341766357421875	0.1297607421875	0.3655709141582077
140.0	180.0	-0.41998291015625	0.25067138671875	0.4891030453215497
140.0	200.0	0.263946533203125	0.289520263671875	0.3917776862795792
140.0	220.0	0.7563018798828125	0.38336181640625	0.8479143917829061
140.0	240.0	0.7550811767578125	0.4832305908203125	0.8964705167480475
140.0	260.0	0.762603759765625	0.2105712890625	0.7911414299517565
140.0	280.0	0.871246337890625	0.100341796875	0.8770055059621512
140.0	300.0	0.787445068359375	0.0511474609375	0.7891044280979888
140.0	320.0	0.74859619140625	-0.11761474609375	0.7577793123902501
140.0	340.0	0.7419281005859375	-0.2403564453125	0.7798900738195851
140.0	360.0	0.4339752197265625	-0.21160888671875	0.4828175766012118
140.0	380.0	0.2422943115234375	-0.392608642578125	0.4613546137448443
140.0	400.0	0.18743896484375	-0.229034423828125	0.29595630224743946
140.0	420.0	0.2206268310546875	-0.16705322265625	0.27673629646483355
140.0	440.0	0.3141021728515625	-0.17205810546875	0.35813987022889304
140.0	460.0	0.3320770263671875	0.01690673828125	0.33250712660059545
140.0	480.0	0.463348388671875	0.11016845703125	0.4762654913065499
140.0	500.0	0.486572265625	0.16583251953125	0.5140554388483094
140.0	520.0	0.381500244140625	0.073974609375	0.38860607189227026
140.0	540.0	0.1888885498046875	0.0391845703125	0.19291012103540126
140.0	560.0	-0.059295654296875	0.021484375	0.06306784432367366
140.0	580.0	-0.242401123046875	0.0980224609375	0.26147027996051475
140.0	600.0	-0.1106414794921875	0.0531005859375	0.12272411829435145
140.0	620.0	-0.0849761962890625	0.0009765625	0.08498180752416182
140.0	640.0	-0.0616912841796875	-0.0179443359375	0.06424806406403866
140.0	660.0	0.077972412109375	-0.01806640625	0.08003806647429865
140.0	680.0	-0.0667572021484375	-0.44482421875	0.4498056353862579
140.0	700.0	-0.4378509521484375	0.0164794921875	0.43816096352830336
140.0	720.0	-0.66534423828125	0.2203369140625	0.7008789561062897
140.0	740.0	-0.6259613037109375	-0.07275390625	0.6301751221828186
140.0	760.0	-0.1775970458984375	-0.0572509765625	0.1865968516058394
140.0	780.0	-0.125244140625	-0.0560302734375	0.13720599951305262
140.0	800.0	-0.099884033203125	-0.0634765625	0.1183473450303782
160.0	0.0	-0.1254730224609375	0.11803853511810303	0.17226890357319447
160.0	20.0	-0.127166748046875	0.1328105926513672	0.18387505358048103
160.0	40.0	-0.0958404541015625	0.11498641967773438	0.1496905787038642
160.0	60.0	-0.03680419921875	0.07896804809570312	0.08712348535371343
160.0	80.0	0.074127197265625	-0.0200653076171875	0.07679490832229208
160.0	100.0	0.1356964111328125	-0.116943359375	0.17913476852982974
160.0	120.0	0.036346435546875	-0.07680511474609375	0.08497110701952615
160.0	140.0	-0.258544921875	0.025665283203125	0.25981567194695254
160.0	160.0	-0.435760498046875	0.125457763671875	0.45346098191973316
160.0	180.0	-0.119415283203125	0.260162353515625	0.2862594278784047
160.0	200.0	0.4589385986328125	0.364715576171875	0.5862099357887347
160.0	220.0	0.8770751953125	0.437255859375	0.9800273387973572
160.0	240.0	0.633026123046875	0.4932708740234375	0.8025199235032132
160.0	260.0	0.676910400390625	0.204010009765625	0.706984988696059
160.0	280.0	0.92169189453125	0.095916748046875	0.9266692889054285
160.0	300.0	0.8700714111328125	0.065216064453125	0.8725121177000339
160.0	320.0	0.8842315673828125	-0.111053466796875	0.8911780614691264
160.0	340.0	0.9875030517578125	-0.136871337890625	0.9969433486246662
160.0	360.0	0.4969940185546875	-0.17724609375	0.5276544629099339
160.0	380.0	0.0900115966796875	-0.492034912109375	0.5002004021103013
160.0	400.0	0.0724639892578125	-0.330902099609375	0.33874360402087167
160.0	420.0	0.2179718017578125	-0.2506103515625	0.3321404140899252
160.0	440.0	0.5883331298828125	-0.198028564453125	0.6207666099727592
160.0	460.0	0.686248779296875	0.067535400390625	0.6895639327809808
160.0	480.0	0.677825927734375	0.120635986328125	0.6884773267917584
160.0	500.0	0.648956298828125	0.048553466796875	0.6507700952922575
160.0	520.0	0.41473388671875	-0.0968017578125	0.4258811772178137
160.0	540.0	0.1280670166015625	-0.130126953125	0.18257651730389873
160.0	560.0	-0.1129150390625	-0.0654296875	0.13050229903275098
160.0	580.0	-0.306549072265625	0.1800537109375	0.3555160650790343
160.0	600.0	-0.22430419921875	0.0888671875	0.24126696997584407
160.0	620.0	-0.1696014404296875	0.010498046875	0.1699260356273121
160.0	640.0	-0.1650848388671875	-0.006103515625	0.16519762990669654
160.0	660.0	-0.1095733642578125	-0.0263671875	0.11270115674399894
160.0	680.0	-0.1702117919921875	-0.59814453125	0.6218914168868018
160.0	700.0	-0.386138916015625	-0.21142578125	0.440231897343769
160.0	720.0	-0.5760498046875	0.072021484375	0.5805346429732555
160.0	740.0	-0.491485595703125	-0.0445556640625	0.49350106178579395
160.0	760.0	-0.3356475830078125	-0.08935546875	0.3473380194774517
160.0	780.0	-0.313873291015625	-0.084716796875	0.3251051806504154
160.0	800.0	-0.2621612548828125	-0.08349609375	0.27513655015871624
180.0	0.0	-0.0804443359375	0.1421959102153778	0.16337370677806493
180.0	20.0	-0.072967529296875	0.13961219787597656	0.1575303974712536
180.0	40.0	-0.0301513671875	0.10182952880859375	0.10619961337338134
180.0	60.0	0.0540313720703125	0.020298004150390625	0.057718265222456405
180.0	80.0	0.1116943359375	-0.065582275390625	0.12952474484024618
180.0	100.0	0.2043914794921875	-0.2365570068359375	0.3126261255432487
180.0	120.0	-0.074554443359375	-0.0840911865234375	0.11238190546322754
180.0	140.0	-0.36688232421875	0.027984619140625	0.36794806526546353
180.0	160.0	-0.2134552001953125	0.151580810546875	0.26180119292407467
180.0	180.0	-0.004302978515625	0.2608642578125	0.2608997444003585
180.0	200.0	0.2127227783203125	0.387176513671875	0.44176535984096854
180.0	220.0	0.4796295166015625	0.451446533203125	0.6586717282050056
180.0	240.0	0.3849029541015625	0.4987030029296875	0.6299642602618004
180.0	260.0	0.466888427734375	0.205352783203125	0.5100534967251439
180.0	280.0	0.7681121826171875	0.12823486328125	0.7787429006069336
180.0	300.0	0.768218994140625	0.06317138671875	0.7708119401374135
180.0	320.0	0.7807159423828125	-0.073455810546875	0.7841639744299539
180.0	340.0	0.819793701171875	-0.083831787109375	0.824068856959801
180.0	360.0	0.4884033203125	-0.20819091796875	0.5309249114676625
180.0	380.0	-0.0832366943359375	-0.4783935546875	0.4855808279272529
180.0	400.0	-0.1053466796875	-0.351287841796875	0.3667438761799398
180.0	420.0	0.3781585693359375	-0.209259033203125	0.43219584280660267
180.0	440.0	0.7982025146484375	-0.136810302734375	0.8098421533393779
180.0	460.0	0.75823974609375	0.241119384765625	0.7956544917651556
180.0	480.0	0.7472381591796875	0.249725341796875	0.7878626865576349
180.0	500.0	0.72509765625	0.06927490234375	0.7283993569423158
180.0	520.0	0.60516357421875	-0.1334228515625	0.6196971912799681
180.0	540.0	0.380828857421875	-0.2872314453125	0.47700369162256856
180.0	560.0	0.1616058349609375	-0.2630615234375	0.3087358272158904
180.0	580.0	-0.16888427734375	0.16748046875	0.23784786428858343
180.0	600.0	-0.24359130859375	0.1131591796875	0.2685921174754826
180.0	620.0	-0.264404296875	0.0164794921875	0.26491735667698524
180.0	640.0	-0.375762939453125	0.010009765625	0.3758962384413022
180.0	660.0	-0.407867431640625	-0.0147705078125	0.4081347935353699
180.0	680.0	-0.45440673828125	-0.5540771484375	0.7165800515057866
180.0	700.0	-0.4773406982421875	-0.18017578125	0.5102131459962463
180.0	720.0	-0.3371429443359375	-0.0714111328125	0.3446228587964959
180.0	740.0	-0.3338470458984375	0.02734375	0.3349649693910931
180.0	760.0	-0.2570343017578125	-0.07275390625	0.2671324824029455
180.0	780.0	-0.2289886474609375	-0.068115234375	0.2389047630750603
180.0	800.0	-0.2240753173828125	-0.0667724609375	0.23381255184411748
200.0	0.0	0.0524444580078125	0.07965758442878723	0.09537165162018835
200.0	20.0	0.0302886962890625	0.08303260803222656	0.088384495922783
200.0	40.0	0.05023193359375	0.05115509033203125	0.07169442390761771
200.0	60.0	0.0973663330078125	-0.019378662109375	0.09927605627006728
200.0	80.0	0.09521484375	-0.0723876953125	0.11960704370141521
200.0	100.0	0.06976318359375	-0.22414398193359375	0.23474971016421398
200.0	120.0	-0.477813720703125	-0.08779144287109375	0.4858119894913592
200.0	140.0	-0.2493896484375	0.0572509765625	0.2558766715922727
200.0	160.0	-0.0322265625	0.1509246826171875	0.15432696184939684
200.0	180.0	0.03448486328125	0.2253570556640625	0.22798028057948755
200.0	200.0	0.068634033203125	0.35992431640625	0.36640980343630825
200.0	220.0	0.15283203125	0.4134368896484375	0.44078077487360456
200.0	240.0	0.0415496826171875	0.477996826171875	0.47979927256715876
200.0	260.0	0.124114990234375	0.133087158203125	0.18198000571343717
200.0	280.0	0.458953857421875	0.13616943359375	0.4787282714522524
200.0	300.0	0.4335784912109375	0.07403564453125	0.43985404931853317
200.0	320.0	0.48504638671875	-0.047637939453125	0.4873801088926945
200.0	340.0	0.483062744140625	-0.016082763671875	0.4833303943101409
200.0	360.0	0.0566864013671875	-0.13751220703125	0.14873787406900515
200.0	380.0	-0.102813720703125	-0.51849365234375	0.5285889978854854
200.0	400.0	-0.0014190673828125	-0.397247314453125	0.39724984907795363
200.0	420.0	0.5868988037109375	-0.213714599609375	0.6245991801815985
200.0	440.0	0.762451171875	-0.018310546875	0.7626710074602432
200.0	460.0	0.72857666015625	0.336639404296875	0.8025895826945367
200.0	480.0	0.7032928466796875	0.375396728515625	0.7972098418679063
200.0	500.0	0.6687774658203125	0.173095703125	0.6908150412587855
200.0	520.0	0.55328369140625	0.0274658203125	0.5539649938954311
200.0	540.0	0.3648529052734375	-0.112548828125	0.3818178639073593
200.0	560.0	0.118804931640625	-0.1392822265625	0.18306870409313866
200.0	580.0	-0.133819580078125	0.215087890625	0.2533189308081764
200.0	600.0	-0.15301513671875	0.1324462890625	0.20237502699563764
200.0	620.0	-0.0800323486328125	0.0152587890625	0.08147396805936184
200.0	640.0	-0.0996551513671875	0.0081787109375	0.09999020205308236
200.0	660.0	-0.0908355712890625	-0.0240478515625	0.09396488799643402
200.0	680.0	-0.0468902587890625	-0.513427734375	0.5155644817040356
200.0	700.0	-0.149261474609375	-0.1934814453125	0.24436459948768977
200.0	720.0	-0.1334686279296875	-0.0899658203125	0.1609587632467844
200.0	740.0	-0.2209625244140625	-0.036865234375	0.2240167018348383
200.0	760.0	-0.2216644287109375	-0.065673828125	0.23118860407973904
200.0	780.0	-0.1960601806640625	-0.061767578125	0.20555979215170656
200.0	800.0	-0.2246551513671875	-0.0643310546875	0.23368444884720088
220.0	0.0	0.1274871826171875	0.024760887026786804	0.1298694854768487
220.0	20.0	0.107635498046875	0.023965835571289062	0.11027130957066256
220.0	40.0	0.1190643310546875	-0.007480621337890625	0.11929909733565099
220.0	60.0	0.133758544921875	-0.05237579345703125	0.1436473880022566
220.0	80.0	-0.0351104736328125	-0.05741119384765625	0.06729628918249196
220.0	100.0	-0.462158203125	-0.12438201904296875	0.4786032713813542
220.0	120.0	-0.4994964599609375	-0.0290069580078125	0.5003380028804283
220.0	140.0	-0.179962158203125	0.0681610107421875	0.192437786753338
220.0	160.0	-0.012603759765625	0.1276092529296875	0.1282301688117993
220.0	180.0	-0.0070953369140625	0.190185546875	0.1903178553001974
220.0	200.0	-0.0710601806640625	0.3256378173828125	0.3333009711744794
220.0	220.0	-0.0287322998046875	0.36322021484375	0.36435486757172103
220.0	240.0	-0.17742919921875	0.4473114013671875	0.4812157629675944
220.0	260.0	-0.0785369873046875	0.165069580078125	0.1828005050377738
220.0	280.0	0.26129150390625	0.25439453125	0.36467770365556634
220.0	300.0	0.18902587890625	0.083038330078125	0.206461006387269
220.0	320.0	0.1943511962890625	-0.08209228515625	0.21097755989954184
220.0	340.0	0.178497314453125	-0.127227783203125	0.21919899654368669
220.0	360.0	-0.1723785400390625	-0.280120849609375	0.32891040034008767
220.0	380.0	-0.303680419921875	-0.52679443359375	0.6080577050817514
220.0	400.0	-0.158111572265625	-0.328826904296875	0.36486490962241647
220.0	420.0	0.4449310302734375	-0.032867431640625	0.4461433511359703
220.0	440.0	0.633575439453125	0.2044677734375	0.6657513859187296
220.0	460.0	0.6824188232421875	0.38592529296875	0.7839858302726316
220.0	480.0	0.678619384765625	0.384857177734375	0.7801533930153375
220.0	500.0	0.581146240234375	0.257080078125	0.6354692117697804
220.0	520.0	0.4829254150390625	0.1370849609375	0.5020052220902554
220.0	540.0	0.28863525390625	-0.0316162109375	0.2903616617109943
220.0	560.0	0.026031494140625	-0.032470703125	0.04161712686653511
220.0	580.0	0.2328948974609375	0.3272705078125	0.40167899938532037
220.0	600.0	-0.059356689453125	0.187255859375	0.19643821790350394
220.0	620.0	-0.02392578125	0.025634765625	0.03506542766132381
220.0	640.0	-0.068328857421875	0.0040283203125	0.06844749901288595
220.0	660.0	-0.12811279296875	-0.031982421875	0.13204454941891497
220.0	680.0	0.109405517578125	-0.483642578125	0.4958625925112058
220.0	700.0	-0.01165771484375	-0.221435546875	0.22174220106963968
220.0	720.0	-0.1028289794921875	-0.0516357421875	0.11506541137396017
220.0	740.0	-0.0749664306640625	-0.123779296875	0.1447110225980698
220.0	760.0	-0.196624755859375	-0.1466064453125	0.24526464160968225
220.0	780.0	-0.147003173828125	-0.176025390625	0.2293357173669766
220.0	800.0	-0.1083831787109375	-0.1397705078125	0.17686918409279537
240.0	0.0	0.184906005859375	-0.029803365468978882	0.1872924760799129
240.0	20.0	0.182373046875	-0.05200958251953125	0.18964420608161717
240.0	40.0	0.1669464111328125	-0.05834197998046875	0.17684708314859898
240.0	60.0	0.114166259765625	-0.06464385986328125	0.13119742179972788
240.0	80.0	-0.252716064453125	-0.033416748046875	0.2549158454916139
240.0	100.0	-0.5763702392578125	-0.03504180908203125	0.5774344820720785
240.0	120.0	-0.385955810546875	0.04132843017578125	0.3881622429290228
240.0	140.0	-0.140655517578125	0.0939483642578125	0.16914570574474794
240.0	160.0	-0.0122528076171875	0.117095947265625	0.11773526302912751
240.0	180.0	-0.0455322265625	0.17266845703125	0.17857093747105507
240.0	200.0	-0.20361328125	0.2678375244140625	0.3364451036731626
240.0	220.0	-0.298431396484375	0.3493194580078125	0.45944029225840227
240.0	240.0	-0.409637451171875	0.405609130859375	0.5764734238792695
240.0	260.0	-0.354705810546875	0.293670654296875	0.46049827929197545
240.0	280.0	-0.2996826171875	0.137420654296875	0.32968789372940416
240.0	300.0	-0.385284423828125	-0.105712890625	0.39952384470624963
240.0	320.0	-0.4485015869140625	-0.253448486328125	0.5151599835841776
240.0	340.0	-0.4818878173828125	-0.325439453125	0.5814866345775025
240.0	360.0	-0.5203399658203125	-0.36785888671875	0.6372392333871496
240.0	380.0	-0.445465087890625	-0.408416748046875	0.6043536916529814
240.0	400.0	-0.291748046875	-0.230712890625	0.3719480619063909
240.0	420.0	0.280914306640625	0.09881591796875	0.29778756407779994
240.0	440.0	0.4614105224609375	0.246368408203125	0.523065065549418
240.0	460.0	0.5611114501953125	0.334259033203125	0.6531272164120666
240.0	480.0	0.610992431640625	0.352691650390625	0.7054807947615489
240.0	500.0	0.549652099609375	0.29339599609375	0.6230558892497832
240.0	520.0	0.522979736328125	0.267333984375	0.587345949004203
240.0	540.0	0.402923583984375	0.1151123046875	0.4190444573327292
240.0	560.0	0.2439727783203125	0.1497802734375	0.2862810627204402
240.0	580.0	0.432586669921875	0.36669921875	0.5670974731260559
240.0	600.0	0.111846923828125	0.2047119140625	0.23327387793953008
240.0	620.0	0.0561676025390625	0.0400390625	0.06897772177206933
240.0	640.0	-0.01470947265625	0.00048828125	0.014717574678053038
240.0	660.0	-0.01953125	-0.0064697265625	0.02057491405464475
240.0	680.0	0.2043304443359375	-0.296142578125	0.3597934922438751
240.0	700.0	0.0827484130859375	-0.2919921875	0.3034909181990066
240.0	720.0	-0.0671539306640625	-0.100341796875	0.12073991305172235
240.0	740.0	-0.087188720703125	-0.1944580078125	0.21310980695466328
240.0	760.0	-0.1868133544921875	-0.291259765625	0.3460223699250579
240.0	780.0	-0.1594390869140625	-0.317626953125	0.35539795129890794
240.0	800.0	-0.0253448486328125	-0.358642578125	0.3595370081039877
260.0	0.0	0.1910400390625	-0.06938529014587402	0.20325012918477728
260.0	20.0	0.202972412109375	-0.10533332824707031	0.2286764310485517
260.0	40.0	0.1759033203125	-0.097259521484375	0.20100097665516847
260.0	60.0	0.098876953125	-0.10729598999023438	0.1459077836418192
260.0	80.0	-0.269927978515625	-0.03804779052734375	0.2725963094936253
260.0	100.0	-0.415924072265625	0.008941650390625	0.416020176195493
260.0	120.0	-0.246917724609375	0.05577850341796875	0.25313949547595194
260.0	140.0	-0.1085205078125	0.085693359375	0.13827527782237783
260.0	160.0	-0.033599853515625	0.09033203125	0.09637855584113322
260.0	180.0	-0.01702880859375	0.148101806640625	0.1490775819911889
260.0	200.0	-0.058380126953125	0.205535888671875	0.21366619001423784
260.0	220.0	-0.179046630859375	0.3104248046875	0.35835911511689755
260.0	240.0	-0.295867919921875	0.3592376708984375	0.46539180292677174
260.0	260.0	-0.48211669921875	0.29998779296875	0.5678284843118072
260.0	280.0	-0.53961181640625	0.2122802734375	0.5798653523844585
260.0	300.0	-0.5526123046875	0.0172119140625	0.5528802847612901
260.0	320.0	-0.60626220703125	-0.098724365234375	0.6142478033866564
260.0	340.0	-0.5384521484375	-0.182769775390625	0.5686259816024054
260.0	360.0	-0.476287841796875	-0.282684326171875	0.5538596722156002
260.0	380.0	-0.362091064453125	-0.217071533203125	0.42217293788677707
260.0	400.0	-0.207916259765625	-0.12103271484375	0.24057865478336884
260.0	420.0	0.13360595703125	0.004058837890625	0.13366759487347182
260.0	440.0	0.2294921875	0.07269287109375	0.2407299682868498
260.0	460.0	0.279998779296875	0.138824462890625	0.3125244756888821
260.0	480.0	0.343109130859375	0.233367919921875	0.41495115583371783
260.0	500.0	0.1943359375	0.240264892578125	0.3090205093672293
260.0	520.0	0.114410400390625	0.2969970703125	0.31827189554176977
260.0	540.0	0.147857666015625	0.20703125	0.25440878105157966
260.0	560.0	0.117034912109375	0.174072265625	0.2097577753320951
260.0	580.0	0.515716552734375	0.330810546875	0.6126982786722711
260.0	600.0	0.201202392578125	0.235107421875	0.3094477380752219
260.0	620.0	0.081207275390625	0.0599365234375	0.10093071097610873
260.0	640.0	-0.025787353515625	-0.0040283203125	0.026100095131625808
260.0	660.0	-0.05145263671875	0.007568359375	0.05200628701359876
260.0	680.0	-0.006011962890625	-0.2255859375	0.22566603398728874
260.0	700.0	-0.01300048828125	-0.3116455078125	0.3119165517173815
260.0	720.0	-0.114715576171875	-0.1116943359375	0.16011023732717516
260.0	740.0	-0.138458251953125	-0.255126953125	0.2902765056713357
260.0	760.0	-0.202117919921875	-0.3739013671875	0.4250339820981696
260.0	780.0	-0.273193359375	-0.3172607421875	0.4186752800679319
260.0	800.0	-0.264495849609375	-0.3837890625	0.4661030990620144
280.0	0.0	0.042816162109375	-0.014475077390670776	0.04519680965778655
280.0	20.0	0.052032470703125	-0.04773902893066406	0.07061439577532574
280.0	40.0	0.033935546875	-0.039455413818359375	0.052041819926702274
280.0	60.0	-0.019317626953125	-0.051418304443359375	0.05492734057762211
280.0	80.0	-0.324462890625	-0.01822662353515625	0.3249744254525624
280.0	100.0	-0.223297119140625	0.03693389892578125	0.2263309883916966
280.0	120.0	-0.1944580078125	0.0634765625	0.20455608225917585
280.0	140.0	-0.14129638671875	0.08538818359375	0.16509333965128486
280.0	160.0	-0.08074951171875	0.0992889404296875	0.12797959733671058
280.0	180.0	-0.06207275390625	0.1643218994140625	0.17565509786098196
280.0	200.0	-0.055755615234375	0.2166748046875	0.22373345663206015
280.0	220.0	-0.05267333984375	0.2335968017578125	0.23946178509685828
280.0	240.0	-0.099151611328125	0.238525390625	0.25831260906462233
280.0	260.0	-0.346649169921875	0.179901123046875	0.3905509711690035
280.0	280.0	-0.440521240234375	0.11920166015625	0.45636388866959887
280.0	300.0	-0.509552001953125	0.064605712890625	0.5136313277366786
280.0	320.0	-0.496673583984375	0.003204345703125	0.4966839204758587
280.0	340.0	-0.41802978515625	-0.0458984375	0.42054199295994443
280.0	360.0	-0.345672607421875	-0.104217529296875	0.36104133410813605
280.0	380.0	-0.248931884765625	-0.1121826171875	0.27304216313969454
280.0	400.0	-0.191986083984375	-0.0628662109375	0.20201687286287187
280.0	420.0	-0.1766357421875	-0.018951416015625	0.17764949081583728
280.0	440.0	-0.16033935546875	0.02484130859375	0.16225227124691996
280.0	460.0	-0.148773193359375	0.080413818359375	0.16911488771093022
280.0	480.0	-0.1434326171875	0.096466064453125	0.17285432382306898
280.0	500.0	-0.103118896484375	0.094696044921875	0.14000302759583813
280.0	520.0	0.019256591796875	0.0936279296875	0.09558768511266981
280.0	540.0	0.11138916015625	0.0120849609375	0.1120428100378405
280.0	560.0	0.1026611328125	-0.003662109375	0.1027264290989433
280.0	580.0	0.594482421875	0.130859375	0.6087146506728387
280.0	600.0	0.08270263671875	0.215087890625	0.23043985508966433
280.0	620.0	-0.120758056640625	0.0289306640625	0.12417524538617841
280.0	640.0	-0.21026611328125	-0.0438232421875	0.21478434521684242
280.0	660.0	-0.164794921875	-0.0008544921875	0.16479713721022538
280.0	680.0	-0.076812744140625	-0.1717529296875	0.18814692800748153
280.0	700.0	-0.113861083984375	-0.3084716796875	0.32881472536266454
280.0	720.0	-0.205810546875	-0.09912109375	0.228435926314542
280.0	740.0	-0.1907958984375	-0.2449951171875	0.3105248497403866
280.0	760.0	-0.178863525390625	-0.330810546875	0.37606884826970094
280.0	780.0	-0.225616455078125	-0.2108154296875	0.30878136309749143
280.0	800.0	-0.03619384765625	-0.268798828125	0.27122463864762936
300.0	0.0	0.008819580078125	-0.06783546507358551	0.0684063981985903
300.0	20.0	0.006072998046875	-0.09305381774902344	0.09325177908729579
300.0	40.0	-0.03118896484375	-0.053791046142578125	0.06217900106255843
300.0	60.0	-0.087799072265625	-0.05239105224609375	0.10224235641923246
300.0	80.0	-0.2757568359375	0.00913238525390625	0.2759080155172862
300.0	100.0	-0.144775390625	0.057586669921875	0.1558080173909941
300.0	120.0	-0.1329345703125	0.074066162109375	0.15217554453256024
300.0	140.0	-0.142486572265625	0.0960540771484375	0.17183948618651407
300.0	160.0	-0.134765625	0.116424560546875	0.17809113391792863
300.0	180.0	-0.16180419921875	0.17950439453125	0.2416659399684854
300.0	200.0	-0.176971435546875	0.2483978271484375	0.30499240897371
300.0	220.0	-0.162261962890625	0.2595977783203125	0.3061371442833435
300.0	240.0	-0.090972900390625	0.1927032470703125	0.21309765375743694
300.0	260.0	-0.0440673828125	0.125701904296875	0.13320248860965075
300.0	280.0	0.0137939453125	0.074615478515625	0.07587979020397946
300.0	300.0	-0.03619384765625	0.0313720703125	0.04789782253773419
300.0	320.0	-0.075775146484375	0.006439208984375	0.0760482494017643
300.0	340.0	-0.1036376953125	-0.024993896484375	0.10660894311059574
300.0	360.0	-0.160919189453125	-0.0491943359375	0.16827081809565894
300.0	380.0	-0.157196044921875	-0.057708740234375	0.16745415861816842
300.0	400.0	-0.171630859375	-0.022369384765625	0.17308246954730452
300.0	420.0	-0.193267822265625	-0.002655029296875	0.19328605822424047
300.0	440.0	-0.177520751953125	0.029052734375	0.17988240255418883
300.0	460.0	-0.174041748046875	0.0816650390625	0.19224907975928407
300.0	480.0	-0.15802001953125	0.084320068359375	0.1791094651345548
300.0	500.0	-0.23553466796875	0.121429443359375	0.2649937537560404
300.0	520.0	-0.13787841796875	0.1026611328125	0.1719004547169992
300.0	540.0	-0.10601806640625	0.025146484375	0.10895951578885689
300.0	560.0	-0.1737060546875	0.0162353515625	0.17446311952803867
300.0	580.0	0.08941650390625	-0.23388671875	0.2503963026453426
300.0	600.0	-0.30023193359375	0.1533203125	0.33711471663892034
300.0	620.0	-0.339385986328125	0.000244140625	0.3393860741405855
300.0	640.0	-0.3619384765625	-0.0572509765625	0.36643844658242847
300.0	660.0	-0.282440185546875	-0.0054931640625	0.2824935986233506
300.0	680.0	-0.174713134765625	-0.1287841796875	0.21704848397861187
300.0	700.0	-0.2235107421875	-0.3004150390625	0.3744412471511792
300.0	720.0	-0.23394775390625	-0.0960693359375	0.25290486129224865
300.0	740.0	-0.23846435546875	-0.2061767578125	0.3152365846331936
300.0	760.0	-0.2147216796875	-0.2607421875	0.3377749074015216
300.0	780.0	-0.296661376953125	-0.0927734375	0.31082934752254415
300.0	800.0	-0.144439697265625	-0.22900390625	0.2707500973664538
320.0	0.0	-0.018035888671875	-0.15315023064613342	0.15420858091282771
320.0	20.0	-0.038238525390625	-0.15012359619140625	0.1549170066761228
320.0	40.0	-0.10040283203125	-0.05341339111328125	0.11372650979483963
320.0	60.0	-0.245086669921875	-0.045658111572265625	0.24930330708945592
320.0	80.0	-0.203826904296875	0.036346435546875	0.2070421944730363
320.0	100.0	-0.080352783203125	0.072418212890625	0.10817100964103225
320.0	120.0	-0.1011962890625	0.083099365234375	0.13094347414963875
320.0	140.0	-0.09234619140625	0.0919647216796875	0.13032777563076164
320.0	160.0	-0.1116943359375	0.1113433837890625	0.15771167932058033
320.0	180.0	-0.128814697265625	0.13629150390625	0.18753293115786884
320.0	200.0	-0.11968994140625	0.1785736083984375	0.21497491874697863
320.0	220.0	-0.07861328125	0.1927947998046875	0.20820634673472643
320.0	240.0	0.08966064453125	0.23162841796875	0.24837623716544446
320.0	260.0	0.2720947265625	0.146728515625	0.30913556495595507
320.0	280.0	0.425323486328125	0.095611572265625	0.4359376569802333
320.0	300.0	0.38775634765625	0.055389404296875	0.3916924447268256
320.0	320.0	0.351898193359375	0.004486083984375	0.3519267870439915
320.0	340.0	0.24737548828125	-0.04510498046875	0.25145395496088974
320.0	360.0	0.119293212890625	-0.092559814453125	0.15099069472442633
320.0	380.0	0.039031982421875	-0.092041015625	0.09997521797457135
320.0	400.0	-0.09759521484375	-0.030029296875	0.10211064896084347
320.0	420.0	-0.2454833984375	0.03515625	0.24798802556270105
320.0	440.0	-0.267913818359375	0.0589599609375	0.27432479119039116
320.0	460.0	-0.33331298828125	0.09124755859375	0.34557729252121955
320.0	480.0	-0.37115478515625	0.104827880859375	0.38567442117652734
320.0	500.0	-0.43585205078125	0.136322021484375	0.4566735198276858
320.0	520.0	-0.452911376953125	0.09765625	0.4633200389985719
320.0	540.0	-0.46630859375	0.0574951171875	0.46983975258114
320.0	560.0	-0.517486572265625	0.044921875	0.5194326975930006
320.0	580.0	-0.533905029296875	-0.3077392578125	0.6162451063558114
320.0	600.0	-0.738800048828125	0.154541015625	0.7547903269510324
320.0	620.0	-0.506256103515625	-0.00048828125	0.5062563389878711
320.0	640.0	-0.442779541015625	-0.052734375	0.4459087757026634
320.0	660.0	-0.287353515625	0.0086669921875	0.287484190340313
320.0	680.0	-0.202056884765625	-0.096435546875	0.22389015025737372
320.0	700.0	-0.170745849609375	-0.2979736328125	0.3434274756193888
320.0	720.0	-0.200469970703125	-0.125	0.23624819396920646
320.0	740.0	-0.255218505859375	-0.2215576171875	0.3379708026840405
320.0	760.0	-0.18914794921875	-0.275146484375	0.3338900036802254
320.0	780.0	-0.2591552734375	-0.17822265625	0.3145230849258462
320.0	800.0	-0.218170166015625	-0.33935546875	0.4034356894349056
340.0	0.0	-0.064239501953125	-0.41241878271102905	0.41739186137733036
340.0	20.0	-0.10888671875	-0.32804298400878906	0.34564218040848577
340.0	40.0	-0.1942138671875	-0.0913848876953125	0.2146397537899463
340.0	60.0	-0.23248291015625	-0.007595062255859375	0.23260693989085834
340.0	80.0	-0.181732177734375	0.05611419677734375	0.19019828470321418
340.0	100.0	-0.088775634765625	0.08719635009765625	0.12443599478604526
340.0	120.0	-0.08331298828125	0.0951995849609375	0.12650697606490505
340.0	140.0	-0.093292236328125	0.089630126953125	0.1293715618547447
340.0	160.0	-0.12628173828125	0.11383056640625	0.17001316205430042
340.0	180.0	-0.1304931640625	0.120269775390625	0.17746347438150176
340.0	200.0	-0.09130859375	0.1540069580078125	0.17904022566848676
340.0	220.0	-0.024566650390625	0.1751708984375	0.17688517170983026
340.0	240.0	0.184326171875	0.29498291015625	0.347837684735772
340.0	260.0	0.342193603515625	0.201568603515625	0.39714778635949616
340.0	280.0	0.466033935546875	0.132598876953125	0.4845307949455213
340.0	300.0	0.423095703125	0.038177490234375	0.42481465930854356
340.0	320.0	0.342041015625	-0.0361328125	0.3439442345918036
340.0	340.0	0.268646240234375	-0.11053466796875	0.29049735836153023
340.0	360.0	0.16162109375	-0.188201904296875	0.248075260205278
340.0	380.0	0.05126953125	-0.187957763671875	0.19482475653552642
340.0	400.0	-0.0726318359375	-0.095672607421875	0.12011923826994628
340.0	420.0	-0.32305908203125	0.09515380859375	0.3367809640890796
340.0	440.0	-0.441162109375	0.20294189453125	0.48560212036618255
340.0	460.0	-0.48187255859375	0.22271728515625	0.5308522881490269
340.0	480.0	-0.52044677734375	0.2440185546875	0.5748129287683701
340.0	500.0	-0.552001953125	0.142730712890625	0.570156305460249
340.0	520.0	-0.480224609375	0.040771484375	0.48195226878552216
340.0	540.0	-0.523193359375	0.0230712890625	0.5237018003340291
340.0	560.0	-0.593109130859375	0.0206298828125	0.5934678029797579
340.0	580.0	-0.64129638671875	-0.1883544921875	0.6683849716635881
340.0	600.0	-0.760589599609375	0.1451416015625	0.7743142924795311
340.0	620.0	-0.481842041015625	-0.000244140625	0.48184210286643486
340.0	640.0	-0.31121826171875	-0.04296875	0.3141705267904723
340.0	660.0	-0.16583251953125	-0.0047607421875	0.16590084146940984
340.0	680.0	-0.058319091796875	-0.0750732421875	0.09506370580066487
340.0	700.0	-0.09417724609375	-0.306640625	0.320776910924389
340.0	720.0	-0.14312744140625	-0.1636962890625	0.21744410669487707
340.0	740.0	-0.18023681640625	-0.217529296875	0.28249655747848
340.0	760.0	-0.158538818359375	-0.2406005859375	0.28813746524923695
340.0	780.0	-0.21588134765625	-0.19970703125	0.2940878348326689
340.0	800.0	-0.175994873046875	-0.2503662109375	0.30603502237160113
360.0	0.0	-0.083984375	-0.4271336495876312	0.4353119913971932
360.0	20.0	-0.148895263671875	-0.2930183410644531	0.32867848688966755
360.0	40.0	-0.217926025390625	-0.082977294921875	0.23318873046334626
360.0	60.0	-0.218536376953125	0.033050537109375	0.2210214606209463
360.0	80.0	-0.16845703125	0.0767974853515625	0.18513677412628463
360.0	100.0	-0.126129150390625	0.10036468505859375	0.16118818996803583
360.0	120.0	-0.128326416015625	0.1052703857421875	0.165980490304506
360.0	140.0	-0.13714599609375	0.103271484375	0.1716800038722121
360.0	160.0	-0.159271240234375	0.11798095703125	0.19820906686578607
360.0	180.0	-0.159820556640625	0.1283721923828125	0.20499275621857727
360.0	200.0	-0.09375	0.1534271240234375	0.17980251635086555
360.0	220.0	0.00885009765625	0.1660614013671875	0.166297063271001
360.0	240.0	0.204681396484375	0.3640289306640625	0.41762607249454
360.0	260.0	0.408721923828125	0.258758544921875	0.4837453830145045
360.0	280.0	0.395355224609375	0.025054931640625	0.39614833487652795
360.0	300.0	0.370697021484375	-0.1807861328125	0.41243170047255834
360.0	320.0	0.358306884765625	-0.296783447265625	0.4652571743039702
360.0	340.0	0.28350830078125	-0.3616943359375	0.45956473892275596
360.0	360.0	0.197509765625	-0.405914306640625	0.4514161404433627
360.0	380.0	0.117431640625	-0.358001708984375	0.37676970931274756
360.0	400.0	-0.110015869140625	-0.235382080078125	0.2598234305921465
360.0	420.0	-0.43463134765625	0.022857666015625	0.4352319855676624
360.0	440.0	-0.62738037109375	0.208892822265625	0.6612430273566818
360.0	460.0	-0.683349609375	0.224639892578125	0.7193259135958308
360.0	480.0	-0.711517333984375	0.230438232421875	0.747902865031249
360.0	500.0	-0.7667236328125	0.134674072265625	0.7784614536724372
360.0	520.0	-0.673309326171875	0.0238037109375	0.6737299647220839
360.0	540.0	-0.685394287109375	0.0057373046875	0.6854182996296828
360.0	560.0	-0.718841552734375	0.0057373046875	0.7188644480029907
360.0	580.0	-0.63140869140625	-0.10400390625	0.639916985318105
360.0	600.0	-0.6629638671875	0.174072265625	0.6854358050583772
360.0	620.0	-0.398345947265625	0.0260009765625	0.3991936177911062
360.0	640.0	-0.149932861328125	-0.013427734375	0.15053294309381027
360.0	660.0	-0.069366455078125	0.0054931640625	0.06958361834169789
360.0	680.0	0.012298583984375	-0.05859375	0.05987054958060119
360.0	700.0	-0.03350830078125	-0.304443359375	0.30628183963268557
360.0	720.0	-0.04949951171875	-0.16455078125	0.17183469169635107
360.0	740.0	-0.070068359375	-0.193603515625	0.20589292422971647
360.0	760.0	-0.030120849609375	-0.17431640625	0.17689961862340356
360.0	780.0	-0.049835205078125	-0.1298828125	0.13911539328229974
360.0	800.0	0.001495361328125	-0.1439208984375	0.14392866675043872
380.0	0.0	-0.598297119140625	-0.41291356086730957	0.7269505151797422
380.0	20.0	-0.555908203125	-0.29205894470214844	0.627958881999609
380.0	40.0	-0.51953125	-0.09888458251953125	0.5288580909720721
380.0	60.0	-0.32305908203125	0.04862213134765625	0.32669753923111
380.0	80.0	-0.218414306640625	0.08194732666015625	0.23328131878067587
380.0	100.0	-0.20703125	0.102691650390625	0.2311006567202111
380.0	120.0	-0.173736572265625	0.11181640625	0.2066090638120065
380.0	140.0	-0.1556396484375	0.1083984375	0.18966792406253094
380.0	160.0	-0.17645263671875	0.123687744140625	0.2154859416657984
380.0	180.0	-0.167144775390625	0.13677978515625	0.2159770487060428
380.0	200.0	-0.096282958984375	0.1558380126953125	0.18318268038111904
380.0	220.0	-0.015533447265625	0.1722564697265625	0.17295542589526383
380.0	240.0	0.2559814453125	0.3648834228515625	0.4457201056898248
380.0	260.0	0.541290283203125	0.034698486328125	0.5424012865430744
380.0	280.0	0.7777099609375	-0.478271484375	0.9130040504333339
380.0	300.0	0.582366943359375	-0.378082275390625	0.6943323870325321
380.0	320.0	0.479827880859375	-0.470916748046875	0.6723075031866315
380.0	340.0	0.286590576171875	-0.491455078125	0.568913220241345
380.0	360.0	0.00506591796875	-0.428009033203125	0.42803901227381114
380.0	380.0	-0.0753173828125	-0.371368408203125	0.3789290207480123
380.0	400.0	-0.206878662109375	-0.310516357421875	0.3731208772806938
380.0	420.0	-0.437744140625	-0.04034423828125	0.43959935192628985
380.0	440.0	-0.60040283203125	0.108184814453125	0.6100717292166573
380.0	460.0	-0.7264404296875	0.180938720703125	0.7486351037282737
380.0	480.0	-0.77569580078125	0.194854736328125	0.7997951885446473
380.0	500.0	-0.756317138671875	0.134552001953125	0.7681925900960032
380.0	520.0	-0.654388427734375	-0.016845703125	0.6546052184839676
380.0	540.0	-0.611846923828125	-0.03515625	0.6128561169736351
380.0	560.0	-0.6031494140625	-0.024169921875	0.6036334987452077
380.0	580.0	-0.5634765625	-0.047607421875	0.5654841316114897
380.0	600.0	-0.530120849609375	0.1824951171875	0.5606537104022812
380.0	620.0	-0.432281494140625	0.052978515625	0.4355158014289259
380.0	640.0	-0.187469482421875	0.004638671875	0.18752686238587157
380.0	660.0	-0.08868408203125	0.014892578125	0.08992583215592007
380.0	680.0	0.0113525390625	-0.034912109375	0.036711517595674946
380.0	700.0	0.084075927734375	-0.3001708984375	0.31172316226609115
380.0	720.0	0.066009521484375	-0.1634521484375	0.17627779711418765
380.0	740.0	0.04949951171875	-0.16650390625	0.17370593673476867
380.0	760.0	0.073150634765625	-0.1551513671875	0.1715312277888907
380.0	780.0	0.00958251953125	-0.1168212890625	0.11721364365461459
380.0	800.0	0.007049560546875	-0.118896484375	0.11910529081715336
400.0	0.0	-0.60516357421875	-0.31175845861434937	0.6807468604986787
400.0	20.0	-0.483245849609375	-0.21879005432128906	0.5304673779174355
400.0	40.0	-0.393524169921875	-0.10380172729492188	0.406984116277417
400.0	60.0	-0.21197509765625	0.051753997802734375	0.21820155433667782
400.0	80.0	-0.188232421875	0.08502197265625	0.2065434106411727
400.0	100.0	-0.20831298828125	0.10146331787109375	0.23170909770674697
400.0	120.0	-0.180419921875	0.11211395263671875	0.21241677566804726
400.0	140.0	-0.16943359375	0.1209716796875	0.20818715132652912
400.0	160.0	-0.180389404296875	0.1334075927734375	0.2243611441230071
400.0	180.0	-0.166656494140625	0.1602783203125	0.23122181342044812
400.0	200.0	-0.145050048828125	0.182098388671875	0.23280751667833816
400.0	220.0	-0.0985107421875	0.2366485595703125	0.2563335855346229
400.0	240.0	0.084716796875	0.380279541015625	0.38960167477542296
400.0	260.0	0.50469970703125	-0.5069580078125	0.7153518127206
400.0	280.0	0.726043701171875	-0.78155517578125	1.0667558056096136
400.0	300.0	0.4521484375	-0.525390625	0.6931619712387445
400.0	320.0	0.342071533203125	-0.572113037109375	0.666578023233927
400.0	340.0	0.185638427734375	-0.48419189453125	0.5185589808126476
400.0	360.0	-0.037139892578125	-0.3209228515625	0.32306477411770085
400.0	380.0	-0.157684326171875	-0.249481201171875	0.29513592878272177
400.0	400.0	-0.191741943359375	-0.294891357421875	0.35174690549505305
400.0	420.0	-0.278076171875	-0.0113525390625	0.2783078107201092
400.0	440.0	-0.47332763671875	0.05963134765625	0.4770691242420301
400.0	460.0	-0.609954833984375	0.1104736328125	0.6198784744187343
400.0	480.0	-0.695068359375	0.141693115234375	0.7093637734682228
400.0	500.0	-0.729736328125	0.057525634765625	0.7320002098637307
400.0	520.0	-0.6322021484375	-0.060791015625	0.6351181811833997
400.0	540.0	-0.5499267578125	-0.0615234375	0.5533575447393705
400.0	560.0	-0.48040771484375	-0.0455322265625	0.48256062431277236
400.0	580.0	-0.338592529296875	-0.01708984375	0.33902354439633625
400.0	600.0	-0.175445556640625	0.1678466796875	0.24280372984585097
400.0	620.0	-0.2081298828125	0.06298828125	0.2174524584693723
400.0	640.0	-0.032806396484375	0.0125732421875	0.03513326158208973
400.0	660.0	-0.032989501953125	0.00830078125	0.0340177925279638
400.0	680.0	-0.019439697265625	-0.018798828125	0.027042517794252055
400.0	700.0	0.098358154296875	-0.2874755859375	0.303836368834932
400.0	720.0	0.128326416015625	-0.148681640625	0.19640239129490483
400.0	740.0	0.161041259765625	-0.1107177734375	0.19542955943729978
400.0	760.0	0.0972900390625	-0.1075439453125	0.14502086703009592
400.0	780.0	0.033966064453125	-0.0826416015625	0.08934947030200484
400.0	800.0	0.004241943359375	-0.0736083984375	0.07373052559149364
420.0	0.0	-0.028900146484375	-0.2590913772583008	0.2606982167879586
420.0	20.0	-0.036895751953125	-0.1879425048828125	0.1915298453343826
420.0	40.0	-0.04046630859375	-0.1076202392578125	0.11497668471961353
420.0	60.0	-0.11224365234375	0.06681442260742188	0.13062467056351867
420.0	80.0	-0.16998291015625	0.09694671630859375	0.19568560383484196
420.0	100.0	-0.20806884765625	0.11078643798828125	0.23572500971922997
420.0	120.0	-0.205413818359375	0.12433624267578125	0.24011317751366557
420.0	140.0	-0.199249267578125	0.1390533447265625	0.2429734621518644
420.0	160.0	-0.2078857421875	0.1477508544921875	0.2550427352582686
420.0	180.0	-0.20721435546875	0.18853759765625	0.28015034328431493
420.0	200.0	-0.24658203125	0.203857421875	0.3199383481061589
420.0	220.0	-0.28173828125	0.2879638671875	0.40286430460799605
420.0	240.0	-0.215972900390625	0.3154754638671875	0.3823206272297585
420.0	260.0	0.44317626953125	-0.67083740234375	0.8040074789819716
420.0	280.0	0.611480712890625	-0.834991455078125	1.0349489805254708
420.0	300.0	0.429962158203125	-0.5205078125	0.6751265365546109
420.0	320.0	0.389404296875	-0.501708984375	0.6350965370928322
420.0	340.0	0.253387451171875	-0.2080078125	0.32782991088736013
420.0	360.0	0.207550048828125	-0.00262451171875	0.2075666419016286
420.0	380.0	0.072113037109375	0.044403076171875	0.08468720856577709
420.0	400.0	-0.15374755859375	-0.104278564453125	0.18577494658307167
420.0	420.0	-0.193389892578125	0.0054931640625	0.19346789243385132
420.0	440.0	-0.338043212890625	0.00982666015625	0.3381860095143542
420.0	460.0	-0.5164794921875	0.0374755859375	0.5178373155650496
420.0	480.0	-0.658721923828125	0.0595703125	0.661410005263886
420.0	500.0	-0.69293212890625	0.07269287109375	0.6967346616742994
420.0	520.0	-0.613616943359375	-0.0203857421875	0.6139554801956227
420.0	540.0	-0.435821533203125	-0.0301513671875	0.43686326664849956
420.0	560.0	-0.26055908203125	0.005615234375	0.2606195811639138
420.0	580.0	-0.13616943359375	0.0487060546875	0.14461809848170606
420.0	600.0	-0.048309326171875	0.161376953125	0.16845269957792025
420.0	620.0	-0.248016357421875	0.071044921875	0.2579912682108449
420.0	640.0	-0.276153564453125	0.01318359375	0.27646807827366127
420.0	660.0	-0.316650390625	0.010498046875	0.3168243659682045
420.0	680.0	-0.3680419921875	-0.0191650390625	0.36854064461821706
420.0	700.0	-0.200225830078125	-0.29345703125	0.35525682571984124
420.0	720.0	0.13165283203125	-0.04052734375	0.1377495327515821
420.0	740.0	0.131195068359375	-0.05908203125	0.14388478855823175
420.0	760.0	0.06256103515625	-0.07763671875	0.09970628474719209
420.0	780.0	0.016937255859375	-0.061279296875	0.06357690509564237
420.0	800.0	-0.061798095703125	-0.0506591796875	0.07990842958751604
440.0	0.0	0.327301025390625	-0.1310902237892151	0.3525770951080927
440.0	20.0	0.32989501953125	-0.10089111328125	0.3449778842921004
440.0	40.0	0.307708740234375	-0.06583404541015625	0.31467251286328235
440.0	60.0	0.270111083984375	0.07400131225585938	0.28006462094810064
440.0	80.0	-0.011688232421875	0.10021209716796875	0.10089142280664982
440.0	100.0	-0.166259765625	0.1126708984375	0.20084083504206351
440.0	120.0	-0.192779541015625	0.12847137451171875	0.23166537398395415
440.0	140.0	-0.1820068359375	0.143768310546875	0.2319392494716725
440.0	160.0	-0.171630859375	0.154571533203125	0.23097513019060256
440.0	180.0	-0.17657470703125	0.2014007568359375	0.2678449029144669
440.0	200.0	-0.343597412109375	0.2313690185546875	0.4142352041476183
440.0	220.0	-0.50701904296875	0.3651885986328125	0.6248447987335292
440.0	240.0	-0.418914794921875	0.31744384765625	0.525604605972247
440.0	260.0	0.300079345703125	-0.69970703125	0.7613393089144315
440.0	280.0	0.465240478515625	-0.832489013671875	0.9536701005766192
440.0	300.0	0.553863525390625	-0.523406982421875	0.7620496532419029
440.0	320.0	0.572845458984375	-0.493865966796875	0.7563435152357897
440.0	340.0	0.590606689453125	-0.153564453125	0.610244461581062
440.0	360.0	0.546356201171875	0.152191162109375	0.5671571637413781
440.0	380.0	0.158935546875	0.139007568359375	0.21114831782811255
440.0	400.0	-0.16845703125	-0.039886474609375	0.1731147083130945
440.0	420.0	-0.2109375	0.065277099609375	0.22080699409136084
440.0	440.0	-0.239990234375	0.0235595703125	0.2411438698135971
440.0	460.0	-0.3250732421875	0.0189208984375	0.32562342235161035
440.0	480.0	-0.399932861328125	0.05682373046875	0.40394953882197515
440.0	500.0	-0.463134765625	0.113067626953125	0.47673692891922553
440.0	520.0	-0.49566650390625	0.0592041015625	0.4991897522350267
440.0	540.0	-0.46832275390625	0.0570068359375	0.47177958960720107
440.0	560.0	-0.313323974609375	0.0606689453125	0.31914359462528363
440.0	580.0	-0.16082763671875	0.086181640625	0.18246315768766821
440.0	600.0	-0.147125244140625	0.13037109375	0.19657685405207248
440.0	620.0	-0.277587890625	0.076416015625	0.28791395323192864
440.0	640.0	-0.32940673828125	0.0128173828125	0.3296560093904768
440.0	660.0	-0.366851806640625	0.013427734375	0.36709746946272465
440.0	680.0	-0.372100830078125	0.00537109375	0.3721395926166698
440.0	700.0	-0.094879150390625	-0.1842041015625	0.2072032919895209
440.0	720.0	0.37542724609375	0.101318359375	0.3888586209099379
440.0	740.0	0.251220703125	-0.064697265625	0.2594177670437613
440.0	760.0	0.1326904296875	-0.068359375	0.14926404215699107
440.0	780.0	0.043701171875	-0.0521240234375	0.06801989593171501
440.0	800.0	-0.159820556640625	-0.02978515625	0.16257234038346172
460.0	0.0	0.3934326171875	-0.02090372145175934	0.39398755035855976
460.0	20.0	0.412841796875	-0.022047042846679688	0.4134300682645882
460.0	40.0	0.413055419921875	-0.0082855224609375	0.4131385116511013
460.0	60.0	0.4783935546875	0.08077621459960938	0.4851651162352712
460.0	80.0	0.37017822265625	0.12018585205078125	0.3891998915237676
460.0	100.0	0.135650634765625	0.1232452392578125	0.18327706815647296
460.0	120.0	-0.035736083984375	0.1344757080078125	0.1391430333963607
460.0	140.0	-0.08404541015625	0.1550750732421875	0.17638568340259964
460.0	160.0	-0.089691162109375	0.1598358154296875	0.1832811841259307
460.0	180.0	-0.110198974609375	0.2040863037109375	0.2319375635108524
460.0	200.0	-0.31793212890625	0.228851318359375	0.3917317506989756
460.0	220.0	-0.55145263671875	0.3573760986328125	0.6571283637296989
460.0	240.0	-0.643035888671875	0.3242950439453125	0.720182219752418
460.0	260.0	-0.04376220703125	-0.737213134765625	0.7385108914804206
460.0	280.0	0.357177734375	-0.858367919921875	0.9297157737095055
460.0	300.0	0.62359619140625	-0.55047607421875	0.8318029323245183
460.0	320.0	0.7149658203125	-0.52740478515625	0.8884435444195856
460.0	340.0	0.949462890625	-0.158660888671875	0.9626282035490804
460.0	360.0	0.872589111328125	0.2003173828125	0.8952869992718853
460.0	380.0	0.343963623046875	0.176116943359375	0.3864300088214967
460.0	400.0	-0.117645263671875	-0.020751953125	0.11946150686697028
460.0	420.0	-0.243927001953125	0.0732421875	0.254685689255649
460.0	440.0	-0.238372802734375	0.04473876953125	0.24253484405876935
460.0	460.0	-0.20440673828125	0.013671875	0.20486345408782666
460.0	480.0	-0.21917724609375	0.061431884765625	0.2276236843368837
460.0	500.0	-0.239837646484375	0.11407470703125	0.265584516595809
460.0	520.0	-0.303192138671875	0.099365234375	0.31905943451780916
460.0	540.0	-0.31365966796875	0.1109619140625	0.3327084815310246
460.0	560.0	-0.24359130859375	0.0919189453125	0.2603570973293755
460.0	580.0	-0.113067626953125	0.1168212890625	0.16257767941213586
460.0	600.0	-0.069244384765625	0.1212158203125	0.1395996415310663
460.0	620.0	-0.210479736328125	0.0791015625	0.2248527887189715
460.0	640.0	-0.291168212890625	0.0106201171875	0.2913618284659069
460.0	660.0	-0.333343505859375	0.020263671875	0.33395884371652274
460.0	680.0	-0.318511962890625	0.1419677734375	0.34871868203358447
460.0	700.0	0.0438232421875	0.201416015625	0.2061283287325508
460.0	720.0	0.40423583984375	0.3226318359375	0.5172020067387441
460.0	740.0	0.35162353515625	-0.0892333984375	0.3627694996447251
460.0	760.0	0.162689208984375	-0.052734375	0.17102249275052175
460.0	780.0	0.06036376953125	-0.045654296875	0.07568420902125159
460.0	800.0	-0.174896240234375	-0.0260009765625	0.17681839731861582
480.0	0.0	0.378753662109375	-0.005771473050117493	0.3787976325987675
480.0	20.0	0.272430419921875	0.03392219543457031	0.2745342401994883
480.0	40.0	0.28826904296875	0.039783477783203125	0.2910013165582686
480.0	60.0	0.282867431640625	0.07371902465820312	0.2923157171270823
480.0	80.0	0.258056640625	0.13127899169921875	0.2895296244466599
480.0	100.0	0.2371826171875	0.1562652587890625	0.2840324365285149
480.0	120.0	0.17156982421875	0.15866851806640625	0.23369189803637236
480.0	140.0	0.11285400390625	0.1724395751953125	0.20608598518873553
480.0	160.0	0.06451416015625	0.188751220703125	0.19947205362552942
480.0	180.0	-0.01092529296875	0.213287353515625	0.2135669852672744
480.0	200.0	-0.19976806640625	0.1957550048828125	0.27969144122114614
480.0	220.0	-0.431671142578125	0.2957305908203125	0.5232557287614107
480.0	240.0	-0.634033203125	0.262786865234375	0.6863344951294937
480.0	260.0	-0.38128662109375	-0.767425537109375	0.8569255757839777
480.0	280.0	0.02557373046875	-0.8846435546875	0.8850131267615323
480.0	300.0	0.4281005859375	-0.53912353515625	0.6884215989053533
480.0	320.0	0.571014404296875	-0.520263671875	0.7724841345861886
480.0	340.0	0.918365478515625	-0.149810791015625	0.930504392914918
480.0	360.0	0.878570556640625	0.17388916015625	0.895613567905078
480.0	380.0	0.45623779296875	0.141021728515625	0.47753539308257625
480.0	400.0	0.0093994140625	-0.03790283203125	0.03905091113799362
480.0	420.0	-0.14678955078125	0.0751953125	0.16492879445546743
480.0	440.0	-0.167816162109375	0.058868408203125	0.17784193473275584
480.0	460.0	-0.1195068359375	0.048126220703125	0.12883329133014665
480.0	480.0	-0.0570068359375	0.081298828125	0.09929390111232075
480.0	500.0	-0.042938232421875	0.10919189453125	0.11733099179176225
480.0	520.0	-0.04180908203125	0.1214599609375	0.12845435551679366
480.0	540.0	-0.077789306640625	0.1295166015625	0.1510818530066684
480.0	560.0	-0.096832275390625	0.091064453125	0.1329256340224908
480.0	580.0	-0.0467529296875	0.1207275390625	0.12946418470933102
480.0	600.0	-0.13494873046875	0.0716552734375	0.15279279455043104
480.0	620.0	-0.18212890625	0.0340576171875	0.18528588661933101
480.0	640.0	-0.25640869140625	-0.02685546875	0.25781123565595
480.0	660.0	-0.2030029296875	0.1220703125	0.23687834568730787
480.0	680.0	-0.10028076171875	0.3665771484375	0.38004609842420645
480.0	700.0	0.0078125	0.6827392578125	0.6827839550799457
480.0	720.0	0.2750244140625	0.4381103515625	0.5172804930370357
480.0	740.0	0.16925048828125	-0.0357666015625	0.1729883740913596
480.0	760.0	0.04864501953125	-0.0179443359375	0.05184917663216599
480.0	780.0	0.012908935546875	-0.0250244140625	0.028157803822827177
480.0	800.0	-0.019073486328125	-0.031982421875	0.03723806103571519
500.0	0.0	0.230865478515625	0.01327301561832428	0.23124671265523492
500.0	20.0	0.1507568359375	0.037952423095703125	0.15546063810727637
500.0	40.0	0.10723876953125	0.035125732421875	0.11284489695484556
500.0	60.0	0.0736083984375	0.004627227783203125	0.07375369521245291
500.0	80.0	0.05511474609375	0.0211334228515625	0.05902759353388443
500.0	100.0	0.0751953125	0.08696746826171875	0.1149681501887619
500.0	120.0	0.14801025390625	0.127960205078125	0.19565492415226457
500.0	140.0	0.306304931640625	0.1869354248046875	0.35884197663355516
500.0	160.0	0.427978515625	0.242767333984375	0.49203819799529736
500.0	180.0	0.22613525390625	0.255279541015625	0.3410348913533516
500.0	200.0	0.16192626953125	0.231231689453125	0.28229100405725555
500.0	220.0	0.022125244140625	0.3000946044921875	0.30090911929286007
500.0	240.0	-0.287567138671875	0.27783203125	0.3998568454239972
500.0	260.0	-0.5006103515625	-0.73895263671875	0.8925590867864843
500.0	280.0	-0.146209716796875	-0.983001708984375	0.993815697779032
500.0	300.0	0.2823486328125	-0.717803955078125	0.7713386210847262
500.0	320.0	0.44573974609375	-0.739105224609375	0.8631109165643749
500.0	340.0	0.748199462890625	-0.6844482421875	1.014037392063714
500.0	360.0	0.942230224609375	-0.2440185546875	0.9733153914324019
500.0	380.0	0.54364013671875	-0.043701171875	0.5453937941293698
500.0	400.0	0.093658447265625	-0.106658935546875	0.14194376800761735
500.0	420.0	-0.096649169921875	0.059967041015625	0.11374140870745851
500.0	440.0	-0.1007080078125	0.063018798828125	0.11880013402055677
500.0	460.0	-0.0401611328125	0.087371826171875	0.09616003638410088
500.0	480.0	0.075592041015625	0.129180908203125	0.14967252155653735
500.0	500.0	0.161224365234375	0.130218505859375	0.20724419223098925
500.0	520.0	0.181640625	0.14013671875	0.22941581591600704
500.0	540.0	0.15277099609375	0.1337890625	0.20307262368942172
500.0	560.0	0.175262451171875	0.07958984375	0.192487584064332
500.0	580.0	0.10455322265625	0.0833740234375	0.13372585446339158
500.0	600.0	-0.00103759765625	0.017822265625	0.017852444115703376
500.0	620.0	0.017425537109375	0.0013427734375	0.017477196115357314
500.0	640.0	0.05877685546875	0.0147705078125	0.060604345057375636
500.0	660.0	0.103759765625	0.1676025390625	0.19712102897142092
500.0	680.0	0.1405029296875	0.331787109375	0.3603106426379726
500.0	700.0	0.071502685546875	0.6275634765625	0.6316237417605728
500.0	720.0	0.28887939453125	0.5650634765625	0.634624327558943
500.0	740.0	0.229705810546875	-0.076904296875	0.24223754927103058
500.0	760.0	0.06256103515625	-0.008544921875	0.06314189425153004
500.0	780.0	0.014251708984375	-0.017578125	0.022629663883737647
500.0	800.0	-0.01092529296875	-0.02685546875	0.02899272716105273
520.0	0.0	0.0206298828125	0.09363111853599548	0.09587689201866693
520.0	20.0	0.0421142578125	0.08333396911621094	0.09337109359839005
520.0	40.0	0.01806640625	0.07996749877929688	0.08198290002071704
520.0	60.0	0.005126953125	0.04634857177734375	0.04663127442120291
520.0	80.0	-0.011474609375	0.001983642578125	0.01164480563112104
520.0	100.0	0.016845703125	0.051910400390625	0.054575336760212804
520.0	120.0	0.097412109375	0.1199798583984375	0.15454541557159202
520.0	140.0	0.34033203125	0.1942901611328125	0.3918858994755555
520.0	160.0	0.611083984375	0.3028411865234375	0.6820091056683545
520.0	180.0	0.4815673828125	0.287750244140625	0.5609878315898396
520.0	200.0	0.3997802734375	0.2784576416015625	0.4871990611609042
520.0	220.0	0.3746337890625	0.33197021484375	0.5005543921001306
520.0	240.0	0.256103515625	0.3635711669921875	0.4447167684982721
520.0	260.0	-0.1978759765625	-0.340057373046875	0.39343858359864065
520.0	280.0	-0.1778564453125	-0.98114013671875	0.9971303239896406
520.0	300.0	-0.108154296875	-0.95849609375	0.9645787234158415
520.0	320.0	-0.05517578125	-1.0855712890625	1.086972580368689
520.0	340.0	0.25537109375	-1.13775634765625	1.1660634211547676
520.0	360.0	0.4788818359375	-0.684356689453125	0.8352675566488331
520.0	380.0	0.582275390625	-0.329193115234375	0.6688891818868121
520.0	400.0	0.309814453125	-0.22967529296875	0.3856627225509668
520.0	420.0	0.1348876953125	-0.000457763671875	0.13488847205857557
520.0	440.0	0.0513916015625	0.078765869140625	0.09404870468346076
520.0	460.0	0.1585693359375	0.1396484375	0.21129581253742616
520.0	480.0	0.2855224609375	0.2034912109375	0.3506162412504822
520.0	500.0	0.4173583984375	0.195098876953125	0.460707721375153
520.0	520.0	0.5155029296875	0.1861572265625	0.5480855622234886
520.0	540.0	0.4437255859375	0.15234375	0.4691492446755512
520.0	560.0	0.49072265625	0.0667724609375	0.4952446737691438
520.0	580.0	0.3011474609375	0.0584716796875	0.3067714630707698
520.0	600.0	0.11328125	-0.06494140625	0.1305757552047471
520.0	620.0	0.080810546875	-0.0665283203125	0.10467264155374685
520.0	640.0	0.0885009765625	-0.0653076171875	0.1099886708494344
520.0	660.0	0.0616455078125	0.075927734375	0.0978017866952417
520.0	680.0	0.044921875	0.240478515625	0.24463828672290647
520.0	700.0	0.1864013671875	0.3270263671875	0.37641959901846606
520.0	720.0	0.563720703125	0.0228271484375	0.564182691898229
520.0	740.0	0.20166015625	-0.103515625	0.22667664907950938
520.0	760.0	0.0576171875	-0.0029296875	0.057691622998991915
520.0	780.0	0.0118408203125	-0.0146484375	0.018835650954090195
520.0	800.0	-0.0018310546875	-0.015625	0.015731922522966343
540.0	0.0	-0.2725830078125	0.1630447804927826	0.3176241435943576
540.0	20.0	-0.1302490234375	0.12171363830566406	0.17826670428328573
540.0	40.0	-0.085205078125	0.10887908935546875	0.1382554210046156
540.0	60.0	-0.0693359375	0.06632614135742188	0.09595118163091383
540.0	80.0	-0.077880859375	-0.00907135009765625	0.07840738262168158
540.0	100.0	-0.05859375	-0.00151824951171875	0.05861341672895664
540.0	120.0	-0.02734375	0.0164642333984375	0.03191788911348501
540.0	140.0	0.0736083984375	0.07891845703125	0.1079181133115614
540.0	160.0	0.3150634765625	0.2538604736328125	0.40461109022952507
540.0	180.0	0.3544921875	0.25970458984375	0.4394441773245443
540.0	200.0	0.3453369140625	0.255706787109375	0.4297016932570894
540.0	220.0	0.36279296875	0.296142578125	0.46831524078654563
540.0	240.0	0.408447265625	0.3634185791015625	0.5467195189790995
540.0	260.0	0.1087646484375	0.07611083984375	0.13275017397899685
540.0	280.0	-0.135498046875	-0.664276123046875	0.6779546359138838
540.0	300.0	-0.188232421875	-0.91461181640625	0.9337806055786702
540.0	320.0	-0.257080078125	-1.074310302734375	1.1046414771906679
540.0	340.0	-0.1026611328125	-1.198150634765625	1.2025407484903021
540.0	360.0	0.247802734375	-0.93231201171875	0.9646822701588277
540.0	380.0	0.6507568359375	-0.535369873046875	0.8426774949443074
540.0	400.0	0.7376708984375	-0.306365966796875	0.7987605774028738
540.0	420.0	0.672607421875	-0.022918701171875	0.6729977792123388
540.0	440.0	0.62353515625	0.09857177734375	0.6312784539079548
540.0	460.0	0.775634765625	0.251190185546875	0.8152949153289393
540.0	480.0	0.8746337890625	0.260406494140625	0.9125764664730497
540.0	500.0	1.0203857421875	0.251495361328125	1.0509219664794809
540.0	520.0	1.1578369140625	0.2401123046875	1.1824720878008563
540.0	540.0	0.3828125	0.0018310546875	0.38281687909171225
540.0	560.0	0.17822265625	-0.1292724609375	0.22016967174804783
540.0	580.0	0.099365234375	-0.130859375	0.16430954271675552
540.0	600.0	0.0770263671875	-0.146240234375	0.16528541191574805
540.0	620.0	0.0704345703125	-0.1458740234375	0.1619884545544861
540.0	640.0	-0.043701171875	0.0645751953125	0.07797274057576668
540.0	660.0	-0.0528564453125	0.218505859375	0.22480795002019074
540.0	680.0	-0.0714111328125	0.3118896484375	0.3199604705147682
540.0	700.0	-0.0697021484375	0.351806640625	0.35864509181731624
540.0	720.0	-0.05224609375	0.2908935546875	0.2955481593088736
540.0	740.0	-0.0721435546875	-0.116943359375	0.13740611989594462
540.0	760.0	0.0567626953125	0.011962890625	0.05800960550844508
540.0	780.0	0.0252685546875	0.0037841796875	0.02555033995669071
540.0	800.0	0.0184326171875	0.012451171875	0.02224394428696744
560.0	0.0	-0.306884765625	0.16894567012786865	0.3503154276186902
560.0	20.0	-0.227294921875	0.13889312744140625	0.2663724504535277
560.0	40.0	-0.170654296875	0.12498092651367188	0.21152569828301357
560.0	60.0	-0.14990234375	0.081634521484375	0.1706895068823097
560.0	80.0	-0.1644287109375	-0.035491943359375	0.1682155730721535
560.0	100.0	-0.1705322265625	-0.099151611328125	0.1972619637064566
560.0	120.0	-0.18115234375	-0.13159942626953125	0.22390752698511043
560.0	140.0	-0.1707763671875	-0.1934661865234375	0.2580576155002625
560.0	160.0	-0.168212890625	-0.2361907958984375	0.289968392483656
560.0	180.0	-0.1519775390625	-0.0316162109375	0.155231302170465
560.0	200.0	-0.14697265625	0.0518341064453125	0.15584523180439191
560.0	220.0	-0.1571044921875	0.0995941162109375	0.186012928177936
560.0	240.0	-0.1507568359375	0.1927032470703125	0.24466745801869155
560.0	260.0	-0.173828125	0.13970947265625	0.223013348907421
560.0	280.0	-0.2901611328125	-0.492279052734375	0.57142991587428
560.0	300.0	-0.3482666015625	-0.80279541015625	0.8750829082617456
560.0	320.0	-0.3846435546875	-0.9434814453125	1.0188758029375315
560.0	340.0	-0.396728515625	-1.082763671875	1.1531568341913638
560.0	360.0	-0.3017578125	-0.93798828125	0.9853323262570421
560.0	380.0	-0.033447265625	-0.57763671875	0.578604267549122
560.0	400.0	0.3662109375	-0.295623779296875	0.47064197606078056
560.0	420.0	0.59716796875	-0.091094970703125	0.6040760519904792
560.0	440.0	0.6103515625	0.1314697265625	0.6243503174089126
560.0	460.0	0.5994873046875	0.313201904296875	0.6763730193736828
560.0	480.0	0.669921875	0.298583984375	0.7334491900116639
560.0	500.0	0.7498779296875	0.310791015625	0.8117314610298347
560.0	520.0	0.75244140625	0.2449951171875	0.7913221071631921
560.0	540.0	0.2060546875	0.00439453125	0.2061015432878412
560.0	560.0	0.041748046875	0.083984375	0.0937884569764202
560.0	580.0	0.0009765625	0.0966796875	0.0966846195080379
560.0	600.0	0.02001953125	0.0712890625	0.07404668840399706
560.0	620.0	0.0726318359375	0.0408935546875	0.0833526628646708
560.0	640.0	0.072509765625	0.0654296875	0.09766632028155912
560.0	660.0	0.087890625	0.0877685546875	0.12420982712661387
560.0	680.0	0.0921630859375	0.1474609375	0.17389296276129726
560.0	700.0	0.1201171875	0.1861572265625	0.22154604878975412
560.0	720.0	0.137451171875	0.2183837890625	0.2580393457887872
560.0	740.0	0.208984375	0.2177734375	0.30182733321339045
560.0	760.0	0.453857421875	0.1658935546875	0.48322585907407345
560.0	780.0	0.4285888671875	0.057373046875	0.43241193737544464
560.0	800.0	-0.063720703125	-0.5731201171875	0.5766515383936456
580.0	0.0	-0.168701171875	0.14776727557182312	0.2242660320287435
580.0	20.0	-0.1522216796875	0.1268329620361328	0.19813641771704402
580.0	40.0	-0.150390625	0.11679458618164062	0.19041616383393323
580.0	60.0	-0.1700439453125	0.06179046630859375	0.18092264939491118
580.0	80.0	-0.1951904296875	-0.0486602783203125	0.20116442659625772
580.0	100.0	-0.2117919921875	-0.12181854248046875	0.24432684102819288
580.0	120.0	-0.2081298828125	-0.11511993408203125	0.23784584785653964
580.0	140.0	-0.2099609375	-0.1653289794921875	0.2672400919319687
580.0	160.0	-0.1988525390625	-0.218994140625	0.29580528379270943
580.0	180.0	-0.1707763671875	-0.18438720703125	0.2513229191827615
580.0	200.0	-0.162841796875	-0.0136260986328125	0.16341089735213468
580.0	220.0	-0.1678466796875	0.0269622802734375	0.16999844834486466
580.0	240.0	-0.1563720703125	0.0946197509765625	0.1827706804952155
580.0	260.0	-0.1629638671875	0.1396484375	0.2146133921844034
580.0	280.0	-0.1719970703125	0.07867431640625	0.1891365651006537
580.0	300.0	-0.1871337890625	-0.0784912109375	0.2029283745643358
580.0	320.0	-0.2320556640625	-0.26025390625	0.3486860004959643
580.0	340.0	-0.2747802734375	-0.4827880859375	0.555507456829863
580.0	360.0	-0.2781982421875	-0.438232421875	0.5190779493858729
580.0	380.0	-0.1983642578125	-0.102264404296875	0.22317344636783892
580.0	400.0	-0.102783203125	0.1739501953125	0.20204716601301764
580.0	420.0	0.009765625	0.46636962890625	0.46647186217155046
580.0	440.0	0.1060791015625	0.623809814453125	0.6327649329698585
580.0	460.0	0.1790771484375	0.604400634765625	0.6303719159334407
580.0	480.0	0.416259765625	0.32281494140625	0.5267652977117044
580.0	500.0	0.55615234375	0.152008056640625	0.5765517138490507
580.0	520.0	0.3624267578125	0.4345703125	0.565866160222387
580.0	540.0	0.0927734375	0.0933837890625	0.13163374478163228
580.0	560.0	0.0123291015625	0.116943359375	0.11759147948405463
580.0	580.0	-0.017578125	0.123291015625	0.1245378055546171
580.0	600.0	0.0069580078125	0.084228515625	0.08451542295409567
580.0	620.0	0.0672607421875	0.04443359375	0.08061235446972989
580.0	640.0	0.083740234375	0.06103515625	0.10362295668258963
580.0	660.0	0.1044921875	0.074951171875	0.12859352788523593
580.0	680.0	0.10791015625	0.143798828125	0.17978516288065238
580.0	700.0	0.138916015625	0.1827392578125	0.22954584671256542
580.0	720.0	0.150390625	0.2171630859375	0.2641536408641543
580.0	740.0	0.2109375	0.216552734375	0.30230731991061566
580.0	760.0	0.4434814453125	0.160400390625	0.47159736815329717
580.0	780.0	0.232177734375	-0.08203125	0.24624302287794989
580.0	800.0	-0.0509033203125	-0.10302734375	0.11491641126931192
600.0	0.0	-0.15673828125	0.14524617791175842	0.21368982429488373
600.0	20.0	-0.1517333984375	0.11718559265136719	0.191717206651999
600.0	40.0	-0.17138671875	0.09938430786132812	0.1981177629920317
600.0	60.0	-0.2122802734375	0.027462005615234375	0.21404923789425398
600.0	80.0	-0.2242431640625	-0.0673370361328125	0.23413515981994884
600.0	100.0	-0.2509765625	-0.16193389892578125	0.2986834822108875
600.0	120.0	-0.2391357421875	-0.1248779296875	0.2697784285568486
600.0	140.0	-0.2418212890625	-0.1207427978515625	0.2702893987504365
600.0	160.0	-0.238037109375	-0.1272125244140625	0.2698975579871077
600.0	180.0	-0.2061767578125	-0.1616973876953125	0.2620208019405377
600.0	200.0	-0.188232421875	-0.1100921630859375	0.21806358939050013
600.0	220.0	-0.1883544921875	-0.0374298095703125	0.19203751032462604
600.0	240.0	-0.17626953125	0.0435638427734375	0.1815730047233991
600.0	260.0	-0.1788330078125	0.073394775390625	0.1933081419338202
600.0	280.0	-0.1781005859375	0.112091064453125	0.21043817486738342
600.0	300.0	-0.15380859375	0.20233154296875	0.2541557333436877
600.0	320.0	-0.1746826171875	0.032379150390625	0.1776581721382199
600.0	340.0	-0.197509765625	-0.158355712890625	0.2531533908963901
600.0	360.0	-0.1878662109375	-0.116119384765625	0.220856117710967
600.0	380.0	-0.12744140625	0.128082275390625	0.18068309632120388
600.0	400.0	-0.0491943359375	0.38397216796875	0.38711071861026214
600.0	420.0	0.01318359375	0.563507080078125	0.5636612781115441
600.0	440.0	0.07470703125	0.628997802734375	0.6334188001337347
600.0	460.0	0.1119384765625	0.599151611328125	0.6095185607446437
600.0	480.0	0.2098388671875	0.515899658203125	0.5569423736048771
600.0	500.0	0.491455078125	0.07037353515625	0.4964680536200067
600.0	520.0	0.31005859375	0.4615478515625	0.5560240559905543
600.0	540.0	0.0638427734375	0.104248046875	0.12224383418988523
600.0	560.0	-0.001953125	0.128662109375	0.12867693299923685
600.0	580.0	-0.031005859375	0.1343994140625	0.13792956831631714
600.0	600.0	-0.0020751953125	0.0947265625	0.09474929064985885
600.0	620.0	0.0654296875	0.059814453125	0.088649945341159
600.0	640.0	0.0849609375	0.0777587890625	0.11517287083920968
600.0	660.0	0.107421875	0.09814453125	0.14550535468771536
600.0	680.0	0.11181640625	0.163330078125	0.1979384326677961
600.0	700.0	0.139404296875	0.194091796875	0.2389669090091333
600.0	720.0	0.148681640625	0.2252197265625	0.26987062732322115
600.0	740.0	0.20849609375	0.2244873046875	0.3063742336993554
600.0	760.0	0.44091796875	0.1834716796875	0.4775672857451383
600.0	780.0	0.218994140625	-0.0032958984375	0.21901894113202308
600.0	800.0	-0.0635986328125	-0.001708984375	0.06362159007139948
620.0	0.0	-0.1014404296875	0.15162134170532227	0.18242585352878776
620.0	20.0	-0.120849609375	0.12103271484375	0.1710366807107136
620.0	40.0	-0.1614990234375	0.09506607055664062	0.18740195394484643
620.0	60.0	-0.2396240234375	0.010356903076171875	0.23984773930496983
620.0	80.0	-0.26416015625	-0.072021484375	0.2738022687298314
620.0	100.0	-0.2730712890625	-0.16373443603515625	0.3183973844961766
620.0	120.0	-0.260986328125	-0.1002044677734375	0.2795617978728997
620.0	140.0	-0.2618408203125	-0.10302734375	0.281380967270538
620.0	160.0	-0.2579345703125	-0.1457977294921875	0.29628908263277454
620.0	180.0	-0.234619140625	-0.107635498046875	0.25813086136185337
620.0	200.0	-0.2161865234375	-0.0805511474609375	0.23070565721990094
620.0	220.0	-0.2183837890625	-0.0226898193359375	0.2195593478465264
620.0	240.0	-0.20849609375	0.0678253173828125	0.21925075777996306
620.0	260.0	-0.215087890625	0.07196044921875	0.2268063203380282
620.0	280.0	-0.2227783203125	0.064727783203125	0.23199109017298403
620.0	300.0	-0.201904296875	0.106109619140625	0.22808900975443036
620.0	320.0	-0.213623046875	-0.04229736328125	0.2177702300515488
620.0	340.0	-0.2110595703125	-0.09405517578125	0.23106821138300043
620.0	360.0	-0.18896484375	0.027679443359375	0.19098131782492958
620.0	380.0	-0.130859375	0.2720947265625	0.3019266736287343
620.0	400.0	-0.0792236328125	0.421600341796875	0.4289792911076846
620.0	420.0	-0.0318603515625	0.55914306640625	0.560050043042468
620.0	440.0	0.015869140625	0.5626220703125	0.5628458258056994
620.0	460.0	0.048095703125	0.527069091796875	0.5292589386932174
620.0	480.0	0.125732421875	0.441162109375	0.458729384995939
620.0	500.0	0.3731689453125	-0.07421875	0.3804779686094927
620.0	520.0	0.20654296875	0.3438720703125	0.40113339262777464
620.0	540.0	0.0133056640625	0.124267578125	0.12497788472044596
620.0	560.0	-0.0203857421875	0.139404296875	0.14088696345563118
620.0	580.0	-0.03955078125	0.145263671875	0.15055164782921845
620.0	600.0	0.001220703125	0.1077880859375	0.10779499796460534
620.0	620.0	0.07958984375	0.0838623046875	0.11561759976598934
620.0	640.0	0.093505859375	0.100341796875	0.13715619540349255
620.0	660.0	0.1102294921875	0.11572265625	0.15981950480923718
620.0	680.0	0.111328125	0.17041015625	0.20355238335417505
620.0	700.0	0.138916015625	0.2039794921875	0.24678997676201442
620.0	720.0	0.14794921875	0.23828125	0.28047624753318745
620.0	740.0	0.206298828125	0.24169921875	0.3177699149229024
620.0	760.0	0.441650390625	0.220703125	0.4937255684324853
620.0	780.0	0.2073974609375	0.009033203125	0.20759408845634153
620.0	800.0	-0.119873046875	0.0115966796875	0.1204326797296748
