# Supplementary material for: Real-time emotion detection by quantitative facial motion analysis
Source: PLoS One. 2023 Mar 10;18(3):e0282730. doi: 10.1371/journal.pone.0282730 (PMC10004542; doi:10.1371/journal.pone.0282730)
Supplement: S1 Dataset — Data from each participant is organized into folders by Study ID and subsequently by emotions. The data files (.csv) contain the pixel displacement results after DISC-processing of videos. (ZIP) [file pone.0282730.s004.zip › S1_Dataset/1/sad/result/103150_cropped_result.csv]

pos_x	pos_y	disp_x	disp_y	disp_xy_indi
0.0	0.0	-0.4534083604812622	-0.6386700868606567	0.7832487607426551
0.0	20.0	-0.535834550857544	-0.4501323699951172	0.6998127009494233
0.0	40.0	-0.3844306468963623	-0.3785896301269531	0.539552620522613
0.0	60.0	-0.4165832996368408	0.017238616943359375	0.41693982233703436
0.0	80.0	-0.4373372793197632	0.296142578125	0.5281707323028552
0.0	100.0	-0.4535027742385864	0.5161285400390625	0.6870614500064375
0.0	120.0	-0.2814218997955322	0.229217529296875	0.3629586221892109
0.0	140.0	-0.16942548751831055	0.0361785888671875	0.1732451618754134
0.0	160.0	-0.1668919324874878	0.1199188232421875	0.2055077645666927
0.0	180.0	-0.0902853012084961	0.1072998046875	0.14023082293235148
0.0	200.0	0.2856924533843994	-0.22393798828125	0.3629991742638687
0.0	220.0	0.39849424362182617	-0.270355224609375	0.48154917679642745
0.0	240.0	0.2776496410369873	-0.1807403564453125	0.3312950340949084
0.0	260.0	0.09579133987426758	-0.2144775390625	0.23489698924680508
0.0	280.0	-0.09643912315368652	-0.394744873046875	0.4063545487273957
0.0	300.0	-0.21429359912872314	-1.354339599609375	1.3711883523781931
0.0	320.0	-0.3189765214920044	-1.78997802734375	1.8181769329844006
0.0	340.0	-0.4271390438079834	-1.15069580078125	1.2274154099899515
0.0	360.0	-0.5322104692459106	-0.704833984375	0.883198125623515
0.0	380.0	-0.5668665170669556	-0.070159912109375	0.5711917904161581
0.0	400.0	-0.5071512460708618	0.047821044921875	0.5094008625126658
0.0	420.0	-0.46089494228363037	-0.100982666015625	0.4718279841830646
0.0	440.0	-0.4552193880081177	-0.26300048828125	0.5257318214210179
0.0	460.0	-0.4668232202529907	-0.578643798828125	0.7434733114844243
0.0	480.0	-0.5553693771362305	-0.94464111328125	1.0958019793566371
0.0	500.0	-0.563056230545044	-1.14630126953125	1.2771213408617637
0.0	520.0	-0.3169208765029907	-1.44659423828125	1.4809030124190894
0.0	540.0	0.03589797019958496	-1.35736083984375	1.3578354516677567
0.0	560.0	0.20563769340515137	-1.265380859375	1.2819811153919565
0.0	580.0	0.2444629669189453	-1.22509765625	1.2492503390209893
0.0	600.0	0.2974100112915039	-1.25433349609375	1.289110249062966
0.0	620.0	0.39129209518432617	-1.28106689453125	1.3394931474321474
0.0	640.0	0.5189874172210693	-1.3642578125	1.459639448014845
0.0	660.0	0.6291041374206543	-1.42071533203125	1.553770919533652
0.0	680.0	0.7045395374298096	-1.4786376953125	1.6379088478303276
0.0	700.0	0.7153341770172119	-1.55316162109375	1.709974855384563
0.0	720.0	0.7173771858215332	-1.553466796875	1.7111075698886657
0.0	740.0	0.6609845161437988	-1.621826171875	1.751348241315978
0.0	760.0	0.6070122718811035	-1.84320068359375	1.9405804951649714
0.0	780.0	-1.4361066818237305	-3.8941650390625	4.1505329480725015
0.0	800.0	-2.7340707778930664	-11.8179931640625	12.130132128066734
20.0	0.0	-0.4432220458984375	-0.5111275315284729	0.6765331739514232
20.0	20.0	-0.44178009033203125	-0.2207794189453125	0.4938756929062287
20.0	40.0	-0.4667835235595703	-0.006519317626953125	0.46682904726356633
20.0	60.0	-0.4556865692138672	0.22198486328125	0.5068801918480341
20.0	80.0	-0.4419841766357422	0.3788299560546875	0.5821186717506761
20.0	100.0	-0.3862876892089844	0.407623291015625	0.5615825195043253
20.0	120.0	-0.30764198303222656	0.31572723388671875	0.4408256752297438
20.0	140.0	-0.24060821533203125	0.2667083740234375	0.35920143382159675
20.0	160.0	-0.21414756774902344	0.32611083984375	0.3901377457211985
20.0	180.0	-0.15417098999023438	0.2981414794921875	0.33564421036025543
20.0	200.0	0.08530426025390625	0.1004638671875	0.13179455765597384
20.0	220.0	0.2122478485107422	0.0711822509765625	0.22386616995769884
20.0	240.0	0.2292022705078125	0.03900146484375	0.23249687108839706
20.0	260.0	0.060832977294921875	0.118743896484375	0.13341950411711342
20.0	280.0	-0.2343578338623047	0.927581787109375	0.9567296201485839
20.0	300.0	-0.22973060607910156	-0.5408935546875	0.5876580543751195
20.0	320.0	-0.36707115173339844	-0.868896484375	0.9432509374467212
20.0	340.0	-0.41592979431152344	-0.629730224609375	0.7546904991999038
20.0	360.0	-0.4941291809082031	-0.4178466796875	0.6471162918292817
20.0	380.0	-0.5340824127197266	-0.1365966796875	0.5512736856391514
20.0	400.0	-0.5057735443115234	0.1322021484375	0.5227659956203458
20.0	420.0	-0.4508171081542969	0.1729736328125	0.4828622398292877
20.0	440.0	-0.43430519104003906	0.112457275390625	0.44862861896295436
20.0	460.0	-0.4368553161621094	-0.183502197265625	0.47383079644574483
20.0	480.0	-0.5140514373779297	-0.4962158203125	0.7144781456410846
20.0	500.0	-0.5154342651367188	-0.709930419921875	0.877310482558757
20.0	520.0	-0.2876605987548828	-1.3671875	1.3971221422024158
20.0	540.0	0.044940948486328125	-1.34490966796875	1.3456603226099313
20.0	560.0	0.19742202758789062	-1.2618408203125	1.277191337577826
20.0	580.0	0.21128273010253906	-1.22705078125	1.2451080321826768
20.0	600.0	0.22339439392089844	-1.2431640625	1.2630763799259288
20.0	620.0	0.1494140625	-1.23870849609375	1.2476871804934095
20.0	640.0	0.0060520172119140625	-1.32501220703125	1.325026028308183
20.0	660.0	0.064971923828125	-1.40692138671875	1.408420796243984
20.0	680.0	0.15046119689941406	-1.4791259765625	1.4867589671208894
20.0	700.0	0.2511577606201172	-1.604736328125	1.6242718071566162
20.0	720.0	0.43561744689941406	-1.67486572265625	1.7305888445763211
20.0	740.0	0.5683383941650391	-1.73199462890625	1.8228587232262938
20.0	760.0	0.5783958435058594	-1.917724609375	2.0030500316236113
20.0	780.0	-1.5583114624023438	-6.3465576171875	6.5350691046181915
20.0	800.0	-2.6969375610351562	-12.87420654296875	13.153656005808486
40.0	0.0	-0.38976287841796875	-0.16229131817817688	0.4222008684840316
40.0	20.0	-0.46097564697265625	0.028186798095703125	0.46183659738997185
40.0	40.0	-0.4214363098144531	0.11398696899414062	0.43657942270621836
40.0	60.0	-0.3465538024902344	0.21421051025390625	0.4074134027295607
40.0	80.0	-0.3553123474121094	0.32453155517578125	0.4812147073067433
40.0	100.0	-0.3288993835449219	0.39533233642578125	0.5142591377118123
40.0	120.0	-0.23992156982421875	0.31853485107421875	0.3987816583241915
40.0	140.0	-0.2149505615234375	0.3709716796875	0.42874669798076137
40.0	160.0	-0.13440322875976562	0.348907470703125	0.3738992524912318
40.0	180.0	-0.07601165771484375	0.303955078125	0.3133152751248069
40.0	200.0	-0.014270782470703125	0.329803466796875	0.33011207482242083
40.0	220.0	0.08231735229492188	0.3079681396484375	0.31877973826353173
40.0	240.0	0.10316848754882812	0.3461151123046875	0.36116396247244703
40.0	260.0	-0.14926528930664062	0.941436767578125	0.9531963669358711
40.0	280.0	-0.6848793029785156	3.732940673828125	3.7952477829476052
40.0	300.0	-0.25323486328125	0.579498291015625	0.63241297051144
40.0	320.0	-0.21182632446289062	-0.5245361328125	0.5656929788863836
40.0	340.0	-0.2624855041503906	-0.477874755859375	0.5452182335329057
40.0	360.0	-0.4808616638183594	-0.08148193359375	0.4877163573557249
40.0	380.0	-0.5248222351074219	0.04644775390625	0.5268735828508444
40.0	400.0	-0.5005149841308594	0.31964111328125	0.5938734634913327
40.0	420.0	-0.4460945129394531	0.329803466796875	0.5547708005887885
40.0	440.0	-0.4293098449707031	0.2552490234375	0.49945871396399383
40.0	460.0	-0.4200172424316406	0.0946044921875	0.43053977038356667
40.0	480.0	-0.4780464172363281	-0.154510498046875	0.5023961296021128
40.0	500.0	-0.4454498291015625	-0.255767822265625	0.5136562363615491
40.0	520.0	-0.20856094360351562	-1.1748046875	1.1931738016604125
40.0	540.0	0.0779571533203125	-1.28472900390625	1.2870920445841285
40.0	560.0	0.21579742431640625	-1.234375	1.253096232923312
40.0	580.0	0.22383880615234375	-1.21917724609375	1.239555149451789
40.0	600.0	0.229736328125	-1.25543212890625	1.2762792056405357
40.0	620.0	0.15152740478515625	-1.2547607421875	1.2638770013477776
40.0	640.0	-0.010608673095703125	-1.31817626953125	1.3182189581022472
40.0	660.0	0.033740997314453125	-1.385986328125	1.3863969693594955
40.0	680.0	0.11525344848632812	-1.4527587890625	1.4573233877854057
40.0	700.0	0.20534896850585938	-1.5537109375	1.5672223442044046
40.0	720.0	0.3936424255371094	-1.63720703125	1.6838649655946814
40.0	740.0	0.5635185241699219	-1.773193359375	1.8605826551954752
40.0	760.0	0.5792007446289062	-2.0074462890625	2.089333411892291
40.0	780.0	-1.4127349853515625	-6.72003173828125	6.866924107804279
40.0	800.0	-2.6338882446289062	-13.22723388671875	13.486922687520499
60.0	0.0	-0.4410438537597656	0.09817102551460266	0.45183761595273836
60.0	20.0	-0.3578681945800781	0.13628768920898438	0.38294122123627455
60.0	40.0	-0.2890968322753906	0.14065933227539062	0.32149965192488794
60.0	60.0	-0.20793914794921875	0.15361785888671875	0.2585287910829023
60.0	80.0	-0.23164749145507812	0.2761383056640625	0.36043435484488673
60.0	100.0	-0.20146560668945312	0.3359222412109375	0.3917041521594183
60.0	120.0	-0.15547561645507812	0.32628631591796875	0.36143523246552356
60.0	140.0	-0.16017913818359375	0.4314727783203125	0.46024571126810987
60.0	160.0	-0.14143753051757812	0.52294921875	0.5417383689846476
60.0	180.0	-0.13552474975585938	0.514312744140625	0.5318689280093811
60.0	200.0	-0.4585914611816406	1.1555023193359375	1.2431780798660517
60.0	220.0	-0.5206489562988281	1.6073760986328125	1.6895955901194522
60.0	240.0	-0.6152420043945312	2.6100616455078125	2.6815936525361836
60.0	260.0	-0.9685630798339844	5.250701904296875	5.33928693061202
60.0	280.0	-0.5468292236328125	4.567291259765625	4.599909961222104
60.0	300.0	-0.7194061279296875	3.303192138671875	3.3806247176944177
60.0	320.0	-0.7130279541015625	2.33282470703125	2.439360567252348
60.0	340.0	-0.0474090576171875	0.0615234375	0.07767079313336649
60.0	360.0	-0.5524330139160156	0.06988525390625	0.5568358677185529
60.0	380.0	-0.536712646484375	0.10821533203125	0.5475134911423603
60.0	400.0	-0.49419403076171875	0.391754150390625	0.6306338512867788
60.0	420.0	-0.46633148193359375	0.424652099609375	0.6307094868043703
60.0	440.0	-0.4760322570800781	0.40301513671875	0.6237210195313176
60.0	460.0	-0.4913291931152344	0.308837890625	0.5803319900651408
60.0	480.0	-0.5483283996582031	0.199554443359375	0.583511790571704
60.0	500.0	-0.4486885070800781	0.18310546875	0.48461220483176703
60.0	520.0	-0.17465591430664062	-0.99884033203125	1.0139954128567774
60.0	540.0	0.0823974609375	-1.213623046875	1.2164169685905837
60.0	560.0	0.19867706298828125	-1.20477294921875	1.2210448126612283
60.0	580.0	0.2014312744140625	-1.2230224609375	1.239499293372002
60.0	600.0	0.20551300048828125	-1.27716064453125	1.2935899293474629
60.0	620.0	0.10488128662109375	-1.29986572265625	1.3040900970484943
60.0	640.0	-0.060787200927734375	-1.36053466796875	1.361891943783157
60.0	660.0	-0.0007476806640625	-1.41070556640625	1.4107057645433914
60.0	680.0	0.07919692993164062	-1.4598388671875	1.4619855238209032
60.0	700.0	0.179168701171875	-1.54345703125	1.553821428219691
60.0	720.0	0.368927001953125	-1.62139892578125	1.6628414263827782
60.0	740.0	0.5253372192382812	-1.70745849609375	1.7864472311825335
60.0	760.0	0.42382049560546875	-1.7281494140625	1.7793606182614663
60.0	780.0	-0.67791748046875	-0.5623779296875	0.8808183956552547
60.0	800.0	-0.6732749938964844	-0.4649658203125	0.8182251716154834
80.0	0.0	-0.30954742431640625	0.11321204900741577	0.32960063097842934
80.0	20.0	-0.2384033203125	0.12848472595214844	0.2708218380024461
80.0	40.0	-0.19477081298828125	0.12996292114257812	0.23414958992923307
80.0	60.0	-0.14478302001953125	0.1761932373046875	0.22804863463279473
80.0	80.0	-0.12789154052734375	0.25469970703125	0.28500559099825007
80.0	100.0	-0.082244873046875	0.28456878662109375	0.2962154848442231
80.0	120.0	-0.05236053466796875	0.36598968505859375	0.36971620894951873
80.0	140.0	-0.0676116943359375	0.56231689453125	0.5663670462573235
80.0	160.0	-0.1122894287109375	0.7034149169921875	0.71232117843523
80.0	180.0	-0.9272689819335938	1.77191162109375	1.9998746355267483
80.0	200.0	-4.5908355712890625	6.2318267822265625	7.7402478181444065
80.0	220.0	-4.471076965332031	6.996795654296875	8.303353458567829
80.0	240.0	-2.3391342163085938	7.0811614990234375	7.457506088308442
80.0	260.0	-0.0078277587890625	5.86505126953125	5.865056493166779
80.0	280.0	0.81439208984375	4.80084228515625	4.869427186327398
80.0	300.0	1.283294677734375	3.64910888671875	3.868183151950167
80.0	320.0	2.1807708740234375	1.98419189453125	2.9483519259600706
80.0	340.0	1.9193572998046875	0.08990478515625	1.9214617650912371
80.0	360.0	0.6496658325195312	0.0948486328125	0.6565530877923704
80.0	380.0	0.24144744873046875	0.071136474609375	0.25170869774066723
80.0	400.0	-0.17138671875	0.3548583984375	0.39407853317012725
80.0	420.0	-0.3264312744140625	0.377777099609375	0.4992723844805164
80.0	440.0	-0.50531005859375	0.3544921875	0.617254377315021
80.0	460.0	-0.6758499145507812	0.34332275390625	0.7580525181991481
80.0	480.0	-0.7835540771484375	0.2899169921875	0.835469241908394
80.0	500.0	-0.5906829833984375	0.3741455078125	0.6992075856945148
80.0	520.0	-0.06983184814453125	0.38067626953125	0.38702830542417666
80.0	540.0	0.23822021484375	0.1917724609375	0.3058194688606783
80.0	560.0	0.2305755615234375	0.1065673828125	0.2540112136330883
80.0	580.0	0.21734619140625	-0.5064697265625	0.5511360547479142
80.0	600.0	0.12534332275390625	-0.8857421875	0.8945670300633011
80.0	620.0	-0.10062408447265625	-1.35089111328125	1.3546335321105172
80.0	640.0	-0.3028564453125	-1.4910888671875	1.5215347634273182
80.0	660.0	-0.3615264892578125	-1.50537109375	1.548174257741405
80.0	680.0	-0.37248992919921875	-1.46246337890625	1.5091546912085336
80.0	700.0	-0.37357330322265625	-1.3896484375	1.43898568190475
80.0	720.0	-0.2244415283203125	-1.4576416015625	1.4748196629555925
80.0	740.0	-0.039276123046875	-1.42132568359375	1.421868247301709
80.0	760.0	-0.5347747802734375	-0.305908203125	0.6160875703629067
80.0	780.0	-0.73040771484375	-0.1807861328125	0.7524487063717816
80.0	800.0	-0.7044754028320312	-0.1612548828125	0.7226954617445898
100.0	0.0	-0.1491546630859375	0.0767284408211708	0.16773302343643437
100.0	20.0	-0.1468505859375	0.11414718627929688	0.18599643740047167
100.0	40.0	-0.154632568359375	0.17235183715820312	0.2315521258145227
100.0	60.0	-0.166748046875	0.2990989685058594	0.34243992772148557
100.0	80.0	-0.17057037353515625	0.398193359375	0.43318841602502556
100.0	100.0	-0.09743499755859375	0.44199371337890625	0.4526058123971873
100.0	120.0	-0.01355743408203125	0.50042724609375	0.5006108595025314
100.0	140.0	0.08935546875	0.5227508544921875	0.53033277823254
100.0	160.0	-0.01631927490234375	0.962127685546875	0.9622660765241206
100.0	180.0	-5.1866912841796875	7.18133544921875	8.858518234535131
100.0	200.0	-4.397499084472656	6.8266143798828125	8.120385587492791
100.0	220.0	-2.6895294189453125	6.9645843505859375	7.465855856618105
100.0	240.0	0.838592529296875	6.4429473876953125	6.4972923953599615
100.0	260.0	1.2039260864257812	5.78814697265625	5.912028704145998
100.0	280.0	1.713226318359375	4.7464599609375	5.046189312610262
100.0	300.0	1.610107421875	3.9532470703125	4.268560449251167
100.0	320.0	1.8154525756835938	2.545928955078125	3.12691897862119
100.0	340.0	1.2357254028320312	0.5679931640625	1.3600123181891097
100.0	360.0	0.35968780517578125	0.2275390625	0.42561642608756267
100.0	380.0	0.1588592529296875	0.12054443359375	0.19941720766226878
100.0	400.0	-0.12050628662109375	0.288360595703125	0.31252775599851335
100.0	420.0	-0.3059539794921875	0.2794189453125	0.4143462134093369
100.0	440.0	-0.47507476806640625	0.224761962890625	0.5255606294385039
100.0	460.0	-0.6844711303710938	0.2412109375	0.7257295947397431
100.0	480.0	-0.7009048461914062	0.22088623046875	0.7348866104544922
100.0	500.0	-0.44695281982421875	0.332183837890625	0.5568778369665699
100.0	520.0	0.04756927490234375	0.3170166015625	0.32056568996224727
100.0	540.0	0.38782501220703125	0.14031982421875	0.4124292583730752
100.0	560.0	0.6888885498046875	0.013427734375	0.6890194032844438
100.0	580.0	0.37827301025390625	-0.04791259765625	0.3812952757387922
100.0	600.0	0.42444610595703125	-0.072509765625	0.4305951265087424
100.0	620.0	0.0073699951171875	0.00048828125	0.007386152354674872
100.0	640.0	-0.44974517822265625	-0.5059814453125	0.676969680513873
100.0	660.0	-0.5297088623046875	-1.14532470703125	1.261887539894243
100.0	680.0	-0.5374679565429688	-1.30926513671875	1.4152904304550504
100.0	700.0	-0.5516281127929688	-1.29327392578125	1.4060053420699292
100.0	720.0	-0.513885498046875	-1.20501708984375	1.3100169815381726
100.0	740.0	-0.5459060668945312	-1.13507080078125	1.2595233847207619
100.0	760.0	-0.7003936767578125	-0.1795654296875	0.7230456735097608
100.0	780.0	-0.718109130859375	-0.1602783203125	0.7357784067134637
100.0	800.0	-0.683319091796875	-0.15496826171875	0.7006712091660661
120.0	0.0	-0.20804595947265625	0.13065090775489807	0.24566802997149836
120.0	20.0	-0.20078277587890625	0.20448684692382812	0.2865808675653143
120.0	40.0	-0.1819610595703125	0.255462646484375	0.3136415006799189
120.0	60.0	-0.2083892822265625	0.4098930358886719	0.45982430755336756
120.0	80.0	-0.08922576904296875	0.420440673828125	0.42980413919639837
120.0	100.0	0.1718597412109375	0.27832794189453125	0.32711192868548217
120.0	120.0	0.4873199462890625	0.07421112060546875	0.49293815075797714
120.0	140.0	0.8355712890625	-0.064697265625	0.8380722613742324
120.0	160.0	-1.871978759765625	3.654815673828125	4.1063343856380445
120.0	180.0	-4.8754425048828125	7.5213470458984375	8.963291861992621
120.0	200.0	-0.6316070556640625	6.2562103271484375	6.288012017345656
120.0	220.0	4.018302917480469	6.5944366455078125	7.722263464053035
120.0	240.0	3.3631057739257812	6.7296905517578125	7.523245002592385
120.0	260.0	1.395263671875	5.8577880859375	6.0216643856831995
120.0	280.0	1.5617446899414062	4.605438232421875	4.863034833230511
120.0	300.0	1.6307754516601562	3.690643310546875	4.034882479009988
120.0	320.0	1.7081756591796875	2.57110595703125	3.0868187385875996
120.0	340.0	0.8624496459960938	0.9083251953125	1.2525470259907525
120.0	360.0	0.18975067138671875	0.43365478515625	0.47335165572819526
120.0	380.0	0.2609405517578125	0.15936279296875	0.3057555744945173
120.0	400.0	0.1012420654296875	0.17987060546875	0.20640588781370517
120.0	420.0	-0.175445556640625	0.15924072265625	0.23693617515487897
120.0	440.0	-0.40384674072265625	0.071563720703125	0.4101384596854911
120.0	460.0	-0.6185836791992188	0.11328125	0.6288707417054832
120.0	480.0	-0.56591796875	0.156402587890625	0.5871327932018536
120.0	500.0	-0.22109222412109375	0.264495849609375	0.3447315274636149
120.0	520.0	0.022369384765625	0.13958740234375	0.14136842740820355
120.0	540.0	0.0872955322265625	-0.08599853515625	0.12254084215370636
120.0	560.0	0.156524658203125	-0.29345703125	0.33259133755356374
120.0	580.0	0.05420684814453125	-0.18084716796875	0.18879639972224457
120.0	600.0	0.23117828369140625	-0.07421875	0.24279996231891554
120.0	620.0	0.36908721923828125	-0.12005615234375	0.38812221673157643
120.0	640.0	0.44202423095703125	-0.12628173828125	0.4597091451956215
120.0	660.0	0.43988800048828125	-0.09246826171875	0.44950176017326715
120.0	680.0	0.08359527587890625	-0.599609375	0.6054085998209483
120.0	700.0	-0.0603790283203125	-0.59088134765625	0.5939582426980632
120.0	720.0	-0.22782135009765625	-0.66180419921875	0.6999195422788892
120.0	740.0	-0.47711181640625	-0.5582275390625	0.7343389344997623
120.0	760.0	-0.6703720092773438	-0.1917724609375	0.6972627249441691
120.0	780.0	-0.6895294189453125	-0.17926025390625	0.7124500391056158
120.0	800.0	-0.6468658447265625	-0.17767333984375	0.670822805787819
140.0	0.0	-0.2946014404296875	0.2619713246822357	0.3942321443756357
140.0	20.0	-0.3035125732421875	0.393218994140625	0.4967303689820657
140.0	40.0	-0.2351226806640625	0.41571044921875	0.47759590927091244
140.0	60.0	-0.198822021484375	0.5348358154296875	0.5705957813491719
140.0	80.0	0.152740478515625	0.33275604248046875	0.3661369109833719
140.0	100.0	0.7543182373046875	-0.13114166259765625	0.7656331620295247
140.0	120.0	1.8298492431640625	-1.2746658325195312	2.2300496042242655
140.0	140.0	0.4519805908203125	0.44964599609375	0.6375484109316087
140.0	160.0	-2.8942108154296875	4.64202880859375	5.470364494616834
140.0	180.0	-3.2881011962890625	6.6586151123046875	7.42622142753971
140.0	200.0	4.9102325439453125	7.0298309326171875	8.574899799811138
140.0	220.0	7.4000396728515625	7.4881591796875	10.527730764989919
140.0	240.0	5.06787109375	6.9240264892578125	8.580527970166562
140.0	260.0	1.497314453125	5.6917724609375	5.885424735617944
140.0	280.0	1.8725128173828125	4.093231201171875	4.501204940625328
140.0	300.0	2.0909423828125	3.229095458984375	3.8469595177848084
140.0	320.0	1.7479095458984375	2.3218994140625	2.9062698893369596
140.0	340.0	0.8280181884765625	0.926177978515625	1.242344464444261
140.0	360.0	0.433929443359375	0.638519287109375	0.7720114259678036
140.0	380.0	0.1737518310546875	0.106903076171875	0.2040048197711671
140.0	400.0	-0.1708831787109375	0.029022216796875	0.1733301757749037
140.0	420.0	-0.410186767578125	0.008087158203125	0.41026648220881157
140.0	440.0	-0.5526123046875	-0.09796142578125	0.5612279396405044
140.0	460.0	-0.581298828125	0.004730224609375	0.5813180735228808
140.0	480.0	-0.3734130859375	0.051361083984375	0.3769287647519313
140.0	500.0	-0.194305419921875	0.068695068359375	0.20609126286166374
140.0	520.0	-0.1208038330078125	-0.2406005859375	0.2692251994573461
140.0	540.0	-0.23040771484375	-0.401123046875	0.46258773632015177
140.0	560.0	-0.44549560546875	-0.4725341796875	0.649426582043657
140.0	580.0	-0.387237548828125	-0.1912841796875	0.43190572654357606
140.0	600.0	0.0111541748046875	-0.25372314453125	0.2539682060542207
140.0	620.0	0.167083740234375	-0.31402587890625	0.35570947256651864
140.0	640.0	0.27362060546875	-0.33404541015625	0.4318038579998361
140.0	660.0	0.4879150390625	-0.3828125	0.6201665062703813
140.0	680.0	0.2069091796875	-1.13311767578125	1.1518537562585174
140.0	700.0	-0.2530364990234375	-0.72271728515625	0.7657334680563848
140.0	720.0	-0.48779296875	-0.62579345703125	0.7934478125403469
140.0	740.0	-0.6091461181640625	-0.51287841796875	0.7963060120911268
140.0	760.0	-0.46136474609375	-0.23748779296875	0.5189006463161501
140.0	780.0	-0.5164947509765625	-0.22998046875	0.565382917846667
140.0	800.0	-0.485443115234375	-0.22882080078125	0.5366693367415611
160.0	0.0	-0.4382781982421875	0.5001089572906494	0.6649787577184393
160.0	20.0	-0.2945709228515625	0.5014839172363281	0.581599645663848
160.0	40.0	-0.1561126708984375	0.4467811584472656	0.47327008098814416
160.0	60.0	0.0445098876953125	0.40097808837890625	0.40344089711214365
160.0	80.0	0.6365509033203125	0.01786041259765625	0.6368014186982189
160.0	100.0	1.3221435546875	-0.5746307373046875	1.4416185568509539
160.0	120.0	1.5647430419921875	-0.8649215698242188	1.7878786618252804
160.0	140.0	0.1477203369140625	0.9610443115234375	0.9723309450231243
160.0	160.0	-2.1934967041015625	3.7652130126953125	4.357551700424739
160.0	180.0	1.4193572998046875	6.4655914306640625	6.619550414702301
160.0	200.0	7.33135986328125	7.4473724365234375	10.450463800866462
160.0	220.0	8.161956787109375	7.69244384765625	11.215668992261909
160.0	240.0	6.76373291015625	6.9713592529296875	9.713286401282478
160.0	260.0	2.2456512451171875	5.243072509765625	5.7037495437086285
160.0	280.0	1.3941497802734375	3.54254150390625	3.8070006457492003
160.0	300.0	1.4120635986328125	2.813446044921875	3.147920306213356
160.0	320.0	1.085296630859375	1.970184326171875	2.2493321355566938
160.0	340.0	0.6641387939453125	0.8505859375	1.0791555841007765
160.0	360.0	0.1659698486328125	0.56585693359375	0.5896948871673556
160.0	380.0	-0.3338775634765625	-0.050689697265625	0.33770352796784153
160.0	400.0	-0.4697723388671875	-0.22332763671875	0.5201550573503344
160.0	420.0	-0.577606201171875	-0.242706298828125	0.6265263530954238
160.0	440.0	-0.4383087158203125	-0.383148193359375	0.5821658427274864
160.0	460.0	-0.36138916015625	-0.19537353515625	0.4108198428969688
160.0	480.0	-0.314605712890625	-0.320648193359375	0.4492126651020088
160.0	500.0	-0.1103973388671875	-0.591583251953125	0.601795909275222
160.0	520.0	-0.1207122802734375	-0.87286376953125	0.8811711608814238
160.0	540.0	-0.37738037109375	-0.97894287109375	1.0491639954516792
160.0	560.0	-0.5688934326171875	-0.8602294921875	1.0313265811100432
160.0	580.0	-0.5351409912109375	-0.1546630859375	0.5570426829480262
160.0	600.0	-0.2169342041015625	-0.32647705078125	0.39197922597505247
160.0	620.0	-0.0196990966796875	-0.42657470703125	0.4270293140860384
160.0	640.0	0.05078125	-0.43890380859375	0.44183174235183875
160.0	660.0	0.104156494140625	-0.50457763671875	0.5152156507214672
160.0	680.0	-0.09619140625	-1.38555908203125	1.3888940767515832
160.0	700.0	-0.5811920166015625	-0.84521484375	1.0257544990185166
160.0	720.0	-0.6628570556640625	-0.72601318359375	0.9830944100113489
160.0	740.0	-0.5848846435546875	-0.46044921875	0.7443813063971846
160.0	760.0	0.0798492431640625	-0.18035888671875	0.1972440864824608
160.0	780.0	0.2118988037109375	-0.158203125	0.26444154698891786
160.0	800.0	0.3451385498046875	-0.1436767578125	0.3738497416032202
180.0	0.0	-0.2874908447265625	0.49716269969940186	0.5743010846010915
180.0	20.0	-0.107391357421875	0.45018768310546875	0.46281946120359163
180.0	40.0	0.063262939453125	0.3563385009765625	0.36191066133297783
180.0	60.0	0.4358062744140625	0.12763214111328125	0.45411129942319833
180.0	80.0	0.6449432373046875	0.00799560546875	0.64499279767441
180.0	100.0	1.4173736572265625	-0.7595291137695312	1.6080524117277182
180.0	120.0	0.5890045166015625	-0.15250396728515625	0.6084273010103609
180.0	140.0	-0.8767242431640625	1.1610870361328125	1.4549118543840645
180.0	160.0	-0.888763427734375	3.0713958740234375	3.197400982899447
180.0	180.0	5.1829071044921875	6.2703857421875	8.135125285428852
180.0	200.0	6.695281982421875	7.526397705078125	10.073403756384844
180.0	220.0	6.7294158935546875	7.665191650390625	10.20000986791898
180.0	240.0	6.1013946533203125	7.170257568359375	9.41486114141789
180.0	260.0	3.1028289794921875	5.00848388671875	5.891727973990133
180.0	280.0	1.1585235595703125	3.04400634765625	3.257015732637933
180.0	300.0	1.042236328125	2.233001708984375	2.4642550996174526
180.0	320.0	0.7285919189453125	1.548095703125	1.7109782261579196
180.0	340.0	0.38177490234375	0.675537109375	0.7759526159517155
180.0	360.0	-0.1802215576171875	0.487213134765625	0.519477091427632
180.0	380.0	-0.589691162109375	-0.120025634765625	0.6017822028531555
180.0	400.0	-0.5304718017578125	-0.409210205078125	0.6699651665573824
180.0	420.0	-0.5887451171875	-0.414398193359375	0.7199629682640886
180.0	440.0	-0.581207275390625	-0.558319091796875	0.8059293425802793
180.0	460.0	-0.6966705322265625	-0.24658203125	0.739021331632733
180.0	480.0	-0.6906280517578125	-0.29669189453125	0.7516602864029296
180.0	500.0	-0.62652587890625	-0.5579833984375	0.8389756551122988
180.0	520.0	-0.651519775390625	-0.80267333984375	1.033809706000563
180.0	540.0	-0.7376861572265625	-0.9837646484375	1.22962341799392
180.0	560.0	-0.4607086181640625	-1.11114501953125	1.2028697707065972
180.0	580.0	-0.6517181396484375	-0.31109619140625	0.7221615981581231
180.0	600.0	-0.4694671630859375	-0.374267578125	0.6003962335420762
180.0	620.0	-0.3640594482421875	-0.50567626953125	0.6230953148768231
180.0	640.0	-0.4561614990234375	-0.4976806640625	0.6751069223263827
180.0	660.0	-0.4763031005859375	-0.5430908203125	0.7223657541270087
180.0	680.0	-0.6399688720703125	-1.33782958984375	1.4830199488477707
180.0	700.0	-0.6917877197265625	-0.80499267578125	1.0614063581993156
180.0	720.0	-0.3780364990234375	-0.84063720703125	0.9217280013318453
180.0	740.0	-0.412933349609375	-0.3758544921875	0.5583731283981545
180.0	760.0	0.0943450927734375	-0.213623046875	0.23352901893894681
180.0	780.0	0.2292327880859375	-0.18768310546875	0.2962644413561072
180.0	800.0	0.3427886962890625	-0.16412353515625	0.3800534503142156
200.0	0.0	0.1734619140625	0.21445952355861664	0.2758295177735968
200.0	20.0	0.2897796630859375	0.19812583923339844	0.351035755030934
200.0	40.0	0.411651611328125	0.1266326904296875	0.4306888521827594
200.0	60.0	0.5348968505859375	0.03778076171875	0.5362294534271721
200.0	80.0	0.567657470703125	0.05828094482421875	0.5706414571117953
200.0	100.0	0.747772216796875	-0.21186065673828125	0.7772053950448932
200.0	120.0	-1.3219757080078125	0.2671966552734375	1.3487082060816822
200.0	140.0	0.197296142578125	1.429595947265625	1.443145987180267
200.0	160.0	2.152191162109375	2.4874114990234375	3.2892465343503408
200.0	180.0	5.125030517578125	5.33001708984375	7.394255877648105
200.0	200.0	5.6954345703125	7.4351043701171875	9.365828950992348
200.0	220.0	5.067413330078125	7.4273223876953125	8.991317795997062
200.0	240.0	4.93902587890625	7.071868896484375	8.625851049117923
200.0	260.0	3.4636077880859375	4.995208740234375	6.078543350853348
200.0	280.0	0.740142822265625	2.47894287109375	2.5870773385227293
200.0	300.0	0.4431610107421875	1.584991455078125	1.64577932728319
200.0	320.0	0.330902099609375	1.163177490234375	1.2093295966418056
200.0	340.0	0.247100830078125	0.565521240234375	0.6171491662325439
200.0	360.0	-0.3527679443359375	0.415740966796875	0.5452391897362142
200.0	380.0	-0.70599365234375	-0.202850341796875	0.7345578931008615
200.0	400.0	-0.6063232421875	-0.434173583984375	0.7457443094295785
200.0	420.0	-0.6400299072265625	-0.441192626953125	0.777360415909018
200.0	440.0	-0.638916015625	-0.448822021484375	0.7808039971666679
200.0	460.0	-0.7422027587890625	-0.070831298828125	0.7455749513280167
200.0	480.0	-0.763702392578125	-0.005157470703125	0.7637198072157132
200.0	500.0	-0.7360992431640625	-0.342132568359375	0.811724577747211
200.0	520.0	-0.78656005859375	-0.53759765625	0.9527265955039235
200.0	540.0	-0.8964080810546875	-0.73248291015625	1.157617666352374
200.0	560.0	-0.811614990234375	-0.7945556640625	1.135798219608987
200.0	580.0	-0.634033203125	-0.25030517578125	0.6816529789327044
200.0	600.0	-0.31866455078125	-0.41680908203125	0.5246683779191854
200.0	620.0	-0.12799072265625	-0.57391357421875	0.5880122581703631
200.0	640.0	-0.0977783203125	-0.5687255859375	0.5770696595932648
200.0	660.0	-0.0633087158203125	-0.616455078125	0.6196973913491302
200.0	680.0	-0.0848388671875	-1.279541015625	1.2823505152852377
200.0	700.0	-0.2203521728515625	-0.76983642578125	0.8007516484778879
200.0	720.0	-0.1616363525390625	-0.789794921875	0.806165199622056
200.0	740.0	-0.29559326171875	-0.65582275390625	0.7193600356669163
200.0	760.0	0.024993896484375	-0.3355712890625	0.3365007948052123
200.0	780.0	0.1696929931640625	-0.30267333984375	0.3469969201320795
200.0	800.0	0.2467498779296875	-0.26702880859375	0.36357927179270444
220.0	0.0	0.255340576171875	0.10977859795093536	0.2779391127708697
220.0	20.0	0.27362060546875	0.12572288513183594	0.30112203436971885
220.0	40.0	0.310760498046875	0.08251190185546875	0.32152807201572353
220.0	60.0	0.3065948486328125	0.08855056762695312	0.3191263139185373
220.0	80.0	-0.0186767578125	0.2282562255859375	0.2290190511750609
220.0	100.0	-0.9783782958984375	0.2892913818359375	1.0202517304516943
220.0	120.0	-1.2816619873046875	0.7711410522460938	1.4957660151778465
220.0	140.0	1.0382232666015625	1.5017242431640625	1.8256733699705145
220.0	160.0	2.56060791015625	2.2043609619140625	3.3787453470135107
220.0	180.0	4.1932373046875	4.0194854736328125	5.808571473793543
220.0	200.0	4.439727783203125	6.7215728759765625	8.05547793219059
220.0	220.0	3.67205810546875	6.5422210693359375	7.502310794015521
220.0	240.0	3.728790283203125	6.37664794921875	7.386847503799285
220.0	260.0	2.5030059814453125	4.322845458984375	4.995200877383495
220.0	280.0	0.54937744140625	1.872161865234375	1.9511036934934882
220.0	300.0	0.2338409423828125	1.027740478515625	1.0540076268765837
220.0	320.0	0.0774688720703125	0.672576904296875	0.6770237206578615
220.0	340.0	-0.006195068359375	0.29425048828125	0.2943156956836169
220.0	360.0	-0.56585693359375	0.125152587890625	0.5795319141788847
220.0	380.0	-0.8452911376953125	-0.32373046875	0.9051621533533815
220.0	400.0	-0.8113250732421875	-0.3758544921875	0.8941560119850251
220.0	420.0	-0.8087005615234375	-0.22747802734375	0.8400850261327879
220.0	440.0	-0.834228515625	-0.05023193359375	0.8357394710281774
220.0	460.0	-0.8397369384765625	0.2156982421875	0.8669970343229367
220.0	480.0	-0.806488037109375	0.105743408203125	0.813390817737049
220.0	500.0	-0.8505401611328125	-0.15582275390625	0.8646960716545198
220.0	520.0	-0.883758544921875	-0.36248779296875	0.9552102207230537
220.0	540.0	-1.0459136962890625	-0.6583251953125	1.2358509306822933
220.0	560.0	-0.9915771484375	-0.61907958984375	1.1689673989742184
220.0	580.0	-0.164642333984375	0.0965576171875	0.19086768080728145
220.0	600.0	-0.1967926025390625	-0.36468505859375	0.41439416064373336
220.0	620.0	-0.0527801513671875	-0.57781982421875	0.5802253817599936
220.0	640.0	-0.06304931640625	-0.59478759765625	0.5981199734375944
220.0	660.0	-0.1073760986328125	-0.64495849609375	0.6538356737293517
220.0	680.0	0.21624755859375	-1.23291015625	1.2517309854685856
220.0	700.0	0.026397705078125	-0.8175048828125	0.8179309703487643
220.0	720.0	-0.07135009765625	-0.7030029296875	0.7066144320524202
220.0	740.0	-0.03582763671875	-0.87860107421875	0.8793312613407942
220.0	760.0	-0.274871826171875	-0.94091796875	0.9802454512721227
220.0	780.0	-0.2435455322265625	-1.02606201171875	1.054569901978929
220.0	800.0	-0.204345703125	-0.93487548828125	0.9569479322171903
240.0	0.0	0.3001251220703125	0.01760583370923996	0.3006410721746405
240.0	20.0	0.2771759033203125	0.01473236083984375	0.2775671519422761
240.0	40.0	0.2872772216796875	-0.00269317626953125	0.2872898454425758
240.0	60.0	0.0802764892578125	0.06933212280273438	0.10607194718629957
240.0	80.0	-0.6794586181640625	0.251129150390625	0.7243824017556849
240.0	100.0	-1.33551025390625	0.37473297119140625	1.3870877542486906
240.0	120.0	-0.4274139404296875	0.8320846557617188	0.9354397633347272
240.0	140.0	0.936431884765625	1.292938232421875	1.596431629498709
240.0	160.0	1.9775848388671875	1.7594451904296875	2.6469773654195685
240.0	180.0	2.70367431640625	2.7054443359375	3.824824684093521
240.0	200.0	2.5477752685546875	3.82769775390625	4.598089702726325
240.0	220.0	1.910186767578125	4.533111572265625	4.91913752741668
240.0	240.0	1.52618408203125	4.2321624755859375	4.498937326969921
240.0	260.0	1.236175537109375	2.765167236328125	3.0289073613120245
240.0	280.0	0.613372802734375	1.3892822265625	1.5186610221430852
240.0	300.0	-0.0792388916015625	0.384552001953125	0.3926309261232493
240.0	320.0	-0.322021484375	0.1292724609375	0.34700029618995404
240.0	340.0	-0.4893951416015625	0.011383056640625	0.4895275054598026
240.0	360.0	-0.73748779296875	-0.02813720703125	0.7380243540679652
240.0	380.0	-0.797210693359375	-0.112579345703125	0.8051204870610853
240.0	400.0	-0.8063812255859375	-0.034637451171875	0.8071247945647331
240.0	420.0	-0.8438873291015625	0.149566650390625	0.8570390931149175
240.0	440.0	-0.926788330078125	0.3306884765625	0.9840180269183216
240.0	460.0	-0.92413330078125	0.497467041015625	1.049521707498082
240.0	480.0	-0.8388671875	0.328369140625	0.9008465189914213
240.0	500.0	-0.8538818359375	0.121795654296875	0.8625244177121014
240.0	520.0	-0.8128814697265625	-0.00927734375	0.8129344087513285
240.0	540.0	-0.8528900146484375	-0.3472900390625	0.9208863927320485
240.0	560.0	-0.551055908203125	-0.15631103515625	0.5727964330171665
240.0	580.0	0.264129638671875	0.3505859375	0.4389475658865067
240.0	600.0	0.140411376953125	-0.2239990234375	0.264368903766737
240.0	620.0	0.0730743408203125	-0.4837646484375	0.48925258748848854
240.0	640.0	0.01593017578125	-0.5335693359375	0.533807087582402
240.0	660.0	0.082794189453125	-0.5306396484375	0.5370598796233745
240.0	680.0	0.3729400634765625	-0.93438720703125	1.0060634888562265
240.0	700.0	0.1153106689453125	-0.91693115234375	0.9241532819349032
240.0	720.0	-0.0844879150390625	-0.738525390625	0.7433424247178797
240.0	740.0	-0.122833251953125	-0.93206787109375	0.940126865965767
240.0	760.0	-0.334808349609375	-1.1983642578125	1.244256213715912
240.0	780.0	-0.393341064453125	-1.3231201171875	1.380349244753436
240.0	800.0	-0.3249359130859375	-1.39202880859375	1.429450087120193
260.0	0.0	0.32366943359375	-0.08215444535017014	0.3339330099491409
260.0	20.0	0.35504150390625	-0.13046836853027344	0.378254497240896
260.0	40.0	0.346954345703125	-0.12371826171875	0.36835244845798526
260.0	60.0	0.057861328125	-0.04113006591796875	0.0709902501390534
260.0	80.0	-0.69964599609375	0.194549560546875	0.7261914701778023
260.0	100.0	-0.714569091796875	0.4493255615234375	0.8440986003955718
260.0	120.0	0.08489990234375	0.723052978515625	0.728020331555579
260.0	140.0	0.794097900390625	1.0200347900390625	1.292695806558849
260.0	160.0	1.537139892578125	1.266387939453125	1.99161679610999
260.0	180.0	2.31072998046875	2.0326995849609375	3.077554328576098
260.0	200.0	2.43145751953125	2.6081390380859375	3.5657222145412417
260.0	220.0	1.9775390625	3.1338958740234375	3.7056664843094698
260.0	240.0	1.63922119140625	2.684112548828125	3.1450765156243716
260.0	260.0	1.076263427734375	1.87860107421875	2.1650600365658197
260.0	280.0	0.48614501953125	1.19036865234375	1.2858127812779414
260.0	300.0	-0.099456787109375	0.548187255859375	0.5571363567285403
260.0	320.0	-0.38531494140625	0.294677734375	0.48507996372483264
260.0	340.0	-0.43975830078125	0.1666259765625	0.4702675612578643
260.0	360.0	-0.52490234375	0.063018798828125	0.528671769134671
260.0	380.0	-0.56732177734375	0.1722412109375	0.5928920928749918
260.0	400.0	-0.5242919921875	0.274444580078125	0.5917786077632377
260.0	420.0	-0.684417724609375	0.410888671875	0.7982838608131043
260.0	440.0	-0.736785888671875	0.576690673828125	0.9356418005980395
260.0	460.0	-0.74932861328125	0.6993408203125	1.0249736355815995
260.0	480.0	-0.703033447265625	0.658538818359375	0.9632909234807262
260.0	500.0	-0.689422607421875	0.55499267578125	0.8850538976781066
260.0	520.0	-0.347320556640625	0.53778076171875	0.6401872513100777
260.0	540.0	-0.33685302734375	0.22308349609375	0.4040250094487461
260.0	560.0	-0.320770263671875	0.13421630859375	0.34771767218342087
260.0	580.0	0.7386474609375	0.4658203125	0.8732632106570236
260.0	600.0	0.352264404296875	-0.0859375	0.36259545562635254
260.0	620.0	0.13134765625	-0.374755859375	0.3971072411053001
260.0	640.0	-0.00701904296875	-0.47479248046875	0.474844360263303
260.0	660.0	0.02166748046875	-0.441162109375	0.44169388320200126
260.0	680.0	-0.04998779296875	-0.81121826171875	0.812756942506108
260.0	700.0	-0.111602783203125	-0.9542236328125	0.9607278088181733
260.0	720.0	-0.20599365234375	-0.73974609375	0.7678917033177931
260.0	740.0	-0.256591796875	-0.9808349609375	1.0138424783075566
260.0	760.0	-0.4512939453125	-1.25836181640625	1.3368398131657204
260.0	780.0	-0.608245849609375	-1.30438232421875	1.4392276613869464
260.0	800.0	-0.75689697265625	-1.38873291015625	1.5816042877304182
280.0	0.0	0.531280517578125	-0.27398693561553955	0.597769043398932
280.0	20.0	0.581939697265625	-0.3343524932861328	0.6711522934627139
280.0	40.0	0.462646484375	-0.221466064453125	0.5129220088950198
280.0	60.0	0.373291015625	-0.16064071655273438	0.40638851135449183
280.0	80.0	-0.73724365234375	0.20503997802734375	0.7652251926789955
280.0	100.0	-0.41522216796875	0.44495391845703125	0.6085995714120536
280.0	120.0	0.085845947265625	0.5957794189453125	0.6019324236994936
280.0	140.0	0.5411376953125	0.817169189453125	0.9800997344554284
280.0	160.0	1.07489013671875	0.9787139892578125	1.453709007602345
280.0	180.0	1.707550048828125	1.3209381103515625	2.1588433617639073
280.0	200.0	2.055511474609375	1.76336669921875	2.708244733801662
280.0	220.0	2.26849365234375	1.8889923095703125	2.952008705329249
280.0	240.0	2.12432861328125	1.6498870849609375	2.68977684024648
280.0	260.0	1.616607666015625	1.240234375	2.0375479505405822
280.0	280.0	0.82855224609375	0.910858154296875	1.231325059338966
280.0	300.0	0.1016845703125	0.696563720703125	0.7039465667502178
280.0	320.0	-0.214080810546875	0.516387939453125	0.5590054538705783
280.0	340.0	-0.256561279296875	0.41131591796875	0.4847726007200949
280.0	360.0	-0.29888916015625	0.258544921875	0.39519641532566857
280.0	380.0	-0.28790283203125	0.252349853515625	0.38284264295003967
280.0	400.0	-0.278717041015625	0.35394287109375	0.45050942825937895
280.0	420.0	-0.305633544921875	0.477386474609375	0.566841873825037
280.0	440.0	-0.334564208984375	0.607269287109375	0.6933319529631309
280.0	460.0	-0.330291748046875	0.727386474609375	0.7988640198885636
280.0	480.0	-0.30462646484375	0.7998046875	0.8558532708532305
280.0	500.0	-0.318206787109375	0.696746826171875	0.7659710824457097
280.0	520.0	-0.07470703125	0.619873046875	0.6243586587533518
280.0	540.0	0.15625	0.40484619140625	0.43395218768447985
280.0	560.0	0.19561767578125	0.34930419921875	0.400349470675197
280.0	580.0	1.048370361328125	0.22332763671875	1.0718934871682193
280.0	600.0	0.176177978515625	-0.0977783203125	0.20149263022995623
280.0	620.0	-0.219512939453125	-0.40106201171875	0.45720527974996317
280.0	640.0	-0.30889892578125	-0.51617431640625	0.6015434076326244
280.0	660.0	-0.19110107421875	-0.44305419921875	0.4825107708776334
280.0	680.0	-0.20196533203125	-0.73486328125	0.7621115649772083
280.0	700.0	-0.297943115234375	-0.99798583984375	1.0415113232433908
280.0	720.0	-0.419219970703125	-0.76629638671875	0.8734732601142069
280.0	740.0	-0.407135009765625	-1.00750732421875	1.0866599857044894
280.0	760.0	-0.473541259765625	-1.20050048828125	1.2905203396552627
280.0	780.0	-0.563568115234375	-1.16949462890625	1.2982013355213409
280.0	800.0	-0.43133544921875	-1.2467041015625	1.3192124114809947
300.0	0.0	1.37994384765625	-0.7978351712226868	1.5939843108149683
300.0	20.0	1.35797119140625	-0.8004016876220703	1.576302197625052
300.0	40.0	1.003997802734375	-0.38043975830078125	1.073660094066744
300.0	60.0	0.55841064453125	-0.14395523071289062	0.576667630767852
300.0	80.0	-0.664947509765625	0.20227813720703125	0.695033549935147
300.0	100.0	-0.26251220703125	0.3968658447265625	0.47583101785292
300.0	120.0	0.165252685546875	0.495361328125	0.5221985211413551
300.0	140.0	0.436553955078125	0.6743316650390625	0.8033072576347783
300.0	160.0	0.698089599609375	0.8487701416015625	1.0989721754244344
300.0	180.0	0.917083740234375	1.0352783203125	1.3830559595010399
300.0	200.0	1.063690185546875	1.250335693359375	1.6415773380859076
300.0	220.0	1.22967529296875	1.43597412109375	1.8905351101179657
300.0	240.0	1.365570068359375	1.2574615478515625	1.8563381038820153
300.0	260.0	1.394012451171875	1.019989013671875	1.7273240292526308
300.0	280.0	1.016326904296875	0.8026123046875	1.295031616615382
300.0	300.0	0.541900634765625	0.645355224609375	0.8426978485139286
300.0	320.0	0.252593994140625	0.511505126953125	0.5704745575179024
300.0	340.0	0.13519287109375	0.413116455078125	0.43467495654901467
300.0	360.0	-0.046875	0.29254150390625	0.2962731799078858
300.0	380.0	-0.10162353515625	0.283203125	0.3008842849126873
300.0	400.0	-0.154144287109375	0.396392822265625	0.42530898273157225
300.0	420.0	-0.218597412109375	0.4825439453125	0.529748513672921
300.0	440.0	-0.240936279296875	0.597015380859375	0.6437993908540814
300.0	460.0	-0.265380859375	0.71923828125	0.7666359668956757
300.0	480.0	-0.258758544921875	0.767425537109375	0.8098752617395464
300.0	500.0	-0.275054931640625	0.617462158203125	0.6759546820850417
300.0	520.0	0.037841796875	0.46771240234375	0.4692407621859919
300.0	540.0	0.21630859375	0.2777099609375	0.3520116903371397
300.0	560.0	0.155120849609375	0.248291015625	0.29276425059017763
300.0	580.0	0.2841796875	-0.314697265625	0.424019414389777
300.0	600.0	-0.451263427734375	-0.17181396484375	0.4828651154576264
300.0	620.0	-0.62017822265625	-0.443359375	0.7623572412310752
300.0	640.0	-0.646331787109375	-0.5372314453125	0.8404536898964488
300.0	660.0	-0.46063232421875	-0.4527587890625	0.6458890455709161
300.0	680.0	-0.3795166015625	-0.6776123046875	0.7766539038242547
300.0	700.0	-0.48699951171875	-1.02154541015625	1.1316905714132295
300.0	720.0	-0.489013671875	-0.80963134765625	0.9458526790089172
300.0	740.0	-0.485137939453125	-0.99725341796875	1.1089964832889139
300.0	760.0	-0.47808837890625	-1.1392822265625	1.235529234703256
300.0	780.0	-0.5908203125	-1.06689453125	1.2195624553395183
300.0	800.0	-0.473846435546875	-1.2916259765625	1.3758008968638997
320.0	0.0	1.630035400390625	-1.0519957542419434	1.9400284723348007
320.0	20.0	1.527008056640625	-0.9434833526611328	1.7949692035781755
320.0	40.0	0.997772216796875	-0.24774169921875	1.0280687458256592
320.0	60.0	0.42822265625	-0.05139923095703125	0.43129632999688267
320.0	80.0	-0.413818359375	0.21317291259765625	0.4654979325638135
320.0	100.0	-0.1414794921875	0.3492584228515625	0.376826077444746
320.0	120.0	0.1090087890625	0.436767578125	0.45016534006301573
320.0	140.0	0.333770751953125	0.5529937744140625	0.6459141037321182
320.0	160.0	0.44830322265625	0.6884613037109375	0.8215562951808859
320.0	180.0	0.63214111328125	0.7780914306640625	1.0025111777797322
320.0	200.0	0.830718994140625	0.9307098388671875	1.2475234873100378
320.0	220.0	1.001129150390625	1.0877838134765625	1.4783548967089966
320.0	240.0	1.340362548828125	1.1779022216796875	1.7843837608930908
320.0	260.0	1.553192138671875	0.97674560546875	1.8347854908502597
320.0	280.0	1.384918212890625	0.785308837890625	1.5920767655063892
320.0	300.0	1.05255126953125	0.662628173828125	1.2437605363343227
320.0	320.0	0.82275390625	0.52764892578125	0.9774136172203357
320.0	340.0	0.609344482421875	0.3853759765625	0.7209822061392939
320.0	360.0	0.3349609375	0.224517822265625	0.40324568462139515
320.0	380.0	0.193328857421875	0.208831787109375	0.2845817324062509
320.0	400.0	0.022979736328125	0.3206787109375	0.3215010169972201
320.0	420.0	-0.11480712890625	0.453338623046875	0.4676500657475982
320.0	440.0	-0.0914306640625	0.54681396484375	0.5544051573344638
320.0	460.0	-0.12188720703125	0.618896484375	0.6307847093974405
320.0	480.0	-0.068603515625	0.6661376953125	0.6696610123580129
320.0	500.0	-0.22222900390625	0.46441650390625	0.5148479574375993
320.0	520.0	-0.277008056640625	0.31842041015625	0.4220486003387408
320.0	540.0	-0.26666259765625	0.21875	0.3449065141292334
320.0	560.0	-0.31158447265625	0.1844482421875	0.36208567721815793
320.0	580.0	-0.3883056640625	-0.54473876953125	0.6689705642055108
320.0	600.0	-0.898590087890625	-0.09381103515625	0.9034736611392544
320.0	620.0	-0.798065185546875	-0.439453125	0.9110582250626101
320.0	640.0	-0.75396728515625	-0.5330810546875	0.9233862019505291
320.0	660.0	-0.443603515625	-0.44403076171875	0.6276522894305357
320.0	680.0	-0.38250732421875	-0.6751708984375	0.775994584502939
320.0	700.0	-0.3909912109375	-1.0743408203125	1.1432770115856035
320.0	720.0	-0.411407470703125	-0.902587890625	0.991927924424567
320.0	740.0	-0.49395751953125	-1.0595703125	1.1690522991863166
320.0	760.0	-0.42633056640625	-1.17633056640625	1.251203961516236
320.0	780.0	-0.528045654296875	-1.1943359375	1.3058600785022179
320.0	800.0	-0.553466796875	-1.44207763671875	1.5446402188106483
340.0	0.0	2.02459716796875	-1.4344230890274048	2.4812422878231795
340.0	20.0	1.810546875	-1.1425533294677734	2.1409129121125314
340.0	40.0	1.221649169921875	-0.20086288452148438	1.2380519345928496
340.0	60.0	0.463043212890625	-0.0076751708984375	0.4631068184041268
340.0	80.0	-0.3726806640625	0.21254730224609375	0.42903057357041385
340.0	100.0	-0.196807861328125	0.31317901611328125	0.36988434734959164
340.0	120.0	0.012115478515625	0.388427734375	0.38861663583968986
340.0	140.0	0.140533447265625	0.480865478515625	0.5009802972457312
340.0	160.0	0.221893310546875	0.6329345703125	0.6707032216726866
340.0	180.0	0.4052734375	0.6922607421875	0.8021667496955074
340.0	200.0	0.652557373046875	0.83624267578125	1.0607228374630309
340.0	220.0	0.883758544921875	0.984375	1.3228844644742903
340.0	240.0	1.257293701171875	1.1957855224609375	1.7351341350839853
340.0	260.0	1.4503173828125	0.9813232421875	1.751118447320308
340.0	280.0	1.351806640625	0.786590576171875	1.5640031739610538
340.0	300.0	0.998199462890625	0.570953369140625	1.1499521370249124
340.0	320.0	0.741973876953125	0.41363525390625	0.8494818169654598
340.0	340.0	0.607147216796875	0.2498779296875	0.6565567169781319
340.0	360.0	0.38812255859375	0.063812255859375	0.3933333503368628
340.0	380.0	0.2554931640625	0.02496337890625	0.2567098112053463
340.0	400.0	0.131378173828125	0.12261962890625	0.17971031676428453
340.0	420.0	-0.075775146484375	0.39373779296875	0.4009629938493461
340.0	440.0	-0.096771240234375	0.573272705078125	0.5813830641875372
340.0	460.0	-0.038543701171875	0.61309814453125	0.6143085151027033
340.0	480.0	0.0496826171875	0.659271240234375	0.6611406284980305
340.0	500.0	-0.16680908203125	0.265228271484375	0.31332300560714915
340.0	520.0	-0.20123291015625	0.03704833984375	0.20461491542683632
340.0	540.0	-0.353363037109375	0.00225830078125	0.3533702533003876
340.0	560.0	-0.49017333984375	0.00537109375	0.49020276594654966
340.0	580.0	-0.737762451171875	-0.529052734375	0.9078492331377482
340.0	600.0	-1.090423583984375	-0.14898681640625	1.1005547073963198
340.0	620.0	-0.87921142578125	-0.54742431640625	1.0357056113670278
340.0	640.0	-0.704437255859375	-0.6248779296875	0.9416497620948155
340.0	660.0	-0.423492431640625	-0.58770751953125	0.7243935174823585
340.0	680.0	-0.25189208984375	-0.74609375	0.7874677826520361
340.0	700.0	-0.362945556640625	-1.2149658203125	1.268018699236253
340.0	720.0	-0.4188232421875	-1.096923828125	1.1741613146858714
340.0	740.0	-0.445770263671875	-1.20318603515625	1.283108632645385
340.0	760.0	-0.420501708984375	-1.268798828125	1.3366645628242537
340.0	780.0	-0.492828369140625	-1.328369140625	1.4168431018269487
340.0	800.0	-0.487701416015625	-1.391357421875	1.4743568586303293
360.0	0.0	2.194580078125	-1.5134886503219604	2.6658637650781256
360.0	20.0	1.875579833984375	-1.0066871643066406	2.128665957924963
360.0	40.0	1.365966796875	-0.1922454833984375	1.3794287281523632
360.0	60.0	0.372314453125	0.0456085205078125	0.3750975728376276
360.0	80.0	-0.353179931640625	0.19071197509765625	0.40138151621534046
360.0	100.0	-0.243072509765625	0.26854705810546875	0.36221784525456757
360.0	120.0	-0.10369873046875	0.33498382568359375	0.35066734973539637
360.0	140.0	-0.024139404296875	0.43475341796875	0.4354230647029606
360.0	160.0	0.06341552734375	0.594268798828125	0.5976428150399772
360.0	180.0	0.21148681640625	0.68280029296875	0.7148027095582821
360.0	200.0	0.487213134765625	0.7899169921875	0.9280870073622914
360.0	220.0	0.767913818359375	0.9356689453125	1.2104412450216167
360.0	240.0	1.1123046875	1.2602081298828125	1.6808766309450578
360.0	260.0	1.342315673828125	0.948028564453125	1.6433409649928727
360.0	280.0	1.14178466796875	0.55413818359375	1.269149855030953
360.0	300.0	0.985748291015625	0.214385986328125	1.0087918736657766
360.0	320.0	0.86395263671875	0.04736328125	0.8652499285778918
360.0	340.0	0.75933837890625	-0.06646728515625	0.7622418734732526
360.0	360.0	0.516143798828125	-0.23809814453125	0.568414591207819
360.0	380.0	0.358489990234375	-0.2738037109375	0.4510915042664718
360.0	400.0	0.183135986328125	-0.20654296875	0.2760412784864587
360.0	420.0	-0.08154296875	0.089569091796875	0.12112752766353525
360.0	440.0	-0.212615966796875	0.386322021484375	0.4409651387816771
360.0	460.0	-0.223785400390625	0.430450439453125	0.4851468708065433
360.0	480.0	-0.2109375	0.4312744140625	0.4800960832283499
360.0	500.0	-0.453643798828125	0.1490478515625	0.4775017887616856
360.0	520.0	-0.4871826171875	-0.1219482421875	0.5022133772235496
360.0	540.0	-0.61334228515625	-0.15570068359375	0.6327965404711469
360.0	560.0	-0.70428466796875	-0.15399169921875	0.7209232531720213
360.0	580.0	-0.714447021484375	-0.49725341796875	0.8704570685504824
360.0	600.0	-0.9820556640625	-0.173095703125	0.9971937874643905
360.0	620.0	-0.930572509765625	-0.78936767578125	1.2202731347939226
360.0	640.0	-0.73175048828125	-0.8662109375	1.1339224688418854
360.0	660.0	-0.532745361328125	-0.8592529296875	1.0110060421150737
360.0	680.0	-0.2763671875	-0.98114013671875	1.0193207494244134
360.0	700.0	-0.273468017578125	-1.37091064453125	1.3979201522001166
360.0	720.0	-0.28082275390625	-1.25982666015625	1.2907457661181545
360.0	740.0	-0.2908935546875	-1.32208251953125	1.353706485398082
360.0	760.0	-0.23870849609375	-1.17840576171875	1.2023401704007428
360.0	780.0	-0.292816162109375	-1.08868408203125	1.1273749754454767
360.0	800.0	-0.32061767578125	-1.0050048828125	1.0549078199067148
380.0	0.0	-1.221893310546875	-1.0987015962600708	1.6432189324565456
380.0	20.0	-1.107666015625	-0.7675857543945312	1.3476319573681772
380.0	40.0	-1.100830078125	-0.30747222900390625	1.14296370568506
380.0	60.0	-0.689910888671875	0.03113555908203125	0.6906131025019486
380.0	80.0	-0.37359619140625	0.1794281005859375	0.4144497044432927
380.0	100.0	-0.312774658203125	0.2496490478515625	0.4001907469036152
380.0	120.0	-0.194427490234375	0.33449554443359375	0.38689703824759925
380.0	140.0	-0.11138916015625	0.4347076416015625	0.44875191215983384
380.0	160.0	-0.084747314453125	0.5845794677734375	0.5906904954790557
380.0	180.0	-0.0145263671875	0.696136474609375	0.6962880198777192
380.0	200.0	0.2313232421875	0.79644775390625	0.829360878676133
380.0	220.0	0.46478271484375	0.972930908203125	1.0782474317866397
380.0	240.0	0.86663818359375	1.31085205078125	1.5714308258081497
380.0	260.0	1.032806396484375	0.970672607421875	1.4173547062814662
380.0	280.0	0.758880615234375	0.58642578125	0.9590594273000899
380.0	300.0	0.654083251953125	0.250885009765625	0.7005484912628626
380.0	320.0	0.5341796875	0.07049560546875	0.5388112553835557
380.0	340.0	0.33648681640625	-0.076263427734375	0.34502099649877777
380.0	360.0	0.026214599609375	-0.232330322265625	0.23380458480690453
380.0	380.0	-0.013092041015625	-0.350372314453125	0.350616828280096
380.0	400.0	-0.1939697265625	-0.4912109375	0.5281216147274792
380.0	420.0	-0.233367919921875	-0.169677734375	0.2885327010778773
380.0	440.0	-0.31243896484375	0.038177490234375	0.3147628115156393
380.0	460.0	-0.382537841796875	0.1326904296875	0.40489745681748157
380.0	480.0	-0.38372802734375	0.16973876953125	0.41959319447663657
380.0	500.0	-0.4332275390625	-0.086090087890625	0.44169854407181997
380.0	520.0	-0.43084716796875	-0.4052734375	0.591503035740104
380.0	540.0	-0.41961669921875	-0.46734619140625	0.6280848962402823
380.0	560.0	-0.4510498046875	-0.4539794921875	0.6399557059949167
380.0	580.0	-0.511322021484375	-0.540771484375	0.7442338395746383
380.0	600.0	-0.6553955078125	-0.41015625	0.7731567894514457
380.0	620.0	-0.882110595703125	-0.96868896484375	1.310144043096704
380.0	640.0	-0.7684326171875	-1.080322265625	1.3257393728643514
380.0	660.0	-0.6820068359375	-1.105224609375	1.2987127324522545
380.0	680.0	-0.365020751953125	-1.211181640625	1.2649905596262334
380.0	700.0	-0.1480712890625	-1.60015869140625	1.606995004450105
380.0	720.0	-0.187835693359375	-1.48162841796875	1.4934875348098418
380.0	740.0	-0.09979248046875	-1.44537353515625	1.448814410229337
380.0	760.0	-0.106964111328125	-1.1219482421875	1.127035571426136
380.0	780.0	-0.331787109375	-0.98028564453125	1.0349118951975895
380.0	800.0	-0.530609130859375	-0.86474609375	1.0145599323880403
400.0	0.0	-1.5225830078125	-0.9386166930198669	1.7886476209960727
400.0	20.0	-1.080657958984375	-0.6633682250976562	1.2680216979158874
400.0	40.0	-0.824188232421875	-0.39627838134765625	0.9145068605462799
400.0	60.0	-0.460845947265625	0.03488922119140625	0.46216473780081285
400.0	80.0	-0.33929443359375	0.15283966064453125	0.3721299162035204
400.0	100.0	-0.31402587890625	0.23354339599609375	0.3913499334818278
400.0	120.0	-0.219451904296875	0.31746673583984375	0.385932982089287
400.0	140.0	-0.1683349609375	0.436614990234375	0.46794156555193195
400.0	160.0	-0.1409912109375	0.5697784423828125	0.586963367652366
400.0	180.0	-0.107666015625	0.7203826904296875	0.7283839589057942
400.0	200.0	0.03753662109375	0.8128814697265625	0.8137476769539512
400.0	220.0	0.20269775390625	1.0126953125	1.0327817656204583
400.0	240.0	0.3929443359375	1.2704925537109375	1.3298708885377941
400.0	260.0	0.495574951171875	0.804656982421875	0.9450224291461468
400.0	280.0	0.296905517578125	0.64581298828125	0.7107934314560681
400.0	300.0	0.125213623046875	0.46075439453125	0.4774652484489145
400.0	320.0	0.029205322265625	0.343658447265625	0.34489720095364557
400.0	340.0	-0.07012939453125	0.135162353515625	0.15227276114000987
400.0	360.0	-0.46734619140625	-0.060638427734375	0.47126370700492554
400.0	380.0	-0.163665771484375	-0.2105712890625	0.26669599272021055
400.0	400.0	-0.251708984375	-0.56329345703125	0.6169740120534338
400.0	420.0	-0.29443359375	-0.27288818359375	0.40144626274712814
400.0	440.0	-0.4539794921875	-0.2103271484375	0.5003347766212843
400.0	460.0	-0.518524169921875	-0.1470947265625	0.538984390660496
400.0	480.0	-0.55859375	-0.10040283203125	0.5675453340650048
400.0	500.0	-0.58258056640625	-0.296417236328125	0.6536538031302431
400.0	520.0	-0.509490966796875	-0.5576171875	0.7553264016589282
400.0	540.0	-0.4310302734375	-0.619140625	0.7544018890120813
400.0	560.0	-0.341827392578125	-0.60797119140625	0.6974775522528984
400.0	580.0	-0.219970703125	-0.6153564453125	0.6534911361456578
400.0	600.0	-0.110107421875	-0.62896728515625	0.638532293739935
400.0	620.0	-0.31817626953125	-1.12847900390625	1.1724764393155476
400.0	640.0	-0.268218994140625	-1.27020263671875	1.2982126817841033
400.0	660.0	-0.431396484375	-1.34912109375	1.416414717634742
400.0	680.0	-0.3935546875	-1.43878173828125	1.4916360757453
400.0	700.0	-0.24945068359375	-1.933349609375	1.9493758887438446
400.0	720.0	-0.2757568359375	-1.7491455078125	1.7707489489102937
400.0	740.0	0.018585205078125	-1.5362548828125	1.5363672981461967
400.0	760.0	-0.3006591796875	-0.95501708984375	1.0012260405243092
400.0	780.0	-0.66021728515625	-0.80548095703125	1.0414828062714563
400.0	800.0	-0.955108642578125	-0.686767578125	1.1763852368553027
420.0	0.0	-0.28271484375	-0.8956383466720581	0.9391995160273693
420.0	20.0	-0.20379638671875	-0.6594524383544922	0.6902249529619338
420.0	40.0	-0.120941162109375	-0.4755134582519531	0.4906524367320498
420.0	60.0	-0.153839111328125	0.0309600830078125	0.15692354480471654
420.0	80.0	-0.263519287109375	0.1250152587890625	0.29166972693224347
420.0	100.0	-0.294769287109375	0.2139892578125	0.3642531195228309
420.0	120.0	-0.25994873046875	0.304962158203125	0.40071843033259985
420.0	140.0	-0.219024658203125	0.4314727783203125	0.48388072841604807
420.0	160.0	-0.213958740234375	0.53759765625	0.5786100435769966
420.0	180.0	-0.18310546875	0.718353271484375	0.7413224907814826
420.0	200.0	-0.1456298828125	0.8062896728515625	0.8193357671401037
420.0	220.0	-0.17864990234375	1.058990478515625	1.0739537332651643
420.0	240.0	-0.056732177734375	1.23223876953125	1.2335440507441855
420.0	260.0	0.174468994140625	0.802398681640625	0.8211474132060909
420.0	280.0	0.104034423828125	0.719207763671875	0.7266931736758985
420.0	300.0	0.05035400390625	0.57073974609375	0.5729567029720037
420.0	320.0	0.002960205078125	0.5010986328125	0.5011073763383066
420.0	340.0	-0.094940185546875	0.313873291015625	0.32791779708435204
420.0	360.0	-0.298736572265625	0.219329833984375	0.370606416140666
420.0	380.0	-0.02313232421875	0.123992919921875	0.12613226634970875
420.0	400.0	-0.2724609375	-0.43353271484375	0.5120406012253044
420.0	420.0	-0.205596923828125	-0.338043212890625	0.39565554320520296
420.0	440.0	-0.35687255859375	-0.3697509765625	0.5138811221928394
420.0	460.0	-0.60858154296875	-0.365142822265625	0.7097188000147173
420.0	480.0	-0.80194091796875	-0.3482666015625	0.8742990687839343
420.0	500.0	-0.809844970703125	-0.372894287109375	0.8915710997626349
420.0	520.0	-0.63348388671875	-0.60302734375	0.8746106631195819
420.0	540.0	-0.23541259765625	-0.692138671875	0.7310779932675804
420.0	560.0	0.127410888671875	-0.65789794921875	0.6701218144027202
420.0	580.0	0.301055908203125	-0.6494140625	0.7158025457043041
420.0	600.0	0.295013427734375	-0.84063720703125	0.8909005760402706
420.0	620.0	-0.370147705078125	-1.3287353515625	1.379328444594152
420.0	640.0	-0.638427734375	-1.51959228515625	1.648256862605337
420.0	660.0	-0.802459716796875	-1.635986328125	1.82219451840182
420.0	680.0	-0.90869140625	-1.70892333984375	1.9354945242121766
420.0	700.0	-0.782867431640625	-2.232666015625	2.365941451695371
420.0	720.0	-0.42767333984375	-1.8414306640625	1.8904421112963938
420.0	740.0	-0.14666748046875	-1.5123291015625	1.5194244506588308
420.0	760.0	-0.740570068359375	-0.822509765625	1.1067819752319341
420.0	780.0	-1.09423828125	-0.69769287109375	1.2977414066477166
420.0	800.0	-1.40533447265625	-0.60479736328125	1.5299492902276117
440.0	0.0	0.36663818359375	-0.6215927004814148	0.7216654647138813
440.0	20.0	0.438812255859375	-0.5689716339111328	0.7185296904706845
440.0	40.0	0.472259521484375	-0.4715690612792969	0.6673877697324758
440.0	60.0	0.56866455078125	0.02036285400390625	0.5690290125630022
440.0	80.0	0.09698486328125	0.12155914306640625	0.15550784214541008
440.0	100.0	-0.182708740234375	0.20845794677734375	0.2771952368505963
440.0	120.0	-0.23931884765625	0.30462646484375	0.3873897184060463
440.0	140.0	-0.217926025390625	0.414337158203125	0.4681527883185112
440.0	160.0	-0.198486328125	0.503143310546875	0.5408789267485047
440.0	180.0	-0.196624755859375	0.694122314453125	0.7214340455221958
440.0	200.0	-0.4039306640625	0.8157806396484375	0.9103065601187251
440.0	220.0	-0.6602783203125	1.11474609375	1.2956181203601547
440.0	240.0	-0.515777587890625	1.241668701171875	1.3445325149062488
440.0	260.0	-0.139373779296875	0.81463623046875	0.8264727692718185
440.0	280.0	-0.155548095703125	0.776123046875	0.7915568166388323
440.0	300.0	-0.1114501953125	0.647369384765625	0.6568928880472206
440.0	320.0	-0.101470947265625	0.571380615234375	0.5803207394231195
440.0	340.0	-0.18798828125	0.377197265625	0.4214467594872523
440.0	360.0	-0.190093994140625	0.340667724609375	0.3901156561827081
440.0	380.0	-0.095428466796875	0.197509765625	0.21935519094027547
440.0	400.0	-0.3843994140625	-0.3753662109375	0.5372733958099629
440.0	420.0	-0.2843017578125	-0.31646728515625	0.42541630442361356
440.0	440.0	-0.244415283203125	-0.41131591796875	0.4784554472860971
440.0	460.0	-0.34588623046875	-0.446533203125	0.5648266866225017
440.0	480.0	-0.39276123046875	-0.401763916015625	0.5618501832085994
440.0	500.0	-0.425079345703125	-0.344757080078125	0.5473115149596175
440.0	520.0	-0.320068359375	-0.48638916015625	0.5822526683412506
440.0	540.0	-0.059661865234375	-0.5904541015625	0.5934606846415555
440.0	560.0	0.250244140625	-0.641357421875	0.6884485983073039
440.0	580.0	0.42718505859375	-0.715087890625	0.8329692464936851
440.0	600.0	0.209442138671875	-1.05633544921875	1.076898598164018
440.0	620.0	-0.4161376953125	-1.53411865234375	1.5895567372475268
440.0	640.0	-0.6905517578125	-1.83404541015625	1.9597408748947247
440.0	660.0	-0.87750244140625	-1.9976806640625	2.181911677919874
440.0	680.0	-0.955718994140625	-2.06768798828125	2.2778789284428025
440.0	700.0	-0.757110595703125	-2.45318603515625	2.5673601572844396
440.0	720.0	-0.250244140625	-1.86199951171875	1.8787400862168264
440.0	740.0	-0.1678466796875	-1.4161376953125	1.426049957037662
440.0	760.0	-1.047882080078125	-0.7208251953125	1.2718670590695247
440.0	780.0	-1.440216064453125	-0.6219482421875	1.5687708335728865
440.0	800.0	-1.753936767578125	-0.56011962890625	1.8412029174831537
460.0	0.0	0.555633544921875	-0.48476195335388184	0.7373756082634687
460.0	20.0	0.623687744140625	-0.4745979309082031	0.7837280129059885
460.0	40.0	0.662017822265625	-0.4356803894042969	0.7925181377790671
460.0	60.0	0.89111328125	-0.07259368896484375	0.894065279326776
460.0	80.0	0.764007568359375	0.1011810302734375	0.7706783799988159
460.0	100.0	0.319976806640625	0.19792938232421875	0.37624619224010586
460.0	120.0	0.012725830078125	0.28578948974609375	0.2860726816746226
460.0	140.0	-0.077880859375	0.3898773193359375	0.3975798691955682
460.0	160.0	-0.128875732421875	0.459442138671875	0.47717505508425434
460.0	180.0	-0.128509521484375	0.641448974609375	0.6541952951065619
460.0	200.0	-0.437469482421875	0.7487335205078125	0.8671686299575684
460.0	220.0	-0.8082275390625	1.00592041015625	1.2903904937916828
460.0	240.0	-0.85552978515625	1.1658782958984375	1.4460993790665093
460.0	260.0	-0.505767822265625	0.80938720703125	0.9544153922402763
460.0	280.0	-0.30328369140625	0.78900146484375	0.8452835672119651
460.0	300.0	-0.208282470703125	0.673583984375	0.705051041846403
460.0	320.0	-0.133392333984375	0.585784912109375	0.6007807237426873
460.0	340.0	-0.1104736328125	0.36358642578125	0.3799993586299528
460.0	360.0	-0.07421875	0.333099365234375	0.3412676515157949
460.0	380.0	-0.229705810546875	0.186004638671875	0.2955714549926153
460.0	400.0	-0.46875	-0.309906005859375	0.5619326427319479
460.0	420.0	-0.423858642578125	-0.263671875	0.4991783314149226
460.0	440.0	-0.284332275390625	-0.3692626953125	0.4660469729311225
460.0	460.0	-0.166351318359375	-0.453399658203125	0.48295342547559666
460.0	480.0	-0.07977294921875	-0.421722412109375	0.42920102085433903
460.0	500.0	-0.0093994140625	-0.38922119140625	0.38933466943546013
460.0	520.0	0.0330810546875	-0.4576416015625	0.4588356913535905
460.0	540.0	0.21099853515625	-0.5294189453125	0.5699164864204957
460.0	560.0	0.386993408203125	-0.61224365234375	0.7242970301111866
460.0	580.0	0.47161865234375	-0.74505615234375	0.8817782166643765
460.0	600.0	0.213226318359375	-1.131103515625	1.151025901489766
460.0	620.0	-0.426116943359375	-1.61041259765625	1.6658344407857246
460.0	640.0	-0.74481201171875	-2.086669921875	2.2156119460903687
460.0	660.0	-0.89935302734375	-2.3902587890625	2.5538545272749773
460.0	680.0	-0.956573486328125	-2.39093017578125	2.5751854186072314
460.0	700.0	-0.503204345703125	-1.9344482421875	1.9988258091281539
460.0	720.0	-0.25311279296875	-1.4544677734375	1.476327399302973
460.0	740.0	-0.505401611328125	-1.18365478515625	1.2870390200597468
460.0	760.0	-1.2525634765625	-0.64935302734375	1.410877250840352
460.0	780.0	-1.569091796875	-0.60595703125	1.682032398838301
460.0	800.0	-1.83404541015625	-0.56805419921875	1.920002119729367
480.0	0.0	0.514068603515625	-0.5084782838821411	0.7230606435840856
480.0	20.0	0.31072998046875	-0.4283466339111328	0.529182349993939
480.0	40.0	0.38458251953125	-0.4060173034667969	0.5592439226701112
480.0	60.0	0.474456787109375	-0.21288299560546875	0.5200273191401668
480.0	80.0	0.50018310546875	0.0001983642578125	0.5001831448027227
480.0	100.0	0.5367431640625	0.20523834228515625	0.5746442389094166
480.0	120.0	0.3221435546875	0.2823638916015625	0.4283758129342473
480.0	140.0	0.1678466796875	0.3574371337890625	0.3948845559064806
480.0	160.0	-0.010986328125	0.4224090576171875	0.4225519037499542
480.0	180.0	-0.071502685546875	0.602508544921875	0.6067365002571465
480.0	200.0	-0.346527099609375	0.654541015625	0.7406112150778519
480.0	220.0	-0.71832275390625	0.8520965576171875	1.1144757163269732
480.0	240.0	-0.83038330078125	1.0227813720703125	1.317428617144168
480.0	260.0	-0.631988525390625	0.813751220703125	1.0303400144715542
480.0	280.0	-0.379913330078125	0.8387451171875	0.9207754937968992
480.0	300.0	-0.2989501953125	0.694305419921875	0.7559307080746708
480.0	320.0	-0.1787109375	0.59320068359375	0.6195358344746664
480.0	340.0	-0.0841064453125	0.3333740234375	0.34381991455704153
480.0	360.0	0.172454833984375	0.217132568359375	0.2772854522093018
480.0	380.0	-0.074188232421875	0.085784912109375	0.11341492395401646
480.0	400.0	-0.29888916015625	-0.311004638671875	0.4313451232300326
480.0	420.0	-0.264129638671875	-0.244476318359375	0.3599071217182146
480.0	440.0	-0.174346923828125	-0.326416015625	0.37005981287466255
480.0	460.0	-0.020294189453125	-0.402069091796875	0.4025809343522408
480.0	480.0	0.191131591796875	-0.411285400390625	0.4535272494098717
480.0	500.0	0.334564208984375	-0.4234619140625	0.5396787957617166
480.0	520.0	0.51141357421875	-0.47393798828125	0.6972525085155845
480.0	540.0	0.6011962890625	-0.52850341796875	0.8004703872019079
480.0	560.0	0.624298095703125	-0.66973876953125	0.9155862229805454
480.0	580.0	0.559417724609375	-0.82415771484375	0.9960843988054439
480.0	600.0	0.03204345703125	-1.27679443359375	1.2771964644464446
480.0	620.0	-0.49517822265625	-1.75103759765625	1.8197071579237067
480.0	640.0	-0.746612548828125	-2.16961669921875	2.2944861994783263
480.0	660.0	-0.618194580078125	-2.025390625	2.117633519444727
480.0	680.0	-0.52386474609375	-1.38641357421875	1.4820853116396095
480.0	700.0	-0.6279296875	-0.210693359375	0.6623347976126353
480.0	720.0	-0.245208740234375	-1.11993408203125	1.1464639873901439
480.0	740.0	-0.81549072265625	-1.0948486328125	1.365180811288312
480.0	760.0	-0.702911376953125	-0.70538330078125	0.9958162505558893
480.0	780.0	-0.66558837890625	-0.71466064453125	0.9766000854888717
480.0	800.0	-0.64813232421875	-0.70843505859375	0.9601852643849149
500.0	0.0	0.326995849609375	-0.47368597984313965	0.5755907340825704
500.0	20.0	0.1480712890625	-0.4175148010253906	0.4429940357610946
500.0	40.0	0.101470947265625	-0.40328216552734375	0.41585196665569246
500.0	60.0	0.057342529296875	-0.396392822265625	0.40051895736640275
500.0	80.0	0.074981689453125	-0.25109100341796875	0.2620476020700958
500.0	100.0	0.1424560546875	0.02454376220703125	0.14455491614055638
500.0	120.0	0.253570556640625	0.19610595703125	0.3205551022494867
500.0	140.0	0.48199462890625	0.3211822509765625	0.5792036434941041
500.0	160.0	0.5631103515625	0.4458465576171875	0.7182425920090916
500.0	180.0	0.24334716796875	0.6051788330078125	0.6522723848815837
500.0	200.0	0.109100341796875	0.6103973388671875	0.620070799083733
500.0	220.0	-0.092559814453125	0.7434234619140625	0.7491633753567285
500.0	240.0	-0.483062744140625	0.896820068359375	1.0186441232289052
500.0	260.0	-0.485198974609375	0.886749267578125	1.0108126970474451
500.0	280.0	-0.430023193359375	0.945587158203125	1.0387757316118125
500.0	300.0	-0.421722412109375	0.78515625	0.8912463911788996
500.0	320.0	-0.279815673828125	0.635406494140625	0.6942897263505833
500.0	340.0	-0.12896728515625	0.337799072265625	0.3615809368095758
500.0	360.0	0.276824951171875	0.080841064453125	0.28838746729569453
500.0	380.0	0.068511962890625	-0.289581298828125	0.29757556635266647
500.0	400.0	-0.21771240234375	-0.400848388671875	0.45615580763060054
500.0	420.0	-0.272979736328125	-0.24261474609375	0.36521206369437936
500.0	440.0	-0.10577392578125	-0.313385009765625	0.3307541197339472
500.0	460.0	0.094573974609375	-0.343231201171875	0.35602232251826965
500.0	480.0	0.403961181640625	-0.341461181640625	0.5289426952325761
500.0	500.0	0.634063720703125	-0.418914794921875	0.759951582218451
500.0	520.0	0.82928466796875	-0.4581298828125	0.9474154579981451
500.0	540.0	0.871063232421875	-0.51202392578125	1.0104056885477677
500.0	560.0	0.93975830078125	-0.687744140625	1.1645332399082828
500.0	580.0	0.547088623046875	-0.90203857421875	1.0549784598966563
500.0	600.0	0.191070556640625	-1.22576904296875	1.240571523256714
500.0	620.0	0.069732666015625	-1.42279052734375	1.4244983430698517
500.0	640.0	0.017974853515625	-1.58624267578125	1.5863445154910607
500.0	660.0	0.03570556640625	-1.4298095703125	1.4302553250485057
500.0	680.0	-0.0032958984375	-1.072021484375	1.0720265509342988
500.0	700.0	-0.28424072265625	-0.3460693359375	0.4478356547801542
500.0	720.0	-0.046539306640625	-0.7586669921875	0.7600930943624066
500.0	740.0	-0.602081298828125	-1.017578125	1.182356600555466
500.0	760.0	-0.603759765625	-0.69219970703125	0.9185130859175079
500.0	780.0	-0.605072021484375	-0.70159912109375	0.926473679012367
500.0	800.0	-0.5784912109375	-0.6961669921875	0.9051522314745326
520.0	0.0	-0.020263671875	-0.3606458008289337	0.36121463156051775
520.0	20.0	-0.0313720703125	-0.36048126220703125	0.36184381602849985
520.0	40.0	-0.0487060546875	-0.353759765625	0.3570969777781334
520.0	60.0	-0.0572509765625	-0.384307861328125	0.3885488471170096
520.0	80.0	-0.0355224609375	-0.3714752197265625	0.37316977919166244
520.0	100.0	0.072021484375	-0.15234375	0.16851027379848646
520.0	120.0	0.2457275390625	0.1098480224609375	0.26916279737789006
520.0	140.0	0.59814453125	0.3150634765625	0.6760487220074684
520.0	160.0	0.9483642578125	0.534149169921875	1.0884438897915143
520.0	180.0	0.726806640625	0.6449432373046875	0.9716993733669115
520.0	200.0	0.599365234375	0.6334686279296875	0.8720786585787543
520.0	220.0	0.5899658203125	0.7310028076171875	0.9393746717264693
520.0	240.0	0.437255859375	0.8369140625	0.94425517449894
520.0	260.0	0.1571044921875	0.978485107421875	0.9910171173657347
520.0	280.0	-0.0682373046875	1.045562744140625	1.0477870879553197
520.0	300.0	-0.294921875	0.828643798828125	0.8795620829082059
520.0	320.0	-0.21337890625	0.616790771484375	0.6526571944142934
520.0	340.0	-0.0604248046875	0.2550048828125	0.26206611242154026
520.0	360.0	0.244140625	-0.132415771484375	0.2777383324519553
520.0	380.0	0.2984619140625	-0.705474853515625	0.7660119340380694
520.0	400.0	0.2088623046875	-0.534576416015625	0.573929792639731
520.0	420.0	0.0748291015625	-0.277496337890625	0.2874084410440286
520.0	440.0	0.0657958984375	-0.249908447265625	0.25842471295507613
520.0	460.0	0.3125	-0.223876953125	0.3844179238023813
520.0	480.0	0.5653076171875	-0.217559814453125	0.6057268154168901
520.0	500.0	0.8760986328125	-0.3419189453125	0.9404559423915317
520.0	520.0	1.2698974609375	-0.3802490234375	1.3256050999904465
520.0	540.0	1.2332763671875	-0.498291015625	1.330137035840966
520.0	560.0	1.465087890625	-0.67608642578125	1.6135598477842952
520.0	580.0	0.60009765625	-0.95672607421875	1.129354673309835
520.0	600.0	0.0076904296875	-1.37725830078125	1.3772797717891723
520.0	620.0	-0.02294921875	-1.4952392578125	1.4954153619462758
520.0	640.0	0.009521484375	-1.55810546875	1.5581345610740303
520.0	660.0	-0.044677734375	-1.36590576171875	1.3666362536700691
520.0	680.0	-0.093505859375	-1.10137939453125	1.1053415383651697
520.0	700.0	-0.015625	-0.91986083984375	0.9199935354680755
520.0	720.0	0.5465087890625	-1.60614013671875	1.6965724255985906
520.0	740.0	-0.519775390625	-0.98944091796875	1.1176581708421471
520.0	760.0	-0.568359375	-0.6981201171875	0.9002244593279386
520.0	780.0	-0.5789794921875	-0.708740234375	0.9151666362994366
520.0	800.0	-0.5567626953125	-0.70404052734375	0.8975844044066861
540.0	0.0	-0.5032958984375	-0.2698911428451538	0.5710936791545442
540.0	20.0	-0.3143310546875	-0.3202934265136719	0.4487670787934706
540.0	40.0	-0.2215576171875	-0.32942962646484375	0.3970033457372485
540.0	60.0	-0.166748046875	-0.37354278564453125	0.40907104987239495
540.0	80.0	-0.1341552734375	-0.42255401611328125	0.4433390733113353
540.0	100.0	-0.0531005859375	-0.32323455810546875	0.3275671714023606
540.0	120.0	0.043212890625	-0.1956634521484375	0.20037849291481385
540.0	140.0	0.203125	-0.0034637451171875	0.20315453023557423
540.0	160.0	0.5323486328125	0.3692779541015625	0.6478898627411712
540.0	180.0	0.56787109375	0.5854339599609375	0.8156043774970595
540.0	200.0	0.5440673828125	0.546142578125	0.7708962528651084
540.0	220.0	0.587646484375	0.5988006591796875	0.8389818949371467
540.0	240.0	0.6375732421875	0.7112884521484375	0.9552124901367237
540.0	260.0	0.5064697265625	0.86456298828125	1.001988395456803
540.0	280.0	0.199951171875	0.9833984375	1.0035202828102814
540.0	300.0	-0.0780029296875	0.900482177734375	0.9038543076497869
540.0	320.0	-0.1231689453125	0.67144775390625	0.6826512105864471
540.0	340.0	0.1041259765625	0.29473876953125	0.31259104475318805
540.0	360.0	0.6434326171875	-0.211578369140625	0.6773263165926469
540.0	380.0	0.91845703125	-1.1602783203125	1.4798003577644383
540.0	400.0	1.09228515625	-0.6873779296875	1.2905716875809574
540.0	420.0	1.054931640625	-0.3218994140625	1.10295058781685
540.0	440.0	1.0184326171875	-0.229248046875	1.0439155438766985
540.0	460.0	1.318115234375	-0.047210693359375	1.3189604318018544
540.0	480.0	1.5108642578125	-0.105621337890625	1.5145516407680268
540.0	500.0	1.7216796875	-0.23663330078125	1.7378654336250339
540.0	520.0	2.0731201171875	-0.23870849609375	2.0868178565449487
540.0	540.0	0.39892578125	-0.84527587890625	0.934683417209622
540.0	560.0	0.03076171875	-1.13116455078125	1.1315827518500807
540.0	580.0	-0.0859375	-1.2962646484375	1.2991101926684454
540.0	600.0	-0.08935546875	-1.46563720703125	1.4683585469598002
540.0	620.0	-0.0924072265625	-1.5062255859375	1.5090575241698834
540.0	640.0	-0.6842041015625	-0.56707763671875	0.8886575823462435
540.0	660.0	-0.9952392578125	0.13134765625	1.003869208160876
540.0	680.0	-0.9608154296875	-0.0926513671875	0.9652722754577012
540.0	700.0	-0.934326171875	-0.266357421875	0.971551167792252
540.0	720.0	-0.8944091796875	-0.6259765625	1.0917025407630885
540.0	740.0	-0.8701171875	-1.11297607421875	1.4127348165053095
540.0	760.0	-0.5338134765625	-0.70758056640625	0.886356071630094
540.0	780.0	-0.5343017578125	-0.7091064453125	0.8878684132151886
540.0	800.0	-0.5140380859375	-0.69775390625	0.8666577568345087
560.0	0.0	-0.59521484375	-0.26900291442871094	0.6531793614249284
560.0	20.0	-0.432373046875	-0.31386375427246094	0.5342816746903966
560.0	40.0	-0.339599609375	-0.3275909423828125	0.47185137513724784
560.0	60.0	-0.298583984375	-0.4033546447753906	0.5018439649802833
560.0	80.0	-0.280029296875	-0.5303573608398438	0.5997460606834455
560.0	100.0	-0.239990234375	-0.530120849609375	0.5819135913397564
560.0	120.0	-0.22412109375	-0.5088348388671875	0.5560064369309882
560.0	140.0	-0.2025146484375	-0.5296630859375	0.5670583457075645
560.0	160.0	-0.2073974609375	-0.517333984375	0.5573581955911607
560.0	180.0	-0.23583984375	-0.0994720458984375	0.25595921514031345
560.0	200.0	-0.2076416015625	0.0476531982421875	0.21303957848754118
560.0	220.0	-0.2037353515625	0.1067047119140625	0.22998693228302894
560.0	240.0	-0.176025390625	0.2498931884765625	0.3056657386618046
560.0	260.0	-0.1544189453125	0.33319091796875	0.3672348002140908
560.0	280.0	-0.12939453125	0.712615966796875	0.7242682243832406
560.0	300.0	-0.14990234375	0.835845947265625	0.8491814648366468
560.0	320.0	-0.1654052734375	0.59814453125	0.620593091119468
560.0	340.0	-0.1446533203125	0.33465576171875	0.3645806658738056
560.0	360.0	-0.0762939453125	-0.0751953125	0.10712189838366101
560.0	380.0	0.0611572265625	-1.236968994140625	1.2384799145832308
560.0	400.0	0.604248046875	-0.70263671875	0.9267222133347289
560.0	420.0	0.971923828125	-0.4088134765625	1.0544023834837781
560.0	440.0	0.9444580078125	-0.178009033203125	0.9610869598652703
560.0	460.0	0.937744140625	-0.005462646484375	0.937760051283447
560.0	480.0	0.972900390625	-0.14117431640625	0.9830896997177061
560.0	500.0	1.0673828125	-0.30364990234375	1.1097339012636223
560.0	520.0	1.0623779296875	-0.49249267578125	1.1709807433024995
560.0	540.0	0.0787353515625	-1.60015869140625	1.602094595605588
560.0	560.0	-0.34716796875	-1.51348876953125	1.5527954965233568
560.0	580.0	-0.4034423828125	-1.46417236328125	1.5187384454362207
560.0	600.0	-0.4656982421875	-1.4412841796875	1.5146534056984777
560.0	620.0	-0.4837646484375	-1.4508056640625	1.5293349240613352
560.0	640.0	-0.5653076171875	-1.42913818359375	1.5368827703685966
560.0	660.0	-0.678955078125	-1.42449951171875	1.5780300557969997
560.0	680.0	-0.7010498046875	-1.42742919921875	1.5902908373736748
560.0	700.0	-0.70556640625	-1.44073486328125	1.6042259503893403
560.0	720.0	-0.694580078125	-1.38775634765625	1.5518727929145306
560.0	740.0	-0.6318359375	-1.4000244140625	1.535996423136314
560.0	760.0	-0.4056396484375	-1.38360595703125	1.44184221352992
560.0	780.0	-0.37353515625	-1.17724609375	1.2350857776706627
560.0	800.0	-0.602783203125	-1.81158447265625	1.909236991978434
580.0	0.0	-0.4818115234375	-0.3154212236404419	0.5758757612888376
580.0	20.0	-0.4278564453125	-0.3429908752441406	0.5483647310834185
580.0	40.0	-0.3790283203125	-0.3609123229980469	0.5233738362688392
580.0	60.0	-0.3729248046875	-0.4507484436035156	0.5850188623986424
580.0	80.0	-0.34326171875	-0.5731658935546875	0.668092620146
580.0	100.0	-0.3037109375	-0.6419143676757812	0.7101368804573713
580.0	120.0	-0.2567138671875	-0.5577621459960938	0.6140037631094204
580.0	140.0	-0.23388671875	-0.5305328369140625	0.5798000416106616
580.0	160.0	-0.2158203125	-0.59088134765625	0.6290621386601357
580.0	180.0	-0.2149658203125	-0.480224609375	0.5261425466088039
580.0	200.0	-0.1923828125	-0.1531219482421875	0.24588102321833075
580.0	220.0	-0.189453125	-0.1016387939453125	0.2149951883343516
580.0	240.0	-0.1588134765625	-0.0058441162109375	0.15892096788075097
580.0	260.0	-0.1370849609375	0.06597900390625	0.1521365027588608
580.0	280.0	-0.1136474609375	0.098968505859375	0.15070006811404477
580.0	300.0	-0.0655517578125	0.36248779296875	0.3683672528926316
580.0	320.0	-0.11572265625	0.00244140625	0.11574840661552625
580.0	340.0	-0.1590576171875	-0.408843994140625	0.43869435502434345
580.0	360.0	-0.1949462890625	-0.670654296875	0.6984133743966681
580.0	380.0	-0.1497802734375	-0.653717041015625	0.6706564694575283
580.0	400.0	0.005615234375	-0.219146728515625	0.2192186567703288
580.0	420.0	0.16650390625	0.12713623046875	0.2094926535569014
580.0	440.0	0.2938232421875	0.262237548828125	0.3938281727669537
580.0	460.0	0.3697509765625	0.047637939453125	0.37280713236774593
580.0	480.0	0.6517333984375	-0.663970947265625	0.9303837065704152
580.0	500.0	0.7781982421875	-1.05377197265625	1.3099724708937817
580.0	520.0	0.3409423828125	-0.71868896484375	0.7954593242812898
580.0	540.0	-0.1568603515625	-1.59490966796875	1.60260476065451
580.0	560.0	-0.3865966796875	-1.5408935546875	1.588650351594988
580.0	580.0	-0.4248046875	-1.49078369140625	1.5501274260798104
580.0	600.0	-0.47705078125	-1.4642333984375	1.5399860041542799
580.0	620.0	-0.4912109375	-1.48443603515625	1.5635979430755325
580.0	640.0	-0.5609130859375	-1.48272705078125	1.585276946496855
580.0	660.0	-0.6651611328125	-1.50909423828125	1.6491830561275103
580.0	680.0	-0.6875	-1.49237060546875	1.6431148085472187
580.0	700.0	-0.6871337890625	-1.50897216796875	1.6580560448234847
580.0	720.0	-0.6796875	-1.4378662109375	1.590419547858996
580.0	740.0	-0.62255859375	-1.42327880859375	1.553480534040907
580.0	760.0	-0.40234375	-1.36383056640625	1.4219403317397166
580.0	780.0	-0.514892578125	-0.94134521484375	1.0729609408163165
580.0	800.0	-0.66015625	-0.868408203125	1.0908432892349174
600.0	0.0	-0.462646484375	-0.3714055120944977	0.5932822464213161
600.0	20.0	-0.44384765625	-0.4199199676513672	0.6110102463878518
600.0	40.0	-0.4498291015625	-0.4531822204589844	0.6385298313725534
600.0	60.0	-0.48388671875	-0.5657806396484375	0.7444824301376337
600.0	80.0	-0.4195556640625	-0.6830673217773438	0.8016282937415562
600.0	100.0	-0.3798828125	-0.7476119995117188	0.8385908734578622
600.0	120.0	-0.306884765625	-0.6047897338867188	0.6781953122718257
600.0	140.0	-0.2813720703125	-0.5301055908203125	0.6001517969404866
600.0	160.0	-0.2646484375	-0.464874267578125	0.5349269857910419
600.0	180.0	-0.2515869140625	-0.5344696044921875	0.5907230598626797
600.0	200.0	-0.2105712890625	-0.51763916015625	0.5588296412187803
600.0	220.0	-0.2108154296875	-0.339508056640625	0.39963591670196397
600.0	240.0	-0.1783447265625	-0.21343994140625	0.278142859121273
600.0	260.0	-0.1517333984375	-0.180389404296875	0.2357188184765369
600.0	280.0	-0.1375732421875	-0.172149658203125	0.2203676514042687
600.0	300.0	-0.11572265625	-0.23468017578125	0.2616610748167829
600.0	320.0	-0.1397705078125	-0.671539306640625	0.685930634406669
600.0	340.0	-0.191650390625	-1.128692626953125	1.1448479891955357
600.0	360.0	-0.174072265625	-1.09173583984375	1.10552625371773
600.0	380.0	-0.066650390625	-0.60955810546875	0.6131911272296077
600.0	400.0	0.0316162109375	-0.219482421875	0.22174787102959967
600.0	420.0	0.06591796875	-0.277801513671875	0.28551507771483964
600.0	440.0	0.1435546875	-0.282501220703125	0.3168830825430389
600.0	460.0	0.1798095703125	-0.528350830078125	0.5581093810537586
600.0	480.0	0.32470703125	-0.98138427734375	1.0337068036734125
600.0	500.0	0.7208251953125	-1.545318603515625	1.7051681877658829
600.0	520.0	0.2696533203125	-0.99859619140625	1.0343632179493931
600.0	540.0	-0.198974609375	-1.6622314453125	1.6740980475950673
600.0	560.0	-0.4093017578125	-1.57025146484375	1.6227191968397814
600.0	580.0	-0.445068359375	-1.5162353515625	1.5802074186145982
600.0	600.0	-0.4964599609375	-1.49456787109375	1.574866855997601
600.0	620.0	-0.517578125	-1.54388427734375	1.6283322072930169
600.0	640.0	-0.5887451171875	-1.5592041015625	1.6666548062935667
600.0	660.0	-0.6876220703125	-1.61053466796875	1.7511841788658498
600.0	680.0	-0.705322265625	-1.562255859375	1.7140953498968203
600.0	700.0	-0.6943359375	-1.54718017578125	1.695838698235921
600.0	720.0	-0.68115234375	-1.451904296875	1.6037439330143095
600.0	740.0	-0.623779296875	-1.4342041015625	1.5639827416402545
600.0	760.0	-0.4091796875	-1.33685302734375	1.3980715408664703
600.0	780.0	-0.5447998046875	-0.820068359375	0.9845399642653122
600.0	800.0	-0.6798095703125	-0.79425048828125	1.0454543940428342
620.0	0.0	-0.422607421875	-0.42135411500930786	0.5967715838234183
620.0	20.0	-0.433837890625	-0.47829246520996094	0.6457391095625006
620.0	40.0	-0.4886474609375	-0.5283088684082031	0.7196433849619002
620.0	60.0	-0.57666015625	-0.6410140991210938	0.8622273546335107
620.0	80.0	-0.541259765625	-0.7601547241210938	0.9331652257173143
620.0	100.0	-0.4454345703125	-0.8242111206054688	0.9368756202181825
620.0	120.0	-0.3673095703125	-0.6220855712890625	0.7224311582768234
620.0	140.0	-0.333740234375	-0.5632781982421875	0.6547250359163341
620.0	160.0	-0.2972412109375	-0.5571441650390625	0.6314760154722153
620.0	180.0	-0.29443359375	-0.4992523193359375	0.5796067800594236
620.0	200.0	-0.249267578125	-0.59765625	0.6475548769551238
620.0	220.0	-0.248046875	-0.5166168212890625	0.5730795688524245
620.0	240.0	-0.2237548828125	-0.3767852783203125	0.4382161493388291
620.0	260.0	-0.208984375	-0.3929443359375	0.4450614790559878
620.0	280.0	-0.213623046875	-0.421600341796875	0.4726326843960331
620.0	300.0	-0.188720703125	-0.4140625	0.455042039480139
620.0	320.0	-0.2032470703125	-0.8505859375	0.8745317653826922
620.0	340.0	-0.2308349609375	-1.158935546875	1.1817006308712341
620.0	360.0	-0.181396484375	-0.94036865234375	0.957704488270996
620.0	380.0	-0.06884765625	-0.4176025390625	0.4232397434109479
620.0	400.0	-0.0137939453125	-0.208770751953125	0.20922595393104912
620.0	420.0	-0.0159912109375	-0.37554931640625	0.3758896219376764
620.0	440.0	0.0247802734375	-0.508880615234375	0.5094836037724406
620.0	460.0	0.051513671875	-0.77008056640625	0.7718016177403465
620.0	480.0	0.1630859375	-1.23046875	1.2412293775675858
620.0	500.0	0.557373046875	-1.88104248046875	1.961883158271855
620.0	520.0	0.100341796875	-1.32098388671875	1.3247893814379246
620.0	540.0	-0.291748046875	-1.67303466796875	1.698282050508891
620.0	560.0	-0.4755859375	-1.5965576171875	1.6658866134725923
620.0	580.0	-0.5123291015625	-1.5552978515625	1.637508019944564
620.0	600.0	-0.557861328125	-1.55596923828125	1.6529517633297477
620.0	620.0	-0.5716552734375	-1.62939453125	1.7267646886927905
620.0	640.0	-0.6263427734375	-1.6397705078125	1.755321220782408
620.0	660.0	-0.7015380859375	-1.669921875	1.8112964292529168
620.0	680.0	-0.706298828125	-1.58551025390625	1.7357133403452916
620.0	700.0	-0.6953125	-1.5665283203125	1.7139050297485425
620.0	720.0	-0.6839599609375	-1.46917724609375	1.620581071284384
620.0	740.0	-0.6318359375	-1.44671630859375	1.5786718244991993
620.0	760.0	-0.43798828125	-1.319580078125	1.3903687701817493
620.0	780.0	-0.6009521484375	-0.8311767578125	1.02566967754699
620.0	800.0	-0.8045654296875	-0.8035888671875	1.1371370181802722
