# Supplementary material for: Real-time emotion detection by quantitative facial motion analysis
Source: PLoS One. 2023 Mar 10;18(3):e0282730. doi: 10.1371/journal.pone.0282730 (PMC10004542; doi:10.1371/journal.pone.0282730)
Supplement: S1 Dataset — Data from each participant is organized into folders by Study ID and subsequently by emotions. The data files (.csv) contain the pixel displacement results after DISC-processing of videos. (ZIP) [file pone.0282730.s004.zip › S1_Dataset/1/sad/result/103175_cropped_result.csv]

pos_x	pos_y	disp_x	disp_y	disp_xy_indi
0.0	0.0	-0.3597073554992676	0.42230579257011414	0.5547355802889776
0.0	20.0	-0.5052103996276855	0.6375293731689453	0.8134379199085534
0.0	40.0	-0.34539031982421875	0.5905876159667969	0.6841697195591316
0.0	60.0	-0.2663578987121582	0.6893043518066406	0.738977008861527
0.0	80.0	-0.2183527946472168	0.744232177734375	0.7756026542666676
0.0	100.0	-0.17061519622802734	0.8184967041015625	0.8360899472000899
0.0	120.0	-0.013892650604248047	0.555908203125	0.55608177100358
0.0	140.0	0.10378789901733398	0.3358917236328125	0.35156105869031345
0.0	160.0	0.10465717315673828	0.437591552734375	0.44993276266309035
0.0	180.0	0.12044239044189453	0.5254974365234375	0.5391232931418026
0.0	200.0	0.4008336067199707	0.377349853515625	0.5505093025775348
0.0	220.0	0.41388368606567383	0.4764251708984375	0.6310948019568174
0.0	240.0	0.27449798583984375	0.668304443359375	0.7224818151649322
0.0	260.0	0.06194114685058594	0.774322509765625	0.7767960187867226
0.0	280.0	-0.20772981643676758	0.6619873046875	0.6938147218128728
0.0	300.0	-0.4051356315612793	-0.292816162109375	0.49987616941900764
0.0	320.0	-0.5840110778808594	-0.788665771484375	0.981357548602245
0.0	340.0	-0.7941985130310059	0.008209228515625	0.7942409392202612
0.0	360.0	-0.9615063667297363	0.492645263671875	1.0803674602097888
0.0	380.0	-0.977928638458252	1.10260009765625	1.4737948966082026
0.0	400.0	-0.9318513870239258	1.254608154296875	1.5628143294475596
0.0	420.0	-0.9140377044677734	1.19610595703125	1.5053685215369554
0.0	440.0	-0.9284529685974121	1.113372802734375	1.4496978694769282
0.0	460.0	-1.0130586624145508	0.9268798828125	1.373096562757213
0.0	480.0	-1.179396152496338	0.626953125	1.3356816632231014
0.0	500.0	-1.2721412181854248	0.657257080078125	1.431897394480177
0.0	520.0	-0.8981304168701172	1.2462158203125	1.5361289387627746
0.0	540.0	-0.5232162475585938	1.4615478515625	1.5523779707649343
0.0	560.0	-0.35364675521850586	1.55419921875	1.5939263593528052
0.0	580.0	-0.23520755767822266	1.533203125	1.55113971572477
0.0	600.0	-0.14672279357910156	1.50830078125	1.515420345935416
0.0	620.0	-0.10133981704711914	1.5228271484375	1.526195361851631
0.0	640.0	-0.06423425674438477	1.4593505859375	1.4607635580119145
0.0	660.0	-0.05490922927856445	1.4815673828125	1.4825845450677837
0.0	680.0	-0.07065200805664062	1.4998779296875	1.5015410451286695
0.0	700.0	-0.030493736267089844	1.510009765625	1.510317635543727
0.0	720.0	-0.009699821472167969	1.5447998046875	1.5448302570506347
0.0	740.0	0.020941734313964844	1.6341552734375	1.6342894523124314
0.0	760.0	0.03243255615234375	1.51513671875	1.5154837997164772
0.0	780.0	-3.1907358169555664	-2.499267578125	4.053040029492665
0.0	800.0	-4.807738304138184	-7.859375	9.2132580009301
20.0	0.0	-0.34149932861328125	0.4019806385040283	0.5274563727697563
20.0	20.0	-0.3668651580810547	0.5591926574707031	0.6687947909358927
20.0	40.0	-0.23696136474609375	0.49542236328125	0.5491757518513632
20.0	60.0	-0.1447582244873047	0.5330581665039062	0.5523639673559664
20.0	80.0	-0.09046745300292969	0.5545578002929688	0.5618885244589121
20.0	100.0	-0.03391075134277344	0.5426101684570312	0.5436687722957787
20.0	120.0	0.04056358337402344	0.4591064453125	0.46089492557807676
20.0	140.0	0.09241294860839844	0.4094085693359375	0.41970886304222554
20.0	160.0	0.07350921630859375	0.5518341064453125	0.5567086185057675
20.0	180.0	0.02089691162109375	0.67877197265625	0.6790935662918305
20.0	200.0	0.1382770538330078	0.6748504638671875	0.6888713175902265
20.0	220.0	0.08932685852050781	0.943145751953125	0.9473664534278002
20.0	240.0	0.0747833251953125	1.1118011474609375	1.11431339273237
20.0	260.0	-0.08585929870605469	1.384307861328125	1.3869679427114179
20.0	280.0	-0.3433647155761719	1.976776123046875	2.0063756299733457
20.0	300.0	-0.3966960906982422	0.422271728515625	0.579380014393698
20.0	320.0	-0.5878257751464844	-0.24664306640625	0.6374730928696858
20.0	340.0	-0.7370262145996094	0.184417724609375	0.759748338699815
20.0	360.0	-0.89471435546875	0.493011474609375	1.021554742526494
20.0	380.0	-0.933807373046875	0.876068115234375	1.2804263166957386
20.0	400.0	-0.9313621520996094	1.33258056640625	1.6257940903839017
20.0	420.0	-0.9058132171630859	1.46234130859375	1.7201568786616588
20.0	440.0	-0.9153881072998047	1.4012451171875	1.6737452809276951
20.0	460.0	-0.9986991882324219	1.1993408203125	1.5607108866936115
20.0	480.0	-1.1495285034179688	0.910247802734375	1.4662765232223807
20.0	500.0	-1.246896743774414	0.85028076171875	1.5092146511958644
20.0	520.0	-0.8958454132080078	1.234619140625	1.5253928762005675
20.0	540.0	-0.5240058898925781	1.43115234375	1.5240666664103741
20.0	560.0	-0.3529624938964844	1.5318603515625	1.5719983011399254
20.0	580.0	-0.23154067993164062	1.5029296875	1.5206606235554514
20.0	600.0	-0.15018653869628906	1.4830322265625	1.4906175168125786
20.0	620.0	-0.07263374328613281	1.5230712890625	1.5248022206929859
20.0	640.0	-0.008005142211914062	1.4822998046875	1.4823214203668629
20.0	660.0	0.04348182678222656	1.5181884765625	1.5188110216967363
20.0	680.0	0.05606269836425781	1.5457763671875	1.5467926827804903
20.0	700.0	0.08173179626464844	1.5562744140625	1.5584191151247548
20.0	720.0	0.08476638793945312	1.5810546875	1.583325382033025
20.0	740.0	0.07342529296875	1.6466064453125	1.6482427185922024
20.0	760.0	0.056331634521484375	1.5028076171875	1.5038630214632693
20.0	780.0	-2.7700977325439453	-3.3699951171875	4.3623741858892275
20.0	800.0	-4.825157165527344	-12.2796630859375	13.193644954150312
40.0	0.0	-0.13257598876953125	0.27216601371765137	0.3027387187347791
40.0	20.0	-0.20376968383789062	0.4003467559814453	0.44922111379170593
40.0	40.0	-0.10406112670898438	0.3925971984863281	0.40615425438034825
40.0	60.0	-0.0056610107421875	0.3794746398925781	0.3795168630828214
40.0	80.0	-0.0055084228515625	0.42034149169921875	0.42037758309195794
40.0	100.0	0.043853759765625	0.4288177490234375	0.431054305306314
40.0	120.0	0.14800262451171875	0.3331146240234375	0.3645135520123126
40.0	140.0	0.16100311279296875	0.3861846923828125	0.4184024605088179
40.0	160.0	0.228729248046875	0.444580078125	0.49996851378633833
40.0	180.0	0.20254898071289062	0.5354766845703125	0.5725044709923626
40.0	200.0	0.13983917236328125	0.7492218017578125	0.7621602865253938
40.0	220.0	-0.11113357543945312	1.2952423095703125	1.3000012738805273
40.0	240.0	-0.08174896240234375	1.4960174560546875	1.498249352302279
40.0	260.0	-0.21364593505859375	1.989471435546875	2.000910087541168
40.0	280.0	-0.21438980102539062	2.13751220703125	2.1482368170179265
40.0	300.0	-0.3996543884277344	1.19122314453125	1.2564776998643732
40.0	320.0	-0.6280021667480469	0.894073486328125	1.092590554780321
40.0	340.0	-0.7216911315917969	0.979400634765625	1.2165786833565504
40.0	360.0	-0.8511543273925781	0.681671142578125	1.0904766094065834
40.0	380.0	-0.9145774841308594	1.015533447265625	1.3666602200233737
40.0	400.0	-0.9283180236816406	1.56689453125	1.8212448559030563
40.0	420.0	-0.9075355529785156	1.641265869140625	1.8754664574782327
40.0	440.0	-0.9157752990722656	1.553863525390625	1.803645268319211
40.0	460.0	-0.9912567138671875	1.42864990234375	1.738858940872888
40.0	480.0	-1.1228218078613281	1.201751708984375	1.6446689582575111
40.0	500.0	-1.198272705078125	1.163543701171875	1.6702369353693483
40.0	520.0	-0.877777099609375	1.2584228515625	1.5343144103909538
40.0	540.0	-0.5184059143066406	1.4127197265625	1.5048327873245348
40.0	560.0	-0.3490104675292969	1.5050048828125	1.5449427185933093
40.0	580.0	-0.23049545288085938	1.4686279296875	1.4866055797207762
40.0	600.0	-0.14742279052734375	1.452392578125	1.4598553627532602
40.0	620.0	-0.07207489013671875	1.493896484375	1.4956341450422308
40.0	640.0	-0.010578155517578125	1.465576171875	1.4656143465939235
40.0	660.0	0.036457061767578125	1.5040283203125	1.5044701079299532
40.0	680.0	0.049312591552734375	1.5294189453125	1.5302137242772484
40.0	700.0	0.07427978515625	1.540283203125	1.5420732253404403
40.0	720.0	0.07945632934570312	1.552978515625	1.5550098322087618
40.0	740.0	0.06797409057617188	1.5986328125	1.6000772938178074
40.0	760.0	0.04974365234375	1.408447265625	1.4093254169974496
40.0	780.0	-2.5953941345214844	-3.7794189453125	4.58476589126376
40.0	800.0	-4.780178070068359	-13.490234375	14.312111160621766
60.0	0.0	-0.03482818603515625	0.1901138424873352	0.19327771637671726
60.0	20.0	-0.02750396728515625	0.26006126403808594	0.2615116235839432
60.0	40.0	0.01964569091796875	0.2609825134277344	0.2617208923389608
60.0	60.0	0.1232757568359375	0.20977401733398438	0.24331471507476068
60.0	80.0	0.118499755859375	0.272247314453125	0.29691883127492974
60.0	100.0	0.1838531494140625	0.2654571533203125	0.32290785186859966
60.0	120.0	0.28195953369140625	0.20705413818359375	0.3498179451921042
60.0	140.0	0.27548980712890625	0.3134002685546875	0.41727013092488685
60.0	160.0	0.2901153564453125	0.4738311767578125	0.5555923902584377
60.0	180.0	0.23284149169921875	0.5814971923828125	0.6263817885330089
60.0	200.0	-0.16635894775390625	1.2760162353515625	1.2868149565413673
60.0	220.0	-0.44205474853515625	2.082305908203125	2.128710947038165
60.0	240.0	-0.34343719482421875	2.5013580322265625	2.5248249666408698
60.0	260.0	0.01937103271484375	2.619873046875	2.6199446594633513
60.0	280.0	0.1391754150390625	2.144989013671875	2.1494993986796875
60.0	300.0	-0.17905426025390625	1.4876708984375	1.4984075314055625
60.0	320.0	-0.44884490966796875	1.27691650390625	1.3535056375512469
60.0	340.0	-0.6406478881835938	1.072479248046875	1.2492563604502036
60.0	360.0	-0.8056182861328125	0.701171875	1.0680181745843962
60.0	380.0	-0.8365249633789062	1.139373779296875	1.4134873976464468
60.0	400.0	-0.8393173217773438	1.712188720703125	1.906841310109076
60.0	420.0	-0.8361358642578125	1.7862548828125	1.9722651165271006
60.0	440.0	-0.8699111938476562	1.73516845703125	1.9410190775614915
60.0	460.0	-0.97161865234375	1.6309814453125	1.8984581324158656
60.0	480.0	-1.1384773254394531	1.50244140625	1.8850625453162684
60.0	500.0	-1.1921005249023438	1.505157470703125	1.920052778724031
60.0	520.0	-0.8546371459960938	1.3297119140625	1.5806765721412164
60.0	540.0	-0.5156784057617188	1.4232177734375	1.5137612258204207
60.0	560.0	-0.3541259765625	1.500732421875	1.5419477972172557
60.0	580.0	-0.23189544677734375	1.451416015625	1.4698244618486977
60.0	600.0	-0.146026611328125	1.4306640625	1.438097156295422
60.0	620.0	-0.063079833984375	1.4727783203125	1.4741285718138717
60.0	640.0	0.0028839111328125	1.443603515625	1.4436063962411227
60.0	660.0	0.04632568359375	1.4798583984375	1.4805833135580149
60.0	680.0	0.05255889892578125	1.5137939453125	1.5147060925212767
60.0	700.0	0.071502685546875	1.5283203125	1.5299920299271212
60.0	720.0	0.07199859619140625	1.53955078125	1.5412334040958944
60.0	740.0	0.05602264404296875	1.587158203125	1.588146623707189
60.0	760.0	-0.5734786987304688	0.3577880859375	0.6759364854307035
60.0	780.0	-3.23516845703125	-0.4869384765625	3.2716087824382316
60.0	800.0	-3.2324485778808594	-0.430908203125	3.2610436501470517
80.0	0.0	0.085601806640625	0.07545709609985352	0.11411153601613414
80.0	20.0	0.093353271484375	0.12314605712890625	0.1545308534993296
80.0	40.0	0.1159210205078125	0.134033203125	0.17720773836240955
80.0	60.0	0.1848297119140625	0.13003921508789062	0.22599163671895034
80.0	80.0	0.2309722900390625	0.15833282470703125	0.28003121637702516
80.0	100.0	0.33152008056640625	0.11572265625	0.35113714840260374
80.0	120.0	0.3896331787109375	0.1569366455078125	0.42005133573842396
80.0	140.0	0.4168548583984375	0.296478271484375	0.5115342983933181
80.0	160.0	0.35298919677734375	0.5150604248046875	0.624410613492035
80.0	180.0	-0.37115478515625	1.4761199951171875	1.5220663962288727
80.0	200.0	-2.9652023315429688	4.65533447265625	5.519471344185918
80.0	220.0	-3.1960525512695312	5.3950042724609375	6.270631787176492
80.0	240.0	-1.3789596557617188	4.745574951171875	4.941863145556383
80.0	260.0	0.830230712890625	2.968048095703125	3.0819786720601785
80.0	280.0	1.0652999877929688	2.32073974609375	2.55356555292614
80.0	300.0	0.9246368408203125	1.734130859375	1.965238694112968
80.0	320.0	0.7827682495117188	1.421051025390625	1.6223785468278935
80.0	340.0	0.7053146362304688	0.992523193359375	1.217608732490536
80.0	360.0	0.8080520629882812	0.625091552734375	1.0216102905704745
80.0	380.0	0.4028167724609375	1.108428955078125	1.179354103156228
80.0	400.0	-0.3953094482421875	1.6988525390625	1.7442389484668221
80.0	420.0	-0.7136611938476562	1.765472412109375	1.9042597347849786
80.0	440.0	-1.0013885498046875	1.71148681640625	1.9829185939953098
80.0	460.0	-1.3017044067382812	1.678009033203125	2.123711062746801
80.0	480.0	-1.4182510375976562	1.547637939453125	2.0991948926389714
80.0	500.0	-1.2250442504882812	1.543243408203125	1.9703638325489006
80.0	520.0	-0.7351608276367188	1.51611328125	1.6849513120782293
80.0	540.0	-0.41339874267578125	1.2939453125	1.358378810268564
80.0	560.0	-0.4153289794921875	1.2080078125	1.2774118506836616
80.0	580.0	-0.28006744384765625	0.992919921875	1.0316626116902832
80.0	600.0	-0.20194244384765625	1.12451171875	1.1425004841282314
80.0	620.0	-0.05460357666015625	1.4478759765625	1.4489052398590097
80.0	640.0	0.0342864990234375	1.4686279296875	1.4690281004369783
80.0	660.0	0.1047821044921875	1.5557861328125	1.5593106747769945
80.0	680.0	0.12445831298828125	1.572265625	1.57718390406082
80.0	700.0	0.1444091796875	1.6112060546875	1.6176646629755118
80.0	720.0	0.15161895751953125	1.5872802734375	1.594505244495337
80.0	740.0	0.072906494140625	1.4385986328125	1.4404448560142353
80.0	760.0	-1.8678436279296875	-0.15380859375	1.8741656548738934
80.0	780.0	-3.2765960693359375	-0.2044677734375	3.2829695204132197
80.0	800.0	-3.250885009765625	-0.1885986328125	3.256351146761908
100.0	0.0	0.12213897705078125	0.05067434906959534	0.1322339569423772
100.0	20.0	0.1084136962890625	0.08665657043457031	0.1387908164920818
100.0	40.0	0.11606597900390625	0.12176895141601562	0.16822303353313772
100.0	60.0	0.17350006103515625	0.14746856689453125	0.22770430255295965
100.0	80.0	0.24884796142578125	0.15790557861328125	0.2947193235316651
100.0	100.0	0.408111572265625	0.09333038330078125	0.41864736457332585
100.0	120.0	0.5269393920898438	0.10158538818359375	0.5366420725478254
100.0	140.0	0.6393356323242188	0.1116943359375	0.6490190100759204
100.0	160.0	0.5520706176757812	0.4783172607421875	0.7304583279180465
100.0	180.0	-3.2162628173828125	5.0838470458984375	6.015799805227024
100.0	200.0	-2.2731704711914062	4.634307861328125	5.161793617015719
100.0	220.0	-1.048828125	4.701141357421875	4.816717813849324
100.0	240.0	1.7972183227539062	4.00994873046875	4.394278384516655
100.0	260.0	1.6437149047851562	3.069244384765625	3.4816748529448
100.0	280.0	0.8269271850585938	2.4437255859375	2.5798455978516444
100.0	300.0	0.39597320556640625	1.91363525390625	1.9541736526008566
100.0	320.0	0.20374298095703125	1.515411376953125	1.5290463837595718
100.0	340.0	0.00354766845703125	1.1341552734375	1.134160822025506
100.0	360.0	0.1571807861328125	0.92108154296875	0.9343966011962063
100.0	380.0	0.34539031982421875	1.173492431640625	1.2232656948292562
100.0	400.0	-0.280303955078125	1.63934326171875	1.6631345817386847
100.0	420.0	-0.6474761962890625	1.66082763671875	1.7825750653618324
100.0	440.0	-0.9150619506835938	1.568145751953125	1.8156044373589462
100.0	460.0	-1.2771682739257812	1.57855224609375	2.0305137265160713
100.0	480.0	-1.2873916625976562	1.475189208984375	1.9579480318001046
100.0	500.0	-1.0220794677734375	1.484649658203125	1.802451399080344
100.0	520.0	-0.6145553588867188	1.4287109375	1.5552791492425122
100.0	540.0	-0.331512451171875	1.1602783203125	1.2067088654141815
100.0	560.0	-0.06147003173828125	0.9527587890625	0.954739689621075
100.0	580.0	-0.39583587646484375	0.7542724609375	0.8518292002657596
100.0	600.0	-0.20940399169921875	0.6348876953125	0.6685300422559814
100.0	620.0	0.00215911865234375	0.5869140625	0.5869180339311519
100.0	640.0	0.13277435302734375	1.03173828125	1.0402465620315857
100.0	660.0	0.243011474609375	1.610107421875	1.6283428652371656
100.0	680.0	0.248870849609375	1.805419921875	1.8224921931488276
100.0	700.0	0.24853515625	1.9112548828125	1.9273466089333373
100.0	720.0	0.182037353515625	1.8624267578125	1.87130196021138
100.0	740.0	-2.2498931884765625	-1.2406005859375	2.569262379240723
100.0	760.0	-3.1737442016601562	-0.2513427734375	3.1836811158359937
100.0	780.0	-3.240142822265625	-0.2197265625	3.247584528683975
100.0	800.0	-3.2155990600585938	-0.211181640625	3.2225261830413077
120.0	0.0	0.05011749267578125	0.07133115828037262	0.08717738934911139
120.0	20.0	0.0626220703125	0.11372566223144531	0.1298270000431516
120.0	40.0	0.10784149169921875	0.12915802001953125	0.1682604572300881
120.0	60.0	0.18726348876953125	0.14026260375976562	0.23396840008771563
120.0	80.0	0.389129638671875	0.0396881103515625	0.3911483373302024
120.0	100.0	0.7136688232421875	-0.20240020751953125	0.7418146893071328
120.0	120.0	1.1148223876953125	-0.5339126586914062	1.2360791573429284
120.0	140.0	1.5174789428710938	-0.7762298583984375	1.704486765899469
120.0	160.0	-0.34119415283203125	1.817169189453125	1.8489232847861738
120.0	180.0	-3.1395187377929688	5.445465087890625	6.285671637016112
120.0	200.0	0.57122802734375	4.503814697265625	4.539895184531123
120.0	220.0	3.63702392578125	4.7948150634765625	6.018155409230224
120.0	240.0	3.219207763671875	4.492828369140625	5.527097373869949
120.0	260.0	1.3535308837890625	2.98175048828125	3.2745811682925607
120.0	280.0	0.3191986083984375	2.214080810546875	2.236971521328648
120.0	300.0	0.11519622802734375	1.81964111328125	1.8232838375017628
120.0	320.0	-0.1056976318359375	1.405120849609375	1.4090906966489762
120.0	340.0	-0.40777587890625	1.045684814453125	1.1223804607153633
120.0	360.0	-0.1305694580078125	0.980712890625	0.9893665434016339
120.0	380.0	0.5370025634765625	1.238067626953125	1.3495122089443066
120.0	400.0	0.203521728515625	1.494293212890625	1.5080892878304568
120.0	420.0	-0.296142578125	1.507568359375	1.536379765802437
120.0	440.0	-0.7015380859375	1.382110595703125	1.5499630269060285
120.0	460.0	-1.06011962890625	1.420196533203125	1.7722335682732397
120.0	480.0	-1.0405654907226562	1.383544921875	1.731176793781901
120.0	500.0	-0.684661865234375	1.3851318359375	1.5451058451231756
120.0	520.0	-0.5518875122070312	1.1536865234375	1.2788949997913712
120.0	540.0	-0.5765914916992188	0.8033447265625	0.9888480661839352
120.0	560.0	-0.6050567626953125	0.5799560546875	0.8381185545327238
120.0	580.0	-0.7075424194335938	0.57275390625	0.9103094597017969
120.0	600.0	-0.430450439453125	0.548095703125	0.6969192784027979
120.0	620.0	-0.21199798583984375	0.4229736328125	0.47312772065770375
120.0	640.0	-0.03067779541015625	0.3560791015625	0.3573981724922283
120.0	660.0	-0.17901611328125	0.483154296875	0.5152522133898126
120.0	680.0	-0.8011856079101562	-0.1322021484375	0.8120195726544142
120.0	700.0	-1.1484146118164062	-0.2381591796875	1.1728494854425482
120.0	720.0	-1.6133651733398438	-0.610107421875	1.7248705020298953
120.0	740.0	-2.0224609375	-0.8299560546875	2.1861324974543104
120.0	760.0	-3.0064163208007812	-0.3006591796875	3.0214127550382233
120.0	780.0	-3.1271286010742188	-0.2802734375	3.139663435374
120.0	800.0	-3.0949935913085938	-0.2767333984375	3.1073407769428885
140.0	0.0	0.00665283203125	0.09843414276838303	0.09865870785988654
140.0	20.0	0.040252685546875	0.1477642059326172	0.15314874876613424
140.0	40.0	0.1353912353515625	0.13817214965820312	0.19344851912379962
140.0	60.0	0.2557373046875	0.1357269287109375	0.2895226557389441
140.0	80.0	0.65081787109375	-0.1549072265625	0.6689993648549203
140.0	100.0	1.277587890625	-0.6619110107421875	1.438873519255039
140.0	120.0	2.5196380615234375	-1.9957122802734375	3.214256285163302
140.0	140.0	1.189483642578125	-0.4096221923828125	1.2580388215207934
140.0	160.0	-1.795623779296875	3.2751922607421875	3.735123706331815
140.0	180.0	-2.4384002685546875	4.9453887939453125	5.513861277994527
140.0	200.0	4.3315582275390625	5.05352783203125	6.655865099870625
140.0	220.0	6.2646484375	5.4356689453125	8.294113390140376
140.0	240.0	4.01171875	4.71197509765625	6.18842440771754
140.0	260.0	0.9170684814453125	2.807647705078125	2.9536249314174734
140.0	280.0	-0.0075836181640625	2.02520751953125	2.025221718338606
140.0	300.0	-0.14556884765625	1.603240966796875	1.6098359814042382
140.0	320.0	-0.4542999267578125	1.134429931640625	1.2220146043539362
140.0	340.0	-0.782257080078125	0.759521484375	1.0903206063170399
140.0	360.0	-0.248016357421875	0.931671142578125	0.9641178514381135
140.0	380.0	0.4355010986328125	1.127532958984375	1.2087149293801442
140.0	400.0	-0.1280517578125	1.315338134765625	1.321556529796431
140.0	420.0	-0.516204833984375	1.3223876953125	1.4195691766669003
140.0	440.0	-0.805999755859375	1.140869140625	1.3968600511417735
140.0	460.0	-0.9214630126953125	1.24786376953125	1.5512118072894694
140.0	480.0	-0.6828460693359375	1.21270751953125	1.3917393011391095
140.0	500.0	-0.582550048828125	1.09063720703125	1.236468388900653
140.0	520.0	-0.6052398681640625	0.6439208984375	0.8837134272261619
140.0	540.0	-0.8325347900390625	0.41162109375	0.9287336009025043
140.0	560.0	-1.1558074951171875	0.304931640625	1.1953552907915377
140.0	580.0	-1.08343505859375	0.4881591796875	1.1883311453055565
140.0	600.0	-0.482208251953125	0.0234375	0.4827775001570998
140.0	620.0	-0.2859039306640625	-0.1141357421875	0.30784415734889714
140.0	640.0	-0.106048583984375	-0.185791015625	0.2139266314699038
140.0	660.0	0.322967529296875	-0.314453125	0.4507646756372924
140.0	680.0	0.115264892578125	-1.59619140625	1.6003477749687407
140.0	700.0	-0.7930450439453125	-0.7906494140625	1.1198423718022092
140.0	720.0	-1.5915069580078125	-0.6212158203125	1.7084506117514235
140.0	740.0	-1.8514251708984375	-0.72802734375	1.9894217694305019
140.0	760.0	-2.562652587890625	-0.361572265625	2.5880345417887516
140.0	780.0	-2.8233184814453125	-0.3616943359375	2.846392460698267
140.0	800.0	-2.8176727294921875	-0.3626708984375	2.8409170686764895
160.0	0.0	-0.0126800537109375	0.1407516598701477	0.14132166683956854
160.0	20.0	0.1612548828125	0.08117485046386719	0.18053391254471915
160.0	40.0	0.302337646484375	0.020626068115234375	0.30304040517331216
160.0	60.0	0.5444488525390625	-0.11600494384765625	0.5566701896349396
160.0	80.0	1.1295928955078125	-0.5509262084960938	1.256781523093654
160.0	100.0	1.747039794921875	-1.0814132690429688	2.054653913315541
160.0	120.0	2.03411865234375	-1.4473876953125	2.4965115325899827
160.0	140.0	0.52996826171875	0.34344482421875	0.6315225298529275
160.0	160.0	-0.75042724609375	2.22283935546875	2.3460937432039195
160.0	180.0	3.3411102294921875	4.2070770263671875	5.372384449330103
160.0	200.0	6.1279144287109375	5.3660430908203125	8.145290277095354
160.0	220.0	6.9698028564453125	5.602874755859375	8.942614684059661
160.0	240.0	4.823577880859375	4.7948150634765625	6.801261284913084
160.0	260.0	0.6351470947265625	2.6644287109375	2.7390860131817076
160.0	280.0	-0.6954803466796875	1.57659912109375	1.7231824341175497
160.0	300.0	-0.793182373046875	1.275299072265625	1.5018408706097446
160.0	320.0	-1.0237274169921875	0.795074462890625	1.2962103324084067
160.0	340.0	-1.2624664306640625	0.5406494140625	1.3733620343812416
160.0	360.0	-0.8501129150390625	0.736083984375	1.1245050468404254
160.0	380.0	-0.2263031005859375	0.8131103515625	0.8440151285094961
160.0	400.0	-0.5402679443359375	0.948455810546875	1.091539223407528
160.0	420.0	-0.71575927734375	0.968353271484375	1.2041675138858958
160.0	440.0	-0.5371551513671875	0.738189697265625	0.9129401326425634
160.0	460.0	-0.420989990234375	0.950042724609375	1.0391408713262817
160.0	480.0	-0.38323974609375	0.756072998046875	0.8476550485672765
160.0	500.0	-0.2167510986328125	0.29559326171875	0.3665466070393513
160.0	520.0	-0.396209716796875	-0.1180419921875	0.4134199458224696
160.0	540.0	-0.7716217041015625	-0.3172607421875	0.8342987670936369
160.0	560.0	-1.100128173828125	-0.22607421875	1.1231168911710963
160.0	580.0	-1.1555328369140625	0.4769287109375	1.250086849984099
160.0	600.0	-0.6210479736328125	-0.1612548828125	0.641641428513072
160.0	620.0	-0.3936767578125	-0.3525390625	0.528455466647986
160.0	640.0	-0.2597198486328125	-0.40234375	0.4788892282542107
160.0	660.0	-0.013031005859375	-0.5313720703125	0.5315318280422157
160.0	680.0	-0.121246337890625	-1.9619140625	1.9656570054531746
160.0	700.0	-0.539154052734375	-1.447509765625	1.5446590608155715
160.0	720.0	-1.3598175048828125	-0.942138671875	1.6543061759021838
160.0	740.0	-1.51220703125	-0.5718994140625	1.61673716019858
160.0	760.0	-1.037628173828125	-0.1617431640625	1.0501585967094866
160.0	780.0	-0.94189453125	-0.140625	0.9523343418273108
160.0	800.0	-0.823944091796875	-0.12939453125	0.8340424516320404
180.0	0.0	0.1649627685546875	0.030781662091612816	0.16781008828538774
180.0	20.0	0.331146240234375	-0.03473091125488281	0.3329625633880736
180.0	40.0	0.5029449462890625	-0.14100265502929688	0.5223364506934385
180.0	60.0	0.855316162109375	-0.40361785888671875	0.9457658870871849
180.0	80.0	1.112518310546875	-0.5846099853515625	1.2567680081362778
180.0	100.0	1.8812713623046875	-1.3702850341796875	2.327415522317526
180.0	120.0	0.8506622314453125	-0.5662078857421875	1.0218696599293653
180.0	140.0	-0.3075103759765625	0.4832611083984375	0.5728035703657347
180.0	160.0	1.252166748046875	1.8599395751953125	2.242163416946233
180.0	180.0	5.0371856689453125	4.1058807373046875	6.49857646661157
180.0	200.0	5.7382965087890625	5.3998870849609375	7.879519487450277
180.0	220.0	5.837310791015625	5.5475616455078125	8.052927261661862
180.0	240.0	4.8140869140625	4.964691162109375	6.915460299305805
180.0	260.0	1.1154632568359375	2.496826171875	2.734666197163925
180.0	280.0	-0.6381683349609375	1.067138671875	1.2434000839464159
180.0	300.0	-0.74090576171875	0.799713134765625	1.0901754196755236
180.0	320.0	-0.893768310546875	0.457763671875	1.004175966763942
180.0	340.0	-1.0717620849609375	0.296722412109375	1.1120783050702057
180.0	360.0	-0.9054107666015625	0.55792236328125	1.063506473759029
180.0	380.0	-0.5720977783203125	0.558929443359375	0.79981122185992
180.0	400.0	-0.74725341796875	0.5504150390625	0.9280864107895087
180.0	420.0	-0.6999664306640625	0.58056640625	0.9094010974936351
180.0	440.0	-0.4701080322265625	0.346832275390625	0.5842038935308195
180.0	460.0	-0.3311920166015625	0.542449951171875	0.6355628225336809
180.0	480.0	-0.1259765625	0.18707275390625	0.22553560595476888
180.0	500.0	-0.082672119140625	-0.22857666015625	0.24306782767653046
180.0	520.0	-0.1532745361328125	-0.5732421875	0.5933798858711964
180.0	540.0	-0.3944549560546875	-0.84521484375	0.93272870892422
180.0	560.0	-0.5946044921875	-0.8665771484375	1.0509569241047054
180.0	580.0	-1.01666259765625	0.2489013671875	1.0466875025818168
180.0	600.0	-0.6025848388671875	-0.291259765625	0.6692837508146483
180.0	620.0	-0.45550537109375	-0.491455078125	0.6700844998282715
180.0	640.0	-0.4449615478515625	-0.5133056640625	0.6793183965013037
180.0	660.0	-0.384979248046875	-0.6123046875	0.723274534157819
180.0	680.0	-0.59906005859375	-1.8609619140625	1.9550069563542507
180.0	700.0	-0.580230712890625	-1.3365478515625	1.4570613712873928
180.0	720.0	-0.619903564453125	-1.14990234375	1.3063521077349065
180.0	740.0	-1.12921142578125	-0.480224609375	1.2270835829576952
180.0	760.0	-0.922332763671875	-0.17919921875	0.9395797395342288
180.0	780.0	-0.8629913330078125	-0.1591796875	0.8775489808319527
180.0	800.0	-0.8161468505859375	-0.147705078125	0.8294048901623724
200.0	0.0	0.4582977294921875	-0.22977453470230103	0.5126725520791543
200.0	20.0	0.60101318359375	-0.2851085662841797	0.665209547001631
200.0	40.0	0.720733642578125	-0.3605842590332031	0.8059019738196802
200.0	60.0	0.888427734375	-0.4981422424316406	1.0185526657475885
200.0	80.0	0.947418212890625	-0.5262832641601562	1.0837782726424878
200.0	100.0	1.2165985107421875	-0.929046630859375	1.530764377247937
200.0	120.0	-1.63037109375	-0.23365020751953125	1.647028330906755
200.0	140.0	0.5503082275390625	0.8518218994140625	1.0141201573869665
200.0	160.0	2.601593017578125	1.78668212890625	3.1560290332733354
200.0	180.0	4.4475250244140625	3.16259765625	5.457334768740809
200.0	200.0	5.0783843994140625	5.2382049560546875	7.295805594301977
200.0	220.0	4.4748382568359375	5.2686920166015625	6.91254605703597
200.0	240.0	4.113494873046875	4.8974456787109375	6.3957653370419525
200.0	260.0	2.0409088134765625	2.80535888671875	3.469199802291326
200.0	280.0	-0.7259674072265625	0.605438232421875	0.9452957894930993
200.0	300.0	-0.7442779541015625	0.407073974609375	0.8483271148359468
200.0	320.0	-0.7769317626953125	0.192474365234375	0.8004182313998233
200.0	340.0	-0.8361663818359375	0.079071044921875	0.8398966890383841
200.0	360.0	-0.7607879638671875	0.29571533203125	0.8162388642814881
200.0	380.0	-0.666107177734375	0.261962890625	0.7157676496558503
200.0	400.0	-0.7404327392578125	0.257293701171875	0.7838626729393038
200.0	420.0	-0.56256103515625	0.312957763671875	0.6437526544555546
200.0	440.0	-0.4156036376953125	0.2362060546875	0.478037324836263
200.0	460.0	-0.3246307373046875	0.42779541015625	0.5370233035481228
200.0	480.0	-0.1360015869140625	0.076019287109375	0.15580553153133198
200.0	500.0	-0.1038360595703125	-0.333404541015625	0.3491998213586729
200.0	520.0	-0.19818115234375	-0.572509765625	0.6058409039345966
200.0	540.0	-0.3896484375	-0.79150390625	0.8822155850217113
200.0	560.0	-0.5118255615234375	-0.850341796875	0.9924951269106493
200.0	580.0	-0.714019775390625	0.1104736328125	0.7225155106955626
200.0	600.0	-0.144134521484375	-0.452392578125	0.47479869947811987
200.0	620.0	0.1140594482421875	-0.6524658203125	0.6623603282272994
200.0	640.0	0.1949310302734375	-0.66796875	0.6958306960317476
200.0	660.0	0.2648468017578125	-0.757568359375	0.8025295306264257
200.0	680.0	0.1420745849609375	-1.7408447265625	1.7466326315777705
200.0	700.0	-0.0548553466796875	-1.1934814453125	1.1947414236413512
200.0	720.0	-0.16851806640625	-1.062255859375	1.0755397944668625
200.0	740.0	-0.8245697021484375	-0.6407470703125	1.0442566742976627
200.0	760.0	-0.9083404541015625	-0.245361328125	0.9408956168973776
200.0	780.0	-0.894744873046875	-0.2352294921875	0.9251493402896949
200.0	800.0	-0.940521240234375	-0.2352294921875	0.969491164130337
220.0	0.0	0.4618682861328125	-0.32887622714042664	0.566993727049412
220.0	20.0	0.5252685546875	-0.3531818389892578	0.6329648220362086
220.0	40.0	0.5532989501953125	-0.39247894287109375	0.6783652768858723
220.0	60.0	0.616180419921875	-0.44539642333984375	0.7603001274621908
220.0	80.0	0.274566650390625	-0.30054473876953125	0.4070798269489333
220.0	100.0	-1.00555419921875	-0.2180938720703125	1.028933518066684
220.0	120.0	-1.46466064453125	0.08599090576171875	1.4671827560029518
220.0	140.0	1.2475433349609375	0.8502197265625	1.5097145279957633
220.0	160.0	2.7137451171875	1.4673614501953125	3.0850546488803547
220.0	180.0	3.614532470703125	2.345245361328125	4.308714516720541
220.0	200.0	3.9619903564453125	4.402435302734375	5.922736207136661
220.0	220.0	3.291046142578125	4.460296630859375	5.543034435021475
220.0	240.0	3.0079193115234375	4.2358856201171875	5.195219492124582
220.0	260.0	1.767242431640625	2.689910888671875	3.21850375192986
220.0	280.0	-0.8201751708984375	0.0504150390625	0.8217231815653947
220.0	300.0	-0.7946319580078125	-0.032073974609375	0.7952790004360563
220.0	320.0	-0.8400726318359375	-0.220062255859375	0.8684177699780651
220.0	340.0	-0.851287841796875	-0.280487060546875	0.89630574065182
220.0	360.0	-0.8882293701171875	-0.0380859375	0.8890455289657722
220.0	380.0	-0.7985076904296875	-0.160400390625	0.8144586036061049
220.0	400.0	-0.7932586669921875	-0.071502685546875	0.7964746994089879
220.0	420.0	-0.5209197998046875	0.09320068359375	0.5291916526655518
220.0	440.0	-0.3958282470703125	0.1876220703125	0.43804342529834306
220.0	460.0	-0.29205322265625	0.31646728515625	0.430635144220799
220.0	480.0	-0.1469573974609375	0.009765625	0.14728151309696877
220.0	500.0	-0.1627960205078125	-0.309539794921875	0.34973908693975936
220.0	520.0	-0.203277587890625	-0.494384765625	0.5345447354718939
220.0	540.0	-0.3590087890625	-0.744140625	0.8262158195045125
220.0	560.0	-0.3138885498046875	-0.744384765625	0.8078580945890658
220.0	580.0	0.39599609375	0.27197265625	0.4803977851873793
220.0	600.0	0.286651611328125	-0.4571533203125	0.5395908677412486
220.0	620.0	0.406494140625	-0.697265625	0.8071039822532768
220.0	640.0	0.390380859375	-0.7286376953125	0.8266257353825098
220.0	660.0	0.2606201171875	-0.8343505859375	0.8741073994293126
220.0	680.0	0.4978179931640625	-1.58203125	1.6585070486116291
220.0	700.0	0.2725372314453125	-1.0477294921875	1.0825957839024465
220.0	720.0	-0.025848388671875	-0.73046875	0.7309259428447555
220.0	740.0	-0.197601318359375	-0.631591796875	0.6617812923444983
220.0	760.0	-0.641876220703125	-0.55322265625	0.8473844405536559
220.0	780.0	-0.7514190673828125	-0.6085205078125	0.9669166578639746
220.0	800.0	-0.8797454833984375	-0.62109375	1.0768981204594115
240.0	0.0	0.508636474609375	-0.43967533111572266	0.6723283870957508
240.0	20.0	0.4945831298828125	-0.45487022399902344	0.6719519276299464
240.0	40.0	0.4951324462890625	-0.4685859680175781	0.6817103114895374
240.0	60.0	0.3164520263671875	-0.4286613464355469	0.532815573083065
240.0	80.0	-0.5976715087890625	-0.225616455078125	0.6388380211135011
240.0	100.0	-1.51226806640625	-0.16329193115234375	1.5210584996809162
240.0	120.0	-0.4631500244140625	0.17095184326171875	0.4936926957423271
240.0	140.0	1.270050048828125	0.6038055419921875	1.4062746030092423
240.0	160.0	2.290130615234375	1.0118255615234375	2.5036951095902227
240.0	180.0	2.7696533203125	1.670135498046875	3.234243666849228
240.0	200.0	2.65570068359375	2.5605621337890625	3.689068251175994
240.0	220.0	1.9281005859375	3.1900177001953125	3.7274367596314657
240.0	240.0	1.4504547119140625	2.887054443359375	3.2309290042083587
240.0	260.0	0.8704071044921875	1.66302490234375	1.8770349899151888
240.0	280.0	0.3466339111328125	0.569915771484375	0.6670525128757562
240.0	300.0	-0.18914794921875	0.033905029296875	0.19216268551745622
240.0	320.0	-0.3976593017578125	-0.197021484375	0.44379092552669364
240.0	340.0	-0.494384765625	-0.289154052734375	0.5727358576995157
240.0	360.0	-0.7271575927734375	-0.236602783203125	0.7646823142635936
240.0	380.0	-0.6112823486328125	-0.607879638671875	0.862081066293592
240.0	400.0	-0.4709930419921875	-0.515106201171875	0.697974816229622
240.0	420.0	-0.269073486328125	-0.25140380859375	0.3682450488739999
240.0	440.0	-0.2498321533203125	-0.103759765625	0.27052207635462777
240.0	460.0	-0.239990234375	0.060791015625	0.24756990967418965
240.0	480.0	-0.1591033935546875	-0.024749755859375	0.1610168943176971
240.0	500.0	-0.14898681640625	-0.2076416015625	0.25556233322285515
240.0	520.0	-0.104400634765625	-0.2608642578125	0.28097980985033766
240.0	540.0	-0.0961761474609375	-0.4857177734375	0.49514806550516843
240.0	560.0	0.2627716064453125	-0.3424072265625	0.4316151363843411
240.0	580.0	0.9463958740234375	0.3494873046875	1.0088639781984088
240.0	600.0	0.57928466796875	-0.381591796875	0.6936735730773922
240.0	620.0	0.5128326416015625	-0.61669921875	0.8020693515519073
240.0	640.0	0.4597320556640625	-0.6717529296875	0.8140058731660625
240.0	660.0	0.44573974609375	-0.718017578125	0.8451231648370616
240.0	680.0	0.6859283447265625	-1.1290283203125	1.3210611803270078
240.0	700.0	0.41241455078125	-1.044921875	1.1233643605480885
240.0	720.0	0.0337677001953125	-0.6328125	0.6337128038257792
240.0	740.0	-0.11895751953125	-0.5997314453125	0.611415323613702
240.0	760.0	-0.5107574462890625	-0.4959716796875	0.7119417644665641
240.0	780.0	-0.691162109375	-0.4188232421875	0.8081571441447194
240.0	800.0	-0.72308349609375	-0.53662109375	0.9004509651172609
260.0	0.0	0.496124267578125	-0.5521332621574402	0.7422872948263007
260.0	20.0	0.52056884765625	-0.6047096252441406	0.7979133135955716
260.0	40.0	0.50677490234375	-0.6005401611328125	0.7857921396774987
260.0	60.0	0.308380126953125	-0.5897560119628906	0.6655151811536674
260.0	80.0	-0.63800048828125	-0.3159637451171875	0.7119534474076183
260.0	100.0	-0.779052734375	-0.12618255615234375	0.7892054234572287
260.0	120.0	0.19757080078125	0.08303070068359375	0.21430893256547406
260.0	140.0	1.043792724609375	0.3182373046875	1.091227856152063
260.0	160.0	1.79296875	0.5302581787109375	1.8697354557707897
260.0	180.0	2.432159423828125	1.21343994140625	2.7180573861336996
260.0	200.0	2.54364013671875	1.7689056396484375	3.098246650463231
260.0	220.0	1.960693359375	2.178192138671875	2.9306721827030024
260.0	240.0	1.5635986328125	1.7507171630859375	2.3473072380190865
260.0	260.0	0.953338623046875	1.135833740234375	1.4828933932173687
260.0	280.0	0.234039306640625	0.48858642578125	0.5417481818248414
260.0	300.0	-0.372711181640625	0.053314208984375	0.3765050196206959
260.0	320.0	-0.6063232421875	-0.14849853515625	0.6242432930839656
260.0	340.0	-0.543212890625	-0.29986572265625	0.6204834374625348
260.0	360.0	-0.516998291015625	-0.4010009765625	0.6542851183674863
260.0	380.0	-0.272735595703125	-0.505523681640625	0.574403079607892
260.0	400.0	-0.087615966796875	-0.445953369140625	0.4544787839774544
260.0	420.0	-0.0965576171875	-0.331756591796875	0.3455225168315462
260.0	440.0	-0.088226318359375	-0.194488525390625	0.21356420524017963
260.0	460.0	-0.070526123046875	-0.078582763671875	0.10558970015267924
260.0	480.0	-0.05340576171875	-0.012969970703125	0.05495812519364015
260.0	500.0	0.03253173828125	-0.0379638671875	0.04999569188870063
260.0	520.0	0.454559326171875	0.134765625	0.4741159717742798
260.0	540.0	0.48040771484375	-0.086669921875	0.4881631365017359
260.0	560.0	0.4796142578125	-0.14794921875	0.5019151398650677
260.0	580.0	1.4967041015625	0.305419921875	1.527548525026993
260.0	600.0	0.759521484375	-0.2625732421875	0.8036277700154836
260.0	620.0	0.592010498046875	-0.5213623046875	0.788856820054673
260.0	640.0	0.44610595703125	-0.613525390625	0.7585670239605241
260.0	660.0	0.371978759765625	-0.6229248046875	0.7255367047997865
260.0	680.0	0.1934814453125	-0.980712890625	0.9996163481647632
260.0	700.0	0.11846923828125	-1.017822265625	1.024693673651276
260.0	720.0	-0.10504150390625	-0.57861328125	0.5880706137716613
260.0	740.0	-0.20489501953125	-0.6234130859375	0.6562208810658405
260.0	760.0	-0.469879150390625	-0.5355224609375	0.7124399779212083
260.0	780.0	-0.68682861328125	-0.1719970703125	0.7080371008767322
260.0	800.0	-0.9183349609375	-0.216064453125	0.9434102757466049
280.0	0.0	0.58868408203125	-0.6726000905036926	0.8938343415770905
280.0	20.0	0.6181640625	-0.7317924499511719	0.9579389322770228
280.0	40.0	0.539886474609375	-0.6560211181640625	0.8496123309741721
280.0	60.0	0.503448486328125	-0.6401710510253906	0.814419641804539
280.0	80.0	-0.763153076171875	-0.30449676513671875	0.8216574089298543
280.0	100.0	-0.329254150390625	-0.09671783447265625	0.3431656087875538
280.0	120.0	0.295623779296875	-0.0041961669921875	0.2956535585836805
280.0	140.0	0.74237060546875	0.1236114501953125	0.7525914605437845
280.0	160.0	1.363555908203125	0.2534637451171875	1.3869133299829806
280.0	180.0	1.835693359375	0.5652008056640625	1.9207347709605245
280.0	200.0	2.1676025390625	1.07598876953125	2.4199695451611722
280.0	220.0	2.2349853515625	1.18035888671875	2.5275297472344174
280.0	240.0	2.012542724609375	0.91876220703125	2.2123408895211107
280.0	260.0	1.443756103515625	0.56561279296875	1.5505965039327705
280.0	280.0	0.628326416015625	0.2288818359375	0.6687159186718684
280.0	300.0	-0.05645751953125	0.045257568359375	0.07235813019574909
280.0	320.0	-0.239959716796875	-0.085418701171875	0.2547096782517824
280.0	340.0	-0.169891357421875	-0.19921875	0.2618228096981044
280.0	360.0	-0.076141357421875	-0.3707275390625	0.3784658697021215
280.0	380.0	0.079315185546875	-0.45831298828125	0.4651254603713114
280.0	400.0	0.20135498046875	-0.434051513671875	0.47848149878591606
280.0	420.0	0.250518798828125	-0.3543701171875	0.4339790876548881
280.0	440.0	0.268707275390625	-0.2406005859375	0.36068302122684054
280.0	460.0	0.321044921875	-0.11944580078125	0.3425450936533742
280.0	480.0	0.3533935546875	-0.0379638671875	0.35542686970247084
280.0	500.0	0.41424560546875	-0.026641845703125	0.41510144494164364
280.0	520.0	0.667633056640625	-0.0145263671875	0.6677910703677985
280.0	540.0	0.8341064453125	-0.17333984375	0.8519273816136731
280.0	560.0	0.816375732421875	-0.2060546875	0.8419785452896502
280.0	580.0	1.69610595703125	-0.018798828125	1.6962101324469694
280.0	600.0	0.63641357421875	-0.2301025390625	0.6767343762015446
280.0	620.0	0.28460693359375	-0.52197265625	0.5945221278660012
280.0	640.0	0.16192626953125	-0.62890625	0.6494175760274505
280.0	660.0	0.172027587890625	-0.5960693359375	0.6203967635638011
280.0	680.0	0.000946044921875	-0.877685546875	0.8776860567391178
280.0	700.0	-0.1663818359375	-0.99609375	1.0098938925050471
280.0	720.0	-0.32012939453125	-0.5494384765625	0.6358973728285607
280.0	740.0	-0.330780029296875	-0.6103515625	0.6942221961503628
280.0	760.0	-0.4403076171875	-0.43212890625	0.6169328888705443
280.0	780.0	-0.56304931640625	0.123779296875	0.5764944466691894
280.0	800.0	-0.4869384765625	0.1346435546875	0.5052108141913573
300.0	0.0	1.30340576171875	-1.1011451482772827	1.7062787630560938
300.0	20.0	1.293914794921875	-1.1385002136230469	1.7234843291824389
300.0	40.0	1.02459716796875	-0.83026123046875	1.3187619449427048
300.0	60.0	0.663177490234375	-0.6448860168457031	0.9250310039542896
300.0	80.0	-0.578216552734375	-0.294097900390625	0.6487125379320168
300.0	100.0	-0.051239013671875	-0.10654449462890625	0.11822506442288634
300.0	120.0	0.4176025390625	-0.07033538818359375	0.4234842942334269
300.0	140.0	0.67132568359375	0.0120697021484375	0.6714341748545182
300.0	160.0	0.9398193359375	0.1319122314453125	0.9490317281349898
300.0	180.0	1.0626220703125	0.291839599609375	1.101969153930991
300.0	200.0	1.170257568359375	0.54296875	1.2900844312598148
300.0	220.0	1.28070068359375	0.812530517578125	1.516706986518251
300.0	240.0	1.40814208984375	0.4987030029296875	1.493843643197176
300.0	260.0	1.4927978515625	0.305511474609375	1.523739704394294
300.0	280.0	1.184326171875	0.100616455078125	1.1885925089872393
300.0	300.0	0.6964111328125	-0.029205322265625	0.6970232540983324
300.0	320.0	0.470855712890625	-0.118499755859375	0.48553814937702905
300.0	340.0	0.387298583984375	-0.21942138671875	0.44513586477151135
300.0	360.0	0.2587890625	-0.343902587890625	0.4303960604228365
300.0	380.0	0.306243896484375	-0.433441162109375	0.5307132607582536
300.0	400.0	0.34918212890625	-0.39581298828125	0.527822016251344
300.0	420.0	0.351165771484375	-0.368865966796875	0.5092931381073277
300.0	440.0	0.3753662109375	-0.276123046875	0.4659868338581136
300.0	460.0	0.40692138671875	-0.15673828125	0.4360641051248252
300.0	480.0	0.47406005859375	-0.126220703125	0.49057578930403717
300.0	500.0	0.425811767578125	-0.076812744140625	0.4326844798122764
300.0	520.0	0.69134521484375	-0.1234130859375	0.7022741600457528
300.0	540.0	0.805694580078125	-0.2752685546875	0.851420303708463
300.0	560.0	0.692047119140625	-0.283447265625	0.7478446145431066
300.0	580.0	0.889892578125	-0.6607666015625	1.1083868017720235
300.0	600.0	0.05169677734375	-0.328857421875	0.33289602086838016
300.0	620.0	-0.151123046875	-0.5841064453125	0.6033394689164534
300.0	640.0	-0.197174072265625	-0.665283203125	0.6938871342906351
300.0	660.0	-0.099578857421875	-0.6201171875	0.6280615217304403
300.0	680.0	-0.224395751953125	-0.850830078125	0.8799234485662955
300.0	700.0	-0.369171142578125	-0.9910888671875	1.0576126300188744
300.0	720.0	-0.36285400390625	-0.6048583984375	0.7053486445093479
300.0	740.0	-0.38275146484375	-0.6209716796875	0.7294549409072171
300.0	760.0	-0.43792724609375	-0.4769287109375	0.6474884309296663
300.0	780.0	-0.5897216796875	0.2293701171875	0.6327577025624057
300.0	800.0	-0.55804443359375	0.16943359375	0.5831992220125206
320.0	0.0	1.44049072265625	-1.3098721504211426	1.9469921860417503
320.0	20.0	1.35772705078125	-1.2577934265136719	1.8508017311976328
320.0	40.0	0.95697021484375	-0.7165756225585938	1.19552190065399
320.0	60.0	0.39837646484375	-0.5294075012207031	0.6625527224984834
320.0	80.0	-0.28240966796875	-0.269073486328125	0.3900714826887391
320.0	100.0	0.176971435546875	-0.12674713134765625	0.21767802898864588
320.0	120.0	0.39764404296875	-0.10811614990234375	0.412079951924671
320.0	140.0	0.603424072265625	-0.0748443603515625	0.6080479333622184
320.0	160.0	0.707794189453125	-0.0137481689453125	0.707927698831565
320.0	180.0	0.819671630859375	0.0483856201171875	0.8210985024159966
320.0	200.0	1.04608154296875	0.1864013671875	1.0625592050465942
320.0	220.0	1.19891357421875	0.3644561767578125	1.2530850183538627
320.0	240.0	1.5347900390625	0.449615478515625	1.5992918878448377
320.0	260.0	1.856842041015625	0.257568359375	1.8746209817011548
320.0	280.0	1.774658203125	0.084808349609375	1.776683481682182
320.0	300.0	1.3804931640625	-0.0130615234375	1.3805549534219204
320.0	320.0	1.20941162109375	-0.111602783203125	1.2145499785744909
320.0	340.0	1.016143798828125	-0.243408203125	1.0448903163707635
320.0	360.0	0.75274658203125	-0.4010009765625	0.8528946007355235
320.0	380.0	0.6639404296875	-0.472869873046875	0.8151213474133712
320.0	400.0	0.542938232421875	-0.4505615234375	0.7055406512935387
320.0	420.0	0.4554443359375	-0.393798828125	0.6020855920632661
320.0	440.0	0.512908935546875	-0.314300537109375	0.6015483386986202
320.0	460.0	0.509185791015625	-0.244232177734375	0.564729604689787
320.0	480.0	0.57269287109375	-0.1884765625	0.60291005897515
320.0	500.0	0.430328369140625	-0.163970947265625	0.46050947529276354
320.0	520.0	0.3253173828125	-0.217041015625	0.3910731415266282
320.0	540.0	0.298248291015625	-0.2921142578125	0.4174718945163718
320.0	560.0	0.2342529296875	-0.313232421875	0.39113806409099944
320.0	580.0	0.126708984375	-0.8642578125	0.8734968421171476
320.0	600.0	-0.573028564453125	-0.341796875	0.6672232305900139
320.0	620.0	-0.436126708984375	-0.6690673828125	0.7986599207629679
320.0	640.0	-0.413116455078125	-0.7449951171875	0.851870254257967
320.0	660.0	-0.1871337890625	-0.7005615234375	0.7251244742318101
320.0	680.0	-0.340576171875	-0.93798828125	0.9979048775366111
320.0	700.0	-0.3160400390625	-1.1326904296875	1.175954470120455
320.0	720.0	-0.278472900390625	-0.79296875	0.8404442841310359
320.0	740.0	-0.3458251953125	-0.765380859375	0.8398826856237378
320.0	760.0	-0.301513671875	-0.5750732421875	0.6493225147856712
320.0	780.0	-0.466827392578125	0.0528564453125	0.4698101938787239
320.0	800.0	-0.552825927734375	-0.043212890625	0.5545122724444794
340.0	0.0	1.66265869140625	-1.7660599946975708	2.4255724744851324
340.0	20.0	1.451324462890625	-1.4065818786621094	2.0210925950993412
340.0	40.0	1.037841796875	-0.6495742797851562	1.2243620135805966
340.0	60.0	0.439056396484375	-0.4252281188964844	0.6112196596920679
340.0	80.0	-0.202972412109375	-0.2487640380859375	0.32106283921114215
340.0	100.0	0.113922119140625	-0.14467620849609375	0.1841451995961229
340.0	120.0	0.289337158203125	-0.1424407958984375	0.32249863790912436
340.0	140.0	0.388519287109375	-0.1390380859375	0.41264854997581246
340.0	160.0	0.4716796875	-0.066864013671875	0.4763953441464456
340.0	180.0	0.62109375	-0.0374908447265625	0.6222242439244663
340.0	200.0	0.89178466796875	0.0841827392578125	0.895749199058019
340.0	220.0	1.10302734375	0.24273681640625	1.129420419108501
340.0	240.0	1.507965087890625	0.465576171875	1.5782014694311877
340.0	260.0	1.838348388671875	0.251953125	1.8555336632165274
340.0	280.0	1.847808837890625	0.08245849609375	1.8496477786229315
340.0	300.0	1.418060302734375	-0.088409423828125	1.420813586791993
340.0	320.0	1.20306396484375	-0.207550048828125	1.2208357490973636
340.0	340.0	1.0595703125	-0.367919921875	1.121630204677038
340.0	360.0	0.844329833984375	-0.566558837890625	1.0167997764299803
340.0	380.0	0.74774169921875	-0.617645263671875	0.9698470603589225
340.0	400.0	0.680145263671875	-0.60382080078125	0.9095037873210833
340.0	420.0	0.465972900390625	-0.34710693359375	0.5810455810410292
340.0	440.0	0.44622802734375	-0.14727783203125	0.4699044713502092
340.0	460.0	0.512420654296875	-0.096466064453125	0.5214217376952288
340.0	480.0	0.586151123046875	-0.0374755859375	0.5873479025164487
340.0	500.0	0.3948974609375	-0.286376953125	0.487807097053787
340.0	520.0	0.379150390625	-0.4815673828125	0.6129128509828873
340.0	540.0	0.2259521484375	-0.4976806640625	0.5465715111174502
340.0	560.0	0.086761474609375	-0.4842529296875	0.49196387406731407
340.0	580.0	-0.14990234375	-0.8863525390625	0.8989391170509178
340.0	600.0	-0.72247314453125	-0.46337890625	0.8583049896897482
340.0	620.0	-0.524200439453125	-0.912109375	1.0520121732592926
340.0	640.0	-0.507537841796875	-0.995361328125	1.1172908459226691
340.0	660.0	-0.326568603515625	-0.9901123046875	1.0425782602259355
340.0	680.0	-0.235076904296875	-1.1495361328125	1.1733262426006332
340.0	700.0	-0.2576904296875	-1.3572998046875	1.381545191934471
340.0	720.0	-0.250152587890625	-1.0042724609375	1.0349586914586684
340.0	740.0	-0.248138427734375	-0.8914794921875	0.9253693123879625
340.0	760.0	-0.234344482421875	-0.7291259765625	0.765860317642712
340.0	780.0	-0.416656494140625	-0.2794189453125	0.5016747762336736
340.0	800.0	-0.43450927734375	-0.216552734375	0.4854826452748617
360.0	0.0	2.036285400390625	-1.9589916467666626	2.8256161282002847
360.0	20.0	1.66888427734375	-1.3230724334716797	2.1297172101896162
360.0	40.0	1.2589111328125	-0.6038589477539062	1.3962459916152694
360.0	60.0	0.51751708984375	-0.3369865417480469	0.6175628450608506
360.0	80.0	-0.09759521484375	-0.2307891845703125	0.2505762831455273
360.0	100.0	0.01715087890625	-0.17328643798828125	0.17413311643085957
360.0	120.0	0.107696533203125	-0.17000579833984375	0.20124739683568438
360.0	140.0	0.1865234375	-0.1566925048828125	0.24360528283119523
360.0	160.0	0.28948974609375	-0.0854644775390625	0.30184182946445437
360.0	180.0	0.445587158203125	-0.028350830078125	0.44648816907243516
360.0	200.0	0.764373779296875	0.0647430419921875	0.7671107716379623
360.0	220.0	1.017974853515625	0.2170562744140625	1.0408584095123943
360.0	240.0	1.3822021484375	0.62396240234375	1.5165130591867069
360.0	260.0	1.669281005859375	0.2193603515625	1.6836323946635472
360.0	280.0	1.413970947265625	-0.33270263671875	1.4525855858402483
360.0	300.0	1.15093994140625	-0.451904296875	1.2364789695980722
360.0	320.0	1.077178955078125	-0.61492919921875	1.2403436706473792
360.0	340.0	1.0079345703125	-0.766143798828125	1.2660601954543214
360.0	360.0	0.93524169921875	-0.81500244140625	1.2405265073571474
360.0	380.0	0.907684326171875	-0.74249267578125	1.1726833372939565
360.0	400.0	0.750396728515625	-0.808746337890625	1.1032524141004403
360.0	420.0	0.41510009765625	-0.411529541015625	0.5845208757630126
360.0	440.0	0.25250244140625	-0.06671142578125	0.26116641676502733
360.0	460.0	0.25238037109375	-0.039306640625	0.25542291148337076
360.0	480.0	0.26556396484375	-0.026336669921875	0.2668667075641064
360.0	500.0	0.12420654296875	-0.382232666015625	0.4019068004969066
360.0	520.0	0.1944580078125	-0.6683349609375	0.69604995281498
360.0	540.0	0.130340576171875	-0.697509765625	0.7095833558779819
360.0	560.0	0.069488525390625	-0.683837890625	0.6873593789390038
360.0	580.0	0.12115478515625	-0.9251708984375	0.9330700259261938
360.0	600.0	-0.30157470703125	-0.5771484375	0.6511893909068818
360.0	620.0	-0.73712158203125	-1.4278564453125	1.6068983337836595
360.0	640.0	-0.833221435546875	-1.528076171875	1.7404811828074873
360.0	660.0	-0.90234375	-1.56689453125	1.8081434443166338
360.0	680.0	-0.49371337890625	-1.6942138671875	1.7646851074005951
360.0	700.0	-0.149200439453125	-1.670166015625	1.6768170117462708
360.0	720.0	-0.101226806640625	-1.2724609375	1.276480984521915
360.0	740.0	-0.059814453125	-1.09765625	1.099284772916784
360.0	760.0	0.20361328125	-0.8282470703125	0.852907719382719
360.0	780.0	0.093231201171875	-0.5672607421875	0.5748711216429853
360.0	800.0	0.381622314453125	-0.6190185546875	0.7271998088118294
380.0	0.0	-1.223480224609375	-1.3719228506088257	1.838226364742072
380.0	20.0	-1.092498779296875	-1.1178035736083984	1.5630222045565663
380.0	40.0	-1.0186767578125	-0.70947265625	1.2413918748218942
380.0	60.0	-0.556610107421875	-0.3482322692871094	0.6565672281320787
380.0	80.0	-0.132354736328125	-0.23723602294921875	0.27165917399059014
380.0	100.0	-0.07177734375	-0.19677734375	0.20945956671661317
380.0	120.0	0.01220703125	-0.17618560791015625	0.17660798409644393
380.0	140.0	0.10650634765625	-0.1595001220703125	0.1917912694350777
380.0	160.0	0.125579833984375	-0.0877685546875	0.1532110110125113
380.0	180.0	0.21575927734375	-0.0084075927734375	0.21592302650745981
380.0	200.0	0.564239501953125	0.0762939453125	0.5693742017826741
380.0	220.0	0.798675537109375	0.240509033203125	0.8341026367475711
380.0	240.0	1.129852294921875	0.581298828125	1.2706197448173573
380.0	260.0	1.163543701171875	-0.1207275390625	1.1697901876938586
380.0	280.0	0.5484619140625	-0.577178955078125	0.7962072703524989
380.0	300.0	0.154022216796875	-0.441650390625	0.4677370103019844
380.0	320.0	0.113128662109375	-0.59698486328125	0.6076092668628335
380.0	340.0	-0.040863037109375	-0.69989013671875	0.701082014658765
380.0	360.0	0.077117919921875	-0.6666259765625	0.6710718040574969
380.0	380.0	0.408935546875	-0.77264404296875	0.8741893951730659
380.0	400.0	0.27069091796875	-0.968994140625	1.006093046212102
380.0	420.0	0.221710205078125	-0.52490234375	0.5698051294170906
380.0	440.0	0.1273193359375	-0.31622314453125	0.340891904334494
380.0	460.0	0.08795166015625	-0.2445068359375	0.25984435215029794
380.0	480.0	0.0743408203125	-0.223419189453125	0.23546271845161978
380.0	500.0	0.1260986328125	-0.59466552734375	0.6078881102704691
380.0	520.0	0.27935791015625	-0.9456787109375	0.986077616766185
380.0	540.0	0.44305419921875	-1.0308837890625	1.1220598959045034
380.0	560.0	0.491729736328125	-0.9981689453125	1.1127171145334271
380.0	580.0	0.508880615234375	-1.0159912109375	1.1363087702132566
380.0	600.0	0.29827880859375	-1.0025634765625	1.0459941549517346
380.0	620.0	-0.75360107421875	-1.86376953125	2.0103610234680485
380.0	640.0	-1.351837158203125	-2.0394287109375	2.446780163663032
380.0	660.0	-1.752105712890625	-2.11865234375	2.749283940014442
380.0	680.0	-1.02899169921875	-2.2264404296875	2.4527251994481873
380.0	700.0	-0.15252685546875	-1.995849609375	2.0016693295550905
380.0	720.0	-0.1585693359375	-1.575439453125	1.5833994141600718
380.0	740.0	0.016021728515625	-1.2459716796875	1.246074685710258
380.0	760.0	0.18341064453125	-1.000732421875	1.0174010245322007
380.0	780.0	-0.06695556640625	-0.835205078125	0.837884580594827
380.0	800.0	0.0667724609375	-0.85302734375	0.8556367282467663
400.0	0.0	-1.473876953125	-1.144594669342041	1.866121708260008
400.0	20.0	-1.041290283203125	-0.9466361999511719	1.407268826113632
400.0	40.0	-0.762939453125	-0.6914825439453125	1.0296721408855127
400.0	60.0	-0.233673095703125	-0.31871795654296875	0.39520153273792796
400.0	80.0	-0.045654296875	-0.24016571044921875	0.2444665279720899
400.0	100.0	-0.04681396484375	-0.2104644775390625	0.2156080787219774
400.0	120.0	0.0274658203125	-0.1915740966796875	0.1935329579272657
400.0	140.0	0.042083740234375	-0.1661376953125	0.1713848738829172
400.0	160.0	0.069732666015625	-0.0984039306640625	0.12060670909938767
400.0	180.0	0.114044189453125	0.0108184814453125	0.11455617263510001
400.0	200.0	0.34326171875	0.0904388427734375	0.35497576232949013
400.0	220.0	0.568511962890625	0.265289306640625	0.627362947716563
400.0	240.0	0.8250732421875	0.3778228759765625	0.9074667931031933
400.0	260.0	0.81536865234375	-0.8944091796875	1.2102866684939273
400.0	280.0	0.089324951171875	-1.023712158203125	1.027601834250386
400.0	300.0	-0.673919677734375	-0.6043701171875	0.9052242653546337
400.0	320.0	-0.759521484375	-0.64996337890625	0.9996625826479817
400.0	340.0	-1.024169921875	-0.497955322265625	1.138807943353973
400.0	360.0	-0.802581787109375	-0.38525390625	0.8902573208239076
400.0	380.0	0.214996337890625	-0.558990478515625	0.5989104944626594
400.0	400.0	0.185394287109375	-0.9530029296875	0.970868490417601
400.0	420.0	0.156036376953125	-0.561553955078125	0.582829473685522
400.0	440.0	3.0517578125e-05	-0.533782958984375	0.5337829598567545
400.0	460.0	-0.003631591796875	-0.502655029296875	0.5026681479230819
400.0	480.0	-0.06488037109375	-0.50921630859375	0.513332944092923
400.0	500.0	-0.026397705078125	-0.8228759765625	0.8232992843657037
400.0	520.0	0.22528076171875	-1.118408203125	1.140871741440672
400.0	540.0	0.498504638671875	-1.211181640625	1.3097586958537222
400.0	560.0	0.763458251953125	-1.17529296875	1.4014927987216024
400.0	580.0	1.091033935546875	-1.1170654296875	1.561470532132394
400.0	600.0	1.2713623046875	-1.26025390625	1.7901402229989403
400.0	620.0	0.375	-2.18212890625	2.214116429524839
400.0	640.0	-0.471038818359375	-2.4075927734375	2.4532387839568064
400.0	660.0	-1.460205078125	-2.5552978515625	2.943084433104488
400.0	680.0	-1.158477783203125	-2.6568603515625	2.8984440139288594
400.0	700.0	-0.472076416015625	-2.44921875	2.494299225816686
400.0	720.0	-0.541717529296875	-1.997314453125	2.0694740651212635
400.0	740.0	-0.151702880859375	-1.5328369140625	1.540325539999153
400.0	760.0	-0.22796630859375	-0.97900390625	1.0051951483700166
400.0	780.0	-0.5478515625	-0.852294921875	1.0131870352445316
400.0	800.0	-0.52337646484375	-0.8343505859375	0.9849181814783351
420.0	0.0	-0.24151611328125	-1.0706312656402588	1.0975342090071472
420.0	20.0	-0.163970947265625	-0.9137916564941406	0.9283865913645521
420.0	40.0	-0.072113037109375	-0.6891593933105469	0.692922044323385
420.0	60.0	0.020904541015625	-0.2968559265136719	0.2975910632753687
420.0	80.0	0.00628662109375	-0.23522186279296875	0.23530585700439036
420.0	100.0	-0.08050537109375	-0.21804046630859375	0.23242796674025998
420.0	120.0	-0.0699462890625	-0.20101165771484375	0.21283366719314947
420.0	140.0	-0.04351806640625	-0.1647186279296875	0.1703703274950706
420.0	160.0	-0.02630615234375	-0.117462158203125	0.12037180841404913
420.0	180.0	0.040863037109375	0.0046539306640625	0.04112720355711119
420.0	200.0	0.130706787109375	0.078125	0.1522753421321242
420.0	220.0	0.17254638671875	0.27813720703125	0.3273111081293161
420.0	240.0	0.2874755859375	0.2173309326171875	0.36038166821075324
420.0	260.0	0.403900146484375	-0.874114990234375	0.9629186593282638
420.0	280.0	-0.267852783203125	-1.001007080078125	1.036224052913362
420.0	300.0	-0.787109375	-0.68267822265625	1.041916850762088
420.0	320.0	-0.798797607421875	-0.633941650390625	1.0197841113308745
420.0	340.0	-1.19537353515625	-0.2882080078125	1.229626668675985
420.0	360.0	-0.837738037109375	-0.15423583984375	0.851817887292921
420.0	380.0	0.420989990234375	-0.166534423828125	0.4527320247092144
420.0	400.0	0.234283447265625	-0.61553955078125	0.6586180017572006
420.0	420.0	0.279937744140625	-0.56842041015625	0.6336141596245632
420.0	440.0	0.15667724609375	-0.678558349609375	0.6964116550346643
420.0	460.0	-0.029693603515625	-0.723236083984375	0.7238453862993098
420.0	480.0	-0.20538330078125	-0.755615234375	0.7830304481049173
420.0	500.0	-0.121368408203125	-0.893890380859375	0.9020921812667921
420.0	520.0	0.3084716796875	-1.2017822265625	1.2407398185158514
420.0	540.0	1.08270263671875	-1.34130859375	1.7237615099616699
420.0	560.0	1.74847412109375	-1.290283203125	2.1730146102594596
420.0	580.0	2.168548583984375	-1.2115478515625	2.484039282645576
420.0	600.0	2.018341064453125	-1.683837890625	2.6284997040825826
420.0	620.0	0.1300048828125	-2.7069091796875	2.710029257523163
420.0	640.0	-0.91815185546875	-2.952392578125	3.0918642863276347
420.0	660.0	-1.488983154296875	-3.065673828125	3.4081412608972745
420.0	680.0	-1.646759033203125	-3.1256103515625	3.5328820222632324
420.0	700.0	-1.389923095703125	-3.0469970703125	3.3490412595938435
420.0	720.0	-1.45623779296875	-2.3951416015625	2.8030932558881934
420.0	740.0	-0.73687744140625	-1.684814453125	1.838909488015197
420.0	760.0	-0.89892578125	-0.88525390625	1.2616425954789283
420.0	780.0	-1.22265625	-0.7862548828125	1.4536454335258515
420.0	800.0	-1.19464111328125	-0.762939453125	1.4174780416911361
440.0	0.0	0.499542236328125	-0.6867227554321289	0.8491940818823456
440.0	20.0	0.5830078125	-0.6332111358642578	0.8607290235716109
440.0	40.0	0.623291015625	-0.5254440307617188	0.8152196756837792
440.0	60.0	0.69598388671875	-0.2741546630859375	0.7480336555689869
440.0	80.0	0.352294921875	-0.228118896484375	0.419702207418738
440.0	100.0	0.040740966796875	-0.2216339111328125	0.2253473251218472
440.0	120.0	-0.034423828125	-0.2078704833984375	0.21070153727744756
440.0	140.0	-0.012725830078125	-0.1789703369140625	0.17942220666993913
440.0	160.0	0.02081298828125	-0.14093017578125	0.14245874815864934
440.0	180.0	0.055084228515625	-0.025909423828125	0.06087339709813316
440.0	200.0	-0.129302978515625	0.0748138427734375	0.1493866504194428
440.0	220.0	-0.330230712890625	0.326568603515625	0.46443446958467227
440.0	240.0	-0.280975341796875	0.210296630859375	0.3509584243876687
440.0	260.0	-0.088531494140625	-0.8414306640625	0.8460752849950359
440.0	280.0	-0.992645263671875	-0.95660400390625	1.3785629618481976
440.0	300.0	-1.228118896484375	-0.75537109375	1.4418257568704584
440.0	320.0	-1.177398681640625	-0.6910400390625	1.365212068184494
440.0	340.0	-1.555572509765625	-0.341217041015625	1.5925560907603802
440.0	360.0	-1.313812255859375	-0.100006103515625	1.3176129417953808
440.0	380.0	0.392730712890625	-0.027862548828125	0.39371783611461925
440.0	400.0	0.14984130859375	-0.336669921875	0.36850923198260044
440.0	420.0	0.286376953125	-0.381134033203125	0.47673358445450353
440.0	440.0	0.394927978515625	-0.6087646484375	0.7256462674069721
440.0	460.0	0.361236572265625	-0.727508544921875	0.8122564521606227
440.0	480.0	0.376190185546875	-0.7806396484375	0.8665548548213298
440.0	500.0	0.489013671875	-0.862152099609375	0.9911814234243517
440.0	520.0	0.84954833984375	-1.110595703125	1.398268642833338
440.0	540.0	1.43817138671875	-1.2796630859375	1.9250648173730718
440.0	560.0	2.07843017578125	-1.3233642578125	2.4639734078219484
440.0	580.0	2.445159912109375	-1.3013916015625	2.769914637024783
440.0	600.0	1.976165771484375	-2.071044921875	2.8625964131904205
440.0	620.0	0.048126220703125	-3.3822021484375	3.3825445312684956
440.0	640.0	-0.824615478515625	-3.82275390625	3.9106825638444738
440.0	660.0	-1.188385009765625	-4.002685546875	4.175374296826293
440.0	680.0	-1.497406005859375	-4.0125732421875	4.282869221713737
440.0	700.0	-1.778228759765625	-3.8070068359375	4.201832763322744
440.0	720.0	-1.863739013671875	-2.6182861328125	3.21386766752473
440.0	740.0	-1.327484130859375	-1.45703125	1.971079445674383
440.0	760.0	-2.10772705078125	-0.711181640625	2.2244758138844962
440.0	780.0	-2.42498779296875	-0.6365966796875	2.50715398981327
440.0	800.0	-2.4078369140625	-0.616943359375	2.4856181753034665
460.0	0.0	0.65863037109375	-0.461034893989563	0.8039571749807688
460.0	20.0	0.7664794921875	-0.46711158752441406	0.8975990458682463
460.0	40.0	0.826904296875	-0.4341773986816406	0.9339597045463441
460.0	60.0	1.03668212890625	-0.2546043395996094	1.067489206566768
460.0	80.0	0.977142333984375	-0.19489288330078125	0.9963886675518363
460.0	100.0	0.568939208984375	-0.21160125732421875	0.6070147573337542
460.0	120.0	0.255401611328125	-0.21572113037109375	0.33431360899249235
460.0	140.0	0.13787841796875	-0.1922607421875	0.23658962599415398
460.0	160.0	0.10552978515625	-0.1766357421875	0.20575889038691195
460.0	180.0	0.128143310546875	-0.092803955078125	0.15821909529527556
460.0	200.0	-0.141693115234375	-0.0216827392578125	0.1433425271388228
460.0	220.0	-0.5106201171875	0.1935882568359375	0.5460854486812051
460.0	240.0	-0.649871826171875	0.1385650634765625	0.6644799976434441
460.0	260.0	-0.574432373046875	-0.868743896484375	1.0414838015461971
460.0	280.0	-1.18804931640625	-1.03033447265625	1.5725934960304238
460.0	300.0	-1.16949462890625	-0.849578857421875	1.4455109553437586
460.0	320.0	-1.008148193359375	-0.798797607421875	1.2862505189101707
460.0	340.0	-1.0718994140625	-0.501373291015625	1.1833611159791289
460.0	360.0	-0.84930419921875	-0.070892333984375	0.8522577930581535
460.0	380.0	0.550750732421875	0.082183837890625	0.5568487698412059
460.0	400.0	0.19561767578125	-0.11724853515625	0.2280646708158557
460.0	420.0	0.28936767578125	-0.177398681640625	0.33941706503190794
460.0	440.0	0.49395751953125	-0.422637939453125	0.6500898852979091
460.0	460.0	0.69586181640625	-0.61102294921875	0.9260522188322777
460.0	480.0	0.86859130859375	-0.7645263671875	1.1571306872992
460.0	500.0	1.138916015625	-0.89117431640625	1.4461401567169319
460.0	520.0	1.445037841796875	-1.0657958984375	1.7955654433495785
460.0	540.0	2.015625	-1.2210693359375	2.3566405037238596
460.0	560.0	2.38916015625	-1.3319091796875	2.735336965558056
460.0	580.0	2.602142333984375	-1.3349609375	2.9245966270521015
460.0	600.0	2.228912353515625	-1.639892578125	2.7671823119274275
460.0	620.0	0.216094970703125	-2.7296142578125	2.7381546765689606
460.0	640.0	-0.83148193359375	-4.2142333984375	4.295477312522891
460.0	660.0	-1.088623046875	-4.9852294921875	5.102706461081555
460.0	680.0	-1.3563232421875	-4.783203125	4.971784877919375
460.0	700.0	-1.2987060546875	-2.911865234375	3.1883532676985067
460.0	720.0	-1.859771728515625	-2.1865234375	2.8704765501433402
460.0	740.0	-2.588775634765625	-1.002197265625	2.775996874346654
460.0	760.0	-3.122100830078125	-0.60498046875	3.180175303461035
460.0	780.0	-3.445220947265625	-0.561279296875	3.4906420361558625
460.0	800.0	-3.459991455078125	-0.5489501953125	3.503268072264421
480.0	0.0	0.626434326171875	-0.4358050227165222	0.7631159694511441
480.0	20.0	0.464569091796875	-0.36176300048828125	0.5888097397082163
480.0	40.0	0.551422119140625	-0.3478736877441406	0.6519834783966887
480.0	60.0	0.61962890625	-0.24443817138671875	0.6661005938230757
480.0	80.0	0.6309814453125	-0.15694427490234375	0.6502069591701352
480.0	100.0	0.657806396484375	-0.1694183349609375	0.6792730139470396
480.0	120.0	0.53802490234375	-0.21143341064453125	0.5780786128882306
480.0	140.0	0.4219970703125	-0.1961822509765625	0.4653697486414045
480.0	160.0	0.260101318359375	-0.1838226318359375	0.31850189291019226
480.0	180.0	0.20013427734375	-0.1488189697265625	0.24940091162299421
480.0	200.0	-0.05157470703125	-0.151947021484375	0.1604613590349165
480.0	220.0	-0.463470458984375	0.01593017578125	0.46374415020742715
480.0	240.0	-0.731689453125	0.0053863525390625	0.7317092787494475
480.0	260.0	-0.80438232421875	-0.809173583984375	1.1409613545312025
480.0	280.0	-1.166656494140625	-0.967987060546875	1.5159440374587294
480.0	300.0	-0.99945068359375	-0.854034423828125	1.3146392912200104
480.0	320.0	-0.7742919921875	-0.8153076171875	1.1243907682872742
480.0	340.0	-0.666107177734375	-0.5819091796875	0.8844868939864702
480.0	360.0	-0.33270263671875	-0.240692138671875	0.4106382228897471
480.0	380.0	0.743621826171875	0.0450439453125	0.744984816871129
480.0	400.0	0.369384765625	-0.03955078125	0.3714961229586677
480.0	420.0	0.50830078125	-0.069915771484375	0.513086639196165
480.0	440.0	0.7230224609375	-0.283477783203125	0.7766087384197249
480.0	460.0	0.97406005859375	-0.455535888671875	1.0753166713186095
480.0	480.0	1.32666015625	-0.673858642578125	1.4879894624487457
480.0	500.0	1.724029541015625	-0.870025634765625	1.931119484507335
480.0	520.0	2.230133056640625	-1.050048828125	2.464973831862712
480.0	540.0	2.599151611328125	-1.1513671875	2.8427513959404274
480.0	560.0	2.737884521484375	-1.31787109375	3.038551607711402
480.0	580.0	2.71148681640625	-1.3671875	3.0366696257085906
480.0	600.0	1.910400390625	-1.765869140625	2.60152329882164
480.0	620.0	0.027313232421875	-2.7799072265625	2.780041402742006
480.0	640.0	-0.795501708984375	-4.01953125	4.097493677691721
480.0	660.0	-0.523406982421875	-3.194091796875	3.2366923357205484
480.0	680.0	-0.634368896484375	-1.5904541015625	1.712299081937435
480.0	700.0	-1.251556396484375	0.3385009765625	1.2965247104142366
480.0	720.0	-0.41510009765625	-2.040771484375	2.082560045355804
480.0	740.0	-2.834442138671875	-0.861083984375	2.962351745763139
480.0	760.0	-3.119964599609375	-0.6483154296875	3.1866113661986732
480.0	780.0	-3.13934326171875	-0.6591796875	3.207802047401229
480.0	800.0	-3.118743896484375	-0.6510009765625	3.185963867237648
500.0	0.0	0.4417724609375	-0.3967645764350891	0.5937887135644215
500.0	20.0	0.29071044921875	-0.3420677185058594	0.4489130086428453
500.0	40.0	0.242034912109375	-0.3407745361328125	0.41798107990234007
500.0	60.0	0.196136474609375	-0.3619117736816406	0.4116426224306529
500.0	80.0	0.1619873046875	-0.334991455078125	0.37210101028521864
500.0	100.0	0.227569580078125	-0.2626800537109375	0.34754672260649383
500.0	120.0	0.38775634765625	-0.2534332275390625	0.463231460469365
500.0	140.0	0.6605224609375	-0.16998291015625	0.6820440683329186
500.0	160.0	0.9154052734375	-0.0922088623046875	0.9200376562536497
500.0	180.0	0.57098388671875	-0.134490966796875	0.5866092558444748
500.0	200.0	0.421356201171875	-0.20062255859375	0.46668025379556854
500.0	220.0	0.1644287109375	-0.0948028564453125	0.1898009024497999
500.0	240.0	-0.34930419921875	-0.0479583740234375	0.35258109596350184
500.0	260.0	-0.73980712890625	-0.64697265625	0.9827961161480491
500.0	280.0	-1.155609130859375	-0.85406494140625	1.4369618601288001
500.0	300.0	-1.040618896484375	-0.883941650390625	1.3653719379772167
500.0	320.0	-0.79034423828125	-0.90948486328125	1.2049094287630433
500.0	340.0	-0.636260986328125	-0.9775390625	1.1663664353180854
500.0	360.0	-0.161407470703125	-0.646240234375	0.6660921949128628
500.0	380.0	0.92510986328125	-0.151153564453125	0.937377010165674
500.0	400.0	0.4075927734375	-0.0755615234375	0.41453758910703026
500.0	420.0	0.498199462890625	0.00238037109375	0.4982051495027437
500.0	440.0	0.8182373046875	-0.201751708984375	0.8427431630457649
500.0	460.0	1.162078857421875	-0.303924560546875	1.2011650217062357
500.0	480.0	1.663848876953125	-0.499298095703125	1.7371504464815195
500.0	500.0	2.222808837890625	-0.782623291015625	2.3565607026861835
500.0	520.0	2.67364501953125	-0.918701171875	2.827081451544818
500.0	540.0	2.945587158203125	-0.994140625	3.1088260306499222
500.0	560.0	3.13800048828125	-1.192626953125	3.356993612411794
500.0	580.0	2.5166015625	-1.2926025390625	2.8291526555433983
500.0	600.0	2.003753662109375	-1.6021728515625	2.5655382641271682
500.0	620.0	1.553924560546875	-1.7982177734375	2.3766086553274435
500.0	640.0	1.180694580078125	-1.836669921875	2.1834367619297286
500.0	660.0	0.945770263671875	-1.671630859375	1.9206330002529814
500.0	680.0	0.80078125	-1.3341064453125	1.5559854169547724
500.0	700.0	0.373870849609375	-0.6368408203125	0.7384752146172097
500.0	720.0	0.805450439453125	-1.880859375	2.0460651013446816
500.0	740.0	-2.399261474609375	-0.578857421875	2.4681028216840004
500.0	760.0	-3.016265869140625	-0.6307373046875	3.081507640890592
500.0	780.0	-3.076995849609375	-0.6463623046875	3.144151346140045
500.0	800.0	-3.059051513671875	-0.640625	3.1254114215448805
520.0	0.0	0.07373046875	-0.2767937481403351	0.28644538926585983
520.0	20.0	0.08349609375	-0.2776508331298828	0.2899337558981824
520.0	40.0	0.0318603515625	-0.2716560363769531	0.2735179776572695
520.0	60.0	0.0284423828125	-0.3007965087890625	0.3021382280343574
520.0	80.0	0.0250244140625	-0.367767333984375	0.3686177332212142
520.0	100.0	0.1033935546875	-0.2877044677734375	0.30571896887127237
520.0	120.0	0.269775390625	-0.23482513427734375	0.3576612993814733
520.0	140.0	0.6995849609375	-0.138763427734375	0.7132141378621967
520.0	160.0	1.1922607421875	0.00836181640625	1.1922900642608325
520.0	180.0	0.9566650390625	-0.103790283203125	0.9622787641072827
520.0	200.0	0.802978515625	-0.14801025390625	0.8165056838851282
520.0	220.0	0.78466796875	-0.060455322265625	0.7869934352791588
520.0	240.0	0.623779296875	0.0125274658203125	0.6239050798076167
520.0	260.0	-0.0167236328125	-0.35235595703125	0.35275260502206846
520.0	280.0	-0.1285400390625	-0.687103271484375	0.6990232094335064
520.0	300.0	-0.0865478515625	-0.741058349609375	0.7460951736446599
520.0	320.0	0.012451171875	-0.890472412109375	0.8905594580986433
520.0	340.0	0.37255859375	-1.02862548828125	1.0940156767244322
520.0	360.0	0.905029296875	-0.751953125	1.1766526804453905
520.0	380.0	1.119873046875	-0.42645263671875	1.1983227830937164
520.0	400.0	0.9708251953125	-0.154876708984375	0.983101396011309
520.0	420.0	0.949951171875	0.06658935546875	0.9522821909541463
520.0	440.0	1.07373046875	-0.028289794921875	1.074103082585101
520.0	460.0	1.4580078125	-0.0482177734375	1.4588048995620715
520.0	480.0	1.952392578125	-0.261993408203125	1.9698927191752025
520.0	500.0	2.4266357421875	-0.53668212890625	2.4852743777597723
520.0	520.0	3.1002197265625	-0.706787109375	3.179765772969124
520.0	540.0	3.2568359375	-0.8868408203125	3.3754210054990255
520.0	560.0	3.66455078125	-1.1116943359375	3.829464286935642
520.0	580.0	2.1837158203125	-1.32373046875	2.5536008180176064
520.0	600.0	1.341796875	-1.8709716796875	2.3023800468107845
520.0	620.0	1.21533203125	-1.8675537109375	2.2281806052065614
520.0	640.0	1.12255859375	-1.747314453125	2.0768354760311407
520.0	660.0	0.98291015625	-1.568359375	1.8509088320092348
520.0	680.0	0.8336181640625	-1.2525634765625	1.504604435150073
520.0	700.0	0.79345703125	-1.2724609375	1.4995769062983872
520.0	720.0	1.2821044921875	-2.2779541015625	2.6139752901878746
520.0	740.0	-2.1998291015625	-0.209716796875	2.2098029801257817
520.0	760.0	-2.9776611328125	-0.6448974609375	3.0466963348824008
520.0	780.0	-3.053955078125	-0.6700439453125	3.126595673868851
520.0	800.0	-3.042724609375	-0.6695556640625	3.1155220807714428
540.0	0.0	-0.446533203125	-0.1715429723262787	0.4783501780574634
540.0	20.0	-0.233642578125	-0.22520065307617188	0.324506068446849
540.0	40.0	-0.15966796875	-0.23682785034179688	0.28562438786326966
540.0	60.0	-0.0987548828125	-0.2663154602050781	0.2840360033931494
540.0	80.0	-0.10986328125	-0.37456512451171875	0.3903446849484388
540.0	100.0	-0.04248046875	-0.34661102294921875	0.34920451236363426
540.0	120.0	0.0428466796875	-0.29436492919921875	0.29746688807782334
540.0	140.0	0.179931640625	-0.2158355712890625	0.2809989130435919
540.0	160.0	0.6307373046875	-0.0107269287109375	0.6308285143555432
540.0	180.0	0.6689453125	-0.15234375	0.686073209854302
540.0	200.0	0.68310546875	-0.2007598876953125	0.7119955153957023
540.0	220.0	0.77490234375	-0.107208251953125	0.7822833576371723
540.0	240.0	0.8458251953125	0.0030364990234375	0.8458306457865831
540.0	260.0	0.479736328125	-0.1065673828125	0.49143010856312375
540.0	280.0	0.0858154296875	-0.476715087890625	0.48437750050453066
540.0	300.0	-0.0638427734375	-0.7197265625	0.7225525755875889
540.0	320.0	-0.14697265625	-0.895172119140625	0.9071571443646894
540.0	340.0	0.099609375	-1.09326171875	1.0977901499248819
540.0	360.0	0.783203125	-1.042449951171875	1.3038822936553782
540.0	380.0	1.5693359375	-0.885528564453125	1.8019367700314615
540.0	400.0	2.0213623046875	-0.304229736328125	2.0441284938275874
540.0	420.0	2.08837890625	0.0560302734375	2.0891304046448194
540.0	440.0	2.1290283203125	0.037261962890625	2.129354372238479
540.0	460.0	2.47802734375	0.25946044921875	2.491573647533116
540.0	480.0	2.60009765625	-0.049102783203125	2.600561267371918
540.0	500.0	2.810302734375	-0.328125	2.8293934817307758
540.0	520.0	3.25830078125	-0.364013671875	3.278571325197346
540.0	540.0	1.273681640625	-0.95263671875	1.5905287295663535
540.0	560.0	0.6495361328125	-1.100341796875	1.2777516416655943
540.0	580.0	0.55859375	-1.1337890625	1.2639242919509426
540.0	600.0	0.5367431640625	-1.0654296875	1.192993563760581
540.0	620.0	0.5223388671875	-0.959716796875	1.0926546674859037
540.0	640.0	0.012939453125	0.044677734375	0.04651375491246787
540.0	660.0	-0.2061767578125	0.4979248046875	0.5389229690643732
540.0	680.0	-0.2974853515625	0.6241455078125	0.6914153233164476
540.0	700.0	-0.2698974609375	0.408935546875	0.4899723675050101
540.0	720.0	-0.2371826171875	-0.1004638671875	0.25758218592554066
540.0	740.0	-0.6429443359375	0.74072265625	0.9808401870825688
540.0	760.0	-2.978759765625	-0.683837890625	3.056246718110427
540.0	780.0	-3.03076171875	-0.7139892578125	3.113727228919081
540.0	800.0	-3.015869140625	-0.707275390625	3.0976935212441403
560.0	0.0	-0.579833984375	-0.15856581926345825	0.601124420128545
560.0	20.0	-0.41796875	-0.2028331756591797	0.4645849471566531
560.0	40.0	-0.314697265625	-0.22018051147460938	0.38407528770421095
560.0	60.0	-0.2550048828125	-0.2713890075683594	0.37239694371350024
560.0	80.0	-0.26318359375	-0.44001007080078125	0.5127128498733707
560.0	100.0	-0.2381591796875	-0.5184402465820312	0.5705261467675783
560.0	120.0	-0.2347412109375	-0.55816650390625	0.6055190188551716
560.0	140.0	-0.2314453125	-0.675323486328125	0.7138828642463664
560.0	160.0	-0.2359619140625	-0.8571929931640625	0.8890769665319214
560.0	180.0	-0.2183837890625	-0.5899810791015625	0.6291018621997067
560.0	200.0	-0.2003173828125	-0.546112060546875	0.5816918742183042
560.0	220.0	-0.1959228515625	-0.450286865234375	0.4910641758130821
560.0	240.0	-0.177978515625	-0.318359375	0.3647314678972312
560.0	260.0	-0.1954345703125	-0.318328857421875	0.37353437959677543
560.0	280.0	-0.2822265625	-0.484527587890625	0.5607306091231989
560.0	300.0	-0.3397216796875	-0.644195556640625	0.7282847896566432
560.0	320.0	-0.364013671875	-0.810638427734375	0.8886172482185902
560.0	340.0	-0.357177734375	-0.97198486328125	1.0355339243023998
560.0	360.0	-0.21875	-1.005096435546875	1.028625494166382
560.0	380.0	0.185302734375	-1.05340576171875	1.069579731571757
560.0	400.0	0.987548828125	-0.37115478515625	1.0549922096752387
560.0	420.0	1.455078125	-0.191925048828125	1.467681019234491
560.0	440.0	1.40771484375	0.029693603515625	1.4080279796239243
560.0	460.0	1.323486328125	0.351470947265625	1.3693603935800067
560.0	480.0	1.3026123046875	0.09686279296875	1.3062087187677884
560.0	500.0	1.254638671875	0.003082275390625	1.2546424579878714
560.0	520.0	1.2457275390625	0.1697998046875	1.2572466246725922
560.0	540.0	0.0108642578125	0.263427734375	0.2636516704588879
560.0	560.0	-0.7218017578125	0.746337890625	1.038276468270272
560.0	580.0	-0.7940673828125	0.84521484375	1.1597116626739727
560.0	600.0	-0.8779296875	0.97216796875	1.309912629016664
560.0	620.0	-0.8861083984375	0.994140625	1.3317295806795244
560.0	640.0	-0.86962890625	1.1446533203125	1.4375276200087435
560.0	660.0	-0.711669921875	1.036865234375	1.2576023186830931
560.0	680.0	-0.6943359375	0.919189453125	1.1519599145978303
560.0	700.0	-0.705810546875	0.8636474609375	1.1153723435982161
560.0	720.0	-0.6719970703125	0.6405029296875	0.9283447987934513
560.0	740.0	-0.9517822265625	0.50439453125	1.077173732484773
560.0	760.0	-1.693115234375	0.322509765625	1.7235578742230282
560.0	780.0	-1.8919677734375	-0.5101318359375	1.9595347778906644
560.0	800.0	-2.928466796875	-1.38427734375	3.2391575362768137
580.0	0.0	-0.4659423828125	-0.20948903262615204	0.5108698062047035
580.0	20.0	-0.4058837890625	-0.23923873901367188	0.4711441652706566
580.0	40.0	-0.368896484375	-0.2570037841796875	0.4495948857214837
580.0	60.0	-0.34130859375	-0.3332061767578125	0.47698837763320934
580.0	80.0	-0.3419189453125	-0.49614715576171875	0.602553371357306
580.0	100.0	-0.3135986328125	-0.59490966796875	0.6725039892406272
580.0	120.0	-0.2733154296875	-0.5750045776367188	0.6366565702232594
580.0	140.0	-0.2677001953125	-0.6388702392578125	0.6926893800107558
580.0	160.0	-0.248291015625	-0.812408447265625	0.8495033335006036
580.0	180.0	-0.2181396484375	-0.728759765625	0.7607073696331862
580.0	200.0	-0.1998291015625	-0.5604248046875	0.5949854044766968
580.0	220.0	-0.190185546875	-0.5166778564453125	0.5505692958938645
580.0	240.0	-0.171142578125	-0.4189453125	0.45255381659311456
580.0	260.0	-0.1656494140625	-0.3726806640625	0.40783649388611065
580.0	280.0	-0.1558837890625	-0.333282470703125	0.3679360827242435
580.0	300.0	-0.13671875	-0.288360595703125	0.31912983213078594
580.0	320.0	-0.16845703125	-0.484283447265625	0.5127457739202156
580.0	340.0	-0.2120361328125	-0.688262939453125	0.7201841399550091
580.0	360.0	-0.2481689453125	-0.737335205078125	0.7779788108072863
580.0	380.0	-0.1605224609375	-0.2449951171875	0.29289941603073927
580.0	400.0	0.031982421875	0.505157470703125	0.5061688903085304
580.0	420.0	0.2318115234375	1.037445068359375	1.0630281521491343
580.0	440.0	0.4423828125	1.543548583984375	1.6056913725606112
580.0	460.0	0.49560546875	1.47503662109375	1.5560712754313584
580.0	480.0	0.7127685546875	0.54022216796875	0.8943595492396579
580.0	500.0	0.7657470703125	0.219970703125	0.7967155614932369
580.0	520.0	0.1417236328125	1.119873046875	1.1288052220000881
580.0	540.0	-0.4500732421875	0.591552734375	0.7433038146543494
580.0	560.0	-0.7926025390625	0.781494140625	1.113082151846632
580.0	580.0	-0.8448486328125	0.8699951171875	1.2127080094957905
580.0	600.0	-0.90576171875	0.9718017578125	1.3284588618547504
580.0	620.0	-0.906005859375	0.9830322265625	1.3368616142601517
580.0	640.0	-0.902099609375	1.1314697265625	1.4470685703732031
580.0	660.0	-0.7384033203125	1.0260009765625	1.2640876027221088
580.0	680.0	-0.716064453125	0.895751953125	1.1467867554852809
580.0	700.0	-0.72998046875	0.8402099609375	1.1130248259652904
580.0	720.0	-0.6861572265625	0.6158447265625	0.9219959147408313
580.0	740.0	-0.9493408203125	0.472900390625	1.0606049087972806
580.0	760.0	-1.66015625	0.3134765625	1.6894929208643874
580.0	780.0	-2.501953125	-0.8822021484375	2.652932353152829
580.0	800.0	-3.1708984375	-0.8485107421875	3.2824636145047403
600.0	0.0	-0.461181640625	-0.27106326818466187	0.5349428016232357
600.0	20.0	-0.3974609375	-0.32535552978515625	0.5136452254233058
600.0	40.0	-0.3935546875	-0.35967254638671875	0.533150666019962
600.0	60.0	-0.412109375	-0.46456146240234375	0.6210084454436147
600.0	80.0	-0.3955078125	-0.6261978149414062	0.7406417036502378
600.0	100.0	-0.3968505859375	-0.728546142578125	0.8296203164245695
600.0	120.0	-0.35693359375	-0.6519088745117188	0.7432272674050824
600.0	140.0	-0.3450927734375	-0.626617431640625	0.7153589503981054
600.0	160.0	-0.3275146484375	-0.6246490478515625	0.7053029688885499
600.0	180.0	-0.29052734375	-0.6945343017578125	0.7528506052230036
600.0	200.0	-0.2529296875	-0.68707275390625	0.7321491623837085
600.0	220.0	-0.2298583984375	-0.602386474609375	0.6447513847403228
600.0	240.0	-0.20947265625	-0.48431396484375	0.5276730145261398
600.0	260.0	-0.1915283203125	-0.460601806640625	0.49883576632227894
600.0	280.0	-0.174560546875	-0.3970947265625	0.43376907034624507
600.0	300.0	-0.118408203125	-0.133331298828125	0.1783192020352436
600.0	320.0	-0.0555419921875	-0.145538330078125	0.1557765014952049
600.0	340.0	-0.103271484375	-0.751434326171875	0.7584975583575703
600.0	360.0	-0.066650390625	-0.626220703125	0.6297576070146628
600.0	380.0	0.0709228515625	0.150543212890625	0.166413069862882
600.0	400.0	0.174560546875	0.55694580078125	0.5836608685985097
600.0	420.0	0.16650390625	-0.344390869140625	0.3825292427304661
600.0	440.0	0.3787841796875	-0.030029296875	0.3799726482950308
600.0	460.0	0.515625	-0.367462158203125	0.6331647323851025
600.0	480.0	1.4515380859375	-3.523223876953125	3.8105208701776863
600.0	500.0	0.65283203125	0.362152099609375	0.746554622433938
600.0	520.0	0.026123046875	1.3565673828125	1.3568188816819986
600.0	540.0	-0.52099609375	0.6278076171875	0.8158304565909545
600.0	560.0	-0.8243408203125	0.7823486328125	1.136488966641152
600.0	580.0	-0.8702392578125	0.86572265625	1.2275145959957487
600.0	600.0	-0.9344482421875	0.9476318359375	1.3308642356790514
600.0	620.0	-0.9471435546875	0.9134521484375	1.31585551663971
600.0	640.0	-0.9364013671875	1.0587158203125	1.413409603989795
600.0	660.0	-0.75732421875	0.953125	1.2173689818334859
600.0	680.0	-0.73095703125	0.8408203125	1.1141261057198197
600.0	700.0	-0.7353515625	0.81103515625	1.0947693570541026
600.0	720.0	-0.6873779296875	0.6025390625	0.9140797230328723
600.0	740.0	-0.946533203125	0.4560546875	1.0506716816440782
600.0	760.0	-1.664306640625	0.302001953125	1.6914850793665865
600.0	780.0	-2.5350341796875	-0.8221435546875	2.6650175077657696
600.0	800.0	-3.1866455078125	-0.79736328125	3.2848893124042022
620.0	0.0	-0.4287109375	-0.32977619767189026	0.5408746698478849
620.0	20.0	-0.4061279296875	-0.3950233459472656	0.5665539154534439
620.0	40.0	-0.4364013671875	-0.4447784423828125	0.623116374437071
620.0	60.0	-0.502197265625	-0.5591011047363281	0.7515292003100141
620.0	80.0	-0.473876953125	-0.6950759887695312	0.8412431258958227
620.0	100.0	-0.440185546875	-0.8079910278320312	0.9201156539993791
620.0	120.0	-0.4083251953125	-0.6842498779296875	0.7968232931922758
620.0	140.0	-0.3941650390625	-0.662628173828125	0.7710007618478324
620.0	160.0	-0.3665771484375	-0.69708251953125	0.787593070559032
620.0	180.0	-0.346923828125	-0.627105712890625	0.716671275872672
620.0	200.0	-0.3143310546875	-0.5672760009765625	0.6485414969182134
620.0	220.0	-0.2877197265625	-0.56134033203125	0.6307817446773121
620.0	240.0	-0.2681884765625	-0.4328155517578125	0.5091702670073482
620.0	260.0	-0.2554931640625	-0.452880859375	0.5199786819388907
620.0	280.0	-0.2493896484375	-0.46636962890625	0.5288627681298176
620.0	300.0	-0.20263671875	-0.305419921875	0.36652826420877516
620.0	320.0	-0.11328125	-0.208770751953125	0.23752445868296543
620.0	340.0	-0.1446533203125	-0.752105712890625	0.7658900615885715
620.0	360.0	-0.06982421875	-0.38140869140625	0.3877473551222186
620.0	380.0	0.080322265625	0.52056884765625	0.5267291443477274
620.0	400.0	0.0911865234375	0.548187255859375	0.555719578153631
620.0	420.0	-0.0032958984375	-0.580474853515625	0.5804842103886174
620.0	440.0	0.1815185546875	-0.376373291015625	0.41785863624648384
620.0	460.0	0.3111572265625	-0.736480712890625	0.799514014950301
620.0	480.0	1.1085205078125	-3.626373291015625	3.792018059296709
620.0	500.0	0.435791015625	0.14306640625	0.4586739647034253
620.0	520.0	-0.234130859375	1.1085205078125	1.1329761584219498
620.0	540.0	-0.66357421875	0.6512451171875	0.9297585420152016
620.0	560.0	-0.9620361328125	0.7576904296875	1.2245849533931317
620.0	580.0	-1.025146484375	0.8072509765625	1.3048292813956668
620.0	600.0	-1.07177734375	0.85400390625	1.3704121082601628
620.0	620.0	-1.056396484375	0.7808837890625	1.3136791937990289
620.0	640.0	-0.991943359375	0.96484375	1.3837901178004643
620.0	660.0	-0.7705078125	0.903564453125	1.1874809514575868
620.0	680.0	-0.732177734375	0.8203125	1.099543920164519
620.0	700.0	-0.7369384765625	0.7950439453125	1.0840540545638506
620.0	720.0	-0.6873779296875	0.5972900390625	0.910628249608344
620.0	740.0	-0.9395751953125	0.4554443359375	1.0441413174393939
620.0	760.0	-1.6390380859375	0.33544921875	1.6730128587412736
620.0	780.0	-2.560302734375	-0.84033203125	2.6946814309659786
620.0	800.0	-3.2994384765625	-0.80712890625	3.3967265612535535
