# Supplementary material for: Real-time emotion detection by quantitative facial motion analysis
Source: PLoS One. 2023 Mar 10;18(3):e0282730. doi: 10.1371/journal.pone.0282730 (PMC10004542; doi:10.1371/journal.pone.0282730)
Supplement: S1 Dataset — Data from each participant is organized into folders by Study ID and subsequently by emotions. The data files (.csv) contain the pixel displacement results after DISC-processing of videos. (ZIP) [file pone.0282730.s004.zip › S1_Dataset/1/sad/result/103200_cropped_result.csv]

pos_x	pos_y	disp_x	disp_y	disp_xy_indi
0.0	0.0	-0.32681357860565186	0.5853734016418457	0.6704245927103049
0.0	20.0	-0.41668638586997986	0.6927146911621094	0.8083818327505896
0.0	40.0	-0.3148426413536072	0.6690483093261719	0.7394264865601753
0.0	60.0	-0.2527569830417633	0.7495460510253906	0.7910154076148781
0.0	80.0	-0.19927002489566803	0.771331787109375	0.7966563052077491
0.0	100.0	-0.2004922330379486	0.8613662719726562	0.8843918758110655
0.0	120.0	-0.07901933789253235	0.6348724365234375	0.6397711047071292
0.0	140.0	0.05284251272678375	0.384674072265625	0.3882865862023817
0.0	160.0	0.09718839824199677	0.440216064453125	0.4508167789195993
0.0	180.0	0.06378187239170074	0.5783233642578125	0.5818299071827313
0.0	200.0	0.13820993900299072	0.618499755859375	0.6337538443570319
0.0	220.0	0.01231345534324646	0.8194732666015625	0.8195657727462303
0.0	240.0	-0.15300115942955017	1.032470703125	1.043745710217876
0.0	260.0	-0.27870577573776245	1.01104736328125	1.0487581609825765
0.0	280.0	-0.40346434712409973	0.671905517578125	0.7837349704793095
0.0	300.0	-0.51869797706604	-0.119110107421875	0.5321980919755845
0.0	320.0	-0.614302396774292	-0.4398193359375	0.755518684710804
0.0	340.0	-0.7065918445587158	-0.09271240234375	0.7126483174366146
0.0	360.0	-0.7847499251365662	0.2464599609375	0.8225417663238507
0.0	380.0	-0.7904123663902283	0.7564697265625	1.0940741090749493
0.0	400.0	-0.7032496333122253	0.956512451171875	1.1872135932512768
0.0	420.0	-0.6724693179130554	1.01275634765625	1.2156851579469403
0.0	440.0	-0.6777251362800598	1.029541015625	1.2325851139779282
0.0	460.0	-0.7363615036010742	0.886749267578125	1.152628529724983
0.0	480.0	-0.9412760138511658	0.5712890625	1.1010775300512081
0.0	500.0	-1.0453736782073975	0.5814208984375	1.196184094622869
0.0	520.0	-0.5902937650680542	1.5340576171875	1.6437090685182731
0.0	540.0	-0.2705482840538025	1.7064208984375	1.7277351233996205
0.0	560.0	-0.1590728610754013	1.7371826171875	1.7444505211066108
0.0	580.0	-0.25807830691337585	1.7532958984375	1.7721881728465052
0.0	600.0	-0.3888440728187561	1.6336669921875	1.6793056762630296
0.0	620.0	-0.5088801383972168	1.6339111328125	1.7113224667443006
0.0	640.0	-0.6644629836082458	1.560791015625	1.69634302281151
0.0	660.0	-0.7963823676109314	1.5887451171875	1.7771707635533271
0.0	680.0	-0.9176774621009827	1.5784912109375	1.8258604622081709
0.0	700.0	-1.0074776411056519	1.556396484375	1.8540175872689741
0.0	720.0	-1.0458670854568481	1.588134765625	1.9015809197162175
0.0	740.0	-1.145749568939209	1.5767822265625	1.949098320949402
0.0	760.0	-1.249945878982544	1.3492431640625	1.8392449038001522
0.0	780.0	-1.7173142433166504	0.1435546875	1.72330384976111
0.0	800.0	-2.6801016330718994	-10.260009765625	10.6042795679063
20.0	0.0	-0.2624950408935547	0.5357617735862732	0.596610697632902
20.0	20.0	-0.26842308044433594	0.6209735870361328	0.6765050967374511
20.0	40.0	-0.18201637268066406	0.5593414306640625	0.5882115231624986
20.0	60.0	-0.12194061279296875	0.6030807495117188	0.6152852212429136
20.0	80.0	-0.08294677734375	0.6102676391601562	0.6158788511369946
20.0	100.0	-0.07881736755371094	0.611480712890625	0.6165394064172409
20.0	120.0	-0.05121803283691406	0.562591552734375	0.5649181729204312
20.0	140.0	-0.0013904571533203125	0.4977264404296875	0.4977283826284196
20.0	160.0	-0.028295516967773438	0.6413116455078125	0.6419355598067549
20.0	180.0	-0.07378005981445312	0.7717132568359375	0.7752321252389854
20.0	200.0	-0.07803726196289062	0.88482666015625	0.8882612412899309
20.0	220.0	-0.23909378051757812	1.2290496826171875	1.252089836323096
20.0	240.0	-0.27681922912597656	1.347747802734375	1.3758826350344115
20.0	260.0	-0.36453819274902344	1.42669677734375	1.4725324405444404
20.0	280.0	-0.4864654541015625	1.5987548828125	1.6711271086757733
20.0	300.0	-0.48438262939453125	0.474090576171875	0.6777819753240272
20.0	320.0	-0.5725593566894531	-0.13311767578125	0.5878303603405003
20.0	340.0	-0.6499576568603516	0.11053466796875	0.6592896696705935
20.0	360.0	-0.7244243621826172	0.338897705078125	0.799776413149895
20.0	380.0	-0.7484951019287109	0.618988037109375	0.9712832273316514
20.0	400.0	-0.6967315673828125	1.092437744140625	1.295706410345634
20.0	420.0	-0.6588783264160156	1.281402587890625	1.4408723889621733
20.0	440.0	-0.6593456268310547	1.296478271484375	1.4545076706749775
20.0	460.0	-0.7103748321533203	1.151153564453125	1.3526961710265883
20.0	480.0	-0.8977794647216797	0.863250732421875	1.245475730113939
20.0	500.0	-0.9991130828857422	0.806304931640625	1.283882625157551
20.0	520.0	-0.5804843902587891	1.533447265625	1.639641010644375
20.0	540.0	-0.26604652404785156	1.7027587890625	1.7234176065851061
20.0	560.0	-0.13922119140625	1.7489013671875	1.7544339635013004
20.0	580.0	-0.21386146545410156	1.7286376953125	1.7418165827840448
20.0	600.0	-0.2985973358154297	1.594970703125	1.6226804715602914
20.0	620.0	-0.6059894561767578	1.686767578125	1.7923191913303502
20.0	640.0	-0.8916988372802734	1.597412109375	1.8294404236227204
20.0	660.0	-1.02911376953125	1.597412109375	1.9002106719563243
20.0	680.0	-1.1641521453857422	1.64306640625	2.0136825551594564
20.0	700.0	-1.198944091796875	1.5968017578125	1.9968081502757653
20.0	720.0	-1.1495838165283203	1.585205078125	1.9581670232482995
20.0	740.0	-1.1736507415771484	1.57861328125	1.967098359244774
20.0	760.0	-1.2523994445800781	1.3377685546875	1.8325198702047327
20.0	780.0	-2.029682159423828	-2.663818359375	3.34896072237742
20.0	800.0	-2.7217483520507812	-13.0565185546875	13.33718826667713
40.0	0.0	-0.051422119140625	0.3852294683456421	0.38864634003008275
40.0	20.0	-0.11587142944335938	0.475860595703125	0.4897647340348021
40.0	40.0	-0.0592041015625	0.4703102111816406	0.4740219619211142
40.0	60.0	-0.01340484619140625	0.4841461181640625	0.48433165665145783
40.0	80.0	-0.03070831298828125	0.5073318481445312	0.5082603709009114
40.0	100.0	-0.042964935302734375	0.5449447631835938	0.546635875685809
40.0	120.0	0.053798675537109375	0.4270782470703125	0.4304533965601829
40.0	140.0	0.07673263549804688	0.43896484375	0.44562095035908944
40.0	160.0	0.1319732666015625	0.5270843505859375	0.5433551837703277
40.0	180.0	0.13498687744140625	0.6034393310546875	0.6183530410251978
40.0	200.0	-0.03216552734375	0.9147491455078125	0.9153144925961648
40.0	220.0	-0.38719940185546875	1.5104217529296875	1.559261763951269
40.0	240.0	-0.3765106201171875	1.63787841796875	1.6805969055989733
40.0	260.0	-0.37754058837890625	1.730072021484375	1.7707868576981596
40.0	280.0	-0.22829818725585938	1.2528076171875	1.2734390397609667
40.0	300.0	-0.3499031066894531	0.468963623046875	0.5851145732351761
40.0	320.0	-0.4951515197753906	0.264495849609375	0.5613671543619774
40.0	340.0	-0.5619392395019531	0.315521240234375	0.6444605200716889
40.0	360.0	-0.6754188537597656	0.3887939453125	0.7793275049206302
40.0	380.0	-0.7299385070800781	0.651031494140625	0.9780860036220066
40.0	400.0	-0.6817512512207031	1.256439208984375	1.4294839119116647
40.0	420.0	-0.6475448608398438	1.356536865234375	1.5031655309845278
40.0	440.0	-0.647613525390625	1.3349609375	1.483753343018897
40.0	460.0	-0.69244384765625	1.244598388671875	1.4242554655824986
40.0	480.0	-0.8598594665527344	1.01849365234375	1.332924462257657
40.0	500.0	-0.9391059875488281	1.03155517578125	1.395000407358774
40.0	520.0	-0.5607719421386719	1.53515625	1.6343714030183105
40.0	540.0	-0.2566566467285156	1.703369140625	1.7225966049959223
40.0	560.0	-0.13022994995117188	1.7545166015625	1.75934315726714
40.0	580.0	-0.20877456665039062	1.7301025390625	1.7426536131287158
40.0	600.0	-0.2937469482421875	1.604736328125	1.6313999976724611
40.0	620.0	-0.6001091003417969	1.693603515625	1.7967815116063501
40.0	640.0	-0.8577766418457031	1.5455322265625	1.7676115610165404
40.0	660.0	-0.9720954895019531	1.5172119140625	1.801916100400692
40.0	680.0	-1.1051979064941406	1.5523681640625	1.9055994671792413
40.0	700.0	-1.1329078674316406	1.477294921875	1.861687546900975
40.0	720.0	-1.1015281677246094	1.5052490234375	1.8652450045102071
40.0	740.0	-1.1710548400878906	1.5606689453125	1.9511681104805159
40.0	760.0	-1.2502365112304688	1.2747802734375	1.7855408367100207
40.0	780.0	-2.501953125	-4.213623046875	4.900447797992896
40.0	800.0	-2.6381301879882812	-13.5592041015625	13.813462518738898
60.0	0.0	0.04925537109375	0.2969435155391693	0.3010009019958975
60.0	20.0	0.0385589599609375	0.3617267608642578	0.3637760889869167
60.0	40.0	0.015033721923828125	0.37751007080078125	0.3778092989206246
60.0	60.0	0.07405853271484375	0.34405517578125	0.35193554843144564
60.0	80.0	0.0193328857421875	0.4296112060546875	0.4300459845631437
60.0	100.0	0.030181884765625	0.4329376220703125	0.4339883993517594
60.0	120.0	0.15196609497070312	0.325408935546875	0.35914435726375404
60.0	140.0	0.1649932861328125	0.3834228515625	0.41741570115320653
60.0	160.0	0.1713409423828125	0.5639190673828125	0.5893746118510123
60.0	180.0	0.16477584838867188	0.6397857666015625	0.6606639897543649
60.0	200.0	-0.24015045166015625	1.281829833984375	1.304131880878996
60.0	220.0	-0.5921630859375	2.026611328125	2.111352788055942
60.0	240.0	-0.4669685363769531	2.1726226806640625	2.2222396195059457
60.0	260.0	-0.08115768432617188	1.759246826171875	1.7611178169336092
60.0	280.0	0.07749176025390625	0.988922119140625	0.991953592983479
60.0	300.0	-0.13431167602539062	0.526031494140625	0.5429076893400644
60.0	320.0	-0.2824859619140625	0.36651611328125	0.46274440026142644
60.0	340.0	-0.4634208679199219	0.2550048828125	0.5289483822471438
60.0	360.0	-0.5910720825195312	0.2540283203125	0.6433479573720318
60.0	380.0	-0.6026840209960938	0.638824462890625	0.8782509456593346
60.0	400.0	-0.48059844970703125	1.19854736328125	1.2913135374064808
60.0	420.0	-0.4818763732910156	1.292266845703125	1.379187601321737
60.0	440.0	-0.5392303466796875	1.319488525390625	1.4254190034575174
60.0	460.0	-0.6340789794921875	1.278961181640625	1.4275145730875878
60.0	480.0	-0.8317680358886719	1.156646728515625	1.4246647746441956
60.0	500.0	-0.9113807678222656	1.265777587890625	1.5597460709880027
60.0	520.0	-0.5436630249023438	1.5938720703125	1.6840420603916701
60.0	540.0	-0.26503753662109375	1.7296142578125	1.7498029536626296
60.0	560.0	-0.14528274536132812	1.7777099609375	1.7836366730127895
60.0	580.0	-0.22728347778320312	1.739013671875	1.7538033898477325
60.0	600.0	-0.30804443359375	1.6201171875	1.6491425269821296
60.0	620.0	-0.6233673095703125	1.702392578125	1.812933339286366
60.0	640.0	-0.8796653747558594	1.55224609375	1.7841746290950615
60.0	660.0	-0.9808692932128906	1.5201416015625	1.809125495693695
60.0	680.0	-1.1045341491699219	1.540283203125	1.8953807091219255
60.0	700.0	-1.1211585998535156	1.4593505859375	1.8402990894693232
60.0	720.0	-1.0818824768066406	1.483154296875	1.8358149040576086
60.0	740.0	-1.1361122131347656	1.4923095703125	1.8755635991563318
60.0	760.0	-1.1594085693359375	1.0133056640625	1.5398105725935087
60.0	780.0	-0.5858802795410156	-0.393310546875	0.7056549356719403
60.0	800.0	-0.5780181884765625	-0.4873046875	0.7560230715191167
80.0	0.0	0.1003570556640625	0.23572205007076263	0.2561960645894524
80.0	20.0	0.072357177734375	0.2891120910644531	0.298029130068429
80.0	40.0	0.054901123046875	0.29666900634765625	0.3017062025201236
80.0	60.0	0.07096099853515625	0.3190269470214844	0.32682358580579135
80.0	80.0	0.07627105712890625	0.352935791015625	0.3610830191734109
80.0	100.0	0.151031494140625	0.29552459716796875	0.33188145436833294
80.0	120.0	0.239501953125	0.2617645263671875	0.3547983269618498
80.0	140.0	0.2751922607421875	0.34442138671875	0.44085924284476885
80.0	160.0	0.21324920654296875	0.5802764892578125	0.6182200482648375
80.0	180.0	-0.15235137939453125	1.1107940673828125	1.1211932941898415
80.0	200.0	-1.2373809814453125	2.608612060546875	2.887207747231428
80.0	220.0	-1.6437911987304688	3.3602142333984375	3.740733778198764
80.0	240.0	-0.5609054565429688	2.9666290283203125	3.0191890836534894
80.0	260.0	0.6985855102539062	1.96636962890625	2.086775319151924
80.0	280.0	0.8932571411132812	1.260467529296875	1.5448905179855434
80.0	300.0	0.7702407836914062	0.789276123046875	1.1028271230222157
80.0	320.0	0.6291427612304688	0.543304443359375	0.8312642974305698
80.0	340.0	0.42858123779296875	0.251495361328125	0.4969223220561916
80.0	360.0	0.6558151245117188	0.177978515625	0.6795364814065538
80.0	380.0	0.531158447265625	0.534088134765625	0.7532459304895408
80.0	400.0	0.14470672607421875	1.005706787109375	1.0160640620595636
80.0	420.0	-0.04796600341796875	1.082794189453125	1.0838560763299445
80.0	440.0	-0.22815704345703125	1.058349609375	1.082663166521919
80.0	460.0	-0.38344573974609375	1.0870361328125	1.1526830394212384
80.0	480.0	-0.40346527099609375	0.9765625	1.0566260177121332
80.0	500.0	-0.2159576416015625	1.0291748046875	1.0515885514637664
80.0	520.0	0.18560791015625	1.0137939453125	1.030644681674948
80.0	540.0	0.10700225830078125	0.8828125	0.8892735200362806
80.0	560.0	0.0987091064453125	0.949951171875	0.9550658179633055
80.0	580.0	-0.2566375732421875	1.1763916015625	1.2040598175449686
80.0	600.0	-0.2892913818359375	1.198486328125	1.2329067208459412
80.0	620.0	-0.6649932861328125	1.66455078125	1.7924690719679661
80.0	640.0	-0.9576263427734375	1.4801025390625	1.7628816575462145
80.0	660.0	-1.0839385986328125	1.43408203125	1.797641276217308
80.0	680.0	-1.2582168579101562	1.518798828125	1.9722726844539473
80.0	700.0	-1.2602920532226562	1.40478515625	1.8872618775984735
80.0	720.0	-1.195587158203125	1.407470703125	1.8467274928953124
80.0	740.0	-1.1916046142578125	1.1214599609375	1.636335540378699
80.0	760.0	-0.7166061401367188	-0.17578125	0.7378505322443083
80.0	780.0	-0.5870819091796875	-0.3612060546875	0.6893003569047212
80.0	800.0	-0.5839996337890625	-0.361328125	0.6867412803827762
100.0	0.0	0.08670806884765625	0.23712258040905	0.2524785284794259
100.0	20.0	0.0567626953125	0.25836944580078125	0.2645312346444982
100.0	40.0	0.0266265869140625	0.2955169677734375	0.2967140936536366
100.0	60.0	0.05462646484375	0.3253059387207031	0.32986058332011015
100.0	80.0	0.112548828125	0.32357025146484375	0.34258567737915285
100.0	100.0	0.2272796630859375	0.265869140625	0.34977484928040964
100.0	120.0	0.4166717529296875	0.12679290771484375	0.4355362110505663
100.0	140.0	0.5054168701171875	0.1073760986328125	0.5166970477529917
100.0	160.0	0.3900299072265625	0.4580078125	0.6015766658059437
100.0	180.0	-1.0295028686523438	2.4666748046875	2.6728937032069795
100.0	200.0	-0.7119293212890625	2.7447662353515625	2.835592538648156
100.0	220.0	-0.05495452880859375	2.95013427734375	2.9506460740988754
100.0	240.0	1.324920654296875	2.890899658203125	3.180049618163434
100.0	260.0	1.6468124389648438	2.0623779296875	2.639203276367972
100.0	280.0	1.5888442993164062	1.31060791015625	2.05964057583705
100.0	300.0	1.2350845336914062	0.89434814453125	1.5248909498682874
100.0	320.0	1.0411376953125	0.54931640625	1.1771644807655552
100.0	340.0	0.8313674926757812	0.169830322265625	0.8485365320590865
100.0	360.0	0.5848770141601562	0.201141357421875	0.6184973462824348
100.0	380.0	0.5135498046875	0.5306396484375	0.7384523264154856
100.0	400.0	0.2418975830078125	0.924652099609375	0.9557698185112601
100.0	420.0	0.02337646484375	0.962860107421875	0.9631438343119141
100.0	440.0	-0.12236785888671875	0.884063720703125	0.8924923277832549
100.0	460.0	-0.34210205078125	0.926239013671875	0.9873968420025379
100.0	480.0	-0.293182373046875	0.86505126953125	0.9133836011134776
100.0	500.0	-0.0651092529296875	0.9423828125	0.9446293347723604
100.0	520.0	0.29448699951171875	0.8741455078125	0.9224169131744
100.0	540.0	0.37523651123046875	0.7054443359375	0.7990332599252137
100.0	560.0	0.465850830078125	0.6842041015625	0.827739239422311
100.0	580.0	-0.0484771728515625	0.7373046875	0.7388966358680712
100.0	600.0	-0.024871826171875	0.813720703125	0.8141007249913049
100.0	620.0	-0.8227386474609375	1.0089111328125	1.3018450583455985
100.0	640.0	-1.1631851196289062	0.1932373046875	1.1791269136310147
100.0	660.0	-1.0686492919921875	-0.0323486328125	1.0691387858085786
100.0	680.0	-1.127044677734375	-0.296630859375	1.1654267769117597
100.0	700.0	-1.160430908203125	-0.36572265625	1.2166975606154904
100.0	720.0	-0.8740310668945312	-0.2889404296875	0.9205524850896822
100.0	740.0	-1.2537612915039062	-1.0670166015625	1.6463419462807627
100.0	760.0	-0.5856094360351562	-0.2904052734375	0.653661712519345
100.0	780.0	-0.5600051879882812	-0.29296875	0.6320098884118449
100.0	800.0	-0.56024169921875	-0.292236328125	0.6318803945522404
120.0	0.0	-0.0163726806640625	0.2868339419364929	0.287300843923151
120.0	20.0	-0.01513671875	0.3103485107421875	0.31071742528286095
120.0	40.0	0.0069427490234375	0.3134040832519531	0.3134809741643017
120.0	60.0	0.06430816650390625	0.316253662109375	0.3227257645070887
120.0	80.0	0.266204833984375	0.1720123291015625	0.3169436148585311
120.0	100.0	0.5180587768554688	-0.02007293701171875	0.5184475085071398
120.0	120.0	0.9847412109375	-0.47623443603515625	1.0938530479842241
120.0	140.0	1.3867645263671875	-0.8294830322265625	1.6159077796527197
120.0	160.0	-0.2235260009765625	1.43408203125	1.4513976524256542
120.0	180.0	-1.4809646606445312	3.3296356201171875	3.6441363433372165
120.0	200.0	0.86798095703125	3.1275177001953125	3.245729179522509
120.0	220.0	2.4424285888671875	3.3495025634765625	4.145434215429287
120.0	240.0	2.3244705200195312	3.2397308349609375	3.987357405780997
120.0	260.0	1.6023635864257812	2.109100341796875	2.6487493869505636
120.0	280.0	1.3836441040039062	1.2640380859375	1.8741033293939027
120.0	300.0	1.1744155883789062	0.95416259765625	1.5131682778176045
120.0	320.0	0.9963836669921875	0.560028076171875	1.142983752268408
120.0	340.0	0.7456817626953125	0.104339599609375	0.7529462419476127
120.0	360.0	0.5537643432617188	0.1954345703125	0.5872389795826859
120.0	380.0	0.6175765991210938	0.4996337890625	0.7943769753428953
120.0	400.0	0.5288772583007812	0.787841796875	0.9488971763320724
120.0	420.0	0.251922607421875	0.81365966796875	0.8517670194420847
120.0	440.0	0.0693817138671875	0.698028564453125	0.7014682451912123
120.0	460.0	-0.12888336181640625	0.754241943359375	0.7651743788677359
120.0	480.0	-0.0625762939453125	0.766204833984375	0.7687559041626632
120.0	500.0	0.20511627197265625	0.81689453125	0.8422525513253836
120.0	520.0	0.17024993896484375	0.6083984375	0.6317702909048307
120.0	540.0	-0.10880279541015625	0.4371337890625	0.45047086235316325
120.0	560.0	-0.35517120361328125	0.3228759765625	0.4799952917657578
120.0	580.0	-0.5696792602539062	0.62548828125	0.846031943572178
120.0	600.0	-0.350982666015625	0.822265625	0.8940411567148776
120.0	620.0	-0.10643768310546875	0.7635498046875	0.7709327367696741
120.0	640.0	0.07167816162109375	0.7227783203125	0.7263237977425347
120.0	660.0	0.2470703125	0.692138671875	0.7349147436429184
120.0	680.0	-0.26763916015625	-0.116943359375	0.29207271243827837
120.0	700.0	-0.51983642578125	-0.1715087890625	0.5473985516008516
120.0	720.0	-0.9438247680664062	-0.7579345703125	1.2104833768748746
120.0	740.0	-0.9904403686523438	-0.9869384765625	1.3982201830812266
120.0	760.0	-0.4558868408203125	-0.3079833984375	0.550169596893755
120.0	780.0	-0.47257232666015625	-0.303955078125	0.5618837009942256
120.0	800.0	-0.46657562255859375	-0.3043212890625	0.5570496015101357
140.0	0.0	-0.06982421875	0.3254797160625458	0.3328850658894197
140.0	20.0	-0.05633544921875	0.3546295166015625	0.35907628281987136
140.0	40.0	-0.0122833251953125	0.3483695983886719	0.3485860828537742
140.0	60.0	0.078704833984375	0.3381614685058594	0.34719969711183124
140.0	80.0	0.4392547607421875	0.0356292724609375	0.4406973903834377
140.0	100.0	0.9473876953125	-0.37944793701171875	1.0205509208912507
140.0	120.0	2.0928192138671875	-1.6492156982421875	2.6645458677343385
140.0	140.0	0.3296356201171875	0.4699249267578125	0.5740113926032986
140.0	160.0	-1.1647796630859375	2.28973388671875	2.568967289695753
140.0	180.0	-0.55731201171875	3.0312957763671875	3.0821016794109095
140.0	200.0	2.840545654296875	3.4180450439453125	4.444292017474097
140.0	220.0	4.2684783935546875	3.69915771484375	5.648333877837892
140.0	240.0	2.9058837890625	3.33673095703125	4.424695930247288
140.0	260.0	1.5955963134765625	2.033477783203125	2.5847552089822146
140.0	280.0	1.5482025146484375	1.276123046875	2.0063451988950654
140.0	300.0	1.41864013671875	0.99407958984375	1.732262701917152
140.0	320.0	1.247100830078125	0.569488525390625	1.3709769002186496
140.0	340.0	1.1473846435546875	0.289306640625	1.1832961812559188
140.0	360.0	1.01800537109375	0.485992431640625	1.1280618685106287
140.0	380.0	0.5539703369140625	0.411529541015625	0.6901012225095757
140.0	400.0	0.280029296875	0.60186767578125	0.6638230986178703
140.0	420.0	0.097625732421875	0.626800537109375	0.6343577042580223
140.0	440.0	0.0072021484375	0.485931396484375	0.4859847662544276
140.0	460.0	0.09375	0.6201171875	0.627163765481481
140.0	480.0	0.303192138671875	0.65667724609375	0.723291420168729
140.0	500.0	0.2564544677734375	0.613311767578125	0.6647708013223513
140.0	520.0	0.0141143798828125	0.17333984375	0.17391353354684838
140.0	540.0	-0.48638916015625	0.0281982421875	0.48720586611818123
140.0	560.0	-1.05450439453125	0.046875	1.0555457279107894
140.0	580.0	-1.0595703125	0.570068359375	1.2031904178025403
140.0	600.0	-0.444976806640625	0.130126953125	0.4636133975390316
140.0	620.0	-0.21990966796875	0.0196533203125	0.22078612969439815
140.0	640.0	-0.016082763671875	-0.0416259765625	0.04462484971523357
140.0	660.0	0.3600006103515625	-0.1939697265625	0.40893116080365965
140.0	680.0	0.2952728271484375	-1.34716796875	1.3791474099885885
140.0	700.0	-0.238525390625	-0.66455078125	0.7060609767100815
140.0	720.0	-0.3403472900390625	-0.6348876953125	0.7203600929369641
140.0	740.0	-0.19073486328125	-0.7352294921875	0.759567109775829
140.0	760.0	-0.2966156005859375	-0.2928466796875	0.41682129541921153
140.0	780.0	-0.3595123291015625	-0.2874755859375	0.4603165511755352
140.0	800.0	-0.370391845703125	-0.2891845703125	0.46991258237058603
160.0	0.0	-0.0496368408203125	0.3120497763156891	0.3159729084356642
160.0	20.0	0.0303497314453125	0.29097747802734375	0.29255597570030234
160.0	40.0	0.1238861083984375	0.23388290405273438	0.26466767967065785
160.0	60.0	0.3506317138671875	0.06764984130859375	0.35709816549307444
160.0	80.0	0.8068084716796875	-0.274871826171875	0.8523464265175132
160.0	100.0	1.2293701171875	-0.6148910522460938	1.3745697112791027
160.0	120.0	1.163543701171875	-0.5713882446289062	1.2962709865752795
160.0	140.0	0.052581787109375	0.8086700439453125	0.8103777417415469
160.0	160.0	-0.2949066162109375	1.74407958984375	1.7688367725696252
160.0	180.0	2.380889892578125	2.763641357421875	3.647787032302366
160.0	200.0	3.898345947265625	3.5632171630859375	5.281440871189653
160.0	220.0	4.74957275390625	3.7649383544921875	6.060792205460846
160.0	240.0	3.3059539794921875	3.31500244140625	4.6817275551925945
160.0	260.0	1.7097625732421875	1.9178466796875	2.569323635443405
160.0	280.0	1.7564697265625	1.12677001953125	2.0868149360317023
160.0	300.0	1.6325836181640625	0.909271240234375	1.8687170622154172
160.0	320.0	1.52618408203125	0.50146484375	1.606457233094856
160.0	340.0	1.6078948974609375	0.4793701171875	1.6778324441174919
160.0	360.0	0.977935791015625	0.490631103515625	1.0941102737321846
160.0	380.0	0.1175689697265625	0.14483642578125	0.18654772278334814
160.0	400.0	0.0243377685546875	0.27471923828125	0.27579519005967407
160.0	420.0	-0.0031890869140625	0.306304931640625	0.3063215327441305
160.0	440.0	0.3526153564453125	0.1744384765625	0.3934035735812534
160.0	460.0	0.594085693359375	0.426544189453125	0.7313533732816939
160.0	480.0	0.57391357421875	0.298980712890625	0.6471215166822434
160.0	500.0	0.56768798828125	-0.09881591796875	0.5762241210525809
160.0	520.0	0.1388702392578125	-0.459716796875	0.4802337729486881
160.0	540.0	-0.4927520751953125	-0.578369140625	0.759812786439257
160.0	560.0	-1.063201904296875	-0.40234375	1.136784404566039
160.0	580.0	-1.1648712158203125	0.6070556640625	1.3135606300118225
160.0	600.0	-0.61492919921875	-0.041259765625	0.616311843396866
160.0	620.0	-0.3568572998046875	-0.2152099609375	0.4167282804305617
160.0	640.0	-0.1920318603515625	-0.26171875	0.32461198297605176
160.0	660.0	0.013763427734375	-0.406005859375	0.4062390795945556
160.0	680.0	0.0457611083984375	-1.721923828125	1.722531784585268
160.0	700.0	-0.1161041259765625	-1.2332763671875	1.2387294966747093
160.0	720.0	-0.1029510498046875	-0.984375	0.9897439362182965
160.0	740.0	0.0762176513671875	-0.67578125	0.6800657528735679
160.0	760.0	0.277252197265625	-0.197998046875	0.3406934215022822
160.0	780.0	0.3648681640625	-0.1746826171875	0.4045278654107948
160.0	800.0	0.4051971435546875	-0.1676025390625	0.4384921165141682
180.0	0.0	0.1385650634765625	0.1396392285823822	0.19672160779982098
180.0	20.0	0.1958160400390625	0.13914108276367188	0.24021690708446547
180.0	40.0	0.302337646484375	0.059539794921875	0.3081445110026298
180.0	60.0	0.60516357421875	-0.18549346923828125	0.6329540099337911
180.0	80.0	0.751373291015625	-0.29244232177734375	0.8062780748713031
180.0	100.0	1.1947021484375	-0.7364120483398438	1.4034300582577184
180.0	120.0	0.374542236328125	-0.07845306396484375	0.38267057639586677
180.0	140.0	-0.069854736328125	0.7939453125	0.7970124487284966
180.0	160.0	1.1812896728515625	1.722015380859375	2.088248611421066
180.0	180.0	2.9769439697265625	2.6372222900390625	3.977076414399178
180.0	200.0	3.696685791015625	3.5298309326171875	5.111280881575375
180.0	220.0	4.061737060546875	3.718292236328125	5.506669147838644
180.0	240.0	3.2900543212890625	3.33367919921875	4.6837884709214395
180.0	260.0	1.8916473388671875	1.83502197265625	2.635457321751682
180.0	280.0	1.7805328369140625	1.04571533203125	2.0649013872276
180.0	300.0	1.670989990234375	0.769378662109375	1.839606227748941
180.0	320.0	1.5926513671875	0.479736328125	1.6633356011121359
180.0	340.0	1.540435791015625	0.449737548828125	1.6047449295971818
180.0	360.0	0.8444671630859375	0.313140869140625	0.900656423646974
180.0	380.0	-0.2254486083984375	-0.0545654296875	0.23195788657808886
180.0	400.0	-0.2010498046875	-0.095550537109375	0.22260037984417713
180.0	420.0	0.2036285400390625	-0.03521728515625	0.2066514928381034
180.0	440.0	0.721099853515625	-0.173431396484375	0.7416626241268844
180.0	460.0	0.8072509765625	0.198089599609375	0.8312001134711859
180.0	480.0	0.902069091796875	-0.067352294921875	0.9045800008879713
180.0	500.0	0.866851806640625	-0.44183349609375	0.9729588341479517
180.0	520.0	0.6579742431640625	-0.8453369140625	1.0712257478907194
180.0	540.0	0.1874847412109375	-1.2216796875	1.2359821143677727
180.0	560.0	-0.3588104248046875	-1.1143798828125	1.1707209078878371
180.0	580.0	-1.02752685546875	0.189453125	1.044846364439176
180.0	600.0	-0.67620849609375	-0.1826171875	0.700433413937243
180.0	620.0	-0.501068115234375	-0.377197265625	0.6271738461539238
180.0	640.0	-0.4632568359375	-0.3978271484375	0.6106335530223805
180.0	660.0	-0.3448486328125	-0.489990234375	0.5991752743025348
180.0	680.0	-0.4103240966796875	-1.651611328125	1.701818393221447
180.0	700.0	-0.2287445068359375	-1.1514892578125	1.1739895912082008
180.0	720.0	0.189544677734375	-1.020751953125	1.0382012014373372
180.0	740.0	0.215789794921875	-0.6290283203125	0.6650126790878427
180.0	760.0	0.2595977783203125	-0.21484375	0.3369700927721993
180.0	780.0	0.3403472900390625	-0.189697265625	0.3896425675186626
180.0	800.0	0.364715576171875	-0.1788330078125	0.40620031534410267
200.0	0.0	0.35076904296875	-0.055768392980098724	0.3551746544459437
200.0	20.0	0.4078521728515625	-0.06027412414550781	0.412281899846754
200.0	40.0	0.4732666015625	-0.12798309326171875	0.49026620148176225
200.0	60.0	0.5972137451171875	-0.2557868957519531	0.6496854572755323
200.0	80.0	0.57611083984375	-0.2416534423828125	0.6247400147268736
200.0	100.0	0.704345703125	-0.5623397827148438	0.9012929050727229
200.0	120.0	-1.0449371337890625	0.02507781982421875	1.04523801625201
200.0	140.0	0.51556396484375	0.88031005859375	1.0201725349698154
200.0	160.0	1.7980804443359375	1.5327301025390625	2.3627007536996145
200.0	180.0	2.679595947265625	2.0986785888671875	3.403628396281229
200.0	200.0	3.1929931640625	3.173919677734375	4.502107447236164
200.0	220.0	2.9846343994140625	3.3986053466796875	4.523114060096816
200.0	240.0	2.510833740234375	3.12890625	4.011775217081386
200.0	260.0	1.647125244140625	1.646575927734375	2.3289984662252636
200.0	280.0	1.387603759765625	0.918914794921875	1.6642862116961763
200.0	300.0	1.1720428466796875	0.622802734375	1.3272406264118057
200.0	320.0	1.1837921142578125	0.40478515625	1.2510854457227607
200.0	340.0	1.0452880859375	0.4385986328125	1.133576615543862
200.0	360.0	0.1201934814453125	0.30999755859375	0.33248302109435623
200.0	380.0	-0.2869720458984375	-0.316741943359375	0.42740895382550004
200.0	400.0	-0.11553955078125	-0.370147705078125	0.3877611524757678
200.0	420.0	0.5788726806640625	-0.278564453125	0.6424108770592447
200.0	440.0	0.805023193359375	-0.20062255859375	0.8296455585750028
200.0	460.0	0.83038330078125	0.18170166015625	0.850030540345405
200.0	480.0	0.8843841552734375	-0.022430419921875	0.8846685581824321
200.0	500.0	0.814971923828125	-0.41473388671875	0.9144306608053757
200.0	520.0	0.5946807861328125	-0.7037353515625	0.9213515520333894
200.0	540.0	0.1860198974609375	-1.0048828125	1.0219554144429628
200.0	560.0	-0.2633056640625	-1.0394287109375	1.072260191300874
200.0	580.0	-0.6902923583984375	-0.073974609375	0.6942447571969562
200.0	600.0	-0.2276763916015625	-0.382080078125	0.4447715429214353
200.0	620.0	0.00140380859375	-0.5804443359375	0.5804460334953572
200.0	640.0	0.057830810546875	-0.6016845703125	0.6044573804666846
200.0	660.0	0.1967620849609375	-0.6807861328125	0.7086501793607154
200.0	680.0	0.279144287109375	-1.53759765625	1.562730970298885
200.0	700.0	0.2697296142578125	-1.050048828125	1.0841386471546681
200.0	720.0	0.3329620361328125	-0.8167724609375	0.8820322955831086
200.0	740.0	0.1558685302734375	-0.561767578125	0.5829904034905116
200.0	760.0	0.0370635986328125	-0.2005615234375	0.2039574343513496
200.0	780.0	0.08526611328125	-0.1815185546875	0.20054749006140637
200.0	800.0	0.0314483642578125	-0.180419921875	0.18314024086440742
220.0	0.0	0.2756805419921875	-0.09233328700065613	0.29073217421099407
220.0	20.0	0.3073272705078125	-0.1185455322265625	0.3293980789389354
220.0	40.0	0.3017425537109375	-0.16303634643554688	0.34297145504990595
220.0	60.0	0.392913818359375	-0.2689170837402344	0.47612778388274735
220.0	80.0	0.0777740478515625	-0.180572509765625	0.19660934312049838
220.0	100.0	-0.96337890625	-0.24626922607421875	0.9943578071894649
220.0	120.0	-0.9402923583984375	0.25897216796875	0.9753031851916255
220.0	140.0	0.8310699462890625	0.7630767822265625	1.1282568108361455
220.0	160.0	1.786773681640625	1.2177276611328125	2.162272148942307
220.0	180.0	2.2656402587890625	1.6877593994140625	2.8251827502935605
220.0	200.0	2.4886627197265625	2.575775146484375	3.581628084796552
220.0	220.0	2.1868743896484375	2.8036346435546875	3.55566967119279
220.0	240.0	1.6742401123046875	2.584930419921875	3.079763826900935
220.0	260.0	1.2316131591796875	1.49261474609375	1.9351407582191742
220.0	280.0	1.150665283203125	0.9490966796875	1.4915814095659563
220.0	300.0	0.79327392578125	0.461517333984375	0.9177591028654749
220.0	320.0	0.660858154296875	0.15509033203125	0.678812574419652
220.0	340.0	0.472412109375	0.0797119140625	0.47908996057905906
220.0	360.0	-0.301239013671875	-0.08001708984375	0.3116852226607268
220.0	380.0	-0.5970458984375	-0.645111083984375	0.8789949462428877
220.0	400.0	-0.27667236328125	-0.581787109375	0.6442234373558215
220.0	420.0	0.4866485595703125	-0.319427490234375	0.5821174641335645
220.0	440.0	0.724578857421875	-0.095733642578125	0.7308758108899664
220.0	460.0	0.8207244873046875	0.123626708984375	0.8299832812989967
220.0	480.0	0.8550567626953125	-0.0413818359375	0.8560575470005192
220.0	500.0	0.7069854736328125	-0.315673828125	0.7742599212737956
220.0	520.0	0.55914306640625	-0.5218505859375	0.7648326632365384
220.0	540.0	0.1930084228515625	-0.863037109375	0.8843558692347799
220.0	560.0	-0.1089324951171875	-0.8712158203125	0.877999597981251
220.0	580.0	0.40667724609375	0.026123046875	0.4075153936582395
220.0	600.0	0.2448272705078125	-0.427490234375	0.492634035436345
220.0	620.0	0.2977752685546875	-0.6632080078125	0.7269903521983228
220.0	640.0	0.2658538818359375	-0.699951171875	0.7487388927365951
220.0	660.0	0.1734161376953125	-0.796630859375	0.8152876074868982
220.0	680.0	0.5368194580078125	-1.454345703125	1.5502569318322534
220.0	700.0	0.485565185546875	-1.0621337890625	1.1678620360656624
220.0	720.0	0.3998870849609375	-0.7613525390625	0.8599810285439277
220.0	740.0	0.357574462890625	-0.6812744140625	0.7694116737922044
220.0	760.0	0.0508880615234375	-0.5196533203125	0.5221390314058305
220.0	780.0	0.0794219970703125	-0.5194091796875	0.5254462385080688
220.0	800.0	-0.006622314453125	-0.516845703125	0.5168881270521617
240.0	0.0	0.2418212890625	-0.1563195437192917	0.287946758260024
240.0	20.0	0.2208251953125	-0.19435691833496094	0.29417406172106075
240.0	40.0	0.2036590576171875	-0.2271728515625	0.3050975520002718
240.0	60.0	0.132080078125	-0.29723358154296875	0.3252582805008456
240.0	80.0	-0.6415863037109375	-0.20381927490234375	0.6731829483366171
240.0	100.0	-1.5389556884765625	-0.16156005859375	1.547412764464345
240.0	120.0	-0.54620361328125	0.26317596435546875	0.6063002353421317
240.0	140.0	0.7358245849609375	0.6065521240234375	0.9535949344403416
240.0	160.0	1.4896392822265625	0.854400634765625	1.7172727319329248
240.0	180.0	1.8079071044921875	1.3263397216796875	2.242254480601762
240.0	200.0	1.7884063720703125	1.8114776611328125	2.545554687773355
240.0	220.0	1.3027191162109375	2.1445770263671875	2.5092404663091448
240.0	240.0	0.799560546875	1.91741943359375	2.077449001165137
240.0	260.0	0.568084716796875	1.16217041015625	1.2935842870493333
240.0	280.0	0.216278076171875	0.50030517578125	0.5450518095980554
240.0	300.0	-0.2362823486328125	-0.031951904296875	0.23843295171522458
240.0	320.0	-0.4977874755859375	-0.312896728515625	0.5879598060803145
240.0	340.0	-0.6840972900390625	-0.440643310546875	0.8137294571099777
240.0	360.0	-0.8926849365234375	-0.45233154296875	1.000744832942116
240.0	380.0	-0.6515350341796875	-0.910614013671875	1.1196945041658142
240.0	400.0	-0.30877685546875	-0.788299560546875	0.8466164087894621
240.0	420.0	0.4167938232421875	-0.40264892578125	0.5795198430818693
240.0	440.0	0.619110107421875	-0.195526123046875	0.6492517153659798
240.0	460.0	0.7337188720703125	-0.032867431640625	0.7344546625182407
240.0	480.0	0.7947540283203125	-0.062713623046875	0.7972245380361982
240.0	500.0	0.7016448974609375	-0.19561767578125	0.728403622458749
240.0	520.0	0.677764892578125	-0.221923828125	0.7131727947006195
240.0	540.0	0.4950714111328125	-0.51708984375	0.7158754141821283
240.0	560.0	0.4865875244140625	-0.4063720703125	0.6339603129892859
240.0	580.0	0.9721527099609375	0.0531005859375	0.9736018507127544
240.0	600.0	0.47802734375	-0.4447021484375	0.6528936683699796
240.0	620.0	0.3282623291015625	-0.6634521484375	0.7402195012113076
240.0	640.0	0.2346649169921875	-0.7196044921875	0.7569004217487133
240.0	660.0	0.244964599609375	-0.7601318359375	0.7986288644091797
240.0	680.0	0.6952972412109375	-1.1456298828125	1.3401142048454389
240.0	700.0	0.60552978515625	-1.1314697265625	1.2833121455198626
240.0	720.0	0.45257568359375	-0.821533203125	0.9379453892509801
240.0	740.0	0.3751373291015625	-0.82666015625	0.9077967997391974
240.0	760.0	0.125213623046875	-0.7786865234375	0.7886895163368822
240.0	780.0	0.106689453125	-0.625244140625	0.6342813845557872
240.0	800.0	0.1616363525390625	-0.7230224609375	0.7408696170597434
260.0	0.0	0.14764404296875	-0.20576876401901245	0.25325786793319993
260.0	20.0	0.165557861328125	-0.2796363830566406	0.3249706327909384
260.0	40.0	0.1358642578125	-0.2967796325683594	0.32640043942732655
260.0	60.0	0.066741943359375	-0.39804840087890625	0.40360502529780334
260.0	80.0	-0.78509521484375	-0.2509765625	0.824235240265102
260.0	100.0	-0.99530029296875	-0.07057952880859375	0.9977996507668875
260.0	120.0	-0.12066650390625	0.15680694580078125	0.197860616132484
260.0	140.0	0.56475830078125	0.3957061767578125	0.6895906877457163
260.0	160.0	1.1312255859375	0.556304931640625	1.2606135423861353
260.0	180.0	1.54669189453125	0.9660797119140625	1.823613398278436
260.0	200.0	1.57965087890625	1.31707763671875	2.056694046370032
260.0	220.0	1.196624755859375	1.617919921875	2.012355753820759
260.0	240.0	0.789276123046875	1.3587646484375	1.571368247183132
260.0	260.0	0.199951171875	0.8651123046875	0.887918786182556
260.0	280.0	-0.278076171875	0.363494873046875	0.4576624084366317
260.0	300.0	-0.674835205078125	-0.03973388671875	0.6760039465614187
260.0	320.0	-0.899139404296875	-0.271453857421875	0.9392224790051369
260.0	340.0	-0.78082275390625	-0.43792724609375	0.8952454668352117
260.0	360.0	-0.6820068359375	-0.562835693359375	0.884260901535745
260.0	380.0	-0.347320556640625	-0.722564697265625	0.8017052518224624
260.0	400.0	-0.05450439453125	-0.6668701171875	0.6690937768511138
260.0	420.0	0.34808349609375	-0.5350341796875	0.6382974962247022
260.0	440.0	0.43902587890625	-0.41192626953125	0.602019080992735
260.0	460.0	0.51239013671875	-0.294189453125	0.5908393068649427
260.0	480.0	0.59600830078125	-0.16400146484375	0.6181604767946983
260.0	500.0	0.4166259765625	-0.174957275390625	0.4518708361454275
260.0	520.0	0.50048828125	-0.0150146484375	0.5007134503249147
260.0	540.0	0.495697021484375	-0.22119140625	0.5428085991464519
260.0	560.0	0.4443359375	-0.2879638671875	0.5294880680049212
260.0	580.0	1.264617919921875	0.037109375	1.2651622777732587
260.0	600.0	0.6966552734375	-0.368408203125	0.7880692698856295
260.0	620.0	0.400299072265625	-0.6134033203125	0.7324636377507894
260.0	640.0	0.223541259765625	-0.70263671875	0.7373391711779385
260.0	660.0	0.160064697265625	-0.7080078125	0.7258758639545548
260.0	680.0	0.2197265625	-1.036376953125	1.0594134939846316
260.0	700.0	0.282562255859375	-1.156494140625	1.1905125474921698
260.0	720.0	0.253326416015625	-0.85791015625	0.8945301052777491
260.0	740.0	0.2396240234375	-0.951171875	0.9808912316864654
260.0	760.0	0.113616943359375	-0.960693359375	0.9673885158329875
260.0	780.0	0.02093505859375	-0.5992431640625	0.5996087443941758
260.0	800.0	-0.094146728515625	-0.6221923828125	0.6292749539907745
280.0	0.0	0.067657470703125	-0.21664893627166748	0.22696760766591617
280.0	20.0	0.07623291015625	-0.2957935333251953	0.3054591150185149
280.0	40.0	0.023284912109375	-0.2783203125	0.2792926484568453
280.0	60.0	-0.037567138671875	-0.3397178649902344	0.3417887032971028
280.0	80.0	-1.01129150390625	-0.21224212646484375	1.0333233889345985
280.0	100.0	-0.6317138671875	-0.0031890869140625	0.6317219168845829
280.0	120.0	-0.0916748046875	0.0975341796875	0.1338550933726648
280.0	140.0	0.264434814453125	0.2088470458984375	0.33696121390356293
280.0	160.0	0.748199462890625	0.3367919921875	0.8205067228679146
280.0	180.0	1.166473388671875	0.62109375	1.3215209467763687
280.0	200.0	1.348602294921875	0.8790740966796875	1.6098134728352091
280.0	220.0	1.382598876953125	0.974700927734375	1.6916328068107138
280.0	240.0	1.168975830078125	0.76116943359375	1.3949492456517087
280.0	260.0	0.6134033203125	0.457672119140625	0.7653282968825013
280.0	280.0	0.02044677734375	0.10028076171875	0.10234403682988864
280.0	300.0	-0.41949462890625	-0.084716796875	0.42796340889607887
280.0	320.0	-0.547393798828125	-0.2264404296875	0.5923809915861121
280.0	340.0	-0.3819580078125	-0.34100341796875	0.5120305174483879
280.0	360.0	-0.231658935546875	-0.503448486328125	0.5541897155350246
280.0	380.0	-0.02313232421875	-0.603240966796875	0.6036843284745678
280.0	400.0	0.125457763671875	-0.5904541015625	0.6036354003183769
280.0	420.0	0.15802001953125	-0.560089111328125	0.5819537259963076
280.0	440.0	0.163238525390625	-0.473785400390625	0.501118171487535
280.0	460.0	0.185455322265625	-0.36248779296875	0.40717450387763987
280.0	480.0	0.231292724609375	-0.30010986328125	0.378896099868973
280.0	500.0	0.26953125	-0.310394287109375	0.41108601070420725
280.0	520.0	0.454864501953125	-0.28271484375	0.5355645600799696
280.0	540.0	0.59368896484375	-0.4405517578125	0.7392918491968696
280.0	560.0	0.573486328125	-0.47021484375	0.7416121411014871
280.0	580.0	1.405853271484375	-0.2222900390625	1.4233187564315055
280.0	600.0	0.449493408203125	-0.361572265625	0.5768698529887454
280.0	620.0	0.04248046875	-0.6392822265625	0.6406920909640819
280.0	640.0	-0.1219482421875	-0.7442626953125	0.754187200505583
280.0	660.0	-0.103485107421875	-0.7110595703125	0.7185505410137231
280.0	680.0	-0.017242431640625	-0.9940185546875	0.9941680886610211
280.0	700.0	0.02838134765625	-1.21337890625	1.2137107855775326
280.0	720.0	0.008453369140625	-0.9061279296875	0.9061673600442595
280.0	740.0	0.071136474609375	-1.021484375	1.0239583616480656
280.0	760.0	0.090972900390625	-0.99365234375	0.9978081222586589
280.0	780.0	0.106689453125	-0.4986572265625	0.5099428095493808
280.0	800.0	0.325592041015625	-0.5069580078125	0.6025085882026406
300.0	0.0	0.26611328125	-0.4324291944503784	0.5077512054841867
300.0	20.0	0.247894287109375	-0.5134696960449219	0.570177784851295
300.0	40.0	0.1165771484375	-0.3717041015625	0.38955637673667237
300.0	60.0	-0.109619140625	-0.331085205078125	0.34876033176522186
300.0	80.0	-0.98992919921875	-0.17105865478515625	1.0045998620559247
300.0	100.0	-0.41790771484375	0.00994110107421875	0.4180259365356328
300.0	120.0	0.005706787109375	0.03354644775390625	0.034028393673773236
300.0	140.0	0.233062744140625	0.08172607421875	0.24697650478044883
300.0	160.0	0.426361083984375	0.191680908203125	0.4674669448270178
300.0	180.0	0.572845458984375	0.3101959228515625	0.6514395063494014
300.0	200.0	0.664154052734375	0.497222900390625	0.8296572897506297
300.0	220.0	0.733062744140625	0.7064361572265625	1.0180535502045145
300.0	240.0	0.83721923828125	0.4445953369140625	0.9479457086531724
300.0	260.0	0.939300537109375	0.205902099609375	0.9616034388652681
300.0	280.0	0.785064697265625	-0.015380859375	0.7852153524529949
300.0	300.0	0.455230712890625	-0.150787353515625	0.4795537800280097
300.0	320.0	0.281707763671875	-0.237945556640625	0.36875107055848105
300.0	340.0	0.2313232421875	-0.332305908203125	0.404892157250348
300.0	360.0	0.124786376953125	-0.43438720703125	0.4519556233807667
300.0	380.0	0.178314208984375	-0.529815673828125	0.5590175358248375
300.0	400.0	0.209442138671875	-0.5135498046875	0.5546164542690907
300.0	420.0	0.1866455078125	-0.52734375	0.5593996569990444
300.0	440.0	0.196502685546875	-0.464080810546875	0.5039685547184254
300.0	460.0	0.19134521484375	-0.354156494140625	0.402541691735874
300.0	480.0	0.255859375	-0.325958251953125	0.41438243422197274
300.0	500.0	0.146331787109375	-0.26251220703125	0.3005422611864117
300.0	520.0	0.3248291015625	-0.274658203125	0.42538344322006083
300.0	540.0	0.39593505859375	-0.428466796875	0.5833938349416787
300.0	560.0	0.269622802734375	-0.4383544921875	0.5146368783669711
300.0	580.0	0.548675537109375	-0.7991943359375	0.9694103525426385
300.0	600.0	-0.193450927734375	-0.47216796875	0.510260572800595
300.0	620.0	-0.33514404296875	-0.7138671875	0.7886240491682963
300.0	640.0	-0.392242431640625	-0.795654296875	0.8870850496513855
300.0	660.0	-0.298187255859375	-0.74951171875	0.8066495249490472
300.0	680.0	-0.156402587890625	-0.995849609375	1.0080566521734902
300.0	700.0	-0.135009765625	-1.27392578125	1.2810599255880033
300.0	720.0	-0.055389404296875	-0.97705078125	0.9786195457120188
300.0	740.0	-0.004730224609375	-1.055908203125	1.055918798228122
300.0	760.0	0.04876708984375	-1.02880859375	1.0299637622876259
300.0	780.0	0.048126220703125	-0.4923095703125	0.49465629091364466
300.0	800.0	0.2816162109375	-0.5894775390625	0.6532927822362464
320.0	0.0	0.2779541015625	-0.5733827352523804	0.6372018861090399
320.0	20.0	0.221771240234375	-0.6006526947021484	0.6402859850473421
320.0	40.0	0.030548095703125	-0.3116493225097656	0.31314291684769624
320.0	60.0	-0.38714599609375	-0.2588996887207031	0.46573712661876
320.0	80.0	-0.6944580078125	-0.11292266845703125	0.7035790315709834
320.0	100.0	-0.213470458984375	0.01446533203125	0.21396000254667702
320.0	120.0	0.02716064453125	0.00717926025390625	0.028093458120107582
320.0	140.0	0.208221435546875	0.0033721923828125	0.20824874045877953
320.0	160.0	0.2691650390625	0.0479888916015625	0.2734094950265328
320.0	180.0	0.39898681640625	0.071807861328125	0.40539714924320064
320.0	200.0	0.569915771484375	0.156951904296875	0.5911327150894676
320.0	220.0	0.71820068359375	0.3473052978515625	0.7977676302221671
320.0	240.0	1.050048828125	0.433685302734375	1.1360833962586074
320.0	260.0	1.378997802734375	0.18316650390625	1.391109236580461
320.0	280.0	1.440277099609375	-0.00390625	1.4402823967709444
320.0	300.0	1.22607421875	-0.109588623046875	1.2309620856000127
320.0	320.0	1.09326171875	-0.21173095703125	1.113575854555752
320.0	340.0	0.907989501953125	-0.334930419921875	0.9677930160143374
320.0	360.0	0.636688232421875	-0.459991455078125	0.785470587641181
320.0	380.0	0.514984130859375	-0.537261962890625	0.7442170864781815
320.0	400.0	0.3680419921875	-0.522430419921875	0.6390527769074245
320.0	420.0	0.170806884765625	-0.47467041015625	0.5044670357528231
320.0	440.0	0.1519775390625	-0.422607421875	0.4491037802149164
320.0	460.0	0.04327392578125	-0.34814453125	0.35082366979980606
320.0	480.0	0.01611328125	-0.297332763671875	0.297769055117211
320.0	500.0	-0.079071044921875	-0.2325439453125	0.24561945494308907
320.0	520.0	-0.14483642578125	-0.28173828125	0.31678707258155536
320.0	540.0	-0.18536376953125	-0.368896484375	0.41284905624098134
320.0	560.0	-0.2816162109375	-0.3875732421875	0.4790831956169252
320.0	580.0	-0.433258056640625	-0.93115234375	1.0270137442678795
320.0	600.0	-1.045562744140625	-0.5716552734375	1.1916338378813254
320.0	620.0	-0.6859130859375	-0.8582763671875	1.0986878919569818
320.0	640.0	-0.612335205078125	-0.9307861328125	1.1141441685949436
320.0	660.0	-0.3856201171875	-0.881591796875	0.962240599380941
320.0	680.0	-0.261474609375	-1.1103515625	1.14072326341405
320.0	700.0	-0.0435791015625	-1.41796875	1.4186382604700738
320.0	720.0	0.0347900390625	-1.132568359375	1.133102570588978
320.0	740.0	0.006103515625	-1.1728515625	1.1728674437299706
320.0	760.0	0.137359619140625	-1.0933837890625	1.10197811918165
320.0	780.0	0.12481689453125	-0.699462890625	0.7105122043440957
320.0	800.0	0.21527099609375	-0.840576171875	0.8677038103426911
340.0	0.0	0.316680908203125	-1.1311875581741333	1.174679568813689
340.0	20.0	0.188690185546875	-0.9368152618408203	0.9556290184687773
340.0	40.0	-0.052215576171875	-0.3396415710449219	0.3436318715963692
340.0	60.0	-0.3074951171875	-0.17597198486328125	0.35428715267544947
340.0	80.0	-0.57366943359375	-0.08180999755859375	0.5794734633616203
340.0	100.0	-0.203460693359375	0.0072784423828125	0.2035908383641011
340.0	120.0	-0.01751708984375	-0.02036285400390625	0.026860645185445755
340.0	140.0	0.045928955078125	-0.0548095703125	0.0715091456557083
340.0	160.0	0.094268798828125	-0.0169830322265625	0.09578637594201986
340.0	180.0	0.24615478515625	-0.00701904296875	0.24625483796164646
340.0	200.0	0.4696044921875	0.0729522705078125	0.4752372174555827
340.0	220.0	0.686004638671875	0.230865478515625	0.7238102192215707
340.0	240.0	1.11163330078125	0.5218353271484375	1.228023087757691
340.0	260.0	1.413848876953125	0.234893798828125	1.4332284338476964
340.0	280.0	1.541778564453125	0.04864501953125	1.5425457788125234
340.0	300.0	1.33770751953125	-0.13250732421875	1.34425429096658
340.0	320.0	1.123504638671875	-0.2591552734375	1.1530065606351447
340.0	340.0	0.973419189453125	-0.418914794921875	1.0597332323750235
340.0	360.0	0.728240966796875	-0.575408935546875	0.9281327215589562
340.0	380.0	0.557708740234375	-0.634490966796875	0.8447590342107308
340.0	400.0	0.447540283203125	-0.6199951171875	0.7646477950179907
340.0	420.0	0.11309814453125	-0.359405517578125	0.3767804617572565
340.0	440.0	-0.03009033203125	-0.17791748046875	0.1804440576414167
340.0	460.0	-0.090179443359375	-0.139556884765625	0.16615792514981842
340.0	480.0	-0.1214599609375	-0.09564208984375	0.15459602666504393
340.0	500.0	-0.2218017578125	-0.270599365234375	0.3498857474004358
340.0	520.0	-0.176849365234375	-0.466552734375	0.49894604110724305
340.0	540.0	-0.308837890625	-0.50048828125	0.5881065909801374
340.0	560.0	-0.453216552734375	-0.4893798828125	0.6670066816561936
340.0	580.0	-0.68035888671875	-0.88037109375	1.1126281847264827
340.0	600.0	-1.153900146484375	-0.6331787109375	1.3162069852576896
340.0	620.0	-0.799560546875	-1.10888671875	1.3670869844816718
340.0	640.0	-0.739349365234375	-1.2025146484375	1.4116228120780838
340.0	660.0	-0.481658935546875	-1.188232421875	1.2821433689674009
340.0	680.0	-0.154541015625	-1.34375	1.352607477434014
340.0	700.0	0.035552978515625	-1.6729736328125	1.6733513648864025
340.0	720.0	0.075775146484375	-1.3790283203125	1.3811086058122453
340.0	740.0	0.08685302734375	-1.3397216796875	1.3425340321137005
340.0	760.0	0.1337890625	-1.2552490234375	1.2623587541128816
340.0	780.0	0.075469970703125	-1.0081787109375	1.0109995201114241
340.0	800.0	0.16632080078125	-0.9239501953125	0.9388006029985937
360.0	0.0	0.440948486328125	-1.2276965379714966	1.3044824095948029
360.0	20.0	0.230072021484375	-0.7687416076660156	0.8024318004832791
360.0	40.0	0.032470703125	-0.303863525390625	0.3055935022611752
360.0	60.0	-0.1578369140625	-0.11729812622070312	0.19665030347207962
360.0	80.0	-0.432647705078125	-0.05803680419921875	0.43652297459701556
360.0	100.0	-0.30596923828125	-0.02413177490234375	0.3069193987586085
360.0	120.0	-0.19573974609375	-0.052978515625	0.20278257153580553
360.0	140.0	-0.179901123046875	-0.08197021484375	0.19769554925454794
360.0	160.0	-0.0865478515625	-0.0533599853515625	0.1016750640363875
360.0	180.0	0.07275390625	-0.01458740234375	0.07420190820842973
360.0	200.0	0.351654052734375	0.0296630859375	0.3529029207471172
360.0	220.0	0.632659912109375	0.160003662109375	0.6525792950122254
360.0	240.0	1.053131103515625	0.6015777587890625	1.2128400228643963
360.0	260.0	1.422454833984375	0.212066650390625	1.4381759346246257
360.0	280.0	1.340606689453125	-0.2447509765625	1.3627653269491284
360.0	300.0	1.185333251953125	-0.40155029296875	1.251502119842016
360.0	320.0	1.06060791015625	-0.556640625	1.1978054618703318
360.0	340.0	0.936279296875	-0.708251953125	1.1739845615944537
360.0	360.0	0.781768798828125	-0.77911376953125	1.1037122454219501
360.0	380.0	0.63116455078125	-0.746551513671875	0.9776031161614946
360.0	400.0	0.42132568359375	-0.784271240234375	0.8902790067807426
360.0	420.0	-0.058319091796875	-0.419342041015625	0.42337792081208303
360.0	440.0	-0.35614013671875	-0.114898681640625	0.3742158521826723
360.0	460.0	-0.47265625	-0.102630615234375	0.4836703152431921
360.0	480.0	-0.535980224609375	-0.139373779296875	0.55380488579265
360.0	500.0	-0.55718994140625	-0.3287353515625	0.6469370619861107
360.0	520.0	-0.369659423828125	-0.6142578125	0.7169105591649676
360.0	540.0	-0.390533447265625	-0.663330078125	0.7697552636900195
360.0	560.0	-0.41925048828125	-0.6600341796875	0.7819310009711967
360.0	580.0	-0.339263916015625	-0.9010009765625	0.9627578950477819
360.0	600.0	-0.698028564453125	-0.6573486328125	0.9588279834532122
360.0	620.0	-1.02740478515625	-1.5667724609375	1.873589212424674
360.0	640.0	-1.0904541015625	-1.681640625	2.0042468259335897
360.0	660.0	-1.101806640625	-1.7244873046875	2.046419882955037
360.0	680.0	-0.4298095703125	-1.852294921875	1.9015080184779996
360.0	700.0	0.098663330078125	-2.02099609375	2.023402990917742
360.0	720.0	0.20819091796875	-1.6502685546875	1.6633489594535
360.0	740.0	0.2392578125	-1.5396728515625	1.5581517226126875
360.0	760.0	0.382568359375	-1.0826416015625	1.1482470931940973
360.0	780.0	0.219757080078125	-0.7919921875	0.8219153236833455
360.0	800.0	0.141326904296875	-0.640625	0.6560287223156758
380.0	0.0	-1.31646728515625	-1.0473514795303345	1.6822696676101154
380.0	20.0	-1.243560791015625	-0.6685333251953125	1.4118711867051146
380.0	40.0	-1.179656982421875	-0.33099365234375	1.2252132035154286
380.0	60.0	-0.733001708984375	-0.10423660278320312	0.7403761035675028
380.0	80.0	-0.414306640625	-0.03748321533203125	0.4159987787212846
380.0	100.0	-0.370819091796875	-0.0289306640625	0.371945939840935
380.0	120.0	-0.29412841796875	-0.05023193359375	0.29838695247843294
380.0	140.0	-0.2637939453125	-0.0852813720703125	0.277236646217143
380.0	160.0	-0.21600341796875	-0.0657806396484375	0.22579762870043632
380.0	180.0	-0.111846923828125	-0.0144195556640625	0.11277259399057642
380.0	200.0	0.170166015625	0.0215911865234375	0.17153032445948913
380.0	220.0	0.420166015625	0.149139404296875	0.44584979825072757
380.0	240.0	0.9012451171875	0.5036163330078125	1.0324108543242592
380.0	260.0	1.37115478515625	-0.07293701171875	1.3730933153050244
380.0	280.0	1.7486572265625	-0.936859130859375	1.9838112629692972
380.0	300.0	1.30670166015625	-0.592376708984375	1.4347053335100761
380.0	320.0	1.08673095703125	-0.716461181640625	1.3016531019315158
380.0	340.0	0.823272705078125	-0.84246826171875	1.1779349383264195
380.0	360.0	0.33026123046875	-0.750762939453125	0.8201935574040005
380.0	380.0	0.214691162109375	-0.694793701171875	0.7272073860158371
380.0	400.0	0.041259765625	-0.929931640625	0.9308465096324603
380.0	420.0	-0.19769287109375	-0.503936767578125	0.5413268301113286
380.0	440.0	-0.42584228515625	-0.302703857421875	0.5224665320622746
380.0	460.0	-0.61309814453125	-0.233123779296875	0.6559237999198685
380.0	480.0	-0.71673583984375	-0.238372802734375	0.7553355924355524
380.0	500.0	-0.5977783203125	-0.403839111328125	0.7214048433951102
380.0	520.0	-0.2938232421875	-0.8345947265625	0.8848053205397831
380.0	540.0	-0.089599609375	-0.9442138671875	0.9484555429693721
380.0	560.0	0.008453369140625	-0.92236328125	0.9224020175867431
380.0	580.0	0.068328857421875	-0.94873046875	0.9511878547853593
380.0	600.0	-0.08575439453125	-1.0157470703125	1.0193605481034902
380.0	620.0	-1.010009765625	-1.936767578125	2.1843050103715016
380.0	640.0	-1.502044677734375	-2.117919921875	2.596482815153062
380.0	660.0	-1.89117431640625	-2.1986083984375	2.9000722723260806
380.0	680.0	-0.9989013671875	-2.326416015625	2.531800825326818
380.0	700.0	0.055419921875	-2.3680419921875	2.368690407061247
380.0	720.0	0.125152587890625	-2.03125	2.0351018973888557
380.0	740.0	0.33355712890625	-1.71630859375	1.7484208724515626
380.0	760.0	0.36895751953125	-0.9417724609375	1.0114667663343802
380.0	780.0	-0.1126708984375	-0.650390625	0.6600777957503222
380.0	800.0	-0.4326171875	-0.4803466796875	0.6464445557100902
400.0	0.0	-1.5191650390625	-0.745330274105072	1.6921523670778909
400.0	20.0	-1.087005615234375	-0.5233497619628906	1.2064311753671142
400.0	40.0	-0.87701416015625	-0.328216552734375	0.9364186791192332
400.0	60.0	-0.415283203125	-0.07396316528320312	0.42181831232945594
400.0	80.0	-0.308197021484375	-0.0268707275390625	0.3093661908649987
400.0	100.0	-0.32647705078125	-0.03200531005859375	0.3280420774211284
400.0	120.0	-0.29351806640625	-0.05084991455078125	0.297890196409156
400.0	140.0	-0.29461669921875	-0.0865478515625	0.3070660027887098
400.0	160.0	-0.2298583984375	-0.0687408447265625	0.23991704204990083
400.0	180.0	-0.18121337890625	-0.0036468505859375	0.18125007093465173
400.0	200.0	-0.005096435546875	0.034393310546875	0.03476885769848118
400.0	220.0	0.217010498046875	0.1763153076171875	0.27960801841631117
400.0	240.0	0.491424560546875	0.352386474609375	0.604710117491276
400.0	260.0	1.034332275390625	-0.622650146484375	1.2072847472041388
400.0	280.0	1.466217041015625	-1.069061279296875	1.8145755509916048
400.0	300.0	1.0318603515625	-0.677642822265625	1.2344778571099635
400.0	320.0	0.840118408203125	-0.731597900390625	1.1140172474686931
400.0	340.0	0.6514892578125	-0.67596435546875	0.9388109835900753
400.0	360.0	0.192901611328125	-0.51959228515625	0.5542446882441733
400.0	380.0	-0.00262451171875	-0.44073486328125	0.4407426775038968
400.0	400.0	-0.03668212890625	-0.856781005859375	0.8575658986821346
400.0	420.0	-0.120452880859375	-0.48291015625	0.4977058524035278
400.0	440.0	-0.378326416015625	-0.445770263671875	0.5846725622340428
400.0	460.0	-0.554656982421875	-0.420440673828125	0.6959990864637596
400.0	480.0	-0.726287841796875	-0.423553466796875	0.8407684392135649
400.0	500.0	-0.687530517578125	-0.7166748046875	0.9931369433643634
400.0	520.0	-0.371673583984375	-1.0506591796875	1.1144621863900994
400.0	540.0	-0.026702880859375	-1.13330078125	1.133615324802929
400.0	560.0	0.291259765625	-1.096435546875	1.1344616165930914
400.0	580.0	0.6485595703125	-1.0264892578125	1.214211560086788
400.0	600.0	0.9246826171875	-1.2093505859375	1.522355668769982
400.0	620.0	0.16607666015625	-2.2076416015625	2.2138796033204007
400.0	640.0	-0.54095458984375	-2.4366455078125	2.4959713938697003
400.0	660.0	-1.451873779296875	-2.583251953125	2.963296833652329
400.0	680.0	-1.11322021484375	-2.7213134765625	2.9402051432608314
400.0	700.0	-0.374786376953125	-2.916748046875	2.9407284807167726
400.0	720.0	-0.3277587890625	-2.4532470703125	2.475044850463236
400.0	740.0	0.27008056640625	-1.911376953125	1.9303640509726991
400.0	760.0	-0.329925537109375	-0.56787109375	0.6567559966637008
400.0	780.0	-0.92022705078125	-0.3555908203125	0.986540752569337
400.0	800.0	-1.25830078125	-0.2392578125	1.280845485191967
420.0	0.0	-0.350799560546875	-0.572712779045105	0.6716101986728967
420.0	20.0	-0.27618408203125	-0.4445934295654297	0.5233936995992547
420.0	40.0	-0.225616455078125	-0.3025627136230469	0.3774214891563032
420.0	60.0	-0.158447265625	-0.040973663330078125	0.1636593323667364
420.0	80.0	-0.244171142578125	-0.0139617919921875	0.2445699869230486
420.0	100.0	-0.345672607421875	-0.031494140625	0.3471043537836208
420.0	120.0	-0.357879638671875	-0.053802490234375	0.3619012900382255
420.0	140.0	-0.340240478515625	-0.0796051025390625	0.3494288991637585
420.0	160.0	-0.29681396484375	-0.07421875	0.30595253321034843
420.0	180.0	-0.2298583984375	0.0036163330078125	0.22988684433145776
420.0	200.0	-0.201812744140625	0.03155517578125	0.20426481051849082
420.0	220.0	-0.180877685546875	0.213653564453125	0.27993674773476923
420.0	240.0	-0.026641845703125	0.2320709228515625	0.2335951651375623
420.0	260.0	0.847503662109375	-0.8387451171875	1.1923740306190314
420.0	280.0	1.31011962890625	-1.059814453125	1.6851172413509077
420.0	300.0	1.069580078125	-0.569122314453125	1.211569953543898
420.0	320.0	0.95721435546875	-0.502685546875	1.0811808735602348
420.0	340.0	0.816650390625	-0.136749267578125	0.8280206656183883
420.0	360.0	0.605133056640625	0.10797119140625	0.6146899986276911
420.0	380.0	0.24462890625	0.14019775390625	0.281955159508438
420.0	400.0	-0.015716552734375	-0.463592529296875	0.46385886134655907
420.0	420.0	-0.0023193359375	-0.442047119140625	0.44205320365281475
420.0	440.0	-0.14605712890625	-0.535186767578125	0.5547590117294706
420.0	460.0	-0.421295166015625	-0.56927490234375	0.7082115018457545
420.0	480.0	-0.710723876953125	-0.62158203125	0.9441888851517777
420.0	500.0	-0.6485595703125	-0.775909423828125	1.0112689801577164
420.0	520.0	-0.21044921875	-1.13671875	1.1560356353824253
420.0	540.0	0.62158203125	-1.2547607421875	1.4002816651330552
420.0	560.0	1.315185546875	-1.201904296875	1.781652873473248
420.0	580.0	1.72845458984375	-1.1094970703125	2.053908230224502
420.0	600.0	1.56634521484375	-1.5208740234375	2.183230433836722
420.0	620.0	-0.028411865234375	-2.615478515625	2.615632829695722
420.0	640.0	-1.037933349609375	-2.87939453125	3.0607545646169907
420.0	660.0	-1.60595703125	-3.0062255859375	3.4082972669305973
420.0	680.0	-1.72491455078125	-3.105224609375	3.5521472495048685
420.0	700.0	-1.441131591796875	-3.486572265625	3.7726709939114014
420.0	720.0	-1.1468505859375	-2.874755859375	3.0950747192072896
420.0	740.0	-0.2607421875	-1.8963623046875	1.9142038760231292
420.0	760.0	-1.4354248046875	-0.2681884765625	1.4602634792642943
420.0	780.0	-1.838134765625	-0.1558837890625	1.8447328186736842
420.0	800.0	-1.982452392578125	-0.1026611328125	1.9851087620150887
440.0	0.0	0.2640380859375	-0.2625212073326111	0.37233519189691217
440.0	20.0	0.323455810546875	-0.2358417510986328	0.4003061240323527
440.0	40.0	0.328094482421875	-0.17171096801757812	0.3703115525246435
440.0	60.0	0.407379150390625	0.01129913330078125	0.4075358175502324
440.0	80.0	0.08160400390625	0.022979736328125	0.08477783752397447
440.0	100.0	-0.21881103515625	-0.01160430908203125	0.2191185275037713
440.0	120.0	-0.313262939453125	-0.03693389892578125	0.31543269032342236
440.0	140.0	-0.303131103515625	-0.064605712890625	0.3099392909211519
440.0	160.0	-0.2608642578125	-0.057769775390625	0.26718440813930316
440.0	180.0	-0.248931884765625	0.012725830078125	0.24925695577885829
440.0	200.0	-0.479644775390625	0.06903076171875	0.4845867895671465
440.0	220.0	-0.726776123046875	0.326812744140625	0.796875211538025
440.0	240.0	-0.47869873046875	0.22552490234375	0.5291634493514749
440.0	260.0	0.54498291015625	-0.863983154296875	1.0215053907205547
440.0	280.0	1.122406005859375	-0.999114990234375	1.5026729536729642
440.0	300.0	1.347259521484375	-0.512603759765625	1.4414821652577468
440.0	320.0	1.358612060546875	-0.428192138671875	1.4244912209921898
440.0	340.0	1.427581787109375	0.050933837890625	1.4284901171267044
440.0	360.0	1.22479248046875	0.450714111328125	1.3050899702177987
440.0	380.0	0.245452880859375	0.34246826171875	0.42134502133860413
440.0	400.0	-0.151458740234375	-0.232879638671875	0.2777997050058314
440.0	420.0	-0.031890869140625	-0.269622802734375	0.271502271240747
440.0	440.0	0.063262939453125	-0.44830322265625	0.45274493807466143
440.0	460.0	-0.007537841796875	-0.554412841796875	0.5544640819820896
440.0	480.0	-0.05267333984375	-0.6141357421875	0.6163904530104978
440.0	500.0	0.002716064453125	-0.7100830078125	0.7100882022609307
440.0	520.0	0.298065185546875	-1.034423828125	1.076510803953157
440.0	540.0	0.892822265625	-1.19580078125	1.4923374639919311
440.0	560.0	1.542999267578125	-1.2191162109375	1.9664920735963412
440.0	580.0	1.97991943359375	-1.1953125	2.3127587284838955
440.0	600.0	1.51409912109375	-1.8707275390625	2.4066818804951566
440.0	620.0	-0.17449951171875	-3.003173828125	3.008239206167796
440.0	640.0	-1.04693603515625	-3.4542236328125	3.609395512712492
440.0	660.0	-1.453582763671875	-3.6536865234375	3.9322166855849603
440.0	680.0	-1.646087646484375	-3.766357421875	4.110359201970232
440.0	700.0	-1.729217529296875	-4.049072265625	4.402860374334072
440.0	720.0	-1.3348388671875	-2.989990234375	3.274421537159239
440.0	740.0	-0.905792236328125	-1.3450927734375	1.6216455052033079
440.0	760.0	-2.4976806640625	-0.0445556640625	2.4980780425822853
440.0	780.0	-2.93377685546875	0.0390625	2.9340368976191074
440.0	800.0	-2.9293212890625	0.0537109375	2.9298136594947324
460.0	0.0	0.3740234375	-0.08739946782588959	0.3840992043412289
460.0	20.0	0.44696044921875	-0.09206962585449219	0.4563446714609616
460.0	40.0	0.487579345703125	-0.07349395751953125	0.4930871932510214
460.0	60.0	0.703765869140625	0.0603790283203125	0.7063512055827217
460.0	80.0	0.62298583984375	0.072296142578125	0.6271667153775773
460.0	100.0	0.31842041015625	0.018768310546875	0.3189730507188004
460.0	120.0	0.0294189453125	-0.02326202392578125	0.037504614388412065
460.0	140.0	-0.095916748046875	-0.0482177734375	0.1073544420653276
460.0	160.0	-0.153564453125	-0.049468994140625	0.16133574509347118
460.0	180.0	-0.163604736328125	-0.010589599609375	0.1639470932004657
460.0	200.0	-0.490203857421875	0.021148681640625	0.49065985016752944
460.0	220.0	-0.895477294921875	0.24993896484375	0.9297037548960227
460.0	240.0	-0.85076904296875	0.1959991455078125	0.8730541962064872
460.0	260.0	0.00946044921875	-0.90081787109375	0.9008675468576368
460.0	280.0	0.997528076171875	-0.98529052734375	1.4020911832061733
460.0	300.0	1.524444580078125	-0.501129150390625	1.6046998794481169
460.0	320.0	1.6539306640625	-0.43353271484375	1.709806204330191
460.0	340.0	2.02301025390625	0.10015869140625	2.0254881512549123
460.0	360.0	1.758514404296875	0.55364990234375	1.8436108929177102
460.0	380.0	0.3253173828125	0.457672119140625	0.5615115031757097
460.0	400.0	-0.16546630859375	-0.035308837890625	0.16919164669932302
460.0	420.0	-0.10205078125	-0.092498779296875	0.1377330248166624
460.0	440.0	0.0927734375	-0.291534423828125	0.30593991400659576
460.0	460.0	0.264739990234375	-0.448333740234375	0.5206634278128636
460.0	480.0	0.414306640625	-0.57861328125	0.7116483132171849
460.0	500.0	0.652557373046875	-0.724456787109375	0.9750224415400277
460.0	520.0	0.856719970703125	-0.947998046875	1.2777595255291108
460.0	540.0	1.31884765625	-1.1234130859375	1.7324595527895406
460.0	560.0	1.741241455078125	-1.2083740234375	2.1194550208487835
460.0	580.0	1.99005126953125	-1.2130126953125	2.330601607815509
460.0	600.0	1.59295654296875	-1.5458984375	2.219755060102779
460.0	620.0	-0.064971923828125	-2.396728515625	2.397609002422193
460.0	640.0	-1.059539794921875	-3.562744140625	3.7169571410739803
460.0	660.0	-1.41912841796875	-4.216796875	4.449191089591034
460.0	680.0	-1.597808837890625	-4.2691650390625	4.558372869039445
460.0	700.0	-1.20458984375	-3.041748046875	3.2715849174877802
460.0	720.0	-1.289642333984375	-2.4169921875	2.7395307233248363
460.0	740.0	-1.786102294921875	-0.749267578125	1.9368952763519487
460.0	760.0	-2.895050048828125	0.0469970703125	2.895431489404936
460.0	780.0	-3.530853271484375	0.11962890625	3.532879264843689
460.0	800.0	-3.534149169921875	0.12890625	3.536499282701545
480.0	0.0	0.26898193359375	-0.05213575065135956	0.2739879871377818
480.0	20.0	0.122955322265625	0.0022792816162109375	0.12297644651773645
480.0	40.0	0.19659423828125	0.007625579833984375	0.1967420747913099
480.0	60.0	0.307830810546875	0.09651947021484375	0.32260783631601414
480.0	80.0	0.289459228515625	0.12065887451171875	0.3136003969565337
480.0	100.0	0.3726806640625	0.06630706787109375	0.37853335997733123
480.0	120.0	0.29107666015625	-0.0081634521484375	0.29119111256818414
480.0	140.0	0.175567626953125	-0.019927978515625	0.17669498001265027
480.0	160.0	-0.009246826171875	-0.0180206298828125	0.020254552466697145
480.0	180.0	-0.092681884765625	-0.029205322265625	0.09717449568867133
480.0	200.0	-0.400482177734375	-0.0675811767578125	0.4061442971836958
480.0	220.0	-0.84326171875	0.1040191650390625	0.8496530544902595
480.0	240.0	-0.9046630859375	0.0839385986328125	0.9085488360007957
480.0	260.0	-0.472686767578125	-0.962188720703125	1.072026079203194
480.0	280.0	0.350189208984375	-1.030487060546875	1.0883639391507058
480.0	300.0	1.124053955078125	-0.469512939453125	1.2181706342876146
480.0	320.0	1.36541748046875	-0.401702880859375	1.4232814551101094
480.0	340.0	1.907623291015625	0.15234375	1.9136967467677177
480.0	360.0	1.775054931640625	0.546142578125	1.8571730468598573
480.0	380.0	0.510528564453125	0.443695068359375	0.6763909585505997
480.0	400.0	0.024078369140625	0.0452880859375	0.051291116076320545
480.0	420.0	0.1158447265625	0.02203369140625	0.11792151724484488
480.0	440.0	0.28955078125	-0.154266357421875	0.32808194701125976
480.0	460.0	0.528656005859375	-0.296722412109375	0.6062354017864623
480.0	480.0	0.86358642578125	-0.46820068359375	0.9823407733120362
480.0	500.0	1.149749755859375	-0.68316650390625	1.3374008274104592
480.0	520.0	1.505828857421875	-0.89501953125	1.751736426852921
480.0	540.0	1.877044677734375	-1.0126953125	2.1328029721871675
480.0	560.0	2.02618408203125	-1.163330078125	2.3363986827909184
480.0	580.0	1.99615478515625	-1.23583984375	2.3477508483018847
480.0	600.0	1.249420166015625	-1.6107177734375	2.038495154989084
480.0	620.0	-0.22686767578125	-2.3704833984375	2.3813148646456197
480.0	640.0	-1.0172119140625	-3.3878173828125	3.537234328878599
480.0	660.0	-0.79754638671875	-2.8170166015625	2.927740216010784
480.0	680.0	-0.910552978515625	-1.1512451171875	1.4678119929104465
480.0	700.0	-1.413482666015625	0.85546875	1.652198544168709
480.0	720.0	-0.212738037109375	-2.0748291015625	2.085706900099772
480.0	740.0	-1.138580322265625	-0.8388671875	1.4142359451359785
480.0	760.0	-0.6444091796875	-0.142822265625	0.6600465062582899
480.0	780.0	-0.5841064453125	-0.1488037109375	0.6027627094009512
480.0	800.0	-0.570068359375	-0.1298828125	0.5846772437365887
500.0	0.0	0.00726318359375	0.004322083666920662	0.008451878083620322
500.0	20.0	-0.08465576171875	0.029359817504882812	0.08960243789150941
500.0	40.0	-0.12127685546875	0.027008056640625	0.12424777984290619
500.0	60.0	-0.128173828125	-3.4332275390625e-05	0.1281738327230725
500.0	80.0	-0.1422119140625	0.000762939453125	0.14221396055918356
500.0	100.0	-0.09466552734375	0.00620269775390625	0.09486851704699822
500.0	120.0	0.058685302734375	-0.02953338623046875	0.06569768381962399
500.0	140.0	0.3563232421875	0.0399169921875	0.3585521150241743
500.0	160.0	0.57275390625	0.1089019775390625	0.5830151608976839
500.0	180.0	0.266510009765625	0.0242767333984375	0.26761342471888877
500.0	200.0	0.15716552734375	-0.0580902099609375	0.16755737966005804
500.0	220.0	-0.12652587890625	0.05291748046875	0.13714611832698576
500.0	240.0	-0.532501220703125	0.0574188232421875	0.5355879678566685
500.0	260.0	-0.650390625	-1.004791259765625	1.1969183099899852
500.0	280.0	0.010589599609375	-1.147216796875	1.1472656704756845
500.0	300.0	0.710906982421875	-0.791900634765625	1.0641876493355746
500.0	320.0	1.005096435546875	-0.796356201171875	1.2823424050907517
500.0	340.0	1.486602783203125	-0.67645263671875	1.6332715649122858
500.0	360.0	1.80682373046875	-0.000457763671875	1.8068237884565803
500.0	380.0	0.6658935546875	0.13983154296875	0.6804168476627955
500.0	400.0	0.080841064453125	-0.00726318359375	0.08116668982920783
500.0	420.0	0.11572265625	0.09808349609375	0.15169741387224878
500.0	440.0	0.35772705078125	-0.06243896484375	0.36313532903231827
500.0	460.0	0.679107666015625	-0.1419677734375	0.6937882030821734
500.0	480.0	1.13531494140625	-0.291961669921875	1.172254935107482
500.0	500.0	1.502197265625	-0.56488037109375	1.6048945318924355
500.0	520.0	1.927764892578125	-0.734375	2.062906716669891
500.0	540.0	2.14715576171875	-0.8194580078125	2.298214370255755
500.0	560.0	2.318939208984375	-0.997802734375	2.5244978414907204
500.0	580.0	1.85760498046875	-1.100830078125	2.1592876428042187
500.0	600.0	1.370758056640625	-1.3597412109375	1.9307702635391302
500.0	620.0	0.9984130859375	-1.4915771484375	1.7948902696020683
500.0	640.0	0.797393798828125	-1.4931640625	1.6927420913863553
500.0	660.0	0.612274169921875	-1.2764892578125	1.4157346094746106
500.0	680.0	0.403778076171875	-0.8187255859375	0.9128791376002429
500.0	700.0	0.008453369140625	-0.0941162109375	0.09449508247025168
500.0	720.0	0.667327880859375	-1.63134765625	1.7625611127347138
500.0	740.0	-0.660491943359375	-0.539306640625	0.8527023278171971
500.0	760.0	-0.450958251953125	-0.0684814453125	0.4561283299212044
500.0	780.0	-0.4593505859375	-0.071533203125	0.4648870399897668
500.0	800.0	-0.455413818359375	-0.0518798828125	0.4583593221407246
520.0	0.0	-0.45257568359375	0.1478893756866455	0.47612605139955944
520.0	20.0	-0.3153076171875	0.10480117797851562	0.3322682355599818
520.0	40.0	-0.2958984375	0.091278076171875	0.30965718545607823
520.0	60.0	-0.2481689453125	0.05081939697265625	0.253318843606596
520.0	80.0	-0.2633056640625	-0.0206451416015625	0.264113791005208
520.0	100.0	-0.2152099609375	0.00225067138671875	0.21522172940577183
520.0	120.0	-0.05279541015625	0.00252532958984375	0.052855771899613824
520.0	140.0	0.40533447265625	0.0994720458984375	0.41736162094608215
520.0	160.0	0.96875	0.249298095703125	1.0003130025253117
520.0	180.0	0.72308349609375	0.0868682861328125	0.7282828032150782
520.0	200.0	0.58990478515625	0.024810791015625	0.5904263128461185
520.0	220.0	0.5478515625	0.1062164306640625	0.5580531020222941
520.0	240.0	0.34527587890625	0.1661834716796875	0.38318713289200734
520.0	260.0	-0.13861083984375	-0.519287109375	0.5374682008130648
520.0	280.0	-0.06842041015625	-1.129791259765625	1.1318611412928477
520.0	300.0	-0.010009765625	-1.118377685546875	1.1184224796279143
520.0	320.0	0.05999755859375	-1.304534912109375	1.3059138730978492
520.0	340.0	0.45367431640625	-1.4080810546875	1.479362241621889
520.0	360.0	0.76141357421875	-0.86859130859375	1.1550764010961245
520.0	380.0	0.93572998046875	-0.364044189453125	1.004051178089359
520.0	400.0	0.665771484375	-0.11724853515625	0.6760169290803132
520.0	420.0	0.53472900390625	0.156768798828125	0.5572356448618335
520.0	440.0	0.56451416015625	0.1019287109375	0.5736424837216092
520.0	460.0	0.95111083984375	0.1002197265625	0.9563764025008907
520.0	480.0	1.30401611328125	-0.101409912109375	1.3079533607782692
520.0	500.0	1.702392578125	-0.347259521484375	1.7374491835206696
520.0	520.0	2.2333984375	-0.5057373046875	2.289942969154476
520.0	540.0	2.3438720703125	-0.6968994140625	2.445282207703573
520.0	560.0	2.89093017578125	-0.8818359375	3.022434763879795
520.0	580.0	1.65625	-1.04345703125	1.957540967276308
520.0	600.0	0.94610595703125	-1.4298095703125	1.7144888128206708
520.0	620.0	0.8095703125	-1.4063720703125	1.6227404262655243
520.0	640.0	0.7255859375	-1.3193359375	1.505696605786424
520.0	660.0	0.59100341796875	-1.147705078125	1.2909345399378922
520.0	680.0	0.46258544921875	-0.8751220703125	0.9898605638053013
520.0	700.0	0.56463623046875	-1.0103759765625	1.1574427358502817
520.0	720.0	1.305908203125	-2.2947998046875	2.6403602743911585
520.0	740.0	-0.42572021484375	-0.33935546875	0.5444261524735388
520.0	760.0	-0.3719482421875	-0.013427734375	0.3721905411436684
520.0	780.0	-0.40765380859375	-0.01513671875	0.40793473487251164
520.0	800.0	-0.42578125	-0.0091552734375	0.4258796683140414
540.0	0.0	-0.9439697265625	0.2552785873413086	0.9778783164696184
540.0	20.0	-0.623046875	0.1603851318359375	0.64335899695372
540.0	40.0	-0.4779052734375	0.13335037231445312	0.49616103451981686
540.0	60.0	-0.3736572265625	0.08835983276367188	0.38396247604213035
540.0	80.0	-0.3662109375	-0.01625823974609375	0.3665716588939608
540.0	100.0	-0.330078125	-0.05579376220703125	0.334760380727365
540.0	120.0	-0.2572021484375	-0.06568145751953125	0.26545620923752333
540.0	140.0	-0.077392578125	0.0231781005859375	0.08078883274070782
540.0	160.0	0.38507080078125	0.21905517578125	0.4430177103128807
540.0	180.0	0.44720458984375	0.0655059814453125	0.45197674584256026
540.0	200.0	0.4544677734375	-0.00225830078125	0.45447338427641437
540.0	220.0	0.4974365234375	0.0821990966796875	0.5041822947551243
540.0	240.0	0.53399658203125	0.186767578125	0.5657158985389534
540.0	260.0	0.2620849609375	-0.02880859375	0.26366353904827916
540.0	280.0	-0.1356201171875	-0.773406982421875	0.785207728339999
540.0	300.0	-0.18792724609375	-1.03155517578125	1.048533609621297
540.0	320.0	-0.28692626953125	-1.243377685546875	1.2760543691641917
540.0	340.0	-0.0948486328125	-1.417755126953125	1.4209242988802295
540.0	360.0	0.45550537109375	-1.234039306640625	1.315423184161405
540.0	380.0	1.28900146484375	-0.91070556640625	1.578261513518169
540.0	400.0	1.57470703125	-0.281768798828125	1.599717440756721
540.0	420.0	1.55975341796875	0.168426513671875	1.5688206447433246
540.0	440.0	1.515869140625	0.20147705078125	1.5291998736236825
540.0	460.0	1.94598388671875	0.45794677734375	1.9991419504998986
540.0	480.0	2.05926513671875	0.19085693359375	2.0680907311832577
540.0	500.0	2.25189208984375	-0.087310791015625	2.2535840695497975
540.0	520.0	2.753662109375	-0.143310546875	2.7573887875040737
540.0	540.0	0.9302978515625	-0.65576171875	1.1381904605116655
540.0	560.0	0.37200927734375	-0.7664794921875	0.8519869214805043
540.0	580.0	0.26776123046875	-0.7916259765625	0.8356840092467193
540.0	600.0	0.215087890625	-0.6837158203125	0.7167496938535145
540.0	620.0	0.174072265625	-0.58984375	0.6149933357963182
540.0	640.0	-0.41748046875	0.501220703125	0.6523129118979932
540.0	660.0	-0.76397705078125	1.2115478515625	1.4323090206886662
540.0	680.0	-0.888916015625	1.296875	1.5722774718412857
540.0	700.0	-0.8988037109375	1.0994873046875	1.4201128278992499
540.0	720.0	-0.9000244140625	0.64599609375	1.107860505230151
540.0	740.0	-0.9486083984375	-0.2701416015625	0.9863236682149077
540.0	760.0	-0.32208251953125	0.0235595703125	0.3229430332750773
540.0	780.0	-0.360595703125	0.0191650390625	0.36110463834528667
540.0	800.0	-0.3843994140625	0.028564453125	0.3854592553226912
560.0	0.0	-0.89251708984375	0.22380821406841278	0.9201504617983132
560.0	20.0	-0.72802734375	0.16262435913085938	0.7459695003352371
560.0	40.0	-0.6005859375	0.13628387451171875	0.6158544980550843
560.0	60.0	-0.5379638671875	0.047637939453125	0.5400689730716529
560.0	80.0	-0.5404052734375	-0.1215057373046875	0.5538966544013557
560.0	100.0	-0.5416259765625	-0.2372894287109375	0.5913247597261972
560.0	120.0	-0.53436279296875	-0.3175506591796875	0.6215963446279403
560.0	140.0	-0.5086669921875	-0.4234161376953125	0.6618333133062236
560.0	160.0	-0.48529052734375	-0.5862274169921875	0.7610318523970643
560.0	180.0	-0.4603271484375	-0.3578033447265625	0.5830302883093772
560.0	200.0	-0.462158203125	-0.3672637939453125	0.5903159315644748
560.0	220.0	-0.477783203125	-0.271087646484375	0.5493316860193143
560.0	240.0	-0.4791259765625	-0.121795654296875	0.49436411967554156
560.0	260.0	-0.5211181640625	-0.15338134765625	0.5432218503748888
560.0	280.0	-0.64178466796875	-0.635223388671875	0.9029929753633406
560.0	300.0	-0.72845458984375	-0.868988037109375	1.1339251730619753
560.0	320.0	-0.7779541015625	-1.045318603515625	1.3030362876734374
560.0	340.0	-0.79541015625	-1.23486328125	1.4688650857192997
560.0	360.0	-0.6644287109375	-1.224853515625	1.3934603139870867
560.0	380.0	-0.187255859375	-1.004486083984375	1.0217910988986616
560.0	400.0	0.58062744140625	-0.350341796875	0.6781353849723314
560.0	420.0	1.1390380859375	-0.035675048828125	1.1395966261467487
560.0	440.0	1.02825927734375	0.246307373046875	1.057347844117887
560.0	460.0	0.94024658203125	0.63720703125	1.1358241218145908
560.0	480.0	0.94854736328125	0.4102783203125	1.0334749152767366
560.0	500.0	0.92205810546875	0.276611328125	0.9626551701973541
560.0	520.0	0.91363525390625	0.4747314453125	1.0296112481654585
560.0	540.0	-0.3216552734375	0.7435302734375	0.8101230662363568
560.0	560.0	-1.1175537109375	1.242919921875	1.6714593112080034
560.0	580.0	-1.23394775390625	1.34375	1.824360469279654
560.0	600.0	-1.3682861328125	1.5137939453125	2.0405340110156875
560.0	620.0	-1.44287109375	1.5513916015625	2.1186535569974576
560.0	640.0	-1.4599609375	1.6607666015625	2.211251148985871
560.0	660.0	-1.2921142578125	1.5206298828125	1.9954634789303225
560.0	680.0	-1.343994140625	1.32470703125	1.887105977065814
560.0	700.0	-1.409912109375	1.2412109375	1.8784186827041225
560.0	720.0	-1.4122314453125	0.962890625	1.7092559816605362
560.0	740.0	-1.91058349609375	0.739013671875	2.048528863053676
560.0	760.0	-2.96490478515625	0.5460205078125	3.014763469991344
560.0	780.0	-2.8463134765625	-0.4853515625	2.8873978849619073
560.0	800.0	-0.65423583984375	-1.0963134765625	1.27668624690196
580.0	0.0	-0.74560546875	0.14369551837444305	0.7593259623052587
580.0	20.0	-0.7041015625	0.10417556762695312	0.7117665060996754
580.0	40.0	-0.67828369140625	0.07898330688476562	0.6828668455812905
580.0	60.0	-0.65191650390625	-0.03267669677734375	0.6527349343934535
580.0	80.0	-0.64556884765625	-0.18137359619140625	0.6705635827120511
580.0	100.0	-0.63623046875	-0.33391571044921875	0.7185324704219366
580.0	120.0	-0.59063720703125	-0.33635711669921875	0.6796973004830074
580.0	140.0	-0.57110595703125	-0.3858795166015625	0.6892496031839521
580.0	160.0	-0.52734375	-0.5319976806640625	0.7490747378573144
580.0	180.0	-0.47796630859375	-0.505706787109375	0.6958384486928144
580.0	200.0	-0.47430419921875	-0.419158935546875	0.6329760553491175
580.0	220.0	-0.4822998046875	-0.34918212890625	0.5954336745172393
580.0	240.0	-0.472900390625	-0.22906494140625	0.5254574453128686
580.0	260.0	-0.49212646484375	-0.157073974609375	0.516585608490203
580.0	280.0	-0.489013671875	-0.12310791015625	0.5042716815603564
580.0	300.0	-0.49346923828125	-0.085418701171875	0.50080759143584
580.0	320.0	-0.556396484375	-0.35296630859375	0.6589099049393308
580.0	340.0	-0.626708984375	-0.708251953125	0.9457192924973674
580.0	360.0	-0.61962890625	-0.71795654296875	0.9483678500730662
580.0	380.0	-0.487060546875	-0.246337890625	0.5458116274684413
580.0	400.0	-0.285400390625	0.33477783203125	0.4399199697540979
580.0	420.0	-0.05047607421875	0.95947265625	0.9607994651122405
580.0	440.0	0.12738037109375	1.37823486328125	1.384108773653237
580.0	460.0	0.2320556640625	1.40966796875	1.4286404772871442
580.0	480.0	0.5079345703125	0.6707763671875	0.8413907905936479
580.0	500.0	0.57598876953125	0.402557373046875	0.702720073158953
580.0	520.0	-0.0767822265625	1.556396484375	1.5582892949933125
580.0	540.0	-0.73175048828125	1.0899658203125	1.3128153969806071
580.0	560.0	-1.17401123046875	1.3232421875	1.768974916737525
580.0	580.0	-1.27685546875	1.413818359375	1.9050570178822992
580.0	600.0	-1.3941650390625	1.5609130859375	2.092879790622259
580.0	620.0	-1.46331787109375	1.587646484375	2.1591481077523706
580.0	640.0	-1.50390625	1.689453125	2.2618545201584754
580.0	660.0	-1.33148193359375	1.534912109375	2.0319447145512015
580.0	680.0	-1.37701416015625	1.326171875	1.9117792339367634
580.0	700.0	-1.447998046875	1.2349853515625	1.9031256296754995
580.0	720.0	-1.43701171875	0.961181640625	1.7288356851070017
580.0	740.0	-1.9051513671875	0.7442626953125	2.0453676176986444
580.0	760.0	-2.89208984375	0.556640625	2.945171039128677
580.0	780.0	-1.61822509765625	0.1466064453125	1.6248525830030696
580.0	800.0	-0.55029296875	-0.0052490234375	0.5503180023429507
600.0	0.0	-0.77679443359375	0.08084031939506531	0.7809895961548599
600.0	20.0	-0.76019287109375	0.0271759033203125	0.7606784675426496
600.0	40.0	-0.79541015625	-0.008632659912109375	0.7954570003983921
600.0	60.0	-0.7960205078125	-0.11426925659179688	0.8041803975850893
600.0	80.0	-0.73187255859375	-0.23824310302734375	0.7696734490435925
600.0	100.0	-0.72216796875	-0.4200439453125	0.8354420931950888
600.0	120.0	-0.66632080078125	-0.38669586181640625	0.7704006094881412
600.0	140.0	-0.64532470703125	-0.3385772705078125	0.728751360622736
600.0	160.0	-0.61419677734375	-0.35467529296875	0.7092476610760987
600.0	180.0	-0.5579833984375	-0.4234161376953125	0.7004474988124932
600.0	200.0	-0.52099609375	-0.4963531494140625	0.7195855603304012
600.0	220.0	-0.52008056640625	-0.387451171875	0.6485385155414878
600.0	240.0	-0.50604248046875	-0.251617431640625	0.565146285438018
600.0	260.0	-0.51324462890625	-0.182220458984375	0.544632302359666
600.0	280.0	-0.50653076171875	-0.089080810546875	0.5143041934255109
600.0	300.0	-0.4742431640625	0.145538330078125	0.49607255939221284
600.0	320.0	-0.490966796875	-0.042327880859375	0.4927880326588126
600.0	340.0	-0.53515625	-0.384185791015625	0.6587798827623412
600.0	360.0	-0.5003662109375	-0.339263916015625	0.6045381292840079
600.0	380.0	-0.37548828125	0.121917724609375	0.394785233931066
600.0	400.0	-0.2176513671875	0.653961181640625	0.6892295297877119
600.0	420.0	-0.0703125	1.031341552734375	1.0337355784013635
600.0	440.0	0.040283203125	1.250244140625	1.2508929401116446
600.0	460.0	0.09320068359375	1.21685791015625	1.2204218700646832
600.0	480.0	0.19989013671875	0.960662841796875	0.9812385858529454
600.0	500.0	0.4486083984375	0.348480224609375	0.5680563018684497
600.0	520.0	-0.17413330078125	1.7144775390625	1.723297896009503
600.0	540.0	-0.79547119140625	1.1611328125	1.407481376296482
600.0	560.0	-1.2049560546875	1.3665771484375	1.821936386474466
600.0	580.0	-1.3040771484375	1.4505615234375	1.9505757976439169
600.0	600.0	-1.43060302734375	1.5679931640625	2.122552139381229
600.0	620.0	-1.51861572265625	1.52880859375	2.1548664528045856
600.0	640.0	-1.5567626953125	1.621826171875	2.2480725569463624
600.0	660.0	-1.360107421875	1.4635009765625	1.9979307564174615
600.0	680.0	-1.3995361328125	1.279541015625	1.8962928565267614
600.0	700.0	-1.46368408203125	1.2408447265625	1.9188712117882296
600.0	720.0	-1.44384765625	0.995361328125	1.7536933106975638
600.0	740.0	-1.908203125	0.771484375	2.0582583188533228
600.0	760.0	-2.89801025390625	0.5963134765625	2.9587249270717653
600.0	780.0	-1.58648681640625	0.1756591796875	1.5961818712287532
600.0	800.0	-0.549560546875	0.0953369140625	0.5577686992513201
620.0	0.0	-0.80487060546875	-0.0074796415865421295	0.8049053587757354
620.0	20.0	-0.815185546875	-0.0624542236328125	0.8175744650387939
620.0	40.0	-0.89788818359375	-0.11250686645507812	0.9049093795716919
620.0	60.0	-0.96331787109375	-0.21989822387695312	0.9880974393412997
620.0	80.0	-0.89654541015625	-0.28760528564453125	0.9415468510928763
620.0	100.0	-0.8056640625	-0.457977294921875	0.9267350129718646
620.0	120.0	-0.723388671875	-0.43074798583984375	0.8419233919438031
620.0	140.0	-0.692626953125	-0.378692626953125	0.7893922991161489
620.0	160.0	-0.66204833984375	-0.3975677490234375	0.7722487418917745
620.0	180.0	-0.6168212890625	-0.3311004638671875	0.7000685822216213
620.0	200.0	-0.57989501953125	-0.4270172119140625	0.7201541036111703
620.0	220.0	-0.57427978515625	-0.37078857421875	0.6835798698106039
620.0	240.0	-0.5626220703125	-0.2094879150390625	0.600357210792156
620.0	260.0	-0.5750732421875	-0.14898681640625	0.594059176633871
620.0	280.0	-0.5753173828125	-0.09295654296875	0.582778697145774
620.0	300.0	-0.5518798828125	0.0506591796875	0.5542001060445128
620.0	320.0	-0.5509033203125	-0.098114013671875	0.5595720043123511
620.0	340.0	-0.559326171875	-0.25335693359375	0.614032167190262
620.0	360.0	-0.50750732421875	-0.072509765625	0.5126610481074877
620.0	380.0	-0.38958740234375	0.39239501953125	0.5529486372330444
620.0	400.0	-0.28387451171875	0.71160888671875	0.7661409439918072
620.0	420.0	-0.17083740234375	0.983642578125	0.9983677376297558
620.0	440.0	-0.08404541015625	1.090972900390625	1.0942054196333817
620.0	460.0	-0.03369140625	1.049560546875	1.0501011629417671
620.0	480.0	0.0579833984375	0.814788818359375	0.816849369846013
620.0	500.0	0.26544189453125	0.162567138671875	0.31126752793746393
620.0	520.0	-0.40679931640625	1.5618896484375	1.6139965792171957
620.0	540.0	-0.93035888671875	1.2279052734375	1.5405580218324053
620.0	560.0	-1.3653564453125	1.380615234375	1.9417251731758338
620.0	580.0	-1.49322509765625	1.42431640625	2.0635887229250485
620.0	600.0	-1.60821533203125	1.4984130859375	2.1980897002372597
620.0	620.0	-1.66729736328125	1.4010009765625	2.1777704731981484
620.0	640.0	-1.64129638671875	1.5355224609375	2.247594949518169
620.0	660.0	-1.380859375	1.439208984375	1.9945162607086235
620.0	680.0	-1.4014892578125	1.302978515625	1.9136157273455296
620.0	700.0	-1.46844482421875	1.274169921875	1.9441808536208196
620.0	720.0	-1.45001220703125	1.0306396484375	1.7789754032788117
620.0	740.0	-1.93621826171875	0.813720703125	2.1002577317337563
620.0	760.0	-3.05999755859375	0.6783447265625	3.134284069234131
620.0	780.0	-1.817138671875	0.2384033203125	1.832710859890251
620.0	800.0	-0.66717529296875	0.12841796875	0.6794218470477773
