# Supplementary material for: Real-time emotion detection by quantitative facial motion analysis
Source: PLoS One. 2023 Mar 10;18(3):e0282730. doi: 10.1371/journal.pone.0282730 (PMC10004542; doi:10.1371/journal.pone.0282730)
Supplement: S1 Dataset — Data from each participant is organized into folders by Study ID and subsequently by emotions. The data files (.csv) contain the pixel displacement results after DISC-processing of videos. (ZIP) [file pone.0282730.s004.zip › S1_Dataset/1/sad/result/103225_cropped_result.csv]

pos_x	pos_y	disp_x	disp_y	disp_xy_indi
0.0	0.0	-0.08738398551940918	0.8645824790000916	0.8689872403661633
0.0	20.0	-0.27659904956817627	1.1079635620117188	1.1419677267627637
0.0	40.0	-0.1868448257446289	1.0885200500488281	1.1044396263562097
0.0	60.0	-0.11837542057037354	1.1473350524902344	1.153425534166806
0.0	80.0	-0.03165006637573242	1.1248016357421875	1.1252468380181697
0.0	100.0	0.013890862464904785	1.175750732421875	1.1758327860927311
0.0	120.0	0.23253250122070312	0.7790451049804688	0.8130083884671706
0.0	140.0	0.37201666831970215	0.5131683349609375	0.6338281640273429
0.0	160.0	0.36658573150634766	0.57659912109375	0.6832654279195817
0.0	180.0	0.2976808547973633	0.7413482666015625	0.7988811824708543
0.0	200.0	0.27423691749572754	0.8697357177734375	0.9119463282937407
0.0	220.0	0.23004674911499023	0.9965362548828125	1.022744354212839
0.0	240.0	0.12085652351379395	1.1656951904296875	1.1719435038715584
0.0	260.0	-0.005733370780944824	1.1824951171875	1.182509016334671
0.0	280.0	-0.10049426555633545	0.750030517578125	0.7567330273671272
0.0	300.0	-0.17508351802825928	-0.131591796875	0.21902200640561909
0.0	320.0	-0.2536313533782959	-0.64093017578125	0.6892897457843763
0.0	340.0	-0.39164865016937256	0.07012939453125	0.3978778671361493
0.0	360.0	-0.5059343576431274	0.54022216796875	0.7401415844341003
0.0	380.0	-0.5400444269180298	1.092315673828125	1.2185243183194228
0.0	400.0	-0.4536926746368408	1.21539306640625	1.2973115851203663
0.0	420.0	-0.42228782176971436	1.19000244140625	1.262708523360734
0.0	440.0	-0.43809521198272705	1.073577880859375	1.1595244201967878
0.0	460.0	-0.5182100534439087	0.90521240234375	1.0430489695346437
0.0	480.0	-0.7513396739959717	0.560943603515625	0.9376401399500065
0.0	500.0	-0.8343510627746582	0.546295166015625	0.9972863702895176
0.0	520.0	-0.4351869821548462	1.2999267578125	1.3708381688273639
0.0	540.0	-0.037003517150878906	1.465576171875	1.4660432380558615
0.0	560.0	0.1336379051208496	1.52069091796875	1.526551655751527
0.0	580.0	0.14674973487854004	1.53411865234375	1.54112151505192
0.0	600.0	0.14381146430969238	1.43804931640625	1.445222326731559
0.0	620.0	0.16071462631225586	1.43585205078125	1.4448184324832687
0.0	640.0	0.17813777923583984	1.3848876953125	1.3962976033135073
0.0	660.0	0.1855299472808838	1.4066162109375	1.4187989731495498
0.0	680.0	0.20174050331115723	1.3839111328125	1.3985382562513677
0.0	700.0	0.19919133186340332	1.3560791015625	1.3706304083829723
0.0	720.0	0.20273590087890625	1.37579345703125	1.3906507404503763
0.0	740.0	0.1659102439880371	1.33111572265625	1.3414154003003098
0.0	760.0	0.11146092414855957	1.1287841796875	1.1342738919347626
0.0	780.0	-1.7635976076126099	-1.946044921875	2.626283944955761
0.0	800.0	-2.9350879192352295	-11.71966552734375	12.081610040323683
20.0	0.0	-0.08343315124511719	0.8411141633987427	0.8452420520754144
20.0	20.0	-0.1602020263671875	1.0207386016845703	1.0332337500397115
20.0	40.0	-0.025434494018554688	0.8853111267089844	0.8856764107509646
20.0	60.0	0.046051025390625	0.9061546325683594	0.907324040828097
20.0	80.0	0.09894371032714844	0.9000396728515625	0.9054619100326917
20.0	100.0	0.1733875274658203	0.81268310546875	0.8309735643178079
20.0	120.0	0.27346229553222656	0.66534423828125	0.7193501112058103
20.0	140.0	0.3299884796142578	0.58526611328125	0.671884528794547
20.0	160.0	0.2824287414550781	0.7038421630859375	0.7583928958906397
20.0	180.0	0.12192726135253906	0.9361724853515625	0.9440790112009968
20.0	200.0	-0.01979827880859375	1.186798095703125	1.1869632226014193
20.0	220.0	-0.050140380859375	1.3520355224609375	1.3529649336878409
20.0	240.0	0.0019474029541015625	1.311248779296875	1.3112502253901848
20.0	260.0	-0.05710792541503906	1.33514404296875	1.3363648194337312
20.0	280.0	-0.13982391357421875	1.320587158203125	1.3279688133454852
20.0	300.0	-0.14584922790527344	0.351959228515625	0.3809820150845422
20.0	320.0	-0.24074172973632812	-0.20782470703125	0.31803724512871784
20.0	340.0	-0.32794952392578125	0.13031005859375	0.35289035352904324
20.0	360.0	-0.4292449951171875	0.42315673828125	0.6027544201297744
20.0	380.0	-0.4903297424316406	0.73382568359375	0.8825663658982895
20.0	400.0	-0.4527854919433594	1.200897216796875	1.2834207521404937
20.0	420.0	-0.4160938262939453	1.3623046875	1.424432565572835
20.0	440.0	-0.42426300048828125	1.340606689453125	1.4061384673600914
20.0	460.0	-0.4977130889892578	1.20587158203125	1.304547657734963
20.0	480.0	-0.7052116394042969	0.9378662109375	1.1734208477650119
20.0	500.0	-0.7891902923583984	0.839752197265625	1.152391023205743
20.0	520.0	-0.4221668243408203	1.2996826171875	1.366528350599929
20.0	540.0	-0.03273582458496094	1.4400634765625	1.4404355073173292
20.0	560.0	0.13890838623046875	1.49981689453125	1.5062357906007
20.0	580.0	0.1550769805908203	1.48785400390625	1.4959139035549556
20.0	600.0	0.1563091278076172	1.3914794921875	1.4002313096822114
20.0	620.0	0.046764373779296875	1.4501953125	1.4509491207661083
20.0	640.0	-0.0838623046875	1.3929443359375	1.395466520260469
20.0	660.0	-0.0966644287109375	1.3946533203125	1.3979992473662826
20.0	680.0	-0.09411239624023438	1.39007568359375	1.393257890429733
20.0	700.0	-0.04407691955566406	1.3314208984375	1.3321502856786227
20.0	720.0	0.060260772705078125	1.30780029296875	1.3091879036319276
20.0	740.0	0.12501907348632812	1.27618408203125	1.2822930944075632
20.0	760.0	0.10684013366699219	1.07635498046875	1.0816445156066128
20.0	780.0	-1.8547496795654297	-3.99359130859375	4.403279222797892
20.0	800.0	-2.9410057067871094	-13.65509033203125	13.968214150108368
40.0	0.0	0.12014007568359375	0.7096878290176392	0.7197850043179765
40.0	20.0	0.0492095947265625	0.7971153259277344	0.7986328487121167
40.0	40.0	0.11785507202148438	0.7575454711914062	0.7666583064989246
40.0	60.0	0.169708251953125	0.73809814453125	0.7573570899790002
40.0	80.0	0.17644500732421875	0.7207717895507812	0.7420544543508106
40.0	100.0	0.2151031494140625	0.7122268676757812	0.7440003198434146
40.0	120.0	0.3499603271484375	0.5565414428710938	0.6574272645782804
40.0	140.0	0.3937644958496094	0.5349884033203125	0.6642763505341089
40.0	160.0	0.4319190979003906	0.5764923095703125	0.7203453964070293
40.0	180.0	0.3587455749511719	0.69610595703125	0.7831103951304946
40.0	200.0	0.07992172241210938	1.112762451171875	1.1156288605317441
40.0	220.0	-0.12858963012695312	1.484375	1.4899343722463707
40.0	240.0	-0.050075531005859375	1.4632415771484375	1.4640981770022683
40.0	260.0	-0.029590606689453125	1.46942138671875	1.4697192982847793
40.0	280.0	0.16978073120117188	0.71929931640625	0.7390649519965773
40.0	300.0	0.024646759033203125	0.076568603515625	0.08043763904524896
40.0	320.0	-0.1184539794921875	-0.1107177734375	0.16214120578216124
40.0	340.0	-0.19260787963867188	0.011322021484375	0.19294036246829682
40.0	360.0	-0.3748817443847656	0.3643798828125	0.5227896529880981
40.0	380.0	-0.468841552734375	0.721282958984375	0.8602682770459662
40.0	400.0	-0.4442901611328125	1.352630615234375	1.4237286709723675
40.0	420.0	-0.413726806640625	1.463134765625	1.5205042627081231
40.0	440.0	-0.4227638244628906	1.444366455078125	1.5049663477398554
40.0	460.0	-0.4862213134765625	1.367431640625	1.4513030205512745
40.0	480.0	-0.6741294860839844	1.17596435546875	1.3554861597747465
40.0	500.0	-0.7298011779785156	1.156524658203125	1.3675375842771869
40.0	520.0	-0.39322662353515625	1.31732177734375	1.374759558075868
40.0	540.0	-0.020854949951171875	1.4249267578125	1.4250793641294188
40.0	560.0	0.14691543579101562	1.47833251953125	1.485614749380632
40.0	580.0	0.15984344482421875	1.45989990234375	1.4686244079806667
40.0	600.0	0.16082000732421875	1.36798095703125	1.3774015295315656
40.0	620.0	0.049800872802734375	1.4248046875	1.4256747611057323
40.0	640.0	-0.07583999633789062	1.35003662109375	1.3521651464738915
40.0	660.0	-0.08186721801757812	1.34228515625	1.3447794176276735
40.0	680.0	-0.07932281494140625	1.3348388671875	1.3371936697145395
40.0	700.0	-0.030658721923828125	1.27215576171875	1.27252514289668
40.0	720.0	0.06768417358398438	1.25762939453125	1.2594494199223665
40.0	740.0	0.12421798706054688	1.2254638671875	1.2317433978274521
40.0	760.0	0.10650634765625	0.97930908203125	0.9850836919977731
40.0	780.0	-1.7287483215332031	-4.353759765625	4.68442043971065
40.0	800.0	-2.8644371032714844	-13.70831298828125	14.004386630741052
60.0	0.0	0.1847076416015625	0.5962857007980347	0.6242383758166543
60.0	20.0	0.16861724853515625	0.6526317596435547	0.6740623043895937
60.0	40.0	0.16837310791015625	0.6463241577148438	0.6678955160151379
60.0	60.0	0.25595855712890625	0.5617790222167969	0.6173414393756278
60.0	80.0	0.23554611206054688	0.5944442749023438	0.6394106402547685
60.0	100.0	0.2774505615234375	0.5862808227539062	0.6486170034917894
60.0	120.0	0.4150962829589844	0.45847320556640625	0.6184679493301989
60.0	140.0	0.4513587951660156	0.4722900390625	0.6532860345754952
60.0	160.0	0.4651947021484375	0.585906982421875	0.7481263950414266
60.0	180.0	0.4033470153808594	0.67584228515625	0.7870524818726317
60.0	200.0	-0.10483932495117188	1.391143798828125	1.3950886541987804
60.0	220.0	-0.23899078369140625	1.7761077880859375	1.7921148036855659
60.0	240.0	-0.1089019775390625	1.7679595947265625	1.7713104666595378
60.0	260.0	0.32004547119140625	1.127777099609375	1.1723098097488835
60.0	280.0	0.4606285095214844	0.34521484375	0.5756317504527709
60.0	300.0	0.27957916259765625	-0.04437255859375	0.28307849108500366
60.0	320.0	0.15802383422851562	-0.183349609375	0.24205084474598818
60.0	340.0	0.00777435302734375	-0.197998046875	0.19815061728722538
60.0	360.0	-0.3250885009765625	0.183013916015625	0.373063837596949
60.0	380.0	-0.4140434265136719	0.768402099609375	0.8728537940132232
60.0	400.0	-0.339324951171875	1.395904541015625	1.436555223482842
60.0	420.0	-0.33386993408203125	1.514678955078125	1.5510388356970628
60.0	440.0	-0.380157470703125	1.5457763671875	1.5918367629524022
60.0	460.0	-0.4825019836425781	1.50653076171875	1.5819112175542278
60.0	480.0	-0.6849746704101562	1.424072265625	1.5802443218774187
60.0	500.0	-0.7194290161132812	1.475341796875	1.6414053511646896
60.0	520.0	-0.37932586669921875	1.37579345703125	1.427128497913594
60.0	540.0	-0.03234100341796875	1.4329833984375	1.4333483040418222
60.0	560.0	0.12388229370117188	1.4737548828125	1.4789524256399693
60.0	580.0	0.13396835327148438	1.43438720703125	1.4406297856747179
60.0	600.0	0.1390533447265625	1.34576416015625	1.3529290474524898
60.0	620.0	0.015674591064453125	1.38885498046875	1.3889434292216116
60.0	640.0	-0.11046600341796875	1.313720703125	1.318356865090171
60.0	660.0	-0.1020050048828125	1.31292724609375	1.316883812094469
60.0	680.0	-0.09560394287109375	1.30706787109375	1.3105596260903383
60.0	700.0	-0.036609649658203125	1.24957275390625	1.250108928754989
60.0	720.0	0.06600570678710938	1.23583984375	1.2376012575658164
60.0	740.0	0.12417984008789062	1.20166015625	1.2080595034198558
60.0	760.0	-0.12491989135742188	0.580322265625	0.5936151204584357
60.0	780.0	-0.7079811096191406	-0.048583984375	0.7096461478196721
60.0	800.0	-0.6969146728515625	-0.10772705078125	0.7051915900702634
80.0	0.0	0.22347259521484375	0.5002874732017517	0.5479302479829443
80.0	20.0	0.202392578125	0.5456047058105469	0.5819340604249743
80.0	40.0	0.217010498046875	0.5291633605957031	0.5719330541763528
80.0	60.0	0.27748870849609375	0.4908332824707031	0.5638415509021973
80.0	80.0	0.31247711181640625	0.4852752685546875	0.577177643087418
80.0	100.0	0.40252685546875	0.4214019775390625	0.5827585229298603
80.0	120.0	0.5001907348632812	0.37911224365234375	0.6276279666571458
80.0	140.0	0.5729141235351562	0.4068756103515625	0.7026936425249718
80.0	160.0	0.49662017822265625	0.5833740234375	0.7661310936383927
80.0	180.0	0.06662750244140625	1.1185302734375	1.12051291678309
80.0	200.0	-0.6321945190429688	2.1177215576171875	2.2100711539460756
80.0	220.0	-1.05926513671875	2.6907501220703125	2.891743219805174
80.0	240.0	-0.2651519775390625	2.26715087890625	2.2826034870117624
80.0	260.0	0.859649658203125	1.1685791015625	1.450715220660957
80.0	280.0	1.0074081420898438	0.50341796875	1.1261886236369496
80.0	300.0	0.9305648803710938	0.1951904296875	0.950815597485474
80.0	320.0	0.8997955322265625	0.004608154296875	0.8998073320999928
80.0	340.0	0.771453857421875	-0.124542236328125	0.781442142938747
80.0	360.0	0.9381866455078125	0.15673828125	0.9511892927374687
80.0	380.0	0.684722900390625	0.714569091796875	0.9896739045113601
80.0	400.0	0.12750244140625	1.344024658203125	1.3500589447955897
80.0	420.0	-0.13764190673828125	1.45635986328125	1.462849734547992
80.0	440.0	-0.41091156005859375	1.459442138671875	1.5161858943813333
80.0	460.0	-0.615264892578125	1.46136474609375	1.585603295015756
80.0	480.0	-0.7046661376953125	1.3968505859375	1.5645273807282396
80.0	500.0	-0.5048904418945312	1.445098876953125	1.530759655363192
80.0	520.0	-0.0115203857421875	1.4281005859375	1.4281470522473096
80.0	540.0	0.22314453125	1.2528076171875	1.2725252089879413
80.0	560.0	0.22249603271484375	1.2109375	1.2312083956341813
80.0	580.0	0.097564697265625	1.1116943359375	1.1159673681197189
80.0	600.0	0.09726715087890625	1.08905029296875	1.093385311432077
80.0	620.0	-0.06940460205078125	1.30914306640625	1.3109815281327903
80.0	640.0	-0.2286834716796875	1.21502685546875	1.2363601375528706
80.0	660.0	-0.27356719970703125	1.2149658203125	1.2453838594116966
80.0	680.0	-0.3241424560546875	1.26971435546875	1.3104361397262319
80.0	700.0	-0.29730987548828125	1.258056640625	1.292710204602531
80.0	720.0	-0.20590972900390625	1.23553466796875	1.2525752401557007
80.0	740.0	-0.128173828125	1.06048583984375	1.0682035137207333
80.0	760.0	-0.34583282470703125	0.17401123046875	0.38714370842633183
80.0	780.0	-0.739471435546875	0.01361083984375	0.7395966866820107
80.0	800.0	-0.7000045776367188	0.012939453125	0.7001241591028945
100.0	0.0	0.18941497802734375	0.4999372959136963	0.5346169972481214
100.0	20.0	0.169403076171875	0.5191993713378906	0.5461367863586511
100.0	40.0	0.16365814208984375	0.5399169921875	0.5641758111839752
100.0	60.0	0.2392120361328125	0.5086708068847656	0.5621106545935636
100.0	80.0	0.31400299072265625	0.46167755126953125	0.5583404333639139
100.0	100.0	0.44019317626953125	0.3997650146484375	0.5946276981196924
100.0	120.0	0.6069183349609375	0.30622100830078125	0.6797949479339368
100.0	140.0	0.733642578125	0.227447509765625	0.7680910116232846
100.0	160.0	0.5816192626953125	0.5421905517578125	0.7951424785242455
100.0	180.0	-0.313079833984375	1.8396453857421875	1.8660959588751607
100.0	200.0	-0.06711578369140625	2.1079254150390625	2.108993618716784
100.0	220.0	0.2824249267578125	2.2727203369140625	2.290201207116293
100.0	240.0	1.5106124877929688	2.083221435546875	2.573278383268714
100.0	260.0	1.65667724609375	1.18560791015625	2.037215161525616
100.0	280.0	1.2483291625976562	0.531494140625	1.3567651674886383
100.0	300.0	0.9574050903320312	0.290191650390625	1.0004177632120093
100.0	320.0	0.8524093627929688	0.026275634765625	0.8528142416490543
100.0	340.0	0.70672607421875	-0.129180908203125	0.7184354188267936
100.0	360.0	0.5661239624023438	0.286468505859375	0.6344765918892777
100.0	380.0	0.5767898559570312	0.780731201171875	0.9706841640916017
100.0	400.0	0.19525146484375	1.30316162109375	1.317707609910226
100.0	420.0	-0.08925628662109375	1.365509033203125	1.3684230356365388
100.0	440.0	-0.33642578125	1.3179931640625	1.3602530230825267
100.0	460.0	-0.6149749755859375	1.347625732421875	1.4813133818616908
100.0	480.0	-0.6324462890625	1.31048583984375	1.4551156122383906
100.0	500.0	-0.39575958251953125	1.395477294921875	1.4505111263959707
100.0	520.0	0.02355194091796875	1.34954833984375	1.3497538351477374
100.0	540.0	0.26613616943359375	1.16180419921875	1.1918965802464185
100.0	560.0	0.4754180908203125	1.068603515625	1.1695878909621715
100.0	580.0	0.0607147216796875	1.0732421875	1.0749581714924665
100.0	600.0	0.11705780029296875	1.15301513671875	1.158941945962776
100.0	620.0	-0.19281005859375	1.20831298828125	1.2235996062209604
100.0	640.0	-0.3564910888671875	0.83740234375	0.9101255857076572
100.0	660.0	-0.29120635986328125	0.6951904296875	0.7537180358422596
100.0	680.0	-0.2943878173828125	0.591064453125	0.6603191461493234
100.0	700.0	-0.2933349609375	0.60479736328125	0.6721794774761849
100.0	720.0	-0.18143463134765625	0.61810302734375	0.6441815566001315
100.0	740.0	-1.045989990234375	-0.70965576171875	1.2640040980199103
100.0	760.0	-0.7712173461914062	0.09295654296875	0.7767992751974068
100.0	780.0	-0.7263107299804688	0.0953369140625	0.7325410593732763
100.0	800.0	-0.68670654296875	0.0938720703125	0.6930929531750029
120.0	0.0	0.07398223876953125	0.5233118534088135	0.5285155320059377
120.0	20.0	0.0802764892578125	0.5521488189697266	0.5579539703391522
120.0	40.0	0.11150360107421875	0.5621185302734375	0.5730709337676165
120.0	60.0	0.20944976806640625	0.5154075622558594	0.5563399685206869
120.0	80.0	0.3987884521484375	0.3790435791015625	0.5501874811598944
120.0	100.0	0.646759033203125	0.1893310546875	0.6739016955750461
120.0	120.0	1.0322494506835938	-0.21743011474609375	1.0549003664967989
120.0	140.0	1.3174819946289062	-0.4579315185546875	1.3947975056821558
120.0	160.0	0.0372314453125	1.3391571044921875	1.3396745616126169
120.0	180.0	-0.6639785766601562	2.5604095458984375	2.6451020004891097
120.0	200.0	0.943084716796875	2.5408782958984375	2.7102529951322976
120.0	220.0	2.3073577880859375	2.728546142578125	3.5733547283216645
120.0	240.0	2.3100509643554688	2.4252777099609375	3.349374184583293
120.0	260.0	1.4847869873046875	1.180023193359375	1.8965882880940153
120.0	280.0	0.9709854125976562	0.44586181640625	1.0684593725577596
120.0	300.0	0.7996597290039062	0.323638916015625	0.8626690154111074
120.0	320.0	0.6931076049804688	0.02667236328125	0.693620621842206
120.0	340.0	0.4969940185546875	-0.135040283203125	0.5150135265861638
120.0	360.0	0.528289794921875	0.31890869140625	0.6170841602837035
120.0	380.0	0.774322509765625	0.84075927734375	1.1430010986737158
120.0	400.0	0.523834228515625	1.184844970703125	1.2954767090013812
120.0	420.0	0.13826751708984375	1.229522705078125	1.2372728028146502
120.0	440.0	-0.1868438720703125	1.137847900390625	1.153086500204378
120.0	460.0	-0.4827728271484375	1.20404052734375	1.2972213358248124
120.0	480.0	-0.4610595703125	1.24114990234375	1.3240200177733898
120.0	500.0	-0.15283203125	1.342529296875	1.3512004080608038
120.0	520.0	-0.1142120361328125	1.14251708984375	1.148211517875794
120.0	540.0	-0.2675933837890625	0.9095458984375	0.9480928015822921
120.0	560.0	-0.3910675048828125	0.725341796875	0.8240476416258482
120.0	580.0	-0.47564697265625	0.9539794921875	1.065981666873955
120.0	600.0	-0.24687957763671875	1.13580322265625	1.162324604596499
120.0	620.0	0.00109100341796875	1.06048583984375	1.0604864010432014
120.0	640.0	0.19402313232421875	1.02581787109375	1.044005402539764
120.0	660.0	0.3455352783203125	0.98272705078125	1.0417039334192366
120.0	680.0	-0.15946197509765625	0.1767578125	0.23805765222279812
120.0	700.0	-0.384918212890625	0.1436767578125	0.4108589068651479
120.0	720.0	-0.7277297973632812	-0.29693603515625	0.7859781593305988
120.0	740.0	-0.882476806640625	-0.62689208984375	1.0824781783330781
120.0	760.0	-0.64544677734375	0.037841796875	0.6465551360666476
120.0	780.0	-0.6409225463867188	0.0440673828125	0.6424357124995302
120.0	800.0	-0.5936279296875	0.04217529296875	0.5951242510955737
140.0	0.0	0.02056884765625	0.521368145942688	0.5217737259556311
140.0	20.0	0.03240966796875	0.5544853210449219	0.5554316860174028
140.0	40.0	0.1112823486328125	0.5350112915039062	0.5464621150216294
140.0	60.0	0.259552001953125	0.4710197448730469	0.5377981422226606
140.0	80.0	0.5734405517578125	0.21607208251953125	0.6127978551240463
140.0	100.0	0.9998626708984375	-0.16013336181640625	1.0126045892759825
140.0	120.0	1.849945068359375	-1.1291961669921875	2.1673441672925464
140.0	140.0	0.261749267578125	0.8227386474609375	0.8633722031103026
140.0	160.0	-0.6900787353515625	1.939178466796875	2.0583055621246062
140.0	180.0	0.031707763671875	2.5263519287109375	2.5265508999382034
140.0	200.0	2.6809844970703125	2.8813934326171875	3.935747195522194
140.0	220.0	3.9627532958984375	3.1334991455078125	5.051953144977903
140.0	240.0	2.7297821044921875	2.56683349609375	3.7470447735081387
140.0	260.0	1.3063201904296875	1.132110595703125	1.728625708714162
140.0	280.0	0.8654937744140625	0.4849853515625	0.9921140381930404
140.0	300.0	0.7444000244140625	0.406219482421875	0.8480245658274015
140.0	320.0	0.6251678466796875	0.100067138671875	0.6331257922120165
140.0	340.0	0.5248565673828125	0.1854248046875	0.5566478011438348
140.0	360.0	0.7482757568359375	0.5321044921875	0.9181785223334906
140.0	380.0	0.624053955078125	0.73944091796875	0.9675826631431126
140.0	400.0	0.140960693359375	1.014495849609375	1.0242420348467463
140.0	420.0	-0.16455078125	1.058929443359375	1.071638243822691
140.0	440.0	-0.3673858642578125	0.918914794921875	0.9896346667244289
140.0	460.0	-0.383087158203125	1.07781982421875	1.1438755807600245
140.0	480.0	-0.1552581787109375	1.133544921875	1.1441281361653672
140.0	500.0	-0.1379852294921875	1.121826171875	1.1302804446073234
140.0	520.0	-0.29864501953125	0.67877197265625	0.7415660716041947
140.0	540.0	-0.62750244140625	0.523681640625	0.8173137553586725
140.0	560.0	-1.0597686767578125	0.47314453125	1.1605926915540987
140.0	580.0	-0.9466094970703125	0.87359619140625	1.2881148417680837
140.0	600.0	-0.3600006103515625	0.49615478515625	0.6130008240507855
140.0	620.0	-0.1430206298828125	0.38397216796875	0.40974324441862175
140.0	640.0	0.0874176025390625	0.32452392578125	0.3360916774306555
140.0	660.0	0.45672607421875	0.18902587890625	0.4942969651611786
140.0	680.0	0.320098876953125	-0.98760986328125	1.0381890642253275
140.0	700.0	-0.3209228515625	-0.30615234375	0.4435321118460585
140.0	720.0	-0.62713623046875	-0.29925537109375	0.6948767003541068
140.0	740.0	-0.4790191650390625	-0.47784423828125	0.6766051112231629
140.0	760.0	-0.469940185546875	0.0224609375	0.4704766431027264
140.0	780.0	-0.5089111328125	0.02813720703125	0.5096883788355601
140.0	800.0	-0.4752197265625	0.02606201171875	0.4759338367556624
160.0	0.0	-0.0447998046875	0.5732835531234741	0.5750313511295826
160.0	20.0	0.0662689208984375	0.5224227905273438	0.5266090978509773
160.0	40.0	0.19049072265625	0.4618797302246094	0.4996194557965675
160.0	60.0	0.4718780517578125	0.2599906921386719	0.5387615945197787
160.0	80.0	0.8448333740234375	-0.05028533935546875	0.8463285681211051
160.0	100.0	1.1783599853515625	-0.3527374267578125	1.2300227426000943
160.0	120.0	0.88629150390625	-0.072174072265625	0.8892253519799163
160.0	140.0	0.0815277099609375	0.9005584716796875	0.9042412998782622
160.0	160.0	-0.052337646484375	1.599609375	1.6004653641448834
160.0	180.0	2.21588134765625	2.365386962890625	3.2411704106855925
160.0	200.0	3.583404541015625	3.0331878662109375	4.694786122530042
160.0	220.0	4.3094940185546875	3.2202911376953125	5.379778221030826
160.0	240.0	2.8547210693359375	2.5972442626953125	3.8594183685905623
160.0	260.0	1.1203765869140625	1.1175537109375	1.5824569483355246
160.0	280.0	0.7967529296875	0.368865966796875	0.8779962029682177
160.0	300.0	0.703521728515625	0.33837890625	0.7806683717741862
160.0	320.0	0.64910888671875	0.039398193359375	0.6503034402932509
160.0	340.0	0.75177001953125	0.267425537109375	0.7979189057568781
160.0	360.0	0.5237579345703125	0.47344970703125	0.7060290356021742
160.0	380.0	0.1002655029296875	0.42840576171875	0.43998257664544577
160.0	400.0	-0.2950897216796875	0.72772216796875	0.7852754278558148
160.0	420.0	-0.4960479736328125	0.7789306640625	0.9234698541707069
160.0	440.0	-0.234130859375	0.5994873046875	0.643585493771542
160.0	460.0	-0.0334014892578125	0.887847900390625	0.8884759725016096
160.0	480.0	0.028228759765625	0.77685546875	0.7773681767378232
160.0	500.0	0.1123809814453125	0.410369873046875	0.42547963252677556
160.0	520.0	-0.1317138671875	0.04638671875	0.13964336892913315
160.0	540.0	-0.622314453125	-0.0670166015625	0.6259125365841898
160.0	560.0	-1.094024658203125	0.05078125	1.0952025785707533
160.0	580.0	-1.060943603515625	0.85003662109375	1.3594718044303822
160.0	600.0	-0.5364837646484375	0.26776123046875	0.5995922833672054
160.0	620.0	-0.290435791015625	0.07989501953125	0.3012244393285024
160.0	640.0	-0.117156982421875	0.02972412109375	0.12086886242947537
160.0	660.0	0.0789031982421875	-0.12152099609375	0.14488984500117028
160.0	680.0	0.035247802734375	-1.44830322265625	1.448732077491929
160.0	700.0	-0.2682647705078125	-0.8958740234375	0.935177123846442
160.0	720.0	-0.4816131591796875	-0.6639404296875	0.8202244383512729
160.0	740.0	-0.2655792236328125	-0.48004150390625	0.5486093049684645
160.0	760.0	0.22332763671875	0.10931396484375	0.24864588521076028
160.0	780.0	0.359893798828125	0.13385009765625	0.38397837839848037
160.0	800.0	0.4859466552734375	0.14630126953125	0.5074920819460108
180.0	0.0	0.1092071533203125	0.43659305572509766	0.45004410744248663
180.0	20.0	0.205963134765625	0.3980865478515625	0.44821168264878747
180.0	40.0	0.3457489013671875	0.3155097961425781	0.4680691554231579
180.0	60.0	0.68756103515625	0.026302337646484375	0.6880639432718472
180.0	80.0	0.814849853515625	-0.10105133056640625	0.821091745899127
180.0	100.0	1.2098388671875	-0.5467453002929688	1.3276447220359753
180.0	120.0	0.4501190185546875	0.063262939453125	0.4545429906762229
180.0	140.0	0.018035888671875	0.84173583984375	0.8419290453224948
180.0	160.0	1.3437957763671875	1.5816650390625	2.0754400459601023
180.0	180.0	2.8101043701171875	2.2584991455078125	3.60520525923438
180.0	200.0	3.2971954345703125	2.9922637939453125	4.4525431324477145
180.0	220.0	3.559356689453125	3.16796875	4.764981221760614
180.0	240.0	2.7075042724609375	2.6778411865234375	3.8080720588816965
180.0	260.0	1.163055419921875	1.0731201171875	1.5824931897869774
180.0	280.0	0.84210205078125	0.24176025390625	0.8761186473867575
180.0	300.0	0.8336334228515625	0.207763671875	0.8591335327213079
180.0	320.0	0.8280792236328125	9.1552734375e-05	0.828079228693864
180.0	340.0	0.86767578125	0.208770751953125	0.8924385066988487
180.0	360.0	0.5826416015625	0.265533447265625	0.6402962185489475
180.0	380.0	-0.272796630859375	0.22918701171875	0.3562929807739644
180.0	400.0	-0.5897064208984375	0.3740234375	0.6983174025098913
180.0	420.0	-0.6580963134765625	0.48236083984375	0.8159428519364637
180.0	440.0	-0.491943359375	0.333831787109375	0.5945182343021949
180.0	460.0	-0.4153594970703125	0.664947509765625	0.7840144785334062
180.0	480.0	-0.1909637451171875	0.367095947265625	0.41379534367610843
180.0	500.0	-0.1481781005859375	0.00250244140625	0.1481992297761629
180.0	520.0	-0.1666259765625	-0.289794921875	0.33428328227708926
180.0	540.0	-0.3344573974609375	-0.532470703125	0.6287979010801288
180.0	560.0	-0.5686798095703125	-0.60498046875	0.830300002036551
180.0	580.0	-1.0575408935546875	0.45306396484375	1.150504105938082
180.0	600.0	-0.711212158203125	0.0791015625	0.7155975063999932
180.0	620.0	-0.5679931640625	-0.14593505859375	0.5864411954735882
180.0	640.0	-0.5594635009765625	-0.1727294921875	0.585521038389146
180.0	660.0	-0.4302215576171875	-0.26898193359375	0.5073872970802398
180.0	680.0	-0.5892791748046875	-1.47552490234375	1.5888435049730438
180.0	700.0	-0.4962158203125	-0.93145751953125	1.0553877254448794
180.0	720.0	-0.16436767578125	-0.83544921875	0.851464696832297
180.0	740.0	-0.1168365478515625	-0.492919921875	0.5065775639476412
180.0	760.0	0.203369140625	0.0528564453125	0.21012570325789354
180.0	780.0	0.3362884521484375	0.08050537109375	0.34579045363244826
180.0	800.0	0.436920166015625	0.100830078125	0.44840376462047565
200.0	0.0	0.3016357421875	0.22492682933807373	0.37626612858598224
200.0	20.0	0.40740966796875	0.17943191528320312	0.44517238209103416
200.0	40.0	0.500701904296875	0.10888290405273438	0.5124040239512898
200.0	60.0	0.682159423828125	-0.07346343994140625	0.6861037505549318
200.0	80.0	0.700225830078125	-0.11962127685546875	0.710369947974386
200.0	100.0	0.716461181640625	-0.40500640869140625	0.8230108236706192
200.0	120.0	-0.8140869140625	0.0432891845703125	0.8152370557994569
200.0	140.0	0.618408203125	0.8853912353515625	1.0799751595891718
200.0	160.0	1.77874755859375	1.3859100341796875	2.2549256085385987
200.0	180.0	2.6332244873046875	1.9040679931640625	3.2495147519487975
200.0	200.0	2.889984130859375	2.699737548828125	3.9548187201402176
200.0	220.0	2.6296844482421875	2.9308624267578125	3.937663629858131
200.0	240.0	2.14788818359375	2.6282806396484375	3.3943015142989963
200.0	260.0	1.1013641357421875	1.0120849609375	1.495767003130834
200.0	280.0	0.55145263671875	0.105438232421875	0.5614420997754898
200.0	300.0	0.5063323974609375	0.098236083984375	0.515774005660547
200.0	320.0	0.571380615234375	-0.0625	0.5747887068006928
200.0	340.0	0.4686126708984375	0.164886474609375	0.49677498410817283
200.0	360.0	-0.0563201904296875	0.20220947265625	0.20990625212688396
200.0	380.0	-0.4487762451171875	-0.037872314453125	0.4503714360208897
200.0	400.0	-0.6708526611328125	0.0936279296875	0.6773547683205188
200.0	420.0	-0.701446533203125	0.26519775390625	0.749904719027426
200.0	440.0	-0.5560150146484375	0.254364013671875	0.6114358085406578
200.0	460.0	-0.478271484375	0.54583740234375	0.7257286562921701
200.0	480.0	-0.243560791015625	0.18035888671875	0.3030696074148377
200.0	500.0	-0.1700592041015625	-0.186737060546875	0.2525685306631532
200.0	520.0	-0.2213287353515625	-0.397216796875	0.45471704697752097
200.0	540.0	-0.353973388671875	-0.59564208984375	0.6928828610099115
200.0	560.0	-0.493499755859375	-0.6904296875	0.8486666968926083
200.0	580.0	-0.788543701171875	0.210693359375	0.8162063834242919
200.0	600.0	-0.3335113525390625	-0.1722412109375	0.3753623010075082
200.0	620.0	-0.109222412109375	-0.4039306640625	0.4184369924814994
200.0	640.0	-0.0589141845703125	-0.434326171875	0.4383036672435868
200.0	660.0	0.09820556640625	-0.5096435546875	0.5190191577463044
200.0	680.0	0.0688323974609375	-1.4710693359375	1.4726788142958456
200.0	700.0	0.03448486328125	-0.9718017578125	0.9724134214843969
200.0	720.0	0.03045654296875	-0.79766845703125	0.7982496904805052
200.0	740.0	-0.1837615966796875	-0.54754638671875	0.5775598410753877
200.0	760.0	-0.0207061767578125	0.031494140625	0.03769120122300495
200.0	780.0	0.0967254638671875	0.0587158203125	0.11315194614010128
200.0	800.0	0.13995361328125	0.08251953125	0.16246995694034452
220.0	0.0	0.273345947265625	0.1580144762992859	0.3157318191229377
220.0	20.0	0.3554534912109375	0.10827445983886719	0.371578448066411
220.0	40.0	0.390594482421875	0.05948638916015625	0.3950983171233788
220.0	60.0	0.54986572265625	-0.1040191650390625	0.5596179943923388
220.0	80.0	0.252960205078125	-0.0680084228515625	0.26194276270193834
220.0	100.0	-0.7745819091796875	-0.1248016357421875	0.784571591578726
220.0	120.0	-0.6965179443359375	0.2264862060546875	0.7324160349930949
220.0	140.0	0.8590545654296875	0.77349853515625	1.155973498949891
220.0	160.0	1.71966552734375	1.1208953857421875	2.0527191702014633
220.0	180.0	2.146240234375	1.4591827392578125	2.5952960159099363
220.0	200.0	2.2844696044921875	2.240081787109375	3.1994949268263926
220.0	220.0	1.9130096435546875	2.4302215576171875	3.0928276245921857
220.0	240.0	1.4498291015625	2.2404327392578125	2.6686219820116506
220.0	260.0	0.9290771484375	1.084564208984375	1.4280979907410625
220.0	280.0	0.4607391357421875	0.19390869140625	0.4998811176743348
220.0	300.0	0.2643890380859375	-0.00042724609375	0.2643893832952298
220.0	320.0	0.197235107421875	-0.238006591796875	0.3091097302552653
220.0	340.0	0.059417724609375	-0.168914794921875	0.17906053150053647
220.0	360.0	-0.44390869140625	-0.1466064453125	0.4674915786548206
220.0	380.0	-0.804351806640625	-0.420806884765625	0.9077776507009783
220.0	400.0	-0.8465728759765625	-0.195465087890625	0.8688453458028753
220.0	420.0	-0.695770263671875	0.03936767578125	0.6968831133744368
220.0	440.0	-0.548370361328125	0.163177490234375	0.5721336788743763
220.0	460.0	-0.438568115234375	0.31805419921875	0.5417568322973992
220.0	480.0	-0.2624053955078125	0.045440673828125	0.266310807947341
220.0	500.0	-0.23956298828125	-0.237457275390625	0.33730754956001424
220.0	520.0	-0.243621826171875	-0.37518310546875	0.4473409849505123
220.0	540.0	-0.330718994140625	-0.5828857421875	0.6701722476579133
220.0	560.0	-0.28594970703125	-0.6258544921875	0.688085082197348
220.0	580.0	0.21954345703125	0.26104736328125	0.34109390994464445
220.0	600.0	0.054779052734375	-0.3262939453125	0.3308602172611149
220.0	620.0	0.108123779296875	-0.57745361328125	0.5874890868271604
220.0	640.0	0.059234619140625	-0.621826171875	0.624641119470574
220.0	660.0	-0.0292510986328125	-0.71661376953125	0.7172105140424351
220.0	680.0	0.2330169677734375	-1.4100341796875	1.429158247066198
220.0	700.0	0.20587158203125	-1.072509765625	1.0920898798400442
220.0	720.0	0.091156005859375	-0.830810546875	0.8357963760408219
220.0	740.0	0.0917816162109375	-0.81640625	0.8215491647572617
220.0	760.0	-0.1928253173828125	-0.61138916015625	0.6410758989233234
220.0	780.0	-0.142669677734375	-0.62060546875	0.6367933611362776
220.0	800.0	-0.1397857666015625	-0.54248046875	0.560200963511851
240.0	0.0	0.3578948974609375	0.034680843353271484	0.35957129824871886
240.0	20.0	0.388031005859375	-0.011783599853515625	0.3882098848995812
240.0	40.0	0.4018402099609375	-0.04007720947265625	0.40383379880907133
240.0	60.0	0.38177490234375	-0.12799072265625	0.4026582932781206
240.0	80.0	-0.403900146484375	-0.0562286376953125	0.40779527710258034
240.0	100.0	-1.4192657470703125	-0.044219970703125	1.419954459345805
240.0	120.0	-0.4308624267578125	0.2508697509765625	0.49857603507055354
240.0	140.0	0.7812957763671875	0.5597991943359375	0.9611442285881817
240.0	160.0	1.4495391845703125	0.7996673583984375	1.6554853462633554
240.0	180.0	1.732879638671875	1.1634979248046875	2.087246814142588
240.0	200.0	1.6623382568359375	1.557708740234375	2.278118741317692
240.0	220.0	1.093780517578125	1.947296142578125	2.233454294928176
240.0	240.0	0.576934814453125	1.6464385986328125	1.7445956090727848
240.0	260.0	0.3347320556640625	0.95989990234375	1.0165890869021907
240.0	280.0	0.0599212646484375	0.291534423828125	0.29762875908397174
240.0	300.0	-0.3388824462890625	-0.1444091796875	0.3683684617076712
240.0	320.0	-0.5447540283203125	-0.424072265625	0.6903580504662261
240.0	340.0	-0.715576171875	-0.51702880859375	0.8828182410163216
240.0	360.0	-0.9173431396484375	-0.466644287109375	1.0292110213905938
240.0	380.0	-0.89227294921875	-0.74658203125	1.163415551423008
240.0	400.0	-0.7447967529296875	-0.555572509765625	0.9291840596899419
240.0	420.0	-0.516998291015625	-0.291717529296875	0.5936213859120559
240.0	440.0	-0.451324462890625	-0.16461181640625	0.4804069326145035
240.0	460.0	-0.4241943359375	-0.01666259765625	0.4245214680108777
240.0	480.0	-0.3179168701171875	-0.069915771484375	0.3255139803562422
240.0	500.0	-0.2765960693359375	-0.233062744140625	0.3616954910949944
240.0	520.0	-0.208984375	-0.2156982421875	0.3003334824439627
240.0	540.0	-0.138580322265625	-0.3785400390625	0.4031092493266354
240.0	560.0	0.1986236572265625	-0.28204345703125	0.34496357614129863
240.0	580.0	0.596649169921875	0.25689697265625	0.6496047155989622
240.0	600.0	0.22369384765625	-0.36749267578125	0.4302206459854298
240.0	620.0	0.10467529296875	-0.6036376953125	0.6126462145155883
240.0	640.0	0.0100250244140625	-0.66693115234375	0.6670064940321532
240.0	660.0	0.001220703125	-0.71478271484375	0.7147837571990014
240.0	680.0	0.345550537109375	-1.12322998046875	1.17518116165994
240.0	700.0	0.2314910888671875	-1.18841552734375	1.210751663164928
240.0	720.0	0.0858917236328125	-0.9254150390625	0.9293924804471273
240.0	740.0	0.0434722900390625	-0.9749755859375	0.975944277700019
240.0	760.0	-0.1817626953125	-0.966064453125	0.9830148549228389
240.0	780.0	-0.1913299560546875	-0.90863037109375	0.9285560313507497
240.0	800.0	-0.110809326171875	-0.97235107421875	0.9786446333072195
260.0	0.0	0.299530029296875	-0.033079445362091064	0.30135110445467156
260.0	20.0	0.3701171875	-0.11359405517578125	0.3871567406802942
260.0	40.0	0.370635986328125	-0.12478256225585938	0.39107764216912155
260.0	60.0	0.33306884765625	-0.2222137451171875	0.4003920651037788
260.0	80.0	-0.474395751953125	-0.126953125	0.49108901985122466
260.0	100.0	-0.899444580078125	0.01725006103515625	0.8996099806236207
260.0	120.0	-0.129638671875	0.19168853759765625	0.2314102000600708
260.0	140.0	0.6290283203125	0.3614349365234375	0.7254735288726022
260.0	160.0	1.08648681640625	0.4974365234375	1.1949463155615716
260.0	180.0	1.500274658203125	0.911102294921875	1.7552582265462853
260.0	200.0	1.52996826171875	1.2052154541015625	1.9476517072289719
260.0	220.0	1.017059326171875	1.4534454345703125	1.7739541437778128
260.0	240.0	0.60205078125	1.22662353515625	1.3664078601219152
260.0	260.0	0.13226318359375	0.783111572265625	0.7942022943499303
260.0	280.0	-0.41290283203125	0.34173583984375	0.5359777354826782
260.0	300.0	-0.83160400390625	-0.05157470703125	0.8332017581104024
260.0	320.0	-1.029266357421875	-0.27264404296875	1.0647647668320175
260.0	340.0	-0.9168701171875	-0.4014892578125	1.0009217931138537
260.0	360.0	-0.847869873046875	-0.5164794921875	0.9927912104117269
260.0	380.0	-0.6083984375	-0.58203125	0.8419673596577268
260.0	400.0	-0.39068603515625	-0.504974365234375	0.6384627535024816
260.0	420.0	-0.394012451171875	-0.429534912109375	0.5828773905370475
260.0	440.0	-0.384307861328125	-0.32855224609375	0.5056076647874768
260.0	460.0	-0.372711181640625	-0.23162841796875	0.4388226850684191
260.0	480.0	-0.3306884765625	-0.17041015625	0.37201409903977634
260.0	500.0	-0.240020751953125	-0.20306396484375	0.3143961437203187
260.0	520.0	0.1522216796875	0.00653076171875	0.1523617098076513
260.0	540.0	0.204193115234375	-0.18603515625	0.27623161960586745
260.0	560.0	0.209503173828125	-0.2225341796875	0.30563547073801184
260.0	580.0	0.88092041015625	0.1705322265625	0.8972747680204874
260.0	600.0	0.371612548828125	-0.30572509765625	0.48121068336380396
260.0	620.0	0.149444580078125	-0.56427001953125	0.5837245390220668
260.0	640.0	-0.0491943359375	-0.666748046875	0.6685604241203325
260.0	660.0	-0.11737060546875	-0.6827392578125	0.6927544681822444
260.0	680.0	-0.1456298828125	-1.03851318359375	1.0486742560328295
260.0	700.0	-0.085845947265625	-1.27166748046875	1.274561770783853
260.0	720.0	-0.121063232421875	-1.0118408203125	1.0190574821348921
260.0	740.0	-0.1376953125	-1.1297607421875	1.1381209661861622
260.0	760.0	-0.271514892578125	-1.15765380859375	1.1890679868886074
260.0	780.0	-0.3592529296875	-0.8868408203125	0.9568434083284473
260.0	800.0	-0.432525634765625	-0.91143798828125	1.0088595696188736
280.0	0.0	0.4432373046875	-0.18878495693206787	0.48176661178467156
280.0	20.0	0.48846435546875	-0.26183128356933594	0.5542139006007224
280.0	40.0	0.409698486328125	-0.2003326416015625	0.4560548398938629
280.0	60.0	0.442108154296875	-0.2593498229980469	0.5125640943188546
280.0	80.0	-0.875762939453125	-0.08583831787109375	0.8799596257411568
280.0	100.0	-0.58154296875	0.07019805908203125	0.5857644509540058
280.0	120.0	-0.086395263671875	0.15293121337890625	0.17564765187863274
280.0	140.0	0.30999755859375	0.228271484375	0.38497578743714694
280.0	160.0	0.72137451171875	0.321380615234375	0.7897257030171237
280.0	180.0	1.07073974609375	0.558013916015625	1.2074200322721176
280.0	200.0	1.2489013671875	0.84124755859375	1.5058061229131563
280.0	220.0	1.251800537109375	0.9143524169921875	1.5501757729905261
280.0	240.0	1.027740478515625	0.6909637451171875	1.238418906608703
280.0	260.0	0.543365478515625	0.396820068359375	0.6728389182376813
280.0	280.0	-0.094573974609375	0.14862060546875	0.17615993030003319
280.0	300.0	-0.572967529296875	-0.00115966796875	0.5729687028611276
280.0	320.0	-0.72528076171875	-0.128082275390625	0.7365033961826449
280.0	340.0	-0.5902099609375	-0.22540283203125	0.6317865420199714
280.0	360.0	-0.45709228515625	-0.370880126953125	0.5886301264105743
280.0	380.0	-0.27392578125	-0.476226806640625	0.5493881187253234
280.0	400.0	-0.12188720703125	-0.479217529296875	0.49447541053451793
280.0	420.0	-0.080291748046875	-0.452484130859375	0.45955266671404144
280.0	440.0	-0.06976318359375	-0.373321533203125	0.379783976673934
280.0	460.0	-0.04290771484375	-0.275115966796875	0.2784418560125108
280.0	480.0	0.01513671875	-0.2235107421875	0.22402270449158426
280.0	500.0	0.019317626953125	-0.24859619140625	0.24934561775333647
280.0	520.0	0.224609375	-0.22601318359375	0.3186398131057586
280.0	540.0	0.375091552734375	-0.36737060546875	0.5250284132265228
280.0	560.0	0.361724853515625	-0.3905029296875	0.5322944746523497
280.0	580.0	1.04644775390625	-0.1175537109375	1.0530298080351823
280.0	600.0	0.13427734375	-0.30963134765625	0.33749366882355175
280.0	620.0	-0.251739501953125	-0.599609375	0.6503108329341424
280.0	640.0	-0.396636962890625	-0.70941162109375	0.81276425147392
280.0	660.0	-0.369293212890625	-0.6829833984375	0.7764301640381557
280.0	680.0	-0.338104248046875	-0.9813232421875	1.0379353487596081
280.0	700.0	-0.31231689453125	-1.30975341796875	1.3464753464101997
280.0	720.0	-0.34796142578125	-1.04296875	1.099482135965966
280.0	740.0	-0.276763916015625	-1.1844482421875	1.216353527404497
280.0	760.0	-0.294952392578125	-1.17303466796875	1.2095483645328597
280.0	780.0	-0.321685791015625	-0.79901123046875	0.861336574491374
280.0	800.0	-0.121124267578125	-0.821044921875	0.8299312332555403
300.0	0.0	2.107177734375	-1.2270264625549316	2.438399463594066
300.0	20.0	2.02850341796875	-1.2239189147949219	2.369135628600372
300.0	40.0	1.25604248046875	-0.5130043029785156	1.356766791905139
300.0	60.0	0.431671142578125	-0.2603874206542969	0.5041245720749006
300.0	80.0	-0.841217041015625	-0.06934356689453125	0.8440702816500176
300.0	100.0	-0.362060546875	0.08697509765625	0.37236072190248304
300.0	120.0	0.1160888671875	0.10048675537109375	0.15353896277455784
300.0	140.0	0.3048095703125	0.1360321044921875	0.3337867696698961
300.0	160.0	0.44671630859375	0.2240753173828125	0.4997651530707545
300.0	180.0	0.52764892578125	0.3288726806640625	0.621748042992717
300.0	200.0	0.554229736328125	0.4728240966796875	0.7285143972711214
300.0	220.0	0.573394775390625	0.6740570068359375	0.884948821633143
300.0	240.0	0.689544677734375	0.39501953125	0.7946774771319323
300.0	260.0	0.825103759765625	0.182159423828125	0.8449723487006925
300.0	280.0	0.67083740234375	0.01568603515625	0.6710207687413509
300.0	300.0	0.2982177734375	-0.090667724609375	0.31169612875340874
300.0	320.0	0.093353271484375	-0.163177490234375	0.18799395366879482
300.0	340.0	0.03277587890625	-0.24359130859375	0.24578645988030484
300.0	360.0	-0.088348388671875	-0.322723388671875	0.33459800264911144
300.0	380.0	-0.044219970703125	-0.423370361328125	0.42567342959138565
300.0	400.0	0.015167236328125	-0.42315673828125	0.4234284711857004
300.0	420.0	0.008697509765625	-0.449066162109375	0.44915038086120623
300.0	440.0	0.02191162109375	-0.391357421875	0.39197034428079225
300.0	460.0	0.02520751953125	-0.29058837890625	0.291679661608897
300.0	480.0	0.087646484375	-0.276214599609375	0.28978683762494195
300.0	500.0	-0.03814697265625	-0.24334716796875	0.24631897141967712
300.0	520.0	0.159759521484375	-0.2603759765625	0.30548118415999376
300.0	540.0	0.245574951171875	-0.39678955078125	0.46663583687095334
300.0	560.0	0.123291015625	-0.39178466796875	0.41072606514467486
300.0	580.0	0.31207275390625	-0.62091064453125	0.6949240478087106
300.0	600.0	-0.483734130859375	-0.410888671875	0.6346874900559143
300.0	620.0	-0.620361328125	-0.66741943359375	0.9112062761919586
300.0	640.0	-0.6671142578125	-0.75360107421875	1.0064571585717779
300.0	660.0	-0.55694580078125	-0.71435546875	0.9058103337569626
300.0	680.0	-0.464752197265625	-0.9744873046875	1.0796388803022678
300.0	700.0	-0.496185302734375	-1.34417724609375	1.4328336691904546
300.0	720.0	-0.44073486328125	-1.08099365234375	1.1673878944545477
300.0	740.0	-0.389556884765625	-1.18084716796875	1.2434446511880277
300.0	760.0	-0.359222412109375	-1.164794921875	1.2189290181907497
300.0	780.0	-0.39654541015625	-0.74774169921875	0.8463840210368648
300.0	800.0	-0.181884765625	-0.8856201171875	0.9041045625001913
320.0	0.0	2.9000244140625	-1.9858620166778564	3.514795805084897
320.0	20.0	2.5858154296875	-1.6900272369384766	3.0891153261093787
320.0	40.0	1.303192138671875	-0.3573493957519531	1.351298760800313
320.0	60.0	-0.48175048828125	-0.18534088134765625	0.5161732027701058
320.0	80.0	-0.53387451171875	-0.00878143310546875	0.5339467275209387
320.0	100.0	-0.116607666015625	0.09928131103515625	0.15314740120051332
320.0	120.0	0.13531494140625	0.090728759765625	0.16291666954730374
320.0	140.0	0.25140380859375	0.0827789306640625	0.26468136756736116
320.0	160.0	0.289031982421875	0.1163177490234375	0.3115594736171546
320.0	180.0	0.37945556640625	0.1431427001953125	0.4055568511268095
320.0	200.0	0.509185791015625	0.2017822265625	0.5477099932708256
320.0	220.0	0.644439697265625	0.3213348388671875	0.7201101319115096
320.0	240.0	0.9666748046875	0.3900299072265625	1.04239316313413
320.0	260.0	1.296600341796875	0.162384033203125	1.306729130534361
320.0	280.0	1.34930419921875	0.008758544921875	1.3493326254628621
320.0	300.0	1.092559814453125	-0.072906494140625	1.0949896369581422
320.0	320.0	0.947418212890625	-0.170318603515625	0.9626056808581478
320.0	340.0	0.7498779296875	-0.28790283203125	0.8032465064499349
320.0	360.0	0.470550537109375	-0.398193359375	0.6164217382801074
320.0	380.0	0.33843994140625	-0.491790771484375	0.5969922586233951
320.0	400.0	0.211334228515625	-0.4791259765625	0.5236638784175053
320.0	420.0	0.111602783203125	-0.453948974609375	0.46746641886619694
320.0	440.0	0.16473388671875	-0.411407470703125	0.4431629050177921
320.0	460.0	0.13018798828125	-0.342681884765625	0.36657848605617865
320.0	480.0	0.19097900390625	-0.306304931640625	0.3609649443926535
320.0	500.0	0.017852783203125	-0.290191650390625	0.2907402893039293
320.0	520.0	-0.149566650390625	-0.31549072265625	0.3491483624352752
320.0	540.0	-0.19061279296875	-0.38421630859375	0.4289002315606221
320.0	560.0	-0.281280517578125	-0.38470458984375	0.4765672575994555
320.0	580.0	-0.43170166015625	-0.79656982421875	0.9060296950086971
320.0	600.0	-1.052490234375	-0.4716796875	1.1533505195970737
320.0	620.0	-0.909912109375	-0.79266357421875	1.2067541542006415
320.0	640.0	-0.867523193359375	-0.87738037109375	1.2338528302018252
320.0	660.0	-0.626953125	-0.828857421875	1.039266494574196
320.0	680.0	-0.56243896484375	-1.076171875	1.2142831192582415
320.0	700.0	-0.420745849609375	-1.4642333984375	1.523484990101099
320.0	720.0	-0.371002197265625	-1.20526123046875	1.2610698886449423
320.0	740.0	-0.397430419921875	-1.2711181640625	1.331800407602017
320.0	760.0	-0.294097900390625	-1.23291015625	1.2675018849684498
320.0	780.0	-0.327789306640625	-0.90679931640625	0.9642255077432789
320.0	800.0	-0.246795654296875	-1.06268310546875	1.0909644712952522
340.0	0.0	3.695648193359375	-2.9066579341888428	4.701752430260803
340.0	20.0	3.32080078125	-2.1857681274414062	3.9755880238889594
340.0	40.0	1.921356201171875	-0.28507232666015625	1.9423892203183823
340.0	60.0	-0.187164306640625	-0.10031509399414062	0.21235252709426175
340.0	80.0	-0.450897216796875	0.018951416015625	0.451295309397478
340.0	100.0	-0.127685546875	0.0959320068359375	0.15970769804971263
340.0	120.0	0.0538330078125	0.0672149658203125	0.0861152969011108
340.0	140.0	0.065887451171875	0.0318603515625	0.07318632538672992
340.0	160.0	0.109832763671875	0.0716552734375	0.13114005561690462
340.0	180.0	0.235565185546875	0.07086181640625	0.24599258864064732
340.0	200.0	0.440673828125	0.13970947265625	0.4622901248612493
340.0	220.0	0.670867919921875	0.248626708984375	0.7154572009566361
340.0	240.0	1.068756103515625	0.4540863037109375	1.161220900612697
340.0	260.0	1.3800048828125	0.197601318359375	1.3940802550799236
340.0	280.0	1.49578857421875	0.02880859375	1.496065972421408
340.0	300.0	1.211883544921875	-0.1195068359375	1.2177617214743626
340.0	320.0	0.996612548828125	-0.243194580078125	1.0258558262548727
340.0	340.0	0.839263916015625	-0.39666748046875	0.9282828290921405
340.0	360.0	0.593017578125	-0.545501708984375	0.8057555227673678
340.0	380.0	0.41937255859375	-0.631988525390625	0.7584740200737827
340.0	400.0	0.319732666015625	-0.602447509765625	0.6820351748555656
340.0	420.0	0.116424560546875	-0.353302001953125	0.37199056827105026
340.0	440.0	0.080291748046875	-0.174285888671875	0.19189146879048077
340.0	460.0	0.112518310546875	-0.129058837890625	0.17122077515886214
340.0	480.0	0.17523193359375	-0.08709716796875	0.19568379396153648
340.0	500.0	-0.08038330078125	-0.32989501953125	0.33954704969416644
340.0	520.0	-0.16070556640625	-0.4835205078125	0.5095275856606897
340.0	540.0	-0.34674072265625	-0.48468017578125	0.5959395955493492
340.0	560.0	-0.5135498046875	-0.456787109375	0.6873047833281372
340.0	580.0	-0.7596435546875	-0.747314453125	1.0656158885957823
340.0	600.0	-1.183837890625	-0.515625	1.291255703532205
340.0	620.0	-0.98883056640625	-0.99505615234375	1.4028266590624991
340.0	640.0	-0.9375	-1.09173583984375	1.439025154053722
340.0	660.0	-0.703155517578125	-1.083251953125	1.2914575005975566
340.0	680.0	-0.450439453125	-1.26007080078125	1.3381607242454285
340.0	700.0	-0.350250244140625	-1.6920166015625	1.727887558113571
340.0	720.0	-0.327392578125	-1.4114990234375	1.4489704598011481
340.0	740.0	-0.30145263671875	-1.39404296875	1.426264172902762
340.0	760.0	-0.26666259765625	-1.319091796875	1.345775653506815
340.0	780.0	-0.31219482421875	-1.09271240234375	1.1364356570016736
340.0	800.0	-0.2344970703125	-1.056640625	1.0823485050507236
360.0	0.0	3.645233154296875	-2.5999464988708496	4.47743749774086
360.0	20.0	3.111083984375	-1.4946613311767578	3.451500550883587
360.0	40.0	2.21893310546875	-0.21324539184570312	2.229156280678548
360.0	60.0	-0.011962890625	-0.028408050537109375	0.030824147797216928
360.0	80.0	-0.3458251953125	0.03923797607421875	0.3480440841033356
360.0	100.0	-0.21759033203125	0.07297515869140625	0.22950147358896314
360.0	120.0	-0.126739501953125	0.0404205322265625	0.1330290223252233
360.0	140.0	-0.154052734375	0.00244140625	0.1540720786933565
360.0	160.0	-0.078857421875	0.0314788818359375	0.08490826217991182
360.0	180.0	0.061553955078125	0.0573577880859375	0.08413563596878046
360.0	200.0	0.31341552734375	0.099822998046875	0.32892844771960256
360.0	220.0	0.639434814453125	0.2041473388671875	0.6712324618947274
360.0	240.0	1.01898193359375	0.6092071533203125	1.1872057684525865
360.0	260.0	1.319183349609375	0.1934814453125	1.3332965834977695
360.0	280.0	1.209075927734375	-0.28582763671875	1.2424017212395375
360.0	300.0	0.978790283203125	-0.390380859375	1.0537683017908714
360.0	320.0	0.916229248046875	-0.561614990234375	1.0746568904689995
360.0	340.0	0.8209228515625	-0.701934814453125	1.0801050004322956
360.0	360.0	0.735443115234375	-0.7353515625	1.0400088923739228
360.0	380.0	0.6446533203125	-0.6978759765625	0.9500572519869493
360.0	400.0	0.426849365234375	-0.75567626953125	0.8678980383280372
360.0	420.0	0.097015380859375	-0.328582763671875	0.3426056285374437
360.0	440.0	-0.09716796875	0.00811767578125	0.09750646548352816
360.0	460.0	-0.15032958984375	0.04345703125	0.15648482082187262
360.0	480.0	-0.166229248046875	0.027862548828125	0.16854816680530568
360.0	500.0	-0.362823486328125	-0.352203369140625	0.5056561039533711
360.0	520.0	-0.35906982421875	-0.59967041015625	0.6989533170973933
360.0	540.0	-0.455322265625	-0.62353515625	0.7720844880280882
360.0	560.0	-0.530792236328125	-0.604248046875	0.8042736476464116
360.0	580.0	-0.5406494140625	-0.76776123046875	0.9390202851573621
360.0	600.0	-0.878936767578125	-0.56146240234375	1.042962065775308
360.0	620.0	-1.158172607421875	-1.40020751953125	1.8171254459541972
360.0	640.0	-1.19915771484375	-1.51641845703125	1.933262569309798
360.0	660.0	-1.198333740234375	-1.55877685546875	1.9661609898808263
360.0	680.0	-0.668487548828125	-1.6942138671875	1.8213281501993699
360.0	700.0	-0.319610595703125	-1.94122314453125	1.9673581854226496
360.0	720.0	-0.23394775390625	-1.67327880859375	1.6895542379120887
360.0	740.0	-0.178955078125	-1.589111328125	1.5991559439785497
360.0	760.0	-0.000701904296875	-1.1263427734375	1.126342992140725
360.0	780.0	-0.09674072265625	-0.85528564453125	0.8607393921282384
360.0	800.0	-0.101287841796875	-0.72998046875	0.736974023729696
380.0	0.0	-1.39166259765625	-0.9067764282226562	1.6610142312742475
380.0	20.0	-1.255218505859375	-0.5568771362304688	1.3732026952741134
380.0	40.0	-1.080413818359375	-0.23030853271484375	1.104688209017888
380.0	60.0	-0.59771728515625	0.0042724609375	0.5977325546571981
380.0	80.0	-0.328765869140625	0.05205535888671875	0.33286146833272195
380.0	100.0	-0.28631591796875	0.0605621337890625	0.292650947258628
380.0	120.0	-0.25732421875	0.03632354736328125	0.25987526555705603
380.0	140.0	-0.255340576171875	-0.01531982421875	0.25579973974552533
380.0	160.0	-0.22149658203125	0.0066680908203125	0.22159692977727422
380.0	180.0	-0.1295166015625	0.0490875244140625	0.138506805368547
380.0	200.0	0.14544677734375	0.08251953125	0.16722511198202894
380.0	220.0	0.41619873046875	0.2033233642578125	0.4632081321575802
380.0	240.0	0.8531494140625	0.49359130859375	0.9856451200277296
380.0	260.0	1.125518798828125	-0.173065185546875	1.1387467343373063
380.0	280.0	1.198333740234375	-0.906463623046875	1.5025578367874475
380.0	300.0	0.775146484375	-0.582275390625	0.9694826985389777
380.0	320.0	0.680908203125	-0.730255126953125	0.9984530692647707
380.0	340.0	0.481109619140625	-0.80535888671875	0.9381201426504505
380.0	360.0	0.2447509765625	-0.696868896484375	0.7385995528130571
380.0	380.0	0.242828369140625	-0.674957275390625	0.7173095151064369
380.0	400.0	0.0504150390625	-0.867156982421875	0.8686212686359259
380.0	420.0	-0.05010986328125	-0.404693603515625	0.4077841477111726
380.0	440.0	-0.182464599609375	-0.170684814453125	0.2498532289075073
380.0	460.0	-0.29473876953125	-0.077606201171875	0.30478462022406055
380.0	480.0	-0.333740234375	-0.076934814453125	0.34249307980690163
380.0	500.0	-0.40576171875	-0.387298583984375	0.5609302680006277
380.0	520.0	-0.34405517578125	-0.75653076171875	0.8310913050974718
380.0	540.0	-0.250152587890625	-0.82745361328125	0.8644395868772863
380.0	560.0	-0.23968505859375	-0.791259765625	0.8267653500298735
380.0	580.0	-0.204315185546875	-0.81732177734375	0.8424723038565721
380.0	600.0	-0.357421875	-0.8721923828125	0.9425868391637251
380.0	620.0	-1.02215576171875	-1.70770263671875	1.990238854175802
380.0	640.0	-1.3424072265625	-1.8778076171875	2.3082934408550875
380.0	660.0	-1.5902099609375	-1.95550537109375	2.5204699911408093
380.0	680.0	-0.942596435546875	-2.08148193359375	2.2849628181182404
380.0	700.0	-0.326507568359375	-2.23675537109375	2.2604605243871636
380.0	720.0	-0.249176025390625	-1.968505859375	1.9842137006943523
380.0	740.0	0.052398681640625	-1.69061279296875	1.6914246177667136
380.0	760.0	0.1048583984375	-1.00653076171875	1.011977992848167
380.0	780.0	-0.256683349609375	-0.75469970703125	0.7971561890619323
380.0	800.0	-0.4920654296875	-0.59765625	0.774158498149834
400.0	0.0	-1.538116455078125	-0.5774437189102173	1.6429374540410722
400.0	20.0	-1.0955810546875	-0.4116935729980469	1.1703800431646436
400.0	40.0	-0.782562255859375	-0.21696090698242188	0.8120811039879878
400.0	60.0	-0.304290771484375	0.016506195068359375	0.30473813034504044
400.0	80.0	-0.255859375	0.04483795166015625	0.25975846797451885
400.0	100.0	-0.274078369140625	0.03803253173828125	0.2767045823639501
400.0	120.0	-0.26171875	0.01543426513671875	0.26217345525791325
400.0	140.0	-0.291839599609375	-0.0350799560546875	0.2939403939865345
400.0	160.0	-0.237335205078125	-0.016082763671875	0.23787949650358906
400.0	180.0	-0.183990478515625	0.0465087890625	0.18977766898259865
400.0	200.0	-0.026336669921875	0.0835418701171875	0.08759488709537117
400.0	220.0	0.187896728515625	0.2237396240234375	0.29217220939888117
400.0	240.0	0.504638671875	0.2994537353515625	0.5867987123092275
400.0	260.0	0.81878662109375	-0.863311767578125	1.1898397954855042
400.0	280.0	0.925628662109375	-1.20880126953125	1.5224943117590795
400.0	300.0	0.4705810546875	-0.834930419921875	0.9584129251745922
400.0	320.0	0.338958740234375	-0.869903564453125	0.9336087183769904
400.0	340.0	0.2125244140625	-0.734832763671875	0.7649482447448681
400.0	360.0	0.02435302734375	-0.532379150390625	0.5329358589093524
400.0	380.0	-0.020416259765625	-0.46795654296875	0.4684016970187886
400.0	400.0	-0.06146240234375	-0.77191162109375	0.7743546846771485
400.0	420.0	-0.14910888671875	-0.391143798828125	0.41860116036652567
400.0	440.0	-0.35797119140625	-0.328216552734375	0.48566395724373745
400.0	460.0	-0.445770263671875	-0.27813720703125	0.5254250031253151
400.0	480.0	-0.52679443359375	-0.280426025390625	0.5967839902190267
400.0	500.0	-0.568817138671875	-0.5697021484375	0.805054951653092
400.0	520.0	-0.41278076171875	-0.90118408203125	0.9912218253002797
400.0	540.0	-0.212371826171875	-0.9742431640625	0.997121625116058
400.0	560.0	-0.002166748046875	-0.9459228515625	0.9459253331554399
400.0	580.0	0.254547119140625	-0.885986328125	0.9218275378221307
400.0	600.0	0.45343017578125	-1.03741455078125	1.1321783757348831
400.0	620.0	-0.053863525390625	-1.93731689453125	1.9380655379020888
400.0	640.0	-0.490203857421875	-2.1419677734375	2.1973451627534732
400.0	660.0	-1.167510986328125	-2.287841796875	2.5685213627153463
400.0	680.0	-0.989349365234375	-2.41644287109375	2.611131615937708
400.0	700.0	-0.696441650390625	-2.6826171875	2.7715457685322873
400.0	720.0	-0.557159423828125	-2.31158447265625	2.377782453839283
400.0	740.0	0.117767333984375	-1.79425048828125	1.7981112200448812
400.0	760.0	-0.333404541015625	-0.734130859375	0.8062919487732192
400.0	780.0	-0.83673095703125	-0.51300048828125	0.9814724629001226
400.0	800.0	-1.116302490234375	-0.3951416015625	1.1841740307019253
420.0	0.0	-0.226409912109375	-0.46924638748168945	0.5210121116308053
420.0	20.0	-0.163238525390625	-0.3605918884277344	0.3958198152841585
420.0	40.0	-0.078643798828125	-0.2121734619140625	0.22627952853653538
420.0	60.0	-0.036590576171875	0.030170440673828125	0.04742494865619539
420.0	80.0	-0.176849365234375	0.0422515869140625	0.18182655081301505
420.0	100.0	-0.29248046875	0.01863861083984375	0.293073749104656
420.0	120.0	-0.3302001953125	-0.0070648193359375	0.3302757645614685
420.0	140.0	-0.340118408203125	-0.04620361328125	0.3432423421998965
420.0	160.0	-0.302337646484375	-0.0400848388671875	0.30498335493714945
420.0	180.0	-0.242218017578125	0.031341552734375	0.24423730461843554
420.0	200.0	-0.211639404296875	0.05950927734375	0.21984674557771255
420.0	220.0	-0.180419921875	0.23126220703125	0.2933147739380781
420.0	240.0	-0.02374267578125	0.13299560546875	0.13509828173316255
420.0	260.0	0.589385986328125	-1.044586181640625	1.1993898998051125
420.0	280.0	0.72015380859375	-1.264739990234375	1.45539985946479
420.0	300.0	0.453033447265625	-0.86053466796875	0.9725015265373431
420.0	320.0	0.407257080078125	-0.782501220703125	0.8821374550916887
420.0	340.0	0.29547119140625	-0.361785888671875	0.46711053744603875
420.0	360.0	0.2913818359375	-0.136016845703125	0.3215648560233781
420.0	380.0	0.21356201171875	-0.056976318359375	0.22103174817918889
420.0	400.0	-0.056640625	-0.440277099609375	0.44390549088835807
420.0	420.0	-0.071868896484375	-0.36260986328125	0.36966342966369914
420.0	440.0	-0.26727294921875	-0.41070556640625	0.4900141749594262
420.0	460.0	-0.546630859375	-0.41455078125	0.6860449304936495
420.0	480.0	-0.74163818359375	-0.43951416015625	0.862090420050061
420.0	500.0	-0.710418701171875	-0.58673095703125	0.9213837131800955
420.0	520.0	-0.402862548828125	-0.928466796875	1.0121011936301705
420.0	540.0	0.219970703125	-1.0582275390625	1.080848108969795
420.0	560.0	0.751556396484375	-1.0081787109375	1.2574821391511604
420.0	580.0	1.0804443359375	-0.91766357421875	1.4175564886477563
420.0	600.0	0.967315673828125	-1.2613525390625	1.5895627828535037
420.0	620.0	-0.288787841796875	-2.23968505859375	2.2582266447940484
420.0	640.0	-1.007659912109375	-2.505615234375	2.700645515650723
420.0	660.0	-1.50799560546875	-2.6685791015625	3.0651859923027804
420.0	680.0	-1.6583251953125	-2.763427734375	3.2228210152785692
420.0	700.0	-1.612457275390625	-3.17828369140625	3.563917183103319
420.0	720.0	-1.124725341796875	-2.49237060546875	2.734395423029515
420.0	740.0	-0.27337646484375	-1.74688720703125	1.768148637875195
420.0	760.0	-1.154998779296875	-0.498779296875	1.2580949754165585
420.0	780.0	-1.56781005859375	-0.36492919921875	1.6097210007545333
420.0	800.0	-1.74078369140625	-0.3031005859375	1.7669742005648035
440.0	0.0	0.404754638671875	-0.1630624532699585	0.436366452872832
440.0	20.0	0.479461669921875	-0.14427947998046875	0.5006995718669105
440.0	40.0	0.5147705078125	-0.077301025390625	0.5205421445377705
440.0	60.0	0.53875732421875	0.0576019287109375	0.5418278661997435
440.0	80.0	0.15869140625	0.0499725341796875	0.16637372565986064
440.0	100.0	-0.1624755859375	0.0098876953125	0.16277617314683002
440.0	120.0	-0.276153564453125	-0.0190887451171875	0.2768125202195797
440.0	140.0	-0.283599853515625	-0.0579681396484375	0.28946361106084595
440.0	160.0	-0.24053955078125	-0.0508270263671875	0.24585089403818794
440.0	180.0	-0.227752685546875	0.0115966796875	0.22804773349802931
440.0	200.0	-0.474029541015625	0.067657470703125	0.4788335191874398
440.0	220.0	-0.6846923828125	0.2895660400390625	0.7434057779068999
440.0	240.0	-0.505645751953125	0.0928497314453125	0.5140998921393661
440.0	260.0	0.21551513671875	-1.0870361328125	1.1081941744093662
440.0	280.0	0.390716552734375	-1.26043701171875	1.3196063371669318
440.0	300.0	0.515472412109375	-0.918548583984375	1.053301148193411
440.0	320.0	0.576019287109375	-0.819305419921875	1.0015286267677788
440.0	340.0	0.615264892578125	-0.32843017578125	0.6974362109919978
440.0	360.0	0.563018798828125	0.024871826171875	0.5635678979244547
440.0	380.0	0.232269287109375	0.063140869140625	0.24069854816789155
440.0	400.0	-0.18048095703125	-0.180816650390625	0.2554760985090414
440.0	420.0	-0.161041259765625	-0.164276123046875	0.2300454997390984
440.0	440.0	-0.09588623046875	-0.30950927734375	0.32402185413233564
440.0	460.0	-0.210052490234375	-0.36651611328125	0.42244065849354073
440.0	480.0	-0.247161865234375	-0.38641357421875	0.4586986352352106
440.0	500.0	-0.212432861328125	-0.42108154296875	0.47163268165066513
440.0	520.0	-0.0252685546875	-0.7166748046875	0.7171201262897741
440.0	540.0	0.423065185546875	-0.90118408203125	0.9955485427282381
440.0	560.0	0.9449462890625	-0.93878173828125	1.332003994492267
440.0	580.0	1.270477294921875	-0.92352294921875	1.5706709377351142
440.0	600.0	0.861663818359375	-1.48004150390625	1.7125966802358144
440.0	620.0	-0.420989990234375	-2.40478515625	2.441357044677791
440.0	640.0	-1.10943603515625	-2.86199951171875	3.0695096548441714
440.0	660.0	-1.533294677734375	-3.0714111328125	3.432864534981409
440.0	680.0	-1.705535888671875	-3.1956787109375	3.622321781825425
440.0	700.0	-1.7384033203125	-3.50726318359375	3.9144528536010865
440.0	720.0	-1.083984375	-2.5006103515625	2.725449367643008
440.0	740.0	-0.557403564453125	-1.3724365234375	1.4813104821509435
440.0	760.0	-1.9056396484375	-0.3232421875	1.9328600522222978
440.0	780.0	-2.31524658203125	-0.23626708984375	2.327270691894396
440.0	800.0	-2.4866943359375	-0.19866943359375	2.4946178593580433
460.0	0.0	0.544281005859375	0.028863072395324707	0.5450457689840283
460.0	20.0	0.62158203125	0.01836395263671875	0.6218532434017849
460.0	40.0	0.680816650390625	0.040279388427734375	0.6820071411511927
460.0	60.0	0.817291259765625	0.08404541015625	0.8216012623271793
460.0	80.0	0.748809814453125	0.075775146484375	0.7526340485561704
460.0	100.0	0.388427734375	0.00677490234375	0.388486813332786
460.0	120.0	0.052734375	-0.03351593017578125	0.06248385297169557
460.0	140.0	-0.070343017578125	-0.07000732421875	0.09924296230093892
460.0	160.0	-0.121490478515625	-0.07049560546875	0.14046197620837175
460.0	180.0	-0.141571044921875	-0.0363922119140625	0.14617371120782827
460.0	200.0	-0.46392822265625	-0.0086822509765625	0.4640094581568431
460.0	220.0	-0.842926025390625	0.1883087158203125	0.8637039172857397
460.0	240.0	-0.86358642578125	0.044097900390625	0.8647115933144969
460.0	260.0	-0.272735595703125	-1.1490478515625	1.1809723410579671
460.0	280.0	0.236358642578125	-1.29913330078125	1.3204592917315399
460.0	300.0	0.635498046875	-0.9794921875	1.1675884176179014
460.0	320.0	0.808319091796875	-0.90374755859375	1.2124930531048368
460.0	340.0	1.111297607421875	-0.378204345703125	1.1738913490482468
460.0	360.0	1.00732421875	0.058868408203125	1.0090428985750148
460.0	380.0	0.347930908203125	0.155517578125	0.3811058041921126
460.0	400.0	-0.263824462890625	0.025604248046875	0.26506400121022217
460.0	420.0	-0.2762451171875	0.03338623046875	0.2782552877392415
460.0	440.0	-0.123809814453125	-0.153533935546875	0.19723473203122519
460.0	460.0	0.0230712890625	-0.279052734375	0.2800048444958939
460.0	480.0	0.11981201171875	-0.348419189453125	0.36844382167606843
460.0	500.0	0.273223876953125	-0.421295166015625	0.5021363398972727
460.0	520.0	0.402801513671875	-0.61712646484375	0.7369492065447237
460.0	540.0	0.78558349609375	-0.78997802734375	1.114094570950241
460.0	560.0	1.136474609375	-0.86053466796875	1.4255155041353096
460.0	580.0	1.28460693359375	-0.87176513671875	1.5524784788960515
460.0	600.0	0.920501708984375	-1.20391845703125	1.5155009229372514
460.0	620.0	-0.38128662109375	-1.951904296875	1.9887960859736669
460.0	640.0	-1.12274169921875	-2.7490234375	2.9694576580730905
460.0	660.0	-1.51226806640625	-3.278564453125	3.61053175833795
460.0	680.0	-1.656524658203125	-3.34033203125	3.728524107771027
460.0	700.0	-1.19268798828125	-2.56927490234375	2.832609779197244
460.0	720.0	-1.00677490234375	-1.82977294921875	2.0884598989882353
460.0	740.0	-1.16009521484375	-0.962890625	1.507640296362583
460.0	760.0	-2.223785400390625	-0.2730712890625	2.2404886600696616
460.0	780.0	-2.6944580078125	-0.216552734375	2.703146137860511
460.0	800.0	-2.965301513671875	-0.17999267578125	2.9707592346603264
480.0	0.0	0.47412109375	0.06599104404449463	0.47869158069970136
480.0	20.0	0.280487060546875	0.1373920440673828	0.3123292572066216
480.0	40.0	0.360198974609375	0.14307785034179688	0.38757524762047796
480.0	60.0	0.385772705078125	0.14712905883789062	0.4128771487232219
480.0	80.0	0.3656005859375	0.13950347900390625	0.3913119076798413
480.0	100.0	0.43414306640625	0.0402069091796875	0.4360009147403308
480.0	120.0	0.320343017578125	-0.04138946533203125	0.3230057843932989
480.0	140.0	0.2138671875	-0.0620574951171875	0.22268881110055777
480.0	160.0	0.039306640625	-0.06103515625	0.07259684769798765
480.0	180.0	-0.0615234375	-0.0808258056640625	0.10157728202241485
480.0	200.0	-0.346649169921875	-0.1202850341796875	0.3669252464128539
480.0	220.0	-0.756591796875	0.0214080810546875	0.756894611576133
480.0	240.0	-0.910125732421875	-0.07122802734375	0.9129086924198588
480.0	260.0	-0.708038330078125	-1.219696044921875	1.4103108589448938
480.0	280.0	-0.235260009765625	-1.3621826171875	1.3823489989010407
480.0	300.0	0.305755615234375	-0.999969482421875	1.0456698628259418
480.0	320.0	0.562408447265625	-0.931121826171875	1.0877918535866036
480.0	340.0	1.029052734375	-0.404052734375	1.105535228873589
480.0	360.0	1.03472900390625	0.009521484375	1.0347728109056227
480.0	380.0	0.545440673828125	0.126495361328125	0.5599166054901497
480.0	400.0	-0.1234130859375	0.090789794921875	0.15321088943861946
480.0	420.0	-0.094757080078125	0.142913818359375	0.17147379888189515
480.0	440.0	0.045654296875	-0.016754150390625	0.048631434057225933
480.0	460.0	0.244140625	-0.136138916015625	0.279532554864903
480.0	480.0	0.48828125	-0.248443603515625	0.5478529029122613
480.0	500.0	0.72369384765625	-0.3665771484375	0.8112407724541935
480.0	520.0	0.978668212890625	-0.54595947265625	1.120653031364133
480.0	540.0	1.233673095703125	-0.66796875	1.4029011219748504
480.0	560.0	1.375274658203125	-0.7958984375	1.588972846939388
480.0	580.0	1.27838134765625	-0.865478515625	1.543797891902908
480.0	600.0	0.5836181640625	-1.22064208984375	1.3529882752344162
480.0	620.0	-0.63043212890625	-1.9212646484375	2.0220540345136517
480.0	640.0	-1.18756103515625	-2.64776611328125	2.901890177601813
480.0	660.0	-0.993896484375	-2.32012939453125	2.5240504410611386
480.0	680.0	-0.970306396484375	-1.03948974609375	1.4219822204558474
480.0	700.0	-1.282318115234375	0.77532958984375	1.4984911483040257
480.0	720.0	-0.43218994140625	-1.37042236328125	1.4369570624183954
480.0	740.0	-1.03765869140625	-0.9384765625	1.399097501324603
480.0	760.0	-0.764129638671875	-0.421630859375	0.8727351753390665
480.0	780.0	-0.7010498046875	-0.42974853515625	0.8222862227480918
480.0	800.0	-0.67047119140625	-0.4207763671875	0.7915708241776134
500.0	0.0	0.198211669921875	0.09960377216339111	0.22183051530931233
500.0	20.0	0.054718017578125	0.14384841918945312	0.15390396080343294
500.0	40.0	0.01336669921875	0.13866043090820312	0.1393032079589451
500.0	60.0	-0.03228759765625	0.038822174072265625	0.050494060661717174
500.0	80.0	-0.04779052734375	-0.0030975341796875	0.04789080519043346
500.0	100.0	0.0194091796875	-0.0341949462890625	0.039319341396487455
500.0	120.0	0.160888671875	-0.083465576171875	0.18125028867123077
500.0	140.0	0.50201416015625	-0.0172271728515625	0.5023096579619415
500.0	160.0	0.705322265625	0.042205810546875	0.7065839149246902
500.0	180.0	0.268310546875	-0.059661865234375	0.27486376212153957
500.0	200.0	0.140289306640625	-0.1453704833984375	0.2020239268037395
500.0	220.0	-0.095672607421875	-0.0481719970703125	0.10711577434086171
500.0	240.0	-0.4818115234375	-0.0755767822265625	0.48770297736315477
500.0	260.0	-0.788726806640625	-1.182464599609375	1.4213769749235694
500.0	280.0	-0.438568115234375	-1.387908935546875	1.4555525428754166
500.0	300.0	0.066131591796875	-1.167144775390625	1.1690168151721432
500.0	320.0	0.32952880859375	-1.189361572265625	1.234167810824515
500.0	340.0	0.728729248046875	-1.101318359375	1.3205864021923766
500.0	360.0	1.044952392578125	-0.485504150390625	1.1522325211524236
500.0	380.0	0.642669677734375	-0.08587646484375	0.6483818950998441
500.0	400.0	-0.09368896484375	0.045166015625	0.10400764924240509
500.0	420.0	-0.12213134765625	0.22601318359375	0.2569008081702234
500.0	440.0	0.11431884765625	0.0731201171875	0.13570317043815383
500.0	460.0	0.37884521484375	0.022003173828125	0.3794836445336186
500.0	480.0	0.77239990234375	-0.075836181640625	0.7761138676679243
500.0	500.0	1.163421630859375	-0.22979736328125	1.1858991185267416
500.0	520.0	1.417022705078125	-0.35919189453125	1.461838624405538
500.0	540.0	1.575836181640625	-0.433837890625	1.634464740124318
500.0	560.0	1.7001953125	-0.62091064453125	1.8100260023378627
500.0	580.0	1.176666259765625	-0.75921630859375	1.400340276541936
500.0	600.0	0.72564697265625	-1.00885009765625	1.2427155943602726
500.0	620.0	0.473419189453125	-1.09991455078125	1.197471397555187
500.0	640.0	0.345123291015625	-1.120361328125	1.1723137769212941
500.0	660.0	0.26416015625	-0.972412109375	1.0076536600485115
500.0	680.0	0.162994384765625	-0.5985107421875	0.620308212084087
500.0	700.0	-0.2158203125	0.21343994140625	0.303537503243176
500.0	720.0	0.15576171875	-0.7283935546875	0.7448616539588048
500.0	740.0	-0.634552001953125	-0.72650146484375	0.964603867710903
500.0	760.0	-0.610260009765625	-0.39825439453125	0.7287138274265099
500.0	780.0	-0.60321044921875	-0.4046630859375	0.7263711579951029
500.0	800.0	-0.576751708984375	-0.396240234375	0.6997491387304111
520.0	0.0	-0.2210693359375	0.230130136013031	0.3191105306836855
520.0	20.0	-0.152587890625	0.20361900329589844	0.25444795709260876
520.0	40.0	-0.1607666015625	0.19788360595703125	0.2549584705094405
520.0	60.0	-0.1717529296875	0.08716583251953125	0.19260568842861908
520.0	80.0	-0.1763916015625	-0.01990509033203125	0.17751115379859958
520.0	100.0	-0.103271484375	0.001251220703125	0.10327906389130276
520.0	120.0	0.0245361328125	-0.02365875244140625	0.034084576871018735
520.0	140.0	0.514892578125	0.05145263671875	0.5174569941874598
520.0	160.0	1.027099609375	0.18060302734375	1.0428571623496694
520.0	180.0	0.746337890625	-0.01202392578125	0.7464347404654793
520.0	200.0	0.608154296875	-0.063201904296875	0.6114295785405519
520.0	220.0	0.54638671875	0.0183563232421875	0.5466949798830819
520.0	240.0	0.32958984375	0.04693603515625	0.3329150890232195
520.0	260.0	-0.279541015625	-0.67974853515625	0.7349838436753043
520.0	280.0	-0.3729248046875	-1.34283447265625	1.3936561020944869
520.0	300.0	-0.266845703125	-1.347259521484375	1.3734317775217606
520.0	320.0	-0.155517578125	-1.529052734375	1.536941111951115
520.0	340.0	0.2408447265625	-1.607208251953125	1.6251536996417246
520.0	360.0	0.6805419921875	-1.05731201171875	1.257396553699461
520.0	380.0	0.820068359375	-0.458709716796875	0.9396418032058138
520.0	400.0	0.47607421875	-0.07598876953125	0.48210056508294646
520.0	420.0	0.3321533203125	0.2879638671875	0.43960097474891746
520.0	440.0	0.34228515625	0.25152587890625	0.4247639296699385
520.0	460.0	0.657470703125	0.293243408203125	0.7199023697156903
520.0	480.0	0.989501953125	0.16632080078125	1.003382640875706
520.0	500.0	1.372314453125	-0.0242919921875	1.3725294383510342
520.0	520.0	1.8516845703125	-0.1348876953125	1.8565910799850638
520.0	540.0	1.9561767578125	-0.27313232421875	1.9751528483484413
520.0	560.0	2.44921875	-0.42816162109375	2.4863617715709014
520.0	580.0	1.1380615234375	-0.67071533203125	1.321000790215764
520.0	600.0	0.514404296875	-1.041015625	1.1611741093124681
520.0	620.0	0.4017333984375	-1.01934814453125	1.0956552209429047
520.0	640.0	0.344970703125	-0.94866943359375	1.0094446395170185
520.0	660.0	0.257080078125	-0.79034423828125	0.8311041941616739
520.0	680.0	0.1383056640625	-0.52105712890625	0.5391001653642795
520.0	700.0	0.1942138671875	-0.510009765625	0.5457371045116791
520.0	720.0	0.722900390625	-1.40673828125	1.5816123313568282
520.0	740.0	-0.4940185546875	-0.599853515625	0.7770962440928398
520.0	760.0	-0.564697265625	-0.39654541015625	0.6900226547877543
520.0	780.0	-0.572265625	-0.40313720703125	0.7000053951574927
520.0	800.0	-0.555419921875	-0.40008544921875	0.6845141753771065
540.0	0.0	-0.72412109375	0.3391496539115906	0.7996085580845468
540.0	20.0	-0.4716796875	0.25586891174316406	0.5366103126075092
540.0	40.0	-0.3603515625	0.23172378540039062	0.4284263779419723
540.0	60.0	-0.2967529296875	0.13917160034179688	0.32776673964850545
540.0	80.0	-0.3050537109375	-0.00591278076171875	0.3051110085412782
540.0	100.0	-0.2420654296875	-0.03049468994140625	0.2439786842419159
540.0	120.0	-0.1737060546875	-0.04193115234375	0.17869531323448726
540.0	140.0	-0.029541015625	-0.003570556640625	0.02975601584352995
540.0	160.0	0.4029541015625	0.1715850830078125	0.43796512267170257
540.0	180.0	0.446533203125	-0.053558349609375	0.4497336970985747
540.0	200.0	0.4678955078125	-0.1046600341796875	0.4794579533031135
540.0	220.0	0.5106201171875	0.0193328857421875	0.5109859729461238
540.0	240.0	0.5643310546875	0.1162567138671875	0.5761815363267928
540.0	260.0	0.2445068359375	-0.089599609375	0.26040676416007347
540.0	280.0	-0.306640625	-0.93780517578125	0.986664593781743
540.0	300.0	-0.381591796875	-1.2623291015625	1.318744501445932
540.0	320.0	-0.48779296875	-1.47857666015625	1.5569620805661097
540.0	340.0	-0.3089599609375	-1.64501953125	1.6737818004914713
540.0	360.0	0.298095703125	-1.41607666015625	1.4471123507388317
540.0	380.0	1.10791015625	-0.928253173828125	1.44537845184017
540.0	400.0	1.4205322265625	-0.28314208984375	1.4484754915923501
540.0	420.0	1.3988037109375	0.2803955078125	1.4266301071174514
540.0	440.0	1.373046875	0.340545654296875	1.414648035239774
540.0	460.0	1.71875	0.675811767578125	1.846841386718705
540.0	480.0	1.8045654296875	0.540802001953125	1.8838585921824758
540.0	500.0	2.0118408203125	0.263946533203125	2.029081382957722
540.0	520.0	2.4061279296875	0.2371826171875	2.41778973608504
540.0	540.0	0.6790771484375	-0.3447265625	0.7615656087449543
540.0	560.0	0.21875	-0.51800537109375	0.562299855043529
540.0	580.0	0.1126708984375	-0.57794189453125	0.5888221843723994
540.0	600.0	0.0806884765625	-0.57781982421875	0.5834264131063697
540.0	620.0	0.047607421875	-0.52947998046875	0.5316159481569116
540.0	640.0	0.1494140625	-0.58148193359375	0.6003713860342448
540.0	660.0	0.3729248046875	-0.89892578125	0.9732114210936558
540.0	680.0	0.2906494140625	-0.49237060546875	0.5717568495650385
540.0	700.0	0.3270263671875	-0.4512939453125	0.5573261791012292
540.0	720.0	0.3614501953125	-0.5941162109375	0.6954281528599316
540.0	740.0	0.1058349609375	-0.15142822265625	0.1847472478102799
540.0	760.0	-0.5272216796875	-0.39453125	0.658496474371026
540.0	780.0	-0.5279541015625	-0.39599609375	0.6599609379515771
540.0	800.0	-0.5111083984375	-0.38653564453125	0.6408132328896893
560.0	0.0	-0.814697265625	0.3222600817680359	0.8761182539577594
560.0	20.0	-0.6298828125	0.2584972381591797	0.6808620856082631
560.0	40.0	-0.5067138671875	0.23115921020507812	0.556950198548081
560.0	60.0	-0.456298828125	0.12274551391601562	0.47251992734143505
560.0	80.0	-0.473876953125	-0.0954742431640625	0.4833991082023052
560.0	100.0	-0.4638671875	-0.234222412109375	0.5196469050937319
560.0	120.0	-0.465087890625	-0.30428314208984375	0.5557832100433405
560.0	140.0	-0.4661865234375	-0.4600677490234375	0.6549749677096335
560.0	160.0	-0.469970703125	-0.6343231201171875	0.7894544207938865
560.0	180.0	-0.4710693359375	-0.4382171630859375	0.6433821580395934
560.0	200.0	-0.4722900390625	-0.44598388671875	0.6495841040315108
560.0	220.0	-0.49560546875	-0.3152618408203125	0.5873796122886112
560.0	240.0	-0.506591796875	-0.1681671142578125	0.5337746968327006
560.0	260.0	-0.5579833984375	-0.21148681640625	0.5967178114029384
560.0	280.0	-0.7322998046875	-0.716827392578125	1.0247460732765479
560.0	300.0	-0.859130859375	-1.087615966796875	1.3860066106487108
560.0	320.0	-0.901611328125	-1.27130126953125	1.5585602025315206
560.0	340.0	-0.912841796875	-1.4552001953125	1.7178148196355498
560.0	360.0	-0.768310546875	-1.367340087890625	1.5684132148104668
560.0	380.0	-0.3048095703125	-1.01263427734375	1.057514564346794
560.0	400.0	0.4808349609375	-0.31756591796875	0.5762381208451086
560.0	420.0	1.02685546875	0.0628662109375	1.0287780684770746
560.0	440.0	0.9862060546875	0.39764404296875	1.063354676112734
560.0	460.0	0.9178466796875	0.82318115234375	1.2329110823523943
560.0	480.0	0.916015625	0.683807373046875	1.143099798214228
560.0	500.0	0.93310546875	0.616546630859375	1.118398660512075
560.0	520.0	0.87353515625	0.766357421875	1.1620530828097348
560.0	540.0	-0.288330078125	0.62591552734375	0.6891331375877765
560.0	560.0	-0.8975830078125	1.00421142578125	1.3468837528099245
560.0	580.0	-0.957275390625	1.064208984375	1.4314038339758335
560.0	600.0	-0.994873046875	1.1712646484375	1.5367606372098963
560.0	620.0	-0.9468994140625	1.1580810546875	1.4959178552240153
560.0	640.0	-0.8070068359375	1.251953125	1.489512222322167
560.0	660.0	-0.3785400390625	1.033447265625	1.1005933908584171
560.0	680.0	-0.3157958984375	0.9117431640625	0.9648847841502355
560.0	700.0	-0.2628173828125	0.8603515625	0.8995986815267147
560.0	720.0	-0.1768798828125	0.58099365234375	0.6073220867114039
560.0	740.0	-0.6484375	0.37542724609375	0.7492775243631609
560.0	760.0	-1.8209228515625	0.22698974609375	1.8350161787227413
560.0	780.0	-1.7437744140625	-0.7164306640625	1.8852114214453641
560.0	800.0	-0.6234130859375	-1.296875	1.4389331608323983
580.0	0.0	-0.6810302734375	0.22947120666503906	0.71865100572299
580.0	20.0	-0.6160888671875	0.18649864196777344	0.6436980936185851
580.0	40.0	-0.564453125	0.1628570556640625	0.5874774471431505
580.0	60.0	-0.55224609375	0.04217529296875	0.5538542257662513
580.0	80.0	-0.5782470703125	-0.16866302490234375	0.6023428345171858
580.0	100.0	-0.579833984375	-0.35909271240234375	0.6820227456153204
580.0	120.0	-0.5372314453125	-0.3462066650390625	0.6391218043143476
580.0	140.0	-0.5318603515625	-0.4384918212890625	0.689311621040575
580.0	160.0	-0.5072021484375	-0.601287841796875	0.7866391091678315
580.0	180.0	-0.4876708984375	-0.5606689453125	0.7430831524268798
580.0	200.0	-0.4849853515625	-0.4711456298828125	0.6761575229100641
580.0	220.0	-0.496826171875	-0.3742828369140625	0.6220320627334299
580.0	240.0	-0.502197265625	-0.2545166015625	0.5630104742117603
580.0	260.0	-0.5267333984375	-0.193450927734375	0.5611339719450325
580.0	280.0	-0.5479736328125	-0.142822265625	0.5662802325845275
580.0	300.0	-0.59033203125	-0.1844482421875	0.6184764030792198
580.0	320.0	-0.662353515625	-0.46087646484375	0.8069196338593264
580.0	340.0	-0.74755859375	-0.769744873046875	1.073010261214415
580.0	360.0	-0.77685546875	-0.74212646484375	1.0743631179206887
580.0	380.0	-0.6767578125	-0.2462158203125	0.7201550992334516
580.0	400.0	-0.4525146484375	0.483978271484375	0.6625741274148257
580.0	420.0	-0.191650390625	1.11065673828125	1.1270706555120047
580.0	440.0	0.0384521484375	1.600311279296875	1.6007731751763772
580.0	460.0	0.159423828125	1.605621337890625	1.6135166059460653
580.0	480.0	0.44677734375	0.817108154296875	0.9312763986630131
580.0	500.0	0.5509033203125	0.5880126953125	0.8057626190014079
580.0	520.0	-0.04541015625	1.38580322265625	1.3865470256053696
580.0	540.0	-0.6201171875	0.87689208984375	1.074004219481213
580.0	560.0	-0.95166015625	1.04345703125	1.412253386987915
580.0	580.0	-0.99609375	1.095947265625	1.4809804751650093
580.0	600.0	-1.0203857421875	1.1822509765625	1.5616992138188839
580.0	620.0	-0.966796875	1.155029296875	1.5062499374769522
580.0	640.0	-0.841552734375	1.26666259765625	1.5207383539042205
580.0	660.0	-0.411376953125	1.07220458984375	1.1484135492253706
580.0	680.0	-0.3402099609375	0.921875	0.9826476139217432
580.0	700.0	-0.2911376953125	0.8731689453125	0.9204266210241954
580.0	720.0	-0.20068359375	0.57958984375	0.6133500564755533
580.0	740.0	-0.650390625	0.34332275390625	0.7354444088016865
580.0	760.0	-1.7659912109375	0.1954345703125	1.7767722500032832
580.0	780.0	-1.2730712890625	-0.36260986328125	1.323705563931837
580.0	800.0	-0.6553955078125	-0.47137451171875	0.8073024228620244
600.0	0.0	-0.7144775390625	0.1351030468940735	0.7271389049589276
600.0	20.0	-0.667236328125	0.07166481018066406	0.6710738875771902
600.0	40.0	-0.66650390625	0.037075042724609375	0.6675342806474739
600.0	60.0	-0.680908203125	-0.08409500122070312	0.6860815915860345
600.0	80.0	-0.671875	-0.2774200439453125	0.7268960698804329
600.0	100.0	-0.677734375	-0.47164154052734375	0.8256934211967821
600.0	120.0	-0.6201171875	-0.411285400390625	0.7441108834087745
600.0	140.0	-0.6038818359375	-0.42169189453125	0.7365441776897028
600.0	160.0	-0.58935546875	-0.42437744140625	0.7262479475496281
600.0	180.0	-0.5635986328125	-0.4824676513671875	0.7419019163770162
600.0	200.0	-0.539306640625	-0.5112762451171875	0.7431386488693434
600.0	220.0	-0.5408935546875	-0.3893585205078125	0.6664577218357607
600.0	240.0	-0.5372314453125	-0.2297515869140625	0.5842973707985409
600.0	260.0	-0.546630859375	-0.194122314453125	0.5800765202882193
600.0	280.0	-0.5606689453125	-0.134002685546875	0.5764602206324438
600.0	300.0	-0.55712890625	0.06512451171875	0.5609222942671532
600.0	320.0	-0.6029052734375	-0.212310791015625	0.639195307179603
600.0	340.0	-0.6710205078125	-0.52874755859375	0.8543082011919331
600.0	360.0	-0.6708984375	-0.472137451171875	0.820377039073508
600.0	380.0	-0.580322265625	0.002197265625	0.5803264253472866
600.0	400.0	-0.3919677734375	0.725982666015625	0.8250391304469782
600.0	420.0	-0.267822265625	0.987579345703125	1.0232505704977255
600.0	440.0	-0.1258544921875	1.16961669921875	1.176368384603708
600.0	460.0	-0.0567626953125	1.081085205078125	1.0825743504341636
600.0	480.0	0.094970703125	0.7623291015625	0.7682220340117467
600.0	500.0	0.440673828125	0.3870849609375	0.5865391630388613
600.0	520.0	-0.1573486328125	1.39166259765625	1.4005296776446061
600.0	540.0	-0.68115234375	0.890380859375	1.1210470954145868
600.0	560.0	-0.981689453125	1.04327392578125	1.4325273702767019
600.0	580.0	-1.0220947265625	1.0914306640625	1.4952921201299703
600.0	600.0	-1.044189453125	1.16790771484375	1.566633347152114
600.0	620.0	-0.9869384765625	1.12481689453125	1.4964159190353574
600.0	640.0	-0.848876953125	1.25421142578125	1.5144762732070185
600.0	660.0	-0.4007568359375	1.11004638671875	1.1801733017730867
600.0	680.0	-0.33154296875	0.93310546875	0.9902558032845457
600.0	700.0	-0.29248046875	0.86614990234375	0.9141993644333316
600.0	720.0	-0.2052001953125	0.571044921875	0.6067943827652931
600.0	740.0	-0.6451416015625	0.32489013671875	0.7223304555421678
600.0	760.0	-1.7705078125	0.19244384765625	1.7809358631417014
600.0	780.0	-1.258056640625	-0.38909912109375	1.3168540682462082
600.0	800.0	-0.6497802734375	-0.4422607421875	0.7860082492116419
620.0	0.0	-0.68603515625	0.061433613300323486	0.6887803165408369
620.0	20.0	-0.68310546875	-0.01570892333984375	0.6832860687213331
620.0	40.0	-0.725830078125	-0.06558990478515625	0.7287875807947536
620.0	60.0	-0.816650390625	-0.1952362060546875	0.8396636449570706
620.0	80.0	-0.806884765625	-0.3505706787109375	0.8797515704842809
620.0	100.0	-0.753173828125	-0.5520401000976562	0.9338196225654596
620.0	120.0	-0.68505859375	-0.44036102294921875	0.8143851100085326
620.0	140.0	-0.6607666015625	-0.460205078125	0.8052336404252451
620.0	160.0	-0.6348876953125	-0.4980926513671875	0.8069564269557634
620.0	180.0	-0.6220703125	-0.427520751953125	0.7548148561365318
620.0	200.0	-0.6025390625	-0.4280242919921875	0.739092765743105
620.0	220.0	-0.5994873046875	-0.39483642578125	0.7178306427042496
620.0	240.0	-0.59814453125	-0.1748046875	0.6231641509556329
620.0	260.0	-0.6141357421875	-0.15399169921875	0.633147813121446
620.0	280.0	-0.6373291015625	-0.16778564453125	0.6590450714550792
620.0	300.0	-0.640869140625	-0.058837890625	0.6435644122996745
620.0	320.0	-0.673095703125	-0.348846435546875	0.7581237769382373
620.0	340.0	-0.706787109375	-0.494415283203125	0.8625511522475027
620.0	360.0	-0.67919921875	-0.255615234375	0.7257070530146421
620.0	380.0	-0.5869140625	0.265228271484375	0.6440606747464428
620.0	400.0	-0.458984375	0.7548828125	0.8834674397520549
620.0	420.0	-0.3839111328125	0.886993408203125	0.9665118023558598
620.0	440.0	-0.260498046875	0.97991943359375	1.0139533168545707
620.0	460.0	-0.1898193359375	0.8988037109375	0.9186291368614292
620.0	480.0	-0.0687255859375	0.59796142578125	0.6018978924076724
620.0	500.0	0.2445068359375	0.158660888671875	0.2914736187278647
620.0	520.0	-0.3707275390625	1.22552490234375	1.280371115920691
620.0	540.0	-0.8033447265625	0.91455078125	1.217278062391976
620.0	560.0	-1.099609375	1.022705078125	1.5016878685034893
620.0	580.0	-1.144775390625	1.04791259765625	1.5519766452196666
620.0	600.0	-1.14111328125	1.11083984375	1.592515205298733
620.0	620.0	-1.0531005859375	1.04638671875	1.4845693009348864
620.0	640.0	-0.86572265625	1.2218017578125	1.4974228704471795
620.0	660.0	-0.3934326171875	1.12042236328125	1.187491261613216
620.0	680.0	-0.3328857421875	0.91607666015625	0.9746842384253231
620.0	700.0	-0.2940673828125	0.853759765625	0.9029846970100038
620.0	720.0	-0.2069091796875	0.56890869140625	0.6053664244046956
620.0	740.0	-0.65576171875	0.3292236328125	0.7337653795186946
620.0	760.0	-1.88818359375	0.24273681640625	1.9037222606634894
620.0	780.0	-1.3822021484375	-0.383056640625	1.4342995395216966
620.0	800.0	-0.7666015625	-0.4486083984375	0.8882158807272589
