# Supplementary material for: Real-time emotion detection by quantitative facial motion analysis
Source: PLoS One. 2023 Mar 10;18(3):e0282730. doi: 10.1371/journal.pone.0282730 (PMC10004542; doi:10.1371/journal.pone.0282730)
Supplement: S1 Dataset — Data from each participant is organized into folders by Study ID and subsequently by emotions. The data files (.csv) contain the pixel displacement results after DISC-processing of videos. (ZIP) [file pone.0282730.s004.zip › S1_Dataset/1/sad/result/103250_cropped_result.csv]

pos_x	pos_y	disp_x	disp_y	disp_xy_indi
0.0	0.0	0.499001145362854	1.1705769300460815	1.2724985234685142
0.0	20.0	0.31886518001556396	1.2944793701171875	1.3331735981054187
0.0	40.0	0.33165574073791504	1.2648277282714844	1.307587363264428
0.0	60.0	0.366959810256958	1.2093391418457031	1.2637882189449008
0.0	80.0	0.4479329586029053	1.0741806030273438	1.1638332798656945
0.0	100.0	0.41521430015563965	1.1868209838867188	1.257357134169754
0.0	120.0	0.5571352243423462	0.8376846313476562	1.006039362947124
0.0	140.0	0.6645867824554443	0.5416717529296875	0.8573703280009173
0.0	160.0	0.7052205801010132	0.5656890869140625	0.9040686974183296
0.0	180.0	0.6219213008880615	0.7912750244140625	1.0064304589785495
0.0	200.0	0.7432208061218262	0.837493896484375	1.11972014061593
0.0	220.0	0.645606517791748	1.056884765625	1.238472116611996
0.0	240.0	0.45873868465423584	1.3843536376953125	1.4583813544469577
0.0	260.0	0.32593536376953125	1.477142333984375	1.5126742333378933
0.0	280.0	0.2548190951347351	1.192169189453125	1.2190980877380648
0.0	300.0	0.18681621551513672	0.456878662109375	0.49359741720378814
0.0	320.0	0.13504981994628906	0.0230712890625	0.13700634381856383
0.0	340.0	0.041525065898895264	0.402435302734375	0.4045720009897072
0.0	360.0	-0.046139299869537354	0.85186767578125	0.8531162711104506
0.0	380.0	-0.07214772701263428	1.2491455078125	1.251227315159495
0.0	400.0	0.004210531711578369	1.34014892578125	1.3401555401705925
0.0	420.0	0.027438044548034668	1.319427490234375	1.3197127521831413
0.0	440.0	0.010524570941925049	1.26617431640625	1.266218056307975
0.0	460.0	-0.02743983268737793	1.227996826171875	1.2283033621651085
0.0	480.0	-0.196735680103302	1.063995361328125	1.0820309869654732
0.0	500.0	-0.24413743615150452	1.225860595703125	1.2499349134367959
0.0	520.0	0.15319830179214478	2.1702880859375	2.1756884187847887
0.0	540.0	0.46040451526641846	2.35748291015625	2.4020195647322455
0.0	560.0	0.5562305450439453	2.41131591796875	2.47463873635918
0.0	580.0	0.526597261428833	2.408935546875	2.4658213935202813
0.0	600.0	0.468306303024292	2.3372802734375	2.383734437820697
0.0	620.0	0.41594386100769043	2.36297607421875	2.399305154172816
0.0	640.0	0.34937620162963867	2.31219482421875	2.3384414971106566
0.0	660.0	0.27421462535858154	2.34967041015625	2.3656171915853985
0.0	680.0	0.19675689935684204	2.355712890625	2.363915501979991
0.0	700.0	0.1439133882522583	2.342041015625	2.3464584339357106
0.0	720.0	0.10902154445648193	2.373046875	2.375549866473643
0.0	740.0	0.04712224006652832	2.3677978515625	2.368266701909411
0.0	760.0	-0.027381300926208496	2.19830322265625	2.1984737420267875
0.0	780.0	-1.4063646793365479	0.5528564453125	1.5111293327868942
0.0	800.0	-2.6653671264648438	-6.2667236328125	6.8099931724554725
20.0	0.0	0.4326972961425781	1.135992169380188	1.215608966313676
20.0	20.0	0.3645896911621094	1.1258716583251953	1.1834325641630823
20.0	40.0	0.5119991302490234	0.8857192993164062	1.023055123909412
20.0	60.0	0.5552272796630859	0.8306884765625	0.9991599857759506
20.0	80.0	0.6068592071533203	0.729339599609375	0.948796263096098
20.0	100.0	0.5849132537841797	0.7084579467773438	0.9187144152588256
20.0	120.0	0.5970783233642578	0.6460494995117188	0.8797059054313637
20.0	140.0	0.6089954376220703	0.589080810546875	0.8472848661454188
20.0	160.0	0.5221214294433594	0.77874755859375	0.9375812216014691
20.0	180.0	0.43093299865722656	1.0027313232421875	1.0914088857723019
20.0	200.0	0.4560699462890625	1.148223876953125	1.2354828479235855
20.0	220.0	0.40497779846191406	1.3227386474609375	1.3833454184453893
20.0	240.0	0.38385963439941406	1.400787353515625	1.45243018031524
20.0	260.0	0.3184528350830078	1.4327392578125	1.4677036448307672
20.0	280.0	0.2776508331298828	1.299102783203125	1.3284419544954997
20.0	300.0	0.2824363708496094	0.461700439453125	0.5412371008808494
20.0	320.0	0.215423583984375	-0.037872314453125	0.21872730222518963
20.0	340.0	0.13826560974121094	0.18450927734375	0.23056680650740188
20.0	360.0	0.05001068115234375	0.457763671875	0.46048740212714184
20.0	380.0	-0.026117324829101562	0.680084228515625	0.6805855365285995
20.0	400.0	0.000911712646484375	1.1072998046875	1.1073001800238838
20.0	420.0	0.019893646240234375	1.266693115234375	1.2668493222727386
20.0	440.0	-0.002155303955078125	1.230438232421875	1.2304401200954913
20.0	460.0	-0.04454231262207031	1.1829833984375	1.1838216667186232
20.0	480.0	-0.2088947296142578	0.997222900390625	1.0188672735563276
20.0	500.0	-0.2609214782714844	1.104400634765625	1.134804291450333
20.0	520.0	0.1339244842529297	2.11083984375	2.1150840677015506
20.0	540.0	0.4567546844482422	2.34356689453125	2.3876621685046358
20.0	560.0	0.5629348754882812	2.42095947265625	2.485546306606464
20.0	580.0	0.5393009185791016	2.3885498046875	2.4486763057319267
20.0	600.0	0.5026187896728516	2.31744384765625	2.3713227605646616
20.0	620.0	0.35719871520996094	2.41387939453125	2.4401648824393405
20.0	640.0	0.20965957641601562	2.35076904296875	2.360100046896986
20.0	660.0	0.1394481658935547	2.3699951171875	2.3740940685793537
20.0	680.0	0.05681610107421875	2.403564453125	2.404235876462074
20.0	700.0	0.03740882873535156	2.36639404296875	2.3666897107701588
20.0	720.0	0.0581512451171875	2.3653564453125	2.366071148695674
20.0	740.0	0.03726768493652344	2.3858642578125	2.3861553044694555
20.0	760.0	-0.023639678955078125	2.1993408203125	2.1994678625326536
20.0	780.0	-1.8704853057861328	-2.43829345703125	3.0731075903331546
20.0	800.0	-2.7959136962890625	-11.17340087890625	11.517900008154253
40.0	0.0	0.7277450561523438	0.6609400510787964	0.9830842374253693
40.0	20.0	0.6241302490234375	0.7182884216308594	0.9515654598581273
40.0	40.0	0.6711273193359375	0.6457138061523438	0.9313206742120503
40.0	60.0	0.6199378967285156	0.62469482421875	0.8800946649116053
40.0	80.0	0.609375	0.5532989501953125	0.8230902860028387
40.0	100.0	0.5764503479003906	0.5762176513671875	0.8150593753473419
40.0	120.0	0.6191215515136719	0.5114517211914062	0.8030531480906778
40.0	140.0	0.6203079223632812	0.5287322998046875	0.8150704039550231
40.0	160.0	0.6232376098632812	0.684906005859375	0.9260244895305619
40.0	180.0	0.6060142517089844	0.816619873046875	1.0169175435252824
40.0	200.0	0.5323066711425781	1.0814666748046875	1.2053715447346518
40.0	220.0	0.36405181884765625	1.396087646484375	1.442773178109632
40.0	240.0	0.3698844909667969	1.4738922119140625	1.5195962585498473
40.0	260.0	0.3618888854980469	1.4808349609375	1.5244132467876896
40.0	280.0	0.4266471862792969	1.114105224609375	1.1930038864404202
40.0	300.0	0.34081268310546875	0.54754638671875	0.6449498667139234
40.0	320.0	0.24298477172851562	0.32470703125	0.4055567228331289
40.0	340.0	0.178680419921875	0.3543701171875	0.3968688352830694
40.0	360.0	0.10100555419921875	0.266265869140625	0.28477997655787485
40.0	380.0	-0.0146026611328125	0.476837158203125	0.47706070175124654
40.0	400.0	0.001239776611328125	0.943115234375	0.9431160492517647
40.0	420.0	0.002597808837890625	1.03753662109375	1.0375398733163916
40.0	440.0	-0.02875518798828125	0.999969482421875	1.0003828400224155
40.0	460.0	-0.0714874267578125	0.992706298828125	0.9952769704547012
40.0	480.0	-0.2218475341796875	0.88616943359375	0.913516608200133
40.0	500.0	-0.26136016845703125	1.033935546875	1.0664576188239236
40.0	520.0	0.10955810546875	2.01348876953125	2.0164672086355306
40.0	540.0	0.4542274475097656	2.3238525390625	2.3678287939330547
40.0	560.0	0.56597900390625	2.4150390625	2.4804729198811244
40.0	580.0	0.5390510559082031	2.378662109375	2.4389771363118746
40.0	600.0	0.5053520202636719	2.32318115234375	2.3775094807360513
40.0	620.0	0.3600273132324219	2.4212646484375	2.4478852432347655
40.0	640.0	0.22834396362304688	2.3240966796875	2.33528720765938
40.0	660.0	0.17091751098632812	2.32952880859375	2.3357905012286477
40.0	680.0	0.09009170532226562	2.35675048828125	2.358471831373397
40.0	700.0	0.07389068603515625	2.30401611328125	2.305200660190428
40.0	720.0	0.08491897583007812	2.32318115234375	2.324732651093726
40.0	740.0	0.0367431640625	2.37554931640625	2.3758334568701414
40.0	760.0	-0.025909423828125	2.14447021484375	2.1446267275670854
40.0	780.0	-1.811309814453125	-2.90020751953125	3.4193635226866155
40.0	800.0	-2.7038650512695312	-11.983154296875	12.284415863938772
60.0	0.0	0.8941917419433594	0.31400126218795776	0.9477213008133404
60.0	20.0	0.7488288879394531	0.4342689514160156	0.8656409333994112
60.0	40.0	0.6539268493652344	0.4456977844238281	0.7913702290085539
60.0	60.0	0.629608154296875	0.4057769775390625	0.7490403082997966
60.0	80.0	0.5666961669921875	0.43315887451171875	0.7132819612550819
60.0	100.0	0.5561103820800781	0.42578887939453125	0.7003962641771451
60.0	120.0	0.6412239074707031	0.3744964599609375	0.7425736987230769
60.0	140.0	0.6501693725585938	0.4389190673828125	0.7844553274249805
60.0	160.0	0.6279678344726562	0.66644287109375	0.9156908329583506
60.0	180.0	0.6459274291992188	0.7647552490234375	1.001035880825863
60.0	200.0	0.4146995544433594	1.210479736328125	1.2795455882916122
60.0	220.0	0.29242706298828125	1.5301513671875	1.5578436358228407
60.0	240.0	0.341522216796875	1.581787109375	1.6182360408638692
60.0	260.0	0.4705085754394531	1.39483642578125	1.4720553570597392
60.0	280.0	0.4620399475097656	0.98150634765625	1.0848205490238183
60.0	300.0	0.28430938720703125	0.611175537109375	0.6740677746450802
60.0	320.0	0.1087493896484375	0.46307373046875	0.4756718507533867
60.0	340.0	0.033111572265625	0.2938232421875	0.2956830632070021
60.0	360.0	0.051074981689453125	0.003021240234375	0.05116426142466808
60.0	380.0	-0.07201385498046875	0.284576416015625	0.29354681374773267
60.0	400.0	0.00899505615234375	0.643646240234375	0.6437090908190054
60.0	420.0	-0.012584686279296875	0.737823486328125	0.7379308038740063
60.0	440.0	-0.05884552001953125	0.781158447265625	0.7833717603799688
60.0	460.0	-0.12991714477539062	0.782867431640625	0.7935741175404969
60.0	480.0	-0.26674652099609375	0.77630615234375	0.8208562289647786
60.0	500.0	-0.2934684753417969	1.00128173828125	1.0434025423751663
60.0	520.0	0.09644699096679688	2.02783203125	2.030124323540322
60.0	540.0	0.43869781494140625	2.35089111328125	2.3914733532571755
60.0	560.0	0.5462913513183594	2.43890380859375	2.4993371177370887
60.0	580.0	0.5175247192382812	2.38525390625	2.4407515302266116
60.0	600.0	0.4894371032714844	2.335693359375	2.3864224577989654
60.0	620.0	0.34169769287109375	2.42791748046875	2.451844327293059
60.0	640.0	0.21274185180664062	2.3311767578125	2.3408639797466484
60.0	660.0	0.16512680053710938	2.33843994140625	2.3442628307891775
60.0	680.0	0.08826828002929688	2.36114501953125	2.36279433986891
60.0	700.0	0.07757186889648438	2.3084716796875	2.3097746406875546
60.0	720.0	0.09238815307617188	2.32562255859375	2.327456950379312
60.0	740.0	0.049495697021484375	2.352783203125	2.3533037680951385
60.0	760.0	-0.408447265625	1.240966796875	1.3064561836291093
60.0	780.0	-1.2873191833496094	-0.467529296875	1.3695891074538877
60.0	800.0	-1.3147506713867188	-0.5447998046875	1.4231571083683507
80.0	0.0	0.7531814575195312	0.26110297441482544	0.7971556129135104
80.0	20.0	0.5934295654296875	0.3826618194580078	0.7061081483717496
80.0	40.0	0.5518112182617188	0.36818695068359375	0.6633681114231866
80.0	60.0	0.5160064697265625	0.3647499084472656	0.6319059839184612
80.0	80.0	0.5236968994140625	0.3530426025390625	0.631583344985804
80.0	100.0	0.608245849609375	0.265899658203125	0.663826514836195
80.0	120.0	0.669158935546875	0.2570648193359375	0.7168375006669538
80.0	140.0	0.6817474365234375	0.389068603515625	0.7849547410187909
80.0	160.0	0.5817489624023438	0.693756103515625	0.9053890801315124
80.0	180.0	0.3356475830078125	1.0881805419921875	1.13876959563794
80.0	200.0	-0.0284423828125	1.695892333984375	1.6961308256166514
80.0	220.0	-0.30388641357421875	2.094482421875	2.116412901089569
80.0	240.0	0.1452178955078125	1.897918701171875	1.9034662154694668
80.0	260.0	0.6378173828125	1.476531982421875	1.608402222372395
80.0	280.0	0.7602081298828125	1.075286865234375	1.3168744219877202
80.0	300.0	0.7300949096679688	0.731048583984375	1.033184692718896
80.0	320.0	0.69976806640625	0.5323486328125	0.8792442286528128
80.0	340.0	0.7033004760742188	0.234954833984375	0.7415088223742506
80.0	360.0	1.1889419555664062	-0.112548828125	1.1942571801828872
80.0	380.0	1.0365676879882812	0.117279052734375	1.0431811673873541
80.0	400.0	0.587249755859375	0.449066162109375	0.7392717319825904
80.0	420.0	0.32303619384765625	0.52667236328125	0.6178480078302734
80.0	440.0	0.0307464599609375	0.523773193359375	0.5246748544403541
80.0	460.0	-0.26039886474609375	0.60797119140625	0.6613898535213475
80.0	480.0	-0.40081787109375	0.598175048828125	0.7200474670663426
80.0	500.0	-0.192138671875	0.74884033203125	0.7730970909960544
80.0	520.0	0.33492279052734375	0.8175048828125	0.8834520411640364
80.0	540.0	0.48413848876953125	0.69720458984375	0.848813475627736
80.0	560.0	0.4530029296875	0.819091796875	0.9360144368616193
80.0	580.0	0.3715667724609375	1.3931884765625	1.4418862637613197
80.0	600.0	0.4038848876953125	1.70458984375	1.751784672248363
80.0	620.0	0.29366302490234375	2.36492919921875	2.3830921277852926
80.0	640.0	0.15357208251953125	2.27752685546875	2.2826986139021415
80.0	660.0	0.0958404541015625	2.2974853515625	2.2994834927188883
80.0	680.0	-0.01673126220703125	2.35650634765625	2.3565657431269003
80.0	700.0	-0.02313232421875	2.29437255859375	2.294489167996178
80.0	720.0	0.00098419189453125	2.2989501953125	2.2989504059811874
80.0	740.0	-0.0558319091796875	2.003173828125	2.0039517428739684
80.0	760.0	-0.5997390747070312	-0.23492431640625	0.6441089909086737
80.0	780.0	-1.3201904296875	-0.48248291015625	1.4055933015034292
80.0	800.0	-1.3148117065429688	-0.49163818359375	1.4037228812090354
100.0	0.0	0.5381622314453125	0.30778881907463074	0.619961728255506
100.0	20.0	0.46265411376953125	0.3344993591308594	0.5709103697138684
100.0	40.0	0.44124603271484375	0.3338050842285156	0.5532846425154012
100.0	60.0	0.45873260498046875	0.3094520568847656	0.5533499601358791
100.0	80.0	0.5280914306640625	0.26244354248046875	0.5897093963390052
100.0	100.0	0.6428070068359375	0.18534088134765625	0.6689933410252324
100.0	120.0	0.7410049438476562	0.15740203857421875	0.7575379386895339
100.0	140.0	0.7628936767578125	0.2362518310546875	0.7986373956394393
100.0	160.0	0.6709442138671875	0.4927215576171875	0.8324305805666714
100.0	180.0	0.085906982421875	1.453887939453125	1.4564237536225801
100.0	200.0	0.36824798583984375	1.6193695068359375	1.6607119493594213
100.0	220.0	0.6011428833007812	1.8173370361328125	1.9141804170566503
100.0	240.0	1.2514877319335938	1.957061767578125	2.322996406647308
100.0	260.0	1.0589218139648438	1.521148681640625	1.8534316064391496
100.0	280.0	0.576080322265625	1.19232177734375	1.3241977791968333
100.0	300.0	0.35193634033203125	0.88006591796875	0.9478265704317863
100.0	320.0	0.22922515869140625	0.61065673828125	0.6522620833571391
100.0	340.0	0.061370849609375	0.346527099609375	0.3519196100609658
100.0	360.0	0.33715057373046875	0.16998291015625	0.3775774081059035
100.0	380.0	1.0539932250976562	0.077880859375	1.056866664631233
100.0	400.0	0.6665267944335938	0.36309814453125	0.7590113505475123
100.0	420.0	0.37313079833984375	0.408233642578125	0.5530653664824199
100.0	440.0	0.1164093017578125	0.350738525390625	0.369551943208166
100.0	460.0	-0.2663116455078125	0.46563720703125	0.5364139270236576
100.0	480.0	-0.307525634765625	0.5010986328125	0.5879386497284876
100.0	500.0	-0.0709381103515625	0.70758056640625	0.711127607013003
100.0	520.0	0.389801025390625	0.71026611328125	0.8101992292462614
100.0	540.0	0.5789566040039062	0.567138671875	0.8104548244386449
100.0	560.0	0.7548294067382812	0.5714111328125	0.946719660712151
100.0	580.0	0.20236968994140625	0.7626953125	0.7890865802410111
100.0	600.0	0.13616943359375	0.98089599609375	0.9903025142843942
100.0	620.0	-0.0085296630859375	1.0859375	1.0859709982585215
100.0	640.0	-0.0504302978515625	0.91650390625	0.9178903121358816
100.0	660.0	0.107177734375	1.2747802734375	1.2792778479638993
100.0	680.0	0.07411956787109375	1.256591796875	1.2587758554702815
100.0	700.0	0.04364776611328125	1.32501220703125	1.325730921517826
100.0	720.0	0.15887451171875	1.37664794921875	1.3857852238215205
100.0	740.0	-1.4289779663085938	-0.96136474609375	1.7222660082656642
100.0	760.0	-1.3152008056640625	-0.4013671875	1.3750813715635375
100.0	780.0	-1.301483154296875	-0.4022216796875	1.3622190281042095
100.0	800.0	-1.2939071655273438	-0.4095458984375	1.3571748582736065
120.0	0.0	0.372161865234375	0.33841103315353394	0.503017376732426
120.0	20.0	0.3490142822265625	0.34058570861816406	0.4876572506515817
120.0	40.0	0.37221527099609375	0.31957244873046875	0.4905820603632827
120.0	60.0	0.43662261962890625	0.24288558959960938	0.4996325866141623
120.0	80.0	0.619110107421875	0.07198333740234375	0.6232807761960136
120.0	100.0	0.8447113037109375	-0.11454010009765625	0.8524415646526234
120.0	120.0	1.1286087036132812	-0.39749908447265625	1.19656304807906
120.0	140.0	1.2061233520507812	-0.3571014404296875	1.2578771717139836
120.0	160.0	0.26428985595703125	1.0062103271484375	1.0403404973478414
120.0	180.0	-0.18663787841796875	1.900115966796875	1.9092601669067482
120.0	200.0	1.1444625854492188	1.9174957275390625	2.2330661599298103
120.0	220.0	2.3201217651367188	2.1165313720703125	3.1404888240557334
120.0	240.0	1.9669418334960938	2.2482452392578125	2.987217238870048
120.0	260.0	0.9457321166992188	1.51007080078125	1.781775255167865
120.0	280.0	0.25771331787109375	1.108428955078125	1.137994245444023
120.0	300.0	0.06414031982421875	0.901214599609375	0.903494181041715
120.0	320.0	-0.0785675048828125	0.596435546875	0.60158807700917
120.0	340.0	-0.3412628173828125	0.309234619140625	0.46052834896790257
120.0	360.0	-0.09783172607421875	0.239349365234375	0.25857139297447274
120.0	380.0	1.2329788208007812	-0.045745849609375	1.2338271577898456
120.0	400.0	0.9049072265625	0.200347900390625	0.9268205704859854
120.0	420.0	0.5301132202148438	0.2454833984375	0.5841935682245876
120.0	440.0	0.221282958984375	0.145172119140625	0.2646527765066152
120.0	460.0	-0.1518402099609375	0.31085205078125	0.3459543999371744
120.0	480.0	-0.1419525146484375	0.444610595703125	0.46672164962266594
120.0	500.0	0.17424774169921875	0.676849365234375	0.6989186924853663
120.0	520.0	0.17230224609375	0.493408203125	0.5226277058480467
120.0	540.0	-0.066162109375	0.33416748046875	0.34065426713866637
120.0	560.0	-0.28244781494140625	0.27166748046875	0.3918928273258054
120.0	580.0	-0.4132843017578125	0.69879150390625	0.8118580417850163
120.0	600.0	-0.26337432861328125	1.03045654296875	1.0635820250077583
120.0	620.0	-0.0134124755859375	1.001953125	1.0020428928936171
120.0	640.0	0.13130950927734375	0.99468994140625	1.0033196234308517
120.0	660.0	0.290679931640625	0.913330078125	0.958470998135268
120.0	680.0	-0.26190185546875	0.0732421875	0.27195036298515796
120.0	700.0	-0.5666046142578125	0.03289794921875	0.5675588638732056
120.0	720.0	-0.9482650756835938	-0.35211181640625	1.0115282423215481
120.0	740.0	-1.2844924926757812	-0.89239501953125	1.5640619663634245
120.0	760.0	-1.1889495849609375	-0.41595458984375	1.2596107876605644
120.0	780.0	-1.2165908813476562	-0.412353515625	1.284573390050784
120.0	800.0	-1.2050323486328125	-0.4168701171875	1.2751014296342986
140.0	0.0	0.2789459228515625	0.32007288932800293	0.42456740614216476
140.0	20.0	0.2950897216796875	0.28177452087402344	0.4080132650475728
140.0	40.0	0.32208251953125	0.2666358947753906	0.4181289870007474
140.0	60.0	0.4201812744140625	0.1837310791015625	0.45859504227155606
140.0	80.0	0.7303009033203125	-0.1142730712890625	0.7391872186478197
140.0	100.0	1.0817108154296875	-0.42150115966796875	1.1609313139970865
140.0	120.0	1.522857666015625	-0.8937149047851562	1.7657354847138622
140.0	140.0	0.4064483642578125	0.483184814453125	0.6314014869525983
140.0	160.0	-0.336334228515625	1.3055877685546875	1.3482136828673743
140.0	180.0	0.160552978515625	1.852325439453125	1.8592705001035894
140.0	200.0	2.4573211669921875	2.1469573974609375	3.263104868719375
140.0	220.0	3.784515380859375	2.4168243408203125	4.490389355316832
140.0	240.0	2.4475555419921875	2.310150146484375	3.3656086864694252
140.0	260.0	0.8183746337890625	1.44293212890625	1.6588520638861397
140.0	280.0	0.106414794921875	1.068939208984375	1.0742230406588782
140.0	300.0	-0.0809173583984375	0.86614990234375	0.8699214172672546
140.0	320.0	-0.2458648681640625	0.51800537109375	0.5733926210541128
140.0	340.0	-0.461578369140625	0.2318115234375	0.5165183184137168
140.0	360.0	-0.12237548828125	0.324493408203125	0.34680215123230457
140.0	380.0	1.016845703125	-0.20574951171875	1.0374526714680914
140.0	400.0	0.514190673828125	-0.0247802734375	0.5147874425463955
140.0	420.0	0.2242279052734375	0.047454833984375	0.22919449114627136
140.0	440.0	0.041534423828125	-0.094879150390625	0.10357201138136284
140.0	460.0	-0.0359649658203125	0.214019775390625	0.21702060506944915
140.0	480.0	0.2223663330078125	0.39300537109375	0.4515528847918896
140.0	500.0	0.1580352783203125	0.505584716796875	0.5297084623189957
140.0	520.0	-0.1365203857421875	0.10211181640625	0.17048354399466062
140.0	540.0	-0.580841064453125	-0.005859375	0.5808706176339357
140.0	560.0	-1.108917236328125	0.0289306640625	1.1092945597760335
140.0	580.0	-0.98907470703125	0.6494140625	1.183219083966155
140.0	600.0	-0.4028778076171875	0.42779541015625	0.5876388693927468
140.0	620.0	-0.1610107421875	0.3251953125	0.36287249878124167
140.0	640.0	0.029449462890625	0.27496337890625	0.27653594812264154
140.0	660.0	0.370208740234375	0.10870361328125	0.3858380319335077
140.0	680.0	0.23077392578125	-1.1513671875	1.174267007657181
140.0	700.0	-0.57415771484375	-0.39605712890625	0.6975086600695786
140.0	720.0	-0.9295196533203125	-0.3316650390625	0.9869186815766756
140.0	740.0	-0.9406585693359375	-0.7420654296875	1.1981233851329447
140.0	760.0	-1.0141448974609375	-0.40216064453125	1.0909734447069945
140.0	780.0	-1.087249755859375	-0.3985595703125	1.1579990339823065
140.0	800.0	-1.0932769775390625	-0.4036865234375	1.1654258272502815
160.0	0.0	0.28741455078125	0.22162550687789917	0.36293937413798666
160.0	20.0	0.31964111328125	0.170013427734375	0.3620428246902132
160.0	40.0	0.393402099609375	0.11523818969726562	0.4099329851838805
160.0	60.0	0.6136932373046875	-0.09838485717773438	0.6215295404366479
160.0	80.0	0.8997039794921875	-0.3676910400390625	0.9719382447661404
160.0	100.0	1.1595611572265625	-0.583709716796875	1.2981907066497176
160.0	120.0	0.7970733642578125	-0.2095947265625	0.8241698231627245
160.0	140.0	0.18634033203125	0.42315673828125	0.462368191482008
160.0	160.0	0.051605224609375	1.0277557373046875	1.029050511281971
160.0	180.0	1.8921356201171875	1.72698974609375	2.5617710256830546
160.0	200.0	3.3009185791015625	2.28216552734375	4.0130216745058895
160.0	220.0	4.2086334228515625	2.5051727294921875	4.897804170496673
160.0	240.0	2.73114013671875	2.297698974609375	3.569110116586078
160.0	260.0	0.6072998046875	1.35333251953125	1.483348226545027
160.0	280.0	-0.246917724609375	0.871307373046875	0.9056185185010945
160.0	300.0	-0.44439697265625	0.735870361328125	0.8596475196190734
160.0	320.0	-0.568603515625	0.3798828125	0.6838281284167973
160.0	340.0	-0.6205596923828125	0.1844482421875	0.6473912926942326
160.0	360.0	-0.508453369140625	0.26171875	0.5718579654879481
160.0	380.0	0.4252777099609375	-0.46063232421875	0.6269316300082385
160.0	400.0	0.091156005859375	-0.306427001953125	0.3196981778650214
160.0	420.0	-0.06036376953125	-0.221588134765625	0.22966298382832756
160.0	440.0	0.2606658935546875	-0.34576416015625	0.4330121967233955
160.0	460.0	0.371490478515625	0.101593017578125	0.3851315578453644
160.0	480.0	0.35699462890625	0.1536865234375	0.3886704420897174
160.0	500.0	0.294952392578125	-0.113067626953125	0.3158816268040473
160.0	520.0	-0.0649871826171875	-0.4500732421875	0.45474086822902526
160.0	540.0	-0.6779327392578125	-0.5435791015625	0.8689482370159317
160.0	560.0	-1.182159423828125	-0.40478515625	1.2495406860386664
160.0	580.0	-1.130401611328125	0.6578369140625	1.3078827196643033
160.0	600.0	-0.6014404296875	0.170654296875	0.6251827568836054
160.0	620.0	-0.32269287109375	-0.027099609375	0.32382877865162807
160.0	640.0	-0.1635894775390625	-0.0732421875	0.1792370921190382
160.0	660.0	0.0083465576171875	-0.22503662109375	0.2251913538689908
160.0	680.0	-0.0463104248046875	-1.6495361328125	1.6501860831129342
160.0	700.0	-0.3737335205078125	-1.01141357421875	1.0782551472008424
160.0	720.0	-0.6631927490234375	-0.6827392578125	0.9518180059841417
160.0	740.0	-0.6165008544921875	-0.64752197265625	0.894068234902817
160.0	760.0	-0.34893798828125	-0.286865234375	0.4517182555075558
160.0	780.0	-0.27880859375	-0.26702880859375	0.38605519886131584
160.0	800.0	-0.21331787109375	-0.2593994140625	0.3358460512555389
180.0	0.0	0.3679046630859375	0.011926919221878052	0.36809793876426744
180.0	20.0	0.348297119140625	0.024602890014648438	0.3491649830649282
180.0	40.0	0.45416259765625	-0.053638458251953125	0.45731908916370345
180.0	60.0	0.6968231201171875	-0.2922477722167969	0.7556263766541855
180.0	80.0	0.78594970703125	-0.417083740234375	0.8897616469315832
180.0	100.0	1.0958709716796875	-0.76898193359375	1.338755541823736
180.0	120.0	0.3925933837890625	-0.25339508056640625	0.4672671953499428
180.0	140.0	-0.089935302734375	0.3453369140625	0.3568556331237244
180.0	160.0	1.0778045654296875	1.02276611328125	1.485837542848313
180.0	180.0	2.4465484619140625	1.645233154296875	2.9482861985383493
180.0	200.0	2.997650146484375	2.248199462890625	3.7470397950461494
180.0	220.0	3.404388427734375	2.46246337890625	4.201617124316079
180.0	240.0	2.494964599609375	2.2854766845703125	3.383526566914833
180.0	260.0	0.655029296875	1.2625732421875	1.4223763818527122
180.0	280.0	-0.2398834228515625	0.6536865234375	0.6963118033487489
180.0	300.0	-0.4419708251953125	0.511199951171875	0.6757688957047023
180.0	320.0	-0.49505615234375	0.236602783203125	0.548690687904272
180.0	340.0	-0.522918701171875	0.046630859375	0.5249937190875066
180.0	360.0	-0.5579986572265625	0.10577392578125	0.5679354055188179
180.0	380.0	-0.128204345703125	-0.588226318359375	0.6020353443675804
180.0	400.0	-0.3550872802734375	-0.53582763671875	0.6428049726655726
180.0	420.0	-0.3076934814453125	-0.359710693359375	0.4733572239239824
180.0	440.0	-0.198272705078125	-0.410675048828125	0.4560329607703592
180.0	460.0	-0.256317138671875	0.10076904296875	0.275414007628107
180.0	480.0	-0.134765625	-0.037811279296875	0.1399695199809834
180.0	500.0	-0.158538818359375	-0.407196044921875	0.43697045200654533
180.0	520.0	-0.2106170654296875	-0.68780517578125	0.7193299021184156
180.0	540.0	-0.4319915771484375	-0.92730712890625	1.0229932717508687
180.0	560.0	-0.68914794921875	-1.010498046875	1.2231235418593653
180.0	580.0	-1.19476318359375	0.20269775390625	1.211835568181472
180.0	600.0	-0.83099365234375	-0.02825927734375	0.8314740146219821
180.0	620.0	-0.63751220703125	-0.25506591796875	0.6866443305111435
180.0	640.0	-0.6285552978515625	-0.273681640625	0.6855533552339002
180.0	660.0	-0.5197906494140625	-0.35498046875	0.6294389981660355
180.0	680.0	-0.68658447265625	-1.65692138671875	1.7935402755050265
180.0	700.0	-0.548095703125	-1.03314208984375	1.1695261765308202
180.0	720.0	-0.2528076171875	-0.84906005859375	0.8858976658775232
180.0	740.0	-0.3865509033203125	-0.5621337890625	0.6822140409457378
180.0	760.0	-0.31573486328125	-0.29150390625	0.42972436660054364
180.0	780.0	-0.2628326416015625	-0.271484375	0.3778687118039757
180.0	800.0	-0.248931884765625	-0.262451171875	0.36172876699472933
200.0	0.0	0.3461151123046875	-0.11798714846372604	0.3656728567562648
200.0	20.0	0.40277099609375	-0.1376171112060547	0.42563240547572406
200.0	40.0	0.464080810546875	-0.20928192138671875	0.5090873415605236
200.0	60.0	0.5988311767578125	-0.36995697021484375	0.7038941241889246
200.0	80.0	0.6090087890625	-0.430206298828125	0.7456333983310878
200.0	100.0	0.63330078125	-0.7646331787109375	0.9928412650154368
200.0	120.0	-0.9498443603515625	-0.40834808349609375	1.033901574709412
200.0	140.0	0.44573974609375	0.3896331787109375	0.5920286607927948
200.0	160.0	1.5786895751953125	0.858673095703125	1.7971032970073657
200.0	180.0	2.3241424560546875	1.3282318115234375	2.6769082728361737
200.0	200.0	2.5606842041015625	1.992095947265625	3.24431038223031
200.0	220.0	2.3921966552734375	2.18292236328125	3.2384803352212623
200.0	240.0	1.7690582275390625	2.1014251708984375	2.7469173197075256
200.0	260.0	0.5517730712890625	1.161651611328125	1.2860357647829994
200.0	280.0	-0.354217529296875	0.43377685546875	0.5600289442533657
200.0	300.0	-0.4645233154296875	0.27001953125	0.5373010867607274
200.0	320.0	-0.45050048828125	0.055450439453125	0.4539002546564491
200.0	340.0	-0.3606109619140625	-0.16314697265625	0.39579944484484136
200.0	360.0	-0.38629150390625	-0.171844482421875	0.4227903169763878
200.0	380.0	-0.3355255126953125	-0.813018798828125	0.8795322261960499
200.0	400.0	-0.5126495361328125	-0.684661865234375	0.8553194821839388
200.0	420.0	-0.587432861328125	-0.40618896484375	0.7141896398919445
200.0	440.0	-0.4433135986328125	-0.334869384765625	0.555575783836987
200.0	460.0	-0.42767333984375	0.086090087890625	0.4362522078409727
200.0	480.0	-0.2520599365234375	-0.20989990234375	0.32801247019605084
200.0	500.0	-0.1970672607421875	-0.583740234375	0.6161072686510112
200.0	520.0	-0.2702484130859375	-0.773681640625	0.8195227183035618
200.0	540.0	-0.45172119140625	-0.98272705078125	1.0815750048437212
200.0	560.0	-0.6114044189453125	-1.08831787109375	1.2482993038722274
200.0	580.0	-0.9070281982421875	-0.076904296875	0.910282606273627
200.0	600.0	-0.4129180908203125	-0.26934814453125	0.49300078365974126
200.0	620.0	-0.1279144287109375	-0.50372314453125	0.5197105996695623
200.0	640.0	-0.06951904296875	-0.530029296875	0.5345689411863523
200.0	660.0	0.089691162109375	-0.59619140625	0.6029002383868186
200.0	680.0	0.031829833984375	-1.66046142578125	1.6607664751068931
200.0	700.0	0.005218505859375	-1.11627197265625	1.1162841706936815
200.0	720.0	0.004730224609375	-0.82861328125	0.8286267826281907
200.0	740.0	-0.3166961669921875	-0.56488037109375	0.6476004137078328
200.0	760.0	-0.437042236328125	-0.2620849609375	0.5096022400699388
200.0	780.0	-0.4162139892578125	-0.247314453125	0.48414721271367483
200.0	800.0	-0.4828033447265625	-0.24755859375	0.5425719556138462
220.0	0.0	0.172515869140625	-0.14603008329868317	0.22602325175425114
220.0	20.0	0.2005767822265625	-0.18244171142578125	0.27113838466054546
220.0	40.0	0.197723388671875	-0.23096847534179688	0.3040410745764519
220.0	60.0	0.3298797607421875	-0.38626861572265625	0.5079607268673632
220.0	80.0	0.02923583984375	-0.39505767822265625	0.3961379853713163
220.0	100.0	-0.975799560546875	-0.5281906127929688	1.1095810496787002
220.0	120.0	-0.852813720703125	-0.18895721435546875	0.8734964631161859
220.0	140.0	0.6584930419921875	0.3140106201171875	0.7295311891197699
220.0	160.0	1.5370941162109375	0.63739013671875	1.664008566226938
220.0	180.0	1.8839874267578125	0.9434356689453125	2.107007234353934
220.0	200.0	1.9344940185546875	1.612518310546875	2.518428559572975
220.0	220.0	1.6406707763671875	1.7722320556640625	2.4150790992322753
220.0	240.0	1.036651611328125	1.6929779052734375	1.9851500575556584
220.0	260.0	0.23443603515625	0.962310791015625	0.9904556088411537
220.0	280.0	-0.4873199462890625	0.16302490234375	0.5138655941346569
220.0	300.0	-0.6761932373046875	-0.0894775390625	0.6820876220642584
220.0	320.0	-0.77032470703125	-0.34912109375	0.8457456428288457
220.0	340.0	-0.66363525390625	-0.556884765625	0.8663327261580415
220.0	360.0	-0.76116943359375	-0.5810546875	0.9576029743600177
220.0	380.0	-0.749847412109375	-1.204864501953125	1.4191439706787605
220.0	400.0	-0.7774810791015625	-0.90960693359375	1.1966041960492846
220.0	420.0	-0.6396636962890625	-0.5689697265625	0.8560935662033631
220.0	440.0	-0.47357177734375	-0.371002197265625	0.6015919370075035
220.0	460.0	-0.40167236328125	-0.143402099609375	0.4265030475815168
220.0	480.0	-0.2823333740234375	-0.3623046875	0.45932213170272007
220.0	500.0	-0.27667236328125	-0.65380859375	0.7099389226299573
220.0	520.0	-0.299346923828125	-0.7679443359375	0.824225141514046
220.0	540.0	-0.4272613525390625	-0.9788818359375	1.0680645636392399
220.0	560.0	-0.3908843994140625	-1.02850341796875	1.1002771898384032
220.0	580.0	0.1929473876953125	-0.00640869140625	0.19305378976851445
220.0	600.0	0.074676513671875	-0.4798583984375	0.4856342906397655
220.0	620.0	0.1129608154296875	-0.7451171875	0.7536310562406847
220.0	640.0	0.0813751220703125	-0.7899169921875	0.7940974531117104
220.0	660.0	0.00311279296875	-0.87872314453125	0.8787286579001247
220.0	680.0	0.27593994140625	-1.65667724609375	1.6795006248846875
220.0	700.0	0.250213623046875	-1.20556640625	1.2312583876005814
220.0	720.0	0.09527587890625	-0.81939697265625	0.8249175061177849
220.0	740.0	0.036865234375	-0.72515869140625	0.7260951543892499
220.0	760.0	-0.322235107421875	-0.5125732421875	0.605447597287984
220.0	780.0	-0.345306396484375	-0.50933837890625	0.6153552564818725
220.0	800.0	-0.4073486328125	-0.46844482421875	0.6207845536025752
240.0	0.0	0.121734619140625	-0.22330325841903687	0.2543298305702109
240.0	20.0	0.1039581298828125	-0.2672386169433594	0.2867468764512201
240.0	40.0	0.090423583984375	-0.3066825866699219	0.31973525533968483
240.0	60.0	0.0233306884765625	-0.41422271728515625	0.4148792360915269
240.0	80.0	-0.672454833984375	-0.43769073486328125	0.8023519696081717
240.0	100.0	-1.5760955810546875	-0.43103790283203125	1.6339739760161263
240.0	120.0	-0.573974609375	-0.1407928466796875	0.5909902519359806
240.0	140.0	0.6349029541015625	0.156768798828125	0.6539711135921096
240.0	160.0	1.282135009765625	0.3593902587890625	1.3315523051608482
240.0	180.0	1.525482177734375	0.6917572021484375	1.674999672032638
240.0	200.0	1.398529052734375	1.0360565185546875	1.7404874664822403
240.0	220.0	0.8779144287109375	1.3818817138671875	1.6371715900477162
240.0	240.0	0.31744384765625	1.1119384765625	1.1563640309500023
240.0	260.0	-0.22015380859375	0.5848388671875	0.6249033525366077
240.0	280.0	-0.4573974609375	0.069488525390625	0.4626457526369775
240.0	300.0	-0.80450439453125	-0.3531494140625	0.8786022020646092
240.0	320.0	-1.0313568115234375	-0.607574462890625	1.197014452975662
240.0	340.0	-1.0537872314453125	-0.759124755859375	1.2987447494083402
240.0	360.0	-1.2003326416015625	-0.844329833984375	1.4675460193977794
240.0	380.0	-1.02911376953125	-1.433135986328125	1.7643565132782848
240.0	400.0	-0.84698486328125	-1.26953125	1.5261366103183949
240.0	420.0	-0.5364837646484375	-0.958953857421875	1.0988208818527494
240.0	440.0	-0.419525146484375	-0.822845458984375	0.9236211333138404
240.0	460.0	-0.4045562744140625	-0.63092041015625	0.7494840512776219
240.0	480.0	-0.3652191162109375	-0.5721435546875	0.6787733421521108
240.0	500.0	-0.3467254638671875	-0.733551025390625	0.8113665350170376
240.0	520.0	-0.293792724609375	-0.64093017578125	0.7050571999918759
240.0	540.0	-0.237060546875	-0.7611083984375	0.7971723132778573
240.0	560.0	0.13702392578125	-0.6365966796875	0.6511765419804794
240.0	580.0	0.6230316162109375	-0.04931640625	0.624980401871793
240.0	600.0	0.220001220703125	-0.60650634765625	0.6451747723355192
240.0	620.0	0.0543365478515625	-0.85833740234375	0.8600555544234579
240.0	640.0	-0.025726318359375	-0.921630859375	0.9219898504911151
240.0	660.0	0.0164794921875	-0.95501708984375	0.9551592618806474
240.0	680.0	0.4273834228515625	-1.3756103515625	1.4404722938863568
240.0	700.0	0.349365234375	-1.306396484375	1.3523046407438148
240.0	720.0	0.15557861328125	-0.90289306640625	0.9161989927275612
240.0	740.0	0.064910888671875	-0.89117431640625	0.8935351619775909
240.0	760.0	-0.2379302978515625	-0.76776123046875	0.8037836360903489
240.0	780.0	-0.3278045654296875	-0.620361328125	0.7016437917843784
240.0	800.0	-0.2934417724609375	-0.646484375	0.7099648730353899
260.0	0.0	-0.005584716796875	-0.2892742455005646	0.28932814963570724
260.0	20.0	0.023468017578125	-0.37088966369628906	0.37163139060875033
260.0	40.0	0.00103759765625	-0.3995704650878906	0.39957181229342176
260.0	60.0	0.003021240234375	-0.5729598999023438	0.572967865406654
260.0	80.0	-0.77069091796875	-0.5092391967773438	0.923736461645825
260.0	100.0	-1.151611328125	-0.351287841796875	1.2039982553393227
260.0	120.0	-0.26373291015625	-0.18320465087890625	0.3211214598919645
260.0	140.0	0.483245849609375	-0.0279388427734375	0.4840528174695459
260.0	160.0	0.934234619140625	0.0812225341796875	0.9377587235848031
260.0	180.0	1.269866943359375	0.4534454345703125	1.3483971284341796
260.0	200.0	1.239501953125	0.73333740234375	1.4401905559602066
260.0	220.0	0.766632080078125	0.971649169921875	1.237669929995385
260.0	240.0	0.3809814453125	0.754119873046875	0.8448926822955897
260.0	260.0	-0.11639404296875	0.26434326171875	0.28883374673801326
260.0	280.0	-0.709869384765625	-0.128143310546875	0.7213426727051713
260.0	300.0	-1.066802978515625	-0.45208740234375	1.1586421424787416
260.0	320.0	-1.310882568359375	-0.67022705078125	1.4722830596143541
260.0	340.0	-1.189178466796875	-0.835845947265625	1.4535418375312548
260.0	360.0	-1.08502197265625	-1.013671875	1.4848580239581413
260.0	380.0	-0.78729248046875	-1.2523193359375	1.4792339804660986
260.0	400.0	-0.56365966796875	-1.21722412109375	1.341397324534045
260.0	420.0	-0.51251220703125	-1.18878173828125	1.29455427990758
260.0	440.0	-0.478515625	-1.108673095703125	1.2075318780492261
260.0	460.0	-0.4769287109375	-1.016510009765625	1.122832843868675
260.0	480.0	-0.499420166015625	-0.848175048828125	0.9842872627834146
260.0	500.0	-0.4139404296875	-0.84100341796875	0.9373544838346868
260.0	520.0	0.043060302734375	-0.4317626953125	0.43390461478888503
260.0	540.0	0.110626220703125	-0.57476806640625	0.5853174274420982
260.0	560.0	0.11199951171875	-0.6060791015625	0.6163406265824488
260.0	580.0	0.943115234375	-0.1474609375	0.9545737652997751
260.0	600.0	0.31170654296875	-0.56622314453125	0.6463510024223572
260.0	620.0	0.030792236328125	-0.84259033203125	0.8431527912843669
260.0	640.0	-0.1505126953125	-0.94329833984375	0.9552307728513609
260.0	660.0	-0.15032958984375	-0.9307861328125	0.9428477133761523
260.0	680.0	-0.083343505859375	-1.26611328125	1.2688534119143051
260.0	700.0	0.015167236328125	-1.3580322265625	1.358116921859136
260.0	720.0	-0.055145263671875	-0.96063232421875	0.962213834051121
260.0	740.0	-0.100250244140625	-1.03936767578125	1.0441912070637123
260.0	760.0	-0.262542724609375	-0.98150634765625	1.0160134805871552
260.0	780.0	-0.40765380859375	-0.56854248046875	0.6995871495093008
260.0	800.0	-0.548126220703125	-0.544921875	0.7729050418232544
280.0	0.0	0.1495361328125	-0.4225080907344818	0.448189850122261
280.0	20.0	0.167816162109375	-0.5050830841064453	0.5322322670748163
280.0	40.0	0.09149169921875	-0.4770774841308594	0.48577119808667596
280.0	60.0	0.16552734375	-0.6046028137207031	0.6268523461612965
280.0	80.0	-0.991455078125	-0.4473114013671875	1.0876905174418534
280.0	100.0	-0.700042724609375	-0.2700042724609375	0.7503080190333017
280.0	120.0	-0.203369140625	-0.19876861572265625	0.2843729416714115
280.0	140.0	0.133148193359375	-0.1372528076171875	0.191224408990239
280.0	160.0	0.5548095703125	-0.0562591552734375	0.557654688729882
280.0	180.0	0.85455322265625	0.1572113037109375	0.8688938970706809
280.0	200.0	0.995330810546875	0.4138946533203125	1.0779574233108842
280.0	220.0	0.9813232421875	0.460174560546875	1.0838615833361271
280.0	240.0	0.830535888671875	0.1533355712890625	0.8445718795902006
280.0	260.0	0.287506103515625	-0.11041259765625	0.3079784104120583
280.0	280.0	-0.290863037109375	-0.37420654296875	0.4739534187629757
280.0	300.0	-0.72882080078125	-0.52069091796875	0.895711332800117
280.0	320.0	-0.837249755859375	-0.648223876953125	1.0588585119546063
280.0	340.0	-0.718048095703125	-0.771514892578125	1.053958394441033
280.0	360.0	-0.600433349609375	-0.966278076171875	1.137635059152782
280.0	380.0	-0.420989990234375	-1.127166748046875	1.20321961826597
280.0	400.0	-0.2955322265625	-1.171875	1.2085653944085892
280.0	420.0	-0.2601318359375	-1.207763671875	1.2354601001931211
280.0	440.0	-0.25738525390625	-1.15106201171875	1.179487568289891
280.0	460.0	-0.2431640625	-1.06378173828125	1.0912196607430522
280.0	480.0	-0.22100830078125	-0.99957275390625	1.0237140027204572
280.0	500.0	-0.141754150390625	-0.92926025390625	0.940010031139496
280.0	520.0	0.04486083984375	-0.8294677734375	0.8306800118715091
280.0	540.0	0.1773681640625	-0.94854736328125	0.964987857960251
280.0	560.0	0.130706787109375	-0.95721435546875	0.9660970895887794
280.0	580.0	1.03460693359375	-0.42657470703125	1.1190967284909106
280.0	600.0	0.06561279296875	-0.54888916015625	0.5527968421926752
280.0	620.0	-0.354217529296875	-0.86260986328125	0.932505139016016
280.0	640.0	-0.47698974609375	-0.9730224609375	1.0836475106636145
280.0	660.0	-0.42413330078125	-0.9228515625	1.0156495769901595
280.0	680.0	-0.31500244140625	-1.1959228515625	1.2367125797780498
280.0	700.0	-0.277496337890625	-1.37481689453125	1.4025425879563365
280.0	720.0	-0.319580078125	-0.98480224609375	1.03535833905256
280.0	740.0	-0.272369384765625	-1.078125	1.1119975707629064
280.0	760.0	-0.29754638671875	-0.99725341796875	1.0406960324224064
280.0	780.0	-0.325531005859375	-0.42401123046875	0.5345614645103404
280.0	800.0	-0.147369384765625	-0.3653564453125	0.39395820552132765
300.0	0.0	0.68023681640625	-0.7943689823150635	1.0458222633214402
300.0	20.0	0.6630859375	-0.8875083923339844	1.1078601477503862
300.0	40.0	0.43310546875	-0.6267623901367188	0.761847386784945
300.0	60.0	0.18023681640625	-0.5476531982421875	0.5765495083105674
300.0	80.0	-0.929229736328125	-0.38226318359375	1.0047850737384916
300.0	100.0	-0.4686279296875	-0.22406005859375	0.51943724003986
300.0	120.0	-0.028289794921875	-0.231292724609375	0.23301638773689273
300.0	140.0	0.1273193359375	-0.2136993408203125	0.24875212877602085
300.0	160.0	0.287353515625	-0.1378021240234375	0.3186871009743224
300.0	180.0	0.330291748046875	-0.049530029296875	0.33398482395164253
300.0	200.0	0.32904052734375	0.0880279541015625	0.34061208043456104
300.0	220.0	0.348297119140625	0.192169189453125	0.3977937663874709
300.0	240.0	0.486053466796875	-0.103424072265625	0.4969351178064055
300.0	260.0	0.608306884765625	-0.30413818359375	0.6801009489575536
300.0	280.0	0.545806884765625	-0.473175048828125	0.7223571016409092
300.0	300.0	0.25335693359375	-0.58599853515625	0.6384230721122934
300.0	320.0	0.04559326171875	-0.6595458984375	0.6611199117103368
300.0	340.0	-0.04010009765625	-0.757659912109375	0.7587203439012471
300.0	360.0	-0.18731689453125	-0.88153076171875	0.9012125736102837
300.0	380.0	-0.17742919921875	-1.034393310546875	1.0495001865838476
300.0	400.0	-0.154022216796875	-1.080230712890625	1.0911559175201369
300.0	420.0	-0.167144775390625	-1.16729736328125	1.1792033371152497
300.0	440.0	-0.154083251953125	-1.135833740234375	1.1462372939262009
300.0	460.0	-0.166778564453125	-1.053466796875	1.0665867905047004
300.0	480.0	-0.09271240234375	-1.044036865234375	1.0481452979032868
300.0	500.0	-0.164459228515625	-0.892425537109375	0.9074525756913752
300.0	520.0	0.010009765625	-0.84271240234375	0.8427718484096641
300.0	540.0	0.061309814453125	-0.9599609375	0.961916781678205
300.0	560.0	-0.10546875	-0.94732666015625	0.9531796568692377
300.0	580.0	0.159027099609375	-1.081787109375	1.093413448069891
300.0	600.0	-0.58502197265625	-0.64013671875	0.8671941692508239
300.0	620.0	-0.70867919921875	-0.918701171875	1.1602749892201534
300.0	640.0	-0.74462890625	-1.004150390625	1.2501160806162808
300.0	660.0	-0.615234375	-0.93902587890625	1.1226232393092956
300.0	680.0	-0.484161376953125	-1.1661376953125	1.2626517189478241
300.0	700.0	-0.509613037109375	-1.3851318359375	1.4759050276082912
300.0	720.0	-0.426116943359375	-1.010986328125	1.0971185009257691
300.0	740.0	-0.392974853515625	-1.068603515625	1.1385704673412782
300.0	760.0	-0.373443603515625	-1.0086669921875	1.0755785541443794
300.0	780.0	-0.4276123046875	-0.35308837890625	0.554548182251821
300.0	800.0	-0.22637939453125	-0.38946533203125	0.4504784957381952
320.0	0.0	0.808624267578125	-1.036413311958313	1.3145439358654614
320.0	20.0	0.727508544921875	-1.0402069091796875	1.269369566690293
320.0	40.0	0.38592529296875	-0.5274009704589844	0.6535213197701312
320.0	60.0	0.01226806640625	-0.41202545166015625	0.4122080521643214
320.0	80.0	-0.6092529296875	-0.3135528564453125	0.6852040032850192
320.0	100.0	-0.252410888671875	-0.20961761474609375	0.3281018151915156
320.0	120.0	-0.036834716796875	-0.25241851806640625	0.25509195327243595
320.0	140.0	0.077423095703125	-0.289794921875	0.2999590513600025
320.0	160.0	0.11859130859375	-0.2758636474609375	0.3002742920471722
320.0	180.0	0.186767578125	-0.2735137939453125	0.33119771091756783
320.0	200.0	0.308624267578125	-0.204010009765625	0.36995813631099467
320.0	220.0	0.42388916015625	-0.1096038818359375	0.4378299110516287
320.0	240.0	0.781341552734375	-0.0674285888671875	0.7842456481396529
320.0	260.0	1.123687744140625	-0.28546142578125	1.1593801671328137
320.0	280.0	1.278961181640625	-0.44354248046875	1.353688160590893
320.0	300.0	1.076812744140625	-0.531463623046875	1.2008244120460634
320.0	320.0	0.9193115234375	-0.6348876953125	1.117235902924801
320.0	340.0	0.700042724609375	-0.77032470703125	1.0408938325022867
320.0	360.0	0.432098388671875	-0.932952880859375	1.0281585944768628
320.0	380.0	0.254608154296875	-1.05810546875	1.0883071695220603
320.0	400.0	0.06549072265625	-1.0885009765625	1.0904693534123524
320.0	420.0	-0.033416748046875	-1.127044677734375	1.1275399703156468
320.0	440.0	0.036102294921875	-1.110565185546875	1.1111518379804763
320.0	460.0	-0.0084228515625	-1.059967041015625	1.060000505880947
320.0	480.0	0.065216064453125	-1.026031494140625	1.0281020192720163
320.0	500.0	-0.059844970703125	-0.862030029296875	0.86410485007783
320.0	520.0	-0.2703857421875	-0.82177734375	0.8651164385671393
320.0	540.0	-0.379241943359375	-0.87188720703125	0.9507953267595236
320.0	560.0	-0.509429931640625	-0.8724365234375	1.0102793389350706
320.0	580.0	-0.7171630859375	-1.20574951171875	1.4029093972318392
320.0	600.0	-1.241729736328125	-0.70208740234375	1.4264709806411449
320.0	620.0	-0.97869873046875	-1.0205078125	1.4139615979207774
320.0	640.0	-0.9251708984375	-1.10235595703125	1.4391420525152943
320.0	660.0	-0.6671142578125	-1.02783203125	1.2253489778182474
320.0	680.0	-0.557586669921875	-1.22418212890625	1.3451857786967585
320.0	700.0	-0.4010009765625	-1.44586181640625	1.5004393274456849
320.0	720.0	-0.3128662109375	-1.0931396484375	1.1370310272514332
320.0	740.0	-0.36248779296875	-1.1077880859375	1.1655864804451128
320.0	760.0	-0.2784423828125	-1.01849365234375	1.055869064046681
320.0	780.0	-0.341064453125	-0.43218994140625	0.5505570875378802
320.0	800.0	-0.283660888671875	-0.5167236328125	0.589463156159115
340.0	0.0	1.002349853515625	-1.451672911643982	1.7641030217205884
340.0	20.0	0.839630126953125	-1.2581043243408203	1.5125492524253195
340.0	40.0	0.452178955078125	-0.4611930847167969	0.6458830147992278
340.0	60.0	0.08416748046875	-0.3088264465332031	0.3200905166461243
340.0	80.0	-0.5450439453125	-0.264556884765625	0.6058574482489323
340.0	100.0	-0.280548095703125	-0.193389892578125	0.3407446031179783
340.0	120.0	-0.121978759765625	-0.2592010498046875	0.28646815190141495
340.0	140.0	-0.1409912109375	-0.3311614990234375	0.3599256312032707
340.0	160.0	-0.07794189453125	-0.3320465087890625	0.34107158034952934
340.0	180.0	0.035736083984375	-0.35040283203125	0.35222040314845293
340.0	200.0	0.26055908203125	-0.2827606201171875	0.38450566123013596
340.0	220.0	0.5047607421875	-0.177093505859375	0.5349257113574186
340.0	240.0	0.894317626953125	0.04443359375	0.8954207737888422
340.0	260.0	1.239288330078125	-0.19049072265625	1.2538430047202593
340.0	280.0	1.48516845703125	-0.362884521484375	1.5288592223267412
340.0	300.0	1.30621337890625	-0.502899169921875	1.3996788797227004
340.0	320.0	1.04266357421875	-0.63623046875	1.221448541023511
340.0	340.0	0.869232177734375	-0.830078125	1.201912755740765
340.0	360.0	0.607025146484375	-1.007354736328125	1.1761135545801193
340.0	380.0	0.362762451171875	-1.122161865234375	1.1793404291240586
340.0	400.0	0.225311279296875	-1.157684326171875	1.179405855353628
340.0	420.0	-0.030853271484375	-0.965057373046875	0.9655504428218258
340.0	440.0	-0.082183837890625	-0.79595947265625	0.8001910180211024
340.0	460.0	-0.028228759765625	-0.7738037109375	0.7743184396219371
340.0	480.0	0.03729248046875	-0.72113037109375	0.7220939974915466
340.0	500.0	-0.168212890625	-0.817413330078125	0.8345418675907327
340.0	520.0	-0.260345458984375	-0.93243408203125	0.9680976579597973
340.0	540.0	-0.5064697265625	-0.9224853515625	1.052373891623924
340.0	560.0	-0.70684814453125	-0.8970947265625	1.142109122568206
340.0	580.0	-0.98101806640625	-1.11346435546875	1.4839809020047718
340.0	600.0	-1.39495849609375	-0.74566650390625	1.5817483178027743
340.0	620.0	-1.036407470703125	-1.18865966796875	1.5770390773804015
340.0	640.0	-0.932342529296875	-1.278076171875	1.5820054655564084
340.0	660.0	-0.6881103515625	-1.249755859375	1.4266693954696064
340.0	680.0	-0.4014892578125	-1.37396240234375	1.4314210796243854
340.0	700.0	-0.29461669921875	-1.57879638671875	1.6060501331448942
340.0	720.0	-0.2381591796875	-1.2237548828125	1.2467140041231823
340.0	740.0	-0.226806640625	-1.15869140625	1.1806807473441754
340.0	760.0	-0.21270751953125	-1.0526123046875	1.073888799105693
340.0	780.0	-0.31121826171875	-0.6517333984375	0.7222279619802418
340.0	800.0	-0.230499267578125	-0.55303955078125	0.5991516144369293
360.0	0.0	1.159088134765625	-1.4589593410491943	1.8633431415037744
360.0	20.0	0.87811279296875	-0.9896774291992188	1.3230810598907965
360.0	40.0	0.569580078125	-0.3894309997558594	0.6899840352991722
360.0	60.0	0.20635986328125	-0.22310638427734375	0.30390928231754616
360.0	80.0	-0.43511962890625	-0.2174530029296875	0.4864307761055538
360.0	100.0	-0.373382568359375	-0.19713592529296875	0.4222287477135567
360.0	120.0	-0.32275390625	-0.26708984375	0.4189356378180701
360.0	140.0	-0.365447998046875	-0.3402862548828125	0.49934654753851976
360.0	160.0	-0.264373779296875	-0.3629608154296875	0.44903680107213534
360.0	180.0	-0.12127685546875	-0.362152099609375	0.38191912615613627
360.0	200.0	0.17852783203125	-0.3330535888671875	0.3778847441576489
360.0	220.0	0.508941650390625	-0.243560791015625	0.5642193389298972
360.0	240.0	0.867462158203125	0.1764068603515625	0.8852174740104938
360.0	260.0	1.17626953125	-0.11065673828125	1.1814630438038
360.0	280.0	1.190521240234375	-0.510345458984375	1.2952966111880193
360.0	300.0	1.0970458984375	-0.591522216796875	1.2463579887988967
360.0	320.0	0.99896240234375	-0.773162841796875	1.2632128329113095
360.0	340.0	0.926239013671875	-0.96990966796875	1.3411351439982098
360.0	360.0	0.81640625	-1.029541015625	1.3139535257737311
360.0	380.0	0.647979736328125	-1.04803466796875	1.2321746645489162
360.0	400.0	0.421478271484375	-1.22857666015625	1.2988627884477029
360.0	420.0	0.03704833984375	-0.750457763671875	0.7513717019828268
360.0	440.0	-0.177978515625	-0.3687744140625	0.40947639796601043
360.0	460.0	-0.2381591796875	-0.350677490234375	0.42390387710718463
360.0	480.0	-0.279510498046875	-0.361602783203125	0.4570368599343584
360.0	500.0	-0.433624267578125	-0.7491455078125	0.8655917035810324
360.0	520.0	-0.430938720703125	-0.97674560546875	1.0675861364797508
360.0	540.0	-0.549774169921875	-0.9971923828125	1.1387028963924515
360.0	560.0	-0.65045166015625	-0.9776611328125	1.1742694123633821
360.0	580.0	-0.662322998046875	-1.09332275390625	1.2782904200340968
360.0	600.0	-0.990203857421875	-0.7384033203125	1.2352097565602715
360.0	620.0	-1.07647705078125	-1.4873046875	1.8359951182718788
360.0	640.0	-1.033966064453125	-1.59429931640625	1.9002305472584424
360.0	660.0	-1.05035400390625	-1.62152099609375	1.931987027465443
360.0	680.0	-0.573486328125	-1.71954345703125	1.8126544814622774
360.0	700.0	-0.21343994140625	-1.741455078125	1.7544863629321412
360.0	720.0	-0.096893310546875	-1.37347412109375	1.3768876043246894
360.0	740.0	-0.050750732421875	-1.25250244140625	1.2535302160578234
360.0	760.0	0.17291259765625	-0.8375244140625	0.855187646413912
360.0	780.0	0.044677734375	-0.5023193359375	0.5043023053740425
360.0	800.0	0.13140869140625	-0.4384765625	0.45774440470520167
380.0	0.0	-1.411346435546875	-1.1262668371200562	1.8056510597364277
380.0	20.0	-1.3184814453125	-0.7690029144287109	1.5263547438368286
380.0	40.0	-1.26123046875	-0.41599273681640625	1.3280633465265685
380.0	60.0	-0.73211669921875	-0.22092437744140625	0.7647237683129972
380.0	80.0	-0.48028564453125	-0.19049835205078125	0.5166855160316202
380.0	100.0	-0.4910888671875	-0.19503021240234375	0.5283985798856818
380.0	120.0	-0.45538330078125	-0.25322723388671875	0.5210546829386964
380.0	140.0	-0.44085693359375	-0.338165283203125	0.555617309540959
380.0	160.0	-0.38299560546875	-0.363037109375	0.5277135364871078
380.0	180.0	-0.26715087890625	-0.34930419921875	0.43975335779529195
380.0	200.0	0.0384521484375	-0.3318634033203125	0.3340836514748962
380.0	220.0	0.33770751953125	-0.2235260009765625	0.40498177966486815
380.0	240.0	0.734710693359375	0.1545257568359375	0.750784930897213
380.0	260.0	0.90985107421875	-0.307952880859375	0.9605539829112165
380.0	280.0	0.496124267578125	-0.568115234375	0.7542507596342825
380.0	300.0	0.263916015625	-0.445220947265625	0.5175648318688932
380.0	320.0	0.185760498046875	-0.632659912109375	0.659367520450367
380.0	340.0	-0.00384521484375	-0.77716064453125	0.7771701570990889
380.0	360.0	0.010955810546875	-0.772308349609375	0.7723860541601562
380.0	380.0	0.239715576171875	-0.9691162109375	0.9983234885352898
380.0	400.0	0.0108642578125	-1.283935546875	1.2839815110144779
380.0	420.0	-0.08575439453125	-0.770538330078125	0.7752955141757282
380.0	440.0	-0.2415771484375	-0.51824951171875	0.5717884880302477
380.0	460.0	-0.35504150390625	-0.422882080078125	0.5521627687079359
380.0	480.0	-0.43328857421875	-0.3988037109375	0.5888831704218064
380.0	500.0	-0.47406005859375	-0.713958740234375	0.8570122647377723
380.0	520.0	-0.398590087890625	-1.0615234375	1.133889794700734
380.0	540.0	-0.319122314453125	-1.126708984375	1.1710303954438002
380.0	560.0	-0.305389404296875	-1.0882568359375	1.1302944878311576
380.0	580.0	-0.273040771484375	-1.0943603515625	1.127907727593344
380.0	600.0	-0.4239501953125	-1.00830078125	1.0938026483670933
380.0	620.0	-0.9659423828125	-1.72796630859375	1.9796242700443438
380.0	640.0	-1.169952392578125	-1.88995361328125	2.222771527002749
380.0	660.0	-1.410675048828125	-1.9635009765625	2.417713833014181
380.0	680.0	-0.86700439453125	-2.05657958984375	2.231863846541358
380.0	700.0	-0.1611328125	-2.018798828125	2.0252191218984263
380.0	720.0	-0.078094482421875	-1.5570068359375	1.5589640904590605
380.0	740.0	0.225341796875	-1.25201416015625	1.272131432930817
380.0	760.0	0.2877197265625	-0.73492431640625	0.7892378550845073
380.0	780.0	-0.0845947265625	-0.483642578125	0.49098514349986283
380.0	800.0	-0.18267822265625	-0.40972900390625	0.44860805796915226
400.0	0.0	-1.599700927734375	-0.7454515695571899	1.764862912735575
400.0	20.0	-1.16729736328125	-0.5602855682373047	1.2947984601081197
400.0	40.0	-0.939056396484375	-0.36931610107421875	1.0090695210394982
400.0	60.0	-0.430938720703125	-0.1843719482421875	0.468722941938909
400.0	80.0	-0.361480712890625	-0.16716766357421875	0.3982628950037621
400.0	100.0	-0.450347900390625	-0.1927490234375	0.48986265158955955
400.0	120.0	-0.452392578125	-0.24430084228515625	0.514141951491824
400.0	140.0	-0.478424072265625	-0.3316192626953125	0.5821176241223132
400.0	160.0	-0.41754150390625	-0.3503570556640625	0.5450605231879153
400.0	180.0	-0.339599609375	-0.3188323974609375	0.46581325910534344
400.0	200.0	-0.14642333984375	-0.296234130859375	0.33044584236604885
400.0	220.0	0.11016845703125	-0.1687774658203125	0.201551288493458
400.0	240.0	0.3310546875	0.074493408203125	0.3393323945358593
400.0	260.0	0.48309326171875	-0.76458740234375	0.9044185951984978
400.0	280.0	0.0916748046875	-0.82977294921875	0.8348217876107892
400.0	300.0	-0.548797607421875	-0.418487548828125	0.6901526225670281
400.0	320.0	-0.686126708984375	-0.48602294921875	0.8408258844428024
400.0	340.0	-0.9234619140625	-0.444427490234375	1.0248403294172228
400.0	360.0	-0.917144775390625	-0.38970947265625	0.9965079087013472
400.0	380.0	-0.011077880859375	-0.615325927734375	0.6154256387139747
400.0	400.0	-0.097381591796875	-1.175994873046875	1.1800199641757882
400.0	420.0	-0.158660888671875	-0.733551025390625	0.7505134139013017
400.0	440.0	-0.369049072265625	-0.641845703125	0.740380391663734
400.0	460.0	-0.466064453125	-0.575225830078125	0.7403383213475939
400.0	480.0	-0.603973388671875	-0.54931640625	0.8164143362283656
400.0	500.0	-0.663055419921875	-0.8509521484375	1.0787780350091352
400.0	520.0	-0.48626708984375	-1.15985107421875	1.257660604865835
400.0	540.0	-0.277862548828125	-1.223876953125	1.2550228653023798
400.0	560.0	-0.048431396484375	-1.1778564453125	1.17885173195344
400.0	580.0	0.254791259765625	-1.08709716796875	1.1165566885109912
400.0	600.0	0.4586181640625	-1.1226806640625	1.21274172595317
400.0	620.0	-0.0390625	-1.89910888671875	1.8995105797337324
400.0	640.0	-0.37738037109375	-2.0877685546875	2.121601631416414
400.0	660.0	-1.044891357421875	-2.22613525390625	2.459161669654757
400.0	680.0	-0.93408203125	-2.322998046875	2.5037630013420182
400.0	700.0	-0.548004150390625	-2.4090576171875	2.47060056499922
400.0	720.0	-0.440582275390625	-1.89276123046875	1.9433625027137775
400.0	740.0	0.25006103515625	-1.3126220703125	1.3362287307100118
400.0	760.0	-0.058868408203125	-0.525146484375	0.5284357288599928
400.0	780.0	-0.5189208984375	-0.3531494140625	0.6276889416644754
400.0	800.0	-0.670440673828125	-0.288818359375	0.7300046176807219
420.0	0.0	-0.26910400390625	-0.5728341341018677	0.6328948649741215
420.0	20.0	-0.204254150390625	-0.46959495544433594	0.5120929409106943
420.0	40.0	-0.1854248046875	-0.3265190124511719	0.3754957039507723
420.0	60.0	-0.110687255859375	-0.14191055297851562	0.17997298035079276
420.0	80.0	-0.257110595703125	-0.137908935546875	0.29176143152666345
420.0	100.0	-0.43975830078125	-0.18245697021484375	0.4761070353250335
420.0	120.0	-0.484588623046875	-0.236328125	0.5391448008211541
420.0	140.0	-0.489471435546875	-0.310333251953125	0.5795593269753497
420.0	160.0	-0.45452880859375	-0.334228515625	0.5641853760055685
420.0	180.0	-0.36181640625	-0.293609619140625	0.46595892553267815
420.0	200.0	-0.32379150390625	-0.2856292724609375	0.4317696368301453
420.0	220.0	-0.28814697265625	-0.1155853271484375	0.3104652085225863
420.0	240.0	-0.18597412109375	-0.015167236328125	0.1865915828070119
420.0	260.0	0.154388427734375	-0.760528564453125	0.7760409035401571
420.0	280.0	-0.1402587890625	-0.763153076171875	0.7759350137607366
420.0	300.0	-0.551116943359375	-0.40606689453125	0.6845584037114977
420.0	320.0	-0.61846923828125	-0.37322998046875	0.7223605865638664
420.0	340.0	-0.938140869140625	-0.12554931640625	0.9465045806555845
420.0	360.0	-0.7611083984375	-0.010711669921875	0.7611837715326119
420.0	380.0	0.1888427734375	-0.13519287109375	0.23224707850506593
420.0	400.0	-0.11865234375	-0.77197265625	0.7810378740336789
420.0	420.0	-0.072265625	-0.684906005859375	0.6887078897608788
420.0	440.0	-0.246063232421875	-0.717071533203125	0.7581152274424925
420.0	460.0	-0.554473876953125	-0.727325439453125	0.9145728921737789
420.0	480.0	-0.7974853515625	-0.72979736328125	1.0810120616390129
420.0	500.0	-0.829315185546875	-0.851348876953125	1.1885110799937857
420.0	520.0	-0.489501953125	-1.16741943359375	1.2658911074991963
420.0	540.0	0.257568359375	-1.2706298828125	1.2964728145423015
420.0	560.0	0.84002685546875	-1.1944580078125	1.4602654040742464
420.0	580.0	1.227081298828125	-1.07720947265625	1.632822330173762
420.0	600.0	1.142913818359375	-1.2978515625	1.72935556623862
420.0	620.0	-0.142791748046875	-2.12738037109375	2.1321671432196077
420.0	640.0	-0.885711669921875	-2.36602783203125	2.526375440068695
420.0	660.0	-1.38116455078125	-2.52850341796875	2.881136069507031
420.0	680.0	-1.563751220703125	-2.61126708984375	3.0436875159502756
420.0	700.0	-1.43182373046875	-2.8013916015625	3.1460950558491327
420.0	720.0	-0.945770263671875	-2.01800537109375	2.2286379404042265
420.0	740.0	-0.1121826171875	-1.2603759765625	1.2653586613663783
420.0	760.0	-0.6707763671875	-0.34893798828125	0.7561075680371316
420.0	780.0	-1.028717041015625	-0.23931884765625	1.0561876070658367
420.0	800.0	-1.170562744140625	-0.1939697265625	1.186524922954744
440.0	0.0	0.4674072265625	-0.2201416939496994	0.5166545082140398
440.0	20.0	0.537139892578125	-0.20870399475097656	0.5762608971844744
440.0	40.0	0.534637451171875	-0.14909744262695312	0.5550380631933783
440.0	60.0	0.57354736328125	-0.07134628295898438	0.5779678797467361
440.0	80.0	0.11578369140625	-0.09088897705078125	0.14719602353662672
440.0	100.0	-0.26556396484375	-0.16103363037109375	0.3105737425057478
440.0	120.0	-0.410125732421875	-0.2158660888671875	0.4634665950393792
440.0	140.0	-0.426116943359375	-0.2889251708984375	0.5148333747889973
440.0	160.0	-0.381805419921875	-0.303466796875	0.4877165934098324
440.0	180.0	-0.347747802734375	-0.2681427001953125	0.43912303739910874
440.0	200.0	-0.600311279296875	-0.2296905517578125	0.6427529709132888
440.0	220.0	-0.84564208984375	0.0129852294921875	0.8457417811012234
440.0	240.0	-0.719512939453125	0.0455474853515625	0.7209531492838679
440.0	260.0	-0.232513427734375	-0.69610595703125	0.7339114370897765
440.0	280.0	-0.6798095703125	-0.691162109375	0.9694566072414821
440.0	300.0	-0.818389892578125	-0.41241455078125	0.9164320913030791
440.0	320.0	-0.807037353515625	-0.362457275390625	0.8846946176241264
440.0	340.0	-1.114898681640625	-0.08148193359375	1.1178722538046018
440.0	360.0	-0.94921875	0.13397216796875	0.9586265055493769
440.0	380.0	0.103118896484375	0.0198974609375	0.10502102534214082
440.0	400.0	-0.333343505859375	-0.529327392578125	0.6255440683374559
440.0	420.0	-0.17510986328125	-0.4827880859375	0.5135638228512334
440.0	440.0	-0.06488037109375	-0.6058349609375	0.609299156775557
440.0	460.0	-0.18865966796875	-0.676483154296875	0.7022976066921548
440.0	480.0	-0.249053955078125	-0.673797607421875	0.718353038768195
440.0	500.0	-0.267303466796875	-0.705596923828125	0.7545317503441064
440.0	520.0	-0.077117919921875	-0.9560546875	0.9591599131864297
440.0	540.0	0.420135498046875	-1.09722900390625	1.1749150283029821
440.0	560.0	1.00537109375	-1.089111328125	1.4822059644996282
440.0	580.0	1.3758544921875	-1.0416259765625	1.7256767538337836
440.0	600.0	1.023193359375	-1.47906494140625	1.798487628972235
440.0	620.0	-0.261688232421875	-2.286376953125	2.301304043964909
440.0	640.0	-0.950164794921875	-2.6934814453125	2.8561609607568763
440.0	660.0	-1.37738037109375	-2.916259765625	3.225174058446697
440.0	680.0	-1.636199951171875	-3.01678466796875	3.431929488364551
440.0	700.0	-1.612335205078125	-3.1995849609375	3.5828715767930817
440.0	720.0	-0.888519287109375	-1.93548583984375	2.129688230657487
440.0	740.0	-0.31103515625	-0.98333740234375	1.0313560564963082
440.0	760.0	-1.353546142578125	-0.18072509765625	1.3655580255012905
440.0	780.0	-1.7425537109375	-0.10198974609375	1.7455358328634563
440.0	800.0	-1.927398681640625	-0.06744384765625	1.928578323682162
460.0	0.0	0.6011962890625	-0.0019113384187221527	0.6011993273424979
460.0	20.0	0.668060302734375	-0.019359588623046875	0.6683407527311187
460.0	40.0	0.723052978515625	-0.007476806640625	0.7230916348415726
460.0	60.0	0.9112548828125	0.011104583740234375	0.9113225407229139
460.0	80.0	0.82342529296875	-0.02678680419921875	0.8238608778063679
460.0	100.0	0.4039306640625	-0.13306427001953125	0.4252835305132365
460.0	120.0	-0.0130615234375	-0.202850341796875	0.20327042224981326
460.0	140.0	-0.183563232421875	-0.2652435302734375	0.32256718780601856
460.0	160.0	-0.24664306640625	-0.279541015625	0.3727948251021389
460.0	180.0	-0.264434814453125	-0.2707061767578125	0.3784278071570464
460.0	200.0	-0.600250244140625	-0.2587890625	0.6536605651716407
460.0	220.0	-1.03472900390625	-0.034271240234375	1.035296396898986
460.0	240.0	-1.11285400390625	0.0319671630859375	1.113313043813794
460.0	260.0	-0.67083740234375	-0.69207763671875	0.9638434912523508
460.0	280.0	-0.800384521484375	-0.74761962890625	1.0952399242895097
460.0	300.0	-0.720947265625	-0.4735107421875	0.8625412354079782
460.0	320.0	-0.597198486328125	-0.43292236328125	0.7376095204792481
460.0	340.0	-0.605926513671875	-0.183837890625	0.6332008449141571
460.0	360.0	-0.550811767578125	0.182403564453125	0.5802281134413807
460.0	380.0	0.149993896484375	0.108428955078125	0.18508108299310183
460.0	400.0	-0.406341552734375	-0.319793701171875	0.5170894204949366
460.0	420.0	-0.304840087890625	-0.2777099609375	0.41237155768684114
460.0	440.0	-0.09307861328125	-0.423095703125	0.4332131141288299
460.0	460.0	0.054840087890625	-0.544189453125	0.5469456976083988
460.0	480.0	0.180877685546875	-0.586517333984375	0.6137746493566943
460.0	500.0	0.30633544921875	-0.65826416015625	0.726053105491786
460.0	520.0	0.418426513671875	-0.81793212890625	0.9187457291550858
460.0	540.0	0.82318115234375	-0.95318603515625	1.2594406802985507
460.0	560.0	1.1771240234375	-0.9876708984375	1.5365919335249767
460.0	580.0	1.38409423828125	-0.9398193359375	1.6730144185407838
460.0	600.0	1.119293212890625	-1.19287109375	1.6357746613538613
460.0	620.0	-0.16937255859375	-1.89178466796875	1.8993515455455388
460.0	640.0	-0.9656982421875	-2.62384033203125	2.7959097236781245
460.0	660.0	-1.331634521484375	-3.1650390625	3.433762188323443
460.0	680.0	-1.529266357421875	-3.16864013671875	3.518371200991645
460.0	700.0	-0.99249267578125	-1.98724365234375	2.2213012054334174
460.0	720.0	-0.799102783203125	-1.16644287109375	1.4139145057776341
460.0	740.0	-0.9034423828125	-0.5751953125	1.0710078368452307
460.0	760.0	-1.81597900390625	-0.07366943359375	1.817472676018641
460.0	780.0	-2.239013671875	-0.02996826171875	2.239214219219236
460.0	800.0	-2.477508544921875	-0.0023193359375	2.4775096305524418
480.0	0.0	0.51434326171875	0.06619329750537872	0.5185851362217376
480.0	20.0	0.28118896484375	0.1345996856689453	0.3117439804263726
480.0	40.0	0.379730224609375	0.13269424438476562	0.4022471951110788
480.0	60.0	0.457763671875	0.15918731689453125	0.4846526396797634
480.0	80.0	0.39300537109375	0.10498809814453125	0.4067870726320367
480.0	100.0	0.50421142578125	-0.0502777099609375	0.5067119596055308
480.0	120.0	0.349639892578125	-0.1701507568359375	0.38884358620644
480.0	140.0	0.16900634765625	-0.211395263671875	0.270649409847882
480.0	160.0	-0.0343017578125	-0.2206573486328125	0.22330758181192586
480.0	180.0	-0.130126953125	-0.2666778564453125	0.2967323761369201
480.0	200.0	-0.46575927734375	-0.334686279296875	0.5735386734836266
480.0	220.0	-0.930938720703125	-0.167144775390625	0.9458246548091002
480.0	240.0	-1.102294921875	-0.0708770751953125	1.1045712537358803
480.0	260.0	-0.886810302734375	-0.657745361328125	1.1041111689429193
480.0	280.0	-0.892608642578125	-0.717742919921875	1.1453842533853615
480.0	300.0	-0.6256103515625	-0.494171142578125	0.79724113675796
480.0	320.0	-0.44073486328125	-0.464111328125	0.6400363619400804
480.0	340.0	-0.276123046875	-0.27899169921875	0.3925306424325353
480.0	360.0	0.042633056640625	0.013275146484375	0.044652066387843165
480.0	380.0	0.4031982421875	0.087066650390625	0.4124917261150013
480.0	400.0	-0.166839599609375	-0.211456298828125	0.2693496209611327
480.0	420.0	-0.0711669921875	-0.13616943359375	0.1536452258362048
480.0	440.0	0.0809326171875	-0.253143310546875	0.26576610807145823
480.0	460.0	0.2763671875	-0.370635986328125	0.4623308952342275
480.0	480.0	0.5667724609375	-0.4473876953125	0.7220711685105425
480.0	500.0	0.782073974609375	-0.5694580078125	0.9674306819731772
480.0	520.0	1.103546142578125	-0.7220458984375	1.3187738123914488
480.0	540.0	1.391357421875	-0.7916259765625	1.6007957902790657
480.0	560.0	1.508392333984375	-0.88751220703125	1.7501215245954524
480.0	580.0	1.434417724609375	-0.90606689453125	1.6966176428526965
480.0	600.0	0.8172607421875	-1.19329833984375	1.4463319289135235
480.0	620.0	-0.39422607421875	-1.85748291015625	1.8988567505518839
480.0	640.0	-0.99005126953125	-2.48681640625	2.6766503982953407
480.0	660.0	-0.736328125	-2.0093994140625	2.1400619413700936
480.0	680.0	-0.692138671875	-0.23663330078125	0.7314719817898143
480.0	700.0	-1.109649658203125	1.9456787109375	2.2398633909561814
480.0	720.0	0.1656494140625	-0.84912109375	0.8651279444281325
480.0	740.0	-1.022308349609375	-0.40570068359375	1.0998669948450495
480.0	760.0	-1.19635009765625	-0.1046142578125	1.2009153588408215
480.0	780.0	-1.226776123046875	-0.116943359375	1.232337374820642
480.0	800.0	-1.254150390625	-0.11181640625	1.259125137153375
500.0	0.0	0.1876220703125	0.14115333557128906	0.2347899176098702
500.0	20.0	0.0592041015625	0.173095703125	0.18294055887681374
500.0	40.0	-0.004547119140625	0.16414260864257812	0.16420557927326832
500.0	60.0	-0.020965576171875	0.09775924682617188	0.09998212702397909
500.0	80.0	-0.06671142578125	0.0180206298828125	0.06910251392779095
500.0	100.0	-0.029510498046875	-0.08554840087890625	0.09049529483853103
500.0	120.0	0.13720703125	-0.18177032470703125	0.22774156486802766
500.0	140.0	0.501434326171875	-0.117431640625	0.5150015278456186
500.0	160.0	0.79095458984375	-0.0446624755859375	0.7922145542214932
500.0	180.0	0.373199462890625	-0.169189453125	0.4097595760328092
500.0	200.0	0.20074462890625	-0.28106689453125	0.3453939855239938
500.0	220.0	-0.087005615234375	-0.1714630126953125	0.19227465200817553
500.0	240.0	-0.6231689453125	-0.067352294921875	0.6267981062775612
500.0	260.0	-0.81219482421875	-0.555023193359375	0.9837231204228984
500.0	280.0	-1.02294921875	-0.803924560546875	1.3010456576122613
500.0	300.0	-0.7562255859375	-0.731353759765625	1.0520244572964217
500.0	320.0	-0.52911376953125	-0.7625732421875	0.9281591085627099
500.0	340.0	-0.337646484375	-0.886993408203125	0.9490850618393446
500.0	360.0	0.281005859375	-0.585235595703125	0.649203354490004
500.0	380.0	0.66912841796875	-0.221771240234375	0.7049222104093863
500.0	400.0	-0.035675048828125	-0.24267578125	0.24528400664166214
500.0	420.0	-0.0362548828125	-0.034515380859375	0.05005724766320875
500.0	440.0	0.18292236328125	-0.143035888671875	0.2322064952505649
500.0	460.0	0.4453125	-0.1849365234375	0.4821874535462313
500.0	480.0	0.891571044921875	-0.228240966796875	0.9203221539588495
500.0	500.0	1.31103515625	-0.36480712890625	1.3608443784005146
500.0	520.0	1.623443603515625	-0.44305419921875	1.6828149503855632
500.0	540.0	1.78863525390625	-0.46832275390625	1.848930034734308
500.0	560.0	1.945648193359375	-0.64434814453125	2.0495685945299473
500.0	580.0	1.4345703125	-0.6927490234375	1.5930766431593797
500.0	600.0	1.009368896484375	-0.8963623046875	1.3499225720221035
500.0	620.0	0.889373779296875	-0.894775390625	1.261589758585939
500.0	640.0	0.961639404296875	-0.7418212890625	1.2145160224561873
500.0	660.0	0.886566162109375	-0.4598388671875	0.9987248587942676
500.0	680.0	0.810699462890625	-0.02716064453125	0.8111543131504022
500.0	700.0	0.472747802734375	0.69287109375	0.8387853346026627
500.0	720.0	1.110809326171875	-0.55572509765625	1.2420659174437818
500.0	740.0	-0.645599365234375	-0.16497802734375	0.6663454733824362
500.0	760.0	-1.076202392578125	-0.04815673828125	1.0772792865514353
500.0	780.0	-1.153717041015625	-0.06268310546875	1.1554186178355685
500.0	800.0	-1.183380126953125	-0.059814453125	1.1848908361829107
520.0	0.0	-0.283447265625	0.31809771060943604	0.4260616221689696
520.0	20.0	-0.175048828125	0.2731781005859375	0.3244508697286484
520.0	40.0	-0.20550537109375	0.2642059326171875	0.3347196324963591
520.0	60.0	-0.17376708984375	0.19853973388671875	0.2638428082108265
520.0	80.0	-0.2017822265625	0.07555389404296875	0.21546335619212895
520.0	100.0	-0.16497802734375	0.0400238037109375	0.16976352485067803
520.0	120.0	-0.01220703125	-0.04986572265625	0.05133811359963006
520.0	140.0	0.5458984375	0.0153961181640625	0.5461155047418661
520.0	160.0	1.2672119140625	0.1855621337890625	1.2807260989916207
520.0	180.0	0.96710205078125	-0.0545196533203125	0.9686375840444488
520.0	200.0	0.8094482421875	-0.1272735595703125	0.819393077677699
520.0	220.0	0.7271728515625	-0.0489654541015625	0.7288195742053789
520.0	240.0	0.463134765625	0.0260009765625	0.46386405542219733
520.0	260.0	-0.0938720703125	-0.30401611328125	0.31817882192156155
520.0	280.0	-0.20916748046875	-0.7464599609375	0.7752119117818423
520.0	300.0	-0.20361328125	-0.800323486328125	0.8258184128909914
520.0	320.0	-0.11016845703125	-0.968597412109375	0.9748425696847798
520.0	340.0	0.24847412109375	-1.17425537109375	1.2002562498882612
520.0	360.0	0.90643310546875	-0.97509765625	1.3313288150993974
520.0	380.0	0.9569091796875	-0.629425048828125	1.1453606725667211
520.0	400.0	0.66473388671875	-0.33477783203125	0.7442763848005388
520.0	420.0	0.52374267578125	0.0303955078125	0.524623938959788
520.0	440.0	0.47802734375	0.047088623046875	0.48034100365587296
520.0	460.0	0.77215576171875	0.103790283203125	0.7791000855107435
520.0	480.0	1.20306396484375	0.07403564453125	1.2053398608553196
520.0	500.0	1.59027099609375	-0.065521240234375	1.59162020404959
520.0	520.0	2.31036376953125	-0.06036376953125	2.3111522087986045
520.0	540.0	2.41241455078125	-0.1627197265625	2.4178961256087232
520.0	560.0	2.76971435546875	-0.32574462890625	2.788803896682401
520.0	580.0	1.57666015625	-0.50006103515625	1.6540611497728295
520.0	600.0	1.2625732421875	-0.6510009765625	1.4205257700489577
520.0	620.0	1.11383056640625	-0.51263427734375	1.2261371998959238
520.0	640.0	0.99658203125	-0.365966796875	1.0616531643739981
520.0	660.0	0.866455078125	-0.148681640625	0.87911923688857
520.0	680.0	0.74127197265625	0.11383056640625	0.7499610225165412
520.0	700.0	0.88482666015625	-0.02337646484375	0.8851354007336137
520.0	720.0	1.75360107421875	-1.30499267578125	2.1858917199495176
520.0	740.0	-0.51312255859375	0.1015625	0.5230771468378698
520.0	760.0	-1.0384521484375	-0.0086669921875	1.0384883154605244
520.0	780.0	-1.13037109375	-0.02880859375	1.130738141507318
520.0	800.0	-1.16363525390625	-0.03033447265625	1.1640305770746728
540.0	0.0	-0.790771484375	0.44547340273857117	0.9076156086406415
540.0	20.0	-0.50201416015625	0.34503173828125	0.6091511449704138
540.0	40.0	-0.40740966796875	0.3199615478515625	0.5180328461188295
540.0	60.0	-0.310302734375	0.27082061767578125	0.41186356226169546
540.0	80.0	-0.32763671875	0.12712860107421875	0.3514363394476366
540.0	100.0	-0.30120849609375	0.06644439697265625	0.30845002189677106
540.0	120.0	-0.2288818359375	0.012603759765625	0.22922859678135765
540.0	140.0	-0.09051513671875	0.0234527587890625	0.09350412755612424
540.0	160.0	0.50689697265625	0.2279510498046875	0.555793326691793
540.0	180.0	0.63397216796875	-0.0601348876953125	0.6368178032036517
540.0	200.0	0.6588134765625	-0.1283416748046875	0.6711980202533675
540.0	220.0	0.73577880859375	-0.017181396484375	0.7359793852824897
540.0	240.0	0.7744140625	0.1033782958984375	0.7812836951201649
540.0	260.0	0.43743896484375	0.034912109375	0.4388299253065856
540.0	280.0	-0.02154541015625	-0.53973388671875	0.5401637466281215
540.0	300.0	-0.14801025390625	-0.78436279296875	0.7982055037740161
540.0	320.0	-0.2462158203125	-0.991912841796875	1.0220143423131154
540.0	340.0	0.02166748046875	-1.2552490234375	1.2554360161117974
540.0	360.0	0.83612060546875	-1.246429443359375	1.5008944080656008
540.0	380.0	1.55364990234375	-1.354339599609375	2.061083154587128
540.0	400.0	1.8695068359375	-0.48675537109375	1.931835034599398
540.0	420.0	1.87060546875	0.114349365234375	1.8740972752359766
540.0	440.0	1.74468994140625	0.233123779296875	1.760195923219288
540.0	460.0	2.19085693359375	0.67205810546875	2.291618685689671
540.0	480.0	2.21478271484375	0.484893798828125	2.267241599413839
540.0	500.0	2.43560791015625	0.287200927734375	2.4524824698470695
540.0	520.0	3.0645751953125	0.4288330078125	3.0944335307636135
540.0	540.0	1.40850830078125	-0.15185546875	1.4166706451250293
540.0	560.0	1.02593994140625	-0.29425048828125	1.0673031964846793
540.0	580.0	0.88262939453125	-0.25146484375	0.9177522627227965
540.0	600.0	0.7965087890625	-0.05633544921875	0.7984985497122011
540.0	620.0	0.71221923828125	0.1055908203125	0.7200039338171637
540.0	640.0	0.74322509765625	0.1204833984375	0.7529274832845403
540.0	660.0	0.82763671875	0.0384521484375	0.8285294840515491
540.0	680.0	0.70465087890625	0.48529052734375	0.8555932193939627
540.0	700.0	0.69989013671875	0.53668212890625	0.8819716043975199
540.0	720.0	0.69439697265625	0.36029052734375	0.7823020003347827
540.0	740.0	0.2794189453125	0.8604736328125	0.904704271994496
540.0	760.0	-1.0252685546875	0.02099609375	1.0254835177533348
540.0	780.0	-1.09814453125	0.0025634765625	1.0981475232983813
540.0	800.0	-1.12628173828125	0.00750732421875	1.1263067583490562
560.0	0.0	-0.9166259765625	0.45001453161239624	1.0211347901092593
560.0	20.0	-0.71722412109375	0.3717002868652344	0.8078190039448191
560.0	40.0	-0.5963134765625	0.3436317443847656	0.6882387217230459
560.0	60.0	-0.519287109375	0.242095947265625	0.5729481212513777
560.0	80.0	-0.5255126953125	0.03655242919921875	0.526782377282092
560.0	100.0	-0.53460693359375	-0.103729248046875	0.5445772032934195
560.0	120.0	-0.5274658203125	-0.20520782470703125	0.5659774226229614
560.0	140.0	-0.52764892578125	-0.378997802734375	0.6496558499356342
560.0	160.0	-0.48193359375	-0.5835723876953125	0.7568465633569318
560.0	180.0	-0.4677734375	-0.4515838623046875	0.6501845688145678
560.0	200.0	-0.46978759765625	-0.5230865478515625	0.7030788885003557
560.0	220.0	-0.4976806640625	-0.3994598388671875	0.6381647171769138
560.0	240.0	-0.5135498046875	-0.2416839599609375	0.5675777818034894
560.0	260.0	-0.54913330078125	-0.233123779296875	0.5965685865854561
560.0	280.0	-0.64178466796875	-0.5216064453125	0.8270192523945865
560.0	300.0	-0.7059326171875	-0.691680908203125	0.9883133808574551
560.0	320.0	-0.75201416015625	-0.87860107421875	1.1564882812609263
560.0	340.0	-0.76690673828125	-1.09295654296875	1.3351778720602685
560.0	360.0	-0.60260009765625	-1.14422607421875	1.293205392278185
560.0	380.0	-0.12890625	-1.148651123046875	1.15586168020482
560.0	400.0	0.925048828125	-0.302337646484375	0.9732026443126564
560.0	420.0	1.64483642578125	0.0291748046875	1.6450951452136109
560.0	440.0	1.55584716796875	0.454864501953125	1.6209756707654326
560.0	460.0	1.44683837890625	1.028076171875	1.7749033522570237
560.0	480.0	1.4691162109375	0.8682861328125	1.7065237325258162
560.0	500.0	1.493896484375	0.838134765625	1.7129496756697957
560.0	520.0	1.525390625	1.24542236328125	1.9692367612349067
560.0	540.0	0.467529296875	1.661865234375	1.726377624003713
560.0	560.0	-0.13848876953125	2.07513427734375	2.079750323546855
560.0	580.0	-0.25677490234375	2.1302490234375	2.145668719147964
560.0	600.0	-0.3199462890625	2.20892333984375	2.2319740028036463
560.0	620.0	-0.2969970703125	2.1522216796875	2.1726171817168094
560.0	640.0	-0.21044921875	2.25799560546875	2.2677815212203916
560.0	660.0	0.09405517578125	2.08807373046875	2.0901909673436356
560.0	680.0	0.1224365234375	2.027099609375	2.03079381735314
560.0	700.0	0.12872314453125	2.01177978515625	2.015893735270126
560.0	720.0	0.1551513671875	1.77899169921875	1.785744498137784
560.0	740.0	-0.1640625	1.61724853515625	1.625548931398648
560.0	760.0	-1.0247802734375	1.27093505859375	1.6326207557143624
560.0	780.0	-1.09405517578125	0.12420654296875	1.1010830999384151
560.0	800.0	-1.21234130859375	-0.63836669921875	1.3701399531413747
580.0	0.0	-0.86309814453125	0.3561147153377533	0.9336787978600433
580.0	20.0	-0.7939453125	0.30669403076171875	0.851123015636161
580.0	40.0	-0.73736572265625	0.2840003967285156	0.7901673457504607
580.0	60.0	-0.67633056640625	0.17290115356445312	0.6980815453507688
580.0	80.0	-0.64642333984375	0.0162353515625	0.6466271885214124
580.0	100.0	-0.63623046875	-0.166107177734375	0.6575566925069838
580.0	120.0	-0.59832763671875	-0.20247650146484375	0.6316586851353247
580.0	140.0	-0.6015625	-0.2979278564453125	0.6712960964077989
580.0	160.0	-0.535888671875	-0.4996795654296875	0.7327048087408412
580.0	180.0	-0.49505615234375	-0.515838623046875	0.7149615926749452
580.0	200.0	-0.48968505859375	-0.481048583984375	0.6864395069948529
580.0	220.0	-0.50677490234375	-0.424774169921875	0.6612517652742678
580.0	240.0	-0.5115966796875	-0.3139495849609375	0.6002462032902993
580.0	260.0	-0.52716064453125	-0.249664306640625	0.5832929033966957
580.0	280.0	-0.52069091796875	-0.187713623046875	0.5534938448912723
580.0	300.0	-0.513671875	-0.0992431640625	0.5231711008639066
580.0	320.0	-0.576904296875	-0.38897705078125	0.6957885553724761
580.0	340.0	-0.65826416015625	-0.733154296875	0.9853054996154689
580.0	360.0	-0.66058349609375	-0.7337646484375	0.98731003975856
580.0	380.0	-0.5347900390625	-0.180145263671875	0.5643161364907792
580.0	400.0	-0.21856689453125	0.80596923828125	0.8350795773102663
580.0	420.0	0.1373291015625	1.793975830078125	1.799224433204613
580.0	440.0	0.44464111328125	2.679656982421875	2.7162966080791504
580.0	460.0	0.5738525390625	2.6864013671875	2.747009108506076
580.0	480.0	0.85906982421875	1.535980224609375	1.7598966484638523
580.0	500.0	1.0631103515625	1.128143310546875	1.5501325584384729
580.0	520.0	0.583740234375	2.20574951171875	2.2816843711775046
580.0	540.0	0.12786865234375	1.977294921875	1.9814251437601345
580.0	560.0	-0.203857421875	2.15283203125	2.1624623934833
580.0	580.0	-0.293701171875	2.20745849609375	2.2269111770201406
580.0	600.0	-0.342529296875	2.26513671875	2.290888621004347
580.0	620.0	-0.31378173828125	2.19366455078125	2.2159925858705183
580.0	640.0	-0.23785400390625	2.31463623046875	2.326825177483865
580.0	660.0	0.06951904296875	2.16094970703125	2.1620676524229614
580.0	680.0	0.10394287109375	2.0771484375	2.079747521181334
580.0	700.0	0.1104736328125	2.0675048828125	2.070454265131283
580.0	720.0	0.1424560546875	1.81951904296875	1.8250871966136424
580.0	740.0	-0.16455078125	1.6214599609375	1.6297881348609162
580.0	760.0	-0.98236083984375	1.27606201171875	1.6103934542248428
580.0	780.0	-1.16595458984375	0.05517578125	1.167259385232886
580.0	800.0	-1.25994873046875	-0.0272216796875	1.260242763619305
600.0	0.0	-0.98651123046875	0.26029711961746216	1.0202739819882278
600.0	20.0	-0.91729736328125	0.20203399658203125	0.9392828053667552
600.0	40.0	-0.9200439453125	0.17397308349609375	0.936347956203958
600.0	60.0	-0.8665771484375	0.08228302001953125	0.8704748414386274
600.0	80.0	-0.758056640625	-0.0407562255859375	0.7591514607241906
600.0	100.0	-0.747802734375	-0.241455078125	0.7858177169618134
600.0	120.0	-0.694091796875	-0.22838592529296875	0.7307007276314235
600.0	140.0	-0.69403076171875	-0.2185821533203125	0.7276378604512364
600.0	160.0	-0.6414794921875	-0.2420806884765625	0.6856376584103439
600.0	180.0	-0.5928955078125	-0.3512420654296875	0.6891270359749029
600.0	200.0	-0.55755615234375	-0.4353790283203125	0.7074063622257765
600.0	220.0	-0.5587158203125	-0.4021453857421875	0.6883925327465447
600.0	240.0	-0.5528564453125	-0.29229736328125	0.625370288472953
600.0	260.0	-0.55364990234375	-0.2646484375	0.6136505600392094
600.0	280.0	-0.54132080078125	-0.161529541015625	0.5649070737556507
600.0	300.0	-0.50018310546875	0.08880615234375	0.5080055823418321
600.0	320.0	-0.5347900390625	-0.217376708984375	0.5772807111703525
600.0	340.0	-0.6004638671875	-0.581939697265625	0.8361881768186961
600.0	360.0	-0.56475830078125	-0.439117431640625	0.7153852508068529
600.0	380.0	-0.426513671875	0.205718994140625	0.473533754706595
600.0	400.0	-0.102783203125	1.291107177734375	1.2951919283418416
600.0	420.0	0.0831298828125	1.6917724609375	1.6938136370341765
600.0	440.0	0.2623291015625	2.036712646484375	2.053537182978671
600.0	460.0	0.3404541015625	1.9312744140625	1.961053252128351
600.0	480.0	0.52374267578125	1.502899169921875	1.591544000455647
600.0	500.0	0.904296875	1.16253662109375	1.4728354400675043
600.0	520.0	0.474853515625	2.2928466796875	2.3415020302906884
600.0	540.0	0.05572509765625	2.046142578125	2.046901252265194
600.0	560.0	-0.23577880859375	2.1912841796875	2.2039323952269063
600.0	580.0	-0.3192138671875	2.2415771484375	2.2641920425180353
600.0	600.0	-0.3642578125	2.2965087890625	2.3252174892273185
600.0	620.0	-0.328125	2.21771240234375	2.241855105740397
600.0	640.0	-0.2359619140625	2.3533935546875	2.3651932792337935
600.0	660.0	0.0809326171875	2.24346923828125	2.244928576066301
600.0	680.0	0.119384765625	2.139892578125	2.143220233241977
600.0	700.0	0.11322021484375	2.10638427734375	2.109424931323752
600.0	720.0	0.1417236328125	1.84869384765625	1.8541182622636676
600.0	740.0	-0.16522216796875	1.6446533203125	1.6529316104434644
600.0	760.0	-0.9876708984375	1.30548095703125	1.6370016288298455
600.0	780.0	-1.16802978515625	0.10504150390625	1.1727434913718524
600.0	800.0	-1.26690673828125	0.08404541015625	1.269691424902432
620.0	0.0	-1.045166015625	0.17391912639141083	1.059537570236275
620.0	20.0	-0.9940185546875	0.11748886108398438	1.0009378200177264
620.0	40.0	-1.0570068359375	0.07728195190429688	1.0598282650074695
620.0	60.0	-1.08843994140625	-0.02257537841796875	1.0886740346674735
620.0	80.0	-0.96417236328125	-0.08640289306640625	0.9680360561702211
620.0	100.0	-0.83154296875	-0.27640533447265625	0.8762782764638779
620.0	120.0	-0.7530517578125	-0.28729248046875	0.8059925057209796
620.0	140.0	-0.7454833984375	-0.2605743408203125	0.789711646387379
620.0	160.0	-0.69537353515625	-0.2920989990234375	0.7542321781959416
620.0	180.0	-0.6697998046875	-0.1954345703125	0.6977294960316961
620.0	200.0	-0.636474609375	-0.220428466796875	0.6735641300971125
620.0	220.0	-0.62969970703125	-0.2710113525390625	0.6855427588708775
620.0	240.0	-0.6217041015625	-0.1846160888671875	0.6485361132336831
620.0	260.0	-0.62628173828125	-0.215362548828125	0.6622762589300107
620.0	280.0	-0.62359619140625	-0.189178466796875	0.6516599590553318
620.0	300.0	-0.59600830078125	-0.0963134765625	0.6037401596446175
620.0	320.0	-0.6163330078125	-0.39593505859375	0.7325509860363574
620.0	340.0	-0.64422607421875	-0.53692626953125	0.8386400023943807
620.0	360.0	-0.5760498046875	-0.146392822265625	0.5943603586136964
620.0	380.0	-0.42730712890625	0.5831298828125	0.7229328064509333
620.0	400.0	-0.16717529296875	1.40478515625	1.4146974637001102
620.0	420.0	-0.0406494140625	1.637725830078125	1.6382302247757206
620.0	440.0	0.1126708984375	1.85595703125	1.8593738820369148
620.0	460.0	0.20245361328125	1.777984619140625	1.7894738811816358
620.0	480.0	0.369873046875	1.40545654296875	1.4533114480311045
620.0	500.0	0.70697021484375	1.0430908203125	1.2600973550073113
620.0	520.0	0.29876708984375	2.172119140625	2.1925700296782296
620.0	540.0	-0.067626953125	2.11407470703125	2.1151560868404573
620.0	560.0	-0.337158203125	2.2171630859375	2.2426519577451995
620.0	580.0	-0.4144287109375	2.2496337890625	2.287488435236563
620.0	600.0	-0.4345703125	2.2969970703125	2.3377439760441168
620.0	620.0	-0.3720703125	2.20367431640625	2.234863935507574
620.0	640.0	-0.23931884765625	2.37811279296875	2.390124257632884
620.0	660.0	0.09228515625	2.296630859375	2.2984842514791435
620.0	680.0	0.11834716796875	2.1644287109375	2.1676618040867885
620.0	700.0	0.11187744140625	2.13519287109375	2.1381218764759833
620.0	720.0	0.1412353515625	1.8876953125	1.892971478222917
620.0	740.0	-0.16455078125	1.6890869140625	1.6970832516017489
620.0	760.0	-1.015380859375	1.396728515625	1.7268030680842357
620.0	780.0	-1.2235107421875	0.134765625	1.2309103582023542
620.0	800.0	-1.372314453125	0.114501953125	1.3770830241946952
