# Supplementary material for: Real-time emotion detection by quantitative facial motion analysis
Source: PLoS One. 2023 Mar 10;18(3):e0282730. doi: 10.1371/journal.pone.0282730 (PMC10004542; doi:10.1371/journal.pone.0282730)
Supplement: S1 Dataset — Data from each participant is organized into folders by Study ID and subsequently by emotions. The data files (.csv) contain the pixel displacement results after DISC-processing of videos. (ZIP) [file pone.0282730.s004.zip › S1_Dataset/1/sad/result/103275_cropped_result.csv]

pos_x	pos_y	disp_x	disp_y	disp_xy_indi
0.0	0.0	0.6432061195373535	1.3484035730361938	1.4939565950813545
0.0	20.0	0.4589287042617798	1.4702911376953125	1.5402504942965518
0.0	40.0	0.5320161581039429	1.335723876953125	1.4377758754223018
0.0	60.0	0.5670700073242188	1.2092933654785156	1.3356492192926421
0.0	80.0	0.6484153270721436	1.0450592041015625	1.2298744555683179
0.0	100.0	0.6168276071548462	1.1198654174804688	1.2785049277249885
0.0	120.0	0.7216041088104248	0.795654296875	1.0741407030681493
0.0	140.0	0.8298468589782715	0.4951171875	0.9663264659078801
0.0	160.0	0.8524655103683472	0.55255126953125	1.0158791029586949
0.0	180.0	0.7853660583496094	0.774261474609375	1.102851157986374
0.0	200.0	0.8644782304763794	0.878662109375	1.232627159127567
0.0	220.0	0.7022830247879028	1.1578216552734375	1.3541611544884047
0.0	240.0	0.4856879711151123	1.5217132568359375	1.597342806449558
0.0	260.0	0.35462015867233276	1.61187744140625	1.6504255036356985
0.0	280.0	0.3172107934951782	1.29559326171875	1.3338607825859752
0.0	300.0	0.30460137128829956	0.43353271484375	0.5298420615905317
0.0	320.0	0.30611753463745117	-0.107666015625	0.3244994852585653
0.0	340.0	0.22424983978271484	0.266510009765625	0.3483038557751648
0.0	360.0	0.13458949327468872	0.90283203125	0.9128088564157002
0.0	380.0	0.11360776424407959	1.3177490234375	1.3226372189179554
0.0	400.0	0.17795652151107788	1.50836181640625	1.5188231933772556
0.0	420.0	0.19624406099319458	1.4254150390625	1.4388605787430029
0.0	440.0	0.18123161792755127	1.25244140625	1.2654858258495492
0.0	460.0	0.14819490909576416	1.177886962890625	1.1871728721755743
0.0	480.0	-0.010640829801559448	0.988311767578125	0.9883690490865563
0.0	500.0	-0.062353819608688354	1.183563232421875	1.1852045916046352
0.0	520.0	0.3599451184272766	2.2822265625	2.310436878787255
0.0	540.0	0.7097570896148682	2.4666748046875	2.566756653510162
0.0	560.0	0.8264579772949219	2.539306640625	2.6704140134736853
0.0	580.0	0.8321853876113892	2.5360107421875	2.669060322256564
0.0	600.0	0.818709135055542	2.4925537109375	2.623567923597881
0.0	620.0	0.7978556156158447	2.4993896484375	2.623646736526522
0.0	640.0	0.7898430824279785	2.4324951171875	2.5575153156922363
0.0	660.0	0.7583030462265015	2.4732666015625	2.5869037848982535
0.0	680.0	0.7137013673782349	2.4559326171875	2.557532924903022
0.0	700.0	0.6635037660598755	2.4462890625	2.5346730410218132
0.0	720.0	0.6151835918426514	2.473876953125	2.5492191021713806
0.0	740.0	0.541579008102417	2.4791259765625	2.5375920534404592
0.0	760.0	0.44374167919158936	2.30615234375	2.348455941770122
0.0	780.0	-1.3602919578552246	0.1856689453125	1.372904646309807
0.0	800.0	-2.4654698371887207	-3.9642333984375	4.668371017322285
20.0	0.0	0.5534305572509766	1.2816742658615112	1.3960566985157767
20.0	20.0	0.5175704956054688	1.1921272277832031	1.2996332348564172
20.0	40.0	0.6357498168945312	0.9986305236816406	1.1838246291195744
20.0	60.0	0.6808071136474609	0.9041786193847656	1.1318291839962105
20.0	80.0	0.7487926483154297	0.7642059326171875	1.0699070696179833
20.0	100.0	0.7041149139404297	0.7392349243164062	1.02090454272788
20.0	120.0	0.7236499786376953	0.6255722045898438	0.9565614850796232
20.0	140.0	0.7579936981201172	0.5328521728515625	0.926545133548519
20.0	160.0	0.6602954864501953	0.745452880859375	0.9958363957036526
20.0	180.0	0.5933399200439453	0.9641571044921875	1.13210034133928
20.0	200.0	0.5858936309814453	1.1513519287109375	1.2918523950401677
20.0	220.0	0.4484272003173828	1.4449615478515625	1.5129444235510006
20.0	240.0	0.40437889099121094	1.5729827880859375	1.6241296558753833
20.0	260.0	0.3430747985839844	1.603363037109375	1.6396564720062676
20.0	280.0	0.3346672058105469	1.45904541015625	1.4969354186280244
20.0	300.0	0.38628196716308594	0.5299072265625	0.6557556152398119
20.0	320.0	0.3763599395751953	-0.117279052734375	0.3942095639724092
20.0	340.0	0.3106651306152344	0.09295654296875	0.32427417760420224
20.0	360.0	0.22667884826660156	0.4691162109375	0.5210118229136743
20.0	380.0	0.15238571166992188	0.69073486328125	0.7073443690829211
20.0	400.0	0.17171859741210938	1.1376953125	1.1505815489489022
20.0	420.0	0.18402862548828125	1.305450439453125	1.3183578364266142
20.0	440.0	0.16431617736816406	1.175079345703125	1.1865122312235008
20.0	460.0	0.12805938720703125	1.0963134765625	1.1037673874256277
20.0	480.0	-0.024953842163085938	0.886444091796875	0.8867952537763645
20.0	500.0	-0.08863639831542969	1.012359619140625	1.016232458433051
20.0	520.0	0.333831787109375	2.2208251953125	2.2457756366608495
20.0	540.0	0.702117919921875	2.4591064453125	2.5573764061735025
20.0	560.0	0.8262462615966797	2.5599365234375	2.689973585155022
20.0	580.0	0.8345718383789062	2.5328369140625	2.6667907654431375
20.0	600.0	0.8329181671142578	2.4959716796875	2.6312786433426267
20.0	620.0	0.7321853637695312	2.55712890625	2.6598879017916603
20.0	640.0	0.6191654205322266	2.492431640625	2.5681863836512098
20.0	660.0	0.5832099914550781	2.5120849609375	2.578896032239647
20.0	680.0	0.5318584442138672	2.5084228515625	2.5641877089874954
20.0	700.0	0.5160408020019531	2.471435546875	2.524735980590475
20.0	720.0	0.5409336090087891	2.4603271484375	2.519090877021683
20.0	740.0	0.5174560546875	2.4747314453125	2.5282516676453017
20.0	760.0	0.4437217712402344	2.3170166015625	2.3591216463312796
20.0	780.0	-1.4922409057617188	-2.01611328125	2.508285407137951
20.0	800.0	-2.660787582397461	-8.8157958984375	9.208585552708296
40.0	0.0	0.8459129333496094	0.7343703508377075	1.120209133598561
40.0	20.0	0.7626495361328125	0.7716445922851562	1.0849284270248056
40.0	40.0	0.7837600708007812	0.7278022766113281	1.069568138279314
40.0	60.0	0.72607421875	0.6699790954589844	0.9879553428599198
40.0	80.0	0.7216987609863281	0.5699615478515625	0.9196223505540468
40.0	100.0	0.6812553405761719	0.5738754272460938	0.8907535265495403
40.0	120.0	0.7549667358398438	0.43334197998046875	0.8704941377390553
40.0	140.0	0.7678413391113281	0.4324188232421875	0.8812300271452601
40.0	160.0	0.79425048828125	0.6109771728515625	1.0020613473638689
40.0	180.0	0.7879371643066406	0.763671875	1.0972874316065073
40.0	200.0	0.6600570678710938	1.095001220703125	1.2785550462095558
40.0	220.0	0.40192413330078125	1.5312347412109375	1.5831054423571764
40.0	240.0	0.3943939208984375	1.6457672119140625	1.692364109951824
40.0	260.0	0.3542442321777344	1.74298095703125	1.7786150771329823
40.0	280.0	0.4118843078613281	1.540985107421875	1.5950811215604093
40.0	300.0	0.3960609436035156	0.888519287109375	0.9727953508387358
40.0	320.0	0.3494529724121094	0.591400146484375	0.6869290452364049
40.0	340.0	0.3006439208984375	0.5714111328125	0.645675963526017
40.0	360.0	0.2780494689941406	0.17138671875	0.32662656746170415
40.0	380.0	0.1584930419921875	0.3876953125	0.4188409002167887
40.0	400.0	0.16911697387695312	0.867889404296875	0.8842129658312429
40.0	420.0	0.159149169921875	0.963623046875	0.9766769346900132
40.0	440.0	0.131591796875	0.897216796875	0.9068155168497208
40.0	460.0	0.09402084350585938	0.86407470703125	0.8691749066469268
40.0	480.0	-0.042980194091796875	0.75811767578125	0.7593350429264627
40.0	500.0	-0.0970306396484375	0.9290771484375	0.9341302333076161
40.0	520.0	0.3017158508300781	2.1356201171875	2.156827702802908
40.0	540.0	0.6992416381835938	2.4547119140625	2.5523615436708917
40.0	560.0	0.8281631469726562	2.5662841796875	2.6966031760194156
40.0	580.0	0.8334465026855469	2.5352783203125	2.6687579947019064
40.0	600.0	0.8351936340332031	2.513427734375	2.648559491922927
40.0	620.0	0.7336463928222656	2.5777587890625	2.680126378417646
40.0	640.0	0.6332969665527344	2.484130859375	2.5635856089360605
40.0	660.0	0.6067581176757812	2.4940185546875	2.5667652725738255
40.0	680.0	0.5549659729003906	2.4881591796875	2.549298596583078
40.0	700.0	0.54052734375	2.4400634765625	2.4992157928029552
40.0	720.0	0.5591926574707031	2.4425048828125	2.5056988108573726
40.0	740.0	0.5159111022949219	2.477783203125	2.530923520606568
40.0	760.0	0.44083404541015625	2.274658203125	2.316981785995854
40.0	780.0	-1.3797416687011719	-2.6251220703125	2.9656285938047064
40.0	800.0	-2.5686187744140625	-10.3931884765625	10.705894129759734
60.0	0.0	1.0287399291992188	0.3183477520942688	1.0768709918984203
60.0	20.0	0.8555183410644531	0.46034812927246094	0.9715101811212934
60.0	40.0	0.7042350769042969	0.5181388854980469	0.8743082684085511
60.0	60.0	0.6584510803222656	0.4727210998535156	0.8105695919686824
60.0	80.0	0.5683403015136719	0.5238189697265625	0.772914621009364
60.0	100.0	0.5533714294433594	0.5049057006835938	0.7490992627862997
60.0	120.0	0.7141952514648438	0.35057830810546875	0.795600406818036
60.0	140.0	0.7413787841796875	0.3992919921875	0.8420668599682654
60.0	160.0	0.7777824401855469	0.6069183349609375	0.9865573422628512
60.0	180.0	0.8133277893066406	0.710205078125	1.0797654124174216
60.0	200.0	0.5523490905761719	1.189361572265625	1.3113620657326044
60.0	220.0	0.33261871337890625	1.6517333984375	1.6848912214157126
60.0	240.0	0.3676910400390625	1.755157470703125	1.7932580539035643
60.0	260.0	0.3783226013183594	1.89556884765625	1.932953503546615
60.0	280.0	0.3953399658203125	1.585174560546875	1.6337294990235636
60.0	300.0	0.2764244079589844	1.12957763671875	1.162908461870749
60.0	320.0	0.13506698608398438	0.917755126953125	0.9276408592653504
60.0	340.0	0.10768508911132812	0.5919189453125	0.6016345371043595
60.0	360.0	0.20211410522460938	-0.119537353515625	0.23481756837226633
60.0	380.0	0.08138656616210938	0.117889404296875	0.14325391721391587
60.0	400.0	0.1654052734375	0.478363037109375	0.5061522495785625
60.0	420.0	0.13226699829101562	0.596221923828125	0.61071690765053
60.0	440.0	0.08649063110351562	0.63079833984375	0.6367002236675557
60.0	460.0	0.02490997314453125	0.6195068359375	0.6200074407096691
60.0	480.0	-0.10758209228515625	0.615325927734375	0.6246598305659018
60.0	500.0	-0.14101409912109375	0.893035888671875	0.9041006993730838
60.0	520.0	0.2836265563964844	2.1817626953125	2.2001210153422455
60.0	540.0	0.6802024841308594	2.502197265625	2.5930033890296054
60.0	560.0	0.80584716796875	2.61376953125	2.735174733104651
60.0	580.0	0.806488037109375	2.55078125	2.6752397910004433
60.0	600.0	0.8128242492675781	2.5355224609375	2.662622280781853
60.0	620.0	0.7054901123046875	2.58935546875	2.6837432891588593
60.0	640.0	0.6081733703613281	2.4970703125	2.570065173100773
60.0	660.0	0.5951652526855469	2.514892578125	2.5843580165125073
60.0	680.0	0.5478973388671875	2.5079345703125	2.5670853711760913
60.0	700.0	0.5397605895996094	2.462646484375	2.521104758055378
60.0	720.0	0.561279296875	2.4649658203125	2.5280607082127933
60.0	740.0	0.5217971801757812	2.4801025390625	2.5343995149746332
60.0	760.0	-0.1328277587890625	1.082763671875	1.0908805537899913
60.0	780.0	-1.6608352661132812	-0.7652587890625	1.8286592890429254
60.0	800.0	-1.7125968933105469	-0.80029296875	1.8903589486675871
80.0	0.0	0.821502685546875	0.3153144121170044	0.8799374073474885
80.0	20.0	0.6140594482421875	0.4556694030761719	0.7646591468591052
80.0	40.0	0.5479354858398438	0.4524879455566406	0.7106184894277765
80.0	60.0	0.49117279052734375	0.44324493408203125	0.6616016790666437
80.0	80.0	0.4605865478515625	0.46666717529296875	0.6556814932249789
80.0	100.0	0.58160400390625	0.3350677490234375	0.6712180076513253
80.0	120.0	0.7178421020507812	0.22530364990234375	0.7523689375140378
80.0	140.0	0.7647705078125	0.314422607421875	0.8268830060400079
80.0	160.0	0.7547836303710938	0.5759124755859375	0.9494069244595232
80.0	180.0	0.526031494140625	0.9657745361328125	1.0997406910132805
80.0	200.0	0.0760345458984375	1.71343994140625	1.7151261425843392
80.0	220.0	-0.24874114990234375	2.2005462646484375	2.214560006527918
80.0	240.0	0.054656982421875	2.2505035400390625	2.2511671571555536
80.0	260.0	0.5079345703125	2.068603515625	2.130051180740654
80.0	280.0	0.698699951171875	1.706298828125	1.843810541413713
80.0	300.0	0.7538604736328125	1.27685546875	1.4827897699211006
80.0	320.0	0.72967529296875	1.00341796875	1.2406746766092258
80.0	340.0	0.7441940307617188	0.52618408203125	0.9114244036695766
80.0	360.0	1.1344451904296875	-0.0797119140625	1.1372422254438836
80.0	380.0	1.0431060791015625	0.00537109375	1.043119907252616
80.0	400.0	0.6646270751953125	0.278076171875	0.7204550689996775
80.0	420.0	0.44202423095703125	0.35101318359375	0.5644428011851816
80.0	440.0	0.18999481201171875	0.326904296875	0.37810639760086906
80.0	460.0	-0.06207275390625	0.405487060546875	0.4102106569172124
80.0	480.0	-0.15973663330078125	0.39483642578125	0.42592440073560095
80.0	500.0	-0.0267333984375	0.614501953125	0.6150831854200356
80.0	520.0	0.39290618896484375	0.7274169921875	0.8267470918303776
80.0	540.0	0.57513427734375	0.565673828125	0.8067008843439492
80.0	560.0	0.52496337890625	0.6864013671875	0.864137365277961
80.0	580.0	0.5621490478515625	1.294921875	1.411677801183377
80.0	600.0	0.6814117431640625	1.8837890625	2.0032431693922024
80.0	620.0	0.62738037109375	2.48095703125	2.559053325146341
80.0	640.0	0.51922607421875	2.4215087890625	2.4765501270225787
80.0	660.0	0.48152923583984375	2.4603271484375	2.5070061990962653
80.0	680.0	0.39807891845703125	2.50341796875	2.5348704802376583
80.0	700.0	0.383026123046875	2.4652099609375	2.4947884003341425
80.0	720.0	0.4180450439453125	2.4459228515625	2.481390790376008
80.0	740.0	0.3828582763671875	2.1273193359375	2.161496707570109
80.0	760.0	-0.6930160522460938	-0.4755859375	0.8405077231165187
80.0	780.0	-1.7064056396484375	-0.6671142578125	1.8321740201194634
80.0	800.0	-1.7244873046875	-0.6693115234375	1.8498200938022555
100.0	0.0	0.5150146484375	0.399338960647583	0.6516990820894975
100.0	20.0	0.42273712158203125	0.4215831756591797	0.5970251652672104
100.0	40.0	0.40546417236328125	0.40688323974609375	0.5744172402152619
100.0	60.0	0.4361114501953125	0.3457450866699219	0.5565364875260653
100.0	80.0	0.5482025146484375	0.25371551513671875	0.6040675125248509
100.0	100.0	0.73590087890625	0.09688568115234375	0.7422512639176473
100.0	120.0	0.9096450805664062	-0.03377532958984375	0.9102719074472013
100.0	140.0	0.9130325317382812	0.073089599609375	0.915953325002685
100.0	160.0	0.8248443603515625	0.371612548828125	0.9046900603247026
100.0	180.0	0.15587615966796875	1.4253997802734375	1.433897454756231
100.0	200.0	0.4896240234375	1.6298828125	1.7018371446204938
100.0	220.0	0.6491622924804688	1.8957672119140625	2.0038325787717186
100.0	240.0	1.0705184936523438	2.295013427734375	2.5324092241841103
100.0	260.0	1.0773086547851562	2.08349609375	2.3455382986313635
100.0	280.0	0.8575210571289062	1.79718017578125	1.9912807304949751
100.0	300.0	0.6755599975585938	1.4527587890625	1.602151493929244
100.0	320.0	0.5770339965820312	1.104705810546875	1.2463318823922702
100.0	340.0	0.4412994384765625	0.622039794921875	0.7626786353807071
100.0	360.0	0.41727447509765625	0.177154541015625	0.45332297423633994
100.0	380.0	1.1129302978515625	-0.026947021484375	1.113256479811749
100.0	400.0	0.7602005004882812	0.175506591796875	0.7801970037796788
100.0	420.0	0.49800872802734375	0.21661376953125	0.5430784642590335
100.0	440.0	0.2959747314453125	0.13470458984375	0.3251866666686963
100.0	460.0	-0.06353759765625	0.245452880859375	0.25354317785752795
100.0	480.0	-0.061431884765625	0.303985595703125	0.31013080927383013
100.0	500.0	0.15615081787109375	0.558013916015625	0.5794502639475665
100.0	520.0	0.5325851440429688	0.5963134765625	0.7995227939122967
100.0	540.0	0.680389404296875	0.3798828125	0.7792564999487438
100.0	560.0	0.8865509033203125	0.3485107421875	0.9525923795612393
100.0	580.0	0.091156005859375	0.5343017578125	0.5420219421810909
100.0	600.0	-0.00203704833984375	0.77392578125	0.7739284621005753
100.0	620.0	0.117034912109375	0.8248291015625	0.8330907618242145
100.0	640.0	0.2668914794921875	0.891845703125	0.9309241752194721
100.0	660.0	0.47414398193359375	1.5396728515625	1.6110260722416767
100.0	680.0	0.44643402099609375	1.6016845703125	1.662737741762025
100.0	700.0	0.41349029541015625	1.687744140625	1.7376577651000205
100.0	720.0	0.5435867309570312	1.6630859375	1.7496689314218292
100.0	740.0	-1.43670654296875	-1.2679443359375	1.9161963703246085
100.0	760.0	-1.6028060913085938	-0.6494140625	1.729371559529266
100.0	780.0	-1.6637115478515625	-0.6422119140625	1.7833598226433334
100.0	800.0	-1.6845550537109375	-0.643798828125	1.8033864422464152
120.0	0.0	0.32952880859375	0.43946361541748047	0.5492881802560652
120.0	20.0	0.30628204345703125	0.42136192321777344	0.5209170380031696
120.0	40.0	0.34899139404296875	0.3712196350097656	0.5095085971137664
120.0	60.0	0.44915008544921875	0.2408905029296875	0.5096705148041805
120.0	80.0	0.6943893432617188	0.0061798095703125	0.694416841732519
120.0	100.0	0.9932174682617188	-0.25943756103515625	1.026542150783926
120.0	120.0	1.3252410888671875	-0.622833251953125	1.464303658180363
120.0	140.0	1.41668701171875	-0.6174774169921875	1.5454062409825922
120.0	160.0	0.41754913330078125	0.8366241455078125	0.9350332825984918
120.0	180.0	-0.2258148193359375	1.9044342041015625	1.9177752658702412
120.0	200.0	1.2068939208984375	1.880126953125	2.234159863610637
120.0	220.0	2.303131103515625	2.073486328125	3.0989931321160418
120.0	240.0	1.91241455078125	2.4560546875	3.1128016387220327
120.0	260.0	1.1161880493164062	2.056884765625	2.3402244978841185
120.0	280.0	0.6513900756835938	1.77734375	1.89295003535834
120.0	300.0	0.47269439697265625	1.506378173828125	1.5788018227488527
120.0	320.0	0.36517333984375	1.148834228515625	1.2054756956246484
120.0	340.0	0.15967559814453125	0.63616943359375	0.6559023135206999
120.0	360.0	0.07273101806640625	0.3802490234375	0.3871422488106256
120.0	380.0	1.3280410766601562	-0.068450927734375	1.3298039820982503
120.0	400.0	1.057464599609375	0.048614501953125	1.0585814797299102
120.0	420.0	0.6943130493164062	0.078399658203125	0.6987253515204763
120.0	440.0	0.441131591796875	-0.054473876953125	0.44448226573345867
120.0	460.0	0.08428955078125	0.103912353515625	0.1338002450822163
120.0	480.0	0.1549224853515625	0.281982421875	0.3217375680799424
120.0	500.0	0.43976593017578125	0.556884765625	0.7095877081295738
120.0	520.0	0.35228729248046875	0.405029296875	0.5368007710224308
120.0	540.0	0.01343536376953125	0.2098388671875	0.21026854063828213
120.0	560.0	-0.2952728271484375	0.0767822265625	0.305092695369991
120.0	580.0	-0.54315185546875	0.4771728515625	0.7229853859985231
120.0	600.0	-0.41656494140625	0.84375	0.9409784338170522
120.0	620.0	-0.1990203857421875	0.8212890625	0.8450590737475683
120.0	640.0	-0.06046295166015625	0.8170166015625	0.819250813702492
120.0	660.0	0.222686767578125	0.697265625	0.7319622587681925
120.0	680.0	-0.30242156982421875	-0.197021484375	0.36093804343719876
120.0	700.0	-0.5445556640625	-0.1832275390625	0.5745547861896638
120.0	720.0	-0.9955673217773438	-0.741455078125	1.2413339297176498
120.0	740.0	-1.3068466186523438	-1.20751953125	1.7793120870250065
120.0	760.0	-1.4528732299804688	-0.6558837890625	1.5940590224796767
120.0	780.0	-1.5580978393554688	-0.650146484375	1.6883007220721526
120.0	800.0	-1.570953369140625	-0.6522216796875	1.7009666685354727
140.0	0.0	0.206024169921875	0.4365682601928711	0.48273989310997284
140.0	20.0	0.247222900390625	0.3543987274169922	0.4321083434421701
140.0	40.0	0.3022918701171875	0.3058280944824219	0.4300130208652939
140.0	60.0	0.449615478515625	0.16390228271484375	0.478558289866523
140.0	80.0	0.8303680419921875	-0.19551849365234375	0.8530759441702837
140.0	100.0	1.2967987060546875	-0.6319046020507812	1.4425637975902723
140.0	120.0	1.972808837890625	-1.4078445434570312	2.4236338356693023
140.0	140.0	0.3673095703125	0.5360565185546875	0.6498252930812446
140.0	160.0	-0.355438232421875	1.2576904296875	1.3069512439240858
140.0	180.0	-0.0790863037109375	1.8734130859375	1.8750816606208183
140.0	200.0	2.272613525390625	2.0747222900390625	3.0772138074195197
140.0	220.0	3.6731414794921875	2.3164520263671875	4.34257047367417
140.0	240.0	2.407440185546875	2.47265625	3.451057399935567
140.0	260.0	1.159698486328125	1.912933349609375	2.2370101875582704
140.0	280.0	0.651824951171875	1.66461181640625	1.7876823728754312
140.0	300.0	0.485382080078125	1.428802490234375	1.5089971238411684
140.0	320.0	0.357879638671875	1.063385009765625	1.1219917623450495
140.0	340.0	0.1977996826171875	0.591766357421875	0.6239488250007483
140.0	360.0	0.2401275634765625	0.625335693359375	0.6698551904183775
140.0	380.0	1.14630126953125	-0.118988037109375	1.1524603045242372
140.0	400.0	0.687408447265625	-0.1099853515625	0.6961516723606029
140.0	420.0	0.4319915771484375	-0.077056884765625	0.43881030778341706
140.0	440.0	0.2975616455078125	-0.233917236328125	0.3784973002924921
140.0	460.0	0.252105712890625	0.03900146484375	0.2551046936691846
140.0	480.0	0.535552978515625	0.27154541015625	0.6004614080637352
140.0	500.0	0.4138031005859375	0.4415283203125	0.6051283034964677
140.0	520.0	0.0221099853515625	0.08642578125	0.08920912014429444
140.0	540.0	-0.5760040283203125	-0.0810546875	0.5816790377922777
140.0	560.0	-1.222625732421875	-0.0958251953125	1.2263752075269645
140.0	580.0	-1.12823486328125	0.459228515625	1.2181152393293508
140.0	600.0	-0.5489959716796875	0.17724609375	0.576899258684008
140.0	620.0	-0.32830810546875	0.078369140625	0.33753212338795385
140.0	640.0	-0.1355743408203125	0.026611328125	0.13816137185711014
140.0	660.0	0.220550537109375	-0.1282958984375	0.2551516744509413
140.0	680.0	0.069061279296875	-1.4207763671875	1.422453846652548
140.0	700.0	-0.6525421142578125	-0.73388671875	0.982039167669853
140.0	720.0	-0.9514617919921875	-0.761474609375	1.2186562773578913
140.0	740.0	-0.993621826171875	-1.0755615234375	1.4642803434261924
140.0	760.0	-1.2491302490234375	-0.636474609375	1.40193662745661
140.0	780.0	-1.39453125	-0.6351318359375	1.5323543507452517
140.0	800.0	-1.4272003173828125	-0.63818359375	1.563387042695847
160.0	0.0	0.2246551513671875	0.2983474135398865	0.373471707364499
160.0	20.0	0.2911529541015625	0.21171188354492188	0.3599888391550565
160.0	40.0	0.412322998046875	0.11634063720703125	0.42842198657877184
160.0	60.0	0.70379638671875	-0.16364669799804688	0.7225715159927302
160.0	80.0	1.0724639892578125	-0.5219268798828125	1.1927223801870195
160.0	100.0	1.48590087890625	-0.8803482055664062	1.7271115728227744
160.0	120.0	0.9893798828125	-0.39351654052734375	1.0647665566605127
160.0	140.0	0.2116546630859375	0.415069580078125	0.46591893362714154
160.0	160.0	-0.17864990234375	0.9939117431640625	1.0098397599653406
160.0	180.0	1.640625	1.67254638671875	2.3428746885719147
160.0	200.0	3.08306884765625	2.2019805908203125	3.7886715404924995
160.0	220.0	4.1528472900390625	2.4041290283203125	4.798539048418503
160.0	240.0	2.7187042236328125	2.4259185791015625	3.6436840708312017
160.0	260.0	1.1302337646484375	1.7803955078125	2.1088472033294186
160.0	280.0	0.591888427734375	1.479278564453125	1.5932975183989866
160.0	300.0	0.37774658203125	1.32275390625	1.3756345360363433
160.0	320.0	0.2882080078125	0.956146240234375	0.9986388178323439
160.0	340.0	0.2647705078125	0.646331787109375	0.698461309476257
160.0	360.0	-0.015594482421875	0.616302490234375	0.6164997545426097
160.0	380.0	0.564971923828125	-0.345672607421875	0.6623313568266948
160.0	400.0	0.3301239013671875	-0.3594970703125	0.4880777948413174
160.0	420.0	0.21783447265625	-0.305206298828125	0.37497032192133456
160.0	440.0	0.5934295654296875	-0.4462890625	0.7425177280262045
160.0	460.0	0.7620086669921875	-0.012451171875	0.7621103858708863
160.0	480.0	0.724517822265625	0.070587158203125	0.7279482273374369
160.0	500.0	0.556121826171875	-0.186065673828125	0.5864229877160814
160.0	520.0	0.062896728515625	-0.58740234375	0.5907601136679433
160.0	540.0	-0.6790313720703125	-0.722412109375	0.9914448345860339
160.0	560.0	-1.290374755859375	-0.5648193359375	1.4085765484374713
160.0	580.0	-1.282501220703125	0.511474609375	1.3807301174162583
160.0	600.0	-0.7385711669921875	-0.046142578125	0.7400111527728642
160.0	620.0	-0.4936370849609375	-0.246826171875	0.5519064511048941
160.0	640.0	-0.3387298583984375	-0.2967529296875	0.4503334522870135
160.0	660.0	-0.1716461181640625	-0.4703369140625	0.5006787419200328
160.0	680.0	-0.260894775390625	-2.0174560546875	2.0342553960654444
160.0	700.0	-0.5149688720703125	-1.407470703125	1.4987216950977096
160.0	720.0	-0.6893157958984375	-1.1419677734375	1.3338840511996901
160.0	740.0	-0.66253662109375	-0.9759521484375	1.179592035548772
160.0	760.0	-0.3807830810546875	-0.482421875	0.6145946796841121
160.0	780.0	-0.3228607177734375	-0.460205078125	0.562163461115374
160.0	800.0	-0.2978515625	-0.453857421875	0.5428647277865022
180.0	0.0	0.42572021484375	-0.021059393882751465	0.42624077631934454
180.0	20.0	0.4106597900390625	-0.011838912963867188	0.41083040663404274
180.0	40.0	0.5767059326171875	-0.13878250122070312	0.593169718850292
180.0	60.0	0.84649658203125	-0.4210624694824219	0.9454364423890292
180.0	80.0	0.9669952392578125	-0.5676956176757812	1.1213198058874911
180.0	100.0	1.4688873291015625	-1.088775634765625	1.8284043230244267
180.0	120.0	0.48419189453125	-0.30081939697265625	0.570029911780736
180.0	140.0	-0.1142120361328125	0.308807373046875	0.3292512457770125
180.0	160.0	0.779449462890625	0.993896484375	1.2630802376941335
180.0	180.0	2.180206298828125	1.5511932373046875	2.675724194477007
180.0	200.0	2.802764892578125	2.2048797607421875	3.5660883054684716
180.0	220.0	3.2578277587890625	2.3670196533203125	4.0269372661044995
180.0	240.0	2.2960205078125	2.34527587890625	3.2820769522476243
180.0	260.0	1.0746002197265625	1.666717529296875	1.9831068944214418
180.0	280.0	0.601959228515625	1.30657958984375	1.4385774700694394
180.0	300.0	0.3542327880859375	1.108154296875	1.163394522007759
180.0	320.0	0.2939300537109375	0.821685791015625	0.8726754354463565
180.0	340.0	0.2327117919921875	0.51385498046875	0.5640937148069942
180.0	360.0	-0.1646881103515625	0.424896240234375	0.45569615826389864
180.0	380.0	-0.1257476806640625	-0.442291259765625	0.45981957076385366
180.0	400.0	-0.2058563232421875	-0.5693359375	0.6054091472283814
180.0	420.0	-0.0262451171875	-0.408233642578125	0.40907641475498185
180.0	440.0	0.1645355224609375	-0.486785888671875	0.5138408698824576
180.0	460.0	0.0750732421875	0.109039306640625	0.13238414589825806
180.0	480.0	0.1739654541015625	-0.0360107421875	0.17765346259968434
180.0	500.0	0.118438720703125	-0.471771240234375	0.4864111775792917
180.0	520.0	-0.003875732421875	-0.8243408203125	0.8243499313612462
180.0	540.0	-0.3365631103515625	-1.1226806640625	1.172043770816318
180.0	560.0	-0.7033233642578125	-1.22265625	1.4105148210405272
180.0	580.0	-1.325347900390625	0.11328125	1.330180325621831
180.0	600.0	-0.96295166015625	-0.220703125	0.9879199204300132
180.0	620.0	-0.78302001953125	-0.4781494140625	0.9174678267683457
180.0	640.0	-0.7661590576171875	-0.4998779296875	0.9148101694655116
180.0	660.0	-0.6457366943359375	-0.6016845703125	0.8826098801645276
180.0	680.0	-0.85821533203125	-2.0274658203125	2.2016246747956263
180.0	700.0	-0.6506500244140625	-1.446044921875	1.5856832503216067
180.0	720.0	-0.2735748291015625	-1.2999267578125	1.3284023346843632
180.0	740.0	-0.444976806640625	-0.8887939453125	0.993961284795463
180.0	760.0	-0.3484344482421875	-0.4613037109375	0.5781069783755824
180.0	780.0	-0.3059539794921875	-0.4385986328125	0.5347677984621925
180.0	800.0	-0.31317138671875	-0.42724609375	0.5297315755021392
200.0	0.0	0.404937744140625	-0.17529284954071045	0.44125067674713025
200.0	20.0	0.485504150390625	-0.21060752868652344	0.5292162234720015
200.0	40.0	0.594512939453125	-0.3260955810546875	0.6780737151376607
200.0	60.0	0.7133636474609375	-0.4795951843261719	0.8595924815560148
200.0	80.0	0.73468017578125	-0.52960205078125	0.9056673190955242
200.0	100.0	0.9146728515625	-0.9919281005859375	1.349276762609325
200.0	120.0	-1.149169921875	-0.3541107177734375	1.2024915425000762
200.0	140.0	0.3906707763671875	0.3849639892578125	0.5484714473266865
200.0	160.0	1.413299560546875	0.8934173583984375	1.672007842125638
200.0	180.0	2.108154296875	1.2834320068359375	2.4680989152794197
200.0	200.0	2.36651611328125	2.01190185546875	3.1061467432267897
200.0	220.0	2.249786376953125	2.176025390625	3.1299561087287713
200.0	240.0	1.5858612060546875	2.1783905029296875	2.694501985177128
200.0	260.0	0.749786376953125	1.483917236328125	1.6625853287384063
200.0	280.0	0.399871826171875	1.06060791015625	1.1334842815196151
200.0	300.0	0.212615966796875	0.819366455078125	0.8465027684799754
200.0	320.0	0.2215728759765625	0.59613037109375	0.6359763821942582
200.0	340.0	0.283233642578125	0.289886474609375	0.4052844241388076
200.0	360.0	-0.1028289794921875	0.152679443359375	0.18407827532854962
200.0	380.0	-0.276885986328125	-0.78656005859375	0.8338720376651936
200.0	400.0	-0.334503173828125	-0.75823974609375	0.8287459718498807
200.0	420.0	-0.2600860595703125	-0.48248291015625	0.5481190718955655
200.0	440.0	-0.071044921875	-0.399078369140625	0.40535284091784257
200.0	460.0	-0.0944061279296875	0.115020751953125	0.14880285740045057
200.0	480.0	0.066986083984375	-0.266571044921875	0.27485861354213015
200.0	500.0	0.076934814453125	-0.686614990234375	0.6909117964613773
200.0	520.0	-0.0751495361328125	-0.9296875	0.9327198402721081
200.0	540.0	-0.3599395751953125	-1.1741943359375	1.2281241127587588
200.0	560.0	-0.6143035888671875	-1.310791015625	1.4475986964412222
200.0	580.0	-1.0294189453125	-0.1439208984375	1.0394308971621717
200.0	600.0	-0.47735595703125	-0.47265625	0.671768293667752
200.0	620.0	-0.1926116943359375	-0.71630859375	0.7417528336818561
200.0	640.0	-0.1368255615234375	-0.7457275390625	0.7581759669116507
200.0	660.0	0.02325439453125	-0.8272705078125	0.8275972812675055
200.0	680.0	-0.08599853515625	-2.02001953125	2.0218493155229176
200.0	700.0	-0.074310302734375	-1.5321044921875	1.5339055368808054
200.0	720.0	-0.0423126220703125	-1.248779296875	1.2494959344832157
200.0	740.0	-0.434967041015625	-0.862548828125	0.9660159458671991
200.0	760.0	-0.5587310791015625	-0.4700927734375	0.730183288217525
200.0	780.0	-0.5557708740234375	-0.455322265625	0.7184703403667118
200.0	800.0	-0.644287109375	-0.4527587890625	0.7874619993244973
220.0	0.0	0.2907562255859375	-0.27337393164634705	0.3990895754348417
220.0	20.0	0.32135009765625	-0.3153095245361328	0.4502065987153937
220.0	40.0	0.3004913330078125	-0.3649177551269531	0.472715569047294
220.0	60.0	0.3029937744140625	-0.4320106506347656	0.5276726538257912
220.0	80.0	0.0252838134765625	-0.43625640869140625	0.4369884727864579
220.0	100.0	-1.1632537841796875	-0.5984420776367188	1.3081637079106405
220.0	120.0	-1.2923126220703125	-0.19820404052734375	1.3074237089955234
220.0	140.0	0.544342041015625	0.280548095703125	0.6123850844196862
220.0	160.0	1.4167633056640625	0.630584716796875	1.5507596039792746
220.0	180.0	1.7593231201171875	0.99359130859375	2.0205052658906673
220.0	200.0	1.758392333984375	1.55712890625	2.3487430746878935
220.0	220.0	1.5256805419921875	1.7178192138671875	2.2975212660049213
220.0	240.0	0.83447265625	1.667266845703125	1.8644364695021869
220.0	260.0	0.2718353271484375	1.144683837890625	1.1765183950172258
220.0	280.0	0.1174163818359375	0.736602783203125	0.7459023172949878
220.0	300.0	-0.1259002685546875	0.415130615234375	0.43380214997970346
220.0	320.0	-0.2349700927734375	0.14947509765625	0.2784847380329904
220.0	340.0	-0.1738739013671875	-0.153656005859375	0.23203943999523602
220.0	360.0	-0.5439300537109375	-0.347442626953125	0.6454272091832446
220.0	380.0	-0.7338409423828125	-1.176300048828125	1.386435838252295
220.0	400.0	-0.6866607666015625	-1.00360107421875	1.216025544371036
220.0	420.0	-0.36199951171875	-0.64263916015625	0.7375830371225627
220.0	440.0	-0.1269683837890625	-0.4349365234375	0.4530902226951114
220.0	460.0	-0.06854248046875	-0.16748046875	0.18096347432984564
220.0	480.0	0.0276947021484375	-0.42877197265625	0.429665452489053
220.0	500.0	-0.0243682861328125	-0.741912841796875	0.7423129247104387
220.0	520.0	-0.1257171630859375	-0.905517578125	0.9142028710235719
220.0	540.0	-0.3580474853515625	-1.153564453125	1.2078530329804855
220.0	560.0	-0.402618408203125	-1.2376708984375	1.3015109816913213
220.0	580.0	0.2047271728515625	-0.050048828125	0.2107560212674346
220.0	600.0	0.095977783203125	-0.698486328125	0.705049562404042
220.0	620.0	0.1080474853515625	-0.970947265625	0.9769405568996818
220.0	640.0	0.0760040283203125	-1.0196533203125	1.0224820320891808
220.0	660.0	-0.04620361328125	-1.12744140625	1.128387742935566
220.0	680.0	0.161651611328125	-2.0009765625	2.007495565902773
220.0	700.0	0.1630859375	-1.5716552734375	1.580094086291749
220.0	720.0	0.0250091552734375	-1.177001953125	1.1772676227211702
220.0	740.0	-0.03765869140625	-1.045166015625	1.0458442413934634
220.0	760.0	-0.4719696044921875	-0.751953125	0.8877999829701381
220.0	780.0	-0.5083465576171875	-0.7606201171875	0.9148547345407197
220.0	800.0	-0.60137939453125	-0.6982421875	0.9215201183759137
240.0	0.0	0.1322174072265625	-0.32233521342277527	0.34839838200832784
240.0	20.0	0.102874755859375	-0.3722572326660156	0.3862106454582604
240.0	40.0	0.06439208984375	-0.4044952392578125	0.4095885005913625
240.0	60.0	-0.1648101806640625	-0.4133567810058594	0.4450013753395004
240.0	80.0	-0.8614349365234375	-0.46892547607421875	0.9807962336665916
240.0	100.0	-1.964447021484375	-0.46634674072265625	2.0190421944083976
240.0	120.0	-0.8981170654296875	-0.10640716552734375	0.9043985559981822
240.0	140.0	0.4797210693359375	0.179901123046875	0.5123443358117099
240.0	160.0	1.153350830078125	0.3650054931640625	1.209730196069289
240.0	180.0	1.3699493408203125	0.7120361328125	1.5439419195178907
240.0	200.0	1.2189483642578125	1.1514434814453125	1.676799691582062
240.0	220.0	0.6556854248046875	1.4420013427734375	1.5840742561072383
240.0	240.0	0.0686492919921875	1.1598052978515625	1.161835209578183
240.0	260.0	-0.3670806884765625	0.543609619140625	0.6559418037254848
240.0	280.0	-0.58575439453125	0.06768798828125	0.5896523335578635
240.0	300.0	-0.8146820068359375	-0.23162841796875	0.8469701861771384
240.0	320.0	-1.0644989013671875	-0.503570556640625	1.1775997692456033
240.0	340.0	-1.1717987060546875	-0.686920166015625	1.358297287779952
240.0	360.0	-1.3120269775390625	-0.80767822265625	1.5407007824829084
240.0	380.0	-1.1233978271484375	-1.550933837890625	1.9150505078341862
240.0	400.0	-0.909149169921875	-1.40631103515625	1.674593365797165
240.0	420.0	-0.3768768310546875	-1.023834228515625	1.0909961838915883
240.0	440.0	-0.1746826171875	-0.85955810546875	0.8771283562994081
240.0	460.0	-0.122894287109375	-0.666351318359375	0.6775891714626191
240.0	480.0	-0.0765380859375	-0.633026123046875	0.6376363783997376
240.0	500.0	-0.0974884033203125	-0.791290283203125	0.7972730404783707
240.0	520.0	-0.110443115234375	-0.7520751953125	0.7601412902263687
240.0	540.0	-0.1478424072265625	-0.90869140625	0.9206396956286141
240.0	560.0	0.1400299072265625	-0.8453369140625	0.8568563900646305
240.0	580.0	0.638763427734375	-0.1529541015625	0.6568208841044564
240.0	600.0	0.1939239501953125	-0.8680419921875	0.8894399353864194
240.0	620.0	0.0104522705078125	-1.126220703125	1.1262692049888152
240.0	640.0	-0.0836944580078125	-1.1944580078125	1.1973866103847277
240.0	660.0	-0.0939788818359375	-1.248046875	1.2515802141406673
240.0	680.0	0.333953857421875	-1.7122802734375	1.7445426087344929
240.0	700.0	0.2541961669921875	-1.640380859375	1.659959353453386
240.0	720.0	0.00958251953125	-1.201171875	1.201210097348329
240.0	740.0	-0.086578369140625	-1.1668701171875	1.1700776403248718
240.0	760.0	-0.4409332275390625	-1.0496826171875	1.1385322604009138
240.0	780.0	-0.5607147216796875	-0.93994140625	1.0944819990715047
240.0	800.0	-0.5180816650390625	-0.9901123046875	1.1174663250153178
260.0	0.0	-0.0234375	-0.4100952744483948	0.410764470872487
260.0	20.0	-0.00262451171875	-0.5009250640869141	0.5009319393812305
260.0	40.0	-0.056854248046875	-0.5156326293945312	0.5187575676723122
260.0	60.0	-0.19476318359375	-0.6217193603515625	0.6515118269989646
260.0	80.0	-1.034576416015625	-0.5586090087890625	1.17575183830434
260.0	100.0	-1.47222900390625	-0.34580230712890625	1.5122954326316216
260.0	120.0	-0.466827392578125	-0.12041473388671875	0.482107376627137
260.0	140.0	0.284088134765625	0.0608673095703125	0.29053553601743826
260.0	160.0	0.77777099609375	0.1654205322265625	0.7951677023413258
260.0	180.0	1.09375	0.502471923828125	1.2036474137950604
260.0	200.0	1.0452880859375	0.7745208740234375	1.3009649368453065
260.0	220.0	0.5628662109375	1.09344482421875	1.2298129756291853
260.0	240.0	0.111968994140625	0.6750946044921875	0.684317017663105
260.0	260.0	-0.443328857421875	0.197967529296875	0.48552200617365865
260.0	280.0	-0.89129638671875	-0.25347900390625	0.9266395493390104
260.0	300.0	-1.1693115234375	-0.508819580078125	1.2752202962290895
260.0	320.0	-1.403350830078125	-0.734954833984375	1.5841566085074932
260.0	340.0	-1.311187744140625	-0.898040771484375	1.5892421236655012
260.0	360.0	-1.2100830078125	-1.062347412109375	1.610243121336661
260.0	380.0	-0.9036865234375	-1.436279296875	1.6969229656275795
260.0	400.0	-0.673553466796875	-1.439239501953125	1.5890514833120948
260.0	420.0	-0.45416259765625	-1.401824951171875	1.4735592484993274
260.0	440.0	-0.380126953125	-1.31298828125	1.3669069928828095
260.0	460.0	-0.34521484375	-1.19091796875	1.2399431021772582
260.0	480.0	-0.3262939453125	-0.9801025390625	1.0329901867028342
260.0	500.0	-0.329071044921875	-0.983734130859375	1.0373141244693551
260.0	520.0	-0.029693603515625	-0.6527099609375	0.653385034414453
260.0	540.0	0.00445556640625	-0.7998046875	0.7998170979786399
260.0	560.0	-0.007720947265625	-0.8492431640625	0.8492782610744047
260.0	580.0	0.9486083984375	-0.35791015625	1.0138824258922028
260.0	600.0	0.350006103515625	-0.8333740234375	0.9038896699479407
260.0	620.0	0.074127197265625	-1.1060791015625	1.1085602465756041
260.0	640.0	-0.12518310546875	-1.2132568359375	1.2196978969580434
260.0	660.0	-0.19140625	-1.2177734375	1.2327240151873529
260.0	680.0	-0.157470703125	-1.5858154296875	1.5936146332716803
260.0	700.0	-0.0655517578125	-1.6705322265625	1.6718178587801282
260.0	720.0	-0.20404052734375	-1.218017578125	1.2349896183451123
260.0	740.0	-0.263031005859375	-1.2930908203125	1.3195715894258442
260.0	760.0	-0.464874267578125	-1.2041015625	1.2907240826261976
260.0	780.0	-0.703857421875	-0.8260498046875	1.0852527586478546
260.0	800.0	-0.86358642578125	-0.8250732421875	1.1943732120938695
280.0	0.0	-0.00634765625	-0.4857077896595001	0.4857492662637643
280.0	20.0	-0.007904052734375	-0.5700817108154297	0.5701365021254778
280.0	40.0	-0.10150146484375	-0.5321388244628906	0.5417326608818912
280.0	60.0	-0.096466064453125	-0.657806396484375	0.6648420540600852
280.0	80.0	-1.353240966796875	-0.467132568359375	1.4315983901357836
280.0	100.0	-0.9642333984375	-0.222991943359375	0.9896825013434972
280.0	120.0	-0.381378173828125	-0.13863372802734375	0.4057938171279043
280.0	140.0	-0.06134033203125	-0.0795745849609375	0.10047263759556357
280.0	160.0	0.38995361328125	0.0038604736328125	0.3899727218252224
280.0	180.0	0.716644287109375	0.2230224609375	0.7505451700791386
280.0	200.0	0.86285400390625	0.44757080078125	0.9720270848947659
280.0	220.0	0.806060791015625	0.5001983642578125	0.9486476703280973
280.0	240.0	0.522735595703125	0.1864013671875	0.554975650550968
280.0	260.0	0.023345947265625	-0.185394287109375	0.18685843557763912
280.0	280.0	-0.470062255859375	-0.526885986328125	0.706093029970248
280.0	300.0	-0.823516845703125	-0.68212890625	1.0693361678624014
280.0	320.0	-0.929962158203125	-0.817596435546875	1.2382623094921243
280.0	340.0	-0.8232421875	-0.942169189453125	1.2511636507006363
280.0	360.0	-0.704437255859375	-1.136627197265625	1.3372184686903619
280.0	380.0	-0.543701171875	-1.356719970703125	1.4616087175447938
280.0	400.0	-0.444549560546875	-1.423431396484375	1.4912348078957511
280.0	420.0	-0.416229248046875	-1.464874267578125	1.5228602715752404
280.0	440.0	-0.420196533203125	-1.40167236328125	1.4633012473521538
280.0	460.0	-0.4024658203125	-1.2979736328125	1.3589386623377422
280.0	480.0	-0.3543701171875	-1.24676513671875	1.296148712954191
280.0	500.0	-0.294921875	-1.22357177734375	1.2586130488222578
280.0	520.0	-0.079986572265625	-1.152099609375	1.1548728768417897
280.0	540.0	0.013763427734375	-1.29541015625	1.2954832707752921
280.0	560.0	-0.038482666015625	-1.3101806640625	1.310745699236478
280.0	580.0	1.004119873046875	-0.73291015625	1.2431468202034994
280.0	600.0	0.026519775390625	-0.840576171875	0.8409944109272063
280.0	620.0	-0.417572021484375	-1.154052734375	1.2272750738302158
280.0	640.0	-0.567626953125	-1.27197265625	1.3928800365292238
280.0	660.0	-0.52569580078125	-1.222412109375	1.3306567702099878
280.0	680.0	-0.406341552734375	-1.4949951171875	1.5492333129303184
280.0	700.0	-0.37884521484375	-1.6328125	1.6761862536622405
280.0	720.0	-0.47528076171875	-1.15283203125	1.2469617054007538
280.0	740.0	-0.443389892578125	-1.2550048828125	1.3310266160838626
280.0	760.0	-0.491241455078125	-1.147705078125	1.248417043115475
280.0	780.0	-0.560760498046875	-0.6204833984375	0.836332460153454
280.0	800.0	-0.374053955078125	-0.62646484375	0.7296400220412117
300.0	0.0	0.407989501953125	-0.8613643646240234	0.9531023042402671
300.0	20.0	0.36309814453125	-0.9288482666015625	0.9972960267296586
300.0	40.0	0.14422607421875	-0.7119979858398438	0.7264587340823612
300.0	60.0	-0.125457763671875	-0.6496315002441406	0.6616348967330856
300.0	80.0	-1.280914306640625	-0.38884735107421875	1.3386350224740386
300.0	100.0	-0.64093017578125	-0.17949676513671875	0.665590398760026
300.0	120.0	-0.20794677734375	-0.19091796875	0.28229688804391223
300.0	140.0	-0.059814453125	-0.1858062744140625	0.1951966711147419
300.0	160.0	0.0718994140625	-0.1013031005859375	0.12422497305636815
300.0	180.0	0.14691162109375	-0.035552978515625	0.15115236913037805
300.0	200.0	0.203369140625	0.1219940185546875	0.23715300529757674
300.0	220.0	0.243988037109375	0.282684326171875	0.37341744806012045
300.0	240.0	0.3304443359375	-0.10382080078125	0.3463700590813752
300.0	260.0	0.425628662109375	-0.382537841796875	0.5722717522433092
300.0	280.0	0.36883544921875	-0.60711669921875	0.7103733349941194
300.0	300.0	0.13739013671875	-0.73431396484375	0.7470562553329869
300.0	320.0	-0.058624267578125	-0.827484130859375	0.8295581905889223
300.0	340.0	-0.135406494140625	-0.9315185546875	0.9413085234834241
300.0	360.0	-0.2694091796875	-1.071197509765625	1.1045566581339175
300.0	380.0	-0.30120849609375	-1.2681884765625	1.3034679014862518
300.0	400.0	-0.314666748046875	-1.32421875	1.361091642828637
300.0	420.0	-0.338958740234375	-1.422637939453125	1.462460848827314
300.0	440.0	-0.33917236328125	-1.3856201171875	1.4265276026661697
300.0	460.0	-0.34478759765625	-1.283294677734375	1.3288053722795306
300.0	480.0	-0.259735107421875	-1.281341552734375	1.307401430621518
300.0	500.0	-0.2216796875	-1.204498291015625	1.2247277317467988
300.0	520.0	0.017791748046875	-1.1962890625	1.1964213586173111
300.0	540.0	0.051361083984375	-1.3345947265625	1.3355826612817658
300.0	560.0	-0.11376953125	-1.3294677734375	1.334326821603204
300.0	580.0	0.113525390625	-1.3602294921875	1.3649587120983635
300.0	600.0	-0.672088623046875	-0.93408203125	1.1507442627852509
300.0	620.0	-0.80877685546875	-1.2108154296875	1.4560885985101473
300.0	640.0	-0.86199951171875	-1.3023681640625	1.561795759043701
300.0	660.0	-0.7525634765625	-1.234130859375	1.4454863417955608
300.0	680.0	-0.58966064453125	-1.4466552734375	1.5622135436212097
300.0	700.0	-0.613128662109375	-1.624755859375	1.736593895783763
300.0	720.0	-0.547698974609375	-1.1392822265625	1.2640957869360092
300.0	740.0	-0.532806396484375	-1.2060546875	1.3185031533429823
300.0	760.0	-0.540069580078125	-1.1258544921875	1.248688707766886
300.0	780.0	-0.628204345703125	-0.503662109375	0.8051808619064202
300.0	800.0	-0.42718505859375	-0.6229248046875	0.7553293232628439
320.0	0.0	0.4908447265625	-1.0121873617172241	1.1249230199503832
320.0	20.0	0.393768310546875	-1.0135555267333984	1.0873583991319316
320.0	40.0	0.087982177734375	-0.6111984252929688	0.6174984847588598
320.0	60.0	-0.27264404296875	-0.48694610595703125	0.5580782062337338
320.0	80.0	-0.8958740234375	-0.33298492431640625	0.9557558399989493
320.0	100.0	-0.42364501953125	-0.187896728515625	0.4634439374514545
320.0	120.0	-0.19989013671875	-0.24767303466796875	0.318273465527809
320.0	140.0	-0.054931640625	-0.29327392578125	0.2983740616824798
320.0	160.0	-0.04718017578125	-0.2782440185546875	0.2822157026960246
320.0	180.0	0.025482177734375	-0.294647216796875	0.2957470604219608
320.0	200.0	0.1783447265625	-0.2119140625	0.27697366549530805
320.0	220.0	0.331268310546875	-0.0473175048828125	0.3346306020687824
320.0	240.0	0.65667724609375	-0.0521240234375	0.6587426806853982
320.0	260.0	0.961151123046875	-0.35284423828125	1.0238703715913184
320.0	280.0	1.103424072265625	-0.56341552734375	1.2389438000600719
320.0	300.0	0.961669921875	-0.6712646484375	1.1727767336031991
320.0	320.0	0.836212158203125	-0.789215087890625	1.149830956480532
320.0	340.0	0.639739990234375	-0.935302734375	1.1331630332985763
320.0	360.0	0.355712890625	-1.1083984375	1.164078501136944
320.0	380.0	0.12841796875	-1.2957763671875	1.3021242523121634
320.0	400.0	-0.09674072265625	-1.33990478515625	1.3433925713300152
320.0	420.0	-0.223236083984375	-1.386688232421875	1.4045421329137773
320.0	440.0	-0.19781494140625	-1.358245849609375	1.3725751487713345
320.0	460.0	-0.247711181640625	-1.29833984375	1.3217591230547907
320.0	480.0	-0.197723388671875	-1.27056884765625	1.285861475845054
320.0	500.0	-0.162933349609375	-1.1221923828125	1.1339590029879068
320.0	520.0	-0.22772216796875	-1.1314697265625	1.1541581901593065
320.0	540.0	-0.3431396484375	-1.195068359375	1.2433556216582065
320.0	560.0	-0.494964599609375	-1.1937255859375	1.2922734731427
320.0	580.0	-0.820068359375	-1.4295654296875	1.6480805295268828
320.0	600.0	-1.468017578125	-0.9744873046875	1.762016207837232
320.0	620.0	-1.12701416015625	-1.2958984375	1.717414823945467
320.0	640.0	-1.0712890625	-1.386962890625	1.7525199900152308
320.0	660.0	-0.80487060546875	-1.30517578125	1.5333950930889209
320.0	680.0	-0.680389404296875	-1.4891357421875	1.6372095162622813
320.0	700.0	-0.519683837890625	-1.6961669921875	1.7739937307530487
320.0	720.0	-0.441619873046875	-1.23974609375	1.3160541361351066
320.0	740.0	-0.500213623046875	-1.2691650390625	1.3641823796912926
320.0	760.0	-0.43206787109375	-1.145751953125	1.2245122226099818
320.0	780.0	-0.536529541015625	-0.57421875	0.7858696591891048
320.0	800.0	-0.506622314453125	-0.726806640625	0.8859537585892612
340.0	0.0	0.639495849609375	-1.4347045421600342	1.5707743520194903
340.0	20.0	0.41717529296875	-1.121133804321289	1.1962341878810725
340.0	40.0	0.096527099609375	-0.5382843017578125	0.5468706158479297
340.0	60.0	-0.2095947265625	-0.3624420166015625	0.41868145982478905
340.0	80.0	-0.75921630859375	-0.275604248046875	0.8076924568028375
340.0	100.0	-0.437896728515625	-0.181671142578125	0.4740864360961284
340.0	120.0	-0.28948974609375	-0.26329803466796875	0.3913184996309767
340.0	140.0	-0.273284912109375	-0.344482421875	0.43971898090427514
340.0	160.0	-0.255096435546875	-0.345703125	0.42963338099301196
340.0	180.0	-0.13787841796875	-0.3745269775390625	0.39910013160372515
340.0	200.0	0.09014892578125	-0.3021087646484375	0.3152721594066281
340.0	220.0	0.362579345703125	-0.194793701171875	0.4115924780006845
340.0	240.0	0.781494140625	0.03936767578125	0.7824850833898528
340.0	260.0	1.0770263671875	-0.276702880859375	1.112002823689302
340.0	280.0	1.3775634765625	-0.471771240234375	1.4561075630156042
340.0	300.0	1.251373291015625	-0.60955810546875	1.3919397247761585
340.0	320.0	1.00341796875	-0.751068115234375	1.253375815041958
340.0	340.0	0.840057373046875	-0.93792724609375	1.259128233729759
340.0	360.0	0.559478759765625	-1.12066650390625	1.252561334069649
340.0	380.0	0.25201416015625	-1.329132080078125	1.3528130777058829
340.0	400.0	0.08013916015625	-1.396240234375	1.3985381929279244
340.0	420.0	-0.232269287109375	-1.200927734375	1.223182915563068
340.0	440.0	-0.3082275390625	-1.0191650390625	1.0647542405098898
340.0	460.0	-0.24273681640625	-0.99041748046875	1.0197293501989184
340.0	480.0	-0.169921875	-0.960540771484375	0.9754547745986556
340.0	500.0	-0.258575439453125	-1.064453125	1.0954093815604475
340.0	520.0	-0.2530517578125	-1.2098388671875	1.2360199337751514
340.0	540.0	-0.5009765625	-1.2034912109375	1.3035983319175146
340.0	560.0	-0.72796630859375	-1.172119140625	1.3797819488118763
340.0	580.0	-1.070953369140625	-1.3245849609375	1.7033691430853894
340.0	600.0	-1.6314697265625	-0.9935302734375	1.9101821570014499
340.0	620.0	-1.228118896484375	-1.4405517578125	1.8930043293238086
340.0	640.0	-1.111114501953125	-1.536865234375	1.8964519991502724
340.0	660.0	-0.856536865234375	-1.4998779296875	1.7272200802066862
340.0	680.0	-0.537384033203125	-1.6141357421875	1.7012394873588048
340.0	700.0	-0.3865966796875	-1.827392578125	1.8678384906976657
340.0	720.0	-0.342926025390625	-1.375732421875	1.4178286058223908
340.0	740.0	-0.352752685546875	-1.307373046875	1.3541265601323067
340.0	760.0	-0.35400390625	-1.174560546875	1.2267482398257428
340.0	780.0	-0.502655029296875	-0.7586669921875	0.9100756471372423
340.0	800.0	-0.46099853515625	-0.7099609375	0.8465011412822119
360.0	0.0	0.936859130859375	-1.60274338722229	1.8564728374957074
360.0	20.0	0.6029052734375	-0.9987373352050781	1.166606631847808
360.0	40.0	0.280670166015625	-0.46517181396484375	0.5432868106245372
360.0	60.0	-0.036041259765625	-0.2593193054199219	0.2618119068510139
360.0	80.0	-0.6368408203125	-0.227294921875	0.6761872609909627
360.0	100.0	-0.559539794921875	-0.20674896240234375	0.596514807490694
360.0	120.0	-0.49127197265625	-0.28369903564453125	0.5673035289359659
360.0	140.0	-0.52008056640625	-0.368804931640625	0.6375742099206114
360.0	160.0	-0.44647216796875	-0.3907623291015625	0.5933233474384718
360.0	180.0	-0.29168701171875	-0.37982177734375	0.47890071554548697
360.0	200.0	-0.000152587890625	-0.343475341796875	0.34347537569022973
360.0	220.0	0.34124755859375	-0.229461669921875	0.41122080955312845
360.0	240.0	0.774688720703125	0.2543487548828125	0.8153747010393941
360.0	260.0	1.072723388671875	-0.153472900390625	1.0836463444122262
360.0	280.0	1.1934814453125	-0.4730224609375	1.2838022467874803
360.0	300.0	1.1087646484375	-0.549407958984375	1.237419957419513
360.0	320.0	1.032318115234375	-0.734283447265625	1.2668278777992463
360.0	340.0	0.95281982421875	-0.91656494140625	1.322103214291264
360.0	360.0	0.8165283203125	-1.013671875	1.301633269411307
360.0	380.0	0.573699951171875	-1.089202880859375	1.2310542431781686
360.0	400.0	0.29779052734375	-1.432403564453125	1.4630308163650165
360.0	420.0	-0.193756103515625	-0.975494384765625	0.9945505127236237
360.0	440.0	-0.445831298828125	-0.5833740234375	0.7342280287733707
360.0	460.0	-0.471038818359375	-0.568023681640625	0.7379217243759438
360.0	480.0	-0.4951171875	-0.587799072265625	0.7685367777239028
360.0	500.0	-0.5421142578125	-0.94891357421875	1.0928517007628258
360.0	520.0	-0.447784423828125	-1.2120361328125	1.2921077654229023
360.0	540.0	-0.57208251953125	-1.239013671875	1.3647099648813272
360.0	560.0	-0.681488037109375	-1.217041015625	1.3948529594321835
360.0	580.0	-0.7615966796875	-1.307373046875	1.513028018975936
360.0	600.0	-1.1810302734375	-0.9481201171875	1.5145178319820123
360.0	620.0	-1.26495361328125	-1.697998046875	2.1173816403625976
360.0	640.0	-1.180999755859375	-1.8067626953125	2.1585068590376992
360.0	660.0	-1.245025634765625	-1.8272705078125	2.2111097530301156
360.0	680.0	-0.720703125	-1.926025390625	2.056450047950825
360.0	700.0	-0.29595947265625	-2.002197265625	2.0239530379757316
360.0	720.0	-0.19781494140625	-1.5582275390625	1.5707335275393892
360.0	740.0	-0.165069580078125	-1.432373046875	1.4418531519128914
360.0	760.0	0.03546142578125	-0.933837890625	0.9345109516134033
360.0	780.0	-0.1334228515625	-0.5926513671875	0.6074844033786233
360.0	800.0	-0.081695556640625	-0.53662109375	0.5428041656364364
380.0	0.0	-1.661590576171875	-1.1277756690979004	2.008173598729054
380.0	20.0	-1.552032470703125	-0.8552188873291016	1.7720621138552883
380.0	40.0	-1.497283935546875	-0.4876518249511719	1.574694727883772
380.0	60.0	-0.9710693359375	-0.2528724670410156	1.0034541044738952
380.0	80.0	-0.643768310546875	-0.20665740966796875	0.6761249312331652
380.0	100.0	-0.63458251953125	-0.21685791015625	0.6706133962962307
380.0	120.0	-0.5946044921875	-0.27777099609375	0.656285934940304
380.0	140.0	-0.588043212890625	-0.3677825927734375	0.693584065397902
380.0	160.0	-0.544921875	-0.3854217529296875	0.6674502059966037
380.0	180.0	-0.458831787109375	-0.35638427734375	0.580978796514821
380.0	200.0	-0.162506103515625	-0.3307037353515625	0.36847414326558564
380.0	220.0	0.102508544921875	-0.2083282470703125	0.23218238587237672
380.0	240.0	0.597076416015625	0.2466278076171875	0.6460073699673434
380.0	260.0	0.83428955078125	-0.0615234375	0.836554952112888
380.0	280.0	0.784027099609375	-0.37469482421875	0.8689618542940817
380.0	300.0	0.568572998046875	-0.308868408203125	0.647050962207726
380.0	320.0	0.472747802734375	-0.4898681640625	0.6807799227005332
380.0	340.0	0.3330078125	-0.681610107421875	0.7586082926818657
380.0	360.0	0.1114501953125	-0.7720947265625	0.7800970534624625
380.0	380.0	0.1900634765625	-0.957275390625	0.9759612177844313
380.0	400.0	-0.14825439453125	-1.50189208984375	1.509191576650577
380.0	420.0	-0.283935546875	-0.985809326171875	1.025884702267585
380.0	440.0	-0.480621337890625	-0.713409423828125	0.8602033924849121
380.0	460.0	-0.58990478515625	-0.6234130859375	0.8582724108745184
380.0	480.0	-0.659576416015625	-0.594512939453125	0.8879677267452978
380.0	500.0	-0.669891357421875	-0.782196044921875	1.029847116537181
380.0	520.0	-0.471893310546875	-1.2257080078125	1.3134090821044968
380.0	540.0	-0.396148681640625	-1.3045654296875	1.3633872297705214
380.0	560.0	-0.395416259765625	-1.259765625	1.320364892148635
380.0	580.0	-0.37158203125	-1.297119140625	1.3492928781119444
380.0	600.0	-0.577362060546875	-1.1859130859375	1.318990824970643
380.0	620.0	-1.104736328125	-1.884521484375	2.1844595623975422
380.0	640.0	-1.262603759765625	-2.0574951171875	2.4140120984420723
380.0	660.0	-1.582305908203125	-2.1317138671875	2.6547873735374745
380.0	680.0	-1.0146484375	-2.2320556640625	2.451853164280985
380.0	700.0	-0.27239990234375	-2.2554931640625	2.2718827258310568
380.0	720.0	-0.180694580078125	-1.751708984375	1.7610039458245696
380.0	740.0	0.157470703125	-1.4088134765625	1.4175868347606786
380.0	760.0	0.165740966796875	-0.820068359375	0.8366493782480012
380.0	780.0	-0.240234375	-0.5723876953125	0.6207577858366304
380.0	800.0	-0.373992919921875	-0.497314453125	0.6222478360257333
400.0	0.0	-1.95343017578125	-0.8268899321556091	2.1212346432097213
400.0	20.0	-1.4281005859375	-0.6438674926757812	1.5665365082498486
400.0	40.0	-1.21533203125	-0.4190177917480469	1.2855379636493278
400.0	60.0	-0.605133056640625	-0.19555282592773438	0.6359456926244164
400.0	80.0	-0.5247802734375	-0.16774749755859375	0.5509387972600112
400.0	100.0	-0.586395263671875	-0.20204925537109375	0.6202284311871081
400.0	120.0	-0.574462890625	-0.255859375	0.6288653532200843
400.0	140.0	-0.61468505859375	-0.3502044677734375	0.7074467404030345
400.0	160.0	-0.561920166015625	-0.3635101318359375	0.6692487496606985
400.0	180.0	-0.5147705078125	-0.3275909423828125	0.6101676009464927
400.0	200.0	-0.342803955078125	-0.3058624267578125	0.4594196074607432
400.0	220.0	-0.113433837890625	-0.1775054931640625	0.21065477844571584
400.0	240.0	0.11212158203125	0.1271514892578125	0.1695250730059419
400.0	260.0	0.2978515625	-0.160064697265625	0.3381364526259001
400.0	280.0	0.329254150390625	-0.26483154296875	0.422544721539225
400.0	300.0	-0.115020751953125	-0.064178466796875	0.1317142702225537
400.0	320.0	-0.273406982421875	-0.1199951171875	0.29858031781394656
400.0	340.0	-0.386505126953125	-0.245208740234375	0.4577264897822503
400.0	360.0	-0.704833984375	-0.337005615234375	0.781257787308029
400.0	380.0	-0.09228515625	-0.568511962890625	0.5759534720911389
400.0	400.0	-0.249755859375	-1.365936279296875	1.3885819775553532
400.0	420.0	-0.2926025390625	-0.908416748046875	0.9543779303807698
400.0	440.0	-0.533905029296875	-0.8228759765625	0.980907464092401
400.0	460.0	-0.6214599609375	-0.760986328125	0.9825032695322745
400.0	480.0	-0.7568359375	-0.724853515625	1.0479567049288945
400.0	500.0	-0.809417724609375	-0.984893798828125	1.2748226731125836
400.0	520.0	-0.58209228515625	-1.3558349609375	1.4755066484902117
400.0	540.0	-0.378448486328125	-1.429931640625	1.4791645458381408
400.0	560.0	-0.160247802734375	-1.373779296875	1.3830939645604576
400.0	580.0	0.1434326171875	-1.29345703125	1.3013854184534723
400.0	600.0	0.357147216796875	-1.285400390625	1.3340945613728648
400.0	620.0	-0.150360107421875	-2.044921875	2.050442302713596
400.0	640.0	-0.470703125	-2.2357177734375	2.284730923839632
400.0	660.0	-1.18438720703125	-2.3670654296875	2.6468418548528647
400.0	680.0	-1.09075927734375	-2.4677734375	2.6980847910957184
400.0	700.0	-0.6905517578125	-2.648681640625	2.7372205178980145
400.0	720.0	-0.53143310546875	-2.04345703125	2.111430269782363
400.0	740.0	0.21490478515625	-1.43505859375	1.4510607272539566
400.0	760.0	-0.189300537109375	-0.59521484375	0.6245921898088662
400.0	780.0	-0.68389892578125	-0.4197998046875	0.8024647136793062
400.0	800.0	-0.88507080078125	-0.34814453125	0.9510809308543859
420.0	0.0	-0.304290771484375	-0.7161529064178467	0.7781181523273218
420.0	20.0	-0.276458740234375	-0.5818099975585938	0.6441523952537229
420.0	40.0	-0.293701171875	-0.3788642883300781	0.47937305653593515
420.0	60.0	-0.25390625	-0.13985443115234375	0.289875224367327
420.0	80.0	-0.399444580078125	-0.12793731689453125	0.4194328666282142
420.0	100.0	-0.56402587890625	-0.1839141845703125	0.5932534191744121
420.0	120.0	-0.6114501953125	-0.242889404296875	0.6579259867700813
420.0	140.0	-0.613494873046875	-0.3233184814453125	0.6934773245744262
420.0	160.0	-0.591217041015625	-0.3419342041015625	0.6829762730299203
420.0	180.0	-0.519195556640625	-0.3012847900390625	0.600280393436476
420.0	200.0	-0.50262451171875	-0.2985382080078125	0.5845994025151136
420.0	220.0	-0.502044677734375	-0.13336181640625	0.5194557079449477
420.0	240.0	-0.395233154296875	0.056243896484375	0.39921500741730953
420.0	260.0	-0.088409423828125	-0.11187744140625	0.14259308579741845
420.0	280.0	0.056427001953125	-0.0810546875	0.09876167736091074
420.0	300.0	-0.145233154296875	0.13616943359375	0.19908486570370584
420.0	320.0	-0.241546630859375	0.160125732421875	0.2898016995518782
420.0	340.0	-0.378326416015625	0.2166748046875	0.43598032987922064
420.0	360.0	-0.416473388671875	0.262115478515625	0.49209207222765716
420.0	380.0	0.156494140625	0.09954833984375	0.18547314634632156
420.0	400.0	-0.26263427734375	-0.908203125	0.9454150833869954
420.0	420.0	-0.18963623046875	-0.819671630859375	0.8413224603813121
420.0	440.0	-0.383148193359375	-0.865997314453125	0.9469709006693805
420.0	460.0	-0.7269287109375	-0.87322998046875	1.136202424559422
420.0	480.0	-0.991943359375	-0.865447998046875	1.3164162964395056
420.0	500.0	-1.026458740234375	-0.953826904296875	1.4012149402443939
420.0	520.0	-0.678802490234375	-1.359375	1.5194318712510242
420.0	540.0	0.08038330078125	-1.47412109375	1.4763111034206797
420.0	560.0	0.684814453125	-1.382568359375	1.5428759196882205
420.0	580.0	1.13055419921875	-1.275634765625	1.7045224705595106
420.0	600.0	1.02447509765625	-1.447509765625	1.7733679108683358
420.0	620.0	-0.287200927734375	-2.240478515625	2.2588112696435463
420.0	640.0	-1.030548095703125	-2.46435546875	2.6711565386392784
420.0	660.0	-1.568145751953125	-2.60498046875	3.0405598731052152
420.0	680.0	-1.798431396484375	-2.6895751953125	3.2354551795846302
420.0	700.0	-1.71734619140625	-3.019775390625	3.4739489562977064
420.0	720.0	-1.083648681640625	-2.14453125	2.4027710559784983
420.0	740.0	-0.16754150390625	-1.35498046875	1.365299317448426
420.0	760.0	-0.832763671875	-0.394287109375	0.921388982902458
420.0	780.0	-1.22515869140625	-0.27783203125	1.256266077197333
420.0	800.0	-1.395782470703125	-0.22900390625	1.4144438817428844
440.0	0.0	0.394866943359375	-0.24047565460205078	0.46232936680927017
440.0	20.0	0.454864501953125	-0.21519088745117188	0.5031986021235426
440.0	40.0	0.429595947265625	-0.12552642822265625	0.4475595626164045
440.0	60.0	0.417327880859375	-0.050342559814453125	0.42035334359470544
440.0	80.0	0.02294921875	-0.07342529296875	0.07692815017132623
440.0	100.0	-0.359466552734375	-0.1513671875	0.3900361880472059
440.0	120.0	-0.50909423828125	-0.21506500244140625	0.5526571258260299
440.0	140.0	-0.52252197265625	-0.2863616943359375	0.5958458121792313
440.0	160.0	-0.492706298828125	-0.2953338623046875	0.5744402380828781
440.0	180.0	-0.48712158203125	-0.2652587890625	0.55466175355394
440.0	200.0	-0.771331787109375	-0.234710693359375	0.8062517196152705
440.0	220.0	-1.0333251953125	-0.0089111328125	1.0333636182659123
440.0	240.0	-0.8934326171875	0.1288604736328125	0.9026776075207464
440.0	260.0	-0.35833740234375	-0.069976806640625	0.3651060768955866
440.0	280.0	-0.19287109375	-0.001953125	0.1928809827369897
440.0	300.0	-0.138153076171875	0.2318115234375	0.26985710080367814
440.0	320.0	-0.155731201171875	0.2679443359375	0.3099134946713725
440.0	340.0	-0.23333740234375	0.38580322265625	0.45087744448406053
440.0	360.0	-0.17767333984375	0.53692626953125	0.5655595765292788
440.0	380.0	0.028717041015625	0.293212890625	0.29461579671389193
440.0	400.0	-0.479827880859375	-0.67474365234375	0.8279576025547334
440.0	420.0	-0.289520263671875	-0.6207275390625	0.68492675581205
440.0	440.0	-0.194000244140625	-0.75457763671875	0.7791171314781083
440.0	460.0	-0.346954345703125	-0.8253173828125	0.895279900575657
440.0	480.0	-0.4239501953125	-0.793243408203125	0.8994269691104534
440.0	500.0	-0.48663330078125	-0.777099609375	0.916894635342596
440.0	520.0	-0.253173828125	-1.11328125	1.141705797852069
440.0	540.0	0.2373046875	-1.263671875	1.2857605229495452
440.0	560.0	0.843902587890625	-1.2484130859375	1.5068864625407203
440.0	580.0	1.265594482421875	-1.2041015625	1.7468800665047486
440.0	600.0	0.87518310546875	-1.607421875	1.8302323765922295
440.0	620.0	-0.388702392578125	-2.37744140625	2.4090075114345195
440.0	640.0	-1.110443115234375	-2.7415771484375	2.9579264989188148
440.0	660.0	-1.5157470703125	-2.95068359375	3.3172312026125557
440.0	680.0	-1.81610107421875	-3.0523681640625	3.551784695158305
440.0	700.0	-1.82342529296875	-3.2435302734375	3.720936499558104
440.0	720.0	-0.984893798828125	-1.9674072265625	2.200160673701001
440.0	740.0	-0.370635986328125	-1.0185546875	1.0838933000021933
440.0	760.0	-1.497528076171875	-0.20751953125	1.5118381840571617
440.0	780.0	-1.913970947265625	-0.1231689453125	1.9179299716272926
440.0	800.0	-2.115875244140625	-0.0867919921875	2.117654574918918
460.0	0.0	0.510345458984375	0.07348436117172241	0.5156088040780419
460.0	20.0	0.601104736328125	0.053005218505859375	0.6034372023872564
460.0	40.0	0.651092529296875	0.07201004028320312	0.6550625371732004
460.0	60.0	0.845611572265625	0.08042526245117188	0.8494275448735356
460.0	80.0	0.764801025390625	0.0320281982421875	0.7654713671465395
460.0	100.0	0.3045654296875	-0.09387969970703125	0.31870597574851633
460.0	120.0	-0.08074951171875	-0.17966461181640625	0.19697679148051042
460.0	140.0	-0.251129150390625	-0.2420806884765625	0.34881070784768586
460.0	160.0	-0.33941650390625	-0.260345458984375	0.4277654978346504
460.0	180.0	-0.386566162109375	-0.2691192626953125	0.4710186569995293
460.0	200.0	-0.77630615234375	-0.2702789306640625	0.8220109138738163
460.0	220.0	-1.23291015625	-0.0706634521484375	1.234933511106543
460.0	240.0	-1.29791259765625	0.09930419921875	1.3017059710769063
460.0	260.0	-0.73388671875	-0.054962158203125	0.7359419506944735
460.0	280.0	-0.25885009765625	0.007659912109375	0.25896340921098004
460.0	300.0	-0.047576904296875	0.249542236328125	0.254037181400904
460.0	320.0	0.02557373046875	0.277191162109375	0.27836838190001767
460.0	340.0	0.160400390625	0.398040771484375	0.4291441961352023
460.0	360.0	0.1876220703125	0.626708984375	0.6541912506023698
460.0	380.0	-0.03948974609375	0.4036865234375	0.405613423411509
460.0	400.0	-0.49066162109375	-0.406280517578125	0.637034289012684
460.0	420.0	-0.3856201171875	-0.373809814453125	0.5370629871450656
460.0	440.0	-0.195037841796875	-0.5455322265625	0.5793489190039295
460.0	460.0	-0.057708740234375	-0.6842041015625	0.6866334912414238
460.0	480.0	0.077850341796875	-0.706146240234375	0.7104246535101622
460.0	500.0	0.1864013671875	-0.753387451171875	0.7761044525530204
460.0	520.0	0.261199951171875	-0.9554443359375	0.9905045651420493
460.0	540.0	0.6541748046875	-1.081787109375	1.2642025253486275
460.0	560.0	1.02569580078125	-1.104248046875	1.507121635690876
460.0	580.0	1.26666259765625	-1.059814453125	1.651557086919469
460.0	600.0	0.95098876953125	-1.3555908203125	1.6559003931064447
460.0	620.0	-0.30303955078125	-1.9744873046875	1.9976068396233053
460.0	640.0	-1.104827880859375	-2.6112060546875	2.8353203886617253
460.0	660.0	-1.4501953125	-3.083984375	3.4079357490482582
460.0	680.0	-1.697265625	-3.06103515625	3.500092403009541
460.0	700.0	-1.163482666015625	-1.998046875	2.3121166122875576
460.0	720.0	-0.896392822265625	-1.16162109375	1.4672708193289603
460.0	740.0	-1.082611083984375	-0.5755615234375	1.2260986201882453
460.0	760.0	-1.947296142578125	-0.08154296875	1.9490026994984406
460.0	780.0	-2.35400390625	-0.0369873046875	2.3542944699736066
460.0	800.0	-2.590240478515625	-0.0089111328125	2.5902558068323787
480.0	0.0	0.444122314453125	0.15244746208190918	0.4695581528313778
480.0	20.0	0.27197265625	0.2121734619140625	0.34494449363380014
480.0	40.0	0.34185791015625	0.21523284912109375	0.4039703084103858
480.0	60.0	0.393524169921875	0.23363113403320312	0.4576513728837064
480.0	80.0	0.354522705078125	0.19257354736328125	0.40344878182984906
480.0	100.0	0.418121337890625	0.007415771484375	0.41818709552801203
480.0	120.0	0.2705078125	-0.143890380859375	0.30639666827070944
480.0	140.0	0.150390625	-0.174835205078125	0.23061805875212948
480.0	160.0	-0.077178955078125	-0.187744140625	0.20298880128216681
480.0	180.0	-0.22833251953125	-0.2616119384765625	0.34724133657868755
480.0	200.0	-0.62237548828125	-0.3404083251953125	0.7093864082963544
480.0	220.0	-1.172027587890625	-0.1986541748046875	1.1887439370798272
480.0	240.0	-1.278594970703125	-0.02783203125	1.2788978540410592
480.0	260.0	-0.86151123046875	-0.044586181640625	0.8626642033938063
480.0	280.0	-0.404815673828125	0.0528564453125	0.40825180169595354
480.0	300.0	-0.078857421875	0.2686767578125	0.2800101661965303
480.0	320.0	0.05169677734375	0.283905029296875	0.2885734264408085
480.0	340.0	0.283966064453125	0.3577880859375	0.4567811732107796
480.0	360.0	0.654205322265625	0.52764892578125	0.8404748613484982
480.0	380.0	0.190338134765625	0.391754150390625	0.4355455428475163
480.0	400.0	-0.2486572265625	-0.25927734375	0.35924247703161455
480.0	420.0	-0.146087646484375	-0.196807861328125	0.245101886438873
480.0	440.0	-0.008697509765625	-0.35394287109375	0.35404971779993
480.0	460.0	0.189788818359375	-0.4925537109375	0.527853155463288
480.0	480.0	0.513214111328125	-0.554595947265625	0.7556225173919667
480.0	500.0	0.721710205078125	-0.66925048828125	0.9842569970178524
480.0	520.0	1.003875732421875	-0.828369140625	1.3015229230733345
480.0	540.0	1.267791748046875	-0.895751953125	1.552310367788286
480.0	560.0	1.366729736328125	-0.984619140625	1.6844657978862794
480.0	580.0	1.320343017578125	-1.0037841796875	1.6585802252101693
480.0	600.0	0.644989013671875	-1.3037109375	1.4545353334706403
480.0	620.0	-0.497955322265625	-1.8685302734375	1.9337437487229483
480.0	640.0	-1.11767578125	-2.4981689453125	2.7367950656409343
480.0	660.0	-0.857757568359375	-1.98828125	2.1654122875746666
480.0	680.0	-0.833099365234375	-0.1087646484375	0.8401692098045795
480.0	700.0	-1.26239013671875	1.999267578125	2.3644660509778075
480.0	720.0	0.01434326171875	-0.7779541015625	0.7780863148100274
480.0	740.0	-1.283538818359375	-0.38525390625	1.3401091263461586
480.0	760.0	-1.524810791015625	-0.078857421875	1.5268485325606034
480.0	780.0	-1.582794189453125	-0.0914306640625	1.5854327524362188
480.0	800.0	-1.627288818359375	-0.086669921875	1.6295952177504909
500.0	0.0	0.095855712890625	0.211708664894104	0.23239809914242834
500.0	20.0	-0.01226806640625	0.23922157287597656	0.2395359396470691
500.0	40.0	-0.072540283203125	0.22803878784179688	0.23929851952643924
500.0	60.0	-0.111541748046875	0.14418792724609375	0.18229569364326018
500.0	80.0	-0.137969970703125	0.0885772705078125	0.16395623094727252
500.0	100.0	-0.0980224609375	-0.02249908447265625	0.10057142561558644
500.0	120.0	0.064208984375	-0.13111114501953125	0.14598947230126408
500.0	140.0	0.42547607421875	-0.0451202392578125	0.4278618068059844
500.0	160.0	0.75732421875	0.03704833984375	0.7582298805708436
500.0	180.0	0.272125244140625	-0.151885986328125	0.3116432276521698
500.0	200.0	0.1099853515625	-0.279205322265625	0.3000873031965502
500.0	220.0	-0.22833251953125	-0.189971923828125	0.2970270548593976
500.0	240.0	-0.802154541015625	-0.0605621337890625	0.8044374927370506
500.0	260.0	-0.707611083984375	-0.0509033203125	0.7094396339339798
500.0	280.0	-0.523284912109375	-0.004425048828125	0.5233036215223889
500.0	300.0	-0.20111083984375	0.12408447265625	0.2363102330772794
500.0	320.0	-0.02606201171875	0.0902099609375	0.09389923059947583
500.0	340.0	0.192779541015625	-0.032928466796875	0.19557156071317716
500.0	360.0	0.82159423828125	0.039947509765625	0.8225648277877082
500.0	380.0	0.420654296875	-0.041839599609375	0.4227299250997893
500.0	400.0	-0.167266845703125	-0.27166748046875	0.3190320009273548
500.0	420.0	-0.16558837890625	-0.070556640625	0.1799937520167998
500.0	440.0	0.062042236328125	-0.2191162109375	0.22773043930094614
500.0	460.0	0.3365478515625	-0.289459228515625	0.4439043831324437
500.0	480.0	0.827392578125	-0.3328857421875	0.8918471818019368
500.0	500.0	1.326629638671875	-0.47613525390625	1.4094860688261657
500.0	520.0	1.65380859375	-0.5404052734375	1.7398622716526764
500.0	540.0	1.7862548828125	-0.533935546875	1.864348056181625
500.0	560.0	1.97686767578125	-0.656005859375	2.0828704940737657
500.0	580.0	1.36773681640625	-0.73388671875	1.5521899738468696
500.0	600.0	0.902862548828125	-0.9951171875	1.3436588104628082
500.0	620.0	0.7945556640625	-0.9754638671875	1.2581130551274766
500.0	640.0	0.87176513671875	-0.762451171875	1.1581477639281705
500.0	660.0	0.770721435546875	-0.41748046875	0.8765280788424039
500.0	680.0	0.73748779296875	-0.0526123046875	0.7393620894950242
500.0	700.0	0.39794921875	0.6297607421875	0.7449578331048585
500.0	720.0	1.063201904296875	-0.6334228515625	1.2375874911221711
500.0	740.0	-0.89666748046875	-0.130615234375	0.9061307355900761
500.0	760.0	-1.40625	-0.0020751953125	1.4062515311762633
500.0	780.0	-1.51214599609375	-0.0179443359375	1.5122524632793948
500.0	800.0	-1.555572509765625	-0.01513671875	1.5556461530158592
520.0	0.0	-0.40240478515625	0.38104546070098877	0.5541888254354075
520.0	20.0	-0.27374267578125	0.33475685119628906	0.4324317309896823
520.0	40.0	-0.2816162109375	0.31866455078125	0.42527025076698033
520.0	60.0	-0.27752685546875	0.254730224609375	0.3767076357547257
520.0	80.0	-0.2967529296875	0.1492919921875	0.33219030721775566
520.0	100.0	-0.26171875	0.106964111328125	0.28273313426936364
520.0	120.0	-0.13116455078125	0.00620269775390625	0.13131112992078556
520.0	140.0	0.40350341796875	0.0888824462890625	0.41317683571419134
520.0	160.0	1.15252685546875	0.2693023681640625	1.1835716784696468
520.0	180.0	0.860595703125	-0.0411376953125	0.8615783622009302
520.0	200.0	0.68341064453125	-0.127960205078125	0.6952869358345908
520.0	220.0	0.611328125	-0.051849365234375	0.6135229686745421
520.0	240.0	0.33050537109375	0.0274200439453125	0.33164085865854986
520.0	260.0	-0.029541015625	0.062255859375	0.06890909686446536
520.0	280.0	-0.09173583984375	0.042999267578125	0.10131338176220031
520.0	300.0	-0.1597900390625	0.00701904296875	0.15994412633101734
520.0	320.0	-0.08331298828125	-0.1348876953125	0.15854256325375068
520.0	340.0	0.17962646484375	-0.36492919921875	0.4067419173317413
520.0	360.0	0.78973388671875	-0.387481689453125	0.8796713428851434
520.0	380.0	0.84625244140625	-0.609466552734375	1.0428771133206258
520.0	400.0	0.6044921875	-0.353546142578125	0.7002897112484283
520.0	420.0	0.4278564453125	0.049346923828125	0.4306927636805001
520.0	440.0	0.3782958984375	0.03326416015625	0.37975556760307805
520.0	460.0	0.6907958984375	0.06683349609375	0.6940213897987483
520.0	480.0	1.19342041015625	0.017913818359375	1.1935548501286921
520.0	500.0	1.6767578125	-0.149383544921875	1.6833990035856654
520.0	520.0	2.6636962890625	-0.0750732421875	2.664754005918347
520.0	540.0	2.57855224609375	-0.194580078125	2.585883425956834
520.0	560.0	3.14013671875	-0.274169921875	3.152083082423901
520.0	580.0	1.57073974609375	-0.5455322265625	1.6627774235227326
520.0	600.0	1.26995849609375	-0.7225341796875	1.4611126659561158
520.0	620.0	1.11468505859375	-0.583251953125	1.2580562867679168
520.0	640.0	0.98468017578125	-0.4444580078125	1.080341598423966
520.0	660.0	0.8277587890625	-0.1976318359375	0.8510246503164542
520.0	680.0	0.73095703125	0.021728515625	0.7312799121574989
520.0	700.0	0.89691162109375	-0.210205078125	0.9212147583069629
520.0	720.0	1.77923583984375	-1.491943359375	2.3219765634837177
520.0	740.0	-0.77716064453125	0.15673828125	0.7928086504431142
520.0	760.0	-1.372802734375	0.0521240234375	1.3737919279595399
520.0	780.0	-1.48883056640625	0.02978515625	1.4891284736376482
520.0	800.0	-1.53619384765625	0.0284423828125	1.5364571281740882
540.0	0.0	-1.01641845703125	0.5103856325149536	1.137365365074687
540.0	20.0	-0.6700439453125	0.4087409973144531	0.784874570575168
540.0	40.0	-0.518310546875	0.3762969970703125	0.6405039055353187
540.0	60.0	-0.435791015625	0.30559539794921875	0.532261549003129
540.0	80.0	-0.45648193359375	0.17392730712890625	0.4884940776126172
540.0	100.0	-0.43109130859375	0.1001739501953125	0.4425771533222255
540.0	120.0	-0.38299560546875	0.05281829833984375	0.3866204940867609
540.0	140.0	-0.2293701171875	0.08563232421875	0.24483371011711724
540.0	160.0	0.35162353515625	0.3141021728515625	0.4714862516191235
540.0	180.0	0.48065185546875	-0.0313873291015625	0.4816755864621768
540.0	200.0	0.51324462890625	-0.119537353515625	0.526981240640152
540.0	220.0	0.6341552734375	-0.0252685546875	0.6346584992612843
540.0	240.0	0.64447021484375	0.07415771484375	0.6487227639690134
540.0	260.0	0.404541015625	0.141571044921875	0.42859747325804204
540.0	280.0	0.149169921875	0.104339599609375	0.18203960458877702
540.0	300.0	-0.0472412109375	0.070556640625	0.08491155131739597
540.0	320.0	-0.11236572265625	-0.1055908203125	0.15419298609965357
540.0	340.0	0.14752197265625	-0.38421630859375	0.41156397340607825
540.0	360.0	0.9559326171875	-0.544647216796875	1.1002035081599792
540.0	380.0	1.65472412109375	-1.36083984375	2.1424278277848727
540.0	400.0	1.88922119140625	-0.5206298828125	1.9596459335644816
540.0	420.0	1.8016357421875	0.149749755859375	1.807848538154523
540.0	440.0	1.7042236328125	0.241241455078125	1.7212134179946559
540.0	460.0	2.2642822265625	0.699493408203125	2.369866036223663
540.0	480.0	2.364013671875	0.553955078125	2.428050013774921
540.0	500.0	2.63446044921875	0.30999755859375	2.652636489387859
540.0	520.0	3.5057373046875	0.7060546875	3.576130208929521
540.0	540.0	1.49481201171875	-0.2420654296875	1.5142848551803094
540.0	560.0	1.0828857421875	-0.380126953125	1.147666341374996
540.0	580.0	0.91351318359375	-0.3226318359375	0.9688124886478241
540.0	600.0	0.82598876953125	-0.153564453125	0.8401425406770738
540.0	620.0	0.7386474609375	-0.029541015625	0.7392379475876303
540.0	640.0	0.90777587890625	-0.2325439453125	0.9370879002663078
540.0	660.0	1.155029296875	-0.6302490234375	1.3157912099506819
540.0	680.0	1.00250244140625	-0.0516357421875	1.003831357797088
540.0	700.0	0.98211669921875	0.0439453125	0.98309938529889
540.0	720.0	0.96160888671875	0.0050048828125	0.9616219110796305
540.0	740.0	0.5252685546875	1.1461181640625	1.2607513238293628
540.0	760.0	-1.3553466796875	0.107177734375	1.3595777612500466
540.0	780.0	-1.4521484375	0.0850830078125	1.4546388564699189
540.0	800.0	-1.49432373046875	0.0904541015625	1.4970589019579426
560.0	0.0	-1.15228271484375	0.4996589422225952	1.2559516365970012
560.0	20.0	-0.93572998046875	0.4232940673828125	1.0270192129797437
560.0	40.0	-0.7550048828125	0.391937255859375	0.8506745474041727
560.0	60.0	-0.68212890625	0.28395843505859375	0.7388722742008573
560.0	80.0	-0.68634033203125	0.076812744140625	0.6906252594824343
560.0	100.0	-0.70074462890625	-0.06046295166015625	0.703348280345105
560.0	120.0	-0.71038818359375	-0.15433502197265625	0.7269598822472446
560.0	140.0	-0.6815185546875	-0.27447509765625	0.7347136310269103
560.0	160.0	-0.63177490234375	-0.4843292236328125	0.7960617589711352
560.0	180.0	-0.604736328125	-0.3793792724609375	0.7138870071146399
560.0	200.0	-0.593505859375	-0.4737396240234375	0.7593934661835886
560.0	220.0	-0.62701416015625	-0.431915283203125	0.7613787289522103
560.0	240.0	-0.6517333984375	-0.307586669921875	0.7206705087295592
560.0	260.0	-0.66912841796875	-0.24273681640625	0.7117963204262886
560.0	280.0	-0.6817626953125	0.01019287109375	0.6818388866447106
560.0	300.0	-0.7039794921875	0.1812744140625	0.7269439721287144
560.0	320.0	-0.74224853515625	0.00140380859375	0.7422498626609282
560.0	340.0	-0.753173828125	-0.25152587890625	0.7940630221412079
560.0	360.0	-0.61761474609375	-0.446624755859375	0.7621821613885316
560.0	380.0	-0.260986328125	-1.256072998046875	1.2829003234431875
560.0	400.0	0.83636474609375	-0.350433349609375	0.9068128368229628
560.0	420.0	1.591552734375	0.02618408203125	1.5917681088802975
560.0	440.0	1.51300048828125	0.4964599609375	1.592370236582361
560.0	460.0	1.41912841796875	1.081207275390625	1.784078092193306
560.0	480.0	1.48089599609375	0.88604736328125	1.7257267689944882
560.0	500.0	1.54278564453125	0.818634033203125	1.7465248997051601
560.0	520.0	1.584716796875	1.521240234375	2.1967018862328738
560.0	540.0	0.50555419921875	1.8289794921875	1.8975644998761325
560.0	560.0	-0.06903076171875	2.199462890625	2.2005458989305247
560.0	580.0	-0.181396484375	2.243896484375	2.251216586011682
560.0	600.0	-0.23486328125	2.315673828125	2.32755365977728
560.0	620.0	-0.1865234375	2.2373046875	2.245066426065449
560.0	640.0	-0.0740966796875	2.3427734375	2.3439449006741344
560.0	660.0	0.321533203125	2.147705078125	2.1716400952542148
560.0	680.0	0.36712646484375	2.092529296875	2.1244906917821154
560.0	700.0	0.388671875	2.0689697265625	2.1051606959679163
560.0	720.0	0.43060302734375	1.8232421875	1.87340092917597
560.0	740.0	0.026123046875	1.63623046875	1.6364389876936685
560.0	760.0	-1.02496337890625	1.3502197265625	1.6951823613102601
560.0	780.0	-1.17010498046875	0.221923828125	1.190964252531296
560.0	800.0	-1.49310302734375	-0.558837890625	1.5942573312552997
580.0	0.0	-1.01605224609375	0.4073312282562256	1.0946601738918247
580.0	20.0	-0.937744140625	0.3562602996826172	1.0031378142640561
580.0	40.0	-0.87994384765625	0.331817626953125	0.9404276221936959
580.0	60.0	-0.827880859375	0.21244049072265625	0.8547032698065286
580.0	80.0	-0.818115234375	0.03603363037109375	0.8189083948978554
580.0	100.0	-0.81915283203125	-0.134429931640625	0.8301100943523819
580.0	120.0	-0.7799072265625	-0.1391448974609375	0.7922225599753049
580.0	140.0	-0.7552490234375	-0.1864776611328125	0.7779299489702537
580.0	160.0	-0.69158935546875	-0.3769073486328125	0.7876261715122838
580.0	180.0	-0.63092041015625	-0.431732177734375	0.7644954134872208
580.0	200.0	-0.6153564453125	-0.4515533447265625	0.7632587883027496
580.0	220.0	-0.6368408203125	-0.4775848388671875	0.7960235604126898
580.0	240.0	-0.63763427734375	-0.3763427734375	0.7404129623138129
580.0	260.0	-0.64849853515625	-0.306793212890625	0.7174067364999819
580.0	280.0	-0.63409423828125	-0.203826904296875	0.6660487294010297
580.0	300.0	-0.58502197265625	0.193450927734375	0.6161768982458694
580.0	320.0	-0.64520263671875	-0.035400390625	0.6461730651189586
580.0	340.0	-0.7203369140625	-0.4285888671875	0.838196687441647
580.0	360.0	-0.734375	-0.54608154296875	0.9151566489930184
580.0	380.0	-0.62591552734375	-0.20611572265625	0.6589794674313554
580.0	400.0	-0.30419921875	0.82586669921875	0.8801096349697484
580.0	420.0	0.06658935546875	1.898193359375	1.8993609903957414
580.0	440.0	0.42974853515625	3.02130126953125	3.05171184169477
580.0	460.0	0.56658935546875	3.09625244140625	3.1476662273253586
580.0	480.0	0.89129638671875	1.728118896484375	1.9444290085689098
580.0	500.0	1.1331787109375	1.10101318359375	1.5799759559465514
580.0	520.0	0.6668701171875	2.2540283203125	2.3506083089210037
580.0	540.0	0.19927978515625	2.1285400390625	2.1378482478099587
580.0	560.0	-0.11944580078125	2.28857421875	2.2916891704704296
580.0	580.0	-0.21221923828125	2.335693359375	2.3453145789264918
580.0	600.0	-0.25665283203125	2.38818359375	2.4019349603280946
580.0	620.0	-0.2025146484375	2.2943115234375	2.303231979069817
580.0	640.0	-0.09814453125	2.420166015625	2.422155216372491
580.0	660.0	0.29718017578125	2.2586669921875	2.2781335866174977
580.0	680.0	0.3499755859375	2.173828125	2.201820071621047
580.0	700.0	0.37017822265625	2.159423828125	2.1909229073618657
580.0	720.0	0.4210205078125	1.8975830078125	1.9437282576372217
580.0	740.0	0.0233154296875	1.65283203125	1.6529964708938474
580.0	760.0	-0.9852294921875	1.3701171875	1.687571705071802
580.0	780.0	-1.39227294921875	0.0596923828125	1.3935519888730776
580.0	800.0	-1.66180419921875	-0.021240234375	1.6619399339619274
600.0	0.0	-1.12396240234375	0.3124334216117859	1.1665788120921714
600.0	20.0	-1.0323486328125	0.24878311157226562	1.0619024137242632
600.0	40.0	-1.047119140625	0.21658706665039062	1.0692840839100988
600.0	60.0	-1.00439453125	0.11682510375976562	1.0111659009645189
600.0	80.0	-0.93438720703125	-0.0231170654296875	0.9346731254175122
600.0	100.0	-0.94219970703125	-0.224151611328125	0.968495861008589
600.0	120.0	-0.8828125	-0.17179107666015625	0.8993720499194455
600.0	140.0	-0.851806640625	-0.10943603515625	0.8588077775635057
600.0	160.0	-0.80206298828125	-0.13128662109375	0.8127368664265591
600.0	180.0	-0.72943115234375	-0.2655181884765625	0.7762536405205495
600.0	200.0	-0.67578125	-0.4570159912109375	0.8158087484662555
600.0	220.0	-0.6824951171875	-0.525543212890625	0.8613914636216105
600.0	240.0	-0.67547607421875	-0.418304443359375	0.7945102479994647
600.0	260.0	-0.6712646484375	-0.367919921875	0.7654810886980988
600.0	280.0	-0.6617431640625	-0.259552001953125	0.7108243502450685
600.0	300.0	-0.61053466796875	0.06536865234375	0.6140241375556419
600.0	320.0	-0.645263671875	-0.197235107421875	0.6747346840361226
600.0	340.0	-0.71270751953125	-0.62347412109375	0.94692765725266
600.0	360.0	-0.67230224609375	-0.486083984375	0.8296191595958813
600.0	380.0	-0.505859375	0.241119384765625	0.5603858179728892
600.0	400.0	-0.19464111328125	1.26409912109375	1.2789963842518695
600.0	420.0	0.01025390625	1.713470458984375	1.7135011398903441
600.0	440.0	0.1947021484375	2.072540283203125	2.0816657157444536
600.0	460.0	0.29827880859375	2.01458740234375	2.0365492013055433
600.0	480.0	0.55120849609375	1.568603515625	1.6626327903048956
600.0	500.0	0.9854736328125	1.135223388671875	1.5032931926794324
600.0	520.0	0.5701904296875	2.376708984375	2.4441486702973
600.0	540.0	0.134765625	2.209228515625	2.213335132313288
600.0	560.0	-0.14910888671875	2.3416748046875	2.3464173437406113
600.0	580.0	-0.23828125	2.38427734375	2.3961545037874994
600.0	600.0	-0.27569580078125	2.4354248046875	2.450979835464903
600.0	620.0	-0.20672607421875	2.351318359375	2.360388463133947
600.0	640.0	-0.0841064453125	2.50390625	2.5053184234608117
600.0	660.0	0.32598876953125	2.4107666015625	2.4327071926291715
600.0	680.0	0.37451171875	2.2835693359375	2.314076044453836
600.0	700.0	0.37799072265625	2.2254638671875	2.257336131499103
600.0	720.0	0.4134521484375	1.9368896484375	1.9805262404906245
600.0	740.0	0.02325439453125	1.6893310546875	1.689491100656229
600.0	760.0	-0.99102783203125	1.4110107421875	1.724264329628459
600.0	780.0	-1.4095458984375	0.1624755859375	1.4188791195262946
600.0	800.0	-1.692138671875	0.1473388671875	1.698541146584028
620.0	0.0	-1.14886474609375	0.22496622800827026	1.1706835646584117
620.0	20.0	-1.09503173828125	0.1667194366455078	1.107650612060794
620.0	40.0	-1.16522216796875	0.12209320068359375	1.1716012335171717
620.0	60.0	-1.19769287109375	0.018924713134765625	1.1978423762064954
620.0	80.0	-1.1065673828125	-0.05937957763671875	1.1081594230727008
620.0	100.0	-1.02783203125	-0.2636566162109375	1.0611095587804789
620.0	120.0	-0.93316650390625	-0.240570068359375	0.9636771667955237
620.0	140.0	-0.8917236328125	-0.182647705078125	0.91023690404566
620.0	160.0	-0.8541259765625	-0.1717376708984375	0.8712204149607976
620.0	180.0	-0.80340576171875	-0.146575927734375	0.8166672030601435
620.0	200.0	-0.7501220703125	-0.2903594970703125	0.8043579787065185
620.0	220.0	-0.7523193359375	-0.4432830810546875	0.8732034546282885
620.0	240.0	-0.74383544921875	-0.3515625	0.8227316493977301
620.0	260.0	-0.7423095703125	-0.342010498046875	0.8173094144519564
620.0	280.0	-0.7440185546875	-0.289306640625	0.7982868795295331
620.0	300.0	-0.70751953125	-0.12353515625	0.7182233788522423
620.0	320.0	-0.72332763671875	-0.3448486328125	0.801326056979169
620.0	340.0	-0.7579345703125	-0.570220947265625	0.9484812816156684
620.0	360.0	-0.6839599609375	-0.168853759765625	0.7044947269870896
620.0	380.0	-0.50006103515625	0.689910888671875	0.8520786778165246
620.0	400.0	-0.25335693359375	1.423736572265625	1.4461035796258508
620.0	420.0	-0.119873046875	1.66339111328125	1.6677048729047153
620.0	440.0	0.03973388671875	1.891510009765625	1.8919272974396593
620.0	460.0	0.1639404296875	1.879730224609375	1.8868657031691825
620.0	480.0	0.4002685546875	1.47705078125	1.5303247780333609
620.0	500.0	0.7803955078125	1.016937255859375	1.2818652546070222
620.0	520.0	0.40960693359375	2.287841796875	2.324219853537161
620.0	540.0	0.03143310546875	2.291748046875	2.291963601472499
620.0	560.0	-0.2315673828125	2.3828125	2.394038191620777
620.0	580.0	-0.30548095703125	2.4151611328125	2.4344038104958856
620.0	600.0	-0.31463623046875	2.463623046875	2.483633321289043
620.0	620.0	-0.216552734375	2.3826904296875	2.3925109760437238
620.0	640.0	-0.06298828125	2.573974609375	2.5747451938555033
620.0	660.0	0.34405517578125	2.5018310546875	2.525377712379009
620.0	680.0	0.3731689453125	2.3223876953125	2.3521776440321314
620.0	700.0	0.3760986328125	2.2691650390625	2.3001217698432725
620.0	720.0	0.41351318359375	1.992431640625	2.0348899222241648
620.0	740.0	0.0269775390625	1.7506103515625	1.7508182060430055
620.0	760.0	-1.0052490234375	1.5155029296875	1.8185914134333316
620.0	780.0	-1.4676513671875	0.2056884765625	1.4819946980330059
620.0	800.0	-1.8253173828125	0.19677734375	1.8358934803007445
