# Supplementary material for: Real-time emotion detection by quantitative facial motion analysis
Source: PLoS One. 2023 Mar 10;18(3):e0282730. doi: 10.1371/journal.pone.0282730 (PMC10004542; doi:10.1371/journal.pone.0282730)
Supplement: S1 Dataset — Data from each participant is organized into folders by Study ID and subsequently by emotions. The data files (.csv) contain the pixel displacement results after DISC-processing of videos. (ZIP) [file pone.0282730.s004.zip › S1_Dataset/1/sad/result/103300_cropped_result.csv]

pos_x	pos_y	disp_x	disp_y	disp_xy_indi
0.0	0.0	0.31741857528686523	1.09434175491333	1.1394465448119673
0.0	20.0	0.1472620964050293	1.2720489501953125	1.2805446718996571
0.0	40.0	0.28597283363342285	1.1740608215332031	1.208387054811309
0.0	60.0	0.34166502952575684	1.1772308349609375	1.225808888523681
0.0	80.0	0.39330220222473145	1.1435699462890625	1.2093133772229565
0.0	100.0	0.4358344078063965	1.1887664794921875	1.2661427146227244
0.0	120.0	0.5929560661315918	0.8388824462890625	1.0272880097879924
0.0	140.0	0.7146182060241699	0.544189453125	0.8982323425894269
0.0	160.0	0.7094385623931885	0.5616302490234375	0.9048378917953439
0.0	180.0	0.6226239204406738	0.7578582763671875	0.9808209384812087
0.0	200.0	0.5912561416625977	0.912445068359375	1.0872625385927202
0.0	220.0	0.5469398498535156	1.0562591552734375	1.1894648386802957
0.0	240.0	0.413877010345459	1.290008544921875	1.3547753413994323
0.0	260.0	0.28617072105407715	1.342926025390625	1.373078290287947
0.0	280.0	0.20467185974121094	0.934539794921875	0.9566897085589173
0.0	300.0	0.157059907913208	-0.108428955078125	0.19085243769215898
0.0	320.0	0.09533572196960449	-0.522186279296875	0.5308176807241632
0.0	340.0	-0.04059779644012451	0.2130126953125	0.21684692628693114
0.0	360.0	-0.1622304916381836	0.675689697265625	0.6948922933865929
0.0	380.0	-0.17998838424682617	1.28338623046875	1.2959460000403453
0.0	400.0	-0.12242662906646729	1.3995361328125	1.4048806591850946
0.0	420.0	-0.09173023700714111	1.34503173828125	1.348156079007645
0.0	440.0	-0.10697340965270996	1.19793701171875	1.2027037849854698
0.0	460.0	-0.19305264949798584	1.0526123046875	1.0701691405837315
0.0	480.0	-0.3772768974304199	0.71588134765625	0.809211938404799
0.0	500.0	-0.4470202922821045	0.72845458984375	0.854677267263149
0.0	520.0	-0.034519076347351074	1.3599853515625	1.3604233617137171
0.0	540.0	0.4180145263671875	1.550537109375	1.6058958471217755
0.0	560.0	0.6034896373748779	1.6387939453125	1.7463806393829986
0.0	580.0	0.6736764907836914	1.668212890625	1.7991037387216022
0.0	600.0	0.7255725860595703	1.612060546875	1.7678220454650113
0.0	620.0	0.802210807800293	1.60498046875	1.794297769385162
0.0	640.0	0.8942251205444336	1.5263671875	1.7690210166330322
0.0	660.0	0.9725754261016846	1.4892578125	1.778705088413804
0.0	680.0	0.9990584850311279	1.4508056640625	1.761520630418084
0.0	700.0	1.0005567073822021	1.3935546875	1.7155490059280547
0.0	720.0	1.0077593326568604	1.39599609375	1.7217386463462623
0.0	740.0	0.9446969032287598	1.34326171875	1.6421949592022296
0.0	760.0	0.894118070602417	1.1151123046875	1.4293084258631013
0.0	780.0	-1.5445705652236938	-2.9678955078125	3.3457588042548823
0.0	800.0	-2.9703869819641113	-11.941162109375	12.305062021176287
20.0	0.0	0.3111610412597656	1.02974534034729	1.0757307560745941
20.0	20.0	0.27837562561035156	1.0944023132324219	1.129251704511634
20.0	40.0	0.43117713928222656	0.9438247680664062	1.0376506725556585
20.0	60.0	0.4705162048339844	0.9528770446777344	1.0627135838433368
20.0	80.0	0.5095424652099609	0.9260482788085938	1.0569763188154233
20.0	100.0	0.5390605926513672	0.8649215698242188	1.0191543771661062
20.0	120.0	0.5851535797119141	0.741973876953125	0.9449497055031651
20.0	140.0	0.6533679962158203	0.61456298828125	0.896982388369056
20.0	160.0	0.5876483917236328	0.7081451416015625	0.9202174600980298
20.0	180.0	0.44309425354003906	0.9263153076171875	1.026836192703651
20.0	200.0	0.3174304962158203	1.1727142333984375	1.2149159613500462
20.0	220.0	0.298004150390625	1.320465087890625	1.3536744519965036
20.0	240.0	0.34687042236328125	1.281402587890625	1.3275208782400645
20.0	260.0	0.2910900115966797	1.274017333984375	1.3068487143292484
20.0	280.0	0.21949005126953125	1.1507568359375	1.1715021033114656
20.0	300.0	0.1914043426513672	0.361236572265625	0.40881228397397756
20.0	320.0	0.12753868103027344	-0.240081787109375	0.27185543890195224
20.0	340.0	0.03374671936035156	0.194610595703125	0.19751487292736084
20.0	360.0	-0.07854270935058594	0.4888916015625	0.49516053484751477
20.0	380.0	-0.13066482543945312	0.843048095703125	0.8531139362803706
20.0	400.0	-0.12589263916015625	1.38140869140625	1.3871333494972418
20.0	420.0	-0.09004020690917969	1.519866943359375	1.5225316956887358
20.0	440.0	-0.09766197204589844	1.465728759765625	1.4689787806459191
20.0	460.0	-0.17658233642578125	1.331207275390625	1.3428678757012988
20.0	480.0	-0.34191322326660156	1.030975341796875	1.0861928040811817
20.0	500.0	-0.40691184997558594	0.993316650390625	1.0734315169556952
20.0	520.0	-0.021215438842773438	1.3607177734375	1.3608831521456937
20.0	540.0	0.4203529357910156	1.5186767578125	1.5757778032920797
20.0	560.0	0.5986518859863281	1.615234375	1.7226044719484006
20.0	580.0	0.6490306854248047	1.6309814453125	1.7553749757748751
20.0	600.0	0.6833000183105469	1.5872802734375	1.7281080931084776
20.0	620.0	0.6357784271240234	1.6219482421875	1.742105137106087
20.0	640.0	0.5467014312744141	1.53955078125	1.633737758333625
20.0	660.0	0.5950565338134766	1.4793701171875	1.594562078459621
20.0	680.0	0.6370315551757812	1.4420166015625	1.5764583982685798
20.0	700.0	0.7044544219970703	1.345458984375	1.5187218018144841
20.0	720.0	0.8330879211425781	1.2977294921875	1.5421210455884742
20.0	740.0	0.8939685821533203	1.26220703125	1.5467211822478402
20.0	760.0	0.8903942108154297	1.054931640625	1.3804646381002976
20.0	780.0	-1.384756088256836	-3.8917236328125	4.130745968727162
20.0	800.0	-2.9838104248046875	-13.7418212890625	14.062033174178778
40.0	0.0	0.479217529296875	0.8150247931480408	0.9454707049038632
40.0	20.0	0.4180259704589844	0.8910293579101562	0.9842149301021403
40.0	40.0	0.5203933715820312	0.8227729797363281	0.973532042292759
40.0	60.0	0.5006370544433594	0.8224220275878906	0.9628164164281269
40.0	80.0	0.4957923889160156	0.79400634765625	0.9360855586032013
40.0	100.0	0.5322685241699219	0.7569046020507812	0.9253185172834694
40.0	120.0	0.6252098083496094	0.6259536743164062	0.8847063393277822
40.0	140.0	0.6828079223632812	0.564697265625	0.8860641402553274
40.0	160.0	0.7116050720214844	0.5834503173828125	0.9202152201419006
40.0	180.0	0.6478538513183594	0.7099151611328125	0.9610900835375725
40.0	200.0	0.42624664306640625	1.05517578125	1.1380167529794665
40.0	220.0	0.24497222900390625	1.379364013671875	1.4009484198913702
40.0	240.0	0.31746673583984375	1.3512420654296875	1.388034670947197
40.0	260.0	0.3545646667480469	1.2755126953125	1.323876406168458
40.0	280.0	0.4601860046386719	0.724212646484375	0.858053096371784
40.0	300.0	0.3462677001953125	0.125701904296875	0.3683779159265815
40.0	320.0	0.22997665405273438	-0.06829833984375	0.23990399045181268
40.0	340.0	0.16234207153320312	0.05035400390625	0.169971979746905
40.0	360.0	-0.02066802978515625	0.3935546875	0.3940970178882641
40.0	380.0	-0.11257553100585938	0.751434326171875	0.7598202397479492
40.0	400.0	-0.12520980834960938	1.48614501953125	1.4914102437573926
40.0	420.0	-0.09621429443359375	1.59063720703125	1.593544450225826
40.0	440.0	-0.1067962646484375	1.55157470703125	1.5552458048945088
40.0	460.0	-0.1781768798828125	1.4755859375	1.4863044302808655
40.0	480.0	-0.31746673583984375	1.26513671875	1.3043603970890567
40.0	500.0	-0.3578071594238281	1.28753662109375	1.3363294930489484
40.0	520.0	-0.002513885498046875	1.3717041015625	1.3717064051259957
40.0	540.0	0.4277687072753906	1.495849609375	1.5558123668332884
40.0	560.0	0.6041946411132812	1.5867919921875	1.6979281465422444
40.0	580.0	0.651458740234375	1.5936279296875	1.7216412136411658
40.0	600.0	0.6869277954101562	1.5552978515625	1.7002415131921658
40.0	620.0	0.6371040344238281	1.5911865234375	1.7139941957452003
40.0	640.0	0.5439033508300781	1.504638671875	1.5999276195959462
40.0	660.0	0.5906829833984375	1.4478759765625	1.563729909665762
40.0	680.0	0.6307029724121094	1.41064453125	1.5452198008552058
40.0	700.0	0.693450927734375	1.3211669921875	1.4920979895507638
40.0	720.0	0.8226737976074219	1.2696533203125	1.51288192898533
40.0	740.0	0.8903770446777344	1.202392578125	1.4961681702332597
40.0	760.0	0.8873710632324219	0.94091796875	1.2933499247221785
40.0	780.0	-1.2254295349121094	-4.3365478515625	4.506364922409884
40.0	800.0	-2.9378318786621094	-13.8662109375	14.17401361331814
60.0	0.0	0.5135231018066406	0.7123212814331055	0.8781273165501771
60.0	20.0	0.48700714111328125	0.7642917633056641	0.9062658853516514
60.0	40.0	0.474212646484375	0.7420387268066406	0.8806242707117122
60.0	60.0	0.5023765563964844	0.6763687133789062	0.8425300237111002
60.0	80.0	0.4977569580078125	0.67279052734375	0.8369044646365991
60.0	100.0	0.5440025329589844	0.6232528686523438	0.827274376582018
60.0	120.0	0.650360107421875	0.5210723876953125	0.8333574878431745
60.0	140.0	0.7121315002441406	0.48626708984375	0.8623148823400186
60.0	160.0	0.737457275390625	0.5597991943359375	0.9258608810214032
60.0	180.0	0.7005271911621094	0.644287109375	0.951758490828565
60.0	200.0	0.3114509582519531	1.1950836181640625	1.2350006290687332
60.0	220.0	0.18253707885742188	1.5210113525390625	1.5319253636226893
60.0	240.0	0.30107879638671875	1.4572906494140625	1.4880673635636712
60.0	260.0	0.6311149597167969	0.91290283203125	1.109818756873847
60.0	280.0	0.6756706237792969	0.401458740234375	0.7859388729086223
60.0	300.0	0.49452972412109375	0.027008056640625	0.49526667883352327
60.0	320.0	0.353546142578125	-0.104339599609375	0.3686212513929665
60.0	340.0	0.23375701904296875	-0.14276123046875	0.27390347364866774
60.0	360.0	-0.0758209228515625	0.215301513671875	0.22826202954381872
60.0	380.0	-0.16218185424804688	0.764373779296875	0.7813899335952074
60.0	400.0	-0.13499069213867188	1.5458984375	1.5517810625307358
60.0	420.0	-0.12110519409179688	1.647247314453125	1.6516931261614685
60.0	440.0	-0.1528472900390625	1.66082763671875	1.6678461358773697
60.0	460.0	-0.24720382690429688	1.59869384765625	1.6176933425622035
60.0	480.0	-0.37836456298828125	1.5196533203125	1.5660478780874225
60.0	500.0	-0.37302398681640625	1.623077392578125	1.665390980232153
60.0	520.0	-0.00989532470703125	1.4261474609375	1.4261817898814777
60.0	540.0	0.4036903381347656	1.498046875	1.5514864900477308
60.0	560.0	0.566619873046875	1.5721435546875	1.6711353736538237
60.0	580.0	0.6134300231933594	1.5496826171875	1.6666771155110114
60.0	600.0	0.6546745300292969	1.5150146484375	1.6504145313372887
60.0	620.0	0.5944290161132812	1.5390625	1.6498664291704506
60.0	640.0	0.5041847229003906	1.4559326171875	1.5407602086621355
60.0	660.0	0.5670127868652344	1.4134521484375	1.5229413896769843
60.0	680.0	0.6080741882324219	1.38671875	1.5141806728379812
60.0	700.0	0.6772270202636719	1.3082275390625	1.473124479104443
60.0	720.0	0.8089866638183594	1.2608642578125	1.4980781351001107
60.0	740.0	0.8740806579589844	1.2158203125	1.497409773210262
60.0	760.0	0.5326156616210938	0.4407958984375	0.6913613144249526
60.0	780.0	-0.6532020568847656	-0.071044921875	0.657054265675761
60.0	800.0	-0.6437339782714844	-0.0810546875	0.6488168440684586
80.0	0.0	0.44791412353515625	0.6672034859657288	0.8036090801795905
80.0	20.0	0.40480804443359375	0.7163200378417969	0.8227903435577156
80.0	40.0	0.42472076416015625	0.6765785217285156	0.7988405495298361
80.0	60.0	0.4393310546875	0.6433944702148438	0.7790816516359954
80.0	80.0	0.49840545654296875	0.59515380859375	0.7762834888076978
80.0	100.0	0.5955810546875	0.49298095703125	0.7731410069955688
80.0	120.0	0.6726913452148438	0.46209716796875	0.8161172946162183
80.0	140.0	0.7627639770507812	0.462158203125	0.8918514951504278
80.0	160.0	0.7254409790039062	0.5703277587890625	0.9227883649372163
80.0	180.0	0.41741943359375	0.9546661376953125	1.0419339796761657
80.0	200.0	-0.0547332763671875	1.6697845458984375	1.6706813464162273
80.0	220.0	-0.32556915283203125	2.013458251953125	2.039610111181522
80.0	240.0	0.18711090087890625	1.7100677490234375	1.7202738722301756
80.0	260.0	0.969451904296875	0.933258056640625	1.3456625115642753
80.0	280.0	1.0351104736328125	0.5128173828125	1.1551776316822482
80.0	300.0	1.030242919921875	0.21209716796875	1.0518486976317056
80.0	320.0	1.0455093383789062	0.03240966796875	1.0460115502303704
80.0	340.0	0.972015380859375	-0.110809326171875	0.9783110994943586
80.0	360.0	1.2439804077148438	0.14630126953125	1.2525539175000988
80.0	380.0	0.9999237060546875	0.74017333984375	1.2440675186442223
80.0	400.0	0.247222900390625	1.525543212890625	1.5454453263943708
80.0	420.0	-0.032806396484375	1.62811279296875	1.6284432831016233
80.0	440.0	-0.31531524658203125	1.62640380859375	1.6566873734459808
80.0	460.0	-0.5475845336914062	1.619110107421875	1.7092005035962605
80.0	480.0	-0.6243896484375	1.53692626953125	1.6589167522968564
80.0	500.0	-0.397857666015625	1.634735107421875	1.6824534447778963
80.0	520.0	0.15834808349609375	1.620361328125	1.6280801421397841
80.0	540.0	0.472503662109375	1.393310546875	1.4712491259946026
80.0	560.0	0.43280792236328125	1.3330078125	1.4015108011879378
80.0	580.0	0.497467041015625	1.240966796875	1.3369637421572207
80.0	600.0	0.5282669067382812	1.2855224609375	1.3898323360497977
80.0	620.0	0.45306396484375	1.44140625	1.5109331334572689
80.0	640.0	0.34250640869140625	1.32421875	1.3677960147062307
80.0	660.0	0.3231048583984375	1.31689453125	1.3559527852977888
80.0	680.0	0.29638671875	1.3612060546875	1.393099784785462
80.0	700.0	0.3125457763671875	1.3658447265625	1.401148343111306
80.0	720.0	0.4337005615234375	1.3206787109375	1.3900677805737682
80.0	740.0	0.5206985473632812	1.167236328125	1.2781109587672597
80.0	760.0	-0.0290069580078125	0.3203125	0.32162322874617905
80.0	780.0	-0.7159957885742188	0.174560546875	0.7369676748550892
80.0	800.0	-0.6715774536132812	0.1773681640625	0.6946047378362754
100.0	0.0	0.38134765625	0.6436364650726318	0.7481269505228116
100.0	20.0	0.3573760986328125	0.6523189544677734	0.7437994986768537
100.0	40.0	0.34250640869140625	0.6725349426269531	0.7547276919849462
100.0	60.0	0.3883209228515625	0.6395149230957031	0.7481794410342965
100.0	80.0	0.47948455810546875	0.5654830932617188	0.7414017603340569
100.0	100.0	0.61151123046875	0.47643280029296875	0.7751994570330945
100.0	120.0	0.7744064331054688	0.376922607421875	0.8612641729578908
100.0	140.0	0.884918212890625	0.2996826171875	0.9342857777735285
100.0	160.0	0.80328369140625	0.4630279541015625	0.9271782866087461
100.0	180.0	0.1198272705078125	1.4457550048828125	1.4507122764011662
100.0	200.0	0.36367034912109375	1.6089630126953125	1.6495508779820751
100.0	220.0	0.5691909790039062	1.74249267578125	1.8331009507745955
100.0	240.0	1.476165771484375	1.63934326171875	2.206017161004132
100.0	260.0	1.6508407592773438	0.949615478515625	1.9044801835482186
100.0	280.0	1.4333648681640625	0.46954345703125	1.5083122698326887
100.0	300.0	1.19415283203125	0.245635986328125	1.2191546349941198
100.0	320.0	1.1314620971679688	-0.004852294921875	1.1314725016957976
100.0	340.0	1.0747833251953125	-0.17681884765625	1.089230967703534
100.0	360.0	0.95709228515625	0.24078369140625	0.9869156135925872
100.0	380.0	0.8801956176757812	0.788726806640625	1.1818774474915612
100.0	400.0	0.3297882080078125	1.4613037109375	1.4980550049116064
100.0	420.0	0.01136016845703125	1.5289306640625	1.5289728672994722
100.0	440.0	-0.24808502197265625	1.479888916015625	1.5005390304397532
100.0	460.0	-0.5549240112304688	1.509429931640625	1.6082037733983636
100.0	480.0	-0.5465469360351562	1.467742919921875	1.5662001252299174
100.0	500.0	-0.27333831787109375	1.581787109375	1.6052302935720835
100.0	520.0	0.189788818359375	1.508544921875	1.5204366402086926
100.0	540.0	0.48891448974609375	1.255126953125	1.346989623844419
100.0	560.0	0.7099533081054688	1.10986328125	1.317509090198969
100.0	580.0	0.207305908203125	1.1778564453125	1.195960511614042
100.0	600.0	0.2408599853515625	1.2568359375	1.2797070392613532
100.0	620.0	0.1735687255859375	1.273193359375	1.2849698178782738
100.0	640.0	0.10973358154296875	1.022216796875	1.0280898009082826
100.0	660.0	0.19747161865234375	0.9794921875	0.9991996725113114
100.0	680.0	0.20574188232421875	0.9281005859375	0.9506315899231644
100.0	700.0	0.211212158203125	0.984619140625	1.007018087155308
100.0	720.0	0.2989654541015625	0.982421875	1.0269046125247803
100.0	740.0	-0.8879013061523438	-0.626953125	1.0869401779372698
100.0	760.0	-0.7071456909179688	0.1632080078125	0.7257354077058501
100.0	780.0	-0.6890716552734375	0.168701171875	0.7094221814218057
100.0	800.0	-0.6390228271484375	0.1663818359375	0.6603280161758359
120.0	0.0	0.25188446044921875	0.6565861701965332	0.703243329374083
120.0	20.0	0.26171875	0.6684246063232422	0.7178357461424889
120.0	40.0	0.27642822265625	0.6840896606445312	0.7378287240827937
120.0	60.0	0.352691650390625	0.6327781677246094	0.7244305417389418
120.0	80.0	0.5748214721679688	0.44940948486328125	0.7296496487701688
120.0	100.0	0.8082351684570312	0.25826263427734375	0.8484949474184502
120.0	120.0	1.1882171630859375	-0.16240692138671875	1.1992647892631156
120.0	140.0	1.2928085327148438	-0.2172698974609375	1.3109386372378355
120.0	160.0	0.30886077880859375	1.0886688232421875	1.131633680740274
120.0	180.0	-0.1353302001953125	1.887603759765625	1.892448735624357
120.0	200.0	1.0119171142578125	1.9337310791015625	2.182496765727535
120.0	220.0	2.1087493896484375	2.107635498046875	2.981434450221899
120.0	240.0	2.1830596923828125	1.913299560546875	2.902837375550929
120.0	260.0	1.5506134033203125	0.9432373046875	1.8149651620653058
120.0	280.0	1.2213897705078125	0.3675537109375	1.275495473110373
120.0	300.0	1.0792388916015625	0.213775634765625	1.1002075291347606
120.0	320.0	0.9997634887695312	-0.075225830078125	1.0025896264113088
120.0	340.0	0.897796630859375	-0.28521728515625	0.9420125742973638
120.0	360.0	0.9555435180664062	0.16796875	0.9701942670905075
120.0	380.0	1.050811767578125	0.87847900390625	1.369646206574815
120.0	400.0	0.6958999633789062	1.3255615234375	1.4971272863216103
120.0	420.0	0.26483917236328125	1.38568115234375	1.410762929474251
120.0	440.0	-0.10758209228515625	1.3045654296875	1.3089938376158168
120.0	460.0	-0.412933349609375	1.370513916015625	1.4313707923567889
120.0	480.0	-0.3745269775390625	1.41485595703125	1.4635873175357048
120.0	500.0	-0.0244140625	1.53204345703125	1.5322379712955874
120.0	520.0	0.0237884521484375	1.24560546875	1.2458326028144895
120.0	540.0	-0.09838104248046875	0.959716796875	0.9647461633629614
120.0	560.0	-0.22820281982421875	0.7747802734375	0.8076886770802301
120.0	580.0	-0.33106231689453125	1.021728515625	1.074025799182143
120.0	600.0	-0.12091064453125	1.220703125	1.22667660911331
120.0	620.0	0.0972137451171875	1.1676025390625	1.171642522898903
120.0	640.0	0.2721405029296875	1.146240234375	1.1781031908262019
120.0	660.0	0.49494171142578125	1.011474609375	1.1260764552726383
120.0	680.0	0.01457977294921875	0.2249755859375	0.22544751949660527
120.0	700.0	-0.20124053955078125	0.214599609375	0.294195083409958
120.0	720.0	-0.4951019287109375	-0.13134765625	0.512228588245188
120.0	740.0	-0.7615890502929688	-0.5137939453125	0.9186958690262683
120.0	760.0	-0.5917739868164062	0.1041259765625	0.6008649352955109
120.0	780.0	-0.6063995361328125	0.111328125	0.6165341424755857
120.0	800.0	-0.548553466796875	0.108154296875	0.5591138147706564
140.0	0.0	0.1579132080078125	0.6714872121810913	0.6898055214232868
140.0	20.0	0.1933441162109375	0.6787395477294922	0.7057402644921318
140.0	40.0	0.2462310791015625	0.6784210205078125	0.7217235103433874
140.0	60.0	0.369537353515625	0.6263542175292969	0.727239617636491
140.0	80.0	0.7093658447265625	0.34542083740234375	0.7889964870494456
140.0	100.0	1.0819091796875	-0.00677490234375	1.0819303916582834
140.0	120.0	1.776824951171875	-0.8145675659179688	1.954642480494185
140.0	140.0	0.456024169921875	0.7267913818359375	0.8580115128970744
140.0	160.0	-0.294921875	1.4332427978515625	1.4632716186501022
140.0	180.0	0.0805206298828125	1.8975677490234375	1.899275370758701
140.0	200.0	2.1692352294921875	2.190643310546875	3.0829368457550013
140.0	220.0	3.4170074462890625	2.4285736083984375	4.1921247189705975
140.0	240.0	2.45208740234375	2.0062713623046875	3.168257787481446
140.0	260.0	1.4412994384765625	0.87677001953125	1.6870298570273388
140.0	280.0	1.1688385009765625	0.325225830078125	1.213241642013306
140.0	300.0	1.0587310791015625	0.227386474609375	1.0828740031466444
140.0	320.0	0.9643096923828125	-0.0693359375	0.96679918031225
140.0	340.0	0.948822021484375	-0.071502685546875	0.9515124079559399
140.0	360.0	1.1707305908203125	0.340850830078125	1.2193397412728844
140.0	380.0	0.9106597900390625	0.751068115234375	1.1804255871996785
140.0	400.0	0.278228759765625	1.1282958984375	1.1620941774191984
140.0	420.0	-0.060821533203125	1.198089599609375	1.1996324218665195
140.0	440.0	-0.2858734130859375	1.0618896484375	1.0996968826763676
140.0	460.0	-0.3396453857421875	1.2353515625	1.281191816640721
140.0	480.0	-0.075347900390625	1.29522705078125	1.2974168255301648
140.0	500.0	-0.0340423583984375	1.2374267578125	1.2378949321794976
140.0	520.0	-0.192047119140625	0.7821044921875	0.8053381480285661
140.0	540.0	-0.538238525390625	0.5714111328125	0.7849913330201417
140.0	560.0	-1.05303955078125	0.504150390625	1.1675015682545857
140.0	580.0	-0.8831024169921875	0.9105224609375	1.2684325093473143
140.0	600.0	-0.2870635986328125	0.59423828125	0.6599429100785723
140.0	620.0	-0.05126953125	0.4891357421875	0.4918153506346779
140.0	640.0	0.151580810546875	0.4349365234375	0.460593662077483
140.0	660.0	0.5042266845703125	0.281005859375	0.577242446841751
140.0	680.0	0.2934417724609375	-0.8458251953125	0.8952811484949549
140.0	700.0	-0.360443115234375	-0.1795654296875	0.4026946521357311
140.0	720.0	-0.6397705078125	-0.157958984375	0.6589820509023334
140.0	740.0	-0.53314208984375	-0.4019775390625	0.6677023512566845
140.0	760.0	-0.411346435546875	0.0711669921875	0.41745734011289715
140.0	780.0	-0.475006103515625	0.0740966796875	0.4807505759932157
140.0	800.0	-0.4321746826171875	0.0709228515625	0.43795548537382556
160.0	0.0	0.1478424072265625	0.6579680442810059	0.6743732828853145
160.0	20.0	0.26544189453125	0.6100006103515625	0.6652519402464138
160.0	40.0	0.3621673583984375	0.5732917785644531	0.6781066721828478
160.0	60.0	0.59722900390625	0.4175567626953125	0.7287222606586415
160.0	80.0	0.945709228515625	0.12012481689453125	0.9533078812920637
160.0	100.0	1.2964935302734375	-0.23357391357421875	1.317365646714403
160.0	120.0	0.911376953125	0.14447784423828125	0.922757713683906
160.0	140.0	0.274932861328125	0.78948974609375	0.8359917089452765
160.0	160.0	0.039886474609375	1.2937469482421875	1.2943616561621167
160.0	180.0	1.6436767578125	1.8271942138671875	2.4577046159705076
160.0	200.0	2.9475555419921875	2.33740234375	3.761852388079156
160.0	220.0	3.7878265380859375	2.5199127197265625	4.549460407308522
160.0	240.0	2.448699951171875	2.0043182373046875	3.1643993185534143
160.0	260.0	1.284820556640625	0.819915771484375	1.524147543742122
160.0	280.0	1.1367950439453125	0.186981201171875	1.1520698509770586
160.0	300.0	1.044921875	0.14501953125	1.0549371494536939
160.0	320.0	1.0126953125	-0.145355224609375	1.0230737692271825
160.0	340.0	1.16680908203125	0.022552490234375	1.1670270128520503
160.0	360.0	0.849273681640625	0.267852783203125	0.8905115944203545
160.0	380.0	0.261749267578125	0.45892333984375	0.5283212194593616
160.0	400.0	-0.176910400390625	0.788299560546875	0.8079068553520062
160.0	420.0	-0.3431549072265625	0.869140625	0.9344306910515414
160.0	440.0	-0.1034698486328125	0.731719970703125	0.7389994080524552
160.0	460.0	0.0514678955078125	1.01141357421875	1.012722253326128
160.0	480.0	0.1032562255859375	0.926116943359375	0.9318553755275364
160.0	500.0	0.1390228271484375	0.53515625	0.5529191246307247
160.0	520.0	-0.0960693359375	0.09765625	0.1369892713738369
160.0	540.0	-0.580413818359375	-0.07275390625	0.5849558371510992
160.0	560.0	-1.0940399169921875	0.0462646484375	1.0950176974219723
160.0	580.0	-1.0334930419921875	0.8729248046875	1.3528139496933698
160.0	600.0	-0.4940185546875	0.3433837890625	0.6016367333918748
160.0	620.0	-0.2260589599609375	0.1409912109375	0.2664229249524961
160.0	640.0	-0.0571441650390625	0.0830078125	0.10077575370120914
160.0	660.0	0.084503173828125	-0.0806884765625	0.11683927694488451
160.0	680.0	-0.0260467529296875	-1.55078125	1.5509999737877955
160.0	700.0	-0.408111572265625	-0.8126220703125	0.9093457453444724
160.0	720.0	-0.59088134765625	-0.552978515625	0.8092749877210431
160.0	740.0	-0.38238525390625	-0.43701171875	0.5806872865232856
160.0	760.0	0.2061309814453125	0.1234130859375	0.2402514751093623
160.0	780.0	0.352935791015625	0.14892578125	0.3830699164653207
160.0	800.0	0.500518798828125	0.1629638671875	0.5263803662647898
180.0	0.0	0.38720703125	0.46238553524017334	0.6031000482911438
180.0	20.0	0.408935546875	0.4894428253173828	0.6377950773976053
180.0	40.0	0.5332489013671875	0.4185943603515625	0.6779200759141495
180.0	60.0	0.7720184326171875	0.221343994140625	0.8031224215789421
180.0	80.0	0.890655517578125	0.0948333740234375	0.8956900244063383
180.0	100.0	1.362640380859375	-0.471466064453125	1.4418977278154996
180.0	120.0	0.4959716796875	0.18235015869140625	0.5284311567525339
180.0	140.0	0.044097900390625	0.701171875	0.7025572027314766
180.0	160.0	0.92138671875	1.2867431640625	1.582612225325732
180.0	180.0	2.144989013671875	1.7400970458984375	2.762049166455498
180.0	200.0	2.6383209228515625	2.2877349853515625	3.492057939834022
180.0	220.0	2.996429443359375	2.464324951171875	3.87962457900236
180.0	240.0	2.1716156005859375	2.0394134521484375	2.979114221629011
180.0	260.0	1.1743011474609375	0.76971435546875	1.4040809712914522
180.0	280.0	1.052276611328125	0.09820556640625	1.0568492797089726
180.0	300.0	1.06549072265625	0.044158935546875	1.0664054068013584
180.0	320.0	1.06378173828125	-0.1639404296875	1.0763401187295771
180.0	340.0	1.1453399658203125	-0.001800537109375	1.1453413810908768
180.0	360.0	0.886138916015625	0.064300537109375	0.8884687600303688
180.0	380.0	-0.2612457275390625	0.27069091796875	0.376195299316962
180.0	400.0	-0.5500640869140625	0.44720458984375	0.7089163877989547
180.0	420.0	-0.5654754638671875	0.561126708984375	0.7966339710126893
180.0	440.0	-0.511383056640625	0.4385986328125	0.6737071999942578
180.0	460.0	-0.4724578857421875	0.76861572265625	0.9022120498609888
180.0	480.0	-0.233795166015625	0.4471435546875	0.5045765929478367
180.0	500.0	-0.2029266357421875	0.022430419921875	0.20416254120556518
180.0	520.0	-0.200225830078125	-0.3009033203125	0.36143213914310546
180.0	540.0	-0.359893798828125	-0.5596923828125	0.665416493493566
180.0	560.0	-0.570281982421875	-0.6248779296875	0.8459869777281208
180.0	580.0	-1.1080322265625	0.443603515625	1.193532359919877
180.0	600.0	-0.775390625	0.11181640625	0.7834114691811421
180.0	620.0	-0.576263427734375	-0.1319580078125	0.5911788680002145
180.0	640.0	-0.566253662109375	-0.16015625	0.5884668506095655
180.0	660.0	-0.487152099609375	-0.256103515625	0.5503691296478274
180.0	680.0	-0.693572998046875	-1.626708984375	1.7683963423017122
180.0	700.0	-0.628082275390625	-0.975830078125	1.1604876931847699
180.0	720.0	-0.2767791748046875	-0.8409423828125	0.8853196048975359
180.0	740.0	-0.2353515625	-0.470458984375	0.5260437376781021
180.0	760.0	0.2109375	0.08056640625	0.22579985545232317
180.0	780.0	0.35198974609375	0.109619140625	0.36866398976101006
180.0	800.0	0.466766357421875	0.132080078125	0.4850937841885749
200.0	0.0	0.6503753662109375	0.22408339381217957	0.6878964197874528
200.0	20.0	0.6430511474609375	0.2678413391113281	0.6966015799492403
200.0	40.0	0.7377471923828125	0.19665908813476562	0.7635088190811682
200.0	60.0	0.7969818115234375	0.11865234375	0.8057657144459227
200.0	80.0	0.7963714599609375	0.09258270263671875	0.8017350304607092
200.0	100.0	0.955535888671875	-0.3805999755859375	1.0285451744847993
200.0	120.0	-0.8031005859375	0.11898040771484375	0.8118662996781836
200.0	140.0	0.5427093505859375	0.748992919921875	0.9249453136842773
200.0	160.0	1.5096588134765625	1.1900482177734375	1.9223122778917054
200.0	180.0	2.1351776123046875	1.523040771484375	2.6227155064342886
200.0	200.0	2.2498016357421875	2.0425567626953125	3.038691417209154
200.0	220.0	2.085113525390625	2.253204345703125	3.069955738648746
200.0	240.0	1.5442962646484375	1.9462738037109375	2.484518599652367
200.0	260.0	0.8773193359375	0.62933349609375	1.0796989703224682
200.0	280.0	0.581329345703125	-0.039703369140625	0.5826835896923305
200.0	300.0	0.5187225341796875	-0.0328369140625	0.5197608396088965
200.0	320.0	0.6019439697265625	-0.17803955078125	0.6277217730273199
200.0	340.0	0.4947662353515625	0.053466796875	0.4976467884072299
200.0	360.0	-0.0893096923828125	0.10369873046875	0.13685630367046692
200.0	380.0	-0.4907379150390625	0.00146484375	0.4907401013001669
200.0	400.0	-0.6665496826171875	0.15325927734375	0.6839421653100516
200.0	420.0	-0.7570648193359375	0.361968994140625	0.8391475992906918
200.0	440.0	-0.6302642822265625	0.341949462890625	0.7170512538317961
200.0	460.0	-0.563568115234375	0.61376953125	0.8332598982308405
200.0	480.0	-0.295684814453125	0.138946533203125	0.3267042218694856
200.0	500.0	-0.2255859375	-0.26739501953125	0.3498415522316803
200.0	520.0	-0.2637786865234375	-0.4781494140625	0.5460824641318763
200.0	540.0	-0.4013671875	-0.6864013671875	0.7951367530673761
200.0	560.0	-0.506591796875	-0.760498046875	0.9137792555982713
200.0	580.0	-0.8673553466796875	0.1810302734375	0.8860458550857833
200.0	600.0	-0.4267730712890625	-0.1776123046875	0.46225683894768343
200.0	620.0	-0.151214599609375	-0.41748046875	0.44402229327224474
200.0	640.0	-0.0845794677734375	-0.4520263671875	0.459871202622611
200.0	660.0	0.0158233642578125	-0.54248046875	0.5427111919167091
200.0	680.0	-0.0935211181640625	-1.700927734375	1.703496802787938
200.0	700.0	-0.169586181640625	-1.2239990234375	1.235691337826482
200.0	720.0	-0.134796142578125	-0.9417724609375	0.9513702582245344
200.0	740.0	-0.3349761962890625	-0.6402587890625	0.7225928099919535
200.0	760.0	-0.0419921875	-0.03125	0.052344114387724204
200.0	780.0	0.095916748046875	0.0062255859375	0.09611857508386658
200.0	800.0	0.1539459228515625	0.03271484375	0.15738363372411424
220.0	0.0	0.698150634765625	0.11784934997558594	0.7080273851436208
220.0	20.0	0.6595611572265625	0.1587810516357422	0.6784042618384665
220.0	40.0	0.7084197998046875	0.10168838500976562	0.7156808928574298
220.0	60.0	0.6712799072265625	0.0910797119140625	0.677430607345469
220.0	80.0	0.333831787109375	0.14479827880859375	0.36388212875953435
220.0	100.0	-0.8642730712890625	0.03588104248046875	0.8650175668533641
220.0	120.0	-0.7108306884765625	0.26751708984375	0.759503562228995
220.0	140.0	0.7509918212890625	0.654937744140625	0.9964598157191659
220.0	160.0	1.4862823486328125	0.9558563232421875	1.7671153133113704
220.0	180.0	1.7874755859375	1.2621002197265625	2.188142119460353
220.0	200.0	1.7774200439453125	1.751190185546875	2.4951731560303094
220.0	220.0	1.4728851318359375	1.8842926025390625	2.3916415332500813
220.0	240.0	0.982177734375	1.6652069091796875	1.9332840330075083
220.0	260.0	0.66754150390625	0.660430908203125	0.9390317587533568
220.0	280.0	0.442535400390625	0.07110595703125	0.4482115992745176
220.0	300.0	0.268463134765625	-0.08599853515625	0.28190105139429134
220.0	320.0	0.2168121337890625	-0.3065185546875	0.3754479001484497
220.0	340.0	0.06219482421875	-0.236907958984375	0.24493586342090357
220.0	360.0	-0.5045928955078125	-0.222320556640625	0.5513986036452718
220.0	380.0	-0.882598876953125	-0.478271484375	1.0038547655737773
220.0	400.0	-0.88641357421875	-0.246978759765625	0.9201779894860699
220.0	420.0	-0.74322509765625	0.028167724609375	0.7437586749045768
220.0	440.0	-0.6050262451171875	0.134979248046875	0.6199001166993783
220.0	460.0	-0.5151824951171875	0.300079345703125	0.5962051802800664
220.0	480.0	-0.3212127685546875	-0.055084228515625	0.32590169516854134
220.0	500.0	-0.3065948486328125	-0.357666015625	0.471089566793025
220.0	520.0	-0.3062896728515625	-0.4910888671875	0.5787759835817474
220.0	540.0	-0.403167724609375	-0.71337890625	0.8194227712537326
220.0	560.0	-0.3203277587890625	-0.7330322265625	0.7999663231849201
220.0	580.0	0.128662109375	0.2529296875	0.28377343992641757
220.0	600.0	-0.038848876953125	-0.3912353515625	0.3931594276534037
220.0	620.0	0.0268402099609375	-0.6650390625	0.6655804620942731
220.0	640.0	-0.01068115234375	-0.7215576171875	0.7216366689246696
220.0	660.0	-0.15020751953125	-0.842041015625	0.8553334852082621
220.0	680.0	0.018798828125	-1.717041015625	1.7171439209563666
220.0	700.0	-0.0375518798828125	-1.398681640625	1.399185647262069
220.0	720.0	-0.1514129638671875	-1.0933837890625	1.1038179178703866
220.0	740.0	-0.1074981689453125	-1.041259765625	1.046794036970036
220.0	760.0	-0.3388214111328125	-0.751953125	0.824762663339761
220.0	780.0	-0.2620849609375	-0.71923828125	0.7655012945547937
220.0	800.0	-0.2124176025390625	-0.6201171875	0.6554895606349145
240.0	0.0	0.60906982421875	0.08303725719451904	0.6147041864639021
240.0	20.0	0.589324951171875	0.07319450378417969	0.5938529560909377
240.0	40.0	0.6066131591796875	0.04636383056640625	0.6083823877092033
240.0	60.0	0.3682708740234375	0.08811569213867188	0.3786658313804716
240.0	80.0	-0.372589111328125	0.1130218505859375	0.3893540607084404
240.0	100.0	-1.44256591796875	0.08538818359375	1.4450908516707393
240.0	120.0	-0.49481201171875	0.30870819091796875	0.5832149467229054
240.0	140.0	0.654296875	0.5399017333984375	0.8482913900078222
240.0	160.0	1.22882080078125	0.70318603515625	1.4157934738059217
240.0	180.0	1.4120941162109375	0.9986572265625	1.7295450411027327
240.0	200.0	1.28253173828125	1.3744354248046875	1.8798830805815467
240.0	220.0	0.7510833740234375	1.6271820068359375	1.7921628045758176
240.0	240.0	0.236968994140625	1.3590087890625	1.379514114800259
240.0	260.0	0.0458526611328125	0.66412353515625	0.6657045414306525
240.0	280.0	-0.1262359619140625	0.12725830078125	0.17924896986621633
240.0	300.0	-0.4447174072265625	-0.2513427734375	0.5108294843189561
240.0	320.0	-0.660797119140625	-0.513702392578125	0.8369844567284624
240.0	340.0	-0.817962646484375	-0.5989990234375	1.0138356479838344
240.0	360.0	-1.0121002197265625	-0.567779541015625	1.1604828572479948
240.0	380.0	-1.0469207763671875	-0.842376708984375	1.3437416536777524
240.0	400.0	-0.89892578125	-0.69696044921875	1.1374627149806382
240.0	420.0	-0.6253509521484375	-0.444122314453125	0.767012674959259
240.0	440.0	-0.541473388671875	-0.349700927734375	0.6445806152050231
240.0	460.0	-0.5051116943359375	-0.1939697265625	0.5410749288015964
240.0	480.0	-0.403961181640625	-0.2474365234375	0.4737187661506841
240.0	500.0	-0.372894287109375	-0.42724609375	0.5670885063051823
240.0	520.0	-0.312744140625	-0.4095458984375	0.5153025717209733
240.0	540.0	-0.2563934326171875	-0.580322265625	0.6344379593540705
240.0	560.0	0.1014556884765625	-0.4610595703125	0.4720902287709421
240.0	580.0	0.5854949951171875	0.233642578125	0.6303913416443567
240.0	600.0	0.0895538330078125	-0.5242919921875	0.5318853091394128
240.0	620.0	-0.03643798828125	-0.7718505859375	0.77271020052931
240.0	640.0	-0.124481201171875	-0.8465576171875	0.8556607789675594
240.0	660.0	-0.147918701171875	-0.91357421875	0.925471661003754
240.0	680.0	0.1512908935546875	-1.402099609375	1.4102383660509679
240.0	700.0	0.00665283203125	-1.5360107421875	1.5360251496279058
240.0	720.0	-0.1781005859375	-1.228515625	1.2413583123258254
240.0	740.0	-0.2004547119140625	-1.2552490234375	1.271153886187407
240.0	760.0	-0.384765625	-1.296142578125	1.3520466593317564
240.0	780.0	-0.4212493896484375	-1.1484375	1.2232578385955395
240.0	800.0	-0.289337158203125	-1.1531982421875	1.1889416204765482
260.0	0.0	0.5587158203125	-0.003623485565185547	0.5587275700331163
260.0	20.0	0.60540771484375	-0.07004737854003906	0.6094465820994182
260.0	40.0	0.595550537109375	-0.06731033325195312	0.5993422421402934
260.0	60.0	0.29193115234375	-0.0158538818359375	0.292361323156839
260.0	80.0	-0.499267578125	0.042999267578125	0.5011158065547905
260.0	100.0	-1.0340576171875	0.15541839599609375	1.0456720487215334
260.0	120.0	-0.225006103515625	0.29007720947265625	0.3671137890010772
260.0	140.0	0.474090576171875	0.4211578369140625	0.63414178068403
260.0	160.0	0.896820068359375	0.5031585693359375	1.0283262035503624
260.0	180.0	1.175079345703125	0.75384521484375	1.3960995940981087
260.0	200.0	1.17718505859375	1.024261474609375	1.560408994637413
260.0	220.0	0.684722900390625	1.2509613037109375	1.4260959412681595
260.0	240.0	0.28485107421875	0.9919891357421875	1.0320768284939392
260.0	260.0	-0.202880859375	0.57598876953125	0.610674795391837
260.0	280.0	-0.65411376953125	0.21453857421875	0.6883978670203702
260.0	300.0	-0.951416015625	-0.17816162109375	0.9679535102568217
260.0	320.0	-1.1419677734375	-0.40496826171875	1.211647510033057
260.0	340.0	-1.05450439453125	-0.539459228515625	1.1844812270848328
260.0	360.0	-1.00390625	-0.6566162109375	1.1995718433070117
260.0	380.0	-0.84136962890625	-0.7496337890625	1.126877841715792
260.0	400.0	-0.635955810546875	-0.70208740234375	0.9472943119739121
260.0	420.0	-0.591522216796875	-0.665771484375	0.8905898058989784
260.0	440.0	-0.545989990234375	-0.588348388671875	0.802657396333532
260.0	460.0	-0.50799560546875	-0.495330810546875	0.7095154311588904
260.0	480.0	-0.46258544921875	-0.426727294921875	0.6293500473188618
260.0	500.0	-0.392608642578125	-0.472503662109375	0.6143299251491892
260.0	520.0	-0.052764892578125	-0.2550048828125	0.26040665150298664
260.0	540.0	0.01507568359375	-0.4417724609375	0.4420296183273173
260.0	560.0	0.044525146484375	-0.4609375	0.46308300290088933
260.0	580.0	0.864044189453125	0.068603515625	0.866763406982446
260.0	600.0	0.1810302734375	-0.5147705078125	0.5456744777011246
260.0	620.0	-0.05352783203125	-0.767822265625	0.7696858192739904
260.0	640.0	-0.249908447265625	-0.8785400390625	0.9133930327359929
260.0	660.0	-0.3223876953125	-0.90234375	0.958205650814567
260.0	680.0	-0.375396728515625	-1.306396484375	1.3592624758182628
260.0	700.0	-0.305389404296875	-1.603515625	1.6323372959887734
260.0	720.0	-0.373992919921875	-1.3203125	1.3722593784733046
260.0	740.0	-0.369110107421875	-1.439697265625	1.4862605720562898
260.0	760.0	-0.484527587890625	-1.537841796875	1.6123660799095334
260.0	780.0	-0.6103515625	-1.275634765625	1.4141333335712514
260.0	800.0	-0.670501708984375	-1.2750244140625	1.4405762035402323
280.0	0.0	0.657257080078125	-0.14270088076591492	0.672570004300066
280.0	20.0	0.6981201171875	-0.2126941680908203	0.7298016902979431
280.0	40.0	0.593048095703125	-0.10865402221679688	0.6029193481395261
280.0	60.0	0.405914306640625	-0.0614776611328125	0.4105434534295977
280.0	80.0	-0.922515869140625	0.0819549560546875	0.9261490936335297
280.0	100.0	-0.6600341796875	0.208526611328125	0.6921910617652773
280.0	120.0	-0.19000244140625	0.26035308837890625	0.32231143071378965
280.0	140.0	0.12103271484375	0.307342529296875	0.3303155285133428
280.0	160.0	0.539581298828125	0.3623199462890625	0.6499413216006161
280.0	180.0	0.847808837890625	0.522308349609375	0.9957840316439711
280.0	200.0	0.99078369140625	0.704925537109375	1.2159655982080808
280.0	220.0	0.899322509765625	0.736572265625	1.162462764590371
280.0	240.0	0.7088623046875	0.536407470703125	0.8889424849972005
280.0	260.0	0.151611328125	0.27642822265625	0.31527536709473475
280.0	280.0	-0.35638427734375	0.028045654296875	0.3574861002371515
280.0	300.0	-0.748809814453125	-0.146392822265625	0.7629855808809354
280.0	320.0	-0.877838134765625	-0.287445068359375	0.923701498414351
280.0	340.0	-0.755889892578125	-0.400482177734375	0.8554270888770339
280.0	360.0	-0.6317138671875	-0.5667724609375	0.8487010265541902
280.0	380.0	-0.483642578125	-0.667572021484375	0.8243558377570523
280.0	400.0	-0.356781005859375	-0.693603515625	0.7799862325896445
280.0	420.0	-0.3021240234375	-0.707305908203125	0.769129750638415
280.0	440.0	-0.2908935546875	-0.652069091796875	0.7140120171506436
280.0	460.0	-0.248382568359375	-0.561492919921875	0.6139773606471111
280.0	480.0	-0.17327880859375	-0.5238037109375	0.5517208289520756
280.0	500.0	-0.173614501953125	-0.55902099609375	0.5853601193812917
280.0	520.0	0.024444580078125	-0.52294921875	0.5235202220415475
280.0	540.0	0.194183349609375	-0.666015625	0.6937463412585737
280.0	560.0	0.1685791015625	-0.6781005859375	0.6987412383224569
280.0	580.0	0.8719482421875	-0.3209228515625	0.9291314297282584
280.0	600.0	-0.098236083984375	-0.5401611328125	0.5490212906599055
280.0	620.0	-0.477569580078125	-0.81005859375	0.9403550548193083
280.0	640.0	-0.626983642578125	-0.92919921875	1.1209458845930718
280.0	660.0	-0.579864501953125	-0.902587890625	1.0728036823800675
280.0	680.0	-0.620452880859375	-1.2493896484375	1.3949681971247507
280.0	700.0	-0.634979248046875	-1.6405029296875	1.759104461867869
280.0	720.0	-0.686614990234375	-1.3634033203125	1.5265348861567822
280.0	740.0	-0.591949462890625	-1.496826171875	1.609625035660935
280.0	760.0	-0.5760498046875	-1.533447265625	1.6380762784233511
280.0	780.0	-0.5587158203125	-1.166015625	1.2929639614512116
280.0	800.0	-0.316925048828125	-1.1390380859375	1.18230674860244
300.0	0.0	1.984466552734375	-0.9497631788253784	2.200035816702524
300.0	20.0	1.92864990234375	-0.9620742797851562	2.155290552485832
300.0	40.0	1.2474365234375	-0.3791847229003906	1.303794053555577
300.0	60.0	0.175628662109375	-0.058300018310546875	0.18505220638873537
300.0	80.0	-1.000274658203125	0.092193603515625	1.0045143365689584
300.0	100.0	-0.52264404296875	0.22344207763671875	0.5684040444167635
300.0	120.0	-0.102142333984375	0.2137451171875	0.23689666843008517
300.0	140.0	0.0419921875	0.2297821044921875	0.2335875839078219
300.0	160.0	0.18023681640625	0.288543701171875	0.3402099020813835
300.0	180.0	0.258819580078125	0.3646697998046875	0.44718188460782693
300.0	200.0	0.291412353515625	0.4792327880859375	0.560878975321893
300.0	220.0	0.273223876953125	0.5592498779296875	0.6224240619558877
300.0	240.0	0.39013671875	0.3011932373046875	0.4928732347319079
300.0	260.0	0.4227294921875	0.090850830078125	0.43238188779247677
300.0	280.0	0.284271240234375	-0.097747802734375	0.30060733684291213
300.0	300.0	0.08245849609375	-0.23583984375	0.24983961951233316
300.0	320.0	-0.073883056640625	-0.320953369140625	0.3293474931152203
300.0	340.0	-0.111328125	-0.422119140625	0.4365529982694016
300.0	360.0	-0.20654296875	-0.53253173828125	0.5711830268984831
300.0	380.0	-0.216033935546875	-0.635498046875	0.671214145329053
300.0	400.0	-0.209747314453125	-0.653472900390625	0.6863095274475168
300.0	420.0	-0.21209716796875	-0.706756591796875	0.7378957166894918
300.0	440.0	-0.197662353515625	-0.676483154296875	0.7047693694002213
300.0	460.0	-0.181396484375	-0.5850830078125	0.6125575977608404
300.0	480.0	-0.111968994140625	-0.5738525390625	0.584674090615739
300.0	500.0	-0.171783447265625	-0.551361083984375	0.577502032625762
300.0	520.0	0.045318603515625	-0.5478515625	0.5497227577227433
300.0	540.0	0.148040771484375	-0.6793212890625	0.6952650457165422
300.0	560.0	0.0255126953125	-0.67431640625	0.6747988688194605
300.0	580.0	0.131744384765625	-0.7874755859375	0.7984199279607705
300.0	600.0	-0.708892822265625	-0.630859375	0.9489534153398225
300.0	620.0	-0.929840087890625	-0.8731689453125	1.2755495271084494
300.0	640.0	-0.99365234375	-0.9677734375	1.3870581842772258
300.0	660.0	-0.8785400390625	-0.9261474609375	1.2765507117372648
300.0	680.0	-0.811004638671875	-1.220703125	1.4655526750451735
300.0	700.0	-0.892364501953125	-1.66650390625	1.8903834727093225
300.0	720.0	-0.804534912109375	-1.4102783203125	1.6236259931235044
300.0	740.0	-0.739501953125	-1.50537109375	1.6772016183434122
300.0	760.0	-0.67852783203125	-1.5355224609375	1.678758245514995
300.0	780.0	-0.6669921875	-1.1025390625	1.2885926286163576
300.0	800.0	-0.43341064453125	-1.229248046875	1.3034168740426049
320.0	0.0	2.924896240234375	-1.7808325290679932	3.424380602784084
320.0	20.0	2.598876953125	-1.4883441925048828	2.9948839464739354
320.0	40.0	1.237152099609375	-0.18597793579101562	1.2510528007118533
320.0	60.0	-0.770538330078125	-0.01290130615234375	0.7706463273253316
320.0	80.0	-0.686492919921875	0.13961029052734375	0.7005451893518299
320.0	100.0	-0.340057373046875	0.2293853759765625	0.41019101364541183
320.0	120.0	-0.062591552734375	0.1893463134765625	0.19942349134659318
320.0	140.0	0.071746826171875	0.16217041015625	0.17733259428538117
320.0	160.0	0.11163330078125	0.1663665771484375	0.200349274606633
320.0	180.0	0.174591064453125	0.17413330078125	0.24658557587143765
320.0	200.0	0.282257080078125	0.2255096435546875	0.36128058152963505
320.0	220.0	0.36322021484375	0.29876708984375	0.47030915198924556
320.0	240.0	0.6748046875	0.314727783203125	0.7445904537340818
320.0	260.0	0.938690185546875	0.0845947265625	0.9424943141495394
320.0	280.0	0.970123291015625	-0.1009521484375	0.975361746248608
320.0	300.0	0.83056640625	-0.214935302734375	0.8579264184955243
320.0	320.0	0.724151611328125	-0.323089599609375	0.7929580351852588
320.0	340.0	0.577728271484375	-0.462310791015625	0.7399332558831347
320.0	360.0	0.3643798828125	-0.6015625	0.7033136856372846
320.0	380.0	0.206329345703125	-0.682373046875	0.7128848251995203
320.0	400.0	0.014556884765625	-0.6964111328125	0.6965632554185364
320.0	420.0	-0.1123046875	-0.706390380859375	0.71526198906773
320.0	440.0	-0.052337646484375	-0.689666748046875	0.6916498048876145
320.0	460.0	-0.071990966796875	-0.638702392578125	0.6427467974135461
320.0	480.0	0.00177001953125	-0.607086181640625	0.6070887619682438
320.0	500.0	-0.080902099609375	-0.572998046875	0.5786811829010599
320.0	520.0	-0.1766357421875	-0.5701904296875	0.5969232040433216
320.0	540.0	-0.22979736328125	-0.6270751953125	0.6678548710215602
320.0	560.0	-0.322845458984375	-0.62890625	0.7069315820331514
320.0	580.0	-0.583892822265625	-0.8642578125	1.0430112148776742
320.0	600.0	-1.340057373046875	-0.67822265625	1.5019120262212755
320.0	620.0	-1.28753662109375	-0.974609375	1.614810820032923
320.0	640.0	-1.2515869140625	-1.0640869140625	1.6427874981663166
320.0	660.0	-0.969879150390625	-1.0135498046875	1.4028359750678303
320.0	680.0	-0.9093017578125	-1.2978515625	1.584691883315048
320.0	700.0	-0.77752685546875	-1.7408447265625	1.9065907722884814
320.0	720.0	-0.702972412109375	-1.5279541015625	1.6819078300158246
320.0	740.0	-0.7423095703125	-1.5927734375	1.7572565895119285
320.0	760.0	-0.61700439453125	-1.5888671875	1.7044627782339614
320.0	780.0	-0.62762451171875	-1.250244140625	1.3989363598381965
320.0	800.0	-0.538116455078125	-1.414794921875	1.5136756555448512
340.0	0.0	3.836181640625	-2.5596561431884766	4.61173819196524
340.0	20.0	3.4234619140625	-1.8614845275878906	3.8968212845196772
340.0	40.0	1.908935546875	-0.09141921997070312	1.9111233335143514
340.0	60.0	-0.55877685546875	0.064361572265625	0.5624713203284658
340.0	80.0	-0.589080810546875	0.16571044921875	0.6119445680246236
340.0	100.0	-0.338592529296875	0.229705810546875	0.4091572561921052
340.0	120.0	-0.1517333984375	0.16947174072265625	0.22747240515051567
340.0	140.0	-0.103363037109375	0.11016845703125	0.15106623171682151
340.0	160.0	-0.0697021484375	0.1165924072265625	0.13583879754947725
340.0	180.0	0.0421142578125	0.0982818603515625	0.1069249025496949
340.0	200.0	0.240478515625	0.16851806640625	0.2936464799423018
340.0	220.0	0.41571044921875	0.2503204345703125	0.48525817618369405
340.0	240.0	0.82000732421875	0.4239501953125	0.9231174247504491
340.0	260.0	1.076080322265625	0.1396484375	1.0851039333001622
340.0	280.0	1.14324951171875	-0.065399169921875	1.1451185517105338
340.0	300.0	1.0111083984375	-0.237884521484375	1.0387151866381354
340.0	320.0	0.834808349609375	-0.369049072265625	0.9127443225337789
340.0	340.0	0.71820068359375	-0.5467529296875	0.9026355787561191
340.0	360.0	0.523895263671875	-0.694366455078125	0.8698339043953076
340.0	380.0	0.310302734375	-0.77105712890625	0.8311539466294744
340.0	400.0	0.16510009765625	-0.791900634765625	0.8089280917289886
340.0	420.0	-0.10101318359375	-0.57830810546875	0.5870638194528764
340.0	440.0	-0.142913818359375	-0.417083740234375	0.44088910833218825
340.0	460.0	-0.0909423828125	-0.397003173828125	0.40728618564986924
340.0	480.0	-0.02886962890625	-0.345306396484375	0.3465111295849081
340.0	500.0	-0.2047119140625	-0.575347900390625	0.6106817290889199
340.0	520.0	-0.243499755859375	-0.6826171875	0.7247470978030788
340.0	540.0	-0.43658447265625	-0.675537109375	0.8043359919258037
340.0	560.0	-0.602569580078125	-0.6492919921875	0.8858161152035677
340.0	580.0	-0.933868408203125	-0.78466796875	1.2197598226790753
340.0	600.0	-1.475921630859375	-0.6568603515625	1.6154906938430218
340.0	620.0	-1.3572998046875	-1.0911865234375	1.741536904213156
340.0	640.0	-1.357666015625	-1.2022705078125	1.8134804614163311
340.0	660.0	-1.0916748046875	-1.202392578125	1.624038728331186
340.0	680.0	-0.813446044921875	-1.40234375	1.6211916793405718
340.0	700.0	-0.76483154296875	-1.893798828125	2.042410656681849
340.0	720.0	-0.706939697265625	-1.7088623046875	1.8493172015508554
340.0	740.0	-0.67950439453125	-1.7025146484375	1.8331072937314785
340.0	760.0	-0.617034912109375	-1.647216796875	1.7589926829492382
340.0	780.0	-0.631622314453125	-1.419189453125	1.553398033981104
340.0	800.0	-0.502593994140625	-1.34423828125	1.435122740299303
360.0	0.0	4.208709716796875	-2.549715042114258	4.920801182352742
360.0	20.0	3.65753173828125	-1.539377212524414	3.968276782052141
360.0	40.0	2.50177001953125	-0.03665924072265625	2.5020385949372868
360.0	60.0	-0.5838623046875	0.1212005615234375	0.5963092879945738
360.0	80.0	-0.51470947265625	0.1872406005859375	0.5477087581460219
360.0	100.0	-0.39813232421875	0.21706390380859375	0.45346012605790414
360.0	120.0	-0.297119140625	0.16123199462890625	0.33804665331541767
360.0	140.0	-0.2921142578125	0.100921630859375	0.30905649191153334
360.0	160.0	-0.2227783203125	0.1004791259765625	0.24438951441965093
360.0	180.0	-0.09466552734375	0.1090087890625	0.1443761689481436
360.0	200.0	0.149261474609375	0.159423828125	0.21839172323280623
360.0	220.0	0.400054931640625	0.2315521240234375	0.4622340689193631
360.0	240.0	0.772125244140625	0.5889129638671875	0.9710797452578521
360.0	260.0	1.0714111328125	0.1781005859375	1.086113085376401
360.0	280.0	0.94927978515625	-0.301055908203125	0.9958748768647117
360.0	300.0	0.870819091796875	-0.447479248046875	0.9790625966047988
360.0	320.0	0.8341064453125	-0.5992431640625	1.027047190633172
360.0	340.0	0.789520263671875	-0.74627685546875	1.0864029601196936
360.0	360.0	0.697509765625	-0.77618408203125	1.0435428128931445
360.0	380.0	0.57647705078125	-0.751373291015625	0.9470415051776236
360.0	400.0	0.304351806640625	-0.87286376953125	0.9244031492621146
360.0	420.0	-0.128204345703125	-0.45269775390625	0.47050144595838395
360.0	440.0	-0.287017822265625	-0.08795166015625	0.30019114714185424
360.0	460.0	-0.331817626953125	-0.075927734375	0.3403938283872429
360.0	480.0	-0.36810302734375	-0.075836181640625	0.3758336935207691
360.0	500.0	-0.489990234375	-0.53155517578125	0.7229393713740475
360.0	520.0	-0.4625244140625	-0.7364501953125	0.8696480459241419
360.0	540.0	-0.5548095703125	-0.7532958984375	0.935557785448393
360.0	560.0	-0.619354248046875	-0.7381591796875	0.9635759747578978
360.0	580.0	-0.72662353515625	-0.8128662109375	1.0902904377856637
360.0	600.0	-1.13250732421875	-0.6380615234375	1.299882820526718
360.0	620.0	-1.3934326171875	-1.3951416015625	1.9718201102160369
360.0	640.0	-1.42193603515625	-1.4937744140625	2.0623443185325874
360.0	660.0	-1.417022705078125	-1.53857421875	2.0916892630859634
360.0	680.0	-0.931976318359375	-1.695068359375	1.934382744168524
360.0	700.0	-0.6849365234375	-2.0787353515625	2.1886705332174414
360.0	720.0	-0.572113037109375	-1.901611328125	1.9858093993341455
360.0	740.0	-0.5040283203125	-1.8438720703125	1.911520012805397
360.0	760.0	-0.265869140625	-1.347900390625	1.3738711231348097
360.0	780.0	-0.39093017578125	-0.98388671875	1.058706511583357
360.0	800.0	-0.420654296875	-0.8023681640625	0.905949616800199
380.0	0.0	-1.22784423828125	-0.7363022565841675	1.4316921758993448
380.0	20.0	-1.1934814453125	-0.4577312469482422	1.2782471806102318
380.0	40.0	-1.175933837890625	-0.06174468994140625	1.1775537345837492
380.0	60.0	-0.784637451171875	0.16507339477539062	0.8018136662867306
380.0	80.0	-0.47137451171875	0.19580841064453125	0.5104261591819402
380.0	100.0	-0.444915771484375	0.19835662841796875	0.4871297524816984
380.0	120.0	-0.39703369140625	0.15816497802734375	0.42737795028061926
380.0	140.0	-0.37200927734375	0.0870361328125	0.38205521962770544
380.0	160.0	-0.33758544921875	0.0869598388671875	0.3486057215537812
380.0	180.0	-0.25518798828125	0.113739013671875	0.27938767437752576
380.0	200.0	0.02447509765625	0.1541900634765625	0.15612048578001975
380.0	220.0	0.240264892578125	0.24114990234375	0.3404122412692853
380.0	240.0	0.61846923828125	0.527862548828125	0.8131070465538435
380.0	260.0	0.935272216796875	-0.164154052734375	0.9495686771062222
380.0	280.0	1.170379638671875	-0.9273681640625	1.4932515562805755
380.0	300.0	0.819366455078125	-0.66461181640625	1.0550214472768351
380.0	320.0	0.68878173828125	-0.771759033203125	1.0344236503098538
380.0	340.0	0.5491943359375	-0.860260009765625	1.020618294480255
380.0	360.0	0.201019287109375	-0.76385498046875	0.789862763381637
380.0	380.0	0.050323486328125	-0.72259521484375	0.7243454271211369
380.0	400.0	-0.1998291015625	-0.947662353515625	0.9685017326272831
380.0	420.0	-0.314788818359375	-0.47393798828125	0.5689544945777033
380.0	440.0	-0.41009521484375	-0.228668212890625	0.4695393879370863
380.0	460.0	-0.4840087890625	-0.17181396484375	0.5135995973568096
380.0	480.0	-0.542572021484375	-0.154937744140625	0.5642606694224105
380.0	500.0	-0.585601806640625	-0.48486328125	0.7602775002887304
380.0	520.0	-0.508575439453125	-0.8131103515625	0.959060697470724
380.0	540.0	-0.436492919921875	-0.8721923828125	0.9753182156496776
380.0	560.0	-0.42926025390625	-0.8360595703125	0.9398191159445419
380.0	580.0	-0.423614501953125	-0.8582763671875	0.9571246359474646
380.0	600.0	-0.59698486328125	-0.8521728515625	1.0404756104431738
380.0	620.0	-1.268890380859375	-1.6016845703125	2.0433982141067335
380.0	640.0	-1.5396728515625	-1.749755859375	2.3307162112225814
380.0	660.0	-1.758453369140625	-1.836669921875	2.542737629674429
380.0	680.0	-1.17315673828125	-1.978759765625	2.3003884329893083
380.0	700.0	-0.638580322265625	-2.3211669921875	2.4074054568363916
380.0	720.0	-0.528656005859375	-2.133544921875	2.198065309809922
380.0	740.0	-0.147125244140625	-1.8665771484375	1.8723664407728813
380.0	760.0	-0.07391357421875	-1.07275390625	1.0752972425466478
380.0	780.0	-0.49530029296875	-0.77734375	0.9217297249622538
380.0	800.0	-0.7430419921875	-0.606201171875	0.9589532120685514
400.0	0.0	-1.589569091796875	-0.42333489656448364	1.6449748728309512
400.0	20.0	-1.24609375	-0.226318359375	1.266479227456674
400.0	40.0	-0.975006103515625	-0.043407440185546875	0.975971878568324
400.0	60.0	-0.507843017578125	0.17383193969726562	0.5367700380626415
400.0	80.0	-0.4000244140625	0.1986846923828125	0.44664878689334786
400.0	100.0	-0.41741943359375	0.18454742431640625	0.45639537175955974
400.0	120.0	-0.4124755859375	0.1473236083984375	0.4379958385487471
400.0	140.0	-0.45611572265625	0.081451416015625	0.46333129143754537
400.0	160.0	-0.399078369140625	0.079986572265625	0.40701522877988855
400.0	180.0	-0.347442626953125	0.1197967529296875	0.36751549768218617
400.0	200.0	-0.17352294921875	0.154510498046875	0.23234394313660567
400.0	220.0	0.05303955078125	0.250274658203125	0.2558331457918771
400.0	240.0	0.346893310546875	0.3234100341796875	0.47426682269612463
400.0	260.0	0.68853759765625	-0.885162353515625	1.1214260633084823
400.0	280.0	0.93536376953125	-1.297698974609375	1.5996649680648547
400.0	300.0	0.64337158203125	-0.98162841796875	1.1736785520444788
400.0	320.0	0.5057373046875	-1.002105712890625	1.1224910160712223
400.0	340.0	0.44744873046875	-0.88958740234375	0.995779148610171
400.0	360.0	0.150299072265625	-0.674407958984375	0.6909528972841622
400.0	380.0	-0.251678466796875	-0.518646240234375	0.5764858828787386
400.0	400.0	-0.325531005859375	-0.829254150390625	0.890860753269496
400.0	420.0	-0.40533447265625	-0.405609130859375	0.5734237540946642
400.0	440.0	-0.56854248046875	-0.3388671875	0.6618697174381973
400.0	460.0	-0.622955322265625	-0.308746337890625	0.6952680308341098
400.0	480.0	-0.734375	-0.30816650390625	0.7964127289005374
400.0	500.0	-0.7880859375	-0.618255615234375	1.0016583502642453
400.0	520.0	-0.637908935546875	-0.9478759765625	1.1425395734918158
400.0	540.0	-0.4652099609375	-1.0172119140625	1.1185438685479283
400.0	560.0	-0.2669677734375	-0.9835205078125	1.0191096022224175
400.0	580.0	-0.025726318359375	-0.9168701171875	0.9172309715920782
400.0	600.0	0.1572265625	-0.9586181640625	0.9714262588720384
400.0	620.0	-0.3861083984375	-1.7584228515625	1.80031403378443
400.0	640.0	-0.788909912109375	-1.9339599609375	2.0886790035651237
400.0	660.0	-1.4681396484375	-2.0921630859375	2.5558913133139503
400.0	680.0	-1.286834716796875	-2.23486328125	2.5788674789979438
400.0	700.0	-0.958282470703125	-2.709716796875	2.8741729963458003
400.0	720.0	-0.804840087890625	-2.4139404296875	2.5445777577342104
400.0	740.0	-0.020660400390625	-1.8802490234375	1.8803625294825392
400.0	760.0	-0.533447265625	-0.753173828125	0.9229500531314012
400.0	780.0	-1.049560546875	-0.5308837890625	1.1761866089383546
400.0	800.0	-1.332763671875	-0.4012451171875	1.3918536737518579
420.0	0.0	-0.3782958984375	-0.29313528537750244	0.4785771435285905
420.0	20.0	-0.30523681640625	-0.1863994598388672	0.35765104881440546
420.0	40.0	-0.22845458984375	-0.040790557861328125	0.23206759625444134
420.0	60.0	-0.238922119140625	0.18608474731445312	0.3028387561025353
420.0	80.0	-0.34246826171875	0.20325469970703125	0.3982423674568763
420.0	100.0	-0.4453125	0.1684417724609375	0.47610487643588806
420.0	120.0	-0.4971923828125	0.12701416015625	0.5131596850951652
420.0	140.0	-0.53131103515625	0.0779876708984375	0.5370041833086302
420.0	160.0	-0.495361328125	0.068206787109375	0.5000350099838485
420.0	180.0	-0.4404296875	0.11395263671875	0.45493242690151586
420.0	200.0	-0.41412353515625	0.134521484375	0.43542431274420496
420.0	220.0	-0.35540771484375	0.2606048583984375	0.44071480119384004
420.0	240.0	-0.15625	0.1375885009765625	0.20819379938167595
420.0	260.0	0.495025634765625	-1.098052978515625	1.2044794405477188
420.0	280.0	0.7205810546875	-1.35626220703125	1.535800843402499
420.0	300.0	0.597686767578125	-1.00091552734375	1.1657878730780333
420.0	320.0	0.55987548828125	-0.918609619140625	1.075780737304704
420.0	340.0	0.488800048828125	-0.504180908203125	0.7022277949005616
420.0	360.0	0.4134521484375	-0.200592041015625	0.4595430839066112
420.0	380.0	0.04400634765625	-0.03009033203125	0.0533102871479193
420.0	400.0	-0.28875732421875	-0.384033203125	0.4804813143010036
420.0	420.0	-0.3310546875	-0.314422607421875	0.45657286622585574
420.0	440.0	-0.516448974609375	-0.370330810546875	0.6355033065337901
420.0	460.0	-0.78302001953125	-0.412078857421875	0.884832942266978
420.0	480.0	-1.00531005859375	-0.4444580078125	1.0991775264343906
420.0	500.0	-1.04736328125	-0.615814208984375	1.2149884702736147
420.0	520.0	-0.746246337890625	-0.99462890625	1.2434509471479926
420.0	540.0	-0.108489990234375	-1.113037109375	1.1183119800963015
420.0	560.0	0.48419189453125	-1.035400390625	1.1430204546009506
420.0	580.0	0.7734375	-0.9322509765625	1.2113205396211133
420.0	600.0	0.632293701171875	-1.166015625	1.3264191503012044
420.0	620.0	-0.639129638671875	-2.0001220703125	2.099755936098289
420.0	640.0	-1.34613037109375	-2.232421875	2.6068706151168133
420.0	660.0	-1.843292236328125	-2.410400390625	3.0344284983556116
420.0	680.0	-1.990875244140625	-2.5223388671875	3.213374798970191
420.0	700.0	-1.766693115234375	-3.06005859375	3.533435036985931
420.0	720.0	-1.123870849609375	-2.4705810546875	2.714195356709332
420.0	740.0	-0.30853271484375	-1.760009765625	1.7868482899295681
420.0	760.0	-1.260162353515625	-0.530029296875	1.3670918816099544
420.0	780.0	-1.62615966796875	-0.39208984375	1.6727611040731831
420.0	800.0	-1.865570068359375	-0.3099365234375	1.8911404835492596
440.0	0.0	0.28656005859375	0.04728424549102783	0.2904349618295105
440.0	20.0	0.378814697265625	0.06892585754394531	0.3850342175737312
440.0	40.0	0.406768798828125	0.12817001342773438	0.4264837723080929
440.0	60.0	0.369354248046875	0.22090530395507812	0.43037392331059965
440.0	80.0	0.01641845703125	0.216796875	0.21741768727739844
440.0	100.0	-0.298553466796875	0.16033172607421875	0.3388811516186332
440.0	120.0	-0.448150634765625	0.1152191162109375	0.462725011406626
440.0	140.0	-0.48748779296875	0.063140869140625	0.49155988205851014
440.0	160.0	-0.447967529296875	0.0555572509765625	0.4513995075766248
440.0	180.0	-0.448089599609375	0.088653564453125	0.4567753756151205
440.0	200.0	-0.697174072265625	0.132537841796875	0.7096604586332877
440.0	220.0	-0.894805908203125	0.3274383544921875	0.9528344501264482
440.0	240.0	-0.636199951171875	0.0768585205078125	0.6408257251747513
440.0	260.0	0.180023193359375	-1.16363525390625	1.177478388031292
440.0	280.0	0.500091552734375	-1.37200927734375	1.4603085352875251
440.0	300.0	0.681243896484375	-1.07220458984375	1.2703211912659012
440.0	320.0	0.749053955078125	-0.9710693359375	1.22640021315078
440.0	340.0	0.83203125	-0.47515869140625	0.9581501881205589
440.0	360.0	0.6416015625	-0.02520751953125	0.6420965535208546
440.0	380.0	0.01629638671875	0.132568359375	0.13356624621312901
440.0	400.0	-0.471954345703125	-0.0655517578125	0.4764849812747234
440.0	420.0	-0.42041015625	-0.0511474609375	0.4235100497491205
440.0	440.0	-0.38079833984375	-0.216705322265625	0.4381421827740448
440.0	460.0	-0.503265380859375	-0.300811767578125	0.5863137070587789
440.0	480.0	-0.540802001953125	-0.341949462890625	0.6398407930787898
440.0	500.0	-0.545318603515625	-0.435211181640625	0.6976970345108688
440.0	520.0	-0.351715087890625	-0.72216796875	0.8032621478312115
440.0	540.0	0.111175537109375	-0.9012451171875	0.9080764071959301
440.0	560.0	0.625152587890625	-0.91845703125	1.1110261366857708
440.0	580.0	0.9150390625	-0.8807373046875	1.270037277314757
440.0	600.0	0.4755859375	-1.36669921875	1.447082837462878
440.0	620.0	-0.786224365234375	-2.139404296875	2.2792980274583243
440.0	640.0	-1.476806640625	-2.5390625	2.9373110548085215
440.0	660.0	-1.921051025390625	-2.758544921875	3.361548323043523
440.0	680.0	-2.0689697265625	-2.8936767578125	3.557246253513575
440.0	700.0	-1.863433837890625	-3.2576904296875	3.75298982197838
440.0	720.0	-0.960418701171875	-2.333984375	2.523863535198528
440.0	740.0	-0.452056884765625	-1.4197998046875	1.4900291649678086
440.0	760.0	-1.68707275390625	-0.3958740234375	1.7328966268665342
440.0	780.0	-2.080474853515625	-0.3017578125	2.1022448462335794
440.0	800.0	-2.29998779296875	-0.2554931640625	2.3141349581837116
460.0	0.0	0.474761962890625	0.27875715494155884	0.5505492465155787
460.0	20.0	0.555908203125	0.26293182373046875	0.6149529040763175
460.0	40.0	0.630523681640625	0.2742347717285156	0.6875789577456827
460.0	60.0	0.7275390625	0.26175689697265625	0.7731945166490336
460.0	80.0	0.624755859375	0.239654541015625	0.6691443662266049
460.0	100.0	0.247955322265625	0.15538787841796875	0.29262131603676345
460.0	120.0	-0.132293701171875	0.0947113037109375	0.16270173453402026
460.0	140.0	-0.304779052734375	0.0450439453125	0.30808964279082546
460.0	160.0	-0.362823486328125	0.029144287109375	0.3639921313743043
460.0	180.0	-0.408050537109375	0.0209503173828125	0.40858800353619046
460.0	200.0	-0.729644775390625	0.03338623046875	0.7304082000085624
460.0	220.0	-1.06549072265625	0.2002410888671875	1.0841434285818712
460.0	240.0	-1.005828857421875	0.0099334716796875	1.0058779072443165
460.0	260.0	-0.303558349609375	-1.242340087890625	1.2788888011072945
460.0	280.0	0.33953857421875	-1.403533935546875	1.4440200662089848
460.0	300.0	0.79766845703125	-1.116607666015625	1.3722564072167696
460.0	320.0	0.98089599609375	-1.03228759765625	1.4239995222708686
460.0	340.0	1.32891845703125	-0.505828857421875	1.4219307642916508
460.0	360.0	1.14837646484375	0.019287109375	1.148538417988302
460.0	380.0	0.1754150390625	0.25164794921875	0.30675254893040577
460.0	400.0	-0.539947509765625	0.174530029296875	0.5674540020375817
460.0	420.0	-0.5118408203125	0.17816162109375	0.5419617962263815
460.0	440.0	-0.38031005859375	-0.008941650390625	0.38041515976534074
460.0	460.0	-0.24908447265625	-0.159393310546875	0.2957182814192161
460.0	480.0	-0.1468505859375	-0.257232666015625	0.2961988167695697
460.0	500.0	-0.024658203125	-0.405029296875	0.40577919895974296
460.0	520.0	0.1131591796875	-0.604248046875	0.614752553552891
460.0	540.0	0.4754638671875	-0.73291015625	0.8736264568654569
460.0	560.0	0.772705078125	-0.7894287109375	1.1046586927248638
460.0	580.0	0.8956298828125	-0.7613525390625	1.1755043920477917
460.0	600.0	0.539031982421875	-1.05859375	1.1879293773674928
460.0	620.0	-0.685516357421875	-1.701416015625	1.8343252531975365
460.0	640.0	-1.462432861328125	-2.390869140625	2.8026710690848637
460.0	660.0	-1.845733642578125	-2.9444580078125	3.475135341122108
460.0	680.0	-1.968658447265625	-3.01806640625	3.6033790966986934
460.0	700.0	-1.30194091796875	-2.280517578125	2.625987543385998
460.0	720.0	-0.912139892578125	-1.5784912109375	1.8230835654569892
460.0	740.0	-1.0118408203125	-0.993408203125	1.4179850858477723
460.0	760.0	-1.861236572265625	-0.3382568359375	1.891723887092813
460.0	780.0	-2.236572265625	-0.2904052734375	2.2553471400658602
460.0	800.0	-2.4813232421875	-0.25439453125	2.494329891924842
480.0	0.0	0.378082275390625	0.31486454606056213	0.49202224475167405
480.0	20.0	0.18353271484375	0.38569068908691406	0.4271317888734762
480.0	40.0	0.2720947265625	0.3861541748046875	0.4723881740075748
480.0	60.0	0.291534423828125	0.3659515380859375	0.46788123333198584
480.0	80.0	0.259521484375	0.32596588134765625	0.4166595212580143
480.0	100.0	0.30548095703125	0.1905517578125	0.36003970269146995
480.0	120.0	0.18511962890625	0.08185577392578125	0.20240959644092055
480.0	140.0	0.030731201171875	0.0400848388671875	0.05050941528541621
480.0	160.0	-0.188079833984375	0.0279388427734375	0.19014363751414068
480.0	180.0	-0.328643798828125	-0.036407470703125	0.3306542762935027
480.0	200.0	-0.6357421875	-0.0954132080078125	0.6428622008094949
480.0	220.0	-1.035797119140625	0.042877197265625	1.0366841978468533
480.0	240.0	-1.077301025390625	-0.0980682373046875	1.0817554614956841
480.0	260.0	-0.771728515625	-1.30865478515625	1.519257137070982
480.0	280.0	-0.15240478515625	-1.436553955078125	1.4446156874370173
480.0	300.0	0.397674560546875	-1.088134765625	1.1585259273179533
480.0	320.0	0.6568603515625	-1.0115966796875	1.2061481516835257
480.0	340.0	1.15948486328125	-0.452880859375	1.244791637570954
480.0	360.0	0.987640380859375	0.02569580078125	0.9879745928321442
480.0	380.0	0.37799072265625	0.22711181640625	0.4409725201931979
480.0	400.0	-0.366180419921875	0.255828857421875	0.44669509088856435
480.0	420.0	-0.3221435546875	0.29205322265625	0.43482359031059875
480.0	440.0	-0.229339599609375	0.13140869140625	0.2643196854683576
480.0	460.0	-0.043060302734375	-0.014251708984375	0.04535747877198796
480.0	480.0	0.219482421875	-0.1551513671875	0.26878333328587534
480.0	500.0	0.426239013671875	-0.324493408203125	0.5357011001885779
480.0	520.0	0.6700439453125	-0.5311279296875	0.8550179918247747
480.0	540.0	0.907012939453125	-0.6112060546875	1.0937300003300894
480.0	560.0	1.01263427734375	-0.7044677734375	1.2335732744606165
480.0	580.0	0.90374755859375	-0.71923828125	1.1550166037246468
480.0	600.0	0.230804443359375	-1.0198974609375	1.0456871051615728
480.0	620.0	-0.897003173828125	-1.6092529296875	1.8423652421725534
480.0	640.0	-1.510040283203125	-2.2550048828125	2.713902849846396
480.0	660.0	-1.326629638671875	-1.9149169921875	2.329560749405581
480.0	680.0	-1.266571044921875	-0.6053466796875	1.4037972839563306
480.0	700.0	-1.634552001953125	1.3699951171875	2.1327556982004667
480.0	720.0	-0.458984375	-1.167724609375	1.2546901688600804
480.0	740.0	-0.943511962890625	-0.958251953125	1.3447905523856112
480.0	760.0	-0.713592529296875	-0.4552001953125	0.8464168687359968
480.0	780.0	-0.64398193359375	-0.46630859375	0.7950826594765148
480.0	800.0	-0.612457275390625	-0.4569091796875	0.7641138087102025
500.0	0.0	0.047210693359375	0.3373514711856842	0.34063890658381707
500.0	20.0	-0.052734375	0.37429237365722656	0.3779890147670981
500.0	40.0	-0.1024169921875	0.36714935302734375	0.3811664829403702
500.0	60.0	-0.153961181640625	0.2507514953613281	0.294245404175018
500.0	80.0	-0.175689697265625	0.1858673095703125	0.2557606820685958
500.0	100.0	-0.128814697265625	0.13130950927734375	0.18394404980398643
500.0	120.0	0.01708984375	0.03998565673828125	0.04348465826232363
500.0	140.0	0.30926513671875	0.086578369140625	0.32115531879873555
500.0	160.0	0.486328125	0.130950927734375	0.5036498690960906
500.0	180.0	0.078765869140625	-0.0139312744140625	0.07998839008429895
500.0	200.0	-0.106292724609375	-0.120697021484375	0.1608288354123231
500.0	220.0	-0.426177978515625	-0.0373077392578125	0.42780782692722374
500.0	240.0	-0.732635498046875	-0.10150146484375	0.7396332336799231
500.0	260.0	-0.91900634765625	-1.305755615234375	1.5967374216659986
500.0	280.0	-0.34503173828125	-1.47711181640625	1.5168738308074117
500.0	300.0	0.186248779296875	-1.203277587890625	1.217606488693887
500.0	320.0	0.46142578125	-1.201263427734375	1.286836265580945
500.0	340.0	0.889862060546875	-1.077484130859375	1.3974357012236782
500.0	360.0	0.99517822265625	-0.369903564453125	1.0617006837354772
500.0	380.0	0.469085693359375	0.069305419921875	0.47417784527009804
500.0	400.0	-0.346160888671875	0.1949462890625	0.39728002273628366
500.0	420.0	-0.311492919921875	0.349853515625	0.4684285661193473
500.0	440.0	-0.1182861328125	0.1995849609375	0.23200380567602719
500.0	460.0	0.137603759765625	0.1341552734375	0.19217812594758601
500.0	480.0	0.51617431640625	0.02142333984375	0.5166187031143185
500.0	500.0	0.81121826171875	-0.1734619140625	0.8295565705702153
500.0	520.0	1.015350341796875	-0.2994384765625	1.0585838265499345
500.0	540.0	1.170166015625	-0.3662109375	1.2261317037204105
500.0	560.0	1.382720947265625	-0.52734375	1.4798677808071943
500.0	580.0	0.839630126953125	-0.587158203125	1.024565032384133
500.0	600.0	0.458740234375	-0.788818359375	0.9125113734751455
500.0	620.0	0.24908447265625	-0.841796875	0.8778753062241856
500.0	640.0	0.10357666015625	-0.82958984375	0.8360307610263349
500.0	660.0	0.042510986328125	-0.707763671875	0.7090392084959567
500.0	680.0	0.004547119140625	-0.3935546875	0.39358095526295694
500.0	700.0	-0.358734130859375	0.40869140625	0.5438003697921083
500.0	720.0	0.2052001953125	-0.783447265625	0.8098745200162661
500.0	740.0	-0.5784912109375	-0.808837890625	0.9944198381180026
500.0	760.0	-0.562530517578125	-0.4266357421875	0.7060160336129713
500.0	780.0	-0.549163818359375	-0.4345703125	0.7003086861530394
500.0	800.0	-0.516357421875	-0.426025390625	0.6694196147279975
520.0	0.0	-0.4249267578125	0.506500780582428	0.6611397660371457
520.0	20.0	-0.2821044921875	0.45768165588378906	0.5376387659431696
520.0	40.0	-0.2882080078125	0.4460334777832031	0.5310458728496336
520.0	60.0	-0.300537109375	0.3077850341796875	0.43017924331198515
520.0	80.0	-0.3134765625	0.172760009765625	0.3579295687855856
520.0	100.0	-0.2535400390625	0.16487884521484375	0.30243608416853046
520.0	120.0	-0.1248779296875	0.07688140869140625	0.14664667853521685
520.0	140.0	0.3148193359375	0.125244140625	0.3388175158415268
520.0	160.0	0.9014892578125	0.250213623046875	0.9355692059434063
520.0	180.0	0.5806884765625	0.0168304443359375	0.580932328820683
520.0	200.0	0.389404296875	-0.0515899658203125	0.39280686220845756
520.0	220.0	0.3265380859375	0.0143585205078125	0.3268536196509064
520.0	240.0	0.133544921875	0.029632568359375	0.13679303807640536
520.0	260.0	-0.470458984375	-0.734039306640625	0.8718631542120621
520.0	280.0	-0.4027099609375	-1.38824462890625	1.4454751683530696
520.0	300.0	-0.246337890625	-1.32049560546875	1.3432762189586531
520.0	320.0	-0.158203125	-1.4989013671875	1.5072271021038344
520.0	340.0	0.2828369140625	-1.543304443359375	1.5690077516855003
520.0	360.0	0.634765625	-0.870361328125	1.0772447447897597
520.0	380.0	0.607666015625	-0.286407470703125	0.6717791495872167
520.0	400.0	0.2386474609375	0.067840576171875	0.24810270935088066
520.0	420.0	0.1282958984375	0.417755126953125	0.43701165161984745
520.0	440.0	0.139404296875	0.394744873046875	0.41863716125543204
520.0	460.0	0.420166015625	0.4259033203125	0.5982751197730019
520.0	480.0	0.686279296875	0.28826904296875	0.7443643694141757
520.0	500.0	0.9739990234375	0.082916259765625	0.9775219710015342
520.0	520.0	1.4793701171875	-0.0335693359375	1.479750939835026
520.0	540.0	1.5401611328125	-0.1700439453125	1.5495196863427465
520.0	560.0	1.9051513671875	-0.357666015625	1.9384340872543133
520.0	580.0	0.90087890625	-0.48974609375	1.0253945777453575
520.0	600.0	0.4527587890625	-0.7825927734375	0.904124974829221
520.0	620.0	0.3096923828125	-0.7147216796875	0.7789328927368554
520.0	640.0	0.2215576171875	-0.6331787109375	0.6708226723347065
520.0	660.0	0.149658203125	-0.5234375	0.5444119710006878
520.0	680.0	0.045654296875	-0.3193359375	0.322582944065793
520.0	700.0	0.070556640625	-0.3541259765625	0.3610864810715429
520.0	720.0	0.83935546875	-1.5889892578125	1.797054385477538
520.0	740.0	-0.43798828125	-0.705078125	0.8300415030983961
520.0	760.0	-0.514404296875	-0.423095703125	0.6660493635206788
520.0	780.0	-0.515869140625	-0.4320068359375	0.6728676515823198
520.0	800.0	-0.4927978515625	-0.427978515625	0.6526985003362534
540.0	0.0	-0.9609375	0.6215311884880066	1.1444220799904046
540.0	20.0	-0.6033935546875	0.5118236541748047	0.791231467278234
540.0	40.0	-0.4891357421875	0.4797248840332031	0.6851202366344076
540.0	60.0	-0.4302978515625	0.3531913757324219	0.5566869757332787
540.0	80.0	-0.4415283203125	0.1719970703125	0.47384623015706334
540.0	100.0	-0.3743896484375	0.1557769775390625	0.40550471709754554
540.0	120.0	-0.3001708984375	0.10311126708984375	0.31738699039130297
540.0	140.0	-0.1468505859375	0.140777587890625	0.2034291617307846
540.0	160.0	0.2584228515625	0.279998779296875	0.38102714682478206
540.0	180.0	0.3236083984375	0.0065460205078125	0.323674598823838
540.0	200.0	0.3157958984375	-0.06072998046875	0.32158230672361715
540.0	220.0	0.3280029296875	0.0316619873046875	0.32952754562200903
540.0	240.0	0.3817138671875	0.1043243408203125	0.3957133362559684
540.0	260.0	0.043212890625	-0.121246337890625	0.12871685347325665
540.0	280.0	-0.375244140625	-0.934600830078125	1.0071181046213573
540.0	300.0	-0.3900146484375	-1.214935302734375	1.2760012601193207
540.0	320.0	-0.5076904296875	-1.428436279296875	1.5159748600843546
540.0	340.0	-0.3128662109375	-1.564605712890625	1.595580240149761
540.0	360.0	0.3287353515625	-1.252288818359375	1.294717813253081
540.0	380.0	0.966064453125	-0.87152099609375	1.301087765765226
540.0	400.0	1.291748046875	-0.1614990234375	1.3018044980628403
540.0	420.0	1.259521484375	0.39288330078125	1.3193754801552793
540.0	440.0	1.202880859375	0.488525390625	1.298298663303651
540.0	460.0	1.5628662109375	0.871490478515625	1.7894262900252502
540.0	480.0	1.6094970703125	0.686370849609375	1.7497387697990852
540.0	500.0	1.7606201171875	0.398895263671875	1.8052425400552639
540.0	520.0	2.1923828125	0.3739013671875	2.2240379108572075
540.0	540.0	0.6051025390625	-0.16845703125	0.6281137270888512
540.0	560.0	0.2041015625	-0.37744140625	0.42909143893454565
540.0	580.0	0.1021728515625	-0.40234375	0.4151141827985105
540.0	600.0	0.099609375	-0.4298095703125	0.4412009681767556
540.0	620.0	0.0667724609375	-0.3978271484375	0.4033918709810135
540.0	640.0	0.406982421875	-0.864990234375	0.9559512525643543
540.0	660.0	0.7940673828125	-1.539794921875	1.7324870590797297
540.0	680.0	0.7059326171875	-1.083251953125	1.2929716369504478
540.0	700.0	0.7510986328125	-1.08984375	1.323596825180111
540.0	720.0	0.790771484375	-1.1263427734375	1.37621494824592
540.0	740.0	0.458740234375	-0.142822265625	0.4804589495395918
540.0	760.0	-0.4879150390625	-0.4383544921875	0.6559083367089656
540.0	780.0	-0.478515625	-0.44091796875	0.6506810728273619
540.0	800.0	-0.4559326171875	-0.4302978515625	0.6269216796975096
560.0	0.0	-1.094970703125	0.5846946835517883	1.2413012179466283
560.0	20.0	-0.856201171875	0.5060901641845703	0.9945892121898813
560.0	40.0	-0.68701171875	0.468505859375	0.8315544732418535
560.0	60.0	-0.6470947265625	0.2998161315917969	0.7131769050576906
560.0	80.0	-0.63720703125	0.08036041259765625	0.6422543083446806
560.0	100.0	-0.60205078125	-0.01969146728515625	0.602372722728692
560.0	120.0	-0.5946044921875	-0.117340087890625	0.6060719415677766
560.0	140.0	-0.575927734375	-0.22772216796875	0.6193142506084517
560.0	160.0	-0.5758056640625	-0.41131591796875	0.7076248632862839
560.0	180.0	-0.5731201171875	-0.31982421875	0.6563186723109907
560.0	200.0	-0.5714111328125	-0.3762054443359375	0.6841353806448434
560.0	220.0	-0.5950927734375	-0.260467529296875	0.6495989091859331
560.0	240.0	-0.5927734375	-0.1433868408203125	0.6098689484848331
560.0	260.0	-0.6358642578125	-0.179779052734375	0.6607903314709671
560.0	280.0	-0.7843017578125	-0.7269287109375	1.069371122713267
560.0	300.0	-0.8594970703125	-1.019866943359375	1.3337405280012171
560.0	320.0	-0.903564453125	-1.197235107421875	1.4999335396591906
560.0	340.0	-0.9112548828125	-1.379608154296875	1.6533917021843472
560.0	360.0	-0.75830078125	-1.247344970703125	1.459756675197185
560.0	380.0	-0.35205078125	-1.012725830078125	1.072172262039157
560.0	400.0	0.517578125	-0.2149658203125	0.5604439484740126
560.0	420.0	0.9893798828125	0.160736083984375	1.0023515556972555
560.0	440.0	0.9481201171875	0.506866455078125	1.0751024880908349
560.0	460.0	0.8544921875	1.016204833984375	1.3277157689474606
560.0	480.0	0.8363037109375	0.8641357421875	1.2025533160129638
560.0	500.0	0.8486328125	0.727203369140625	1.1175877551857556
560.0	520.0	0.8280029296875	0.743896484375	1.1130906661348696
560.0	540.0	-0.1632080078125	0.7623291015625	0.779604074452676
560.0	560.0	-0.6710205078125	1.103759765625	1.2917252579854201
560.0	580.0	-0.7269287109375	1.1563720703125	1.3658776357287914
560.0	600.0	-0.7384033203125	1.239013671875	1.4423572173846861
560.0	620.0	-0.64453125	1.171875	1.3374272121695305
560.0	640.0	-0.4813232421875	1.27099609375	1.3590817244734201
560.0	660.0	-0.021484375	1.0380859375	1.0383082355468412
560.0	680.0	0.079833984375	0.9566650390625	0.959990344756468
560.0	700.0	0.158447265625	0.92626953125	0.9397237788340433
560.0	720.0	0.25927734375	0.6573486328125	0.7066342519596107
560.0	740.0	-0.1168212890625	0.477294921875	0.4913834104097192
560.0	760.0	-1.0849609375	0.219482421875	1.1069384668593798
560.0	780.0	-1.088623046875	-0.7110595703125	1.300271452705321
560.0	800.0	-0.6519775390625	-1.393310546875	1.5383071837169275
580.0	0.0	-0.97119140625	0.4751761257648468	1.0812053912512378
580.0	20.0	-0.8739013671875	0.42241477966308594	0.9706378550468734
580.0	40.0	-0.7769775390625	0.3944053649902344	0.8713493490791732
580.0	60.0	-0.76171875	0.2241973876953125	0.7940276586813363
580.0	80.0	-0.7403564453125	0.02933502197265625	0.7409373857687956
580.0	100.0	-0.693359375	-0.124481201171875	0.7044450243600159
580.0	120.0	-0.6497802734375	-0.15069580078125	0.6670259576070593
580.0	140.0	-0.635986328125	-0.2041473388671875	0.667948160809261
580.0	160.0	-0.6173095703125	-0.3784332275390625	0.7240737623371222
580.0	180.0	-0.5955810546875	-0.4047088623046875	0.7200736461853255
580.0	200.0	-0.583251953125	-0.3738861083984375	0.6928013155858289
580.0	220.0	-0.5953369140625	-0.3088226318359375	0.6706694112448662
580.0	240.0	-0.5869140625	-0.211822509765625	0.6239686629981206
580.0	260.0	-0.60205078125	-0.155517578125	0.6218125604308752
580.0	280.0	-0.6082763671875	-0.112091064453125	0.6185180236735685
580.0	300.0	-0.61279296875	-0.186492919921875	0.6405426072716984
580.0	320.0	-0.677001953125	-0.44781494140625	0.8117079932350967
580.0	340.0	-0.7518310546875	-0.757598876953125	1.0673359326627934
580.0	360.0	-0.776611328125	-0.7325439453125	1.0675887723211028
580.0	380.0	-0.669189453125	-0.22991943359375	0.7075856627418389
580.0	400.0	-0.3968505859375	0.536895751953125	0.6676431951456171
580.0	420.0	-0.1278076171875	1.161407470703125	1.1684186321760608
580.0	440.0	0.1207275390625	1.59185791015625	1.5964293735756403
580.0	460.0	0.2479248046875	1.592132568359375	1.6113202115066871
580.0	480.0	0.52294921875	0.869659423828125	1.0147824391682692
580.0	500.0	0.599365234375	0.584716796875	0.8373365014885943
580.0	520.0	-0.0313720703125	1.4066162109375	1.4069660165291349
580.0	540.0	-0.4669189453125	1.021240234375	1.1229180369902525
580.0	560.0	-0.7305908203125	1.1497802734375	1.3622619512820962
580.0	580.0	-0.7662353515625	1.1903076171875	1.4156089988124165
580.0	600.0	-0.762939453125	1.2447509765625	1.45995945244653
580.0	620.0	-0.664794921875	1.1614990234375	1.3382945376848303
580.0	640.0	-0.509521484375	1.28369140625	1.3811139596426523
580.0	660.0	-0.0462646484375	1.0921630859375	1.0931425451328698
580.0	680.0	0.06396484375	0.97802734375	0.980116822811772
580.0	700.0	0.1414794921875	0.95263671875	0.9630852322719934
580.0	720.0	0.2447509765625	0.6636962890625	0.7073866019678567
580.0	740.0	-0.12060546875	0.4283447265625	0.4449998695126889
580.0	760.0	-1.0546875	0.1663818359375	1.067730601784075
580.0	780.0	-0.942626953125	-0.5474853515625	1.0900852181977496
580.0	800.0	-0.670166015625	-0.64892578125	0.9328596668682866
600.0	0.0	-1.0340576171875	0.34479179978370667	1.090025935866472
600.0	20.0	-0.976318359375	0.27292633056640625	1.0137486477274014
600.0	40.0	-0.9459228515625	0.2396392822265625	0.9758058345255953
600.0	60.0	-0.9429931640625	0.08675003051757812	0.9469750130090053
600.0	80.0	-0.8525390625	-0.07523345947265625	0.8558521639352223
600.0	100.0	-0.802734375	-0.24762725830078125	0.8400605548769698
600.0	120.0	-0.743896484375	-0.223876953125	0.7768544713175165
600.0	140.0	-0.7198486328125	-0.1978302001953125	0.7465379041089226
600.0	160.0	-0.711181640625	-0.2086944580078125	0.7411698204630578
600.0	180.0	-0.6806640625	-0.301666259765625	0.7445173592737684
600.0	200.0	-0.6363525390625	-0.423095703125	0.764169174969868
600.0	220.0	-0.63818359375	-0.33551025390625	0.7210030719822915
600.0	240.0	-0.6220703125	-0.2125091552734375	0.6573671841283817
600.0	260.0	-0.6231689453125	-0.1800537109375	0.6486592890140851
600.0	280.0	-0.6259765625	-0.12109375	0.6375816442530156
600.0	300.0	-0.5850830078125	0.0672607421875	0.5889364426409146
600.0	320.0	-0.620849609375	-0.1800537109375	0.6464314165350064
600.0	340.0	-0.67724609375	-0.540008544921875	0.8661821402501176
600.0	360.0	-0.6649169921875	-0.44091796875	0.7978240793973932
600.0	380.0	-0.556884765625	0.0728759765625	0.5616329318559847
600.0	400.0	-0.3179931640625	0.82830810546875	0.8872507931671348
600.0	420.0	-0.1910400390625	1.081390380859375	1.098135443531528
600.0	440.0	-0.0386962890625	1.2320556640625	1.2326631989865262
600.0	460.0	0.0330810546875	1.138336181640625	1.1388167625265249
600.0	480.0	0.1572265625	0.82452392578125	0.8393806622393029
600.0	500.0	0.486083984375	0.3609619140625	0.6054511898324578
600.0	520.0	-0.1082763671875	1.4332275390625	1.437311709553106
600.0	540.0	-0.5294189453125	1.0345458984375	1.1621401101543885
600.0	560.0	-0.7607421875	1.14404296875	1.373886090688962
600.0	580.0	-0.7923583984375	1.1787109375	1.4202786014569708
600.0	600.0	-0.7818603515625	1.230712890625	1.4580671550021211
600.0	620.0	-0.6700439453125	1.1512451171875	1.332037615271431
600.0	640.0	-0.4974365234375	1.29931640625	1.391282220974595
600.0	660.0	-0.020263671875	1.17236328125	1.1725383915339933
600.0	680.0	0.0859375	1.01416015625	1.01779471232232
600.0	700.0	0.1468505859375	0.94970703125	0.9609935170415436
600.0	720.0	0.24169921875	0.642822265625	0.6867597669692208
600.0	740.0	-0.12451171875	0.399658203125	0.4186046433464192
600.0	760.0	-1.059814453125	0.1580810546875	1.071539217622834
600.0	780.0	-0.947998046875	-0.521484375	1.0819640706825506
600.0	800.0	-0.6954345703125	-0.55322265625	0.8886419689470204
620.0	0.0	-1.119140625	0.1875329613685608	1.1347441782732586
620.0	20.0	-1.0732421875	0.12066268920898438	1.0800038322140015
620.0	40.0	-1.0789794921875	0.08133697509765625	1.082040871723075
620.0	60.0	-1.1297607421875	-0.06043243408203125	1.131375894067542
620.0	80.0	-1.0157470703125	-0.15396881103515625	1.027350235129192
620.0	100.0	-0.8873291015625	-0.3411712646484375	0.9506580701290699
620.0	120.0	-0.8160400390625	-0.30498504638671875	0.8711700315510374
620.0	140.0	-0.783203125	-0.2704620361328125	0.8285872603406792
620.0	160.0	-0.7608642578125	-0.30322265625	0.8190594594288452
620.0	180.0	-0.7470703125	-0.2263946533203125	0.7806206446609468
620.0	200.0	-0.704833984375	-0.2758331298828125	0.7568849721528934
620.0	220.0	-0.699462890625	-0.3005828857421875	0.7613136059224094
620.0	240.0	-0.682861328125	-0.1402740478515625	0.6971200771382943
620.0	260.0	-0.68408203125	-0.152496337890625	0.700873282804515
620.0	280.0	-0.6968994140625	-0.192779541015625	0.7230717424674061
620.0	300.0	-0.6605224609375	-0.065460205078125	0.6637582088771493
620.0	320.0	-0.67919921875	-0.297943115234375	0.7416749144107373
620.0	340.0	-0.7071533203125	-0.50408935546875	0.8684307092254931
620.0	360.0	-0.667724609375	-0.218017578125	0.7024157019432914
620.0	380.0	-0.5582275390625	0.332672119140625	0.6498374598476832
620.0	400.0	-0.3759765625	0.851409912109375	0.9307293989057238
620.0	420.0	-0.2899169921875	0.98065185546875	1.0226093701865582
620.0	440.0	-0.16162109375	1.035919189453125	1.0484512125140424
620.0	460.0	-0.0941162109375	0.935211181640625	0.939935005958862
620.0	480.0	0.0006103515625	0.63519287109375	0.6351931643345599
620.0	500.0	0.3150634765625	0.097808837890625	0.329896291329811
620.0	520.0	-0.263671875	1.2784423828125	1.305349678759419
620.0	540.0	-0.632080078125	1.041259765625	1.2180915912491703
620.0	560.0	-0.8399658203125	1.1224365234375	1.401929501950691
620.0	580.0	-0.86669921875	1.1463623046875	1.437120060882283
620.0	600.0	-0.8304443359375	1.1943359375	1.4546738901536245
620.0	620.0	-0.69091796875	1.1134033203125	1.3103566664174016
620.0	640.0	-0.4857177734375	1.295166015625	1.3832486267706974
620.0	660.0	-0.004638671875	1.1943359375	1.1943449455164818
620.0	680.0	0.0849609375	0.989990234375	0.9936292191047656
620.0	700.0	0.145751953125	0.93017578125	0.9415256851853804
620.0	720.0	0.241455078125	0.6343994140625	0.6787953825087448
620.0	740.0	-0.1285400390625	0.39892578125	0.4191232761230422
620.0	760.0	-1.119140625	0.2113037109375	1.138913954950658
620.0	780.0	-1.027099609375	-0.5321044921875	1.1567492373822403
620.0	800.0	-0.8048095703125	-0.565673828125	0.9837201453117563
