# Supplementary material for: Real-time emotion detection by quantitative facial motion analysis
Source: PLoS One. 2023 Mar 10;18(3):e0282730. doi: 10.1371/journal.pone.0282730 (PMC10004542; doi:10.1371/journal.pone.0282730)
Supplement: S1 Dataset — Data from each participant is organized into folders by Study ID and subsequently by emotions. The data files (.csv) contain the pixel displacement results after DISC-processing of videos. (ZIP) [file pone.0282730.s004.zip › S1_Dataset/1/sad/result/103325_cropped_result.csv]

pos_x	pos_y	disp_x	disp_y	disp_xy_indi
0.0	0.0	0.5544134378433228	1.072704792022705	1.2075056235437278
0.0	20.0	0.4174908399581909	1.1598854064941406	1.2327338551557159
0.0	40.0	0.4030956029891968	1.1464805603027344	1.2152792848976304
0.0	60.0	0.4639827013015747	1.0590591430664062	1.1562379580430913
0.0	80.0	0.5236183404922485	0.9573745727539062	1.0912113631444555
0.0	100.0	0.485353946685791	1.0550003051757812	1.1612898421515903
0.0	120.0	0.6008654832839966	0.7548141479492188	0.964771334019837
0.0	140.0	0.6975136995315552	0.48797607421875	0.8512614228567742
0.0	160.0	0.7269655466079712	0.5606689453125	0.9180569547652572
0.0	180.0	0.6698400974273682	0.77459716796875	1.0240539676924816
0.0	200.0	0.8567119836807251	0.7854766845703125	1.1622947324090105
0.0	220.0	0.7854708433151245	0.9689483642578125	1.2473272939754279
0.0	240.0	0.6139309406280518	1.264739990234375	1.4058728401809644
0.0	260.0	0.4440227746963501	1.392669677734375	1.4617404200916844
0.0	280.0	0.3698537349700928	1.05767822265625	1.1204798114881909
0.0	300.0	0.3121536374092102	0.16156005859375	0.35148477332683503
0.0	320.0	0.2187730073928833	-0.250030517578125	0.33223017395190285
0.0	340.0	0.10149157047271729	0.261077880859375	0.2801110471777944
0.0	360.0	-0.011899411678314209	0.883209228515625	0.8832893848187329
0.0	380.0	-0.018420755863189697	1.326812744140625	1.3269406099221421
0.0	400.0	0.052775561809539795	1.514892578125	1.5158115922444062
0.0	420.0	0.07600247859954834	1.524566650390625	1.526459907182814
0.0	440.0	0.0676690936088562	1.410003662109375	1.4116265205045182
0.0	460.0	0.0028209686279296875	1.314605712890625	1.3146087395984662
0.0	480.0	-0.1290556788444519	1.106353759765625	1.1138554708711255
0.0	500.0	-0.17875218391418457	1.17718505859375	1.190679220206039
0.0	520.0	0.25201523303985596	2.083984375	2.099167109338433
0.0	540.0	0.6249697208404541	2.334716796875	2.416917390722665
0.0	560.0	0.7529957294464111	2.41082763671875	2.5256865329116844
0.0	580.0	0.7490155696868896	2.4112548828125	2.5249107773385773
0.0	600.0	0.7333070039749146	2.328857421875	2.441580646528174
0.0	620.0	0.716999888420105	2.3350830078125	2.4426832568651045
0.0	640.0	0.7007205486297607	2.27337646484375	2.378917787183378
0.0	660.0	0.6662108898162842	2.30780029296875	2.4020364572454875
0.0	680.0	0.62595534324646	2.299560546875	2.3832328464677643
0.0	700.0	0.5821348428726196	2.28302001953125	2.356069053501361
0.0	720.0	0.5335708856582642	2.31329345703125	2.374031277882778
0.0	740.0	0.46912670135498047	2.30230712890625	2.349616559725596
0.0	760.0	0.3716992139816284	2.14068603515625	2.172716504007724
0.0	780.0	-2.066605806350708	-1.2421875	2.411200809555005
0.0	800.0	-3.1868159770965576	-5.9417724609375	6.742436951832265
20.0	0.0	0.5377960205078125	0.9980483055114746	1.1337217382622444
20.0	20.0	0.5005111694335938	0.9469146728515625	1.071055007172538
20.0	40.0	0.5228729248046875	0.8737678527832031	1.0182663482857408
20.0	60.0	0.5577735900878906	0.8302497863769531	1.0002130201004737
20.0	80.0	0.6099529266357422	0.7348861694335938	0.9550393995727546
20.0	100.0	0.5641098022460938	0.7351837158203125	0.9266687460994295
20.0	120.0	0.5855693817138672	0.649261474609375	0.8743179989069771
20.0	140.0	0.6252880096435547	0.5577239990234375	0.8378789614799345
20.0	160.0	0.5397968292236328	0.76202392578125	0.9338421067305521
20.0	180.0	0.46506690979003906	0.980010986328125	1.084762077095932
20.0	200.0	0.5488414764404297	1.0775604248046875	1.2092821983997653
20.0	220.0	0.5557327270507812	1.1486358642578125	1.2760106631900026
20.0	240.0	0.5738430023193359	1.131317138671875	1.2685323249975098
20.0	260.0	0.4904823303222656	1.113555908203125	1.2167907285365247
20.0	280.0	0.44054603576660156	0.857452392578125	0.9640048833733255
20.0	300.0	0.3962249755859375	0.162567138671875	0.4282783042065491
20.0	320.0	0.27939605712890625	-0.160980224609375	0.32245432150067993
20.0	340.0	0.18761253356933594	0.139892578125	0.23402648603686813
20.0	360.0	0.07986831665039062	0.538238525390625	0.544132022784215
20.0	380.0	0.026580810546875	0.8118896484375	0.8123246522969103
20.0	400.0	0.04703712463378906	1.372802734375	1.3736083279455216
20.0	420.0	0.06940650939941406	1.584381103515625	1.5859006099766784
20.0	440.0	0.061283111572265625	1.539276123046875	1.540495570505218
20.0	460.0	0.0016345977783203125	1.47088623046875	1.4708871387337865
20.0	480.0	-0.11493492126464844	1.292999267578125	1.298097508696353
20.0	500.0	-0.16439247131347656	1.308868408203125	1.319151770880339
20.0	520.0	0.2417278289794922	2.06756591796875	2.0816486659494435
20.0	540.0	0.6212005615234375	2.33319091796875	2.4144709559919937
20.0	560.0	0.7556667327880859	2.43731689453125	2.5517730807048804
20.0	580.0	0.7618160247802734	2.41107177734375	2.528562985396165
20.0	600.0	0.7554244995117188	2.3363037109375	2.4553983799381442
20.0	620.0	0.6580696105957031	2.40283203125	2.4913163955609052
20.0	640.0	0.5472221374511719	2.346923828125	2.40987624635323
20.0	660.0	0.5053386688232422	2.3631591796875	2.416586120697821
20.0	680.0	0.45568275451660156	2.37249755859375	2.4158624626201597
20.0	700.0	0.4419059753417969	2.327392578125	2.368973850373642
20.0	720.0	0.4634437561035156	2.31903076171875	2.3648855762740784
20.0	740.0	0.45201683044433594	2.31671142578125	2.3603963746265872
20.0	760.0	0.3730926513671875	2.152587890625	2.184681384863611
20.0	780.0	-1.9393959045410156	-2.36395263671875	3.0576998778820648
20.0	800.0	-3.305685043334961	-10.0770263671875	10.605376655768552
40.0	0.0	0.7821884155273438	0.5741461515426636	0.9702899158068313
40.0	20.0	0.6884498596191406	0.6300010681152344	0.9332012403742028
40.0	40.0	0.6571464538574219	0.6537361145019531	0.9269370902178289
40.0	60.0	0.6144447326660156	0.6244621276855469	0.8760680786414784
40.0	80.0	0.6007881164550781	0.5561676025390625	0.818699433850842
40.0	100.0	0.5531692504882812	0.5879898071289062	0.8072968679322714
40.0	120.0	0.6251335144042969	0.4712677001953125	0.7828698206463487
40.0	140.0	0.6507186889648438	0.4591217041015625	0.796384047646139
40.0	160.0	0.6750450134277344	0.627655029296875	0.9217573465697526
40.0	180.0	0.6699371337890625	0.7704620361328125	1.0209933948618
40.0	200.0	0.6412010192871094	0.984527587890625	1.1749184305527598
40.0	220.0	0.5396041870117188	1.1667938232421875	1.2855273254959223
40.0	240.0	0.5762977600097656	1.1546783447265625	1.2905042378747726
40.0	260.0	0.5225334167480469	1.158477783203125	1.2708705464340633
40.0	280.0	0.7973480224609375	0.0689697265625	0.8003253664007368
40.0	300.0	0.6577224731445312	-0.5380859375	0.8497854598747925
40.0	320.0	0.5053062438964844	-0.761199951171875	0.9136518843546694
40.0	340.0	0.4005851745605469	-0.573089599609375	0.6992139667213016
40.0	360.0	0.1373138427734375	0.291351318359375	0.32208800369922846
40.0	380.0	0.0374908447265625	0.664215087890625	0.6652723099752926
40.0	400.0	0.044811248779296875	1.391021728515625	1.3917433302228386
40.0	420.0	0.053798675537109375	1.5240478515625	1.5249970987978367
40.0	440.0	0.042194366455078125	1.52581787109375	1.5264011727948879
40.0	460.0	-0.013614654541015625	1.5089111328125	1.5089725529458027
40.0	480.0	-0.11376571655273438	1.377593994140625	1.3822835638735915
40.0	500.0	-0.14148712158203125	1.47412109375	1.4808955414249396
40.0	520.0	0.23617172241210938	2.05584716796875	2.0693681790614815
40.0	540.0	0.6198501586914062	2.3343505859375	2.4152446826970784
40.0	560.0	0.7588958740234375	2.4495849609375	2.5644471974406042
40.0	580.0	0.7620887756347656	2.41998291015625	2.5371433911777257
40.0	600.0	0.7582283020019531	2.359619140625	2.478449645798887
40.0	620.0	0.6604576110839844	2.4273681640625	2.5156153243178725
40.0	640.0	0.5587196350097656	2.34619140625	2.411800519385216
40.0	660.0	0.5247230529785156	2.35357666015625	2.411360068002981
40.0	680.0	0.4749908447265625	2.35986328125	2.4071915189211825
40.0	700.0	0.4614982604980469	2.30572509765625	2.3514567549509913
40.0	720.0	0.4765586853027344	2.30950927734375	2.3581648124493593
40.0	740.0	0.44942474365234375	2.32147216796875	2.3645751472221184
40.0	760.0	0.3685951232910156	2.1083984375	2.1403752792831354
40.0	780.0	-1.8084983825683594	-2.74871826171875	3.2903067458914097
40.0	800.0	-3.15753173828125	-10.81915283203125	11.270495760218502
60.0	0.0	0.9127693176269531	0.25739407539367676	0.9483667735897011
60.0	20.0	0.751129150390625	0.3956184387207031	0.8489457872104372
60.0	40.0	0.6146278381347656	0.4639320373535156	0.770065136656114
60.0	60.0	0.5825424194335938	0.43225860595703125	0.7253986303154019
60.0	80.0	0.4945793151855469	0.4951019287109375	0.6998104163433799
60.0	100.0	0.4709510803222656	0.5037918090820312	0.6896383885449351
60.0	120.0	0.6122093200683594	0.38091278076171875	0.7210373070279984
60.0	140.0	0.6556816101074219	0.4047088623046875	0.7705242611761266
60.0	160.0	0.6814727783203125	0.6120147705078125	0.915951541792106
60.0	180.0	0.7329673767089844	0.6817474365234375	1.0010098613529883
60.0	200.0	0.61737060546875	0.954071044921875	1.1363969479258422
60.0	220.0	0.5307235717773438	1.1560211181640625	1.2720268610691328
60.0	240.0	0.6059226989746094	1.076507568359375	1.2353181217272293
60.0	260.0	0.9546775817871094	0.296173095703125	0.9995637987568654
60.0	280.0	1.06671142578125	-0.644622802734375	1.246359427973082
60.0	300.0	0.8861427307128906	-0.929412841796875	1.284156209225436
60.0	320.0	0.7281951904296875	-1.03955078125	1.2692257727301373
60.0	340.0	0.5475921630859375	-0.926055908203125	1.0758423314738321
60.0	360.0	0.08263778686523438	-0.1007080078125	0.13027320006642373
60.0	380.0	0.03376007080078125	0.61273193359375	0.6136612785780193
60.0	400.0	0.08343505859375	1.281402587890625	1.2841160388591575
60.0	420.0	0.056476593017578125	1.442718505859375	1.443823497768332
60.0	440.0	0.01483154296875	1.51953125	1.5196036306857774
60.0	460.0	-0.06665802001953125	1.51263427734375	1.5141022913357516
60.0	480.0	-0.15912628173828125	1.488861083984375	1.4973404759582836
60.0	500.0	-0.15362930297851562	1.676544189453125	1.6835683478619752
60.0	520.0	0.23096466064453125	2.11883544921875	2.131386481925009
60.0	540.0	0.6008415222167969	2.37396240234375	2.44881767850559
60.0	560.0	0.7363090515136719	2.4903564453125	2.5969263070119015
60.0	580.0	0.7375373840332031	2.43682861328125	2.545995892249781
60.0	600.0	0.7396392822265625	2.38494873046875	2.4970075520064263
60.0	620.0	0.6372566223144531	2.44842529296875	2.529996525280763
60.0	640.0	0.5386886596679688	2.368408203125	2.4288974636004426
60.0	660.0	0.5152320861816406	2.380126953125	2.435255308098759
60.0	680.0	0.46813201904296875	2.386962890625	2.432434876512443
60.0	700.0	0.4593772888183594	2.33575439453125	2.3804991251949983
60.0	720.0	0.47669219970703125	2.33990478515625	2.387967725254813
60.0	740.0	0.45066070556640625	2.337890625	2.380929996031908
60.0	760.0	-0.2156982421875	0.97283935546875	0.9964648228771703
60.0	780.0	-1.8197441101074219	-0.8299560546875	2.0000739183797918
60.0	800.0	-1.8685035705566406	-0.85809326171875	2.056120044887953
80.0	0.0	0.7606887817382812	0.2345781922340393	0.7960366517530838
80.0	20.0	0.5738143920898438	0.36654090881347656	0.6808929390170281
80.0	40.0	0.49349212646484375	0.3951263427734375	0.632186132113245
80.0	60.0	0.4300689697265625	0.4218940734863281	0.6024565776589663
80.0	80.0	0.40100860595703125	0.45352935791015625	0.6053897757131352
80.0	100.0	0.488983154296875	0.37285614013671875	0.6149196910359709
80.0	120.0	0.6154098510742188	0.27748870849609375	0.675077231242487
80.0	140.0	0.680816650390625	0.334259033203125	0.758446051296332
80.0	160.0	0.6651229858398438	0.5779266357421875	0.8811286980871705
80.0	180.0	0.5157928466796875	0.84564208984375	0.9905315768824539
80.0	200.0	0.3118743896484375	1.2257537841796875	1.264807485093842
80.0	220.0	0.031280517578125	1.5345611572265625	1.5348799353853324
80.0	240.0	0.47339630126953125	1.1329193115234375	1.2278478018380017
80.0	260.0	1.26416015625	0.105865478515625	1.2685851962684125
80.0	280.0	1.3121795654296875	-0.454925537109375	1.3888025260077463
80.0	300.0	1.2580642700195312	-0.701629638671875	1.4404894506252386
80.0	320.0	1.2261734008789062	-0.86297607421875	1.499409521677433
80.0	340.0	1.0323638916015625	-0.81488037109375	1.315220598940197
80.0	360.0	1.1837310791015625	-0.153961181640625	1.1937015175843277
80.0	380.0	1.0153884887695312	0.5799560546875	1.169342896029374
80.0	400.0	0.444305419921875	1.212066650390625	1.2909348826184468
80.0	420.0	0.16117095947265625	1.352630615234375	1.362198832566913
80.0	440.0	-0.08617401123046875	1.38836669921875	1.3910384795939743
80.0	460.0	-0.30701446533203125	1.456268310546875	1.4882792998043621
80.0	480.0	-0.375396728515625	1.408355712890625	1.4575282219606913
80.0	500.0	-0.1441802978515625	1.565643310546875	1.5722680859664944
80.0	520.0	0.43378448486328125	1.59906005859375	1.6568530563384158
80.0	540.0	0.6490859985351562	1.40753173828125	1.549986525026401
80.0	560.0	0.6404342651367188	1.535888671875	1.6640643197770812
80.0	580.0	0.6254119873046875	1.73797607421875	1.8470790422776218
80.0	600.0	0.6580810546875	1.9658203125	2.0730461103352744
80.0	620.0	0.5728759765625	2.40350341796875	2.4708329698119824
80.0	640.0	0.46142578125	2.3431396484375	2.3881409430102707
80.0	660.0	0.412078857421875	2.37030029296875	2.405853790981875
80.0	680.0	0.33038330078125	2.41925048828125	2.4417055617916303
80.0	700.0	0.3076629638671875	2.38775634765625	2.407495976135424
80.0	720.0	0.3334503173828125	2.37738037109375	2.400651274763695
80.0	740.0	0.31153106689453125	2.05242919921875	2.075937673304804
80.0	760.0	-0.8401031494140625	-0.4349365234375	0.9460143133564765
80.0	780.0	-1.8726730346679688	-0.624755859375	1.97413884481207
80.0	800.0	-1.886077880859375	-0.63421630859375	1.9898542908347017
100.0	0.0	0.5109710693359375	0.3121631145477295	0.5987797957366717
100.0	20.0	0.41045379638671875	0.3492870330810547	0.5389561674633994
100.0	40.0	0.379058837890625	0.35393524169921875	0.5186094464042046
100.0	60.0	0.3992156982421875	0.3183403015136719	0.5106013330288248
100.0	80.0	0.462554931640625	0.2821807861328125	0.5418330562521959
100.0	100.0	0.600128173828125	0.1837158203125	0.627618775735219
100.0	120.0	0.7541885375976562	0.07826995849609375	0.7582391025571495
100.0	140.0	0.7574691772460938	0.17742919921875	0.7779721558084718
100.0	160.0	0.7103500366210938	0.398834228515625	0.814656931697781
100.0	180.0	0.35889434814453125	1.0370330810546875	1.0973799544058866
100.0	200.0	0.6369094848632812	1.1150970458984375	1.2841709830393429
100.0	220.0	0.761993408203125	1.249267578125	1.4633193212348825
100.0	240.0	1.7094955444335938	0.94757080078125	1.954549932575663
100.0	260.0	1.9439544677734375	0.0662841796875	1.945084205183198
100.0	280.0	1.574737548828125	-0.473907470703125	1.6445019423756984
100.0	300.0	1.2839202880859375	-0.639984130859375	1.4345839096792166
100.0	320.0	1.1791229248046875	-0.851837158203125	1.4546330863470474
100.0	340.0	1.0300674438476562	-0.810394287109375	1.310640240285013
100.0	360.0	0.8719635009765625	-0.04638671875	0.8731964697086764
100.0	380.0	0.9779129028320312	0.59521484375	1.144811930294975
100.0	400.0	0.5407943725585938	1.1668701171875	1.2860965841554097
100.0	420.0	0.224517822265625	1.261749267578125	1.2815691423988147
100.0	440.0	0.00206756591796875	1.236572265625	1.2365739941231866
100.0	460.0	-0.29341888427734375	1.3140869140625	1.3464468275282413
100.0	480.0	-0.28180694580078125	1.310394287109375	1.3403538123907626
100.0	500.0	-0.028045654296875	1.49005126953125	1.4903151829585009
100.0	520.0	0.43926239013671875	1.419921875	1.4863140914665844
100.0	540.0	0.7302398681640625	1.291015625	1.4832301268011003
100.0	560.0	1.0149459838867188	1.2847900390625	1.6373151177100882
100.0	580.0	0.573150634765625	1.40777587890625	1.5199784785853065
100.0	600.0	0.6142501831054688	1.54559326171875	1.6631782280067
100.0	620.0	0.42547607421875	1.62603759765625	1.6807820080915634
100.0	640.0	0.328125	1.4697265625	1.5059090889370004
100.0	660.0	0.4258575439453125	1.6917724609375	1.744548281739906
100.0	680.0	0.37210845947265625	1.6856689453125	1.7262515745979987
100.0	700.0	0.31685638427734375	1.739990234375	1.7686050955421562
100.0	720.0	0.37357330322265625	1.80511474609375	1.8433654709378144
100.0	740.0	-1.712982177734375	-1.1075439453125	2.039843506750942
100.0	760.0	-1.8482131958007812	-0.5675048828125	1.9333788581517504
100.0	780.0	-1.8591384887695312	-0.56781005859375	1.9439146542645576
100.0	800.0	-1.8614654541015625	-0.5816650390625	1.9502276417077868
120.0	0.0	0.3370513916015625	0.3572295904159546	0.49113808735354714
120.0	20.0	0.29212188720703125	0.36409568786621094	0.4667985292480759
120.0	40.0	0.31386566162109375	0.3383140563964844	0.4614846197873668
120.0	60.0	0.38512420654296875	0.249786376953125	0.4590358249382284
120.0	80.0	0.5505523681640625	0.105682373046875	0.5606038477069849
120.0	100.0	0.7780075073242188	-0.07540130615234375	0.781652760771894
120.0	120.0	1.0339813232421875	-0.3277740478515625	1.0846903720687593
120.0	140.0	1.0556716918945312	-0.2236328125	1.0790988628916824
120.0	160.0	0.4660186767578125	0.6533050537109375	0.8024842056335773
120.0	180.0	0.1300811767578125	1.3384857177734375	1.3447918534963585
120.0	200.0	1.1703643798828125	1.366302490234375	1.7990373193792102
120.0	220.0	2.1376419067382812	1.536163330078125	2.632358390895964
120.0	240.0	2.3267822265625	1.1796112060546875	2.608715800407729
120.0	260.0	1.7742462158203125	0.065216064453125	1.7754443864608807
120.0	280.0	1.3328933715820312	-0.5753173828125	1.4517557752506238
120.0	300.0	1.12652587890625	-0.61590576171875	1.2839004880300704
120.0	320.0	1.0090103149414062	-0.8665771484375	1.3300593106520568
120.0	340.0	0.7976531982421875	-0.85845947265625	1.1718375701688513
120.0	360.0	0.8407135009765625	-0.177886962890625	0.8593270403581625
120.0	380.0	1.0958633422851562	0.580352783203125	1.2400507320009158
120.0	400.0	0.8645782470703125	1.0430908203125	1.3548188088181308
120.0	420.0	0.42223358154296875	1.134033203125	1.210087808042272
120.0	440.0	0.151214599609375	1.060516357421875	1.0712426426792325
120.0	460.0	-0.1458587646484375	1.17816162109375	1.187156091103028
120.0	480.0	-0.1167144775390625	1.26141357421875	1.2668016713323906
120.0	500.0	0.19437408447265625	1.39373779296875	1.4072264637449032
120.0	520.0	0.24077606201171875	1.22808837890625	1.2514688084177137
120.0	540.0	0.09423065185546875	1.04400634765625	1.0482502896234511
120.0	560.0	0.001556396484375	0.922119140625	0.9221204541040205
120.0	580.0	0.0031280517578125	1.25360107421875	1.2536049768528377
120.0	600.0	0.234466552734375	1.47442626953125	1.4929525741412484
120.0	620.0	0.43769073486328125	1.449462890625	1.5141056273206768
120.0	640.0	0.5428848266601562	1.4544677734375	1.5524820253342926
120.0	660.0	0.5881805419921875	1.37530517578125	1.4958010150113277
120.0	680.0	0.02547454833984375	0.66455078125	0.665038866137239
120.0	700.0	-0.3513336181640625	0.513671875	0.6223295802211775
120.0	720.0	-0.7698440551757812	0.1441650390625	0.7832262941049563
120.0	740.0	-1.522552490234375	-0.80731201171875	1.7233452265243525
120.0	760.0	-1.73565673828125	-0.56597900390625	1.8256058024677229
120.0	780.0	-1.7851791381835938	-0.56494140625	1.872437808820802
120.0	800.0	-1.7846603393554688	-0.57373046875	1.8746144077224178
140.0	0.0	0.198028564453125	0.3735007047653198	0.4227506224709268
140.0	20.0	0.22320556640625	0.31120872497558594	0.3829772778842953
140.0	40.0	0.258758544921875	0.2817268371582031	0.3825258100380296
140.0	60.0	0.36578369140625	0.18756866455078125	0.411071420583025
140.0	80.0	0.66424560546875	-0.0864410400390625	0.6698464583675733
140.0	100.0	1.0097198486328125	-0.38292694091796875	1.0798922236982094
140.0	120.0	1.123748779296875	-0.47170257568359375	1.218734851753142
140.0	140.0	0.370574951171875	0.4550018310546875	0.586815525271065
140.0	160.0	-0.1030426025390625	0.905120849609375	0.9109673596433738
140.0	180.0	0.2653045654296875	1.3374481201171875	1.3635079708028237
140.0	200.0	2.1383514404296875	1.5984649658203125	2.6697634969679713
140.0	220.0	3.330535888671875	1.8385162353515625	3.8042885344545883
140.0	240.0	2.5317230224609375	1.2917022705078125	2.842202705313923
140.0	260.0	1.5999603271484375	0.05865478515625	1.6010351127538274
140.0	280.0	1.213287353515625	-0.497894287109375	1.3114743319398598
140.0	300.0	1.0287017822265625	-0.467987060546875	1.130150098701677
140.0	320.0	0.8972930908203125	-0.732269287109375	1.1581680360282536
140.0	340.0	0.7689971923828125	-0.404998779296875	0.86912639651814
140.0	360.0	0.9749755859375	0.0262451171875	0.9753287647508183
140.0	380.0	0.8284759521484375	0.452728271484375	0.9441055508201878
140.0	400.0	0.3664398193359375	0.867523193359375	0.9417402148211587
140.0	420.0	0.0804595947265625	0.96075439453125	0.9641176033008999
140.0	440.0	-0.060028076171875	0.85150146484375	0.8536147342683047
140.0	460.0	-0.064208984375	1.081390380859375	1.083294950366544
140.0	480.0	0.1798095703125	1.17852783203125	1.192165815836138
140.0	500.0	0.156005859375	1.179656982421875	1.189927907201111
140.0	520.0	-0.0103912353515625	0.8076171875	0.8076840343336877
140.0	540.0	-0.3843841552734375	0.62939453125	0.7374880709494096
140.0	560.0	-0.870452880859375	0.6134033203125	1.0648717533894796
140.0	580.0	-0.588470458984375	1.15679931640625	1.2978760108482044
140.0	600.0	0.069122314453125	0.82647705078125	0.829362532203758
140.0	620.0	0.2719573974609375	0.736328125	0.7849458157731284
140.0	640.0	0.4349365234375	0.69024658203125	0.8158493264235266
140.0	660.0	0.7083740234375	0.52801513671875	0.883512162726214
140.0	680.0	0.4683685302734375	-0.6153564453125	0.7733256978389738
140.0	700.0	-0.4751434326171875	0.0416259765625	0.4769633146102807
140.0	720.0	-1.0517425537109375	0.0931396484375	1.0558586048318521
140.0	740.0	-1.2957916259765625	-0.61285400390625	1.4334106069284214
140.0	760.0	-1.518157958984375	-0.541259765625	1.6117585806540733
140.0	780.0	-1.6164398193359375	-0.54345703125	1.705351352170532
140.0	800.0	-1.6334686279296875	-0.5535888671875	1.7247261789352057
160.0	0.0	0.1968841552734375	0.27451956272125244	0.33782297274519785
160.0	20.0	0.2581634521484375	0.194000244140625	0.3229310495319716
160.0	40.0	0.34588623046875	0.12635421752929688	0.3682426818218145
160.0	60.0	0.5937042236328125	-0.11287307739257812	0.60433851172957
160.0	80.0	0.866943359375	-0.374664306640625	0.9444385268692244
160.0	100.0	1.124542236328125	-0.5859146118164062	1.2680264877461473
160.0	120.0	0.8005828857421875	-0.24930572509765625	0.8385024159236255
160.0	140.0	0.2455596923828125	0.3023834228515625	0.3895321513541191
160.0	160.0	0.0784759521484375	0.7491302490234375	0.7532294504780873
160.0	180.0	1.597442626953125	1.2906951904296875	2.0537081148510925
160.0	200.0	2.8082733154296875	1.753387451171875	3.310704844603556
160.0	220.0	3.66571044921875	1.9432373046875	4.148928092874191
160.0	240.0	2.4125823974609375	1.33209228515625	2.7559070522626783
160.0	260.0	1.3453216552734375	0.09844970703125	1.3489190861434948
160.0	280.0	1.16839599609375	-0.5274658203125	1.2819397003314332
160.0	300.0	1.0220489501953125	-0.4437255859375	1.1142156219560548
160.0	320.0	0.9560699462890625	-0.6986083984375	1.1841129323525605
160.0	340.0	1.074920654296875	-0.251861572265625	1.1040329092097456
160.0	360.0	0.717010498046875	0.010406494140625	0.7170860125743121
160.0	380.0	0.2396697998046875	0.11651611328125	0.26649130866238036
160.0	400.0	-0.0900115966796875	0.549224853515625	0.5565519088603385
160.0	420.0	-0.2071990966796875	0.667388916015625	0.6988128725813438
160.0	440.0	0.108551025390625	0.575775146484375	0.5859183769284418
160.0	460.0	0.324951171875	0.9224853515625	0.9780452381921426
160.0	480.0	0.33355712890625	0.86083984375	0.9232039833274687
160.0	500.0	0.3439483642578125	0.442840576171875	0.5607211902361664
160.0	520.0	0.1138458251953125	0.09478759765625	0.14814034083883018
160.0	540.0	-0.4214630126953125	-0.02752685546875	0.4223609816758724
160.0	560.0	-0.9525299072265625	0.115966796875	0.9595631934054637
160.0	580.0	-0.754852294921875	1.12127685546875	1.3516892297265335
160.0	600.0	-0.1553955078125	0.5352783203125	0.5573783670406272
160.0	620.0	0.1039581298828125	0.3472900390625	0.3625157431074746
160.0	640.0	0.23284912109375	0.30316162109375	0.38226389013131007
160.0	660.0	0.32666015625	0.15106201171875	0.35989802592649794
160.0	680.0	0.183197021484375	-1.34967041015625	1.362046755707045
160.0	700.0	-0.3977813720703125	-0.65863037109375	0.7694309492691539
160.0	720.0	-0.9069671630859375	-0.28387451171875	0.9503547618230322
160.0	740.0	-0.86053466796875	-0.40576171875	0.9514002770543222
160.0	760.0	-0.7793121337890625	-0.39697265625	0.8745940153471451
160.0	780.0	-0.787078857421875	-0.391357421875	0.8790072579092684
160.0	800.0	-0.7340087890625	-0.38800048828125	0.8302489273269108
180.0	0.0	0.39019775390625	-0.013404607772827148	0.39042793273922627
180.0	20.0	0.3599395751953125	0.004467010498046875	0.3599672929233595
180.0	40.0	0.48834228515625	-0.09691238403320312	0.4978656421672691
180.0	60.0	0.718048095703125	-0.3437385559082031	0.7960837032377569
180.0	80.0	0.7748260498046875	-0.43094635009765625	0.8866059801955025
180.0	100.0	1.11529541015625	-0.8023223876953125	1.3739014031991907
180.0	120.0	0.4197540283203125	-0.25215911865234375	0.48967097668807824
180.0	140.0	0.106903076171875	0.2155303955078125	0.24058599103597822
180.0	160.0	0.9178009033203125	0.78436279296875	1.207304223934183
180.0	180.0	2.06365966796875	1.23577880859375	2.4053774109212633
180.0	200.0	2.5273590087890625	1.7478485107421875	3.072868037487278
180.0	220.0	2.87298583984375	1.922698974609375	3.4569956585027177
180.0	240.0	2.052276611328125	1.416778564453125	2.4938125009908645
180.0	260.0	1.1844482421875	0.123992919921875	1.1909206029840156
180.0	280.0	1.1208648681640625	-0.536834716796875	1.242791038687849
180.0	300.0	1.133392333984375	-0.449371337890625	1.2192263046916922
180.0	320.0	1.114044189453125	-0.616455078125	1.2732286987813188
180.0	340.0	1.1604766845703125	-0.23974609375	1.1849828373861322
180.0	360.0	0.8504180908203125	-0.171844482421875	0.8676067400229827
180.0	380.0	-0.255889892578125	-0.033294677734375	0.2580468420443859
180.0	400.0	-0.5054168701171875	0.184814453125	0.5381473726433558
180.0	420.0	-0.476531982421875	0.364501953125	0.5999536682968626
180.0	440.0	-0.3792724609375	0.293548583984375	0.47960230481599975
180.0	460.0	-0.3233642578125	0.682891845703125	0.755583030618376
180.0	480.0	-0.105560302734375	0.3204345703125	0.3373741118769035
180.0	500.0	-0.1179656982421875	-0.058013916015625	0.13145919676171322
180.0	520.0	-0.0916290283203125	-0.26055908203125	0.27620085818094825
180.0	540.0	-0.221038818359375	-0.4661865234375	0.5159341371303623
180.0	560.0	-0.4085693359375	-0.52569580078125	0.665796498359258
180.0	580.0	-0.90576171875	0.66082763671875	1.1212035750051113
180.0	600.0	-0.5108642578125	0.3349609375	0.6108855208311909
180.0	620.0	-0.3143463134765625	0.09442138671875	0.32822096682905105
180.0	640.0	-0.32537841796875	0.07171630859375	0.3331881507469324
180.0	660.0	-0.266021728515625	-0.0174560546875	0.2665938369274389
180.0	680.0	-0.4937286376953125	-1.45953369140625	1.5407811538406173
180.0	700.0	-0.53900146484375	-0.8162841796875	0.9781832349369943
180.0	720.0	-0.413482666015625	-0.64202880859375	0.7636549653866588
180.0	740.0	-0.5999908447265625	-0.2877197265625	0.665410891711951
180.0	760.0	-0.6608123779296875	-0.348876953125	0.7472537234747456
180.0	780.0	-0.6815032958984375	-0.3468017578125	0.7646686874341548
180.0	800.0	-0.707244873046875	-0.34375	0.7863582980747964
200.0	0.0	0.3537445068359375	-0.1430891752243042	0.3815883753247369
200.0	20.0	0.418060302734375	-0.16852378845214844	0.4507490255082331
200.0	40.0	0.483856201171875	-0.2538795471191406	0.546417100627257
200.0	60.0	0.60107421875	-0.42108154296875	0.7338936450705007
200.0	80.0	0.5767059326171875	-0.42659759521484375	0.7173390000264503
200.0	100.0	0.6930999755859375	-0.8125686645507812	1.0680147053140547
200.0	120.0	-0.7190399169921875	-0.320465087890625	0.78722060109278
200.0	140.0	0.5195159912109375	0.2640838623046875	0.5827839663663062
200.0	160.0	1.40545654296875	0.697265625	1.5689128229383271
200.0	180.0	1.9844818115234375	1.0386199951171875	2.2398436451066335
200.0	200.0	2.1116943359375	1.5207366943359375	2.602286122226054
200.0	220.0	1.952667236328125	1.7087860107421875	2.594775320974345
200.0	240.0	1.434112548828125	1.3906707763671875	1.997659633408058
200.0	260.0	0.829376220703125	0.040313720703125	0.8303554127870356
200.0	280.0	0.66168212890625	-0.577850341796875	0.8784840677147608
200.0	300.0	0.69232177734375	-0.435211181640625	0.8177519281600246
200.0	320.0	0.7408905029296875	-0.5740966796875	0.9372863676377766
200.0	340.0	0.5780792236328125	-0.19293212890625	0.6094246427247696
200.0	360.0	-0.0355377197265625	-0.144683837890625	0.14898436988531502
200.0	380.0	-0.4497528076171875	-0.312042236328125	0.5474010825822326
200.0	400.0	-0.6714324951171875	-0.109039306640625	0.6802287599712028
200.0	420.0	-0.7646484375	0.19097900390625	0.7881371789886674
200.0	440.0	-0.6115875244140625	0.236663818359375	0.6557812615036821
200.0	460.0	-0.495697021484375	0.4937744140625	0.6996632826519097
200.0	480.0	-0.2099761962890625	-0.032867431640625	0.21253298819400734
200.0	500.0	-0.128753662109375	-0.412872314453125	0.43248243149110144
200.0	520.0	-0.1439971923828125	-0.55633544921875	0.5746688815931841
200.0	540.0	-0.2676849365234375	-0.726318359375	0.7740759551922204
200.0	560.0	-0.3085784912109375	-0.80657958984375	0.8635921027837914
200.0	580.0	-0.6239166259765625	0.35076904296875	0.7157589522144941
200.0	600.0	-0.1559295654296875	0.09014892578125	0.18011345922668998
200.0	620.0	0.09661865234375	-0.170166015625	0.19568248990241863
200.0	640.0	0.172332763671875	-0.20135498046875	0.2650328462556236
200.0	660.0	0.2473907470703125	-0.28961181640625	0.3808899919112273
200.0	680.0	0.12603759765625	-1.53570556640625	1.5408689310626325
200.0	700.0	0.018768310546875	-1.0438232421875	1.0439919589784243
200.0	720.0	-0.076629638671875	-0.79461669921875	0.7983030754045004
200.0	740.0	-0.48284912109375	-0.400390625	0.6272606526228929
200.0	760.0	-0.6625213623046875	-0.3192138671875	0.7354128422286749
200.0	780.0	-0.70379638671875	-0.32318115234375	0.7744516842183264
200.0	800.0	-0.8087921142578125	-0.3319091796875	0.8742473263593384
220.0	0.0	0.272064208984375	-0.2312193512916565	0.3570452663487196
220.0	20.0	0.2828521728515625	-0.2582263946533203	0.3829963741114301
220.0	40.0	0.2841644287109375	-0.32144927978515625	0.42904435903413196
220.0	60.0	0.297210693359375	-0.40251922607421875	0.5003557970150325
220.0	80.0	-0.00848388671875	-0.34323883056640625	0.34334366332065996
220.0	100.0	-0.8302154541015625	-0.5040969848632812	0.9712731183232216
220.0	120.0	-0.75274658203125	-0.18477630615234375	0.7750933492651282
220.0	140.0	0.6506805419921875	0.185394287109375	0.6765768318676307
220.0	160.0	1.3787689208984375	0.47625732421875	1.4587065421487098
220.0	180.0	1.6819610595703125	0.7913360595703125	1.8588183787253552
220.0	200.0	1.681060791015625	1.290557861328125	2.1193171014564816
220.0	220.0	1.385772705078125	1.4165191650390625	1.9816388508157854
220.0	240.0	0.9026641845703125	1.1740264892578125	1.4809256657864405
220.0	260.0	0.613800048828125	0.15753173828125	0.6336929449720273
220.0	280.0	0.4989471435546875	-0.35833740234375	0.6142914177976513
220.0	300.0	0.3858489990234375	-0.418701171875	0.5693769589445001
220.0	320.0	0.309295654296875	-0.6448974609375	0.7152318064030474
220.0	340.0	0.1082305908203125	-0.508270263671875	0.5196657788640611
220.0	360.0	-0.4576416015625	-0.49249267578125	0.6722982010825742
220.0	380.0	-0.8321380615234375	-0.86407470703125	1.1996161272536832
220.0	400.0	-0.91168212890625	-0.540740966796875	1.0599835363530188
220.0	420.0	-0.7388153076171875	-0.178497314453125	0.7600719374088595
220.0	440.0	-0.5584869384765625	-0.027374267578125	0.5591574116242782
220.0	460.0	-0.421966552734375	0.08721923828125	0.43088625779072315
220.0	480.0	-0.22894287109375	-0.273712158203125	0.3568377555316449
220.0	500.0	-0.1916656494140625	-0.566802978515625	0.5983321298572377
220.0	520.0	-0.1806640625	-0.63262939453125	0.6579205531855498
220.0	540.0	-0.2568206787109375	-0.7750244140625	0.8164678214151909
220.0	560.0	-0.0644683837890625	-0.79229736328125	0.7949158976714423
220.0	580.0	0.4844970703125	0.3787841796875	0.6149917608577596
220.0	600.0	0.3453826904296875	-0.2435302734375	0.42260643266400105
220.0	620.0	0.3577728271484375	-0.54156494140625	0.6490716305664119
220.0	640.0	0.345306396484375	-0.59332275390625	0.6864899108915737
220.0	660.0	0.17388916015625	-0.709716796875	0.7307088146357316
220.0	680.0	0.3342437744140625	-1.61151123046875	1.6458090249665858
220.0	700.0	0.23297119140625	-1.2047119140625	1.2270315284903563
220.0	720.0	-0.0052337646484375	-0.83953857421875	0.8395548879576885
220.0	740.0	-0.043212890625	-0.75830078125	0.7595310584568142
220.0	760.0	-0.4665069580078125	-0.59783935546875	0.758314339055377
220.0	780.0	-0.5243377685546875	-0.64105224609375	0.8281775641459691
220.0	800.0	-0.605560302734375	-0.58709716796875	0.8434372323324805
240.0	0.0	0.1888275146484375	-0.2928016781806946	0.34840874419815715
240.0	20.0	0.1669769287109375	-0.3416175842285156	0.3802418553708474
240.0	40.0	0.1244354248046875	-0.3668365478515625	0.3873670453019652
240.0	60.0	-0.069000244140625	-0.38904571533203125	0.39511720072616147
240.0	80.0	-0.672637939453125	-0.39371490478515625	0.7793928559088353
240.0	100.0	-1.5406951904296875	-0.37764739990234375	1.5863036369075663
240.0	120.0	-0.609649658203125	-0.12511444091796875	0.6223554684209042
240.0	140.0	0.573150634765625	0.096099853515625	0.5811512986976485
240.0	160.0	1.1580352783203125	0.26409912109375	1.1877685176821682
240.0	180.0	1.3637237548828125	0.552276611328125	1.471309598640529
240.0	200.0	1.2333526611328125	0.931060791015625	1.5453261737542763
240.0	220.0	0.651885986328125	1.2149505615234375	1.3787893987542508
240.0	240.0	0.115020751953125	0.9193572998046875	0.9265244832620606
240.0	260.0	-0.0408782958984375	0.251708984375	0.25500676048029436
240.0	280.0	-0.2185821533203125	-0.303680419921875	0.3741656788029481
240.0	300.0	-0.445556640625	-0.547149658203125	0.7056156662637473
240.0	320.0	-0.6676025390625	-0.80352783203125	1.044677044359422
240.0	340.0	-0.86944580078125	-0.892852783203125	1.246243191744579
240.0	360.0	-1.05084228515625	-0.84930419921875	1.3511428980988693
240.0	380.0	-0.99932861328125	-1.308502197265625	1.6464615627373738
240.0	400.0	-0.8834075927734375	-1.155792236328125	1.4547386942424154
240.0	420.0	-0.539886474609375	-0.88482666015625	1.036530570696978
240.0	440.0	-0.4044189453125	-0.801025390625	0.8973273425866441
240.0	460.0	-0.371185302734375	-0.658355712890625	0.7557848726071015
240.0	480.0	-0.3266754150390625	-0.59307861328125	0.6770960554622617
240.0	500.0	-0.2953338623046875	-0.73455810546875	0.7917055642937236
240.0	520.0	-0.233795166015625	-0.6004638671875	0.6443733664965067
240.0	540.0	-0.1574859619140625	-0.6500244140625	0.6688299986373921
240.0	560.0	0.3510589599609375	-0.4991455078125	0.6102365372036106
240.0	580.0	0.960174560546875	0.282958984375	1.0009999867931647
240.0	600.0	0.3716888427734375	-0.53753662109375	0.653527516527914
240.0	620.0	0.229705810546875	-0.772216796875	0.8056572104653951
240.0	640.0	0.1561737060546875	-0.84283447265625	0.8571815296426977
240.0	660.0	0.0914459228515625	-0.9024658203125	0.907087048545225
240.0	680.0	0.49346923828125	-1.358154296875	1.4450242154545032
240.0	700.0	0.300140380859375	-1.33905029296875	1.3722754589812156
240.0	720.0	0.0249786376953125	-0.933837890625	0.9341718997636694
240.0	740.0	-0.0640106201171875	-0.92950439453125	0.931705843569038
240.0	760.0	-0.4106597900390625	-0.85333251953125	0.947004673718392
240.0	780.0	-0.504425048828125	-0.752685546875	0.9060795563082604
240.0	800.0	-0.4554595947265625	-0.796875	0.9178524979829191
260.0	0.0	0.0628662109375	-0.36031875014305115	0.36576189274210724
260.0	20.0	0.079498291015625	-0.4425182342529297	0.4496024531969724
260.0	40.0	0.028411865234375	-0.4563751220703125	0.4572586643583574
260.0	60.0	-0.08953857421875	-0.5449485778808594	0.5522554742213948
260.0	80.0	-0.74456787109375	-0.46683502197265625	0.8788152549912237
260.0	100.0	-1.1151123046875	-0.297698974609375	1.1541664228129933
260.0	120.0	-0.33013916015625	-0.1383514404296875	0.3579566819290338
260.0	140.0	0.403656005859375	-0.0043487548828125	0.40367943065677075
260.0	160.0	0.828887939453125	0.087646484375	0.8335089216044088
260.0	180.0	1.133819580078125	0.359649658203125	1.1894934706900078
260.0	200.0	1.10113525390625	0.6046142578125	1.256207486104641
260.0	220.0	0.577301025390625	0.867095947265625	1.0416966236297105
260.0	240.0	0.12408447265625	0.5967254638671875	0.6094901439579559
260.0	260.0	-0.39398193359375	0.187957763671875	0.436520199902367
260.0	280.0	-0.804443359375	-0.21112060546875	0.8316856548576673
260.0	300.0	-0.966552734375	-0.528717041015625	1.1017104418984633
260.0	320.0	-1.148895263671875	-0.74847412109375	1.3711943103859237
260.0	340.0	-1.07965087890625	-0.892974853515625	1.4010889012958065
260.0	360.0	-1.016265869140625	-1.02880859375	1.4461132180275522
260.0	380.0	-0.788421630859375	-1.2498779296875	1.4777697747372112
260.0	400.0	-0.609710693359375	-1.23681640625	1.3789350790976111
260.0	420.0	-0.5325927734375	-1.25714111328125	1.3653054021060156
260.0	440.0	-0.494415283203125	-1.20245361328125	1.3001312104391465
260.0	460.0	-0.503143310546875	-1.115386962890625	1.2236181054293214
260.0	480.0	-0.521728515625	-0.941619873046875	1.076498318314097
260.0	500.0	-0.395050048828125	-0.937744140625	1.017560128127878
260.0	520.0	0.106536865234375	-0.509521484375	0.5205403410819096
260.0	540.0	0.186859130859375	-0.593017578125	0.6217605509766292
260.0	560.0	0.221282958984375	-0.57440185546875	0.6155514921619664
260.0	580.0	1.161224365234375	0.07073974609375	1.163377040383463
260.0	600.0	0.44097900390625	-0.52978515625	0.68930022027342
260.0	620.0	0.201171875	-0.774169921875	0.7998807356268554
260.0	640.0	0.006439208984375	-0.88385009765625	0.8838735534788373
260.0	660.0	-0.09991455078125	-0.895263671875	0.9008218245784938
260.0	680.0	-0.116058349609375	-1.252685546875	1.2580503248533301
260.0	700.0	-0.076904296875	-1.40057373046875	1.4026835157500743
260.0	720.0	-0.227996826171875	-0.96502685546875	0.9915943649095389
260.0	740.0	-0.27764892578125	-1.0380859375	1.0745749576566244
260.0	760.0	-0.478912353515625	-1.000244140625	1.108983941815444
260.0	780.0	-0.677398681640625	-0.64312744140625	0.9340673850307623
260.0	800.0	-0.82073974609375	-0.6417236328125	1.04183633634468
280.0	0.0	-0.138031005859375	-0.282488614320755	0.3144079766790453
280.0	20.0	-0.13067626953125	-0.3708038330078125	0.393156164891115
280.0	40.0	-0.197174072265625	-0.360015869140625	0.4104741658215405
280.0	60.0	-0.244293212890625	-0.44065093994140625	0.5038376968187961
280.0	80.0	-1.22149658203125	-0.3631439208984375	1.2743341034436444
280.0	100.0	-0.808929443359375	-0.21515655517578125	0.837053873755338
280.0	120.0	-0.319793701171875	-0.15247344970703125	0.35428260495650793
280.0	140.0	-0.015411376953125	-0.1120758056640625	0.11313044132699217
280.0	160.0	0.45343017578125	-0.0488739013671875	0.45605655629961606
280.0	180.0	0.750213623046875	0.12762451171875	0.7609917845788928
280.0	200.0	0.875244140625	0.34991455078125	0.9425988004166135
280.0	220.0	0.80450439453125	0.4024658203125	0.8995588126075508
280.0	240.0	0.554962158203125	0.157928466796875	0.5769960118252829
280.0	260.0	0.078338623046875	-0.150146484375	0.16935438178875825
280.0	280.0	-0.446197509765625	-0.444366455078125	0.6297251496643153
280.0	300.0	-0.74493408203125	-0.59429931640625	0.952952498319133
280.0	320.0	-0.8232421875	-0.715576171875	1.0907689750974148
280.0	340.0	-0.72265625	-0.83099365234375	1.101264049127033
280.0	360.0	-0.5758056640625	-1.005462646484375	1.158666171182114
280.0	380.0	-0.408538818359375	-1.164581298828125	1.2341610785009698
280.0	400.0	-0.304046630859375	-1.244781494140625	1.2813763388996628
280.0	420.0	-0.258148193359375	-1.32208251953125	1.3470496197931268
280.0	440.0	-0.260009765625	-1.276153564453125	1.3023720659960363
280.0	460.0	-0.2535400390625	-1.187103271484375	1.2138767353305357
280.0	480.0	-0.208099365234375	-1.145599365234375	1.1643467058554136
280.0	500.0	-0.1343994140625	-1.075164794921875	1.083532435481163
280.0	520.0	0.04742431640625	-0.96331787109375	0.9644845185668844
280.0	540.0	0.14251708984375	-1.06585693359375	1.075342793618576
280.0	560.0	0.10479736328125	-1.0665283203125	1.071664660880121
280.0	580.0	1.10406494140625	-0.34149169921875	1.155671222916663
280.0	600.0	0.194854736328125	-0.52105712890625	0.5562992898193629
280.0	620.0	-0.2105712890625	-0.7923583984375	0.819861024413213
280.0	640.0	-0.406524658203125	-0.917236328125	1.0032869875361687
280.0	660.0	-0.40826416015625	-0.8798828125	0.9699862824808392
280.0	680.0	-0.4058837890625	-1.17071533203125	1.2390787056828843
280.0	700.0	-0.40545654296875	-1.41229248046875	1.469341709278255
280.0	720.0	-0.492431640625	-0.96942138671875	1.0873209028232342
280.0	740.0	-0.45941162109375	-1.06439208984375	1.1593056363694316
280.0	760.0	-0.50537109375	-0.98052978515625	1.103104075768299
280.0	780.0	-0.588836669921875	-0.47747802734375	0.7580988658748686
280.0	800.0	-0.423126220703125	-0.468017578125	0.6309328427657734
300.0	0.0	-0.0648193359375	-0.5333831310272217	0.5373072777990084
300.0	20.0	-0.125885009765625	-0.6003646850585938	0.6134205659653057
300.0	40.0	-0.3167724609375	-0.4576835632324219	0.5566139021453976
300.0	60.0	-0.72540283203125	-0.466949462890625	0.8626998722689143
300.0	80.0	-1.33349609375	-0.33133697509765625	1.374043675839081
300.0	100.0	-0.62646484375	-0.1771087646484375	0.6510189820350921
300.0	120.0	-0.193389892578125	-0.193206787109375	0.2733651644531652
300.0	140.0	-0.064727783203125	-0.194091796875	0.20460037031383158
300.0	160.0	0.12884521484375	-0.130462646484375	0.18336191402752944
300.0	180.0	0.211151123046875	-0.07244873046875	0.2232344402427415
300.0	200.0	0.237152099609375	0.0601043701171875	0.24465006367528047
300.0	220.0	0.258056640625	0.199188232421875	0.3259895423261478
300.0	240.0	0.3511962890625	-0.1160736083984375	0.36988094843869
300.0	260.0	0.437957763671875	-0.34832763671875	0.5595883712717227
300.0	280.0	0.319183349609375	-0.529327392578125	0.6181144709529272
300.0	300.0	0.13812255859375	-0.6346435546875	0.6495000251723395
300.0	320.0	-0.0020751953125	-0.705078125	0.7050811788646046
300.0	340.0	-0.069305419921875	-0.806396484375	0.8093692181216846
300.0	360.0	-0.158538818359375	-0.919891357421875	0.9334530874051714
300.0	380.0	-0.1392822265625	-1.083648681640625	1.092563043424805
300.0	400.0	-0.1494140625	-1.158050537109375	1.1676496086463892
300.0	420.0	-0.161895751953125	-1.27703857421875	1.2872597851805694
300.0	440.0	-0.15069580078125	-1.255401611328125	1.2644138682007386
300.0	460.0	-0.166229248046875	-1.16790771484375	1.1796781736125237
300.0	480.0	-0.090301513671875	-1.182281494140625	1.1857250502366983
300.0	500.0	-0.14337158203125	-1.0281982421875	1.0381459607259513
300.0	520.0	0.03009033203125	-0.96380615234375	0.9642757527685816
300.0	540.0	0.0556640625	-1.07794189453125	1.0793781616466143
300.0	560.0	-0.096221923828125	-1.06256103515625	1.0669089052292642
300.0	580.0	0.151153564453125	-1.00439453125	1.0157045704592416
300.0	600.0	-0.47467041015625	-0.61138916015625	0.7740211259613443
300.0	620.0	-0.6619873046875	-0.84259033203125	1.0715342547954092
300.0	640.0	-0.76300048828125	-0.94219970703125	1.2123984629845088
300.0	660.0	-0.700927734375	-0.88873291015625	1.131877146341805
300.0	680.0	-0.6448974609375	-1.13287353515625	1.3035701675709879
300.0	700.0	-0.641204833984375	-1.39013671875	1.5308898510153977
300.0	720.0	-0.60028076171875	-0.95623779296875	1.1290384004060219
300.0	740.0	-0.574432373046875	-1.0140380859375	1.1654380253518644
300.0	760.0	-0.5740966796875	-0.93853759765625	1.1001998999466311
300.0	780.0	-0.694366455078125	-0.32000732421875	0.7645583440728418
300.0	800.0	-0.521636962890625	-0.4263916015625	0.6737320824606685
320.0	0.0	-0.148651123046875	-0.7471653819084167	0.7618092046604894
320.0	20.0	-0.299835205078125	-0.7450942993164062	0.8031604230028069
320.0	40.0	-0.58282470703125	-0.44989013671875	0.7362647446692514
320.0	60.0	-1.6922607421875	-0.4746246337890625	1.7575593766778947
320.0	80.0	-0.94000244140625	-0.30214691162109375	0.9873689006910616
320.0	100.0	-0.44781494140625	-0.18436431884765625	0.4842813477833349
320.0	120.0	-0.1929931640625	-0.24676513671875	0.31327207675545937
320.0	140.0	-0.076416015625	-0.2951812744140625	0.30491210571033467
320.0	160.0	-0.002593994140625	-0.2926788330078125	0.2926903279857683
320.0	180.0	0.09228515625	-0.30682373046875	0.3204018596120301
320.0	200.0	0.212249755859375	-0.254364013671875	0.33128690030490204
320.0	220.0	0.3468017578125	-0.128173828125	0.3697296166633895
320.0	240.0	0.623138427734375	-0.0809326171875	0.6283721736710557
320.0	260.0	0.91534423828125	-0.33551025390625	0.9748959970329748
320.0	280.0	1.0111083984375	-0.4913330078125	1.1241656096665316
320.0	300.0	0.905426025390625	-0.5809326171875	1.0757690240785813
320.0	320.0	0.8192138671875	-0.681915283203125	1.0658892126568769
320.0	340.0	0.64007568359375	-0.817352294921875	1.0381530016052847
320.0	360.0	0.42315673828125	-0.9656982421875	1.0543408936946597
320.0	380.0	0.2685546875	-1.106536865234375	1.1386594988410452
320.0	400.0	0.075531005859375	-1.17376708984375	1.1761947602529077
320.0	420.0	-0.026153564453125	-1.232635498046875	1.2329129247351052
320.0	440.0	0.027740478515625	-1.21392822265625	1.2142451416042965
320.0	460.0	-0.019256591796875	-1.168426513671875	1.1685851848192512
320.0	480.0	0.03192138671875	-1.143280029296875	1.1437255791137624
320.0	500.0	-0.0738525390625	-0.962005615234375	0.9648362561950325
320.0	520.0	-0.2537841796875	-0.91015625	0.9448760814380475
320.0	540.0	-0.356781005859375	-0.96307373046875	1.0270363656955006
320.0	560.0	-0.50567626953125	-0.957275390625	1.082628589620322
320.0	580.0	-0.751556396484375	-1.121337890625	1.3499021009124712
320.0	600.0	-1.22613525390625	-0.66412353515625	1.3944417272945395
320.0	620.0	-1.023773193359375	-0.9365234375	1.3875113334413052
320.0	640.0	-1.00018310546875	-1.03076171875	1.436257624977346
320.0	660.0	-0.798675537109375	-0.962890625	1.2510159748339904
320.0	680.0	-0.77484130859375	-1.17572021484375	1.408082766422311
320.0	700.0	-0.594085693359375	-1.43145751953125	1.549841424558283
320.0	720.0	-0.51397705078125	-1.00531005859375	1.1290795909233151
320.0	740.0	-0.558380126953125	-1.0194091796875	1.1623181327878052
320.0	760.0	-0.465606689453125	-0.92041015625	1.0314768271714339
320.0	780.0	-0.585296630859375	-0.37994384765625	0.6978033200459648
320.0	800.0	-0.563568115234375	-0.52154541015625	0.7678662874250157
340.0	0.0	-1.17913818359375	-1.4217119216918945	1.847060270887127
340.0	20.0	-1.37921142578125	-1.1407814025878906	1.78986210795579
340.0	40.0	-1.510040283203125	-0.5597076416015625	1.6104329545073763
340.0	60.0	-1.48638916015625	-0.3531761169433594	1.527771614152191
340.0	80.0	-0.85797119140625	-0.2468109130859375	0.8927654742995913
340.0	100.0	-0.49774169921875	-0.1710662841796875	0.5263178438208362
340.0	120.0	-0.31024169921875	-0.2637786865234375	0.40722120204891993
340.0	140.0	-0.282470703125	-0.34381103515625	0.4449671066709809
340.0	160.0	-0.220794677734375	-0.35174560546875	0.4153014094394625
340.0	180.0	-0.07769775390625	-0.373016357421875	0.3810224978480407
340.0	200.0	0.14227294921875	-0.3165130615234375	0.34701889025576166
340.0	220.0	0.37835693359375	-0.212005615234375	0.4337053724469772
340.0	240.0	0.74212646484375	0.020599365234375	0.7424123003220925
340.0	260.0	1.02880859375	-0.2645263671875	1.0622717738466314
340.0	280.0	1.167449951171875	-0.424407958984375	1.2422002673242734
340.0	300.0	1.089324951171875	-0.57940673828125	1.2338318433284678
340.0	320.0	0.911163330078125	-0.7041015625	1.1515110179212353
340.0	340.0	0.75537109375	-0.87744140625	1.1577948482676232
340.0	360.0	0.55914306640625	-1.0384521484375	1.1794167343668833
340.0	380.0	0.35711669921875	-1.172637939453125	1.225810782260364
340.0	400.0	0.22967529296875	-1.24542236328125	1.2664231532790826
340.0	420.0	-0.00726318359375	-1.049163818359375	1.0491889589536958
340.0	440.0	-0.057373046875	-0.862152099609375	0.8640589733163904
340.0	460.0	-0.029205322265625	-0.828277587890625	0.8287923222681005
340.0	480.0	0.001495361328125	-0.78167724609375	0.7816786764177532
340.0	500.0	-0.217529296875	-0.86444091796875	0.8913905404802023
340.0	520.0	-0.3052978515625	-0.95166015625	0.9994317541295417
340.0	540.0	-0.528839111328125	-0.95135498046875	1.0884608879206532
340.0	560.0	-0.7506103515625	-0.92022705078125	1.1875326205466261
340.0	580.0	-1.038604736328125	-1.0322265625	1.4643057995698099
340.0	600.0	-1.429046630859375	-0.67315673828125	1.5796563763882265
340.0	620.0	-1.162261962890625	-1.033203125	1.5551082174215833
340.0	640.0	-1.094940185546875	-1.12872314453125	1.5725488694873486
340.0	660.0	-0.91192626953125	-1.1077880859375	1.4348532902029574
340.0	680.0	-0.655517578125	-1.2423095703125	1.4046481280807994
340.0	700.0	-0.524749755859375	-1.49298095703125	1.5825152272039662
340.0	720.0	-0.46490478515625	-1.04827880859375	1.1467453596190877
340.0	740.0	-0.460662841796875	-0.9737548828125	1.077222737233836
340.0	760.0	-0.438934326171875	-0.85418701171875	0.9603638860770254
340.0	780.0	-0.557098388671875	-0.4840087890625	0.7379858552509981
340.0	800.0	-0.47930908203125	-0.46636962890625	0.6687584219161602
360.0	0.0	-2.040008544921875	-1.8512306213378906	2.754757643919577
360.0	20.0	-2.30596923828125	-1.1746635437011719	2.5879197377043988
360.0	40.0	-2.137847900390625	-0.6021728515625	2.2210370974757527
360.0	60.0	-1.256072998046875	-0.3100738525390625	1.2937794133664677
360.0	80.0	-0.6829833984375	-0.21352386474609375	0.7155828137660554
360.0	100.0	-0.536895751953125	-0.19283294677734375	0.5704748844849749
360.0	120.0	-0.448699951171875	-0.2813568115234375	0.5296161832613107
360.0	140.0	-0.4576416015625	-0.3609619140625	0.5828630532846919
360.0	160.0	-0.396881103515625	-0.37957763671875	0.5491755571989448
360.0	180.0	-0.245635986328125	-0.3695068359375	0.4437029857730657
360.0	200.0	0.02667236328125	-0.348602294921875	0.349621187841648
360.0	220.0	0.34002685546875	-0.2389068603515625	0.415565578895807
360.0	240.0	0.706329345703125	0.1779937744140625	0.7284112357257876
360.0	260.0	1.04791259765625	-0.245758056640625	1.0763446635397262
360.0	280.0	0.951446533203125	-0.649383544921875	1.1519329381346581
360.0	300.0	0.8941650390625	-0.803131103515625	1.201894623715352
360.0	320.0	0.84417724609375	-0.970733642578125	1.2864521085743623
360.0	340.0	0.741424560546875	-1.124786376953125	1.347165458569015
360.0	360.0	0.691986083984375	-1.161285400390625	1.3518241459555473
360.0	380.0	0.62255859375	-1.134124755859375	1.293761247102828
360.0	400.0	0.397705078125	-1.257904052734375	1.3192770501498075
360.0	420.0	0.025970458984375	-0.780426025390625	0.7808580190065717
360.0	440.0	-0.173095703125	-0.421051025390625	0.45524288948080766
360.0	460.0	-0.23870849609375	-0.40283203125	0.4682471478913041
360.0	480.0	-0.29742431640625	-0.394256591796875	0.49386180674862157
360.0	500.0	-0.4814453125	-0.752410888671875	0.8932590521904736
360.0	520.0	-0.4854736328125	-0.9327392578125	1.0515166052995928
360.0	540.0	-0.6058349609375	-0.95654296875	1.1322590034789768
360.0	560.0	-0.7332763671875	-0.93035888671875	1.184593554250676
360.0	580.0	-0.794281005859375	-0.9766845703125	1.2588864389433596
360.0	600.0	-1.11614990234375	-0.63336181640625	1.2833307426316052
360.0	620.0	-1.122528076171875	-1.23785400390625	1.671033158492334
360.0	640.0	-1.074066162109375	-1.3240966796875	1.704948719976007
360.0	660.0	-1.113922119140625	-1.3502197265625	1.7504044668330954
360.0	680.0	-0.704193115234375	-1.45318603515625	1.6148181310341532
360.0	700.0	-0.42510986328125	-1.558349609375	1.6152931315703098
360.0	720.0	-0.34039306640625	-1.13287353515625	1.1829073870404516
360.0	740.0	-0.294525146484375	-0.98175048828125	1.0249776012928846
360.0	760.0	0.001190185546875	-0.6171875	0.6171886475769673
360.0	780.0	-0.09381103515625	-0.33245849609375	0.3454405331486234
360.0	800.0	0.138519287109375	-0.3323974609375	0.360105074858695
380.0	0.0	-1.286651611328125	-1.0216997861862183	1.6429676874565198
380.0	20.0	-1.271514892578125	-0.7908420562744141	1.4973914919019355
380.0	40.0	-1.24755859375	-0.4223899841308594	1.3171240425766835
380.0	60.0	-0.842559814453125	-0.21021270751953125	0.8683872542443126
380.0	80.0	-0.5850830078125	-0.1879425048828125	0.6145278766439712
380.0	100.0	-0.573089599609375	-0.20615386962890625	0.6090411374803888
380.0	120.0	-0.53631591796875	-0.2766265869140625	0.6034542505065205
380.0	140.0	-0.52008056640625	-0.3618621826171875	0.6335834868128435
380.0	160.0	-0.494049072265625	-0.383270263671875	0.6252843999506411
380.0	180.0	-0.40606689453125	-0.3581085205078125	0.5414166928480758
380.0	200.0	-0.1402587890625	-0.34185791015625	0.36951232543134144
380.0	220.0	0.12493896484375	-0.238983154296875	0.2696714537616315
380.0	240.0	0.533905029296875	0.0823211669921875	0.5402141749745675
380.0	260.0	0.927886962890625	-0.6339111328125	1.1237515473653485
380.0	280.0	1.3206787109375	-1.456207275390625	1.9658921349921832
380.0	300.0	0.9058837890625	-1.084197998046875	1.4128378315486472
380.0	320.0	0.7528076171875	-1.215911865234375	1.4300912462193658
380.0	340.0	0.56610107421875	-1.308563232421875	1.425765815089564
380.0	360.0	0.215972900390625	-1.15472412109375	1.1747476705824413
380.0	380.0	0.106048583984375	-1.09765625	1.1027672217331967
380.0	400.0	-0.04632568359375	-1.26715087890625	1.2679974049158422
380.0	420.0	-0.139892578125	-0.726959228515625	0.7402970034644825
380.0	440.0	-0.27880859375	-0.477203369140625	0.5526819044152035
380.0	460.0	-0.379852294921875	-0.40423583984375	0.5547020643296697
380.0	480.0	-0.460205078125	-0.3851318359375	0.6000960298024198
380.0	500.0	-0.569793701171875	-0.625579833984375	0.8461766899312827
380.0	520.0	-0.506103515625	-0.92767333984375	1.0567490685989944
380.0	540.0	-0.462310791015625	-0.99359130859375	1.095880904114372
380.0	560.0	-0.5010986328125	-0.9390869140625	1.0644172452426661
380.0	580.0	-0.475311279296875	-0.94677734375	1.0593904619474057
380.0	600.0	-0.596160888671875	-0.7435302734375	0.953018925677808
380.0	620.0	-1.007171630859375	-1.33905029296875	1.6755448012833403
380.0	640.0	-1.1693115234375	-1.46185302734375	1.871978555538982
380.0	660.0	-1.38623046875	-1.527099609375	2.0624422729967793
380.0	680.0	-0.921905517578125	-1.6171875	1.8615061626267158
380.0	700.0	-0.361297607421875	-1.6441650390625	1.6833937854240058
380.0	720.0	-0.277862548828125	-1.23321533203125	1.264131184331044
380.0	740.0	0.023345947265625	-0.87677001953125	0.877080783281995
380.0	760.0	0.189300537109375	-0.53948974609375	0.5717375967086621
380.0	780.0	-0.094512939453125	-0.34747314453125	0.36009760051200707
380.0	800.0	-0.05755615234375	-0.3306884765625	0.33565991599213046
400.0	0.0	-1.619873046875	-0.7279918789863586	1.7759394313608179
400.0	20.0	-1.252105712890625	-0.5517635345458984	1.3682878769863902
400.0	40.0	-1.027252197265625	-0.33231353759765625	1.079666320701782
400.0	60.0	-0.5328369140625	-0.17033004760742188	0.5593992332007567
400.0	80.0	-0.47186279296875	-0.15375518798828125	0.4962813246754114
400.0	100.0	-0.521881103515625	-0.20685577392578125	0.5613815079009287
400.0	120.0	-0.5247802734375	-0.26720428466796875	0.5888908771020809
400.0	140.0	-0.549652099609375	-0.35601806640625	0.6548788393379643
400.0	160.0	-0.517059326171875	-0.3737640380859375	0.6380046261177261
400.0	180.0	-0.454498291015625	-0.343536376953125	0.5697244411346624
400.0	200.0	-0.29345703125	-0.327880859375	0.4400260073388299
400.0	220.0	-0.067138671875	-0.2223663330078125	0.2322808371701813
400.0	240.0	0.281097412109375	-0.1775360107421875	0.33246772806520325
400.0	260.0	0.803619384765625	-1.518341064453125	1.7178951375377167
400.0	280.0	1.18328857421875	-1.944305419921875	2.2760701693520393
400.0	300.0	0.789520263671875	-1.506591796875	1.7009294780088762
400.0	320.0	0.58697509765625	-1.51800537109375	1.6275380400893977
400.0	340.0	0.459259033203125	-1.30975341796875	1.3879383543441302
400.0	360.0	0.174591064453125	-1.007781982421875	1.0227935098938787
400.0	380.0	-0.147125244140625	-0.875457763671875	0.887734269608197
400.0	400.0	-0.114654541015625	-1.080078125	1.0861465922604643
400.0	420.0	-0.202911376953125	-0.629486083984375	0.6613817028214469
400.0	440.0	-0.4205322265625	-0.540008544921875	0.6844388812496369
400.0	460.0	-0.50665283203125	-0.487823486328125	0.7033269837128477
400.0	480.0	-0.630859375	-0.47509765625	0.789747639439102
400.0	500.0	-0.730743408203125	-0.703338623046875	1.0142342664797876
400.0	520.0	-0.579254150390625	-0.99822998046875	1.1541223785419836
400.0	540.0	-0.427032470703125	-1.0657958984375	1.1481627185033545
400.0	560.0	-0.271636962890625	-1.00274658203125	1.0388875528101187
400.0	580.0	-0.016510009765625	-0.90985107421875	0.9100008558674406
400.0	600.0	0.190155029296875	-0.788818359375	0.8114144066098173
400.0	620.0	-0.2506103515625	-1.401611328125	1.4238398306827234
400.0	640.0	-0.566192626953125	-1.53936767578125	1.6401911266850118
400.0	660.0	-1.1912841796875	-1.67181396484375	2.0528321728334977
400.0	680.0	-1.07916259765625	-1.76171875	2.0659731039589424
400.0	700.0	-0.647491455078125	-1.837646484375	1.9483813245704713
400.0	720.0	-0.4954833984375	-1.3846435546875	1.4706262515217148
400.0	740.0	0.08111572265625	-0.825927734375	0.8299014296118945
400.0	760.0	-0.033233642578125	-0.4002685546875	0.40164585255001795
400.0	780.0	-0.344573974609375	-0.27276611328125	0.43946851597430947
400.0	800.0	-0.38763427734375	-0.24560546875	0.45889255741591467
420.0	0.0	-0.3746337890625	-0.6043394207954407	0.7110391068251412
420.0	20.0	-0.33984375	-0.4684009552001953	0.5786996019063068
420.0	40.0	-0.327423095703125	-0.29792022705078125	0.4426763437160459
420.0	60.0	-0.2767333984375	-0.13271331787109375	0.3069107338480069
420.0	80.0	-0.385162353515625	-0.12718963623046875	0.40561957809027693
420.0	100.0	-0.510498046875	-0.19618988037109375	0.5468991909147551
420.0	120.0	-0.55718994140625	-0.25902557373046875	0.6144549443618293
420.0	140.0	-0.552825927734375	-0.3376007080078125	0.6477582453529624
420.0	160.0	-0.542938232421875	-0.3618621826171875	0.6524769447527359
420.0	180.0	-0.46044921875	-0.3326416015625	0.5680351381187174
420.0	200.0	-0.437103271484375	-0.332244873046875	0.5490409143299589
420.0	220.0	-0.41217041015625	-0.200653076171875	0.4584169542955492
420.0	240.0	-0.21484375	-0.3501434326171875	0.4108019721459592
420.0	260.0	0.674560546875	-1.7384033203125	1.864692477454077
420.0	280.0	1.023590087890625	-2.00238037109375	2.248836103091882
420.0	300.0	0.770751953125	-1.51116943359375	1.6963760285603122
420.0	320.0	0.668304443359375	-1.399017333984375	1.5504452037407295
420.0	340.0	0.53985595703125	-0.821685791015625	0.9831642759473618
420.0	360.0	0.4547119140625	-0.523956298828125	0.6937529299916865
420.0	380.0	0.111175537109375	-0.367462158203125	0.38391201825790305
420.0	400.0	-0.11285400390625	-0.671630859375	0.6810462814394282
420.0	420.0	-0.111328125	-0.52410888671875	0.5358022737480527
420.0	440.0	-0.328704833984375	-0.55950927734375	0.6489202565172557
420.0	460.0	-0.630340576171875	-0.561920166015625	0.8444427244897779
420.0	480.0	-0.862060546875	-0.567962646484375	1.0323419754519134
420.0	500.0	-0.892547607421875	-0.650115966796875	1.1042155594804617
420.0	520.0	-0.54486083984375	-0.95733642578125	1.101529103983574
420.0	540.0	0.000335693359375	-1.054931640625	1.0549316940360574
420.0	560.0	0.468841552734375	-0.9498291015625	1.0592392193198878
420.0	580.0	0.771270751953125	-0.8299560546875	1.132998510824608
420.0	600.0	0.63824462890625	-0.8992919921875	1.1027612132915445
420.0	620.0	-0.48492431640625	-1.52239990234375	1.5977650187991752
420.0	640.0	-1.147247314453125	-1.69708251953125	2.048478820641903
420.0	660.0	-1.59832763671875	-1.84674072265625	2.442355938641187
420.0	680.0	-1.74871826171875	-1.93670654296875	2.60937689735435
420.0	700.0	-1.5047607421875	-2.06134033203125	2.552142013228766
420.0	720.0	-0.85107421875	-1.34930419921875	1.5952896752158445
420.0	740.0	-0.19390869140625	-0.7493896484375	0.7740706852659931
420.0	760.0	-0.416259765625	-0.2703857421875	0.49636744661235105
420.0	780.0	-0.692352294921875	-0.17864990234375	0.7150297111945897
420.0	800.0	-0.802703857421875	-0.1475830078125	0.8161582119386793
440.0	0.0	0.26318359375	-0.2097112536430359	0.33651807369545367
440.0	20.0	0.317230224609375	-0.1783924102783203	0.3639489901766772
440.0	40.0	0.3040771484375	-0.0973663330078125	0.31928531911954494
440.0	60.0	0.3175048828125	-0.045146942138671875	0.3206986077210999
440.0	80.0	-0.057708740234375	-0.07122802734375	0.09167186361540039
440.0	100.0	-0.366302490234375	-0.16925048828125	0.4035136207556641
440.0	120.0	-0.485565185546875	-0.23656463623046875	0.5401262598041546
440.0	140.0	-0.494354248046875	-0.3090667724609375	0.5830166313248809
440.0	160.0	-0.46240234375	-0.3322601318359375	0.5693968060264544
440.0	180.0	-0.43829345703125	-0.3150177001953125	0.5397567099284157
440.0	200.0	-0.678863525390625	-0.2882843017578125	0.7375388293139401
440.0	220.0	-0.873382568359375	-0.114166259765625	0.880812718790374
440.0	240.0	-0.654937744140625	-0.3669586181640625	0.7507343579089004
440.0	260.0	0.382537841796875	-1.76861572265625	1.809512855669586
440.0	280.0	0.7464599609375	-1.9852294921875	2.1209287140151254
440.0	300.0	0.906097412109375	-1.57293701171875	1.8152529749503283
440.0	320.0	0.924560546875	-1.434112548828125	1.706309177008698
440.0	340.0	0.980499267578125	-0.7659912109375	1.244235246629325
440.0	360.0	0.77325439453125	-0.3035888671875	0.8307156908004565
440.0	380.0	0.135650634765625	-0.172882080078125	0.21974828400798996
440.0	400.0	-0.228973388671875	-0.354644775390625	0.42213946680184783
440.0	420.0	-0.179412841796875	-0.265625	0.3205395582866965
440.0	440.0	-0.15045166015625	-0.40869140625	0.4355047273984225
440.0	460.0	-0.320220947265625	-0.457763671875	0.5586492945991939
440.0	480.0	-0.383148193359375	-0.452911376953125	0.5932379399938348
440.0	500.0	-0.417266845703125	-0.46905517578125	0.6277932609149407
440.0	520.0	-0.2396240234375	-0.68603515625	0.726680059048917
440.0	540.0	0.140289306640625	-0.83319091796875	0.8449190466212225
440.0	560.0	0.619232177734375	-0.80120849609375	1.0126122378059952
440.0	580.0	0.908355712890625	-0.7127685546875	1.1546207661792436
440.0	600.0	0.4862060546875	-0.9852294921875	1.0986689582812574
440.0	620.0	-0.618377685546875	-1.55084228515625	1.6695816108866823
440.0	640.0	-1.265228271484375	-1.82696533203125	2.222297213112457
440.0	660.0	-1.641693115234375	-2.05706787109375	2.631859515797551
440.0	680.0	-1.842620849609375	-2.18231201171875	2.856175294324057
440.0	700.0	-1.589874267578125	-2.24359130859375	2.7498003830650135
440.0	720.0	-0.673492431640625	-1.1949462890625	1.3716736817557744
440.0	740.0	-0.215087890625	-0.60040283203125	0.6377666982562333
440.0	760.0	-0.886077880859375	-0.1322021484375	0.8958858292214089
440.0	780.0	-1.23529052734375	-0.05731201171875	1.236619324461837
440.0	800.0	-1.467681884765625	-0.01702880859375	1.467780669988299
460.0	0.0	0.431365966796875	0.07807010412216187	0.4383737429046679
460.0	20.0	0.515625	0.05655097961425781	0.5187168340437124
460.0	40.0	0.564544677734375	0.071685791015625	0.5690778029336104
460.0	60.0	0.71307373046875	0.0668792724609375	0.7162031710133123
460.0	80.0	0.600250244140625	0.016754150390625	0.6004840190597844
460.0	100.0	0.17950439453125	-0.12645721435546875	0.21957516872036242
460.0	120.0	-0.144012451171875	-0.21291351318359375	0.25704425725682345
460.0	140.0	-0.2734375	-0.28143310546875	0.39239350053235406
460.0	160.0	-0.342987060546875	-0.3115997314453125	0.463394557951835
460.0	180.0	-0.331939697265625	-0.3401031494140625	0.4752411123442067
460.0	200.0	-0.652557373046875	-0.3473968505859375	0.7392669997469565
460.0	220.0	-1.011627197265625	-0.18963623046875	1.0292480197473788
460.0	240.0	-0.998626708984375	-0.382232666015625	1.0692787825756087
460.0	260.0	-0.164398193359375	-1.802947998046875	1.8104276427521373
460.0	280.0	0.579559326171875	-1.985443115234375	2.068302051535118
460.0	300.0	1.085906982421875	-1.5777587890625	1.9153372473109138
460.0	320.0	1.236663818359375	-1.461822509765625	1.9147486648896404
460.0	340.0	1.578033447265625	-0.761260986328125	1.7520581754023756
460.0	360.0	1.346588134765625	-0.211883544921875	1.3631559856818387
460.0	380.0	0.372314453125	0.003387451171875	0.3723298629323327
460.0	400.0	-0.23944091796875	-0.080902099609375	0.25273919941101913
460.0	420.0	-0.265045166015625	-0.004180908203125	0.26507813946391956
460.0	440.0	-0.1644287109375	-0.18927001953125	0.2507188490599135
460.0	460.0	-0.06121826171875	-0.316314697265625	0.32218420705259493
460.0	480.0	0.001922607421875	-0.345184326171875	0.345189680399096
460.0	500.0	0.085052490234375	-0.39971923828125	0.40866783033071147
460.0	520.0	0.144195556640625	-0.527099609375	0.5464671598167425
460.0	540.0	0.44329833984375	-0.62646484375	0.7674448635328383
460.0	560.0	0.7520751953125	-0.63134765625	0.9819454987201189
460.0	580.0	0.87713623046875	-0.54974365234375	1.0351744056405057
460.0	600.0	0.521484375	-0.77032470703125	0.9302398118936438
460.0	620.0	-0.550567626953125	-1.2391357421875	1.3559432508093257
460.0	640.0	-1.235321044921875	-1.668212890625	2.075801612022279
460.0	660.0	-1.558990478515625	-2.10906982421875	2.6227136396359567
460.0	680.0	-1.6978759765625	-2.1298828125	2.7238178402328916
460.0	700.0	-1.062286376953125	-1.20416259765625	1.6057583592354252
460.0	720.0	-0.6639404296875	-0.5289306640625	0.8488725119587861
460.0	740.0	-0.762420654296875	-0.3424072265625	0.8357798531316115
460.0	760.0	-1.460601806640625	-0.00140380859375	1.4606024812523173
460.0	780.0	-1.804656982421875	0.03436279296875	1.8049841067845005
460.0	800.0	-2.080810546875	0.063720703125	2.0817859784312556
480.0	0.0	0.342071533203125	0.13654977083206177	0.36831884793236586
480.0	20.0	0.20086669921875	0.18196678161621094	0.27103383638726286
480.0	40.0	0.257720947265625	0.18396759033203125	0.3166451656856064
480.0	60.0	0.320556640625	0.20059585571289062	0.37814713694271473
480.0	80.0	0.264312744140625	0.15531158447265625	0.3065663304842111
480.0	100.0	0.29937744140625	-0.03631591796875	0.30157204499234613
480.0	120.0	0.1563720703125	-0.1842041015625	0.2416265204944715
480.0	140.0	0.033447265625	-0.2302703857421875	0.2326868499241956
480.0	160.0	-0.146881103515625	-0.2529449462890625	0.29249821268367515
480.0	180.0	-0.238677978515625	-0.3490142822265625	0.42282164872015215
480.0	200.0	-0.55072021484375	-0.42889404296875	0.6980278326339331
480.0	220.0	-1.000885009765625	-0.3102874755859375	1.0478783900238753
480.0	240.0	-1.104522705078125	-0.4550323486328125	1.1945814515282716
480.0	260.0	-0.719512939453125	-1.856201171875	1.9907741359859485
480.0	280.0	-0.049652099609375	-2.031707763671875	2.032314387086848
480.0	300.0	0.685302734375	-1.5198974609375	1.6672516695166664
480.0	320.0	0.971771240234375	-1.393768310546875	1.699096656117993
480.0	340.0	1.480743408203125	-0.668670654296875	1.6247219715553851
480.0	360.0	1.275482177734375	-0.181671142578125	1.2883552265441645
480.0	380.0	0.62322998046875	0.029144287109375	0.6239110497708725
480.0	400.0	-0.035614013671875	0.05548095703125	0.06592794978553412
480.0	420.0	-0.0587158203125	0.158477783203125	0.16900519318632334
480.0	440.0	0.001556396484375	0.021575927734375	0.021631990838005346
480.0	460.0	0.159698486328125	-0.102996826171875	0.19003145196775653
480.0	480.0	0.36749267578125	-0.18206787109375	0.4101214167017778
480.0	500.0	0.5313720703125	-0.28271484375	0.601900290733257
480.0	520.0	0.75201416015625	-0.38031005859375	0.8427105302196547
480.0	540.0	0.946685791015625	-0.41998291015625	1.0356638603978572
480.0	560.0	1.028228759765625	-0.4736328125	1.1320699728752703
480.0	580.0	0.896636962890625	-0.45391845703125	1.0049874670140693
480.0	600.0	0.2103271484375	-0.6884765625	0.7198871345437885
480.0	620.0	-0.731048583984375	-1.12353515625	1.340433989227098
480.0	640.0	-1.24713134765625	-1.54388427734375	1.9846700632941807
480.0	660.0	-1.0234375	-1.12359619140625	1.519833121677798
480.0	680.0	-0.87847900390625	0.1395263671875	0.8894902851884658
480.0	700.0	-1.013916015625	1.8759765625	2.1324431410450764
480.0	720.0	-0.00079345703125	-0.21881103515625	0.21881247377654253
480.0	740.0	-1.258331298828125	-0.09918212890625	1.2622340323033807
480.0	760.0	-1.62042236328125	0.0611572265625	1.6215760363864558
480.0	780.0	-1.7135009765625	0.04833984375	1.7141827023903886
480.0	800.0	-1.774139404296875	0.04833984375	1.7747978381699265
500.0	0.0	0.062408447265625	0.1868501901626587	0.19699697422531143
500.0	20.0	-0.01873779296875	0.2051219940185547	0.20597606005428815
500.0	40.0	-0.084625244140625	0.194854736328125	0.21243775609661175
500.0	60.0	-0.12017822265625	0.1297454833984375	0.17685218591555327
500.0	80.0	-0.156158447265625	0.065643310546875	0.16939452432698188
500.0	100.0	-0.13665771484375	-0.060089111328125	0.14928507067526708
500.0	120.0	0.0093994140625	-0.18384552001953125	0.18408564369871483
500.0	140.0	0.351287841796875	-0.1252899169921875	0.372962077286975
500.0	160.0	0.619171142578125	-0.075958251953125	0.6238129205469178
500.0	180.0	0.19610595703125	-0.271881103515625	0.33522661116327934
500.0	200.0	0.025787353515625	-0.40606689453125	0.4068848859758656
500.0	220.0	-0.247100830078125	-0.3141632080078125	0.3996965617703741
500.0	240.0	-0.672119140625	-0.390228271484375	0.7771886791894048
500.0	260.0	-0.89813232421875	-1.82989501953125	2.0384203330794772
500.0	280.0	-0.335205078125	-2.076568603515625	2.1034494549448106
500.0	300.0	0.382049560546875	-1.705047607421875	1.747326303324345
500.0	320.0	0.680938720703125	-1.683319091796875	1.8158305830007007
500.0	340.0	1.1593017578125	-1.492095947265625	1.889531921274064
500.0	360.0	1.3653564453125	-0.653472900390625	1.513679310257401
500.0	380.0	0.855621337890625	-0.141815185546875	0.8672943103153841
500.0	400.0	0.02655029296875	0.015533447265625	0.030760462296272606
500.0	420.0	-0.06146240234375	0.272216796875	0.27906918748358805
500.0	440.0	0.09552001953125	0.166107177734375	0.19161333102404338
500.0	460.0	0.324981689453125	0.131591796875	0.3506130338201913
500.0	480.0	0.675079345703125	0.075958251953125	0.6793392223585606
500.0	500.0	0.995574951171875	-0.08544921875	0.9992352337592318
500.0	520.0	1.21295166015625	-0.13702392578125	1.220666738349296
500.0	540.0	1.288909912109375	-0.15264892578125	1.2979177385627976
500.0	560.0	1.39166259765625	-0.2506103515625	1.4140475006256408
500.0	580.0	0.906158447265625	-0.2413330078125	0.9377445026288753
500.0	600.0	0.449676513671875	-0.3724365234375	0.5838817782208171
500.0	620.0	0.38671875	-0.3333740234375	0.5105777424687344
500.0	640.0	0.46484375	-0.1539306640625	0.4896676028213269
500.0	660.0	0.396636962890625	0.13470458984375	0.41888686641630574
500.0	680.0	0.440032958984375	0.3663330078125	0.572563426709651
500.0	700.0	0.178863525390625	0.98114013671875	0.9973104474513692
500.0	720.0	0.722412109375	-0.0242919921875	0.7228204179850446
500.0	740.0	-1.014739990234375	0.087646484375	1.0185181166794024
500.0	760.0	-1.55352783203125	0.12310791015625	1.5583979858940895
500.0	780.0	-1.6795654296875	0.10504150390625	1.6828469182145604
500.0	800.0	-1.735076904296875	0.100830078125	1.738004191156949
520.0	0.0	-0.34130859375	0.3321307897567749	0.4762377743019358
520.0	20.0	-0.2276611328125	0.2894248962402344	0.36823411297317526
520.0	40.0	-0.2596435546875	0.27606964111328125	0.37898446173316486
520.0	60.0	-0.26025390625	0.22481918334960938	0.34391243205265065
520.0	80.0	-0.2938232421875	0.1114349365234375	0.3142448770108382
520.0	100.0	-0.274169921875	0.05867767333984375	0.2803786999925654
520.0	120.0	-0.1563720703125	-0.0510711669921875	0.16450072483658346
520.0	140.0	0.3685302734375	0.004150390625	0.3685536435612306
520.0	160.0	1.05078125	0.139404296875	1.0599881099987751
520.0	180.0	0.778076171875	-0.163909912109375	0.7951534370971163
520.0	200.0	0.624267578125	-0.2479248046875	0.6716968943484762
520.0	220.0	0.5618896484375	-0.16864013671875	0.5866510655694201
520.0	240.0	0.298828125	-0.1500244140625	0.3343734037058152
520.0	260.0	-0.2625732421875	-0.988800048828125	1.0230690319207976
520.0	280.0	-0.33984375	-1.966552734375	1.9957012380343537
520.0	300.0	-0.2017822265625	-1.96875	1.9790635738794549
520.0	320.0	-0.1240234375	-2.165802001953125	2.1693501618488154
520.0	340.0	0.367431640625	-2.22955322265625	2.2596268681331546
520.0	360.0	0.9619140625	-1.37451171875	1.6776653804070503
520.0	380.0	1.11865234375	-0.572662353515625	1.2567120741488174
520.0	400.0	0.6435546875	-0.117950439453125	0.6542743629169707
520.0	420.0	0.4410400390625	0.339080810546875	0.5563201525537047
520.0	440.0	0.369384765625	0.37646484375	0.5274190778266824
520.0	460.0	0.6881103515625	0.44580078125	0.8198988916266308
520.0	480.0	1.0032958984375	0.452239990234375	1.1005106399252567
520.0	500.0	1.2677001953125	0.25335693359375	1.292769709188523
520.0	520.0	1.71044921875	0.190673828125	1.7210441710352258
520.0	540.0	1.72119140625	0.073974609375	1.722780339968226
520.0	560.0	2.0863037109375	-0.04522705078125	2.0867938710840495
520.0	580.0	1.1888427734375	-0.0751953125	1.191218483308809
520.0	600.0	0.9716796875	-0.099853515625	0.976796877392004
520.0	620.0	0.8077392578125	0.01776123046875	0.8079345084344723
520.0	640.0	0.6661376953125	0.14752197265625	0.6822771881960004
520.0	660.0	0.5081787109375	0.39306640625	0.6424537352777936
520.0	680.0	0.4395751953125	0.4852294921875	0.654732015730529
520.0	700.0	0.59521484375	0.27777099609375	0.6568389730301111
520.0	720.0	1.393798828125	-0.86083984375	1.6382064613076546
520.0	740.0	-0.9210205078125	0.32086181640625	0.9753107612646922
520.0	760.0	-1.5372314453125	0.17242431640625	1.5468712491173013
520.0	780.0	-1.66845703125	0.1456298828125	1.674800563618112
520.0	800.0	-1.72021484375	0.142333984375	1.726093297526498
540.0	0.0	-0.8714599609375	0.4437369108200073	0.9779288877731714
540.0	20.0	-0.566650390625	0.3531017303466797	0.6676627121303723
540.0	40.0	-0.4671630859375	0.32627105712890625	0.569819402602844
540.0	60.0	-0.4034423828125	0.26438140869140625	0.48235182751916694
540.0	80.0	-0.435302734375	0.12209320068359375	0.4521008960481234
540.0	100.0	-0.41943359375	0.05738067626953125	0.42334038500382737
540.0	120.0	-0.380859375	-0.01288604736328125	0.3810773067791355
540.0	140.0	-0.247314453125	0.02313232421875	0.24839392735789495
540.0	160.0	0.34423828125	0.2025146484375	0.39938975588980535
540.0	180.0	0.4296875	-0.15423583984375	0.4565304392354982
540.0	200.0	0.46875	-0.2232666015625	0.51920567973903
540.0	220.0	0.5291748046875	-0.111236572265625	0.5407398162938063
540.0	240.0	0.5511474609375	-0.0194244384765625	0.5514896485954952
540.0	260.0	0.3719482421875	-0.156402587890625	0.40349382196665146
540.0	280.0	-0.2308349609375	-1.185455322265625	1.207720621782585
540.0	300.0	-0.3648681640625	-1.749359130859375	1.7870047973823147
540.0	320.0	-0.534912109375	-2.038116455078125	2.107142531775256
540.0	340.0	-0.338623046875	-2.2086181640625	2.2344260476690017
540.0	360.0	0.4031982421875	-1.804229736328125	1.8487330158662028
540.0	380.0	1.43896484375	-1.111785888671875	1.8184300051963431
540.0	400.0	1.709716796875	-0.35003662109375	1.7451811257354464
540.0	420.0	1.658203125	0.349761962890625	1.6946890671875088
540.0	440.0	1.5821533203125	0.488067626953125	1.655723146379105
540.0	460.0	2.0494384765625	0.87542724609375	2.228580474745776
540.0	480.0	2.121337890625	0.810577392578125	2.2709271576957453
540.0	500.0	2.290771484375	0.6041259765625	2.369093115346722
540.0	520.0	2.9293212890625	0.78857421875	3.0336071784316374
540.0	540.0	1.1929931640625	0.1529541015625	1.2027583492475313
540.0	560.0	0.8106689453125	0.049560546875	0.8121824836209103
540.0	580.0	0.691162109375	0.10882568359375	0.6996771332874517
540.0	600.0	0.5946044921875	0.35186767578125	0.6909163215536694
540.0	620.0	0.5242919921875	0.44146728515625	0.6854016756145022
540.0	640.0	0.66162109375	0.25830078125	0.7102547185970021
540.0	660.0	0.8599853515625	-0.06573486328125	0.8624939867342156
540.0	680.0	0.741455078125	0.29730224609375	0.7988393195190999
540.0	700.0	0.7230224609375	0.3330078125	0.7960249256186354
540.0	720.0	0.700927734375	0.24456787109375	0.7423699430791899
540.0	740.0	0.293701171875	1.25225830078125	1.286239180804368
540.0	760.0	-1.531982421875	0.2178955078125	1.5474005923673604
540.0	780.0	-1.6356201171875	0.189697265625	1.6465838030097506
540.0	800.0	-1.6795654296875	0.19549560546875	1.69090465856563
560.0	0.0	-0.995361328125	0.4530472755432129	1.0936160237505173
560.0	20.0	-0.8028564453125	0.38254547119140625	0.889336555702552
560.0	40.0	-0.66748046875	0.352264404296875	0.7547319966036632
560.0	60.0	-0.61181640625	0.24956893920898438	0.660760145873344
560.0	80.0	-0.6385498046875	0.02764129638671875	0.6391477875518172
560.0	100.0	-0.657958984375	-0.11309051513671875	0.6676072870585446
560.0	120.0	-0.6845703125	-0.220550537109375	0.7192211427478905
560.0	140.0	-0.67724609375	-0.3415374755859375	0.7584920030753447
560.0	160.0	-0.6400146484375	-0.5673980712890625	0.8553124116468349
560.0	180.0	-0.6282958984375	-0.45733642578125	0.7771179719577679
560.0	200.0	-0.63134765625	-0.5613555908203125	0.8448194850958342
560.0	220.0	-0.6746826171875	-0.4590911865234375	0.8160645510487956
560.0	240.0	-0.7069091796875	-0.318603515625	0.7753894431155636
560.0	260.0	-0.7593994140625	-0.358245849609375	0.8396591920778401
560.0	280.0	-0.9027099609375	-0.885589599609375	1.2645766930131506
560.0	300.0	-1.028076171875	-1.4208984375	1.7538223926233512
560.0	320.0	-1.0999755859375	-1.679168701171875	2.0073748570343777
560.0	340.0	-1.1434326171875	-1.950927734375	2.261317574955324
560.0	360.0	-0.9622802734375	-1.72430419921875	1.9746413082102694
560.0	380.0	-0.3544921875	-1.057281494140625	1.1151272881831775
560.0	400.0	0.7528076171875	-0.24407958984375	0.7913874870591616
560.0	420.0	1.519775390625	0.190216064453125	1.5316329159186306
560.0	440.0	1.4561767578125	0.6781005859375	1.6063222449565047
560.0	460.0	1.340087890625	1.203948974609375	1.8014795830268873
560.0	480.0	1.3448486328125	1.0765380859375	1.722658438475726
560.0	500.0	1.351318359375	0.9718017578125	1.6644698750267024
560.0	520.0	1.3541259765625	1.30718994140625	1.8821271751172979
560.0	540.0	0.381103515625	1.5286865234375	1.5754752859252235
560.0	560.0	-0.157470703125	1.8795166015625	1.8861017146197951
560.0	580.0	-0.2530517578125	1.9390869140625	1.9555288932716963
560.0	600.0	-0.3167724609375	2.03594970703125	2.0604455832583963
560.0	620.0	-0.2918701171875	1.98681640625	2.008140333107029
560.0	640.0	-0.1988525390625	2.0994873046875	2.1088834189768733
560.0	660.0	0.12890625	1.93585205078125	1.9401391660917096
560.0	680.0	0.172607421875	1.84124755859375	1.849320387091912
560.0	700.0	0.18505859375	1.81201171875	1.8214371117356911
560.0	720.0	0.1995849609375	1.57720947265625	1.5897873685713537
560.0	740.0	-0.1640625	1.41961669921875	1.4290654556761873
560.0	760.0	-1.1025390625	1.2200927734375	1.6444508992769562
560.0	780.0	-1.26904296875	0.3333740234375	1.3121007187090175
560.0	800.0	-1.60498046875	-0.352294921875	1.643190195031568
580.0	0.0	-0.8895263671875	0.38869380950927734	0.9707420025282854
580.0	20.0	-0.8350830078125	0.3386039733886719	0.9011194597453593
580.0	40.0	-0.7926025390625	0.3142967224121094	0.8526436621750708
580.0	60.0	-0.7657470703125	0.1786956787109375	0.7863210039685697
580.0	80.0	-0.7718505859375	-0.003082275390625	0.7718567402268673
580.0	100.0	-0.7750244140625	-0.1859130859375	0.7970109898337198
580.0	120.0	-0.7606201171875	-0.21396636962890625	0.7901421201293474
580.0	140.0	-0.7509765625	-0.2535400390625	0.7926211887352813
580.0	160.0	-0.698974609375	-0.458404541015625	0.8358829031477314
580.0	180.0	-0.6583251953125	-0.460540771484375	0.8034238389434711
580.0	200.0	-0.6546630859375	-0.491790771484375	0.8188051776866139
580.0	220.0	-0.6861572265625	-0.4588775634765625	0.8254576656777309
580.0	240.0	-0.695068359375	-0.3556671142578125	0.7807810963187659
580.0	260.0	-0.722900390625	-0.2947998046875	0.7806996218838368
580.0	280.0	-0.72802734375	-0.262115478515625	0.7737753791153836
580.0	300.0	-0.750732421875	-0.304718017578125	0.8102174026093524
580.0	320.0	-0.84228515625	-0.673583984375	1.0784988031729972
580.0	340.0	-0.95703125	-1.14215087890625	1.4901065209114688
580.0	360.0	-0.9468994140625	-0.951873779296875	1.342640008365914
580.0	380.0	-0.783935546875	-0.195068359375	0.8078407061317593
580.0	400.0	-0.4608154296875	0.864715576171875	0.9798387050491183
580.0	420.0	-0.0711669921875	1.9937744140625	1.9950441486210977
580.0	440.0	0.318603515625	3.198944091796875	3.2147708320517565
580.0	460.0	0.4375	3.228790283203125	3.258296018305721
580.0	480.0	0.71240234375	1.838287353515625	1.9715013298184645
580.0	500.0	0.89697265625	1.2376708984375	1.5285251711696701
580.0	520.0	0.437255859375	2.17535400390625	2.2188640627286573
580.0	540.0	0.0599365234375	1.86346435546875	1.864428006372018
580.0	560.0	-0.2188720703125	1.98687744140625	1.998896433118016
580.0	580.0	-0.291259765625	2.03924560546875	2.059940506542735
580.0	600.0	-0.3392333984375	2.10577392578125	2.1329236097703155
580.0	620.0	-0.30810546875	2.041259765625	2.0643813626927288
580.0	640.0	-0.222900390625	2.1688232421875	2.180247426324241
580.0	660.0	0.10302734375	2.02496337890625	2.027582629505293
580.0	680.0	0.1533203125	1.907470703125	1.91362263821927
580.0	700.0	0.1644287109375	1.8839111328125	1.891073228966939
580.0	720.0	0.1878662109375	1.638916015625	1.649648271445807
580.0	740.0	-0.16748046875	1.4354248046875	1.4451623013782455
580.0	760.0	-1.0650634765625	1.25518798828125	1.6461643584505559
580.0	780.0	-1.5357666015625	0.173095703125	1.545490594249984
580.0	800.0	-1.8492431640625	0.11407470703125	1.8527583001072083
600.0	0.0	-0.9952392578125	0.32012939453125	1.045458755539462
600.0	20.0	-0.93994140625	0.2550010681152344	0.9739175488321062
600.0	40.0	-0.965576171875	0.22263336181640625	0.9909101662040078
600.0	60.0	-0.9576416015625	0.0956573486328125	0.9624072762560815
600.0	80.0	-0.896728515625	-0.0504608154296875	0.8981471620112401
600.0	100.0	-0.90380859375	-0.26665496826171875	0.9423241725834113
600.0	120.0	-0.863525390625	-0.2366790771484375	0.8953731545081608
600.0	140.0	-0.8447265625	-0.170745849609375	0.8618103680925948
600.0	160.0	-0.806396484375	-0.2061767578125	0.832336557814466
600.0	180.0	-0.75927734375	-0.28082275390625	0.8095452450873551
600.0	200.0	-0.7203369140625	-0.4197998046875	0.8337368564341802
600.0	220.0	-0.7354736328125	-0.4236907958984375	0.8487846341042393
600.0	240.0	-0.7332763671875	-0.313232421875	0.7973761852409283
600.0	260.0	-0.74365234375	-0.27154541015625	0.7916790499576165
600.0	280.0	-0.7421875	-0.177032470703125	0.7630090306408587
600.0	300.0	-0.7174072265625	0.06451416015625	0.7203021626961594
600.0	320.0	-0.766357421875	-0.190582275390625	0.7896995009216891
600.0	340.0	-0.8494873046875	-0.611175537109375	1.0465009402700824
600.0	360.0	-0.818115234375	-0.449554443359375	0.9334943675569868
600.0	380.0	-0.6746826171875	0.225372314453125	0.7113292585413121
600.0	400.0	-0.3448486328125	1.359710693359375	1.4027593340229403
600.0	420.0	-0.116943359375	1.861419677734375	1.8650895329604569
600.0	440.0	0.0860595703125	2.266204833984375	2.2678383097603145
600.0	460.0	0.1661376953125	2.16766357421875	2.174020953164563
600.0	480.0	0.378173828125	1.67620849609375	1.718339421259836
600.0	500.0	0.750244140625	1.231353759765625	1.4419078861810435
600.0	520.0	0.345947265625	2.3016357421875	2.3274893340912257
600.0	540.0	-0.00048828125	1.94189453125	1.941894592638137
600.0	560.0	-0.2467041015625	2.04095458984375	2.0558109230987247
600.0	580.0	-0.316650390625	2.08837890625	2.1122485473904136
600.0	600.0	-0.36328125	2.14666748046875	2.177189596315308
600.0	620.0	-0.323974609375	2.07391357421875	2.0990657590576993
600.0	640.0	-0.223876953125	2.22247314453125	2.233720611066468
600.0	660.0	0.122802734375	2.12786865234375	2.1314092786692056
600.0	680.0	0.167724609375	1.9864501953125	1.9935184782306548
600.0	700.0	0.1695556640625	1.9410400390625	1.9484315631962614
600.0	720.0	0.1893310546875	1.6842041015625	1.694812586685923
600.0	740.0	-0.164794921875	1.4783935546875	1.4875499550661582
600.0	760.0	-1.070556640625	1.30072021484375	1.6846259519814648
600.0	780.0	-1.553466796875	0.278076171875	1.578158878680384
600.0	800.0	-1.87646484375	0.2685546875	1.8955848517035407
620.0	0.0	-0.994873046875	0.27547574043273926	1.0323077365617832
620.0	20.0	-0.9752197265625	0.2078685760498047	0.9971273038010797
620.0	40.0	-1.0562744140625	0.16328811645507812	1.0688211481714445
620.0	60.0	-1.1553955078125	0.0162811279296875	1.155510213974748
620.0	80.0	-1.0946044921875	-0.0775299072265625	1.0973467459429649
620.0	100.0	-1.0015869140625	-0.30165863037109375	1.0460278560815701
620.0	120.0	-0.9296875	-0.27791595458984375	0.9703381500651379
620.0	140.0	-0.894287109375	-0.2057037353515625	0.9176401586307559
620.0	160.0	-0.85791015625	-0.215362548828125	0.8845286109757253
620.0	180.0	-0.829345703125	-0.11285400390625	0.8369888419146174
620.0	200.0	-0.798828125	-0.152069091796875	0.813173648104107
620.0	220.0	-0.8038330078125	-0.2934722900390625	0.8557297993348498
620.0	240.0	-0.800048828125	-0.201080322265625	0.8249311628170155
620.0	260.0	-0.8128662109375	-0.19720458984375	0.8364455314838677
620.0	280.0	-0.8214111328125	-0.18133544921875	0.8411889170998869
620.0	300.0	-0.80126953125	-0.033203125	0.8019571741803675
620.0	320.0	-0.838134765625	-0.304229736328125	0.8916420906482343
620.0	340.0	-0.8896484375	-0.540374755859375	1.0409030786371374
620.0	360.0	-0.828369140625	-0.153961181640625	0.8425553267245888
620.0	380.0	-0.672607421875	0.63067626953125	0.9220375810731296
620.0	400.0	-0.40673828125	1.49774169921875	1.55198783081984
620.0	420.0	-0.248779296875	1.797332763671875	1.8144685728669978
620.0	440.0	-0.0697021484375	2.078399658203125	2.079568111102801
620.0	460.0	0.0267333984375	2.02490234375	2.0250788074334936
620.0	480.0	0.217529296875	1.564971923828125	1.5800177585613506
620.0	500.0	0.53173828125	1.10137939453125	1.2230217375192998
620.0	520.0	0.1846923828125	2.18194580078125	2.189748559496247
620.0	540.0	-0.1083984375	2.02001953125	2.0229258829437895
620.0	560.0	-0.3424072265625	2.08013916015625	2.1081322620788696
620.0	580.0	-0.4163818359375	2.10711669921875	2.147862802281655
620.0	600.0	-0.439697265625	2.15087890625	2.1953618733022804
620.0	620.0	-0.3692626953125	2.0665283203125	2.0992604023329395
620.0	640.0	-0.23046875	2.25640869140625	2.268148149345679
620.0	660.0	0.13037109375	2.191162109375	2.1950371321793787
620.0	680.0	0.1663818359375	2.02459716796875	2.0314223115534142
620.0	700.0	0.16796875	1.9827880859375	1.9898899705039617
620.0	720.0	0.1893310546875	1.736083984375	1.7463773501372652
620.0	740.0	-0.1622314453125	1.53558349609375	1.5441294360654119
620.0	760.0	-1.08544921875	1.3931884765625	1.7661183815677604
620.0	780.0	-1.6148681640625	0.32257080078125	1.6467699016010848
620.0	800.0	-2.0198974609375	0.319091796875	2.044946289645446
