# Supplementary material for: Real-time emotion detection by quantitative facial motion analysis
Source: PLoS One. 2023 Mar 10;18(3):e0282730. doi: 10.1371/journal.pone.0282730 (PMC10004542; doi:10.1371/journal.pone.0282730)
Supplement: S1 Dataset — Data from each participant is organized into folders by Study ID and subsequently by emotions. The data files (.csv) contain the pixel displacement results after DISC-processing of videos. (ZIP) [file pone.0282730.s004.zip › S1_Dataset/1/sad/result/103350_cropped_result.csv]

pos_x	pos_y	disp_x	disp_y	disp_xy_indi
0.0	0.0	0.2566153407096863	0.9564244747161865	0.9902520936224682
0.0	20.0	0.10432320833206177	1.0830402374267578	1.0880530720889043
0.0	40.0	0.1404074728488922	1.0238761901855469	1.033458616133555
0.0	60.0	0.15781044960021973	0.9958038330078125	1.0082308326152671
0.0	80.0	0.23668205738067627	0.8597564697265625	0.891739638864748
0.0	100.0	0.17196637392044067	0.9935684204101562	1.0083405376139938
0.0	120.0	0.2945995330810547	0.6941604614257812	0.754087283474817
0.0	140.0	0.4308636784553528	0.405670166015625	0.5917869490004172
0.0	160.0	0.5011380314826965	0.4555816650390625	0.6772695033132059
0.0	180.0	0.46412765979766846	0.638397216796875	0.7892816297135368
0.0	200.0	0.5802505612373352	0.7047119140625	0.9128579274114208
0.0	220.0	0.5021858215332031	0.892578125	1.0241515066519669
0.0	240.0	0.2945827841758728	1.2305145263671875	1.2652845594305941
0.0	260.0	0.14607733488082886	1.3204345703125	1.328490136298438
0.0	280.0	0.07908794283866882	1.070068359375	1.0729870439282838
0.0	300.0	0.017411500215530396	0.2982177734375	0.2987256278489937
0.0	320.0	-0.06295827031135559	-0.05169677734375	0.0814634923651508
0.0	340.0	-0.15856125950813293	0.29913330078125	0.3385593074382851
0.0	360.0	-0.244197279214859	0.815704345703125	0.8514727774714251
0.0	380.0	-0.2349826991558075	1.20343017578125	1.226157027824511
0.0	400.0	-0.13982218503952026	1.36077880859375	1.3679434232990235
0.0	420.0	-0.12604190409183502	1.424530029296875	1.4300952296807548
0.0	440.0	-0.13200977444648743	1.3875732421875	1.3938386143969979
0.0	460.0	-0.18569880723953247	1.233551025390625	1.2474502712543083
0.0	480.0	-0.32844650745391846	1.06512451171875	1.1146153299335078
0.0	500.0	-0.39284515380859375	1.135498046875	1.2015336571764594
0.0	520.0	0.03366774320602417	2.1619873046875	2.1622494357873023
0.0	540.0	0.37075650691986084	2.30657958984375	2.3361870198481927
0.0	560.0	0.4886265993118286	2.40374755859375	2.452908126897633
0.0	580.0	0.4836078882217407	2.39776611328125	2.446049656803836
0.0	600.0	0.445623517036438	2.303955078125	2.3466549215753685
0.0	620.0	0.3791455626487732	2.337158203125	2.3677119385834784
0.0	640.0	0.2729610800743103	2.2890625	2.3052797834843353
0.0	660.0	0.1434096097946167	2.3568115234375	2.36117065736241
0.0	680.0	0.023976415395736694	2.3897705078125	2.389890781710671
0.0	700.0	-0.05158811807632446	2.41650390625	2.417054501422789
0.0	720.0	-0.10981756448745728	2.4525146484375	2.454972097248861
0.0	740.0	-0.16441011428833008	2.48956298828125	2.494985883386952
0.0	760.0	-0.26900407671928406	2.35552978515625	2.370840307159013
0.0	780.0	-2.4795827865600586	-0.64471435546875	2.5620279849276493
0.0	800.0	-3.6889865398406982	-7.8291015625	8.65467809725271
20.0	0.0	0.2055492401123047	0.9535853862762451	0.9754873546235038
20.0	20.0	0.1759967803955078	0.9020195007324219	0.9190288604886966
20.0	40.0	0.2605094909667969	0.7453346252441406	0.78954980746727
20.0	60.0	0.30187416076660156	0.6915779113769531	0.7545912909933753
20.0	80.0	0.37042999267578125	0.579925537109375	0.6881366202037038
20.0	100.0	0.3211040496826172	0.5876235961914062	0.6696337069797917
20.0	120.0	0.33066558837890625	0.5398635864257812	0.6330816876884651
20.0	140.0	0.3685283660888672	0.474700927734375	0.6009610032306643
20.0	160.0	0.297637939453125	0.67730712890625	0.7398197685038767
20.0	180.0	0.24320411682128906	0.8691864013671875	0.9025703533578227
20.0	200.0	0.28013038635253906	1.0165863037109375	1.0544765271217227
20.0	220.0	0.2840461730957031	1.079742431640625	1.1164792640866752
20.0	240.0	0.2674674987792969	1.08447265625	1.1169690260061753
20.0	260.0	0.1941070556640625	1.0445556640625	1.0624378025953434
20.0	280.0	0.15635299682617188	0.784881591796875	0.8003033004793378
20.0	300.0	0.11104583740234375	0.20989990234375	0.237463990971902
20.0	320.0	0.008892059326171875	-0.048583984375	0.049391013927742
20.0	340.0	-0.07224273681640625	0.19482421875	0.2077871248039021
20.0	360.0	-0.15003013610839844	0.520050048828125	0.5412588059577782
20.0	380.0	-0.1899261474609375	0.80377197265625	0.8259063660712836
20.0	400.0	-0.1402149200439453	1.3438720703125	1.3511670382187893
20.0	420.0	-0.12523841857910156	1.55389404296875	1.5589327625853406
20.0	440.0	-0.13079261779785156	1.553619384765625	1.5591151020979606
20.0	460.0	-0.1781749725341797	1.423828125	1.4349330473504927
20.0	480.0	-0.3100433349609375	1.245361328125	1.2833751233146777
20.0	500.0	-0.37357139587402344	1.25921630859375	1.3134615714377549
20.0	520.0	0.028717041015625	2.163818359375	2.1640089095964945
20.0	540.0	0.37059974670410156	2.32647705078125	2.3558097631321946
20.0	560.0	0.49657249450683594	2.44256591796875	2.4925313450232203
20.0	580.0	0.5063858032226562	2.413330078125	2.465884962379282
20.0	600.0	0.49034881591796875	2.33123779296875	2.382249275083941
20.0	620.0	0.3996391296386719	2.4134521484375	2.4463161502013473
20.0	640.0	0.28284645080566406	2.3660888671875	2.382934879966716
20.0	660.0	0.19207763671875	2.418212890625	2.4258292196509585
20.0	680.0	0.07214164733886719	2.47119140625	2.472244199832334
20.0	700.0	-0.004695892333984375	2.4921875	2.492191924102368
20.0	720.0	-0.06212425231933594	2.51239013671875	2.5131580972568948
20.0	740.0	-0.13605690002441406	2.55535888671875	2.558978413347159
20.0	760.0	-0.2521629333496094	2.39776611328125	2.4109891080125916
20.0	780.0	-2.494274139404297	-2.47650146484375	3.5148916040006535
20.0	800.0	-3.752859115600586	-11.7978515625	12.38035754864657
40.0	0.0	0.49349212646484375	0.5010766983032227	0.7032868095345256
40.0	20.0	0.41091156005859375	0.5385990142822266	0.6774490448554588
40.0	40.0	0.4282684326171875	0.5045280456542969	0.6617872764175259
40.0	60.0	0.3926734924316406	0.4814796447753906	0.621301150804904
40.0	80.0	0.3858795166015625	0.41609954833984375	0.5674872998237735
40.0	100.0	0.3276481628417969	0.456512451171875	0.5619225361992151
40.0	120.0	0.4230537414550781	0.3319244384765625	0.537725116595014
40.0	140.0	0.4488945007324219	0.3247528076171875	0.5540493288896362
40.0	160.0	0.4951171875	0.4898223876953125	0.696467516001606
40.0	180.0	0.4969291687011719	0.62298583984375	0.7969002166845359
40.0	200.0	0.4174156188964844	0.8682861328125	0.9634088474439195
40.0	220.0	0.2892036437988281	1.0634918212890625	1.1021132435168568
40.0	240.0	0.2883758544921875	1.072052001953125	1.1101604065835722
40.0	260.0	0.2727203369140625	0.99273681640625	1.0295157933780987
40.0	280.0	0.4399147033691406	0.169342041015625	0.47138272464707126
40.0	300.0	0.3206634521484375	-0.32623291015625	0.4574417571809215
40.0	320.0	0.19771957397460938	-0.483734130859375	0.5225818015306082
40.0	340.0	0.10982131958007812	-0.353912353515625	0.3705599495429564
40.0	360.0	-0.08919906616210938	0.34051513671875	0.35200430642078995
40.0	380.0	-0.17307281494140625	0.697265625	0.7184243530660572
40.0	400.0	-0.13481521606445312	1.42669677734375	1.433052279913593
40.0	420.0	-0.12828445434570312	1.548370361328125	1.553675537899134
40.0	440.0	-0.13817596435546875	1.54705810546875	1.5532164623200855
40.0	460.0	-0.18011856079101562	1.479034423828125	1.4899615843403549
40.0	480.0	-0.29261016845703125	1.354156494140625	1.3854098748412618
40.0	500.0	-0.33214569091796875	1.45220947265625	1.4897090697407727
40.0	520.0	0.03305816650390625	2.16375732421875	2.1640098429727357
40.0	540.0	0.3778419494628906	2.3514404296875	2.3816037943249193
40.0	560.0	0.5054359436035156	2.47564697265625	2.526715937003689
40.0	580.0	0.510040283203125	2.44183349609375	2.4945324037052212
40.0	600.0	0.49468994140625	2.37158203125	2.4226265640986426
40.0	620.0	0.4026145935058594	2.454345703125	2.487149239863189
40.0	640.0	0.2979240417480469	2.3831787109375	2.4017284407104014
40.0	660.0	0.21711349487304688	2.42303466796875	2.4327423356850635
40.0	680.0	0.10028457641601562	2.46856689453125	2.4706030658611673
40.0	700.0	0.028472900390625	2.47357177734375	2.4737356454819848
40.0	720.0	-0.03597259521484375	2.508056640625	2.508314601518249
40.0	740.0	-0.13800048828125	2.577880859375	2.581571974572441
40.0	760.0	-0.2545127868652344	2.37384033203125	2.387445220451381
40.0	780.0	-2.361255645751953	-2.8558349609375	3.705579785770152
40.0	800.0	-3.6766319274902344	-12.55023193359375	13.0776887834677
60.0	0.0	0.669097900390625	0.16790997982025146	0.6898447373361487
60.0	20.0	0.5384368896484375	0.26732826232910156	0.6011478054307282
60.0	40.0	0.4137763977050781	0.3074607849121094	0.5155027076132204
60.0	60.0	0.3846321105957031	0.2956886291503906	0.48515319839215987
60.0	80.0	0.298004150390625	0.35344696044921875	0.46231074776694286
60.0	100.0	0.26788330078125	0.3628692626953125	0.45103831837937824
60.0	120.0	0.43236541748046875	0.236724853515625	0.4929285044558228
60.0	140.0	0.4858512878417969	0.2470703125	0.5450644119885101
60.0	160.0	0.511810302734375	0.4586944580078125	0.6872775216694734
60.0	180.0	0.5519485473632812	0.5418243408203125	0.7734473577702639
60.0	200.0	0.403594970703125	0.805999755859375	0.9014014127025919
60.0	220.0	0.2884941101074219	1.014495849609375	1.0547182943522506
60.0	240.0	0.3249397277832031	0.9406280517578125	0.9951718235789838
60.0	260.0	0.5933914184570312	0.286041259765625	0.6587358938047579
60.0	280.0	0.6288032531738281	-0.34173583984375	0.7156653655415375
60.0	300.0	0.5010986328125	-0.570404052734375	0.759250039962038
60.0	320.0	0.4126014709472656	-0.673492431640625	0.7898303800848947
60.0	340.0	0.2801322937011719	-0.642181396484375	0.7006219008601584
60.0	360.0	-0.06910324096679688	0.05072021484375	0.085719298328389
60.0	380.0	-0.11389541625976562	0.6556396484375	0.6654588750991558
60.0	400.0	-0.01168060302734375	1.346343994140625	1.3463946624395142
60.0	420.0	-0.040988922119140625	1.477447509765625	1.4780159795648813
60.0	440.0	-0.102386474609375	1.544647216796875	1.548036825964185
60.0	460.0	-0.16926193237304688	1.52044677734375	1.5298392087032064
60.0	480.0	-0.27964019775390625	1.49981689453125	1.5256635793389073
60.0	500.0	-0.3040809631347656	1.71185302734375	1.7386506317736545
60.0	520.0	0.053630828857421875	2.25909423828125	2.259730745739296
60.0	540.0	0.37776947021484375	2.41534423828125	2.444708072965939
60.0	560.0	0.4979209899902344	2.53656005859375	2.5849685187881852
60.0	580.0	0.5022621154785156	2.48736572265625	2.537568811065072
60.0	600.0	0.48999786376953125	2.4208984375	2.4699893018368817
60.0	620.0	0.40467071533203125	2.5018310546875	2.534347453299588
60.0	640.0	0.30303955078125	2.4271240234375	2.445968927538766
60.0	660.0	0.22539901733398438	2.4627685546875	2.4730615987016344
60.0	680.0	0.10900115966796875	2.50396728515625	2.5063386478969125
60.0	700.0	0.037410736083984375	2.507080078125	2.5073591847411096
60.0	720.0	-0.025714874267578125	2.53692626953125	2.5370565921548422
60.0	740.0	-0.12044143676757812	2.58251953125	2.5853265304364084
60.0	760.0	-0.7649154663085938	1.23345947265625	1.4513848356943542
60.0	780.0	-2.1546974182128906	-1.03314208984375	2.3895822944313947
60.0	800.0	-2.2117843627929688	-1.09228515625	2.4667948698786417
80.0	0.0	0.5888595581054688	0.06488513946533203	0.5924235482284642
80.0	20.0	0.41193389892578125	0.19662857055664062	0.45645627593817084
80.0	40.0	0.3321990966796875	0.213897705078125	0.3951056416611751
80.0	60.0	0.2725677490234375	0.2505836486816406	0.37025037852014075
80.0	80.0	0.25366973876953125	0.279022216796875	0.37709645163226413
80.0	100.0	0.35303497314453125	0.1812286376953125	0.39683436265532596
80.0	120.0	0.49462890625	0.076904296875	0.5005716989362358
80.0	140.0	0.5681991577148438	0.1177825927734375	0.5802784004150864
80.0	160.0	0.537689208984375	0.379364013671875	0.6580476732938713
80.0	180.0	0.40052032470703125	0.62060546875	0.7386255332344211
80.0	200.0	0.20359039306640625	0.95306396484375	0.9745665545423886
80.0	220.0	-0.14475250244140625	1.299041748046875	1.3070817687244092
80.0	240.0	0.23419952392578125	0.9406890869140625	0.9694046498992437
80.0	260.0	0.8849029541015625	0.183990478515625	0.9038283766081261
80.0	280.0	0.9132080078125	-0.2222900390625	0.9398732504967268
80.0	300.0	0.9233551025390625	-0.40264892578125	1.0073285476038676
80.0	320.0	0.9224700927734375	-0.52886962890625	1.063322226063609
80.0	340.0	0.7758331298828125	-0.56036376953125	0.9570394974226679
80.0	360.0	1.1568603515625	-0.05950927734375	1.1583899287836055
80.0	380.0	1.0566787719726562	0.59942626953125	1.2148587900417858
80.0	400.0	0.5582962036132812	1.23699951171875	1.3571523285767992
80.0	420.0	0.3138427734375	1.3638916015625	1.3995347752920122
80.0	440.0	0.05176544189453125	1.383392333984375	1.3843605060464823
80.0	460.0	-0.1742401123046875	1.45465087890625	1.465049076392554
80.0	480.0	-0.177276611328125	1.433929443359375	1.4448462359216327
80.0	500.0	0.089691162109375	1.584259033203125	1.5867958875817112
80.0	520.0	0.6638565063476562	1.64959716796875	1.77816654945217
80.0	540.0	0.6563644409179688	1.5498046875	1.6830653132598659
80.0	560.0	0.560791015625	1.6363525390625	1.7297792331109798
80.0	580.0	0.469940185546875	1.84234619140625	1.9013372312614472
80.0	600.0	0.4905242919921875	2.08575439453125	2.142658506468275
80.0	620.0	0.42659759521484375	2.54266357421875	2.5782016135092998
80.0	640.0	0.3258056640625	2.48797607421875	2.5092178615297933
80.0	660.0	0.2700958251953125	2.51470947265625	2.5291728858769247
80.0	680.0	0.151214599609375	2.54962158203125	2.5541018121238936
80.0	700.0	0.1010284423828125	2.52215576171875	2.524178367814245
80.0	720.0	0.0588531494140625	2.52105712890625	2.5217439878792174
80.0	740.0	-0.0542144775390625	2.2071533203125	2.2078190571107332
80.0	760.0	-1.1753692626953125	-0.685791015625	1.360809399144822
80.0	780.0	-2.1985702514648438	-0.869140625	2.3641312519933355
80.0	800.0	-2.2285232543945312	-0.87408447265625	2.3938127664284745
100.0	0.0	0.35903167724609375	0.12133324146270752	0.37897955188900484
100.0	20.0	0.28717041015625	0.13219261169433594	0.3161356213018051
100.0	40.0	0.248291015625	0.13767623901367188	0.2839069834101368
100.0	60.0	0.24608612060546875	0.14854812622070312	0.287445515808355
100.0	80.0	0.3387603759765625	0.10137176513671875	0.35360264011841885
100.0	100.0	0.49030303955078125	-0.00861358642578125	0.49037869495304276
100.0	120.0	0.6837615966796875	-0.15792083740234375	0.7017612927340843
100.0	140.0	0.7108917236328125	-0.1149444580078125	0.72012448309743
100.0	160.0	0.6422653198242188	0.094573974609375	0.6491910179002176
100.0	180.0	0.302276611328125	0.67138671875	0.736295644337182
100.0	200.0	0.45291900634765625	0.792510986328125	0.9128029851844952
100.0	220.0	0.46527099609375	0.982177734375	1.0868073434183625
100.0	240.0	1.2721176147460938	0.8114776611328125	1.5089000034014417
100.0	260.0	1.5708236694335938	0.176483154296875	1.5807065838426164
100.0	280.0	1.33319091796875	-0.23492431640625	1.3537309401034248
100.0	300.0	1.1019744873046875	-0.360107421875	1.1593209762442358
100.0	320.0	1.0057754516601562	-0.5302734375	1.1370022769019672
100.0	340.0	0.8960189819335938	-0.5693359375	1.0615994657658403
100.0	360.0	0.9269866943359375	0.035614013671875	0.9276705716177965
100.0	380.0	1.0627517700195312	0.60614013671875	1.2234570650501273
100.0	400.0	0.6559600830078125	1.19830322265625	1.3660945223255858
100.0	420.0	0.3800201416015625	1.29443359375	1.3490639853807571
100.0	440.0	0.1609954833984375	1.256439208984375	1.2667118976104939
100.0	460.0	-0.138275146484375	1.35791015625	1.3649322358938465
100.0	480.0	-0.078460693359375	1.376800537109375	1.3790343720832694
100.0	500.0	0.228485107421875	1.567474365234375	1.584039560737197
100.0	520.0	0.7866973876953125	1.56494140625	1.75155199317701
100.0	540.0	1.0844650268554688	1.408447265625	1.7775792793907033
100.0	560.0	1.3504638671875	1.3887939453125	1.9371373929372373
100.0	580.0	0.9708251953125	1.47235107421875	1.7636097203198504
100.0	600.0	0.97412109375	1.4976806640625	1.7866055179572762
100.0	620.0	0.6114501953125	1.64453125	1.7545239734965883
100.0	640.0	0.36458587646484375	1.62420654296875	1.6646230070319634
100.0	660.0	0.39437103271484375	1.87713623046875	1.918115986895214
100.0	680.0	0.32220458984375	1.9364013671875	1.9630247203135263
100.0	700.0	0.24304962158203125	1.98614501953125	2.0009610583816864
100.0	720.0	0.254241943359375	1.98736572265625	2.0035621980243463
100.0	740.0	-2.1262893676757812	-1.38067626953125	2.5352265059236427
100.0	760.0	-2.1572341918945312	-0.80731201171875	2.303348007345878
100.0	780.0	-2.1875457763671875	-0.8065185546875	2.331486371986149
100.0	800.0	-2.2039413452148438	-0.8194580078125	2.35135469032544
120.0	0.0	0.210662841796875	0.15732014179229736	0.26292291632241516
120.0	20.0	0.19561004638671875	0.13643646240234375	0.23849150618057746
120.0	40.0	0.21129608154296875	0.1082916259765625	0.23743022202756878
120.0	60.0	0.26993560791015625	0.04747772216796875	0.27407912456092753
120.0	80.0	0.49925994873046875	-0.1461029052734375	0.5201985729850567
120.0	100.0	0.7523651123046875	-0.34915924072265625	0.8294368195319441
120.0	120.0	1.0015182495117188	-0.587005615234375	1.1608679496056837
120.0	140.0	1.0034255981445312	-0.4830780029296875	1.1136549231814339
120.0	160.0	0.3683929443359375	0.3656463623046875	0.519047804834152
120.0	180.0	0.03716278076171875	0.942352294921875	0.9430847894110412
120.0	200.0	0.8204421997070312	0.9975433349609375	1.291595179684835
120.0	220.0	1.6347808837890625	1.1689300537109375	2.0097029652341174
120.0	240.0	1.8396072387695312	1.0148468017578125	2.100968544260318
120.0	260.0	1.487060546875	0.171661376953125	1.4969357696339602
120.0	280.0	1.1589889526367188	-0.277984619140625	1.1918602438258927
120.0	300.0	0.9926605224609375	-0.3519287109375	1.053199283343163
120.0	320.0	0.887969970703125	-0.563201904296875	1.0515165495008316
120.0	340.0	0.7470626831054688	-0.627471923828125	0.9756145077238808
120.0	360.0	0.9217605590820312	-0.09478759765625	0.9266213989265853
120.0	380.0	1.2591705322265625	0.601654052734375	1.3955278672958926
120.0	400.0	1.0378265380859375	1.062164306640625	1.485017487256228
120.0	420.0	0.6125030517578125	1.17230224609375	1.3226687206587615
120.0	440.0	0.36379241943359375	1.07623291015625	1.1360555450068182
120.0	460.0	0.08441925048828125	1.222412109375	1.2253236205181226
120.0	480.0	0.14194488525390625	1.351226806640625	1.3586619275721115
120.0	500.0	0.4919891357421875	1.54547119140625	1.621892263115833
120.0	520.0	0.6080245971679688	1.35089111328125	1.4814184792635487
120.0	540.0	0.46848297119140625	1.15521240234375	1.2465921501538288
120.0	560.0	0.4142608642578125	1.0450439453125	1.1241569780461913
120.0	580.0	0.45636749267578125	1.32623291015625	1.4025566014791329
120.0	600.0	0.6676254272460938	1.4195556640625	1.5687134838706063
120.0	620.0	0.8111114501953125	1.362060546875	1.5852793816836726
120.0	640.0	0.8669357299804688	1.36083984375	1.6135249115691683
120.0	660.0	0.5944366455078125	1.37799072265625	1.5007376043963432
120.0	680.0	-0.0433502197265625	0.80322265625	0.8043916192151973
120.0	700.0	-0.549560546875	0.544189453125	0.7734073671578489
120.0	720.0	-1.03375244140625	0.10650634765625	1.0392245725561229
120.0	740.0	-1.8588104248046875	-0.86468505859375	2.0500869361853558
120.0	760.0	-2.0815200805664062	-0.77557373046875	2.2213150288048724
120.0	780.0	-2.1384353637695312	-0.77618408203125	2.274943413410281
120.0	800.0	-2.1531600952148438	-0.78411865234375	2.291493062738566
140.0	0.0	0.1243133544921875	0.16008949279785156	0.20268807515335885
140.0	20.0	0.1779632568359375	0.07532310485839844	0.19324722742943337
140.0	40.0	0.2121429443359375	0.0384674072265625	0.21560234286819535
140.0	60.0	0.3101959228515625	-0.04535675048828125	0.31349441042638815
140.0	80.0	0.7049102783203125	-0.3864593505859375	0.8038963429055546
140.0	100.0	1.0577545166015625	-0.694122314453125	1.2651681330213658
140.0	120.0	1.1304931640625	-0.7561111450195312	1.360043696950502
140.0	140.0	0.3495635986328125	0.1477203369140625	0.3794944102712531
140.0	160.0	-0.215240478515625	0.60382080078125	0.6410366783950394
140.0	180.0	-0.005645751953125	0.9733734130859375	0.9733897861687698
140.0	200.0	1.65185546875	1.183563232421875	2.032104430087243
140.0	220.0	2.7335968017578125	1.415252685546875	3.078228652736535
140.0	240.0	2.086181640625	1.0943603515625	2.35579676898344
140.0	260.0	1.4239654541015625	0.1571044921875	1.4326058201543652
140.0	280.0	1.1315765380859375	-0.261383056640625	1.1613727066903852
140.0	300.0	0.9569854736328125	-0.267730712890625	0.9937308143401515
140.0	320.0	0.857208251953125	-0.494964599609375	0.989846423483462
140.0	340.0	0.793243408203125	-0.334503173828125	0.8608876105269482
140.0	360.0	1.0807037353515625	0.11126708984375	1.086416554036764
140.0	380.0	1.09649658203125	0.468902587890625	1.192549534122897
140.0	400.0	0.6182403564453125	0.858978271484375	1.0583311434612097
140.0	420.0	0.349822998046875	0.967498779296875	1.0288002808628345
140.0	440.0	0.2152862548828125	0.85162353515625	0.8784138074811301
140.0	460.0	0.2237548828125	1.124481201171875	1.1465270251378197
140.0	480.0	0.4715118408203125	1.257476806640625	1.3429710850472036
140.0	500.0	0.464447021484375	1.314178466796875	1.3938350255171135
140.0	520.0	0.324310302734375	0.957763671875	1.0111816966416791
140.0	540.0	-0.0155029296875	0.823974609375	0.8241204388459125
140.0	560.0	-0.4439849853515625	0.79718017578125	0.9124795339492562
140.0	580.0	-0.13580322265625	1.24078369140625	1.2481933680898738
140.0	600.0	0.5114898681640625	0.787353515625	0.9389075800106936
140.0	620.0	0.6730804443359375	0.68408203125	0.9596903198566655
140.0	640.0	0.7917327880859375	0.62860107421875	1.010930323137702
140.0	660.0	0.973052978515625	0.46380615234375	1.0779370324606365
140.0	680.0	0.6716766357421875	-0.62579345703125	0.918023395053234
140.0	700.0	-0.475341796875	0.0809326171875	0.4821824471931472
140.0	720.0	-1.12176513671875	0.1378173828125	1.1301993863752196
140.0	740.0	-1.6120758056640625	-0.6365966796875	1.7332177404459561
140.0	760.0	-1.8711395263671875	-0.73919677734375	2.0118585941285754
140.0	780.0	-1.9862060546875	-0.74365234375	2.120856737274386
140.0	800.0	-2.0216522216796875	-0.75408935546875	2.157713711652612
160.0	0.0	0.1600494384765625	0.05943572521209717	0.17072910761832877
160.0	20.0	0.235015869140625	-0.03161430358886719	0.23713271166022717
160.0	40.0	0.30853271484375	-0.09835433959960938	0.3238302213304528
160.0	60.0	0.5749969482421875	-0.3345489501953125	0.6652401750981479
160.0	80.0	0.9395294189453125	-0.6583251953125	1.147217325464952
160.0	100.0	1.198760986328125	-0.8897018432617188	1.4928487104344095
160.0	120.0	0.7840423583984375	-0.4719390869140625	0.9151223533059735
160.0	140.0	0.1520233154296875	0.0560302734375	0.1620199986906409
160.0	160.0	-0.1184844970703125	0.4661712646484375	0.48099295632049377
160.0	180.0	1.1272735595703125	0.92236328125	1.4565368861462415
160.0	200.0	2.274810791015625	1.2969970703125	2.618580824668267
160.0	220.0	3.0925445556640625	1.495880126953125	3.43532955958824
160.0	240.0	1.9930267333984375	1.09185791015625	2.2725116624588795
160.0	260.0	1.23406982421875	0.140655517578125	1.2420597029420393
160.0	280.0	1.1446685791015625	-0.30670166015625	1.1850451739596217
160.0	300.0	0.9852752685546875	-0.25811767578125	1.0185244667538558
160.0	320.0	0.9488067626953125	-0.47900390625	1.0628635919717628
160.0	340.0	1.071868896484375	-0.174041748046875	1.0859067461406822
160.0	360.0	0.7588958740234375	0.076507568359375	0.762742653603469
160.0	380.0	0.3932952880859375	0.140869140625	0.4177622510603688
160.0	400.0	0.147857666015625	0.532440185546875	0.5525888531130345
160.0	420.0	0.0671234130859375	0.657379150390625	0.660797170054931
160.0	440.0	0.465728759765625	0.57818603515625	0.7424300431168795
160.0	460.0	0.7098236083984375	0.971893310546875	1.203505779847169
160.0	480.0	0.709075927734375	0.97772216796875	1.2077786672357966
160.0	500.0	0.6770172119140625	0.66448974609375	0.9486300268764567
160.0	520.0	0.37762451171875	0.2994384765625	0.4819374161619901
160.0	540.0	-0.0969085693359375	0.150146484375	0.17870433005641
160.0	560.0	-0.5428314208984375	0.28851318359375	0.614740440041175
160.0	580.0	-0.32025146484375	1.21014404296875	1.2518025425231087
160.0	600.0	0.2659759521484375	0.55206298828125	0.6127942151744674
160.0	620.0	0.49066162109375	0.34228515625	0.5982540886642009
160.0	640.0	0.590362548828125	0.2906494140625	0.6580311701991897
160.0	660.0	0.6138763427734375	0.11785888671875	0.625087898935401
160.0	680.0	0.3982086181640625	-1.4139404296875	1.4689443972747929
160.0	700.0	-0.3232421875	-0.597900390625	0.6796840360706677
160.0	720.0	-0.98272705078125	-0.19610595703125	1.0021027904962425
160.0	740.0	-1.1183319091796875	-0.3563232421875	1.1737259100882524
160.0	760.0	-1.23370361328125	-0.59759521484375	1.3708189691667385
160.0	780.0	-1.2801361083984375	-0.59979248046875	1.4136829473585484
160.0	800.0	-1.2757568359375	-0.6033935546875	1.4112545079749712
180.0	0.0	0.34814453125	-0.19887608289718628	0.40094427416763384
180.0	20.0	0.3670806884765625	-0.2120685577392578	0.42393549631286603
180.0	40.0	0.495758056640625	-0.3242645263671875	0.5923879926063876
180.0	60.0	0.7714996337890625	-0.5779953002929688	0.9639970187181165
180.0	80.0	0.84173583984375	-0.6758193969726562	1.079467962193389
180.0	100.0	1.187408447265625	-1.089111328125	1.6112424726551755
180.0	120.0	0.3621368408203125	-0.43370819091796875	0.5650184831920577
180.0	140.0	-0.125946044921875	0.0038909912109375	0.12600613494614676
180.0	160.0	0.5601043701171875	0.505279541015625	0.7543370069095987
180.0	180.0	1.5716094970703125	0.90228271484375	1.812200460431298
180.0	200.0	2.0679473876953125	1.2990875244140625	2.4421373414212653
180.0	220.0	2.4697113037109375	1.4706268310546875	2.874407278013248
180.0	240.0	1.696624755859375	1.131134033203125	2.0391173981076354
180.0	260.0	1.0589752197265625	0.14581298828125	1.0689667644723242
180.0	280.0	1.1143951416015625	-0.312896728515625	1.1574890471796904
180.0	300.0	1.0838623046875	-0.273681640625	1.1178815393133974
180.0	320.0	1.0899505615234375	-0.423370361328125	1.1692881122359724
180.0	340.0	1.1558685302734375	-0.182891845703125	1.170248472120845
180.0	360.0	0.8752288818359375	-0.133026123046875	0.885280489456685
180.0	380.0	-0.1156768798828125	-0.047607421875	0.12509039594232188
180.0	400.0	-0.298095703125	0.165069580078125	0.3407477285159164
180.0	420.0	-0.059661865234375	0.393402099609375	0.39790042741910864
180.0	440.0	0.182861328125	0.35491943359375	0.39925689682978205
180.0	460.0	0.249267578125	0.812591552734375	0.8499643269452933
180.0	480.0	0.448516845703125	0.50445556640625	0.6750131697661397
180.0	500.0	0.4213714599609375	0.106353759765625	0.4345860438231953
180.0	520.0	0.406951904296875	-0.13641357421875	0.42920684482191956
180.0	540.0	0.2328643798828125	-0.35662841796875	0.4259221148532913
180.0	560.0	-0.024383544921875	-0.415283203125	0.4159984327623328
180.0	580.0	-0.539886474609375	0.77410888671875	0.9437806810711278
180.0	600.0	-0.1696624755859375	0.3323974609375	0.37319355254297426
180.0	620.0	-0.0218963623046875	0.08929443359375	0.09193990729278972
180.0	640.0	-0.0498504638671875	0.06243896484375	0.07989801673716823
180.0	660.0	-0.0077056884765625	-0.0343017578125	0.03515662418272313
180.0	680.0	-0.2880401611328125	-1.48583984375	1.5135016272539785
180.0	700.0	-0.393890380859375	-0.842041015625	0.9296142770678196
180.0	720.0	-0.3952178955078125	-0.56787109375	0.691863255308768
180.0	740.0	-0.7833709716796875	-0.17437744140625	0.8025444357428241
180.0	760.0	-1.0456390380859375	-0.5162353515625	1.1661303255520554
180.0	780.0	-1.128814697265625	-0.5267333984375	1.2456607458663866
180.0	800.0	-1.2233123779296875	-0.53765869140625	1.336252237581164
200.0	0.0	0.4521942138671875	-0.389312207698822	0.5966938931464729
200.0	20.0	0.517181396484375	-0.41434669494628906	0.6626913161362848
200.0	40.0	0.5914764404296875	-0.5107650756835938	0.7814891823444781
200.0	60.0	0.696563720703125	-0.6391677856445312	0.9453763669594849
200.0	80.0	0.681304931640625	-0.6482086181640625	0.9403992888874385
200.0	100.0	0.7775421142578125	-1.0462875366210938	1.3035679302334595
200.0	120.0	-0.948455810546875	-0.498260498046875	1.071369193356823
200.0	140.0	0.26397705078125	0.04571533203125	0.26790628010909723
200.0	160.0	1.07550048828125	0.4355010986328125	1.1603286203501118
200.0	180.0	1.5955352783203125	0.7498779296875	1.7629661748873937
200.0	200.0	1.7668914794921875	1.15618896484375	2.1115582925243985
200.0	220.0	1.636871337890625	1.2679595947265625	2.0705239217809086
200.0	240.0	1.1049346923828125	1.0615997314453125	1.5322776067788304
200.0	260.0	0.6766815185546875	0.037567138671875	0.6777235184509017
200.0	280.0	0.6623992919921875	-0.366851806640625	0.7572008122468186
200.0	300.0	0.6439361572265625	-0.273681640625	0.6996823672202294
200.0	320.0	0.6961822509765625	-0.405731201171875	0.8057838011397139
200.0	340.0	0.6145477294921875	-0.171295166015625	0.6379740948693163
200.0	360.0	0.063232421875	-0.143768310546875	0.15705943554489385
200.0	380.0	-0.244903564453125	-0.3878173828125	0.4586720814409605
200.0	400.0	-0.3506317138671875	-0.166717529296875	0.38824906097026896
200.0	420.0	-0.1628265380859375	0.185699462890625	0.2469752457695262
200.0	440.0	0.0299530029296875	0.294403076171875	0.2959228846236274
200.0	460.0	0.1020355224609375	0.6925048828125	0.6999816144464301
200.0	480.0	0.3721771240234375	0.140594482421875	0.39784748350823096
200.0	500.0	0.425537109375	-0.255523681640625	0.49636094058095487
200.0	520.0	0.3627166748046875	-0.420166015625	0.5550701458982974
200.0	540.0	0.2004852294921875	-0.6019287109375	0.6344387285588857
200.0	560.0	0.091583251953125	-0.697265625	0.7032544659260617
200.0	580.0	-0.3432769775390625	0.5018310546875	0.6080078048488544
200.0	600.0	0.13421630859375	0.11102294921875	0.17418413459830914
200.0	620.0	0.4006805419921875	-0.143798828125	0.42570294772443895
200.0	640.0	0.4663848876953125	-0.18121337890625	0.5003530275367477
200.0	660.0	0.55859375	-0.270751953125	0.6207524447475536
200.0	680.0	0.3904266357421875	-1.54522705078125	1.5937878140966828
200.0	700.0	0.2611846923828125	-1.07037353515625	1.1017789924925925
200.0	720.0	0.048187255859375	-0.7403564453125	0.7419229594391978
200.0	740.0	-0.5509033203125	-0.25042724609375	0.6051514470919132
200.0	760.0	-0.9409027099609375	-0.4451904296875	1.0409094236758436
200.0	780.0	-1.0594940185546875	-0.46893310546875	1.158631016656177
200.0	800.0	-1.2494354248046875	-0.50250244140625	1.3466987726942174
220.0	0.0	0.36834716796875	-0.4860168695449829	0.6098295119399384
220.0	20.0	0.3792572021484375	-0.5115470886230469	0.636801734655439
220.0	40.0	0.3490753173828125	-0.5648345947265625	0.6639967594844356
220.0	60.0	0.342620849609375	-0.58026123046875	0.6738635931493537
220.0	80.0	0.054595947265625	-0.5242919921875	0.5271269396737075
220.0	100.0	-0.9066009521484375	-0.6950454711914062	1.1423718717913784
220.0	120.0	-1.0014495849609375	-0.350341796875	1.0609621321498885
220.0	140.0	0.4336090087890625	0.00628662109375	0.43365457925382234
220.0	160.0	1.0857696533203125	0.2671661376953125	1.1181562883614895
220.0	180.0	1.3431854248046875	0.535125732421875	1.445858442209263
220.0	200.0	1.3978271484375	0.9532318115234375	1.6919135980921622
220.0	220.0	1.1290740966796875	1.024505615234375	1.5246048902715148
220.0	240.0	0.6273956298828125	0.8457183837890625	1.053026524392826
220.0	260.0	0.4022064208984375	0.05950927734375	0.40658499615935956
220.0	280.0	0.4296875	-0.22369384765625	0.4844277914565881
220.0	300.0	0.299774169921875	-0.305816650390625	0.4282386911624065
220.0	320.0	0.2411651611328125	-0.51470947265625	0.5684069635272693
220.0	340.0	0.1107025146484375	-0.482879638671875	0.4954066937308862
220.0	360.0	-0.3995208740234375	-0.497100830078125	0.637750863617457
220.0	380.0	-0.710968017578125	-0.908660888671875	1.1537504637576232
220.0	400.0	-0.63916015625	-0.54010009765625	0.836799749537376
220.0	420.0	-0.1592559814453125	-0.1318359375	0.2067442430700638
220.0	440.0	0.0773468017578125	0.082916259765625	0.11339150707033993
220.0	460.0	0.1873931884765625	0.27734375	0.334717437178697
220.0	480.0	0.361083984375	-0.07073974609375	0.3679480336263988
220.0	500.0	0.3463134765625	-0.380523681640625	0.514520452788945
220.0	520.0	0.30712890625	-0.4730224609375	0.5639844090094069
220.0	540.0	0.17852783203125	-0.6539306640625	0.6778624493295085
220.0	560.0	0.2711334228515625	-0.69189453125	0.7431227189104511
220.0	580.0	0.7262115478515625	0.51068115234375	0.8877941493342376
220.0	600.0	0.647857666015625	-0.1474609375	0.6644277865228034
220.0	620.0	0.656402587890625	-0.445068359375	0.793063806957715
220.0	640.0	0.615966796875	-0.51397705078125	0.8022390563804777
220.0	660.0	0.4506072998046875	-0.64202880859375	0.7843774153439029
220.0	680.0	0.602691650390625	-1.5755615234375	1.68689991984921
220.0	700.0	0.522857666015625	-1.211181640625	1.319219885196692
220.0	720.0	0.1925506591796875	-0.7764892578125	0.8000070773741563
220.0	740.0	0.0095062255859375	-0.61639404296875	0.6164673426323992
220.0	760.0	-0.4879913330078125	-0.50787353515625	0.7043231281186558
220.0	780.0	-0.6280670166015625	-0.551513671875	0.8358441885948795
220.0	800.0	-0.810089111328125	-0.5819091796875	0.9974280233164549
240.0	0.0	0.2825469970703125	-0.5431638360023499	0.6122579181147753
240.0	20.0	0.224884033203125	-0.5727272033691406	0.6152960895932471
240.0	40.0	0.1738739013671875	-0.6044158935546875	0.6289282200364027
240.0	60.0	-0.050811767578125	-0.5570030212402344	0.5593158333134888
240.0	80.0	-0.6952972412109375	-0.554595947265625	0.8893901946609242
240.0	100.0	-1.529449462890625	-0.5662841796875	1.6309179720944784
240.0	120.0	-0.7672119140625	-0.26883697509765625	0.8129498387103
240.0	140.0	0.3709564208984375	-0.0449371337890625	0.373668318430871
240.0	160.0	0.923248291015625	0.109039306640625	0.9296649811926555
240.0	180.0	1.0687255859375	0.3673858642578125	1.1301091767143174
240.0	200.0	1.0133056640625	0.6677398681640625	1.213534054057365
240.0	220.0	0.49749755859375	0.8712158203125	1.0032551152969638
240.0	240.0	-0.0258331298828125	0.628204345703125	0.628735278602874
240.0	260.0	-0.21636962890625	0.113739013671875	0.24444299855810822
240.0	280.0	-0.3720245361328125	-0.34832763671875	0.5096414406098702
240.0	300.0	-0.5507965087890625	-0.552490234375	0.7801424569743415
240.0	320.0	-0.7718658447265625	-0.82305908203125	1.1283630332342396
240.0	340.0	-0.9180450439453125	-0.9381103515625	1.3125767537257653
240.0	360.0	-1.0417022705078125	-0.934112548828125	1.3991818588944427
240.0	380.0	-0.916961669921875	-1.420562744140625	1.6908037183973357
240.0	400.0	-0.6609649658203125	-1.2408447265625	1.405905516555011
240.0	420.0	-0.013671875	-0.847137451171875	0.8472477685683194
240.0	440.0	0.197235107421875	-0.718048095703125	0.7446440460667115
240.0	460.0	0.244140625	-0.56207275390625	0.612805373229663
240.0	480.0	0.27001953125	-0.431427001953125	0.5089595320560677
240.0	500.0	0.251007080078125	-0.582672119140625	0.6344378241192535
240.0	520.0	0.2643280029296875	-0.4464111328125	0.5187987978318149
240.0	540.0	0.2910003662109375	-0.52471923828125	0.6000095767213678
240.0	560.0	0.701171875	-0.3924560546875	0.8035320486152955
240.0	580.0	1.1422882080078125	0.36724853515625	1.1998724251886577
240.0	600.0	0.656494140625	-0.42364501953125	0.7813191788562408
240.0	620.0	0.49139404296875	-0.68560791015625	0.8435201905905954
240.0	640.0	0.370452880859375	-0.77789306640625	0.8615990713202567
240.0	660.0	0.3394927978515625	-0.84112548828125	0.90705426895498
240.0	680.0	0.780181884765625	-1.2950439453125	1.5118937110812414
240.0	700.0	0.6272430419921875	-1.32080078125	1.4621725402558425
240.0	720.0	0.3020782470703125	-0.8455810546875	0.8979190316501247
240.0	740.0	0.085479736328125	-0.775634765625	0.7803307471635822
240.0	760.0	-0.3743896484375	-0.6263427734375	0.7297073925173941
240.0	780.0	-0.5597381591796875	-0.4541015625	0.7207739145576834
240.0	800.0	-0.6159210205078125	-0.533203125	0.8146559249236152
260.0	0.0	0.15869140625	-0.6023114323616028	0.622865975929885
260.0	20.0	0.1474609375	-0.67388916015625	0.6898342759420373
260.0	40.0	0.07977294921875	-0.6867523193359375	0.6913699961238893
260.0	60.0	-0.08746337890625	-0.7168464660644531	0.7221625153376443
260.0	80.0	-0.842132568359375	-0.62957763671875	1.051453880751754
260.0	100.0	-1.216644287109375	-0.44715118408203125	1.2962127536719588
260.0	120.0	-0.4552001953125	-0.27269744873046875	0.5306327509272725
260.0	140.0	0.19757080078125	-0.1302642822265625	0.2366495394995433
260.0	160.0	0.611480712890625	-0.0465240478515625	0.6132480324189564
260.0	180.0	0.876129150390625	0.20794677734375	0.9004688503062444
260.0	200.0	0.862457275390625	0.4080963134765625	0.9541358147283756
260.0	220.0	0.43536376953125	0.577667236328125	0.7233540265647473
260.0	240.0	-0.014556884765625	0.3939361572265625	0.3942050213588237
260.0	260.0	-0.576446533203125	0.035675048828125	0.5775494045973821
260.0	280.0	-0.914276123046875	-0.357208251953125	0.9815796271505597
260.0	300.0	-1.060943603515625	-0.62158203125	1.2296200841778715
260.0	320.0	-1.248291015625	-0.844146728515625	1.506922081248306
260.0	340.0	-1.095733642578125	-0.99652099609375	1.481109824129597
260.0	360.0	-0.966064453125	-1.129058837890625	1.485952350181739
260.0	380.0	-0.6446533203125	-1.344146728515625	1.4907408665389126
260.0	400.0	-0.322906494140625	-1.304473876953125	1.3438454894857914
260.0	420.0	-0.070404052734375	-1.28814697265625	1.2900695151056343
260.0	440.0	0.01873779296875	-1.21356201171875	1.2137066619130832
260.0	460.0	0.0428466796875	-1.11895751953125	1.1197775531219452
260.0	480.0	0.04241943359375	-0.89208984375	0.8930978096873343
260.0	500.0	0.071533203125	-0.859588623046875	0.8625599109748523
260.0	520.0	0.425201416015625	-0.4259033203125	0.6018221352151353
260.0	540.0	0.501678466796875	-0.50665283203125	0.7130065751821292
260.0	560.0	0.515716552734375	-0.4888916015625	0.7106184354789662
260.0	580.0	1.3563232421875	0.1575927734375	1.3654479922493332
260.0	600.0	0.8369140625	-0.3873291015625	0.9221979076789685
260.0	620.0	0.540557861328125	-0.660888671875	0.8538012872187168
260.0	640.0	0.29119873046875	-0.795654296875	0.847267644113867
260.0	660.0	0.1856689453125	-0.81304931640625	0.833979704886232
260.0	680.0	0.200042724609375	-1.16693115234375	1.1839532955228658
260.0	700.0	0.23406982421875	-1.32421875	1.344746809054165
260.0	720.0	0.04345703125	-0.833740234375	0.834872021318683
260.0	740.0	-0.0869140625	-0.8570556640625	0.8614513715595714
260.0	760.0	-0.393218994140625	-0.76409912109375	0.8593419832692955
260.0	780.0	-0.653076171875	-0.31341552734375	0.7243878650633688
260.0	800.0	-0.889007568359375	-0.32049560546875	0.9450142272606427
280.0	0.0	-0.00146484375	-0.5470231771469116	0.547025138456281
280.0	20.0	-0.021881103515625	-0.6264400482177734	0.6268220773889093
280.0	40.0	-0.118927001953125	-0.6051139831542969	0.6166900067314349
280.0	60.0	-0.200347900390625	-0.6500129699707031	0.6801883138668776
280.0	80.0	-1.289825439453125	-0.5533828735351562	1.4035249441967441
280.0	100.0	-0.89642333984375	-0.36175537109375	0.9666652744005032
280.0	120.0	-0.416748046875	-0.28802490234375	0.5065938007361065
280.0	140.0	-0.112030029296875	-0.224700927734375	0.2510801353929607
280.0	160.0	0.300750732421875	-0.1574249267578125	0.339460764473594
280.0	180.0	0.607879638671875	0.000640869140625	0.6078799764962691
280.0	200.0	0.723388671875	0.211273193359375	0.7536096687472529
280.0	220.0	0.63287353515625	0.22393798828125	0.6713249094861761
280.0	240.0	0.40020751953125	0.03125	0.40142573558424954
280.0	260.0	-0.139007568359375	-0.24444580078125	0.2812060696015875
280.0	280.0	-0.595062255859375	-0.56097412109375	0.8177964617711143
280.0	300.0	-0.845001220703125	-0.701202392578125	1.098049114724409
280.0	320.0	-0.853973388671875	-0.8275146484375	1.1891387816139731
280.0	340.0	-0.678985595703125	-0.942535400390625	1.1616343745610507
280.0	360.0	-0.478240966796875	-1.10064697265625	1.2000575739272585
280.0	380.0	-0.238311767578125	-1.2509765625	1.2734735405537592
280.0	400.0	-0.0751953125	-1.30255126953125	1.3047199487933967
280.0	420.0	0.000946044921875	-1.362518310546875	1.3625186389831534
280.0	440.0	0.0274658203125	-1.303436279296875	1.3037256250732818
280.0	460.0	0.059234619140625	-1.2119140625	1.213360801653815
280.0	480.0	0.132354736328125	-1.17041015625	1.177869988615737
280.0	500.0	0.175201416015625	-1.101837158203125	1.1156794608537968
280.0	520.0	0.33349609375	-1.002685546875	1.0566919846665472
280.0	540.0	0.41412353515625	-1.10906982421875	1.183864087369373
280.0	560.0	0.34979248046875	-1.10009765625	1.1543697989289325
280.0	580.0	1.3209228515625	-0.29052734375	1.352495218936628
280.0	600.0	0.522735595703125	-0.3809814453125	0.6468379740611264
280.0	620.0	0.06158447265625	-0.68487548828125	0.6876387727003394
280.0	640.0	-0.130340576171875	-0.82861328125	0.8388019048981159
280.0	660.0	-0.12451171875	-0.79522705078125	0.8049156666386386
280.0	680.0	-0.107269287109375	-1.08392333984375	1.0892183007161527
280.0	700.0	-0.095611572265625	-1.31732177734375	1.3207869766980598
280.0	720.0	-0.2135009765625	-0.81719970703125	0.8446289292731466
280.0	740.0	-0.237884521484375	-0.85968017578125	0.8919860145726114
280.0	760.0	-0.372222900390625	-0.72174072265625	0.8120711534807619
280.0	780.0	-0.549163818359375	-0.0699462890625	0.553600381817664
280.0	800.0	-0.472015380859375	-0.0452880859375	0.4741830137148559
300.0	0.0	0.05450439453125	-0.753498911857605	0.7554676294811135
300.0	20.0	-0.04180908203125	-0.8131790161132812	0.8142531004468205
300.0	40.0	-0.265716552734375	-0.6626091003417969	0.7139020284694569
300.0	60.0	-0.69512939453125	-0.6685409545898438	0.9644438206060951
300.0	80.0	-1.405487060546875	-0.50762939453125	1.4943498517940363
300.0	100.0	-0.67608642578125	-0.31288909912109375	0.7449781496624417
300.0	120.0	-0.259552001953125	-0.3286590576171875	0.41878875088962547
300.0	140.0	-0.09234619140625	-0.3163604736328125	0.32956299601808636
300.0	160.0	0.028564453125	-0.239227294921875	0.24092660006310654
300.0	180.0	0.138397216796875	-0.2070770263671875	0.24906763030590323
300.0	200.0	0.18365478515625	-0.0518646240234375	0.19083767797759665
300.0	220.0	0.17144775390625	0.061920166015625	0.1822866952876721
300.0	240.0	0.280303955078125	-0.22100830078125	0.3569523445036536
300.0	260.0	0.389495849609375	-0.449432373046875	0.5947238643315689
300.0	280.0	0.361297607421875	-0.64508056640625	0.7393679045534636
300.0	300.0	0.193450927734375	-0.751129150390625	0.7756405494865728
300.0	320.0	0.075164794921875	-0.824462890625	0.827882119877811
300.0	340.0	0.033660888671875	-0.921295166015625	0.9219098862415667
300.0	360.0	-0.0362548828125	-1.021484375	1.0221275580361233
300.0	380.0	0.03741455078125	-1.166595458984375	1.167195276521083
300.0	400.0	0.063812255859375	-1.200714111328125	1.202408574961253
300.0	420.0	0.070343017578125	-1.299285888671875	1.3011886721854984
300.0	440.0	0.105316162109375	-1.268341064453125	1.272705995027734
300.0	460.0	0.11102294921875	-1.182159423828125	1.1873613597380006
300.0	480.0	0.216217041015625	-1.198577880859375	1.217923948902764
300.0	500.0	0.111114501953125	-1.02740478515625	1.033395870470872
300.0	520.0	0.258056640625	-0.96502685546875	0.9989344630888275
300.0	540.0	0.25445556640625	-1.07958984375	1.1091717026697332
300.0	560.0	0.064727783203125	-1.0562744140625	1.0582557931433536
300.0	580.0	0.40338134765625	-1.017822265625	1.0948418497842418
300.0	600.0	-0.216705322265625	-0.49603271484375	0.5413036586736777
300.0	620.0	-0.37054443359375	-0.73406982421875	0.8222905107660307
300.0	640.0	-0.462860107421875	-0.84283447265625	0.9615661325880445
300.0	660.0	-0.38433837890625	-0.792236328125	0.8805420995621203
300.0	680.0	-0.32769775390625	-1.022705078125	1.0739234119516454
300.0	700.0	-0.348968505859375	-1.25946044921875	1.30691225460167
300.0	720.0	-0.309173583984375	-0.78509521484375	0.8437788818193409
300.0	740.0	-0.339447021484375	-0.80279541015625	0.8716104353222003
300.0	760.0	-0.4036865234375	-0.69476318359375	0.8035288983492617
300.0	780.0	-0.60711669921875	0.085693359375	0.6131346004844638
300.0	800.0	-0.530548095703125	0.01629638671875	0.5307983177010825
320.0	0.0	-0.091461181640625	-0.9385076761245728	0.9429537665717473
320.0	20.0	-0.28521728515625	-0.9291419982910156	0.9719329980714325
320.0	40.0	-0.605987548828125	-0.6384010314941406	0.8802140571176433
320.0	60.0	-1.932891845703125	-0.6846809387207031	2.0505752546622364
320.0	80.0	-1.032257080078125	-0.46451568603515625	1.1319582598064861
320.0	100.0	-0.462371826171875	-0.3190460205078125	0.5617633566185909
320.0	120.0	-0.224884033203125	-0.37493133544921875	0.4372028530229861
320.0	140.0	-0.083709716796875	-0.4127197265625	0.4211233659867828
320.0	160.0	-0.05181884765625	-0.3928375244140625	0.3962404744094056
320.0	180.0	0.05584716796875	-0.4196014404296875	0.42330163592974496
320.0	200.0	0.16925048828125	-0.34320068359375	0.3826649147787903
320.0	220.0	0.280975341796875	-0.21063232421875	0.35115967693296357
320.0	240.0	0.604736328125	-0.140899658203125	0.6209337647735587
320.0	260.0	0.928375244140625	-0.40887451171875	1.014425433566416
320.0	280.0	1.13116455078125	-0.5882568359375	1.274982096333649
320.0	300.0	1.0631103515625	-0.67962646484375	1.2617827670860604
320.0	320.0	0.979583740234375	-0.78448486328125	1.254990360460577
320.0	340.0	0.78741455078125	-0.91094970703125	1.2040976054798704
320.0	360.0	0.570709228515625	-1.039398193359375	1.1857730085777938
320.0	380.0	0.451507568359375	-1.16290283203125	1.2474782888018923
320.0	400.0	0.274078369140625	-1.190155029296875	1.2213058364682574
320.0	420.0	0.18096923828125	-1.24365234375	1.2567501809504402
320.0	440.0	0.23382568359375	-1.21246337890625	1.2348043956420163
320.0	460.0	0.17706298828125	-1.16131591796875	1.1747365505281115
320.0	480.0	0.219696044921875	-1.1405029296875	1.1614703116223355
320.0	500.0	0.083251953125	-0.94329833984375	0.9469649653768095
320.0	520.0	-0.1004638671875	-0.9061279296875	0.9116802145324986
320.0	540.0	-0.228179931640625	-0.95831298828125	0.9851039867506676
320.0	560.0	-0.39776611328125	-0.94940185546875	1.0293598807231499
320.0	580.0	-0.6068115234375	-1.1820068359375	1.3286686513873651
320.0	600.0	-1.028472900390625	-0.54376220703125	1.163371756848773
320.0	620.0	-0.675628662109375	-0.79254150390625	1.0414394483010927
320.0	640.0	-0.67816162109375	-0.89605712890625	1.1237533370754522
320.0	660.0	-0.4755859375	-0.83599853515625	0.9618084709187945
320.0	680.0	-0.505584716796875	-1.04315185546875	1.1592159848045887
320.0	700.0	-0.352294921875	-1.25494384765625	1.3034553205803356
320.0	720.0	-0.2789306640625	-0.8004150390625	0.8476240617819734
320.0	740.0	-0.37005615234375	-0.77386474609375	0.8577926329447023
320.0	760.0	-0.321197509765625	-0.62298583984375	0.7009131165311869
320.0	780.0	-0.494049072265625	0.0531005859375	0.49689451399007273
320.0	800.0	-0.553009033203125	-0.07525634765625	0.5581061804592504
340.0	0.0	-1.216766357421875	-1.7429530620574951	2.125654192263948
340.0	20.0	-1.48577880859375	-1.406229019165039	2.045731830521325
340.0	40.0	-1.65240478515625	-0.7661170959472656	1.821366788626043
340.0	60.0	-1.603485107421875	-0.5597038269042969	1.698361817627521
340.0	80.0	-0.90509033203125	-0.4066162109375	0.9922324587180203
340.0	100.0	-0.451141357421875	-0.30633544921875	0.5453163593956313
340.0	120.0	-0.275054931640625	-0.3857269287109375	0.473751494934424
340.0	140.0	-0.244293212890625	-0.4587249755859375	0.5197189404771998
340.0	160.0	-0.2174072265625	-0.4468841552734375	0.49696212169143433
340.0	180.0	-0.0843505859375	-0.48193359375	0.48925965512475034
340.0	200.0	0.12982177734375	-0.40814208984375	0.4282915588413037
340.0	220.0	0.374267578125	-0.3101959228515625	0.4861046498330226
340.0	240.0	0.77984619140625	-0.0275726318359375	0.7803334750458893
340.0	260.0	1.077392578125	-0.32073974609375	1.124121324467745
340.0	280.0	1.340545654296875	-0.49591064453125	1.4293320183266156
340.0	300.0	1.2767333984375	-0.64654541015625	1.4311076612470082
340.0	320.0	1.085845947265625	-0.78094482421875	1.3375112110435698
340.0	340.0	0.91748046875	-0.95147705078125	1.3217711559498888
340.0	360.0	0.694793701171875	-1.108154296875	1.307954216656928
340.0	380.0	0.5208740234375	-1.22821044921875	1.3340954448097382
340.0	400.0	0.39288330078125	-1.254302978515625	1.3143946325004292
340.0	420.0	0.147125244140625	-1.032745361328125	1.0431724779767715
340.0	440.0	0.078826904296875	-0.83807373046875	0.8417726881663694
340.0	460.0	0.093536376953125	-0.800201416015625	0.8056496509072218
340.0	480.0	0.109832763671875	-0.751922607421875	0.7599018644061305
340.0	500.0	-0.096038818359375	-0.834930419921875	0.8404357564637428
340.0	520.0	-0.18719482421875	-0.926513671875	0.9452351487252174
340.0	540.0	-0.42755126953125	-0.919921875	1.0144241441237976
340.0	560.0	-0.649505615234375	-0.890380859375	1.1021050852629015
340.0	580.0	-0.922607421875	-1.02239990234375	1.3771368905128292
340.0	600.0	-1.32073974609375	-0.56536865234375	1.4366611256537747
340.0	620.0	-0.814544677734375	-0.8704833984375	1.1921511560958602
340.0	640.0	-0.759918212890625	-0.9642333984375	1.2276895930752252
340.0	660.0	-0.601226806640625	-0.947265625	1.1219562546418305
340.0	680.0	-0.399627685546875	-1.06927490234375	1.1415126384923595
340.0	700.0	-0.291290283203125	-1.2373046875	1.2711305671716142
340.0	720.0	-0.2261962890625	-0.768798828125	0.8013840523194976
340.0	740.0	-0.247039794921875	-0.64434814453125	0.6900820180499609
340.0	760.0	-0.2650146484375	-0.48333740234375	0.5512239185583803
340.0	780.0	-0.448974609375	0.019287109375	0.44938868749833594
340.0	800.0	-0.47149658203125	0.04217529296875	0.47337911044336456
360.0	0.0	-2.329742431640625	-2.1422553062438965	3.1649577556291177
360.0	20.0	-2.558563232421875	-1.53155517578125	2.9819300915285405
360.0	40.0	-2.38623046875	-0.8108139038085938	2.520221227710015
360.0	60.0	-1.33782958984375	-0.5135993957519531	1.4330290823211747
360.0	80.0	-0.69427490234375	-0.37204742431640625	0.7876781868027676
360.0	100.0	-0.5345458984375	-0.341705322265625	0.6344303309276825
360.0	120.0	-0.43389892578125	-0.41253662109375	0.5987108997985346
360.0	140.0	-0.44317626953125	-0.4754791259765625	0.6499889269172752
360.0	160.0	-0.393829345703125	-0.4805450439453125	0.6213091764953692
360.0	180.0	-0.230926513671875	-0.476654052734375	0.5296471851192556
360.0	200.0	0.0408935546875	-0.445526123046875	0.4473989373391032
360.0	220.0	0.36346435546875	-0.3546142578125	0.5077968191513453
360.0	240.0	0.75048828125	0.1242828369140625	0.760709460862021
360.0	260.0	1.05731201171875	-0.275848388671875	1.0927035387778425
360.0	280.0	1.107635498046875	-0.688934326171875	1.3044105574210307
360.0	300.0	1.075653076171875	-0.845977783203125	1.3684691994894482
360.0	320.0	1.01715087890625	-1.024688720703125	1.443808465412211
360.0	340.0	0.91424560546875	-1.189117431640625	1.499948430230359
360.0	360.0	0.833770751953125	-1.228302001953125	1.484553628136934
360.0	380.0	0.7615966796875	-1.2103271484375	1.4300074505945326
360.0	400.0	0.515045166015625	-1.276641845703125	1.3766211988910908
360.0	420.0	0.11798095703125	-0.801544189453125	0.8101805933667362
360.0	440.0	-0.1126708984375	-0.424652099609375	0.43934512294705624
360.0	460.0	-0.20025634765625	-0.3939208984375	0.44190075696068687
360.0	480.0	-0.268035888671875	-0.372222900390625	0.45868630368840413
360.0	500.0	-0.428009033203125	-0.716461181640625	0.8345707623091971
360.0	520.0	-0.429443359375	-0.8897705078125	0.9879843903039155
360.0	540.0	-0.553070068359375	-0.9078369140625	1.0630401511935317
360.0	560.0	-0.667449951171875	-0.88641357421875	1.1096028397037374
360.0	580.0	-0.679443359375	-0.93194580078125	1.1533283375485883
360.0	600.0	-0.998138427734375	-0.501708984375	1.1171357240383302
360.0	620.0	-0.826904296875	-1.012939453125	1.3075997292319665
360.0	640.0	-0.755126953125	-1.09881591796875	1.3332715915811575
360.0	660.0	-0.8284912109375	-1.12591552734375	1.397885353422962
360.0	680.0	-0.46868896484375	-1.21893310546875	1.3059353970905287
360.0	700.0	-0.217041015625	-1.2144775390625	1.2337189693568134
360.0	720.0	-0.097381591796875	-0.76446533203125	0.7706428604084661
360.0	740.0	-0.059844970703125	-0.585693359375	0.5887428400706295
360.0	760.0	0.239013671875	-0.3121337890625	0.3931348847630841
360.0	780.0	0.168609619140625	-0.0364990234375	0.17251487581839947
360.0	800.0	0.4501953125	-0.1158447265625	0.4648610760961957
380.0	0.0	-1.58709716796875	-1.3431448936462402	2.0791622413612645
380.0	20.0	-1.44171142578125	-1.0030231475830078	1.7562993109989906
380.0	40.0	-1.4053955078125	-0.6234893798828125	1.5374900130427542
380.0	60.0	-0.911712646484375	-0.4029045104980469	0.996770783249195
380.0	80.0	-0.5657958984375	-0.33783721923828125	0.6589832967468541
380.0	100.0	-0.5662841796875	-0.34613037109375	0.6636896910136859
380.0	120.0	-0.517181396484375	-0.40258026123046875	0.6553987058286892
380.0	140.0	-0.50103759765625	-0.478271484375	0.6926631844059652
380.0	160.0	-0.47015380859375	-0.4873199462890625	0.6771449872711037
380.0	180.0	-0.368316650390625	-0.4692230224609375	0.5965126987435786
380.0	200.0	-0.089447021484375	-0.44915771484375	0.45797753488144555
380.0	220.0	0.1728515625	-0.3477325439453125	0.3883240718489778
380.0	240.0	0.6063232421875	-0.0199432373046875	0.6066511408799565
380.0	260.0	0.911712646484375	-0.543212890625	1.0612729122618325
380.0	280.0	1.304931640625	-1.22772216796875	1.7916886750845253
380.0	300.0	1.020782470703125	-1.00579833984375	1.4330482032811107
380.0	320.0	0.82781982421875	-1.131805419921875	1.4022372017366014
380.0	340.0	0.674896240234375	-1.257354736328125	1.427033940748875
380.0	360.0	0.34130859375	-1.173553466796875	1.22217809487757
380.0	380.0	0.22589111328125	-1.166015625	1.1876949241297545
380.0	400.0	0.071746826171875	-1.356964111328125	1.3588595241960315
380.0	420.0	-0.01904296875	-0.77386474609375	0.7740990116939548
380.0	440.0	-0.188568115234375	-0.490875244140625	0.5258483045452963
380.0	460.0	-0.336883544921875	-0.38580322265625	0.512186147265891
380.0	480.0	-0.434173583984375	-0.3455810546875	0.5549170806424704
380.0	500.0	-0.499176025390625	-0.571807861328125	0.7590394815827607
380.0	520.0	-0.4532470703125	-0.861328125	0.9733031622587486
380.0	540.0	-0.404876708984375	-0.91424560546875	0.9998850816953614
380.0	560.0	-0.412689208984375	-0.8680419921875	0.9611499796665414
380.0	580.0	-0.383941650390625	-0.86492919921875	0.9463158619434977
380.0	600.0	-0.452667236328125	-0.56463623046875	0.7236861886224595
380.0	620.0	-0.76947021484375	-1.076904296875	1.3235585654437527
380.0	640.0	-0.93499755859375	-1.203125	1.5237224813598023
380.0	660.0	-1.180572509765625	-1.267822265625	1.7323754639306153
380.0	680.0	-0.722259521484375	-1.34466552734375	1.5263630619225177
380.0	700.0	-0.171783447265625	-1.2431640625	1.254976668725744
380.0	720.0	-0.00750732421875	-0.761474609375	0.7615116155645522
380.0	740.0	0.300140380859375	-0.41607666015625	0.5130341463774026
380.0	760.0	0.414825439453125	-0.32623291015625	0.5277386255396644
380.0	780.0	0.192352294921875	-0.1751708984375	0.26016196689968524
380.0	800.0	0.3897705078125	-0.2579345703125	0.467387731249664
400.0	0.0	-1.85040283203125	-0.9756022691726685	2.0918390063301073
400.0	20.0	-1.347320556640625	-0.780364990234375	1.5569978164178329
400.0	40.0	-1.1341552734375	-0.5613594055175781	1.2654772089726227
400.0	60.0	-0.55670166015625	-0.3433341979980469	0.6540604788058111
400.0	80.0	-0.43756103515625	-0.3029327392578125	0.5321916045948591
400.0	100.0	-0.49017333984375	-0.3360748291015625	0.59431994232839
400.0	120.0	-0.475372314453125	-0.38751983642578125	0.6133110637938834
400.0	140.0	-0.49224853515625	-0.4652862548828125	0.677347709338673
400.0	160.0	-0.457305908203125	-0.479461669921875	0.6625799473284397
400.0	180.0	-0.39990234375	-0.4472198486328125	0.5999395615792468
400.0	200.0	-0.229156494140625	-0.42645263671875	0.4841224536945136
400.0	220.0	0.0008544921875	-0.3238677978515625	0.32386892509488935
400.0	240.0	0.32305908203125	-0.2452545166015625	0.40560688899023895
400.0	260.0	0.660491943359375	-1.188507080078125	1.3597053675846376
400.0	280.0	1.0968017578125	-1.537445068359375	1.8885739154619163
400.0	300.0	0.830169677734375	-1.250640869140625	1.5010943599235906
400.0	320.0	0.6199951171875	-1.279754638671875	1.42202879033391
400.0	340.0	0.552825927734375	-1.18572998046875	1.3082706497349066
400.0	360.0	0.257537841796875	-1.017242431640625	1.0493368880810032
400.0	380.0	-0.04449462890625	-0.93231201171875	0.9333731618150201
400.0	400.0	0.0142822265625	-1.165771484375	1.1658589690770806
400.0	420.0	-0.04571533203125	-0.656219482421875	0.6578099274811539
400.0	440.0	-0.3072509765625	-0.536529541015625	0.6182775355623453
400.0	460.0	-0.4451904296875	-0.452667236328125	0.6349032568275922
400.0	480.0	-0.6055908203125	-0.409149169921875	0.730851068887859
400.0	500.0	-0.69305419921875	-0.640350341796875	0.9435956142830029
400.0	520.0	-0.5452880859375	-0.9036865234375	1.0554565028024308
400.0	540.0	-0.38134765625	-0.94952392578125	1.0232407930484422
400.0	560.0	-0.187042236328125	-0.88958740234375	0.9090382525390927
400.0	580.0	0.095184326171875	-0.77569580078125	0.7815139354473845
400.0	600.0	0.344024658203125	-0.54461669921875	0.6441741336934473
400.0	620.0	-0.1815185546875	-1.0887451171875	1.103773036405339
400.0	640.0	-0.50323486328125	-1.22216796875	1.3217185295894884
400.0	660.0	-1.087615966796875	-1.34686279296875	1.7311695105665081
400.0	680.0	-0.961029052734375	-1.4273681640625	1.7207430708791718
400.0	700.0	-0.52752685546875	-1.4346923828125	1.5286028969424847
400.0	720.0	-0.2623291015625	-0.81591796875	0.8570523258563122
400.0	740.0	0.31390380859375	-0.31982421875	0.44813294003979387
400.0	760.0	0.289093017578125	-0.28436279296875	0.40550828701447555
400.0	780.0	0.094512939453125	-0.20709228515625	0.22763986974013942
400.0	800.0	0.23724365234375	-0.25469970703125	0.348075410420223
420.0	0.0	-0.422515869140625	-0.8300249576568604	0.9313759122979993
420.0	20.0	-0.3646240234375	-0.6960525512695312	0.7857733977404516
420.0	40.0	-0.35113525390625	-0.522186279296875	0.6292650290789411
420.0	60.0	-0.23992919921875	-0.2914161682128906	0.37747768640495083
420.0	80.0	-0.315216064453125	-0.27043914794921875	0.4153293873936879
420.0	100.0	-0.46319580078125	-0.32044219970703125	0.563234900564999
420.0	120.0	-0.492462158203125	-0.37767791748046875	0.6206122675346206
420.0	140.0	-0.480316162109375	-0.4470062255859375	0.6561388430020474
420.0	160.0	-0.46246337890625	-0.4689178466796875	0.658601794534528
420.0	180.0	-0.398590087890625	-0.4324493408203125	0.5881211529443393
420.0	200.0	-0.3763427734375	-0.4214019775390625	0.5649898315832437
420.0	220.0	-0.3681640625	-0.279327392578125	0.46213479544500635
420.0	240.0	-0.18701171875	-0.369873046875	0.41446284966740393
420.0	260.0	0.52520751953125	-1.376739501953125	1.4735177619595587
420.0	280.0	0.93829345703125	-1.56097412109375	1.8212728566121166
420.0	300.0	0.80523681640625	-1.224212646484375	1.4652996056466916
420.0	320.0	0.679351806640625	-1.134552001953125	1.322394465476064
420.0	340.0	0.639373779296875	-0.7740478515625	1.0039665861774938
420.0	360.0	0.5216064453125	-0.54296875	0.7529198810418706
420.0	380.0	0.187347412109375	-0.440185546875	0.4783956192334152
420.0	400.0	0.020751953125	-0.776580810546875	0.7768580300596394
420.0	420.0	0.065582275390625	-0.5560302734375	0.5598845415122593
420.0	440.0	-0.197235107421875	-0.5479736328125	0.5823888648123753
420.0	460.0	-0.5882568359375	-0.520599365234375	0.7855379074937332
420.0	480.0	-0.881591796875	-0.4920654296875	1.0096199697959798
420.0	500.0	-0.925689697265625	-0.564300537109375	1.0841293796432478
420.0	520.0	-0.586181640625	-0.842041015625	1.0259834247202038
420.0	540.0	0.032470703125	-0.91094970703125	0.911528230666364
420.0	560.0	0.5977783203125	-0.7919921875	0.9922653603228669
420.0	580.0	0.89520263671875	-0.6324462890625	1.09607302190006
420.0	600.0	0.74261474609375	-0.58087158203125	0.9428088119695169
420.0	620.0	-0.42022705078125	-1.16229248046875	1.2359266096182682
420.0	640.0	-1.042694091796875	-1.314453125	1.6777955736293906
420.0	660.0	-1.517181396484375	-1.4364013671875	2.089279367987057
420.0	680.0	-1.6478271484375	-1.52264404296875	2.243608520378696
420.0	700.0	-1.45123291015625	-1.59161376953125	2.1539060682587934
420.0	720.0	-0.642364501953125	-0.72265625	0.9668837619039575
420.0	740.0	-0.0318603515625	-0.28192138671875	0.2837159676350788
420.0	760.0	0.007568359375	-0.20166015625	0.20180212754677182
420.0	780.0	-0.153961181640625	-0.15069580078125	0.2154373918921219
420.0	800.0	-0.140289306640625	-0.16351318359375	0.2154475592033261
440.0	0.0	0.29510498046875	-0.45757991075515747	0.5444872121768878
440.0	20.0	0.336669921875	-0.4220161437988281	0.5398557788170391
440.0	40.0	0.313690185546875	-0.336151123046875	0.45978158949017106
440.0	60.0	0.39654541015625	-0.20480728149414062	0.44631186951391816
440.0	80.0	0.061187744140625	-0.209136962890625	0.2179041286440742
440.0	100.0	-0.270416259765625	-0.2851409912109375	0.3929762568074386
440.0	120.0	-0.38787841796875	-0.3472442626953125	0.5206037313550024
440.0	140.0	-0.4002685546875	-0.4166412353515625	0.5777584572006681
440.0	160.0	-0.36566162109375	-0.436248779296875	0.5692287928231694
440.0	180.0	-0.36895751953125	-0.407257080078125	0.549534330585827
440.0	200.0	-0.62152099609375	-0.3733673095703125	0.7250458581642548
440.0	220.0	-0.8612060546875	-0.171661376953125	0.8781477648823415
440.0	240.0	-0.5975341796875	-0.3690032958984375	0.7022894903661334
440.0	260.0	0.318572998046875	-1.402862548828125	1.4385798851607503
440.0	280.0	0.81536865234375	-1.5389404296875	1.7415980263400652
440.0	300.0	0.986419677734375	-1.239532470703125	1.584128948838756
440.0	320.0	0.970062255859375	-1.131256103515625	1.4902218465665888
440.0	340.0	1.063446044921875	-0.6917724609375	1.2686475586905543
440.0	360.0	0.83538818359375	-0.314453125	0.8926108811292469
440.0	380.0	0.156982421875	-0.248046875	0.2935485189453459
440.0	400.0	-0.157989501953125	-0.50665283203125	0.5307144005326052
440.0	420.0	-0.0390625	-0.31982421875	0.32220088424040344
440.0	440.0	-0.03533935546875	-0.40997314453125	0.4114934377141243
440.0	460.0	-0.24652099609375	-0.43536376953125	0.5003141146674898
440.0	480.0	-0.345611572265625	-0.3775634765625	0.5118608577708192
440.0	500.0	-0.410064697265625	-0.356170654296875	0.5431487742099882
440.0	520.0	-0.287261962890625	-0.550048828125	0.6205426243582793
440.0	540.0	0.09991455078125	-0.65771484375	0.6652606505324856
440.0	560.0	0.613311767578125	-0.60467529296875	0.8612685610055946
440.0	580.0	0.918853759765625	-0.45440673828125	1.0250744927227626
440.0	600.0	0.511505126953125	-0.583740234375	0.7761379749294016
440.0	620.0	-0.57568359375	-1.0970458984375	1.238919409562808
440.0	640.0	-1.2020263671875	-1.31610107421875	1.7824111268093359
440.0	660.0	-1.613616943359375	-1.47607421875	2.186905288108032
440.0	680.0	-1.754974365234375	-1.6009521484375	2.3754963279736816
440.0	700.0	-1.471923828125	-1.5435791015625	2.1328844784897867
440.0	720.0	-0.62103271484375	-0.54913330078125	0.8289927713394787
440.0	740.0	-0.113037109375	-0.21221923828125	0.24044623763438197
440.0	760.0	-0.4466552734375	-0.0980224609375	0.45728474295319715
440.0	780.0	-0.72930908203125	-0.0445556640625	0.7306688335582098
440.0	800.0	-0.88177490234375	-0.0294189453125	0.8822655228142091
460.0	0.0	0.41375732421875	-0.1971481442451477	0.4583257729213636
460.0	20.0	0.475341796875	-0.20845794677734375	0.5190419438070296
460.0	40.0	0.4974365234375	-0.18206024169921875	0.5297065474931988
460.0	60.0	0.769989013671875	-0.08454513549804688	0.7746166542953812
460.0	80.0	0.685089111328125	-0.116485595703125	0.6949215671330629
460.0	100.0	0.2923583984375	-0.230224609375	0.372124715517273
460.0	120.0	-0.0181884765625	-0.31439971923828125	0.31492539455682944
460.0	140.0	-0.162017822265625	-0.3766937255859375	0.4100584563541023
460.0	160.0	-0.23638916015625	-0.4003448486328125	0.46492562078918254
460.0	180.0	-0.264984130859375	-0.414154052734375	0.4916707933196824
460.0	200.0	-0.5885009765625	-0.4123077392578125	0.7185618075481778
460.0	220.0	-1.01446533203125	-0.2346954345703125	1.041259745165164
460.0	240.0	-0.904388427734375	-0.38720703125	0.9837925153553941
460.0	260.0	-0.124908447265625	-1.4212646484375	1.4267429064468762
460.0	280.0	0.688995361328125	-1.51556396484375	1.6648269397942181
460.0	300.0	1.13372802734375	-1.230194091796875	1.6729365628967192
460.0	320.0	1.24285888671875	-1.140350341796875	1.6867415671441848
460.0	340.0	1.562347412109375	-0.664215087890625	1.6976781553364029
460.0	360.0	1.34771728515625	-0.223907470703125	1.3661904831119283
460.0	380.0	0.34417724609375	-0.088165283203125	0.3552901545089098
460.0	400.0	-0.18731689453125	-0.252410888671875	0.31432288446270834
460.0	420.0	-0.16754150390625	-0.0882568359375	0.18936584861285516
460.0	440.0	-0.090576171875	-0.205322265625	0.22441318070227648
460.0	460.0	-0.0223388671875	-0.30743408203125	0.30824461030424866
460.0	480.0	0.02154541015625	-0.26300048828125	0.2638815293554609
460.0	500.0	0.06634521484375	-0.273406982421875	0.28134154611379175
460.0	520.0	0.080322265625	-0.37017822265625	0.37879226877547706
460.0	540.0	0.34747314453125	-0.4366455078125	0.5580294666621746
460.0	560.0	0.615447998046875	-0.4271240234375	0.7491402870606708
460.0	580.0	0.796051025390625	-0.2540283203125	0.8356001571004253
460.0	600.0	0.49365234375	-0.34149169921875	0.6002576256285108
460.0	620.0	-0.469879150390625	-0.6475830078125	0.8000938494822342
460.0	640.0	-1.086212158203125	-0.935546875	1.4335636741877062
460.0	660.0	-1.438385009765625	-1.21551513671875	1.8831963476788232
460.0	680.0	-1.588958740234375	-1.26043701171875	2.0281743856674908
460.0	700.0	-1.07318115234375	-0.62994384765625	1.244406298981896
460.0	720.0	-0.6552734375	-0.05389404296875	0.6574860042317128
460.0	740.0	-0.642486572265625	-0.0689697265625	0.6461778537861989
460.0	760.0	-1.177703857421875	0.03076171875	1.1781055381954615
460.0	780.0	-1.486846923828125	0.06011962890625	1.4880618752850916
460.0	800.0	-1.756011962890625	0.08331298828125	1.7579872206109286
480.0	0.0	0.324127197265625	-0.1153571605682373	0.3440431869716874
480.0	20.0	0.162322998046875	-0.05837440490722656	0.17250022273376525
480.0	40.0	0.210540771484375	-0.0508575439453125	0.21659618240722806
480.0	60.0	0.312286376953125	0.025028228759765625	0.3132877167482958
480.0	80.0	0.26690673828125	0.00342559814453125	0.2669287201905848
480.0	100.0	0.33160400390625	-0.1540069580078125	0.3656218791613494
480.0	120.0	0.248626708984375	-0.28252410888671875	0.37634440679068903
480.0	140.0	0.135711669921875	-0.3202972412109375	0.3478620129883708
480.0	160.0	-0.0521240234375	-0.3371124267578125	0.34111831099173573
480.0	180.0	-0.154876708984375	-0.4190826416015625	0.44678524536691505
480.0	200.0	-0.459197998046875	-0.4927520751953125	0.6735483716998689
480.0	220.0	-0.92974853515625	-0.3657989501953125	0.9991202182866611
480.0	240.0	-0.949615478515625	-0.455902099609375	1.0533832547865454
480.0	260.0	-0.533905029296875	-1.444366455078125	1.539886046713667
480.0	280.0	0.15924072265625	-1.52197265625	1.530280488709428
480.0	300.0	0.717559814453125	-1.171722412109375	1.373981622277902
480.0	320.0	0.915496826171875	-1.084503173828125	1.419253878900478
480.0	340.0	1.37896728515625	-0.605926513671875	1.5062196763758438
480.0	360.0	1.28094482421875	-0.185638427734375	1.29432656951192
480.0	380.0	0.575103759765625	-0.058868408203125	0.5781088340277525
480.0	400.0	0.022552490234375	-0.125640869140625	0.12764890447701946
480.0	420.0	0.029754638671875	0.063262939453125	0.06991092926534162
480.0	440.0	0.05615234375	-0.02740478515625	0.062482861314750816
480.0	460.0	0.198638916015625	-0.11431884765625	0.2291859897230095
480.0	480.0	0.38421630859375	-0.108917236328125	0.39935590162005163
480.0	500.0	0.5089111328125	-0.1656494140625	0.5351918062524421
480.0	520.0	0.693023681640625	-0.227783203125	0.7294977799422089
480.0	540.0	0.82574462890625	-0.22998046875	0.8571727994832724
480.0	560.0	0.84527587890625	-0.26544189453125	0.8859744414107399
480.0	580.0	0.78753662109375	-0.13665771484375	0.7993054864005854
480.0	600.0	0.179840087890625	-0.25164794921875	0.3093042960556971
480.0	620.0	-0.621826171875	-0.48992919921875	0.7916428539915222
480.0	640.0	-1.094696044921875	-0.72479248046875	1.3128913018645676
480.0	660.0	-0.980712890625	-0.3970947265625	1.0580557620946969
480.0	680.0	-0.833251953125	0.45233154296875	0.9481100369425045
480.0	700.0	-1.016204833984375	1.931884765625	2.1828538687386225
480.0	720.0	-0.217376708984375	0.33917236328125	0.4028529826408958
480.0	740.0	-1.37078857421875	0.1766357421875	1.382122100476945
480.0	760.0	-1.870452880859375	0.1458740234375	1.8761325140375824
480.0	780.0	-2.001861572265625	0.1331787109375	2.006286700240216
480.0	800.0	-2.08868408203125	0.12847900390625	2.0926318474532177
500.0	0.0	0.0394287109375	-0.04511082172393799	0.059913349787854855
500.0	20.0	-0.05194091796875	-0.023420333862304688	0.05697693390889187
500.0	40.0	-0.107696533203125	-0.029079437255859375	0.11155338154932493
500.0	60.0	-0.097137451171875	-0.053234100341796875	0.11076801821540773
500.0	80.0	-0.128143310546875	-0.09412384033203125	0.1589968721603119
500.0	100.0	-0.101593017578125	-0.18810272216796875	0.21378441315406804
500.0	120.0	0.0665283203125	-0.2787628173828125	0.28659156609852615
500.0	140.0	0.375244140625	-0.2244110107421875	0.43722816333777603
500.0	160.0	0.728912353515625	-0.1555328369140625	0.7453211941614325
500.0	180.0	0.30938720703125	-0.337005615234375	0.45748576871209573
500.0	200.0	0.183868408203125	-0.4716033935546875	0.5061791702030503
500.0	220.0	-0.098388671875	-0.3748321533203125	0.3875299651847179
500.0	240.0	-0.50048828125	-0.4047088623046875	0.6436441430608482
500.0	260.0	-0.60626220703125	-1.444488525390625	1.5665570413041412
500.0	280.0	-0.059661865234375	-1.564910888671875	1.5660477731049722
500.0	300.0	0.456207275390625	-1.332183837890625	1.4081331102052577
500.0	320.0	0.684478759765625	-1.336822509765625	1.5018673693726596
500.0	340.0	1.075286865234375	-1.26727294921875	1.6619935530462076
500.0	360.0	1.361358642578125	-0.682220458984375	1.5227350749158588
500.0	380.0	0.814666748046875	-0.26458740234375	0.8565561300068338
500.0	400.0	0.113250732421875	-0.16424560546875	0.19950525634651187
500.0	420.0	0.035308837890625	0.173736572265625	0.1772882133019428
500.0	440.0	0.149139404296875	0.105224609375	0.18252336927678076
500.0	460.0	0.35198974609375	0.098541259765625	0.36552313364729594
500.0	480.0	0.68609619140625	0.1341552734375	0.6990891368439736
500.0	500.0	0.956207275390625	0.019439697265625	0.9564048595337341
500.0	520.0	1.132720947265625	0.01019287109375	1.1327668069799135
500.0	540.0	1.161102294921875	0.0452880859375	1.1619851763257254
500.0	560.0	1.215972900390625	-0.02984619140625	1.216339134298427
500.0	580.0	0.79693603515625	0.0654296875	0.7996174636267716
500.0	600.0	0.39154052734375	0.0150146484375	0.39182830962083837
500.0	620.0	0.2945556640625	0.12646484375	0.3205563849559267
500.0	640.0	0.368011474609375	0.40093994140625	0.5442290713100632
500.0	660.0	0.32305908203125	0.67755126953125	0.7506283323498271
500.0	680.0	0.324493408203125	0.8936767578125	0.9507650179836981
500.0	700.0	0.146087646484375	1.30206298828125	1.3102326609832478
500.0	720.0	0.558990478515625	0.50732421875	0.75488291675029
500.0	740.0	-1.180328369140625	0.2987060546875	1.2175386507643768
500.0	760.0	-1.850921630859375	0.1990966796875	1.8615988750119385
500.0	780.0	-2.002105712890625	0.1798095703125	2.010163865749567
500.0	800.0	-2.08001708984375	0.17059326171875	2.0870009954443973
520.0	0.0	-0.43487548828125	0.13946640491485596	0.45669198417284507
520.0	20.0	-0.289306640625	0.08218193054199219	0.30075272570224815
520.0	40.0	-0.2886962890625	0.06697845458984375	0.2963640678248669
520.0	60.0	-0.22735595703125	0.05866241455078125	0.23480206574586032
520.0	80.0	-0.25213623046875	-0.03331756591796875	0.2543280144099128
520.0	100.0	-0.22650146484375	-0.0672149658203125	0.23626418519655132
520.0	120.0	-0.0858154296875	-0.1441497802734375	0.16776008799869702
520.0	140.0	0.43609619140625	-0.091461181640625	0.44558392689384124
520.0	160.0	1.177978515625	0.0680389404296875	1.1799418124165586
520.0	180.0	0.87908935546875	-0.2299652099609375	0.9086705083201724
520.0	200.0	0.73309326171875	-0.3249969482421875	0.801903202851922
520.0	220.0	0.65496826171875	-0.245452880859375	0.6994501701915924
520.0	240.0	0.3792724609375	-0.22833251953125	0.4427000554563735
520.0	260.0	-0.16864013671875	-0.943634033203125	0.9585847298657094
520.0	280.0	-0.14837646484375	-1.47381591796875	1.4812659907584451
520.0	300.0	-0.10064697265625	-1.48321533203125	1.4866262254774867
520.0	320.0	-0.0391845703125	-1.651519775390625	1.6519845638070823
520.0	340.0	0.34637451171875	-1.75616455078125	1.7899969921173364
520.0	360.0	0.90557861328125	-1.277099609375	1.56558488658334
520.0	380.0	1.15716552734375	-0.678131103515625	1.341228485839776
520.0	400.0	0.751953125	-0.28155517578125	0.8029363730747762
520.0	420.0	0.548095703125	0.234527587890625	0.5961644817211799
520.0	440.0	0.42266845703125	0.305419921875	0.5214690338335621
520.0	460.0	0.73004150390625	0.406219482421875	0.835448900486915
520.0	480.0	1.00836181640625	0.49188232421875	1.1219366174900218
520.0	500.0	1.25482177734375	0.361419677734375	1.305833785881552
520.0	520.0	1.71868896484375	0.36090087890625	1.7561723156544133
520.0	540.0	1.644775390625	0.32305908203125	1.6762020331954306
520.0	560.0	1.95257568359375	0.20452880859375	1.9632584734839116
520.0	580.0	1.09130859375	0.2158203125	1.1124445397772422
520.0	600.0	0.858154296875	0.21234130859375	0.884034857107078
520.0	620.0	0.662841796875	0.4058837890625	0.7772392796997658
520.0	640.0	0.523193359375	0.5721435546875	0.7752931951620279
520.0	660.0	0.36016845703125	0.83782958984375	0.9119647685398914
520.0	680.0	0.27386474609375	0.9842529296875	1.0216436407825484
520.0	700.0	0.54852294921875	0.6278076171875	0.8336784931964372
520.0	720.0	1.59295654296875	-0.8515625	1.8062860347113359
520.0	740.0	-1.106689453125	0.51422119140625	1.2203216704415991
520.0	760.0	-1.84906005859375	0.248046875	1.865623314735316
520.0	780.0	-2.00128173828125	0.2196044921875	2.0132944963335473
520.0	800.0	-2.06982421875	0.2166748046875	2.0811343703640124
540.0	0.0	-0.90350341796875	0.2618846893310547	0.9406923071797902
540.0	20.0	-0.5992431640625	0.14836692810058594	0.6173371161931224
540.0	40.0	-0.48846435546875	0.11898040771484375	0.5027462222468626
540.0	60.0	-0.37371826171875	0.0836334228515625	0.382961993623326
540.0	80.0	-0.3853759765625	-0.02210235595703125	0.38600927119740513
540.0	100.0	-0.37054443359375	-0.0768890380859375	0.37843771144680305
540.0	120.0	-0.31243896484375	-0.1106414794921875	0.3314508164673217
540.0	140.0	-0.1663818359375	-0.0831298828125	0.18599325994872273
540.0	160.0	0.41986083984375	0.1257781982421875	0.4382958817823299
540.0	180.0	0.5150146484375	-0.225616455078125	0.5622658382893463
540.0	200.0	0.5579833984375	-0.30987548828125	0.6382540960850975
540.0	220.0	0.6256103515625	-0.204559326171875	0.6582042463445875
540.0	240.0	0.64642333984375	-0.1089630126953125	0.6555425786555646
540.0	260.0	0.30615234375	-0.337890625	0.45595979213797877
540.0	280.0	-0.11419677734375	-1.07379150390625	1.0798467936781329
540.0	300.0	-0.200927734375	-1.341796875	1.356757461081691
540.0	320.0	-0.3270263671875	-1.550384521484375	1.584499419152367
540.0	340.0	-0.14739990234375	-1.748992919921875	1.7551931418359044
540.0	360.0	0.6085205078125	-1.57403564453125	1.68756790046602
540.0	380.0	1.58746337890625	-1.417236328125	2.1280504667713314
540.0	400.0	1.8778076171875	-0.507354736328125	1.9451401686361778
540.0	420.0	1.79119873046875	0.277862548828125	1.8126225442915918
540.0	440.0	1.61737060546875	0.445465087890625	1.6775955471935877
540.0	460.0	2.11163330078125	0.889434814453125	2.291307374869112
540.0	480.0	2.14471435546875	0.854736328125	2.308760242461383
540.0	500.0	2.29541015625	0.710479736328125	2.402850232775345
540.0	520.0	2.99462890625	0.9307861328125	3.1359472430486006
540.0	540.0	1.21044921875	0.3836669921875	1.269798280069196
540.0	560.0	0.7939453125	0.291015625	0.8455999368701864
540.0	580.0	0.654052734375	0.38397216796875	0.7584323339085935
540.0	600.0	0.542724609375	0.59503173828125	0.8053649925240433
540.0	620.0	0.42974853515625	0.755859375	0.8694867441452648
540.0	640.0	0.48101806640625	0.71466064453125	0.861462835559973
540.0	660.0	0.6453857421875	0.47259521484375	0.7999181166295213
540.0	680.0	0.5263671875	0.791748046875	0.9507509588777902
540.0	700.0	0.49456787109375	0.82586669921875	0.962628268853911
540.0	720.0	0.465087890625	0.6763916015625	0.8208607340287972
540.0	740.0	0.05426025390625	1.447265625	1.44828241875009
540.0	760.0	-1.8460693359375	0.30194091796875	1.8705989177353155
540.0	780.0	-1.96923828125	0.27239990234375	1.9879892140394873
540.0	800.0	-2.02984619140625	0.27764892578125	2.0487470528969505
560.0	0.0	-0.96356201171875	0.2485647201538086	0.9951061101875647
560.0	20.0	-0.79388427734375	0.1714344024658203	0.8121834769080328
560.0	40.0	-0.67169189453125	0.14287185668945312	0.6867185512368743
560.0	60.0	-0.60406494140625	0.045047760009765625	0.6057423165984309
560.0	80.0	-0.6051025390625	-0.118560791015625	0.6166082580910955
560.0	100.0	-0.62689208984375	-0.231658935546875	0.6683259345015541
560.0	120.0	-0.6260986328125	-0.31993865966796875	0.7031075621551927
560.0	140.0	-0.60394287109375	-0.45294189453125	0.7549194336924437
560.0	160.0	-0.56396484375	-0.6961517333984375	0.8959261023653743
560.0	180.0	-0.5521240234375	-0.5817413330078125	0.802037353111761
560.0	200.0	-0.5550537109375	-0.6832122802734375	0.8802633935032854
560.0	220.0	-0.5946044921875	-0.58587646484375	0.8347489048734144
560.0	240.0	-0.623046875	-0.4451446533203125	0.7657291759015892
560.0	260.0	-0.65753173828125	-0.46380615234375	0.8046515604900522
560.0	280.0	-0.760986328125	-0.891143798828125	1.1718521501379737
560.0	300.0	-0.833251953125	-1.118560791015625	1.3948071768470822
560.0	320.0	-0.8935546875	-1.29571533203125	1.5739498725226528
560.0	340.0	-0.93011474609375	-1.521514892578125	1.7832893789954742
560.0	360.0	-0.7860107421875	-1.473663330078125	1.6701785824429354
560.0	380.0	-0.25341796875	-1.201416015625	1.2278522343855658
560.0	400.0	0.8507080078125	-0.290802001953125	0.8990383300484234
560.0	420.0	1.55853271484375	0.177734375	1.5686343523252544
560.0	440.0	1.43450927734375	0.64300537109375	1.572028235764453
560.0	460.0	1.30987548828125	1.154693603515625	1.7461646866203493
560.0	480.0	1.3209228515625	1.002532958984375	1.6582851122861753
560.0	500.0	1.33746337890625	0.9488525390625	1.6398565275049755
560.0	520.0	1.36334228515625	1.1837158203125	1.805515253259623
560.0	540.0	0.37408447265625	1.47174072265625	1.5185387540024278
560.0	560.0	-0.24578857421875	1.84356689453125	1.859879275068165
560.0	580.0	-0.353759765625	1.919921875	1.9522412704065475
560.0	600.0	-0.43792724609375	2.0308837890625	2.0775632932712575
560.0	620.0	-0.434814453125	2.02294921875	2.069151311597977
560.0	640.0	-0.36383056640625	2.13214111328125	2.162960565520255
560.0	660.0	-0.05078125	1.9781494140625	1.9788011117106676
560.0	680.0	-0.03741455078125	1.84613037109375	1.8465094626578304
560.0	700.0	-0.0479736328125	1.79351806640625	1.7941595592284545
560.0	720.0	-0.04815673828125	1.54443359375	1.5451841951513188
560.0	740.0	-0.44488525390625	1.365966796875	1.4365890780972046
560.0	760.0	-1.46160888671875	1.1932373046875	1.8868269139041645
560.0	780.0	-1.650390625	0.32635498046875	1.6823485929986832
560.0	800.0	-1.96795654296875	-0.30938720703125	1.9921278570634242
580.0	0.0	-0.868896484375	0.16739404201507568	0.8848739265349497
580.0	20.0	-0.828369140625	0.1193084716796875	0.8369169281083659
580.0	40.0	-0.8001708984375	0.0976104736328125	0.8061025190812258
580.0	60.0	-0.75970458984375	-0.019176483154296875	0.7599465779486262
580.0	80.0	-0.72479248046875	-0.1407623291015625	0.7383347296708587
580.0	100.0	-0.7176513671875	-0.28275299072265625	0.7713447598763438
580.0	120.0	-0.6824951171875	-0.29920196533203125	0.7451989003234837
580.0	140.0	-0.66925048828125	-0.36749267578125	0.7635097136366731
580.0	160.0	-0.61932373046875	-0.5938720703125	0.8580477370280652
580.0	180.0	-0.5791015625	-0.6379241943359375	0.8615717598720936
580.0	200.0	-0.57696533203125	-0.6440582275390625	0.8646964755489
580.0	220.0	-0.60650634765625	-0.607269287109375	0.8582691517313509
580.0	240.0	-0.6094970703125	-0.509979248046875	0.794710961392868
580.0	260.0	-0.62548828125	-0.436279296875	0.7626107885827629
580.0	280.0	-0.6104736328125	-0.3531494140625	0.7052606362274717
580.0	300.0	-0.60699462890625	-0.29644775390625	0.6755173945333286
580.0	320.0	-0.68206787109375	-0.554168701171875	0.8788171198474022
580.0	340.0	-0.7867431640625	-0.961456298828125	1.2423216253270932
580.0	360.0	-0.7874755859375	-0.92486572265625	1.2146993057510473
580.0	380.0	-0.60980224609375	-0.291534423828125	0.675907611747182
580.0	400.0	-0.29473876953125	0.71185302734375	0.7704580941253437
580.0	420.0	0.0478515625	1.728240966796875	1.728903297280877
580.0	440.0	0.3199462890625	2.557037353515625	2.57697606802218
580.0	460.0	0.439208984375	2.706817626953125	2.742219210336742
580.0	480.0	0.69140625	1.699798583984375	1.8350361927369032
580.0	500.0	0.85870361328125	1.164031982421875	1.4464931218513535
580.0	520.0	0.42425537109375	2.077392578125	2.1202718088845898
580.0	540.0	0.029052734375	1.80621337890625	1.8064470187399897
580.0	560.0	-0.31103515625	1.95892333984375	1.9834625077898633
580.0	580.0	-0.3956298828125	2.02606201171875	2.064328045516037
580.0	600.0	-0.46417236328125	2.10845947265625	2.158948200089102
580.0	620.0	-0.4508056640625	2.0869140625	2.1350494258941843
580.0	640.0	-0.39593505859375	2.201416015625	2.2367380366225023
580.0	660.0	-0.0853271484375	2.0531005859375	2.054872925082566
580.0	680.0	-0.06549072265625	1.90679931640625	1.9079236535567612
580.0	700.0	-0.0787353515625	1.85748291015625	1.8591508860520713
580.0	720.0	-0.0673828125	1.60205078125	1.6034672273308692
580.0	740.0	-0.44757080078125	1.3975830078125	1.4675005572190438
580.0	760.0	-1.41839599609375	1.2554931640625	1.8942307902529851
580.0	780.0	-1.8809814453125	0.25799560546875	1.898592354891141
580.0	800.0	-2.1778564453125	0.217041015625	2.188644671675311
600.0	0.0	-0.96331787109375	0.1034402847290039	0.9688556204478622
600.0	20.0	-0.9310302734375	0.04150199890136719	0.9319548197042146
600.0	40.0	-0.96343994140625	0.014316558837890625	0.9635463063879376
600.0	60.0	-0.94488525390625	-0.09102249145507812	0.9492593096726354
600.0	80.0	-0.84228515625	-0.1873931884765625	0.8628791870977648
600.0	100.0	-0.83441162109375	-0.35528564453125	0.9069016719723729
600.0	120.0	-0.7840576171875	-0.315826416015625	0.8452766837687024
600.0	140.0	-0.77215576171875	-0.27020263671875	0.8180672253826258
600.0	160.0	-0.73211669921875	-0.3240966796875	0.8006456888408378
600.0	180.0	-0.68182373046875	-0.461212158203125	0.8231647795579613
600.0	200.0	-0.641357421875	-0.62652587890625	0.8965902182900479
600.0	220.0	-0.65557861328125	-0.60498046875	0.8920676464039801
600.0	240.0	-0.64947509765625	-0.510955810546875	0.8263738517203999
600.0	260.0	-0.65234375	-0.462554931640625	0.7996933368167611
600.0	280.0	-0.6324462890625	-0.3118896484375	0.705169101245506
600.0	300.0	-0.59088134765625	-0.05511474609375	0.5934462083837462
600.0	320.0	-0.63507080078125	-0.32122802734375	0.7116897972825627
600.0	340.0	-0.71343994140625	-0.706298828125	1.0039196106285113
600.0	360.0	-0.6741943359375	-0.536895751953125	0.8618555859745403
600.0	380.0	-0.50457763671875	0.114227294921875	0.5173455966584115
600.0	400.0	-0.18450927734375	1.151519775390625	1.166208157466577
600.0	420.0	-0.0291748046875	1.467559814453125	1.467849780538269
600.0	440.0	0.1322021484375	1.81976318359375	1.8245589747702733
600.0	460.0	0.1962890625	1.769378662109375	1.7802331998884557
600.0	480.0	0.369873046875	1.321044921875	1.3718475704014352
600.0	500.0	0.720703125	1.12646484375	1.3372868198668069
600.0	520.0	0.3197021484375	2.24285888671875	2.2655298385695173
600.0	540.0	-0.03338623046875	1.9034423828125	1.9037351562315175
600.0	560.0	-0.34014892578125	2.02978515625	2.058088693968988
600.0	580.0	-0.421875	2.0921630859375	2.1342738563231576
600.0	600.0	-0.49365234375	2.158203125	2.213940686931254
600.0	620.0	-0.48046875	2.10894775390625	2.1629865576172174
600.0	640.0	-0.41265869140625	2.24041748046875	2.278103966543902
600.0	660.0	-0.0826416015625	2.1328125	2.134412985920266
600.0	680.0	-0.060791015625	1.97698974609375	1.9779241653158872
600.0	700.0	-0.07733154296875	1.92205810546875	1.9236131441472446
600.0	720.0	-0.06591796875	1.66412353515625	1.6654285691271964
600.0	740.0	-0.4454345703125	1.45831298828125	1.5248241630493893
600.0	760.0	-1.423828125	1.32806396484375	1.9470594300784752
600.0	780.0	-1.90252685546875	0.4041748046875	1.9449847579155959
600.0	800.0	-2.20587158203125	0.39947509765625	2.2417515005148365
620.0	0.0	-1.01678466796875	0.035489797592163086	1.0174038464392858
620.0	20.0	-1.0068359375	-0.023290634155273438	1.0071052867902435
620.0	40.0	-1.0855712890625	-0.06018829345703125	1.0872385452632223
620.0	60.0	-1.14752197265625	-0.17194366455078125	1.1603324099188315
620.0	80.0	-1.02947998046875	-0.2085418701171875	1.0503898046810582
620.0	100.0	-0.9212646484375	-0.38724517822265625	0.9993434747459791
620.0	120.0	-0.8348388671875	-0.3798065185546875	0.9171744249070296
620.0	140.0	-0.81207275390625	-0.3419342041015625	0.8811249386843218
620.0	160.0	-0.78460693359375	-0.38812255859375	0.8753554482224613
620.0	180.0	-0.75030517578125	-0.3298187255859375	0.8195963936909828
620.0	200.0	-0.71514892578125	-0.43115234375	0.8350630692152503
620.0	220.0	-0.72210693359375	-0.504241943359375	0.8807373961556348
620.0	240.0	-0.714111328125	-0.4289093017578125	0.8330175136759285
620.0	260.0	-0.72100830078125	-0.4287109375	0.8388361209006169
620.0	280.0	-0.71331787109375	-0.346435546875	0.7929943085295758
620.0	300.0	-0.6810302734375	-0.196075439453125	0.7086944414168155
620.0	320.0	-0.7132568359375	-0.466064453125	0.8520278096859745
620.0	340.0	-0.75640869140625	-0.633392333984375	0.9865799294457036
620.0	360.0	-0.6875	-0.226898193359375	0.723974474791583
620.0	380.0	-0.5089111328125	0.510162353515625	0.7205943158567819
620.0	400.0	-0.26776123046875	1.239593505859375	1.2681830058437447
620.0	420.0	-0.16278076171875	1.405975341796875	1.4153671743143459
620.0	440.0	-0.0228271484375	1.640594482421875	1.6407532826293194
620.0	460.0	0.05450439453125	1.619354248046875	1.6202712457149506
620.0	480.0	0.213134765625	1.219482421875	1.2379676108768514
620.0	500.0	0.50665283203125	1.01397705078125	1.133510719718313
620.0	520.0	0.16033935546875	2.126708984375	2.1327446666522176
620.0	540.0	-0.15228271484375	1.9945068359375	2.0003118616459785
620.0	560.0	-0.462646484375	2.07916259765625	2.13001382084653
620.0	580.0	-0.56341552734375	2.11151123046875	2.1853870899334265
620.0	600.0	-0.60858154296875	2.1544189453125	2.238725638921315
620.0	620.0	-0.555419921875	2.08538818359375	2.1580859959436443
620.0	640.0	-0.44000244140625	2.26336669921875	2.3057387023632665
620.0	660.0	-0.07501220703125	2.19708251953125	2.1983626699963508
620.0	680.0	-0.062255859375	2.0308837890625	2.0318377781465173
620.0	700.0	-0.07916259765625	1.98065185546875	1.982233207632111
620.0	720.0	-0.06646728515625	1.73248291015625	1.7337574611171862
620.0	740.0	-0.44366455078125	1.53240966796875	1.5953424786245813
620.0	760.0	-1.44415283203125	1.44024658203125	2.03958025566943
620.0	780.0	-1.9656982421875	0.4649658203125	2.019941284641191
620.0	800.0	-2.34869384765625	0.4674072265625	2.3947509902829496
