# Supplementary material for: Real-time emotion detection by quantitative facial motion analysis
Source: PLoS One. 2023 Mar 10;18(3):e0282730. doi: 10.1371/journal.pone.0282730 (PMC10004542; doi:10.1371/journal.pone.0282730)
Supplement: S1 Dataset — Data from each participant is organized into folders by Study ID and subsequently by emotions. The data files (.csv) contain the pixel displacement results after DISC-processing of videos. (ZIP) [file pone.0282730.s004.zip › S1_Dataset/1/sad/result/103375_cropped_result.csv]

pos_x	pos_y	disp_x	disp_y	disp_xy_indi
0.0	0.0	0.1598893702030182	0.07391059398651123	0.17614592418604727
0.0	20.0	0.06807968020439148	0.21512413024902344	0.2256396114872808
0.0	40.0	0.12876424193382263	0.23135757446289062	0.26477642882655544
0.0	60.0	0.10550963878631592	0.45752716064453125	0.46953528792228766
0.0	80.0	0.14032161235809326	0.4833831787109375	0.5033383080547964
0.0	100.0	0.07361453771591187	0.6963882446289062	0.7002682967409397
0.0	120.0	0.22540247440338135	0.36307525634765625	0.42735221684119445
0.0	140.0	0.334880530834198	0.067718505859375	0.341658844415918
0.0	160.0	0.3174668550491333	0.1947021484375	0.3724166090025601
0.0	180.0	0.23808932304382324	0.3973846435546875	0.4632505592878999
0.0	200.0	0.22654348611831665	0.531707763671875	0.5779576948632023
0.0	220.0	0.13850581645965576	0.694122314453125	0.7078062225036729
0.0	240.0	0.055449068546295166	0.83319091796875	0.8350339543924307
0.0	260.0	-0.04898515343666077	0.80377197265625	0.8052632670654565
0.0	280.0	-0.05175668001174927	0.313690185546875	0.3179312605489927
0.0	300.0	-0.023558080196380615	-0.605804443359375	0.6062623250182229
0.0	320.0	-0.05583101511001587	-0.933349609375	0.9350179653721525
0.0	340.0	-0.10980436205863953	-0.51129150390625	0.5229493282277162
0.0	360.0	-0.1556348204612732	0.002685546875	0.1556579888795643
0.0	380.0	-0.14219272136688232	0.51275634765625	0.5321069836710443
0.0	400.0	-0.05495968461036682	0.6541748046875	0.6564794300055408
0.0	420.0	-0.032692134380340576	0.636688232421875	0.6375270040985196
0.0	440.0	-0.04213675856590271	0.52545166015625	0.5271384576972168
0.0	460.0	-0.11207592487335205	0.31689453125	0.336129672704411
0.0	480.0	-0.3212408125400543	-0.07159423828125	0.3291221575592666
0.0	500.0	-0.41969043016433716	-0.19464111328125	0.4626285985008825
0.0	520.0	0.03874048590660095	0.278076171875	0.28076178980219885
0.0	540.0	0.48781734704971313	0.4598388671875	0.6703861184861329
0.0	560.0	0.6583769917488098	0.5579833984375	0.8630212837445402
0.0	580.0	0.6908823847770691	0.5947265625	0.9116019711136635
0.0	600.0	0.6949343681335449	0.5162353515625	0.8656978192279494
0.0	620.0	0.7467727661132812	0.507568359375	0.9029369876392874
0.0	640.0	0.8344526290893555	0.4390869140625	0.9429255051673312
0.0	660.0	0.9391584396362305	0.4149169921875	1.0267300936204613
0.0	680.0	0.9954078197479248	0.3763427734375	1.0641760243183205
0.0	700.0	0.9928531646728516	0.334228515625	1.0476001657396716
0.0	720.0	0.9510828256607056	0.345947265625	1.012046467243558
0.0	740.0	0.8560317754745483	0.3260498046875	0.9160234034995309
0.0	760.0	0.7540789842605591	0.1138916015625	0.7626312420888013
0.0	780.0	-2.1327695846557617	-4.4715576171875	4.9541430767651695
0.0	800.0	-4.0839128494262695	-18.815185546875	19.253299751602135
20.0	0.0	0.14049148559570312	0.10511571168899536	0.17546273213640456
20.0	20.0	0.11773490905761719	0.26442909240722656	0.28945509793768526
20.0	40.0	0.17409324645996094	0.23566818237304688	0.2929982092880166
20.0	60.0	0.19852066040039062	0.34841156005859375	0.4010000845240189
20.0	80.0	0.21052169799804688	0.3768768310546875	0.43168916029222265
20.0	100.0	0.2006702423095703	0.39907073974609375	0.4466833346679459
20.0	120.0	0.2287921905517578	0.319305419921875	0.3928127004679925
20.0	140.0	0.2620525360107422	0.229248046875	0.34817552847043043
20.0	160.0	0.17887496948242188	0.4202880859375	0.4567694493815723
20.0	180.0	0.030008316040039062	0.6578521728515625	0.6585362407317314
20.0	200.0	-0.0587921142578125	0.8566436767578125	0.8586587806737012
20.0	220.0	-0.10304641723632812	0.9886474609375	0.9940032022701984
20.0	240.0	-0.039859771728515625	0.9257659912109375	0.9266236948648674
20.0	260.0	-0.08675384521484375	0.89691162109375	0.9010974895717886
20.0	280.0	-0.08881187438964844	0.773895263671875	0.7789746004629186
20.0	300.0	-0.006500244140625	-0.062957763671875	0.06329244173241694
20.0	320.0	-0.030422210693359375	-0.5445556640625	0.5454047874432544
20.0	340.0	-0.056232452392578125	-0.319305419921875	0.32421912326938473
20.0	360.0	-0.08881759643554688	-0.023345947265625	0.09183462685891969
20.0	380.0	-0.09997749328613281	0.25347900390625	0.2724832189054648
20.0	400.0	-0.04823493957519531	0.685455322265625	0.6871503534293602
20.0	420.0	-0.019384384155273438	0.84869384765625	0.8489151909340822
20.0	440.0	-0.021453857421875	0.829437255859375	0.8297146674645498
20.0	460.0	-0.08276939392089844	0.67120361328125	0.6762877073049891
20.0	480.0	-0.27031898498535156	0.340118408203125	0.4344570004524479
20.0	500.0	-0.3680419921875	0.145538330078125	0.3957730581220418
20.0	520.0	0.06568527221679688	0.3526611328125	0.3587261205750014
20.0	540.0	0.49750518798828125	0.4906005859375	0.6987133510943335
20.0	560.0	0.6669731140136719	0.5892333984375	0.8899714223789998
20.0	580.0	0.6962909698486328	0.609619140625	0.9254494104537067
20.0	600.0	0.6881828308105469	0.5245361328125	0.8652940328283273
20.0	620.0	0.6293659210205078	0.5531005859375	0.8378673646266441
20.0	640.0	0.5366897583007812	0.4869384765625	0.7246688737775063
20.0	660.0	0.5729961395263672	0.45849609375	0.7338550564628746
20.0	680.0	0.615264892578125	0.4202880859375	0.7451127184662594
20.0	700.0	0.6631088256835938	0.326171875	0.7389867432779091
20.0	720.0	0.7550411224365234	0.2796630859375	0.8051698815817012
20.0	740.0	0.7952976226806641	0.2640380859375	0.8379823503314701
20.0	760.0	0.7422924041748047	0.0791015625	0.7464951912005549
20.0	780.0	-1.8795719146728516	-5.3153076171875	5.637844060255518
20.0	800.0	-4.149114608764648	-19.211181640625	19.654125573674126
40.0	0.0	0.22763824462890625	0.1718316674232483	0.28521096112734445
40.0	20.0	0.187225341796875	0.25311851501464844	0.314836959796936
40.0	40.0	0.23456954956054688	0.24581146240234375	0.33977367265492586
40.0	60.0	0.2536659240722656	0.2928352355957031	0.3874259622712801
40.0	80.0	0.24089431762695312	0.29315948486328125	0.3794371566284196
40.0	100.0	0.21245574951171875	0.36019134521484375	0.4181808827149621
40.0	120.0	0.3167839050292969	0.20008087158203125	0.37467905954114367
40.0	140.0	0.3489723205566406	0.154510498046875	0.38164797198646305
40.0	160.0	0.380950927734375	0.2365875244140625	0.44843869820752047
40.0	180.0	0.3084678649902344	0.3739471435546875	0.4847565264174826
40.0	200.0	0.059871673583984375	0.7481689453125	0.7505607157504087
40.0	220.0	-0.15296173095703125	1.062896728515625	1.073846705366548
40.0	240.0	-0.070526123046875	1.0193939208984375	1.0218306611159762
40.0	260.0	-0.1124725341796875	1.104827880859375	1.1105380305370087
40.0	280.0	-0.07671356201171875	1.098236083984375	1.1009121067378
40.0	300.0	-0.027790069580078125	0.55926513671875	0.5599551599157808
40.0	320.0	-0.05872344970703125	0.3275146484375	0.33273756699031365
40.0	340.0	-0.06599807739257812	0.342254638671875	0.34855987134484145
40.0	360.0	-0.043697357177734375	-0.05303955078125	0.06872156118275612
40.0	380.0	-0.08345794677734375	0.208587646484375	0.22466427207319936
40.0	400.0	-0.03374481201171875	0.76837158203125	0.769112215746774
40.0	420.0	-0.0083465576171875	0.899078369140625	0.8991171107706843
40.0	440.0	-0.007900238037109375	0.8896484375	0.8896835145753991
40.0	460.0	-0.0604248046875	0.824310302734375	0.8265220095167215
40.0	480.0	-0.22637176513671875	0.614959716796875	0.6553011745251236
40.0	500.0	-0.2870330810546875	0.572052001953125	0.6400245952760917
40.0	520.0	0.13349533081054688	0.49267578125	0.5104414058229555
40.0	540.0	0.5264167785644531	0.5576171875	0.7668451946446471
40.0	560.0	0.6850128173828125	0.637939453125	0.9360605246628887
40.0	580.0	0.7072067260742188	0.643798828125	0.9563567767835068
40.0	600.0	0.6948318481445312	0.5506591796875	0.8865759016407199
40.0	620.0	0.6328582763671875	0.5758056640625	0.8556060780130679
40.0	640.0	0.53466796875	0.5103759765625	0.7391572730206857
40.0	660.0	0.56536865234375	0.4874267578125	0.7464760929089381
40.0	680.0	0.6036033630371094	0.452880859375	0.7546112195415245
40.0	700.0	0.6442413330078125	0.37109375	0.7434766078665459
40.0	720.0	0.7356605529785156	0.318359375	0.8015916297336482
40.0	740.0	0.7906684875488281	0.2548828125	0.8307357614251727
40.0	760.0	0.7381744384765625	0.0125732421875	0.738281510021275
40.0	780.0	-1.7232856750488281	-5.676513671875	5.932328462316655
40.0	800.0	-4.134243011474609	-18.7724609375	19.222311383595105
60.0	0.0	0.3144569396972656	0.0886487364768982	0.32671358313164806
60.0	20.0	0.2844963073730469	0.1629352569580078	0.32785064719910373
60.0	40.0	0.2656593322753906	0.1719207763671875	0.31643582946895077
60.0	60.0	0.2877769470214844	0.18453598022460938	0.3418612280362657
60.0	80.0	0.24387741088867188	0.24437713623046875	0.34524828204346963
60.0	100.0	0.23471832275390625	0.28736114501953125	0.3710378938913692
60.0	120.0	0.37831878662109375	0.1291656494140625	0.39976101523161706
60.0	140.0	0.4294624328613281	0.0909271240234375	0.43898260002230655
60.0	160.0	0.43816375732421875	0.2191314697265625	0.4899041531330391
60.0	180.0	0.3869895935058594	0.2962493896484375	0.48736500320488957
60.0	200.0	-0.044475555419921875	0.8715057373046875	0.8726398599564986
60.0	220.0	-0.21118927001953125	1.19940185546875	1.2178529133985199
60.0	240.0	-0.1169281005859375	1.1727142333984375	1.1785291060987506
60.0	260.0	-0.18325042724609375	1.51092529296875	1.5219973587423137
60.0	280.0	-0.1179962158203125	1.294708251953125	1.3000740612070647
60.0	300.0	-0.14353179931640625	0.91644287109375	0.9276146362544959
60.0	320.0	-0.2553558349609375	0.737060546875	0.7800415708206015
60.0	340.0	-0.21773910522460938	0.44287109375	0.49350291146388875
60.0	360.0	-0.04482269287109375	-0.183013916015625	0.18842284163972967
60.0	380.0	-0.0263214111328125	0.167572021484375	0.1696266461036779
60.0	400.0	0.07710647583007812	0.71002197265625	0.7141964787574965
60.0	420.0	0.07703781127929688	0.842498779296875	0.8460136036042382
60.0	440.0	0.0200347900390625	0.92205810546875	0.9222757411276358
60.0	460.0	-0.061923980712890625	0.9300537109375	0.9321129140913912
60.0	480.0	-0.22542572021484375	0.89654541015625	0.9244514199278508
60.0	500.0	-0.23720169067382812	1.02008056640625	1.047296044114661
60.0	520.0	0.18096923828125	0.6385498046875	0.6636985145911811
60.0	540.0	0.529815673828125	0.6453857421875	0.8350014397908906
60.0	560.0	0.6667594909667969	0.7012939453125	0.9676680301251426
60.0	580.0	0.685150146484375	0.67822265625	0.9640625989417732
60.0	600.0	0.6719856262207031	0.576171875	0.8851772203283623
60.0	620.0	0.595001220703125	0.5792236328125	0.8303773054742758
60.0	640.0	0.49803924560546875	0.51416015625	0.7158238305884269
60.0	660.0	0.54327392578125	0.504638671875	0.7414895465113012
60.0	680.0	0.5815544128417969	0.48291015625	0.7559151765278738
60.0	700.0	0.6271781921386719	0.4146728515625	0.7518683784528433
60.0	720.0	0.7197265625	0.366455078125	0.8076482211035113
60.0	740.0	0.7695770263671875	0.334228515625	0.8390217519045937
60.0	760.0	0.33763885498046875	-0.464599609375	0.574328123483366
60.0	780.0	-1.13079833984375	-0.899169921875	1.4447184617765756
60.0	800.0	-1.1744461059570312	-0.91748046875	1.4903335419748676
80.0	0.0	0.2724609375	0.10632115602493286	0.29247076893572976
80.0	20.0	0.25392913818359375	0.1519184112548828	0.2959040569118145
80.0	40.0	0.24796295166015625	0.14703750610351562	0.2882805119968368
80.0	60.0	0.25093841552734375	0.18363571166992188	0.310953634788038
80.0	80.0	0.27960968017578125	0.18973541259765625	0.3379069399133518
80.0	100.0	0.3608551025390625	0.1298675537109375	0.3835126940993486
80.0	120.0	0.46987152099609375	0.0465545654296875	0.4721721866073113
80.0	140.0	0.54327392578125	0.03839111328125	0.5446287139076904
80.0	160.0	0.48656463623046875	0.1832275390625	0.5199206442342796
80.0	180.0	0.1156463623046875	0.60198974609375	0.6129973372832256
80.0	200.0	-0.3569793701171875	1.2420806884765625	1.2923616782370466
80.0	220.0	-0.6996002197265625	1.6662750244140625	1.8071836996906372
80.0	240.0	-0.4437713623046875	1.701751708984375	1.7586619632644016
80.0	260.0	-0.09737396240234375	1.712554931640625	1.7153209852504454
80.0	280.0	0.2586517333984375	1.384674072265625	1.4086245083749913
80.0	300.0	0.5017318725585938	1.01068115234375	1.1283666352937078
80.0	320.0	0.584747314453125	0.757171630859375	0.9566808769586583
80.0	340.0	0.7553253173828125	0.3077392578125	0.8156100697505119
80.0	360.0	1.2331314086914062	-0.20318603515625	1.249759031167116
80.0	380.0	1.13323974609375	0.047760009765625	1.1342457144108764
80.0	400.0	0.818695068359375	0.52569580078125	0.9729427988915902
80.0	420.0	0.6561813354492188	0.643585205078125	0.9191168920150322
80.0	440.0	0.44432830810546875	0.679290771484375	0.8117041318163323
80.0	460.0	0.17734527587890625	0.8157958984375	0.8348498636186109
80.0	480.0	0.1448211669921875	0.852386474609375	0.8646015686464938
80.0	500.0	0.39173126220703125	1.05230712890625	1.1228551444141086
80.0	520.0	0.884124755859375	1.1356201171875	1.4392045144746979
80.0	540.0	0.8951492309570312	1.0911865234375	1.4113752777396174
80.0	560.0	0.8267745971679688	1.1251220703125	1.3962291744647592
80.0	580.0	0.7345809936523438	0.83837890625	1.1146696491248924
80.0	600.0	0.650726318359375	0.6087646484375	0.8910887377768724
80.0	620.0	0.5051727294921875	0.5535888671875	0.7494398711681454
80.0	640.0	0.3608245849609375	0.4443359375	0.5723886847817982
80.0	660.0	0.31026458740234375	0.4510498046875	0.5474577979210621
80.0	680.0	0.2804412841796875	0.4974365234375	0.5710432634415178
80.0	700.0	0.2599639892578125	0.5260009765625	0.5867352921510174
80.0	720.0	0.33563995361328125	0.4757080078125	0.582196089954633
80.0	740.0	0.40320587158203125	0.342041015625	0.5287409869189327
80.0	760.0	-0.3583984375	-0.43017578125	0.5599112811655872
80.0	780.0	-1.1958236694335938	-0.5640869140625	1.322190718086532
80.0	800.0	-1.1982803344726562	-0.5635986328125	1.3242051120925413
100.0	0.0	0.19124603271484375	0.16663599014282227	0.25365842828505786
100.0	20.0	0.1950836181640625	0.15631866455078125	0.24998628554967053
100.0	40.0	0.17884063720703125	0.19042587280273438	0.26123932810604944
100.0	60.0	0.164031982421875	0.27924346923828125	0.3238570770717868
100.0	80.0	0.2773590087890625	0.21852874755859375	0.3531045642100635
100.0	100.0	0.3956146240234375	0.15671539306640625	0.4255239654416235
100.0	120.0	0.613677978515625	-0.0335845947265625	0.614596279127991
100.0	140.0	0.7553863525390625	-0.1932373046875	0.7797109705045573
100.0	160.0	0.596771240234375	0.0139007568359375	0.5969331153584009
100.0	180.0	-0.062957763671875	0.8531036376953125	0.8554235773320366
100.0	200.0	-0.07570648193359375	1.1548004150390625	1.1572793396501782
100.0	220.0	-0.07341766357421875	1.435150146484375	1.4370268251771852
100.0	240.0	0.2872467041015625	1.8621673583984375	1.8841915878439288
100.0	260.0	0.263824462890625	1.7645263671875	1.7841403105471954
100.0	280.0	-0.04888153076171875	1.63336181640625	1.6340930901706712
100.0	300.0	-0.10958099365234375	1.31280517578125	1.3173706478162757
100.0	320.0	-0.17522430419921875	0.994659423828125	1.0099757057435579
100.0	340.0	-0.2838287353515625	0.602020263671875	0.6655727975832705
100.0	360.0	0.14841461181640625	0.194732666015625	0.24484221085051389
100.0	380.0	1.1812515258789062	0.043212890625	1.1820416749452671
100.0	400.0	0.9489364624023438	0.451019287109375	1.0506658874358317
100.0	420.0	0.7599639892578125	0.54254150390625	0.9337540085212508
100.0	440.0	0.6019439697265625	0.523681640625	0.7978590122433064
100.0	460.0	0.291412353515625	0.69366455078125	0.752390635768461
100.0	480.0	0.34743499755859375	0.79388427734375	0.8665814002978302
100.0	500.0	0.59954833984375	1.082977294921875	1.2378602639739666
100.0	520.0	1.0509033203125	1.1259765625	1.5402016127582627
100.0	540.0	1.307891845703125	1.0428466796875	1.672755295131948
100.0	560.0	1.599090576171875	1.031494140625	1.9029111468866344
100.0	580.0	1.0983200073242188	1.0389404296875	1.5118545085185675
100.0	600.0	1.10809326171875	1.0972900390625	1.5594601971490907
100.0	620.0	0.7069244384765625	1.1783447265625	1.3741318918986838
100.0	640.0	0.3284454345703125	0.7874755859375	0.8532257625843762
100.0	660.0	0.2663726806640625	0.4598388671875	0.5314190331371674
100.0	680.0	0.20250701904296875	0.362060546875	0.41484567294970476
100.0	700.0	0.1370086669921875	0.386962890625	0.4105017095601818
100.0	720.0	0.1370086669921875	0.43115234375	0.45239774353117
100.0	740.0	-1.16400146484375	-1.2454833984375	1.704737019584493
100.0	760.0	-1.1534881591796875	-0.4866943359375	1.2519609858144096
100.0	780.0	-1.1848983764648438	-0.4796142578125	1.2782855701470066
100.0	800.0	-1.1779708862304688	-0.487060546875	1.2746934475115066
120.0	0.0	0.09259033203125	0.205175518989563	0.22509989599796273
120.0	20.0	0.13320159912109375	0.19588088989257812	0.23687969316411417
120.0	40.0	0.1494140625	0.22213363647460938	0.2677086373768837
120.0	60.0	0.17305755615234375	0.2729377746582031	0.32317788689326143
120.0	80.0	0.4434661865234375	0.06329345703125	0.4479601771280645
120.0	100.0	0.7246551513671875	-0.1540985107421875	0.7408585826026189
120.0	120.0	1.1181106567382812	-0.6046066284179688	1.271109993603486
120.0	140.0	1.3260345458984375	-0.853759765625	1.577109176409842
120.0	160.0	0.17235565185546875	0.5556793212890625	0.5817954785272885
120.0	180.0	-0.34377288818359375	1.27294921875	1.3185520513678346
120.0	200.0	0.42179107666015625	1.405181884765625	1.4671209362638133
120.0	220.0	1.2512741088867188	1.613800048828125	2.0420669658872384
120.0	240.0	1.048095703125	2.0990142822265625	2.3461384357919246
120.0	260.0	0.2943115234375	1.825439453125	1.849012836584268
120.0	280.0	-0.34793853759765625	1.69720458984375	1.7325024230090669
120.0	300.0	-0.48394775390625	1.448028564453125	1.5267587078458345
120.0	320.0	-0.574676513671875	1.098388671875	1.2396413876074754
120.0	340.0	-0.8270034790039062	0.652862548828125	1.053643327671618
120.0	360.0	-0.43207550048828125	0.433868408203125	0.6123161224064839
120.0	380.0	1.4737930297851562	-0.001617431640625	1.473793917319658
120.0	400.0	1.277679443359375	0.289886474609375	1.3101522538028068
120.0	420.0	0.9895477294921875	0.3912353515625	1.0640816741469503
120.0	440.0	0.7933731079101562	0.316619873046875	0.8542183751027834
120.0	460.0	0.47653961181640625	0.59100341796875	0.7591936786360093
120.0	480.0	0.5728378295898438	0.81768798828125	0.9983770956851126
120.0	500.0	0.8692703247070312	1.16656494140625	1.454821177992139
120.0	520.0	0.9489898681640625	1.079345703125	1.4372087241359361
120.0	540.0	0.7894134521484375	0.93212890625	1.2214900311913048
120.0	560.0	0.66815185546875	0.809814453125	1.0498696826065967
120.0	580.0	0.5899810791015625	0.9896240234375	1.1521429518347408
120.0	600.0	0.791534423828125	1.10498046875	1.3592308782631048
120.0	620.0	0.9506301879882812	1.0244140625	1.3975413860642514
120.0	640.0	1.031219482421875	0.9871826171875	1.4275654593060179
120.0	660.0	0.9238739013671875	0.9619140625	1.3337247276940927
120.0	680.0	0.31671142578125	0.2181396484375	0.38456603261446315
120.0	700.0	-0.0696868896484375	0.062744140625	0.09377147632219128
120.0	720.0	-0.46173858642578125	-0.2630615234375	0.5314168677297861
120.0	740.0	-0.9393692016601562	-0.8758544921875	1.2843424732183635
120.0	760.0	-1.0394287109375	-0.4962158203125	1.1517995422162661
120.0	780.0	-1.10589599609375	-0.4910888671875	1.2100306730210146
120.0	800.0	-1.0916748046875	-0.4969482421875	1.1994629775873606
140.0	0.0	0.0151824951171875	0.2843308448791504	0.2847359083566295
140.0	20.0	0.0666351318359375	0.30304718017578125	0.31028669679392507
140.0	40.0	0.1205596923828125	0.3038787841796875	0.32692041065366884
140.0	60.0	0.192626953125	0.32561492919921875	0.37832555449986877
140.0	80.0	0.692474365234375	-0.07868194580078125	0.6969301221081979
140.0	100.0	1.2225494384765625	-0.5520858764648438	1.3414268315906437
140.0	120.0	2.2517547607421875	-1.8411331176757812	2.908637251278964
140.0	140.0	0.2251129150390625	0.406982421875	0.465091943848337
140.0	160.0	-0.5544281005859375	0.9775848388671875	1.1238605945144244
140.0	180.0	-0.4754638671875	1.403778076171875	1.482112943112536
140.0	200.0	1.2489013671875	1.6406402587890625	2.0619056922474046
140.0	220.0	2.4578399658203125	1.8755340576171875	3.091699419229752
140.0	240.0	1.52667236328125	2.1903533935546875	2.669901963268182
140.0	260.0	0.1567535400390625	1.82757568359375	1.8342858423860608
140.0	280.0	-0.6467132568359375	1.73779296875	1.8542282596283242
140.0	300.0	-0.772216796875	1.457305908203125	1.64926022551313
140.0	320.0	-0.897064208984375	1.049591064453125	1.3807119893810607
140.0	340.0	-1.10028076171875	0.488555908203125	1.2038706865974322
140.0	360.0	-0.3969879150390625	0.51898193359375	0.6534077226998235
140.0	380.0	1.4227294921875	-0.140289306640625	1.4296294266339822
140.0	400.0	0.9641571044921875	0.037567138671875	0.9648887044891503
140.0	420.0	0.7450408935546875	0.163360595703125	0.7627402030162348
140.0	440.0	0.655548095703125	0.078216552734375	0.6601977998309618
140.0	460.0	0.635101318359375	0.5504150390625	0.8404227506487373
140.0	480.0	0.9381866455078125	0.835052490234375	1.255988392962225
140.0	500.0	0.8840484619140625	1.083526611328125	1.3984175343826426
140.0	520.0	0.680633544921875	0.8214111328125	1.0667606439971586
140.0	540.0	0.259765625	0.6951904296875	0.7421373952717458
140.0	560.0	-0.2520294189453125	0.66845703125	0.7143903909218512
140.0	580.0	-0.0359344482421875	1.020751953125	1.0213842736105607
140.0	600.0	0.5881500244140625	0.654052734375	0.8796052697441488
140.0	620.0	0.76043701171875	0.53857421875	0.9318404573176221
140.0	640.0	0.891082763671875	0.477783203125	1.011091133825973
140.0	660.0	1.1238250732421875	0.338134765625	1.1735918860370849
140.0	680.0	0.7856903076171875	-0.839111328125	1.1495290689979494
140.0	700.0	-0.112884521484375	-0.229736328125	0.25597206029391956
140.0	720.0	-0.6057891845703125	-0.18408203125	0.6331403717750829
140.0	740.0	-0.681365966796875	-0.65478515625	0.944988455778364
140.0	760.0	-0.8361663818359375	-0.4779052734375	0.9631031453027108
140.0	780.0	-0.949371337890625	-0.47802734375	1.062928068394525
140.0	800.0	-0.9556121826171875	-0.484130859375	1.0712503594237721
160.0	0.0	-0.0195465087890625	0.3911862373352051	0.3916742757525905
160.0	20.0	0.119110107421875	0.34423065185546875	0.3642553491259827
160.0	40.0	0.246002197265625	0.2664909362792969	0.36267685365698726
160.0	60.0	0.4903106689453125	0.12209701538085938	0.5052843093215083
160.0	80.0	1.1086273193359375	-0.34560394287109375	1.1612478712600651
160.0	100.0	1.638214111328125	-0.897918701171875	1.868155097541097
160.0	120.0	0.8940582275390625	-0.295928955078125	0.9417611484256085
160.0	140.0	-0.1064300537109375	0.4956817626953125	0.5069790589379852
160.0	160.0	-0.5950164794921875	0.8938140869140625	1.0737542702282008
160.0	180.0	0.7265777587890625	1.38128662109375	1.5607267439175654
160.0	200.0	1.89422607421875	1.790069580078125	2.6062312870831805
160.0	220.0	2.93206787109375	1.98675537109375	3.5417818827914997
160.0	240.0	1.6936187744140625	2.1864166259765625	2.7656395671516067
160.0	260.0	-0.098175048828125	1.7803955078125	1.7831002508135472
160.0	280.0	-1.1275482177734375	1.584014892578125	1.9443426044072953
160.0	300.0	-1.328460693359375	1.36431884765625	1.9042514886093562
160.0	320.0	-1.4590606689453125	0.9283447265625	1.7293588311855772
160.0	340.0	-1.5001678466796875	0.39984130859375	1.552538772549508
160.0	360.0	-0.9908294677734375	0.449249267578125	1.0879190864341315
160.0	380.0	0.767852783203125	-0.41644287109375	0.8735116264581663
160.0	400.0	0.4387969970703125	-0.208984375	0.4860218859599478
160.0	420.0	0.3842010498046875	-0.0699462890625	0.3905162352894419
160.0	440.0	0.83416748046875	-0.126190185546875	0.8436583125886553
160.0	460.0	1.0125885009765625	0.507110595703125	1.1324736767732573
160.0	480.0	1.0541534423828125	0.645050048828125	1.2358515467404247
160.0	500.0	0.939117431640625	0.539886474609375	1.0832446426719236
160.0	520.0	0.680267333984375	0.2392578125	0.7211157649978915
160.0	540.0	0.104522705078125	0.15673828125	0.18839289977611365
160.0	560.0	-0.3960723876953125	0.2900390625	0.4909134282850132
160.0	580.0	-0.239166259765625	1.094482421875	1.1203090071956237
160.0	600.0	0.3270721435546875	0.4671630859375	0.5702784722853442
160.0	620.0	0.5556182861328125	0.2755126953125	0.6201765274206388
160.0	640.0	0.656707763671875	0.2252197265625	0.6942542848984099
160.0	660.0	0.715118408203125	0.07958984375	0.7195337941883764
160.0	680.0	0.4771728515625	-1.3978271484375	1.4770290001138096
160.0	700.0	-0.1682281494140625	-0.8228759765625	0.8398961739756695
160.0	720.0	-0.5648193359375	-0.545166015625	0.7850011890700015
160.0	740.0	-0.3935699462890625	-0.509521484375	0.6438240797466952
160.0	760.0	-0.162139892578125	-0.3572998046875	0.3923678060123837
160.0	780.0	-0.106658935546875	-0.3426513671875	0.35886778619354426
160.0	800.0	-0.021484375	-0.33447265625	0.3351619551024121
180.0	0.0	0.3338470458984375	0.17704451084136963	0.37788703189468315
180.0	20.0	0.4569549560546875	0.1561126708984375	0.4828861127408669
180.0	40.0	0.6334991455078125	0.0240631103515625	0.6339559926674091
180.0	60.0	0.99615478515625	-0.23358917236328125	1.0231755750774436
180.0	80.0	1.17022705078125	-0.38387298583984375	1.2315802124253943
180.0	100.0	1.9050140380859375	-1.281707763671875	2.2960516711871377
180.0	120.0	0.30914306640625	-0.14141845703125	0.33995384318486327
180.0	140.0	-0.439208984375	0.4952392578125	0.6619414282505627
180.0	160.0	0.2043914794921875	0.962371826171875	0.983837084429325
180.0	180.0	1.1912384033203125	1.3690643310546875	1.8147688767750416
180.0	200.0	1.685272216796875	1.814422607421875	2.4763424325062657
180.0	220.0	2.182525634765625	1.9753265380859375	2.9436937813698743
180.0	240.0	1.3708953857421875	2.1412811279296875	2.542526111464159
180.0	260.0	-0.1313323974609375	1.7220458984375	1.727046691594716
180.0	280.0	-1.151580810546875	1.344757080078125	1.7704547347051949
180.0	300.0	-1.4068450927734375	1.0899658203125	1.7796737354105676
180.0	320.0	-1.4830474853515625	0.726043701171875	1.6512326607171226
180.0	340.0	-1.4276580810546875	0.242950439453125	1.4481824858874723
180.0	360.0	-1.0428009033203125	0.29632568359375	1.084086082708824
180.0	380.0	0.17901611328125	-0.53271484375	0.5619892112540171
180.0	400.0	-0.093963623046875	-0.38861083984375	0.3998093887093698
180.0	420.0	0.036590576171875	-0.1259765625	0.13118294311344822
180.0	440.0	0.181182861328125	-0.07476806640625	0.19600380861905714
180.0	460.0	0.0309906005859375	0.71484375	0.7155152019620126
180.0	480.0	0.1241607666015625	0.691741943359375	0.7027964229886863
180.0	500.0	0.111297607421875	0.3746337890625	0.39081662365508396
180.0	520.0	0.12811279296875	0.16748046875	0.21086155442605825
180.0	540.0	0.00653076171875	-0.0335693359375	0.034198701202119056
180.0	560.0	-0.036590576171875	-0.167724609375	0.17166949308070473
180.0	580.0	-0.434661865234375	0.866455078125	0.9693685261538183
180.0	600.0	-0.070587158203125	0.32666015625	0.3341996477922552
180.0	620.0	0.0475616455078125	0.09716796875	0.10818375235871511
180.0	640.0	-0.01025390625	0.0677490234375	0.06852060106361235
180.0	660.0	-0.0251007080078125	-0.0333251953125	0.04172066856019609
180.0	680.0	-0.2548828125	-1.438232421875	1.4606429226338442
180.0	700.0	-0.36920166015625	-0.96044921875	1.0289667475966444
180.0	720.0	-0.1923370361328125	-0.86669921875	0.8877843607826256
180.0	740.0	-0.2165679931640625	-0.4805908203125	0.5271330308676844
180.0	760.0	-0.095855712890625	-0.3414306640625	0.3546310985459815
180.0	780.0	-0.0489349365234375	-0.326416015625	0.330063695775608
180.0	800.0	-0.0222015380859375	-0.31396484375	0.31474883860682196
200.0	0.0	0.9433441162109375	-0.1774575114250183	0.9598902489091944
200.0	20.0	0.9804229736328125	-0.1396331787109375	0.9903164301494383
200.0	40.0	1.104156494140625	-0.26189422607421875	1.1347907953468472
200.0	60.0	1.1844024658203125	-0.34474945068359375	1.2335563970844123
200.0	80.0	1.14593505859375	-0.3174896240234375	1.1891033680369445
200.0	100.0	1.3564300537109375	-0.9640350341796875	1.6641111855089756
200.0	120.0	-1.2632293701171875	-0.1744537353515625	1.2752186272576085
200.0	140.0	0.03851318359375	0.5862274169921875	0.5874911486514992
200.0	160.0	0.8577880859375	0.93963623046875	1.2722879571802297
200.0	180.0	1.2663421630859375	1.2274932861328125	1.7636219100221855
200.0	200.0	1.3936920166015625	1.7047271728515625	2.2019246515258897
200.0	220.0	1.353302001953125	1.8361053466796875	2.28094479385102
200.0	240.0	0.73828125	2.04156494140625	2.1709552307868227
200.0	260.0	-0.3333740234375	1.64892578125	1.682288462652535
200.0	280.0	-1.2588958740234375	1.02117919921875	1.62099530491309
200.0	300.0	-1.3272552490234375	0.69720458984375	1.4992333828191857
200.0	320.0	-1.271331787109375	0.405975341796875	1.3345787691484556
200.0	340.0	-0.9268341064453125	-0.06146240234375	0.9288697905369439
200.0	360.0	-0.3297119140625	-0.142181396484375	0.35906196649186395
200.0	380.0	-0.063232421875	-0.819244384765625	0.8216810215321912
200.0	400.0	-0.329315185546875	-0.478424072265625	0.5808081304139919
200.0	420.0	-0.3112030029296875	-0.087188720703125	0.32318598677897936
200.0	440.0	-0.1482391357421875	0.108245849609375	0.18355382132564313
200.0	460.0	-0.1966094970703125	0.7900390625	0.814135747043526
200.0	480.0	-0.0259552001953125	0.5340576171875	0.534687956562675
200.0	500.0	0.0472869873046875	0.1927490234375	0.19846472030177958
200.0	520.0	0.0267486572265625	0.0372314453125	0.04584398742999798
200.0	540.0	-0.099395751953125	-0.1485595703125	0.17874412280621085
200.0	560.0	-0.12884521484375	-0.25634765625	0.2869062743353659
200.0	580.0	-0.3063507080078125	0.7200927734375	0.7825499080913617
200.0	600.0	0.169403076171875	0.158447265625	0.23195460374938323
200.0	620.0	0.41583251953125	-0.0859375	0.42461975720161377
200.0	640.0	0.469268798828125	-0.1177978515625	0.4838280059962755
200.0	660.0	0.490936279296875	-0.2178955078125	0.5371190581749324
200.0	680.0	0.337249755859375	-1.431396484375	1.4705894373713955
200.0	700.0	0.1405487060546875	-1.04736328125	1.0567515231521616
200.0	720.0	0.03643798828125	-0.9217529296875	0.9224728670142411
200.0	740.0	-0.241790771484375	-0.615234375	0.6610416880625986
200.0	760.0	-0.2306671142578125	-0.353759765625	0.4223189427140128
200.0	780.0	-0.1876678466796875	-0.3363037109375	0.3851225865457962
200.0	800.0	-0.2192840576171875	-0.32470703125	0.39181648008761255
220.0	0.0	1.1242218017578125	-0.30298012495040894	1.1643331205726941
220.0	20.0	1.116851806640625	-0.2769775390625	1.1506843681659826
220.0	40.0	1.1160736083984375	-0.3452796936035156	1.1682629696170492
220.0	60.0	1.0847015380859375	-0.3013038635253906	1.1257714887584096
220.0	80.0	0.6659088134765625	-0.17104339599609375	0.6875248295004623
220.0	100.0	-1.2610015869140625	-0.26287841796875	1.2881110452261237
220.0	120.0	-1.094085693359375	0.0758209228515625	1.0967097686971365
220.0	140.0	0.2785186767578125	0.5564727783203125	0.622281774049707
220.0	160.0	0.88623046875	0.830047607421875	1.2142419340179385
220.0	180.0	1.07659912109375	1.0750274658203125	1.5214301560728571
220.0	200.0	1.0469512939453125	1.519073486328125	1.8449095557123791
220.0	220.0	0.896270751953125	1.6395263671875	1.8685149101651988
220.0	240.0	0.203948974609375	1.7527313232421875	1.764557246370467
220.0	260.0	-0.6910400390625	1.370208740234375	1.5346036385341246
220.0	280.0	-1.4283599853515625	0.609405517578125	1.5529286308804338
220.0	300.0	-1.5482635498046875	0.2301025390625	1.5652690497600792
220.0	320.0	-1.608795166015625	-0.089019775390625	1.6112561579729772
220.0	340.0	-1.213592529296875	-0.445831298828125	1.292893025033378
220.0	360.0	-0.7866058349609375	-0.55169677734375	0.9607903380686511
220.0	380.0	-0.5896148681640625	-1.0999755859375	1.2480352488686652
220.0	400.0	-0.69024658203125	-0.53155517578125	0.8712010381683775
220.0	420.0	-0.457122802734375	-0.047515869140625	0.45958569886357353
220.0	440.0	-0.257659912109375	0.2578125	0.3644940540865665
220.0	460.0	-0.196990966796875	0.601104736328125	0.6325601513181748
220.0	480.0	-0.0700225830078125	0.40484619140625	0.41085715379829035
220.0	500.0	-0.04949951171875	0.134979248046875	0.14376925632309043
220.0	520.0	-0.0477294921875	0.03466796875	0.05899129157534695
220.0	540.0	-0.1594085693359375	-0.16162109375	0.22700764287282638
220.0	560.0	-0.03424072265625	-0.1815185546875	0.1847198223901841
220.0	580.0	0.66265869140625	0.8614501953125	1.0868362251508679
220.0	600.0	0.5178375244140625	0.043701171875	0.5196782601904115
220.0	620.0	0.5628662109375	-0.25048828125	0.6160866420063962
220.0	640.0	0.5276947021484375	-0.3101806640625	0.6121059900325937
220.0	660.0	0.33587646484375	-0.4451904296875	0.5576804804915407
220.0	680.0	0.5356597900390625	-1.427734375	1.5249120814726773
220.0	700.0	0.364501953125	-1.1522216796875	1.2085017471951887
220.0	720.0	0.114898681640625	-0.9376220703125	0.9446358313021227
220.0	740.0	0.0561676025390625	-0.932373046875	0.9340633266079752
220.0	760.0	-0.3451995849609375	-0.8172607421875	0.8871740946274677
220.0	780.0	-0.3603668212890625	-0.8502197265625	0.9234380484482949
220.0	800.0	-0.3836212158203125	-0.7664794921875	0.8571207903040636
240.0	0.0	1.22125244140625	-0.3479340970516205	1.2698486766272006
240.0	20.0	1.1688385009765625	-0.3560638427734375	1.221869428988108
240.0	40.0	1.11260986328125	-0.3764381408691406	1.1745664654551213
240.0	60.0	0.959075927734375	-0.31304931640625	1.008873881940638
240.0	80.0	-0.240386962890625	-0.1292877197265625	0.2729490912237535
240.0	100.0	-2.1839752197265625	-0.13653564453125	2.188238959210637
240.0	120.0	-0.73712158203125	0.17932891845703125	0.7586218344413911
240.0	140.0	0.29931640625	0.4886016845703125	0.5729938195263211
240.0	160.0	0.77447509765625	0.6899261474609375	1.0372124979192785
240.0	180.0	0.8582611083984375	0.97381591796875	1.2980483705465808
240.0	200.0	0.7087860107421875	1.3009185791015625	1.481474521709858
240.0	220.0	0.248382568359375	1.5419921875	1.5618686905677555
240.0	240.0	-0.3596038818359375	1.3722381591796875	1.418574114151366
240.0	260.0	-1.0973968505859375	0.9783935546875	1.470215560905943
240.0	280.0	-1.1367950439453125	0.52734375	1.2531537825034433
240.0	300.0	-1.3094635009765625	-0.031768798828125	1.3098488145464642
240.0	320.0	-1.42864990234375	-0.2908935546875	1.4579641983346285
240.0	340.0	-1.2364349365234375	-0.453582763671875	1.3170074698937486
240.0	360.0	-1.1146392822265625	-0.679351806640625	1.305350376974867
240.0	380.0	-0.932708740234375	-1.00494384765625	1.3710790389513448
240.0	400.0	-0.72607421875	-0.600128173828125	0.9419859851163939
240.0	420.0	-0.3848724365234375	-0.132171630859375	0.406935046904926
240.0	440.0	-0.2584228515625	0.06304931640625	0.2660029821430379
240.0	460.0	-0.2328338623046875	0.240875244140625	0.33501117992616886
240.0	480.0	-0.16961669921875	0.2528076171875	0.3044363906662366
240.0	500.0	-0.13970947265625	0.084716796875	0.1633881036754129
240.0	520.0	-0.0826263427734375	0.14306640625	0.16521231527160324
240.0	540.0	-0.0360260009765625	0.00439453125	0.03629303860619153
240.0	560.0	0.437408447265625	0.1566162109375	0.4646017512534198
240.0	580.0	1.1060333251953125	0.864501953125	1.403806732922855
240.0	600.0	0.676177978515625	-0.06689453125	0.6794788715925126
240.0	620.0	0.5273895263671875	-0.3564453125	0.6365476991750335
240.0	640.0	0.4109039306640625	-0.4466552734375	0.6069126572454265
240.0	660.0	0.36669921875	-0.52099609375	0.6371069350859548
240.0	680.0	0.716888427734375	-1.0850830078125	1.3005130340226838
240.0	700.0	0.442474365234375	-1.2708740234375	1.3456984607770726
240.0	720.0	0.1438751220703125	-0.99462890625	1.0049809510129128
240.0	740.0	0.01220703125	-1.062255859375	1.0623259962876077
240.0	760.0	-0.3403472900390625	-1.07568359375	1.1282426475274938
240.0	780.0	-0.4484710693359375	-1.0185546875	1.1129150692930445
240.0	800.0	-0.3906097412109375	-1.0496826171875	1.1200042708643907
260.0	0.0	1.205902099609375	-0.35254907608032227	1.2563800081533405
260.0	20.0	1.254791259765625	-0.46152687072753906	1.3369772466230525
260.0	40.0	1.1590576171875	-0.4410972595214844	1.2401537615625446
260.0	60.0	0.97271728515625	-0.41786956787109375	1.0586755369774632
260.0	80.0	-0.4293212890625	-0.20720672607421875	0.4767089222709
260.0	100.0	-1.262451171875	-0.04009246826171875	1.2630876325021465
260.0	120.0	-0.30120849609375	0.17339324951171875	0.3475511143634728
260.0	140.0	0.25885009765625	0.3685150146484375	0.4503406367162398
260.0	160.0	0.563201904296875	0.4945068359375	0.7494887562816028
260.0	180.0	0.75238037109375	0.8455352783203125	1.1318154132593252
260.0	200.0	0.673126220703125	1.120635986328125	1.3072581699311279
260.0	220.0	0.21807861328125	1.3852081298828125	1.4022695335291684
260.0	240.0	-0.246337890625	1.2005462646484375	1.225558521621424
260.0	260.0	-0.8115234375	0.77569580078125	1.1226193767085446
260.0	280.0	-1.256317138671875	0.367156982421875	1.3088685964075326
260.0	300.0	-1.356231689453125	-0.047943115234375	1.357078825188594
260.0	320.0	-1.4559326171875	-0.263763427734375	1.4796320257417486
260.0	340.0	-1.25067138671875	-0.410003662109375	1.316161813949979
260.0	360.0	-1.00909423828125	-0.568359375	1.158146605954016
260.0	380.0	-0.628448486328125	-0.597991943359375	0.8674917084853512
260.0	400.0	-0.38470458984375	-0.396636962890625	0.5525563335787103
260.0	420.0	-0.318115234375	-0.239837646484375	0.39839603287761943
260.0	440.0	-0.260284423828125	-0.1195068359375	0.2864085632856175
260.0	460.0	-0.251190185546875	-0.00775146484375	0.25130975811197104
260.0	480.0	-0.235626220703125	0.114044189453125	0.2617743169809789
260.0	500.0	-0.108917236328125	0.09149169921875	0.14224519462987442
260.0	520.0	0.3232421875	0.3719482421875	0.4927788618093884
260.0	540.0	0.36492919921875	0.201171875	0.4167054640071975
260.0	560.0	0.37908935546875	0.173828125	0.4170431110457622
260.0	580.0	1.42657470703125	0.69140625	1.5852942935872694
260.0	600.0	0.829498291015625	-0.006591796875	0.8295244822088639
260.0	620.0	0.5450439453125	-0.314453125	0.6292484963383552
260.0	640.0	0.308074951171875	-0.454345703125	0.5489446178693291
260.0	660.0	0.18804931640625	-0.486572265625	0.5216465422834733
260.0	680.0	0.1221923828125	-0.964111328125	0.9718238685257468
260.0	700.0	0.102691650390625	-1.3046875	1.3087226779253887
260.0	720.0	-0.066070556640625	-1.011474609375	1.013630210611893
260.0	740.0	-0.15374755859375	-1.15087890625	1.1611031688117706
260.0	760.0	-0.4112548828125	-1.1961669921875	1.2648897390033702
260.0	780.0	-0.63623046875	-0.9781494140625	1.1668613823401033
260.0	800.0	-0.80133056640625	-0.9935302734375	1.2764141494412207
280.0	0.0	0.856414794921875	-0.1631157398223877	0.8718102118803622
280.0	20.0	0.900421142578125	-0.2883338928222656	0.9454600296954588
280.0	40.0	0.76715087890625	-0.23448944091796875	0.8021881131683849
280.0	60.0	0.796173095703125	-0.294891357421875	0.8490303357381369
280.0	80.0	-1.237762451171875	-0.15229034423828125	1.2470959203201744
280.0	100.0	-0.826446533203125	0.0635833740234375	0.828888845199203
280.0	120.0	-0.274261474609375	0.16942596435546875	0.3223732523840795
280.0	140.0	0.005615234375	0.286468505859375	0.28652353429760175
280.0	160.0	0.3221435546875	0.395111083984375	0.5097933292168564
280.0	180.0	0.51055908203125	0.67816162109375	0.8488661617528971
280.0	200.0	0.553436279296875	0.95556640625	1.1042639503286833
280.0	220.0	0.48028564453125	1.0573272705078125	1.1612989525967459
280.0	240.0	0.21337890625	0.7740631103515625	0.8029347772014745
280.0	260.0	-0.331878662109375	0.437744140625	0.5493299363907164
280.0	280.0	-0.740081787109375	0.12713623046875	0.7509225477429808
280.0	300.0	-1.026580810546875	-0.026763916015625	1.0269296313689513
280.0	320.0	-0.988525390625	-0.15191650390625	1.000130527515987
280.0	340.0	-0.734649658203125	-0.2479248046875	0.7753559370233154
280.0	360.0	-0.52001953125	-0.333740234375	0.6179019800276979
280.0	380.0	-0.26788330078125	-0.39398193359375	0.47642756724997315
280.0	400.0	-0.09930419921875	-0.32476806640625	0.3396109847159417
280.0	420.0	-0.015289306640625	-0.2520751953125	0.2525384465569274
280.0	440.0	0.033721923828125	-0.1597900390625	0.16330959778979662
280.0	460.0	0.09271240234375	-0.044342041015625	0.10277064828919175
280.0	480.0	0.172027587890625	0.031402587890625	0.17487027626699495
280.0	500.0	0.17083740234375	-0.019866943359375	0.1719887015998578
280.0	520.0	0.34930419921875	-0.004638671875	0.3493349980586201
280.0	540.0	0.486053466796875	-0.1619873046875	0.5123356902121712
280.0	560.0	0.443756103515625	-0.1822509765625	0.47972377246218995
280.0	580.0	1.591461181640625	0.3040771484375	1.6202504759668659
280.0	600.0	0.573822021484375	0.0001220703125	0.5738220344685063
280.0	620.0	0.101165771484375	-0.338623046875	0.35341205581436697
280.0	640.0	-0.09686279296875	-0.492919921875	0.5023469419066499
280.0	660.0	-0.094451904296875	-0.4678955078125	0.4773336028988775
280.0	680.0	-0.121551513671875	-0.872314453125	0.8807424570251464
280.0	700.0	-0.17767333984375	-1.3018798828125	1.313947885177765
280.0	720.0	-0.324249267578125	-0.988037109375	1.0398821649720973
280.0	740.0	-0.321533203125	-1.13623046875	1.1808485418662578
280.0	760.0	-0.435882568359375	-1.1265869140625	1.207970069304878
280.0	780.0	-0.57598876953125	-0.8104248046875	0.9942592351489102
280.0	800.0	-0.459442138671875	-0.80908203125	0.9304304445142648
300.0	0.0	0.814544677734375	-0.2696688771247864	0.8580235051064393
300.0	20.0	0.750518798828125	-0.37358665466308594	0.8383587871172863
300.0	40.0	0.510009765625	-0.23166656494140625	0.5601601184881143
300.0	60.0	0.3739013671875	-0.31999969482421875	0.4921402615843118
300.0	80.0	-1.137847900390625	-0.099578857421875	1.1421969152772213
300.0	100.0	-0.489898681640625	0.1103515625	0.5021734616837232
300.0	120.0	-0.0938720703125	0.15203094482421875	0.1786767297912618
300.0	140.0	0.01922607421875	0.2310943603515625	0.2318927452857521
300.0	160.0	0.146514892578125	0.3451995849609375	0.3750058228939692
300.0	180.0	0.134185791015625	0.480743408203125	0.4991192753653634
300.0	200.0	0.10040283203125	0.711151123046875	0.7182037652997421
300.0	220.0	0.099884033203125	0.9082794189453125	0.9137550672738058
300.0	240.0	0.20977783203125	0.4795684814453125	0.5234430887952332
300.0	260.0	0.33721923828125	0.236785888671875	0.41204899191857763
300.0	280.0	0.32470703125	0.023284912109375	0.3255408473220063
300.0	300.0	0.083892822265625	-0.092498779296875	0.1248760577496893
300.0	320.0	-0.035064697265625	-0.14996337890625	0.15400827252881397
300.0	340.0	-0.04437255859375	-0.2235107421875	0.2278727184841636
300.0	360.0	-0.1259765625	-0.23876953125	0.2699647816895032
300.0	380.0	-0.01080322265625	-0.289398193359375	0.28959976508870083
300.0	400.0	0.062469482421875	-0.2352294921875	0.24338313464339734
300.0	420.0	0.089813232421875	-0.221954345703125	0.23943714894428572
300.0	440.0	0.146026611328125	-0.146820068359375	0.20707463313749183
300.0	460.0	0.182037353515625	-0.03265380859375	0.1849428811569937
300.0	480.0	0.277984619140625	-0.007568359375	0.2780876274529082
300.0	500.0	0.175933837890625	-0.049163818359375	0.18267401662688193
300.0	520.0	0.37109375	-0.102294921875	0.38493482867944656
300.0	540.0	0.447113037109375	-0.267333984375	0.5209390819999802
300.0	560.0	0.289093017578125	-0.267333984375	0.39375402475941607
300.0	580.0	0.471923828125	-0.4996337890625	0.6872743431302417
300.0	600.0	-0.1820068359375	-0.1319580078125	0.22480970653827173
300.0	620.0	-0.353179931640625	-0.422607421875	0.5507568403002461
300.0	640.0	-0.4774169921875	-0.5447998046875	0.7243851265845384
300.0	660.0	-0.396881103515625	-0.5029296875	0.6406659667070101
300.0	680.0	-0.333984375	-0.8233642578125	0.8885236427846305
300.0	700.0	-0.419647216796875	-1.2733154296875	1.340684888422938
300.0	720.0	-0.428558349609375	-0.9554443359375	1.0471562147525848
300.0	740.0	-0.443511962890625	-1.05908203125	1.1481975483964948
300.0	760.0	-0.4923095703125	-1.0548095703125	1.1640412117464396
300.0	780.0	-0.66845703125	-0.6243896484375	0.9147115587459624
300.0	800.0	-0.555206298828125	-0.80810546875	0.9804532028006653
320.0	0.0	0.58319091796875	-0.6030751466751099	0.8389346096916246
320.0	20.0	0.455230712890625	-0.6756114959716797	0.8146691938744202
320.0	40.0	0.086212158203125	-0.24973297119140625	0.26419517997520015
320.0	60.0	-1.075592041015625	-0.3297462463378906	1.1250025891837256
320.0	80.0	-0.754791259765625	-0.01293182373046875	0.7549020319773786
320.0	100.0	-0.23822021484375	0.140960693359375	0.2768009895801642
320.0	120.0	-0.048095703125	0.16838836669921875	0.17512235350953542
320.0	140.0	0.066741943359375	0.196044921875	0.20709441903721326
320.0	160.0	0.06524658203125	0.2570953369140625	0.26524541226893245
320.0	180.0	0.0870361328125	0.307281494140625	0.31937001276928006
320.0	200.0	0.16912841796875	0.4090118408203125	0.44260039278770735
320.0	220.0	0.26837158203125	0.52471923828125	0.5893671055160876
320.0	240.0	0.62127685546875	0.553741455078125	0.832234660545436
320.0	260.0	1.02398681640625	0.2764892578125	1.0606579608240887
320.0	280.0	1.17529296875	0.06842041015625	1.1772828525546177
320.0	300.0	1.0186767578125	-0.027374267578125	1.0190444972781245
320.0	320.0	0.90814208984375	-0.11907958984375	0.915915937225207
320.0	340.0	0.72882080078125	-0.229644775390625	0.7641442812163375
320.0	360.0	0.47796630859375	-0.279296875	0.5535869728737315
320.0	380.0	0.398956298828125	-0.316436767578125	0.5092134682526852
320.0	400.0	0.273223876953125	-0.26654052734375	0.3817003270289151
320.0	420.0	0.2088623046875	-0.21112060546875	0.296977056980612
320.0	440.0	0.2938232421875	-0.151336669921875	0.33050701250142456
320.0	460.0	0.28118896484375	-0.086212158203125	0.29410843267737213
320.0	480.0	0.355987548828125	-0.03948974609375	0.3581711531756927
320.0	500.0	0.15374755859375	-0.089996337890625	0.17815064582330914
320.0	520.0	-0.025665283203125	-0.1568603515625	0.15894614387964154
320.0	540.0	-0.1131591796875	-0.2354736328125	0.2612524290747628
320.0	560.0	-0.251220703125	-0.2427978515625	0.34937463903664384
320.0	580.0	-0.4720458984375	-0.75634765625	0.8915655373255152
320.0	600.0	-0.96282958984375	-0.192626953125	0.9819093451785174
320.0	620.0	-0.740692138671875	-0.525146484375	0.9079667804175097
320.0	640.0	-0.73614501953125	-0.6302490234375	0.9690837535138987
320.0	660.0	-0.523681640625	-0.5810546875	0.7822192854905933
320.0	680.0	-0.4940185546875	-0.8603515625	0.9920983537289626
320.0	700.0	-0.36395263671875	-1.276611328125	1.3274780619172608
320.0	720.0	-0.362152099609375	-0.9876708984375	1.0519733584420363
320.0	740.0	-0.4537353515625	-1.0546875	1.1481469818423926
320.0	760.0	-0.399658203125	-1.0269775390625	1.1020025159063715
320.0	780.0	-0.558868408203125	-0.669921875	0.8724271982755984
320.0	800.0	-0.574188232421875	-0.8902587890625	1.0593643555240029
340.0	0.0	-0.773223876953125	-2.069027900695801	2.2087896273181142
340.0	20.0	-0.997100830078125	-1.5011959075927734	1.8021651473479827
340.0	40.0	-1.26483154296875	-0.474456787109375	1.3508915851847103
340.0	60.0	-0.817626953125	-0.19720840454101562	0.8410737121668254
340.0	80.0	-0.622833251953125	0.03802490234375	0.6239929109667486
340.0	100.0	-0.2266845703125	0.15460968017578125	0.274390319839859
340.0	120.0	-0.08245849609375	0.1657257080078125	0.1851064933294716
340.0	140.0	-0.082763671875	0.1605987548828125	0.18067037790446544
340.0	160.0	-0.093048095703125	0.2272796630859375	0.24558907420004492
340.0	180.0	-0.0281982421875	0.2422027587890625	0.24383871150311162
340.0	200.0	0.167327880859375	0.3435211181640625	0.3821065013024209
340.0	220.0	0.39276123046875	0.45367431640625	0.6000681374027493
340.0	240.0	0.848541259765625	0.7134246826171875	1.1086013924274445
340.0	260.0	1.234039306640625	0.375213623046875	1.2898210237292758
340.0	280.0	1.418060302734375	0.157928466796875	1.4268273976959929
340.0	300.0	1.2291259765625	-0.007537841796875	1.2291490899478688
340.0	320.0	1.022430419921875	-0.14056396484375	1.0320475724472282
340.0	340.0	0.865997314453125	-0.302825927734375	0.9174175119040455
340.0	360.0	0.60394287109375	-0.417266845703125	0.7340698959009267
340.0	380.0	0.46392822265625	-0.4781494140625	0.6662253807423575
340.0	400.0	0.3668212890625	-0.445159912109375	0.5768233745772623
340.0	420.0	0.190704345703125	-0.173797607421875	0.258018905926727
340.0	440.0	0.1806640625	0.03472900390625	0.18397175650442715
340.0	460.0	0.24664306640625	0.07733154296875	0.2584820491720953
340.0	480.0	0.29833984375	0.136077880859375	0.32790829819928724
340.0	500.0	0.01751708984375	-0.13018798828125	0.13136118425666274
340.0	520.0	-0.076995849609375	-0.3082275390625	0.3176988773879984
340.0	540.0	-0.283966064453125	-0.3231201171875	0.43016663735378186
340.0	560.0	-0.4869384765625	-0.2984619140625	0.5711292271481644
340.0	580.0	-0.7862548828125	-0.6519775390625	1.0214066047311872
340.0	600.0	-1.21807861328125	-0.200439453125	1.234459996315078
340.0	620.0	-0.868438720703125	-0.6104736328125	1.0615384439462243
340.0	640.0	-0.83758544921875	-0.7127685546875	1.0998128919476635
340.0	660.0	-0.64776611328125	-0.7080078125	0.9596228426191887
340.0	680.0	-0.378692626953125	-0.8870849609375	0.9645350349417819
340.0	700.0	-0.344696044921875	-1.31689453125	1.3612591853945157
340.0	720.0	-0.348907470703125	-1.03955078125	1.0965410388626307
340.0	740.0	-0.37249755859375	-1.02490234375	1.0904949543131996
340.0	760.0	-0.374603271484375	-0.9635009765625	1.0337609698782826
340.0	780.0	-0.525146484375	-0.7276611328125	0.8973681263881579
340.0	800.0	-0.48333740234375	-0.7813720703125	0.918780363726199
360.0	0.0	-1.53253173828125	-2.3534369468688965	2.8084371083802004
360.0	20.0	-1.829559326171875	-1.3631420135498047	2.2815440993079887
360.0	40.0	-1.854034423828125	-0.5358963012695312	1.9299296594575803
360.0	60.0	-0.641815185546875	-0.11639022827148438	0.6522832342132195
360.0	80.0	-0.438720703125	0.0775299072265625	0.4455185090038951
360.0	100.0	-0.284820556640625	0.14615631103515625	0.3201318739839581
360.0	120.0	-0.216888427734375	0.14554595947265625	0.26119765773051123
360.0	140.0	-0.240386962890625	0.151580810546875	0.28418767400052086
360.0	160.0	-0.2110595703125	0.2011260986328125	0.2915439071079225
360.0	180.0	-0.11309814453125	0.2490692138671875	0.2735446281556819
360.0	200.0	0.156341552734375	0.3170928955078125	0.35354007621898237
360.0	220.0	0.43109130859375	0.426605224609375	0.6064913305308552
360.0	240.0	0.882110595703125	0.928466796875	1.2806911009103814
360.0	260.0	1.223907470703125	0.467742919921875	1.3102415563475165
360.0	280.0	1.19024658203125	-0.006439208984375	1.1902639998964168
360.0	300.0	1.068695068359375	-0.190765380859375	1.0855876655848995
360.0	320.0	0.97137451171875	-0.3968505859375	1.0493135039518824
360.0	340.0	0.875457763671875	-0.584259033203125	1.052513616944128
360.0	360.0	0.751007080078125	-0.664520263671875	1.002795500168409
360.0	380.0	0.65765380859375	-0.63031005859375	0.9109332038751916
360.0	400.0	0.474273681640625	-0.696868896484375	0.8429482688660695
360.0	420.0	0.14556884765625	-0.25042724609375	0.28966203581772354
360.0	440.0	-0.025634765625	0.130859375	0.13334660563373674
360.0	460.0	-0.082855224609375	0.175323486328125	0.19391573712135438
360.0	480.0	-0.124786376953125	0.20068359375	0.2363166195456901
360.0	500.0	-0.331695556640625	-0.14410400390625	0.3616461063483839
360.0	520.0	-0.357696533203125	-0.3953857421875	0.5331760450270572
360.0	540.0	-0.480712890625	-0.4228515625	0.6402252159371221
360.0	560.0	-0.577056884765625	-0.40869140625	0.7071232663390523
360.0	580.0	-0.634063720703125	-0.5975341796875	0.8712542096349974
360.0	600.0	-0.955535888671875	-0.16748046875	0.9701023358144591
360.0	620.0	-0.880523681640625	-0.7969970703125	1.1876557935768548
360.0	640.0	-0.850738525390625	-0.8890380859375	1.230505894675531
360.0	660.0	-0.85015869140625	-0.91650390625	1.2500996803235718
360.0	680.0	-0.430419921875	-1.053466796875	1.1380042184741468
360.0	700.0	-0.303497314453125	-1.36669921875	1.3999919194095798
360.0	720.0	-0.236663818359375	-1.0919189453125	1.1172720107712364
360.0	740.0	-0.209259033203125	-1.02099609375	1.042219922295609
360.0	760.0	-0.0098876953125	-0.75537109375	0.7554358052089298
360.0	780.0	-0.112030029296875	-0.5322265625	0.5438895488008803
360.0	800.0	0.0875244140625	-0.5343017578125	0.5414230244998003
380.0	0.0	-5.499359130859375	-2.061889171600342	5.873188044506078
380.0	20.0	-5.130126953125	-1.5147380828857422	5.3490778658497735
380.0	40.0	-3.77593994140625	-0.6707649230957031	3.8350551525581245
380.0	60.0	-0.860565185546875	-0.030368804931640625	0.8611008668491186
380.0	80.0	-0.432708740234375	0.10170745849609375	0.44450113721896645
380.0	100.0	-0.3795166015625	0.13942718505859375	0.4043176854837205
380.0	120.0	-0.327972412109375	0.1480712890625	0.35984859281296644
380.0	140.0	-0.283447265625	0.1393585205078125	0.31585305068720754
380.0	160.0	-0.287109375	0.18310546875	0.34052812791170106
380.0	180.0	-0.220916748046875	0.243896484375	0.3290740109125773
380.0	200.0	0.050018310546875	0.2996978759765625	0.30384313099826143
380.0	220.0	0.257659912109375	0.441619873046875	0.511289294409876
380.0	240.0	0.69775390625	0.9260711669921875	1.1595121043013763
380.0	260.0	0.832183837890625	0.432037353515625	0.9376493027135226
380.0	280.0	0.204345703125	0.20294189453125	0.2879975328741266
380.0	300.0	0.069915771484375	0.0550537109375	0.08898947235625769
380.0	320.0	0.0037841796875	-0.182830810546875	0.18286996828657948
380.0	340.0	-0.176361083984375	-0.371978759765625	0.41166907785370077
380.0	360.0	-0.077392578125	-0.444793701171875	0.4514765196009749
380.0	380.0	0.193084716796875	-0.64752197265625	0.6756969830724204
380.0	400.0	0.007659912109375	-0.884674072265625	0.8847072331526219
380.0	420.0	-0.009796142578125	-0.3446044921875	0.3447437025461317
380.0	440.0	-0.124267578125	-0.068939208984375	0.14210927312615568
380.0	460.0	-0.249176025390625	0.05401611328125	0.25496358979956774
380.0	480.0	-0.3206787109375	0.12701416015625	0.34491655879173766
380.0	500.0	-0.403717041015625	-0.16607666015625	0.43654198681806816
380.0	520.0	-0.39849853515625	-0.5174560546875	0.6531170270743445
380.0	540.0	-0.360870361328125	-0.57568359375	0.6794402238593227
380.0	560.0	-0.37542724609375	-0.53857421875	0.6565118477314099
380.0	580.0	-0.3880615234375	-0.5596923828125	0.6810633666194119
380.0	600.0	-0.481048583984375	-0.2628173828125	0.5481612142990276
380.0	620.0	-0.84124755859375	-0.8626708984375	1.2049475232768057
380.0	640.0	-1.000457763671875	-0.9881591796875	1.4061914170169019
380.0	660.0	-1.163543701171875	-1.052734375	1.5691028037841837
380.0	680.0	-0.6845703125	-1.176025390625	1.360761636786925
380.0	700.0	-0.25213623046875	-1.468017578125	1.4895127687935343
380.0	720.0	-0.162078857421875	-1.168701171875	1.179886428926606
380.0	740.0	0.1138916015625	-0.93798828125	0.9448774061584923
380.0	760.0	0.209716796875	-0.6619873046875	0.6944122165248325
380.0	780.0	-0.064483642578125	-0.4901123046875	0.49433613196511966
380.0	800.0	-0.031707763671875	-0.4708251953125	0.47189166851950803
400.0	0.0	-1.7969970703125	-1.0432690382003784	2.077885645741664
400.0	20.0	-1.227691650390625	-0.7806015014648438	1.4548420850827848
400.0	40.0	-0.946868896484375	-0.415924072265625	1.034192216669396
400.0	60.0	-0.380706787109375	0.011199951171875	0.38087149625220756
400.0	80.0	-0.265045166015625	0.102325439453125	0.284111660421612
400.0	100.0	-0.28253173828125	0.133453369140625	0.3124643737631679
400.0	120.0	-0.28179931640625	0.13480377197265625	0.31238263662547844
400.0	140.0	-0.292266845703125	0.1332550048828125	0.3212114652741596
400.0	160.0	-0.269134521484375	0.1724700927734375	0.3196550070871746
400.0	180.0	-0.256134033203125	0.2567596435546875	0.3626708666590545
400.0	200.0	-0.114532470703125	0.3154754638671875	0.33562248903728026
400.0	220.0	0.063323974609375	0.4853515625	0.48946508045162956
400.0	240.0	0.269927978515625	0.785369873046875	0.830461890200385
400.0	260.0	0.26324462890625	0.0804443359375	0.27526174058959707
400.0	280.0	-0.36419677734375	0.06280517578125	0.36957243232211834
400.0	300.0	-1.049652099609375	0.2564697265625	1.0805305413811368
400.0	320.0	-1.183502197265625	0.155517578125	1.1936763246535587
400.0	340.0	-1.405303955078125	0.0972900390625	1.4086676534438503
400.0	360.0	-1.360687255859375	0.006805419921875	1.3607042742633055
400.0	380.0	-0.027587890625	-0.297821044921875	0.29909608240078045
400.0	400.0	-0.076812744140625	-0.841094970703125	0.8445951381605886
400.0	420.0	-0.10736083984375	-0.3387451171875	0.3553513815230334
400.0	440.0	-0.29376220703125	-0.23724365234375	0.37759870876007123
400.0	460.0	-0.399688720703125	-0.13568115234375	0.4220905691420131
400.0	480.0	-0.52984619140625	-0.04974365234375	0.5321761151124732
400.0	500.0	-0.594940185546875	-0.31048583984375	0.6710851519159314
400.0	520.0	-0.503936767578125	-0.6033935546875	0.7861526871769289
400.0	540.0	-0.369842529296875	-0.6541748046875	0.7514839795794975
400.0	560.0	-0.207305908203125	-0.6104736328125	0.6447121806940005
400.0	580.0	0.0081787109375	-0.515869140625	0.5159339701568169
400.0	600.0	0.214263916015625	-0.282958984375	0.3549293064046449
400.0	620.0	-0.2506103515625	-0.8905029296875	0.9250951389410175
400.0	640.0	-0.53173828125	-1.0281982421875	1.1575565752844088
400.0	660.0	-0.977752685546875	-1.16015625	1.5172220794953482
400.0	680.0	-0.87982177734375	-1.281005859375	1.55404709440911
400.0	700.0	-0.54742431640625	-1.6510009765625	1.739390009975675
400.0	720.0	-0.34405517578125	-1.265380859375	1.3113209688152174
400.0	740.0	0.2158203125	-0.864501953125	0.8910342497595349
400.0	760.0	0.02215576171875	-0.5098876953125	0.5103688270343624
400.0	780.0	-0.2615966796875	-0.387451171875	0.4674946346332065
400.0	800.0	-0.332611083984375	-0.3486328125	0.4818453809479978
420.0	0.0	-0.196533203125	-0.913031816482544	0.9339445368114674
420.0	20.0	-0.124664306640625	-0.7099838256835938	0.7208454911300336
420.0	40.0	-0.07269287109375	-0.4300994873046875	0.4361992921677058
420.0	60.0	-0.006683349609375	0.053623199462890625	0.054038085482723076
420.0	80.0	-0.12255859375	0.118988037109375	0.17081792024585576
420.0	100.0	-0.2498779296875	0.13442230224609375	0.2837399074611313
420.0	120.0	-0.314483642578125	0.130828857421875	0.34061143754066625
420.0	140.0	-0.29620361328125	0.1387939453125	0.3271090640387049
420.0	160.0	-0.289947509765625	0.160247802734375	0.3312837404710385
420.0	180.0	-0.26324462890625	0.262451171875	0.3717234889895311
420.0	200.0	-0.27606201171875	0.3128814697265625	0.4172589704397703
420.0	220.0	-0.354248046875	0.5423736572265625	0.647812366945915
420.0	240.0	-0.2857666015625	0.6813812255859375	0.7388795065161673
420.0	260.0	-0.18402099609375	0.165069580078125	0.2472077937090667
420.0	280.0	-0.723785400390625	0.180206298828125	0.745881770762598
420.0	300.0	-1.144927978515625	0.305206298828125	1.1849096846731562
420.0	320.0	-1.230438232421875	0.284149169921875	1.2628218380170493
420.0	340.0	-1.603363037109375	0.361328125	1.6435726460015738
420.0	360.0	-1.37872314453125	0.334686279296875	1.4187643972188348
420.0	380.0	0.083526611328125	0.15594482421875	0.17690529387380272
420.0	400.0	-0.101287841796875	-0.510894775390625	0.5208384571220773
420.0	420.0	-0.047943115234375	-0.31121826171875	0.3148894230132491
420.0	440.0	-0.228546142578125	-0.322784423828125	0.39550363279418216
420.0	460.0	-0.548583984375	-0.28558349609375	0.6184677203814918
420.0	480.0	-0.83367919921875	-0.227081298828125	0.8640526161568429
420.0	500.0	-0.878631591796875	-0.29071044921875	0.9254761149745994
420.0	520.0	-0.671478271484375	-0.580322265625	0.8875004231299144
420.0	540.0	-0.125396728515625	-0.65283203125	0.6647661246998243
420.0	560.0	0.40753173828125	-0.5623779296875	0.6945149771647375
420.0	580.0	0.670501708984375	-0.4315185546875	0.7973586425132397
420.0	600.0	0.56866455078125	-0.3936767578125	0.6916362923943499
420.0	620.0	-0.50347900390625	-0.9871826171875	1.1081609210992742
420.0	640.0	-1.074249267578125	-1.156982421875	1.5788032852194978
420.0	660.0	-1.443634033203125	-1.2979736328125	1.9413435484990285
420.0	680.0	-1.605438232421875	-1.412109375	2.1381030857011467
420.0	700.0	-1.37255859375	-1.81591796875	2.276285386876194
420.0	720.0	-0.5889892578125	-1.1365966796875	1.2801407571416392
420.0	740.0	-0.0726318359375	-0.766845703125	0.7702776875860599
420.0	760.0	-0.309356689453125	-0.3857421875	0.49446799342999176
420.0	780.0	-0.5335693359375	-0.30078125	0.6125076298335779
420.0	800.0	-0.67791748046875	-0.265869140625	0.7281885128603541
440.0	0.0	0.546722412109375	-0.49254876375198364	0.735873413418572
440.0	20.0	0.5950927734375	-0.43370819091796875	0.7363682528917668
440.0	40.0	0.5986328125	-0.2943992614746094	0.6671073147241421
440.0	60.0	0.761016845703125	0.08826065063476562	0.7661178642313505
440.0	80.0	0.298980712890625	0.1351318359375	0.3281007158852686
440.0	100.0	-0.081268310546875	0.14019012451171875	0.16204261572115689
440.0	120.0	-0.250152587890625	0.1350555419921875	0.2842821075115006
440.0	140.0	-0.226226806640625	0.1377105712890625	0.2648448026440668
440.0	160.0	-0.19464111328125	0.1579742431640625	0.2506811211133035
440.0	180.0	-0.216766357421875	0.257720947265625	0.33676065739548483
440.0	200.0	-0.54815673828125	0.3478240966796875	0.6491975138231657
440.0	220.0	-0.943389892578125	0.6685943603515625	1.1562884190860345
440.0	240.0	-0.8958740234375	0.774688720703125	1.1843702461032777
440.0	260.0	-0.648223876953125	0.260833740234375	0.6987334503920601
440.0	280.0	-1.435455322265625	0.289215087890625	1.4643009763311268
440.0	300.0	-1.6473388671875	0.347930908203125	1.6836808665034022
440.0	320.0	-1.678497314453125	0.3277587890625	1.7101985435714968
440.0	340.0	-2.131866455078125	0.40338134765625	2.169693778837084
440.0	360.0	-1.8587646484375	0.451019287109375	1.912700817071408
440.0	380.0	-0.103424072265625	0.28369140625	0.30195587873745355
440.0	400.0	-0.335723876953125	-0.29345703125	0.44590083061876046
440.0	420.0	-0.188385009765625	-0.144500732421875	0.23742235272790332
440.0	440.0	-0.125244140625	-0.23602294921875	0.26719454956793454
440.0	460.0	-0.2916259765625	-0.25091552734375	0.384713285536416
440.0	480.0	-0.39544677734375	-0.159820556640625	0.42652170406261464
440.0	500.0	-0.483734130859375	-0.090118408203125	0.4920569447282906
440.0	520.0	-0.399688720703125	-0.29248046875	0.49527355881120927
440.0	540.0	-0.089935302734375	-0.416748046875	0.42634175640212735
440.0	560.0	0.35882568359375	-0.396484375	0.5347482873517807
440.0	580.0	0.644256591796875	-0.3125	0.7160466507663625
440.0	600.0	0.302276611328125	-0.4677734375	0.5569408753059707
440.0	620.0	-0.666046142578125	-0.92822265625	1.1424599614949338
440.0	640.0	-1.211212158203125	-1.157958984375	1.6756801310733065
440.0	660.0	-1.538970947265625	-1.3482666015625	2.046033823136008
440.0	680.0	-1.685821533203125	-1.4881591796875	2.24869117174847
440.0	700.0	-1.367828369140625	-1.7607421875	2.229611512857831
440.0	720.0	-0.40582275390625	-0.907958984375	0.994525829174554
440.0	740.0	-0.10009765625	-0.657470703125	0.6650468150847917
440.0	760.0	-0.622222900390625	-0.27099609375	0.678675342559519
440.0	780.0	-0.91912841796875	-0.2076416015625	0.942290869857698
440.0	800.0	-1.206329345703125	-0.1661376953125	1.2177159866357503
460.0	0.0	0.740447998046875	-0.21932804584503174	0.772248683719063
460.0	20.0	0.80889892578125	-0.2223796844482422	0.8389101240212565
460.0	40.0	0.857513427734375	-0.189361572265625	0.8781725820108862
460.0	60.0	1.1875	0.08935165405273438	1.1908568209830934
460.0	80.0	1.079498291015625	0.1665802001953125	1.0922753880788332
460.0	100.0	0.57977294921875	0.150604248046875	0.5990144507234962
460.0	120.0	0.163238525390625	0.1304473876953125	0.20895774005343015
460.0	140.0	0.02728271484375	0.136199951171875	0.13890562705832515
460.0	160.0	-0.057159423828125	0.1503143310546875	0.1608154154699773
460.0	180.0	-0.128509521484375	0.2263946533203125	0.26032525072333557
460.0	200.0	-0.5294189453125	0.2922515869140625	0.6047275499839475
460.0	220.0	-1.09051513671875	0.5776824951171875	1.23407468517004
460.0	240.0	-1.29217529296875	0.734130859375	1.486157833625201
460.0	260.0	-1.104644775390625	0.27978515625	1.139526135485993
460.0	280.0	-1.565460205078125	0.224578857421875	1.5814870587153598
460.0	300.0	-1.6046142578125	0.310821533203125	1.6344408652129025
460.0	320.0	-1.524139404296875	0.27642822265625	1.549004030340569
460.0	340.0	-1.691925048828125	0.289581298828125	1.7165278032944986
460.0	360.0	-1.51702880859375	0.484344482421875	1.5924716586978516
460.0	380.0	-0.09814453125	0.37255859375	0.3852690680436982
460.0	400.0	-0.3681640625	-0.1065673828125	0.38327716341573215
460.0	420.0	-0.329986572265625	0.022247314453125	0.3307356661686078
460.0	440.0	-0.198944091796875	-0.0745849609375	0.2124656867800818
460.0	460.0	-0.11322021484375	-0.15753173828125	0.19399759177674644
460.0	480.0	-0.060455322265625	-0.09173583984375	0.10986496394246313
460.0	500.0	-0.021728515625	-0.057220458984375	0.06120710185630758
460.0	520.0	-0.04180908203125	-0.1490478515625	0.1548007151007153
460.0	540.0	0.156463623046875	-0.2344970703125	0.2819037802550724
460.0	560.0	0.402069091796875	-0.244873046875	0.4707678447644973
460.0	580.0	0.520751953125	-0.15869140625	0.5443946721828794
460.0	600.0	0.228057861328125	-0.317626953125	0.39102080438901105
460.0	620.0	-0.608001708984375	-0.65234375	0.8917502151903206
460.0	640.0	-1.16448974609375	-0.9306640625	1.4906951284506467
460.0	660.0	-1.444427490234375	-1.2152099609375	1.8876191415925236
460.0	680.0	-1.57171630859375	-1.287353515625	2.0316424953449883
460.0	700.0	-1.012298583984375	-0.907958984375	1.3598301145525686
460.0	720.0	-0.42681884765625	-0.349609375	0.5517255149098144
460.0	740.0	-0.450836181640625	-0.481689453125	0.659756009391472
460.0	760.0	-1.00616455078125	-0.165283203125	1.019649763636561
460.0	780.0	-1.29656982421875	-0.1353759765625	1.3036180284519276
460.0	800.0	-1.642547607421875	-0.099853515625	1.645579948598669
480.0	0.0	0.660186767578125	-0.20233970880508423	0.6904983170468842
480.0	20.0	0.498687744140625	-0.14000701904296875	0.5179685623060184
480.0	40.0	0.564697265625	-0.122802734375	0.5778957634161447
480.0	60.0	0.67401123046875	0.034210205078125	0.6748788609294899
480.0	80.0	0.69091796875	0.15383148193359375	0.7078359727899618
480.0	100.0	0.764434814453125	0.18994903564453125	0.787680913625734
480.0	120.0	0.497406005859375	0.1366424560546875	0.5158332050785737
480.0	140.0	0.384857177734375	0.1551361083984375	0.41494850208511425
480.0	160.0	0.17144775390625	0.17254638671875	0.24324183005641625
480.0	180.0	-0.01544189453125	0.2055511474609375	0.20613036246322938
480.0	200.0	-0.352935791015625	0.1944580078125	0.40296102712573983
480.0	220.0	-0.91552734375	0.39776611328125	0.9982024834815845
480.0	240.0	-1.25006103515625	0.574310302734375	1.3756761666332542
480.0	260.0	-1.184783935546875	0.3321533203125	1.2304628406110278
480.0	280.0	-1.4671630859375	0.2706298828125	1.4919142248161439
480.0	300.0	-1.3316650390625	0.273681640625	1.3594974868224365
480.0	320.0	-1.18658447265625	0.222625732421875	1.207288253684797
480.0	340.0	-1.192718505859375	0.134002685546875	1.2002225435114917
480.0	360.0	-0.665802001953125	0.224609375	0.7026675438233074
480.0	380.0	0.15936279296875	0.311859130859375	0.35021795682569656
480.0	400.0	-0.183563232421875	-0.025634765625	0.1853445480876521
480.0	420.0	-0.1414794921875	0.137237548828125	0.19710553396083244
480.0	440.0	-0.08868408203125	0.06854248046875	0.11208451291117098
480.0	460.0	0.038421630859375	-0.007415771484375	0.03913074730442222
480.0	480.0	0.237152099609375	0.00250244140625	0.23716530218842435
480.0	500.0	0.380584716796875	-0.016387939453125	0.3809373849058095
480.0	520.0	0.516998291015625	-0.076904296875	0.5226868123369051
480.0	540.0	0.58709716796875	-0.0855712890625	0.5933005394812519
480.0	560.0	0.614990234375	-0.13427734375	0.6294786679635562
480.0	580.0	0.48193359375	-0.0887451171875	0.49003641151389266
480.0	600.0	-0.104766845703125	-0.3153076171875	0.33225740836743045
480.0	620.0	-0.76727294921875	-0.6004638671875	0.9743021268582996
480.0	640.0	-1.206268310546875	-0.8819580078125	1.4943002257157716
480.0	660.0	-1.14495849609375	-0.6939697265625	1.3388517241137992
480.0	680.0	-1.002471923828125	-0.076416015625	1.0053802094270914
480.0	700.0	-1.08819580078125	1.3331298828125	1.720873436742405
480.0	720.0	-0.349822998046875	0.0523681640625	0.35372101233851067
480.0	740.0	-0.84796142578125	-0.3544921875	0.9190774127414434
480.0	760.0	-0.95306396484375	-0.1397705078125	0.9632583848261342
480.0	780.0	-0.98748779296875	-0.15185546875	0.999095703449662
480.0	800.0	-1.03704833984375	-0.154052734375	1.0484281110982727
500.0	0.0	0.387725830078125	-0.1529676914215088	0.4168098294529497
500.0	20.0	0.281341552734375	-0.12116813659667969	0.30632464253027497
500.0	40.0	0.23046875	-0.12082290649414062	0.2602191758119573
500.0	60.0	0.20233154296875	-0.14529037475585938	0.24909304742768953
500.0	80.0	0.19915771484375	-0.07749176025390625	0.21370252288878885
500.0	100.0	0.24847412109375	0.04422760009765625	0.2523796138037099
500.0	120.0	0.369140625	0.0829620361328125	0.3783483850430615
500.0	140.0	0.711029052734375	0.190216064453125	0.736032923861683
500.0	160.0	1.021881103515625	0.3031005859375	1.0658850570854097
500.0	180.0	0.436370849609375	0.242156982421875	0.4990586363589714
500.0	200.0	0.250701904296875	0.16839599609375	0.302007709038173
500.0	220.0	-0.07647705078125	0.3111572265625	0.320417788111498
500.0	240.0	-0.749603271484375	0.4826507568359375	0.8915474287408275
500.0	260.0	-0.97088623046875	0.42620849609375	1.06031776117177
500.0	280.0	-1.508941650390625	0.207489013671875	1.5231403727424833
500.0	300.0	-1.406219482421875	0.0902099609375	1.4091100275688877
500.0	320.0	-1.19464111328125	-0.029327392578125	1.1950010399565751
500.0	340.0	-1.087127685546875	-0.332611083984375	1.1368714693718749
500.0	360.0	-0.2996826171875	-0.400360107421875	0.5000978770792823
500.0	380.0	0.496673583984375	-0.133209228515625	0.5142269417189379
500.0	400.0	-0.051483154296875	-0.09234619140625	0.1057276418142181
500.0	420.0	-0.11883544921875	0.203857421875	0.23596548994406755
500.0	440.0	-0.000823974609375	0.15814208984375	0.15814423642455513
500.0	460.0	0.17181396484375	0.15283203125	0.2299514476826148
500.0	480.0	0.526885986328125	0.179443359375	0.5566046728269055
500.0	500.0	0.76873779296875	0.108917236328125	0.7764153261675232
500.0	520.0	0.901123046875	0.075927734375	0.9043161872136338
500.0	540.0	0.892730712890625	0.094482421875	0.897716577646625
500.0	560.0	0.984527587890625	0.0250244140625	0.9848455679023508
500.0	580.0	0.471527099609375	0.016357421875	0.4718107363301795
500.0	600.0	0.030426025390625	-0.108642578125	0.11282266085639749
500.0	620.0	-0.086700439453125	-0.132568359375	0.15840244981926305
500.0	640.0	-0.1331787109375	-0.1077880859375	0.17133254366011166
500.0	660.0	-0.15350341796875	0.080322265625	0.17324827757649372
500.0	680.0	-0.072845458984375	0.21923828125	0.2310235591018768
500.0	700.0	-0.20050048828125	0.68896484375	0.7175465153733809
500.0	720.0	0.128448486328125	0.2506103515625	0.28161065667028007
500.0	740.0	-0.58905029296875	-0.275390625	0.6502462948640775
500.0	760.0	-0.87445068359375	-0.08837890625	0.8789054722252689
500.0	780.0	-0.94580078125	-0.1019287109375	0.9512773412241515
500.0	800.0	-0.986968994140625	-0.1068115234375	0.9927318353583694
520.0	0.0	0.0313720703125	-0.032773613929748535	0.045368673836785785
520.0	20.0	0.0872802734375	-0.0560455322265625	0.10372534798150077
520.0	40.0	0.07177734375	-0.0645751953125	0.09655020934960828
520.0	60.0	0.067626953125	-0.10934066772460938	0.12856432789632738
520.0	80.0	0.0570068359375	-0.14629364013671875	0.15700830706703645
520.0	100.0	0.12451171875	-0.0574493408203125	0.13712620051167293
520.0	120.0	0.2952880859375	0.063323974609375	0.30200162161313165
520.0	140.0	0.834228515625	0.2366180419921875	0.8671362719193031
520.0	160.0	1.5030517578125	0.462188720703125	1.5725085056076604
520.0	180.0	1.1358642578125	0.3264923095703125	1.1818565227575208
520.0	200.0	0.8740234375	0.24542236328125	0.9078265834937146
520.0	220.0	0.7777099609375	0.35076904296875	0.8531539748759427
520.0	240.0	0.495361328125	0.4743804931640625	0.6858714877412116
520.0	260.0	0.0133056640625	0.458526611328125	0.45871962459894555
520.0	280.0	-0.23046875	0.274627685546875	0.3585194700366993
520.0	300.0	-0.3675537109375	0.0533447265625	0.37140461800569363
520.0	320.0	-0.2945556640625	-0.17864990234375	0.34449793444769994
520.0	340.0	-0.00537109375	-0.561676025390625	0.5617017056647428
520.0	360.0	0.7398681640625	-0.6695556640625	0.9978525379390433
520.0	380.0	1.0369873046875	-0.7230224609375	1.264161441075927
520.0	400.0	0.6702880859375	-0.22637939453125	0.7074840976432564
520.0	420.0	0.4541015625	0.21624755859375	0.5029624594964307
520.0	440.0	0.2978515625	0.30181884765625	0.4240402929961232
520.0	460.0	0.51953125	0.380218505859375	0.6438003043836638
520.0	480.0	0.7611083984375	0.411590576171875	0.8652703603877763
520.0	500.0	1.0106201171875	0.289642333984375	1.0513066645370381
520.0	520.0	1.3646240234375	0.268310546875	1.3907513346774514
520.0	540.0	1.2420654296875	0.213134765625	1.2602194094453623
520.0	560.0	1.7392578125	0.1595458984375	1.7465602285780224
520.0	580.0	0.7310791015625	0.056884765625	0.7332888443864691
520.0	600.0	0.2591552734375	-0.0899658203125	0.27432700300000806
520.0	620.0	0.120361328125	-0.0416259765625	0.1273560804704499
520.0	640.0	0.03515625	-0.0048828125	0.03549371454177001
520.0	660.0	-0.0528564453125	0.145751953125	0.15504010981299485
520.0	680.0	-0.043701171875	0.1689453125	0.174505905455864
520.0	700.0	0.25439453125	-0.122802734375	0.2824837855521694
520.0	720.0	1.1912841796875	-1.359375	1.8075005912581936
520.0	740.0	-0.5234375	-0.191162109375	0.5572519793297728
520.0	760.0	-0.8585205078125	-0.0589599609375	0.8605427004677829
520.0	780.0	-0.93505859375	-0.0755615234375	0.9381066664137524
520.0	800.0	-0.968994140625	-0.07421875	0.971832324743906
540.0	0.0	-0.5330810546875	0.08623892068862915	0.54001163164165
540.0	20.0	-0.251220703125	0.003238677978515625	0.2512415783935213
540.0	40.0	-0.1253662109375	-0.022701263427734375	0.12740500071049463
540.0	60.0	-0.0621337890625	-0.09367752075195312	0.11241034488647321
540.0	80.0	-0.0482177734375	-0.185791015625	0.191945969382634
540.0	100.0	-0.003173828125	-0.18471527099609375	0.18474253577378275
540.0	120.0	0.085693359375	-0.14250946044921875	0.16628980172728677
540.0	140.0	0.2825927734375	0.0335845947265625	0.28458144809886265
540.0	160.0	0.847900390625	0.3496246337890625	0.9171545436698025
540.0	180.0	0.9052734375	0.294830322265625	0.952074007401903
540.0	200.0	0.84716796875	0.2292327880859375	0.8776338863157309
540.0	220.0	0.8739013671875	0.3220977783203125	0.931370269211479
540.0	240.0	0.8773193359375	0.4563446044921875	0.9889082946658638
540.0	260.0	0.5445556640625	0.47674560546875	0.723759106054159
540.0	280.0	0.1446533203125	0.256195068359375	0.2942116519261186
540.0	300.0	-0.109375	-0.00604248046875	0.10954178287400304
540.0	320.0	-0.2108154296875	-0.27587890625	0.34720644623627245
540.0	340.0	0.113525390625	-0.658203125	0.6679216781003028
540.0	360.0	1.004638671875	-0.852935791015625	1.3178764451276204
540.0	380.0	1.810302734375	-1.42041015625	2.301034767678175
540.0	400.0	1.9981689453125	-0.57769775390625	2.080003324247246
540.0	420.0	1.85302734375	0.1798095703125	1.8617308662266807
540.0	440.0	1.5858154296875	0.355682373046875	1.6252139943808035
540.0	460.0	1.853759765625	0.70782470703125	1.9842986379408543
540.0	480.0	1.9427490234375	0.66644287109375	2.0538792244187682
540.0	500.0	2.13818359375	0.531219482421875	2.203184790045136
540.0	520.0	2.923583984375	0.76171875	3.021184993971002
540.0	540.0	0.9012451171875	0.064453125	0.903546881227851
540.0	560.0	0.55224609375	-0.0946044921875	0.5602907798671941
540.0	580.0	0.3597412109375	-0.1151123046875	0.3777096524279552
540.0	600.0	0.266357421875	-0.1312255859375	0.29692832568237226
540.0	620.0	0.1854248046875	-0.1165771484375	0.21902645897520334
540.0	640.0	0.474609375	-0.6292724609375	0.788186455689406
540.0	660.0	1.0015869140625	-1.5865478515625	1.8762490324364798
540.0	680.0	0.92431640625	-1.1563720703125	1.4803908888741961
540.0	700.0	0.9300537109375	-1.079345703125	1.4247761410421693
540.0	720.0	0.9237060546875	-0.997314453125	1.3593634517222994
540.0	740.0	0.5723876953125	0.348388671875	0.6700763691072695
540.0	760.0	-0.8408203125	-0.0452880859375	0.8420390778583141
540.0	780.0	-0.895263671875	-0.0537109375	0.8968734063323746
540.0	800.0	-0.9248046875	-0.0426025390625	0.9257854429383433
560.0	0.0	-0.6268310546875	0.06988954544067383	0.6307152445300078
560.0	20.0	-0.44482421875	0.00125885009765625	0.44482600001586714
560.0	40.0	-0.3033447265625	-0.028636932373046875	0.3046934476305921
560.0	60.0	-0.25732421875	-0.14820480346679688	0.29695187712141125
560.0	80.0	-0.250732421875	-0.33220672607421875	0.4162067469758918
560.0	100.0	-0.2379150390625	-0.4072265625	0.47163231337311623
560.0	120.0	-0.22119140625	-0.468017578125	0.5176544133230615
560.0	140.0	-0.177001953125	-0.537200927734375	0.5656098727645565
560.0	160.0	-0.1304931640625	-0.69000244140625	0.7022334619011174
560.0	180.0	-0.1129150390625	-0.338348388671875	0.35669235787067277
560.0	200.0	-0.1258544921875	-0.2501983642578125	0.2800688748880506
560.0	220.0	-0.1409912109375	-0.1231689453125	0.18721407706424278
560.0	240.0	-0.14111328125	0.0491943359375	0.1494424331756988
560.0	260.0	-0.1669921875	0.0819091796875	0.18599866774553606
560.0	280.0	-0.1978759765625	0.07025146484375	0.20997659491775672
560.0	300.0	-0.2562255859375	-0.05487060546875	0.26203498665926733
560.0	320.0	-0.3023681640625	-0.293487548828125	0.42138040765520646
560.0	340.0	-0.30224609375	-0.5621337890625	0.6382374934089168
560.0	360.0	-0.15087890625	-0.706787109375	0.7227118805788822
560.0	380.0	0.181640625	-1.206146240234375	1.2197467234970993
560.0	400.0	1.012451171875	-0.520721435546875	1.138511391629025
560.0	420.0	1.4276123046875	-0.017730712890625	1.4277224067285508
560.0	440.0	1.3331298828125	0.446014404296875	1.4057610512771956
560.0	460.0	1.271484375	0.884307861328125	1.5487649626317943
560.0	480.0	1.3394775390625	0.732818603515625	1.5268343666919217
560.0	500.0	1.47802734375	0.63153076171875	1.6072946002117177
560.0	520.0	1.572998046875	0.7005615234375	1.7219492743962104
560.0	540.0	0.4627685546875	0.1883544921875	0.4996320145214563
560.0	560.0	-0.0355224609375	0.425537109375	0.42701718546949247
560.0	580.0	-0.1441650390625	0.478271484375	0.49952694747546705
560.0	600.0	-0.1754150390625	0.531494140625	0.55969318152717
560.0	620.0	-0.1151123046875	0.4718017578125	0.48564157705599376
560.0	640.0	0.0196533203125	0.53125	0.5316134079378602
560.0	660.0	0.3826904296875	0.390380859375	0.5466709982619957
560.0	680.0	0.4498291015625	0.3695068359375	0.5821353128071415
560.0	700.0	0.4989013671875	0.3623046875	0.6165770517672786
560.0	720.0	0.529541015625	0.25439453125	0.5874778844850789
560.0	740.0	0.3372802734375	0.18701171875	0.3856570572411503
560.0	760.0	-0.2847900390625	0.1895751953125	0.34211711595153027
560.0	780.0	-0.4185791015625	-0.0950927734375	0.42924480174476826
560.0	800.0	-0.9364013671875	-1.0150146484375	1.3809787315571955
580.0	0.0	-0.50048828125	-0.011829972267150879	0.5006280734361794
580.0	20.0	-0.444580078125	-0.06092643737792969	0.44873541941460104
580.0	40.0	-0.4111328125	-0.0892181396484375	0.4207018730128121
580.0	60.0	-0.4005126953125	-0.24211883544921875	0.4680084930701251
580.0	80.0	-0.3634033203125	-0.3900604248046875	0.533112659963129
580.0	100.0	-0.3212890625	-0.5033798217773438	0.5971749380664926
580.0	120.0	-0.25732421875	-0.48241424560546875	0.546753379430243
580.0	140.0	-0.22607421875	-0.51300048828125	0.5606059697864658
580.0	160.0	-0.1624755859375	-0.706390380859375	0.7248349372073526
580.0	180.0	-0.1226806640625	-0.642822265625	0.6544241824062388
580.0	200.0	-0.126220703125	-0.3675689697265625	0.38863686572842776
580.0	220.0	-0.137939453125	-0.25616455078125	0.29094255413291414
580.0	240.0	-0.12060546875	-0.1178131103515625	0.16859895629308227
580.0	260.0	-0.12548828125	-0.039459228515625	0.1315459594443228
580.0	280.0	-0.0865478515625	0.04180908203125	0.09611727186297125
580.0	300.0	-0.0740966796875	0.077301025390625	0.10707831931420117
580.0	320.0	-0.1395263671875	-0.22723388671875	0.26665116990902327
580.0	340.0	-0.1934814453125	-0.60516357421875	0.6353408701173147
580.0	360.0	-0.2064208984375	-0.735931396484375	0.7643327859271687
580.0	380.0	-0.1182861328125	-0.43914794921875	0.4547994398839671
580.0	400.0	0.11669921875	0.2462158203125	0.2724719028248925
580.0	420.0	0.3248291015625	0.807281494140625	0.8701823693938076
580.0	440.0	0.5162353515625	1.241485595703125	1.3445391115699092
580.0	460.0	0.6300048828125	1.158050537109375	1.3183274247571821
580.0	480.0	0.980224609375	0.462493896484375	1.0838546439028027
580.0	500.0	1.158935546875	0.1336669921875	1.1666183894534272
580.0	520.0	0.733154296875	0.8876953125	1.151311509045553
580.0	540.0	0.1722412109375	0.371337890625	0.4093395458040193
580.0	560.0	-0.0867919921875	0.490234375	0.49785800419348053
580.0	580.0	-0.1728515625	0.532958984375	0.5602882665956185
580.0	600.0	-0.1961669921875	0.56787109375	0.6007986916935755
580.0	620.0	-0.1290283203125	0.4951171875	0.511653531992671
580.0	640.0	0.00048828125	0.5675048828125	0.5675050928710759
580.0	660.0	0.3634033203125	0.4521484375	0.5800863580087372
580.0	680.0	0.4371337890625	0.417236328125	0.604294715389247
580.0	700.0	0.487060546875	0.4140625	0.6392775064308333
580.0	720.0	0.5262451171875	0.300537109375	0.6060168953710501
580.0	740.0	0.333740234375	0.197265625	0.38768062996146785
580.0	760.0	-0.274658203125	0.216552734375	0.34976022545329977
580.0	780.0	-0.7352294921875	-0.1453857421875	0.7494660901026139
580.0	800.0	-1.123046875	-0.1669921875	1.135394501542658
600.0	0.0	-0.6016845703125	-0.09630537033081055	0.6093431270693814
600.0	20.0	-0.55029296875	-0.16118240356445312	0.5734126949017633
600.0	40.0	-0.5836181640625	-0.20299530029296875	0.6179136293728402
600.0	60.0	-0.581298828125	-0.3360595703125	0.6714494488627721
600.0	80.0	-0.4630126953125	-0.44808197021484375	0.6443277178984015
600.0	100.0	-0.417236328125	-0.5953521728515625	0.7270009375690718
600.0	120.0	-0.3333740234375	-0.5308303833007812	0.6268326214693689
600.0	140.0	-0.302001953125	-0.462310791015625	0.552210509842766
600.0	160.0	-0.2506103515625	-0.488616943359375	0.549137565322332
600.0	180.0	-0.202392578125	-0.5775604248046875	0.6119957516034367
600.0	200.0	-0.164794921875	-0.6100311279296875	0.6318982064533449
600.0	220.0	-0.1705322265625	-0.3872222900390625	0.4231103191833776
600.0	240.0	-0.1522216796875	-0.2298126220703125	0.27565427809072024
600.0	260.0	-0.1461181640625	-0.168060302734375	0.22269886219773427
600.0	280.0	-0.1085205078125	-0.032806396484375	0.11337089690997812
600.0	300.0	-0.070556640625	0.1025390625	0.12446886708998482
600.0	320.0	-0.1031494140625	-0.26446533203125	0.2838691837234827
600.0	340.0	-0.1507568359375	-0.7200927734375	0.7357045778971318
600.0	360.0	-0.1248779296875	-0.685333251953125	0.6966176595204012
600.0	380.0	-0.01025390625	-0.144866943359375	0.1452293836373072
600.0	400.0	0.1781005859375	0.462554931640625	0.4956580307998087
600.0	420.0	0.2586669921875	0.6435546875	0.6935929992802341
600.0	440.0	0.36376953125	0.78204345703125	0.8625081104263503
600.0	460.0	0.435302734375	0.65533447265625	0.7867348610593007
600.0	480.0	0.6463623046875	0.35406494140625	0.7369845396302068
600.0	500.0	1.079833984375	-0.187835693359375	1.0960491236760261
600.0	520.0	0.652099609375	0.822021484375	1.0492631801988983
600.0	540.0	0.1253662109375	0.39892578125	0.41816081331319005
600.0	560.0	-0.113037109375	0.5240478515625	0.536100306680688
600.0	580.0	-0.1966552734375	0.5654296875	0.5986518421228866
600.0	600.0	-0.2147216796875	0.5977783203125	0.6351726694084493
600.0	620.0	-0.136962890625	0.526611328125	0.544130797068069
600.0	640.0	0.008056640625	0.619873046875	0.6199254017220591
600.0	660.0	0.382080078125	0.5574951171875	0.6758594467697485
600.0	680.0	0.4541015625	0.49169921875	0.6693103546071147
600.0	700.0	0.490966796875	0.455810546875	0.6699340641258542
600.0	720.0	0.5203857421875	0.3302001953125	0.6163063277757648
600.0	740.0	0.3310546875	0.2269287109375	0.4013649784964778
600.0	760.0	-0.2823486328125	0.2705078125	0.39101819276681116
600.0	780.0	-0.75927734375	-0.015380859375	0.7594331146106083
600.0	800.0	-1.147216796875	-0.0126953125	1.1472870390584946
620.0	0.0	-0.605712890625	-0.17525452375411987	0.6305570981010178
620.0	20.0	-0.595703125	-0.23886680603027344	0.6418096011730191
620.0	40.0	-0.692626953125	-0.29712677001953125	0.753668636509083
620.0	60.0	-0.7763671875	-0.431060791015625	0.8880086797873523
620.0	80.0	-0.6826171875	-0.5128631591796875	0.8538119492687951
620.0	100.0	-0.5245361328125	-0.6572189331054688	0.840877446872125
620.0	120.0	-0.3895263671875	-0.606719970703125	0.7209992465906548
620.0	140.0	-0.3460693359375	-0.5620269775390625	0.6600290211482492
620.0	160.0	-0.2960205078125	-0.574798583984375	0.6465458631806509
620.0	180.0	-0.2664794921875	-0.476318359375	0.5457934584018019
620.0	200.0	-0.2265625	-0.5855865478515625	0.6278870690107898
620.0	220.0	-0.228271484375	-0.4512481689453125	0.5057002872801865
620.0	240.0	-0.21337890625	-0.27801513671875	0.3504610875363933
620.0	260.0	-0.2137451171875	-0.250518798828125	0.3293123801009987
620.0	280.0	-0.18994140625	-0.139495849609375	0.23566253386244684
620.0	300.0	-0.16015625	-0.0657958984375	0.17314480836935398
620.0	320.0	-0.175048828125	-0.38739013671875	0.4251037641034335
620.0	340.0	-0.1898193359375	-0.6326904296875	0.6605517088872808
620.0	360.0	-0.134521484375	-0.40521240234375	0.4269579847849745
620.0	380.0	-0.0042724609375	0.222503662109375	0.22254467770437777
620.0	400.0	0.1199951171875	0.551788330078125	0.5646850355368448
620.0	420.0	0.15966796875	0.60137939453125	0.6222146224668171
620.0	440.0	0.2322998046875	0.613189697265625	0.6557170152516705
620.0	460.0	0.3037109375	0.49041748046875	0.576844553329964
620.0	480.0	0.4912109375	0.19146728515625	0.5272076501766013
620.0	500.0	0.9158935546875	-0.4232177734375	1.0089471181739407
620.0	520.0	0.468994140625	0.628662109375	0.7843287268131945
620.0	540.0	0.0264892578125	0.4508056640625	0.45158324540475225
620.0	560.0	-0.1956787109375	0.5457763671875	0.5797947920553844
620.0	580.0	-0.2711181640625	0.575927734375	0.6365515015353755
620.0	600.0	-0.26025390625	0.6072998046875	0.6607156336063643
620.0	620.0	-0.1551513671875	0.5377197265625	0.5596556540182546
620.0	640.0	0.023193359375	0.66650390625	0.6669073316178243
620.0	660.0	0.395751953125	0.624755859375	0.7395535763050889
620.0	680.0	0.453125	0.5172119140625	0.6876266644576801
620.0	700.0	0.4898681640625	0.4852294921875	0.6895059667983328
620.0	720.0	0.51953125	0.3673095703125	0.6362617701620269
620.0	740.0	0.3304443359375	0.2694091796875	0.4263505192363052
620.0	760.0	-0.2977294921875	0.345703125	0.456238425774279
620.0	780.0	-0.8165283203125	0.0201416015625	0.8167767026463568
620.0	800.0	-1.2933349609375	0.0301513671875	1.2936863708513282
