# Supplementary material for: Real-time emotion detection by quantitative facial motion analysis
Source: PLoS One. 2023 Mar 10;18(3):e0282730. doi: 10.1371/journal.pone.0282730 (PMC10004542; doi:10.1371/journal.pone.0282730)
Supplement: S1 Dataset — Data from each participant is organized into folders by Study ID and subsequently by emotions. The data files (.csv) contain the pixel displacement results after DISC-processing of videos. (ZIP) [file pone.0282730.s004.zip › S1_Dataset/1/sad/result/103400_cropped_result.csv]

pos_x	pos_y	disp_x	disp_y	disp_xy_indi
0.0	0.0	1.644222378730774	0.9092059135437012	1.8788620555916076
0.0	20.0	1.5038118362426758	0.9151153564453125	1.7603653468600202
0.0	40.0	1.4082773923873901	0.8520355224609375	1.6459677230871539
0.0	60.0	1.4448870420455933	0.5802650451660156	1.5570504445626616
0.0	80.0	1.5068697929382324	0.35189056396484375	1.5474118850122638
0.0	100.0	1.4356623888015747	0.37850189208984375	1.4847188881855837
0.0	120.0	1.4346283674240112	0.275390625	1.460821189932421
0.0	140.0	1.443467617034912	0.1873931884765625	1.4555806293420712
0.0	160.0	1.3966968059539795	0.3751220703125	1.4461945012333521
0.0	180.0	1.3828589916229248	0.5364837646484375	1.483278065786632
0.0	200.0	1.8801729679107666	0.29522705078125	1.9032102881120034
0.0	220.0	1.9102038145065308	0.3493499755859375	1.9418867161596207
0.0	240.0	1.7874560356140137	0.627838134765625	1.89451307800156
0.0	260.0	1.715258240699768	0.795318603515625	1.8906725029434652
0.0	280.0	1.7287697792053223	0.720703125	1.87298103137175
0.0	300.0	1.7662607431411743	0.363433837890625	1.803264031495533
0.0	320.0	1.8213356733322144	0.14251708984375	1.826903050479155
0.0	340.0	1.779246211051941	0.3245849609375	1.8086106480968993
0.0	360.0	1.7402516603469849	0.64764404296875	1.8568571963760019
0.0	380.0	1.7168924808502197	0.90643310546875	1.9414790149496193
0.0	400.0	1.7443010807037354	0.988372802734375	2.0048608573487643
0.0	420.0	1.753856897354126	0.9158935546875	1.9786043111028404
0.0	440.0	1.7823246717453003	0.866851806640625	1.9819468434315053
0.0	460.0	1.8162250518798828	0.785888671875	1.9789629717752515
0.0	480.0	1.8642996549606323	0.7720947265625	2.017856156982443
0.0	500.0	1.9460437297821045	0.86541748046875	2.1297966132297996
0.0	520.0	2.2498817443847656	1.558837890625	2.7371414711271385
0.0	540.0	2.557643175125122	1.78271484375	3.1176290390921597
0.0	560.0	2.6011128425598145	1.8414306640625	3.186950722913559
0.0	580.0	2.5340609550476074	1.883056640625	3.1571137508329823
0.0	600.0	2.479328155517578	1.8660888671875	3.1031203268618706
0.0	620.0	2.4806549549102783	1.84423828125	3.0910942792721268
0.0	640.0	2.539820432662964	1.778564453125	3.1006417632632304
0.0	660.0	2.563382148742676	1.694580078125	3.072869942199108
0.0	680.0	2.5433177947998047	1.63916015625	3.0257745162491645
0.0	700.0	2.440943956375122	1.541015625	2.886682621047623
0.0	720.0	2.3437654972076416	1.5316162109375	2.79983658871505
0.0	740.0	2.1449975967407227	1.4169921875	2.570774503813882
0.0	760.0	1.9884071350097656	1.25244140625	2.3499728531723982
0.0	780.0	-0.7952333688735962	-0.35986328125	0.872867511230694
0.0	800.0	-2.229257106781006	-0.9620361328125	2.4279828601063995
20.0	0.0	1.5308036804199219	0.7985737323760986	1.7265804105306741
20.0	20.0	1.4926624298095703	0.5369529724121094	1.58630376156246
20.0	40.0	1.5366497039794922	0.3390617370605469	1.5736121422633902
20.0	60.0	1.5335884094238281	0.20534133911132812	1.547274531253953
20.0	80.0	1.5822601318359375	0.02787017822265625	1.5825055676463324
20.0	100.0	1.47772216796875	0.07799530029296875	1.4797790620812463
20.0	120.0	1.4196395874023438	0.11215972900390625	1.4240633282723512
20.0	140.0	1.3672466278076172	0.16748046875	1.3774661696985595
20.0	160.0	1.2072734832763672	0.50390625	1.308216638103688
20.0	180.0	1.3363800048828125	0.55511474609375	1.447088075682097
20.0	200.0	1.7844581604003906	0.3530120849609375	1.8190405323543548
20.0	220.0	1.7619800567626953	0.5226593017578125	1.837864648482971
20.0	240.0	1.7237606048583984	0.74993896484375	1.8798295331898334
20.0	260.0	1.6928596496582031	0.8524169921875	1.8953597341958277
20.0	280.0	1.7192115783691406	0.783782958984375	1.8894454683829365
20.0	300.0	1.7717151641845703	0.3890380859375	1.8139253720347683
20.0	320.0	1.8175468444824219	0.209930419921875	1.8296303760859962
20.0	340.0	1.7867202758789062	0.301055908203125	1.811906179718145
20.0	360.0	1.7577266693115234	0.40789794921875	1.8044344767782075
20.0	380.0	1.7154254913330078	0.58477783203125	1.8123602647239483
20.0	400.0	1.7181034088134766	0.766632080078125	1.881383551958877
20.0	420.0	1.7185420989990234	0.801025390625	1.896056070494199
20.0	440.0	1.7419929504394531	0.81109619140625	1.9215661505903134
20.0	460.0	1.7819480895996094	0.81756591796875	1.960549163946618
20.0	480.0	1.8442249298095703	0.854461669921875	2.032552665270151
20.0	500.0	1.924032211303711	0.92529296875	2.1349630039306153
20.0	520.0	2.2164993286132812	1.5628662109375	2.7120877690504903
20.0	540.0	2.543001174926758	1.8212890625	3.127930437983076
20.0	560.0	2.589263916015625	1.900390625	3.2118175780029072
20.0	580.0	2.500059127807617	1.9224853515625	3.1537668857267454
20.0	600.0	2.421243667602539	1.9366455078125	3.1004865296975135
20.0	620.0	2.203052520751953	1.9835205078125	2.9644213624423053
20.0	640.0	1.9322357177734375	1.92919921875	2.7304476729402896
20.0	660.0	1.8914432525634766	1.8343505859375	2.6348433824038104
20.0	680.0	1.8571853637695312	1.7730712890625	2.567668061003509
20.0	700.0	1.8656902313232422	1.61669921875	2.468707435716479
20.0	720.0	1.9979209899902344	1.52392578125	2.512774973809231
20.0	740.0	2.0166473388671875	1.4306640625	2.4725828902362634
20.0	760.0	1.9469280242919922	1.291259765625	2.3362107169721336
20.0	780.0	-0.7278804779052734	-1.009765625	1.2447636753806925
20.0	800.0	-2.1176109313964844	-1.3111572265625	2.4906644353539384
40.0	0.0	1.6320915222167969	0.2046433687210083	1.6448713157123944
40.0	20.0	1.5759429931640625	0.16752243041992188	1.584821782534775
40.0	40.0	1.5491409301757812	0.11792755126953125	1.5536230330727956
40.0	60.0	1.4114189147949219	0.11296463012695312	1.415932329138859
40.0	80.0	1.4283981323242188	-0.0335540771484375	1.4287921824116339
40.0	100.0	1.3501968383789062	-0.0096435546875	1.350231276676483
40.0	120.0	1.2762832641601562	0.06488800048828125	1.2779316973072818
40.0	140.0	1.2292823791503906	0.16314697265625	1.2400613300867598
40.0	160.0	1.1666297912597656	0.5430450439453125	1.2868267131235545
40.0	180.0	1.3090972900390625	0.606719970703125	1.4428599508052118
40.0	200.0	1.6455917358398438	0.54815673828125	1.7344878122337812
40.0	220.0	1.6902999877929688	0.70721435546875	1.832284419328503
40.0	240.0	1.6961746215820312	0.891387939453125	1.9161369485246702
40.0	260.0	1.6450386047363281	1.05401611328125	1.9537405094150446
40.0	280.0	1.638458251953125	1.10797119140625	1.9779144583068993
40.0	300.0	1.6562423706054688	0.818206787109375	1.847322694241769
40.0	320.0	1.6841621398925781	0.678314208984375	1.81562999522415
40.0	340.0	1.6754302978515625	0.634307861328125	1.7914835042225856
40.0	360.0	1.7455177307128906	0.25836181640625	1.7645347761973456
40.0	380.0	1.6864547729492188	0.38702392578125	1.7302939693388322
40.0	400.0	1.6752204895019531	0.612579345703125	1.7837088168278006
40.0	420.0	1.6556892395019531	0.634368896484375	1.7730568954856918
40.0	440.0	1.6609268188476562	0.64947509765625	1.7833944600236344
40.0	460.0	1.6983489990234375	0.70855712890625	1.8402289334231707
40.0	480.0	1.7761993408203125	0.769561767578125	1.9357451827264045
40.0	500.0	1.8644943237304688	0.846160888671875	2.0475173583491584
40.0	520.0	2.1485557556152344	1.5015869140625	2.621269748704069
40.0	540.0	2.5124855041503906	1.834716796875	3.1110720231619684
40.0	560.0	2.5745162963867188	1.940185546875	3.2237329474792773
40.0	580.0	2.488483428955078	1.9627685546875	3.169386403620436
40.0	600.0	2.4177093505859375	1.99658203125	3.135547529765902
40.0	620.0	2.2013473510742188	2.04541015625	3.004934752598154
40.0	640.0	1.9419784545898438	1.95751953125	2.7573833671284045
40.0	660.0	1.9110031127929688	1.857177734375	2.664778045947293
40.0	680.0	1.8738632202148438	1.7987060546875	2.5974423649512257
40.0	700.0	1.8766975402832031	1.645263671875	2.495773669164861
40.0	720.0	2.000934600830078	1.57470703125	2.5462602991578085
40.0	740.0	2.014934539794922	1.492919921875	2.507742230132481
40.0	760.0	1.9450607299804688	1.34326171875	2.3638132938900562
40.0	780.0	-0.3651695251464844	-0.5699462890625	0.6768955270289675
40.0	800.0	-1.9529495239257812	-1.3433837890625	2.3703779968009018
60.0	0.0	1.5876235961914062	-0.043540000915527344	1.5882205183359952
60.0	20.0	1.39593505859375	0.03848457336425781	1.3964654489811645
60.0	40.0	1.2028083801269531	0.09476470947265625	1.2065356809746912
60.0	60.0	1.0990371704101562	0.11232757568359375	1.1047625021705418
60.0	80.0	1.0432357788085938	0.0912017822265625	1.0472147130687548
60.0	100.0	1.0145339965820312	0.06742095947265625	1.016771761998199
60.0	120.0	1.0864105224609375	0.0875091552734375	1.0899292066783595
60.0	140.0	1.0660591125488281	0.2455902099609375	1.0939819846218
60.0	160.0	1.0934371948242188	0.5496063232421875	1.2237941042401097
60.0	180.0	1.2914962768554688	0.6038970947265625	1.4257118692606583
60.0	200.0	1.5587615966796875	0.618804931640625	1.6770978679570752
60.0	220.0	1.6215057373046875	0.82080078125	1.8174143112159726
60.0	240.0	1.6307449340820312	1.041412353515625	1.9349079384015049
60.0	260.0	1.4244346618652344	1.3992919921875	1.9967554144970252
60.0	280.0	1.3478507995605469	1.30560302734375	1.8765130009901798
60.0	300.0	1.1739234924316406	1.091583251953125	1.6030129013914578
60.0	320.0	0.9736442565917969	1.02069091796875	1.4106002581943908
60.0	340.0	1.0291404724121094	0.823028564453125	1.317765582287833
60.0	360.0	1.2795829772949219	0.33245849609375	1.3220670358978983
60.0	380.0	1.3858108520507812	0.443389892578125	1.4550141973541542
60.0	400.0	1.4140548706054688	0.634246826171875	1.5497806985480707
60.0	420.0	1.4007415771484375	0.6640625	1.550179334741159
60.0	440.0	1.4250297546386719	0.662506103515625	1.5715037826238312
60.0	460.0	1.4599533081054688	0.667816162109375	1.6054413998095964
60.0	480.0	1.6039009094238281	0.73272705078125	1.763345416586657
60.0	500.0	1.7535667419433594	0.7744140625	1.916954214019626
60.0	520.0	2.0886802673339844	1.5130615234375	2.5791355979973933
60.0	540.0	2.4769821166992188	1.8857421875	3.1131116273216137
60.0	560.0	2.5385169982910156	2.00146484375	3.2326351590273283
60.0	580.0	2.4487876892089844	2.0093994140625	3.167687982118219
60.0	600.0	2.3861045837402344	2.0582275390625	3.1511578327816956
60.0	620.0	2.1404342651367188	2.088134765625	2.9902785226100828
60.0	640.0	1.8816337585449219	2.005615234375	2.7500978291058984
60.0	660.0	1.8733978271484375	1.9171142578125	2.6804750504849806
60.0	680.0	1.8437347412109375	1.8543701171875	2.6149658367684547
60.0	700.0	1.8615951538085938	1.7034912109375	2.5233744911179854
60.0	720.0	1.9928855895996094	1.639892578125	2.5808604458635966
60.0	740.0	2.0135345458984375	1.554931640625	2.5440388704859016
60.0	760.0	1.3251914978027344	0.2628173828125	1.3510016589764302
60.0	780.0	-2.3938941955566406	-1.1151123046875	2.640871990760863
60.0	800.0	-2.498249053955078	-1.044189453125	2.7076890422655495
80.0	0.0	1.1479110717773438	0.0761573314666748	1.150434599551463
80.0	20.0	0.9203720092773438	0.1899852752685547	0.9397760585799595
80.0	40.0	0.8212127685546875	0.19803619384765625	0.8447536595427813
80.0	60.0	0.7485275268554688	0.19490432739257812	0.7734863640017953
80.0	80.0	0.738311767578125	0.1700592041015625	0.7576439790851586
80.0	100.0	0.8315505981445312	0.10036468505859375	0.8375854984904159
80.0	120.0	0.8903045654296875	0.120941162109375	0.8984814877988921
80.0	140.0	0.8547210693359375	0.35089111328125	0.9239440890803531
80.0	160.0	0.911285400390625	0.7023162841796875	1.1505169464154212
80.0	180.0	1.0883255004882812	0.8012847900390625	1.3514842617511358
80.0	200.0	1.1254653930664062	1.134063720703125	1.5977399267731704
80.0	220.0	1.2082138061523438	1.3079071044921875	1.7805621571173165
80.0	240.0	1.3022308349609375	1.454742431640625	1.9524550417202284
80.0	260.0	1.0763092041015625	1.534576416015625	1.874397577736671
80.0	280.0	0.9761810302734375	1.3603515625	1.6743613043372394
80.0	300.0	0.6825180053710938	1.147979736328125	1.3355479409874165
80.0	320.0	0.44652557373046875	1.05194091796875	1.1427881618621452
80.0	340.0	0.6124343872070312	0.84747314453125	1.045603466585367
80.0	360.0	0.774658203125	0.548614501953125	0.949248757398254
80.0	380.0	0.7543487548828125	0.652923583984375	0.9976729176018816
80.0	400.0	0.5359115600585938	0.872711181640625	1.0241220663402444
80.0	420.0	0.39809417724609375	0.890716552734375	0.9756305403544177
80.0	440.0	0.27219390869140625	0.87005615234375	0.911639858803857
80.0	460.0	0.1796722412109375	0.862274169921875	0.8807944472896159
80.0	480.0	0.08501434326171875	0.77484130859375	0.7794911751030259
80.0	500.0	0.18909454345703125	0.696502685546875	0.721715135866799
80.0	520.0	0.7617111206054688	0.5965576171875	0.9675147657159898
80.0	540.0	1.8456954956054688	0.38818359375	1.8860748566679377
80.0	560.0	1.956787109375	0.580810546875	2.041165520671316
80.0	580.0	2.1099624633789062	1.2591552734375	2.4571148934255085
80.0	600.0	2.1132965087890625	1.640380859375	2.675232980109191
80.0	620.0	1.8918380737304688	1.98779296875	2.7441523616279304
80.0	640.0	1.6245193481445312	1.881103515625	2.4854805468948387
80.0	660.0	1.5021514892578125	1.8408203125	2.3759373980793477
80.0	680.0	1.385833740234375	1.8902587890625	2.3438458663487296
80.0	700.0	1.3162765502929688	1.8294677734375	2.2537826627466817
80.0	720.0	1.4149398803710938	1.784912109375	2.2777107154461205
80.0	740.0	1.5172348022460938	1.4212646484375	2.07894075097029
80.0	760.0	-0.9651031494140625	-1.1324462890625	1.4879041254799885
80.0	780.0	-2.39111328125	-1.0157470703125	2.5979154787287766
80.0	800.0	-2.4957962036132812	-0.990478515625	2.6851529527915483
100.0	0.0	0.7493515014648438	0.18876910209655762	0.772762218702465
100.0	20.0	0.658172607421875	0.18365859985351562	0.6833166633857712
100.0	40.0	0.6276779174804688	0.15347671508789062	0.6461692271895867
100.0	60.0	0.6761627197265625	0.049774169921875	0.6779922503535225
100.0	80.0	0.8592605590820312	-0.11699676513671875	0.8671891093910379
100.0	100.0	0.9891738891601562	-0.188751220703125	1.0070213534544086
100.0	120.0	1.0108489990234375	-0.09865570068359375	1.015651833112143
100.0	140.0	0.8629150390625	0.309967041015625	0.916897993866394
100.0	160.0	0.7756881713867188	0.7735595703125	1.0954846178980933
100.0	180.0	0.7637939453125	1.22967529296875	1.447578155760101
100.0	200.0	1.0602951049804688	1.453338623046875	1.7990049646638917
100.0	220.0	1.4119110107421875	1.5435333251953125	2.0918861891229943
100.0	240.0	1.2610092163085938	1.6878204345703125	2.106865459152134
100.0	260.0	0.48233795166015625	1.578948974609375	1.6509784262768887
100.0	280.0	-0.115509033203125	1.53009033203125	1.5344441211484443
100.0	300.0	-0.36234283447265625	1.316619873046875	1.3655695587540198
100.0	320.0	-0.48319244384765625	1.197540283203125	1.291347229712323
100.0	340.0	-0.48108673095703125	1.14971923828125	1.246314073408842
100.0	360.0	-0.029693603515625	0.8482666015625	0.8487861552924484
100.0	380.0	0.6438674926757812	0.713531494140625	0.9610892472893191
100.0	400.0	0.5224990844726562	0.849212646484375	0.9970794412802623
100.0	420.0	0.35390472412109375	0.849609375	0.9203720138308846
100.0	440.0	0.17440032958984375	0.812042236328125	0.8305588892678403
100.0	460.0	-0.035308837890625	0.8087158203125	0.8094862519258164
100.0	480.0	-0.1926422119140625	0.708892822265625	0.7346019706418337
100.0	500.0	-0.15291595458984375	0.59490966796875	0.6142481601200052
100.0	520.0	-0.07167816162109375	0.4774169921875	0.482767794371931
100.0	540.0	-0.12343597412109375	0.3546142578125	0.3754833039578904
100.0	560.0	-0.00864410400390625	0.47265625	0.4727352866013842
100.0	580.0	-0.0917816162109375	0.8388671875	0.8438732270539527
100.0	600.0	-0.08394622802734375	1.0723876953125	1.0756683216761913
100.0	620.0	0.6148605346679688	0.889892578125	1.0816479453565933
100.0	640.0	0.9397354125976562	0.4407958984375	1.037980572924855
100.0	660.0	1.1494827270507812	0.692138671875	1.3417773589135382
100.0	680.0	1.1067581176757812	0.4921875	1.211264655720412
100.0	700.0	1.0675506591796875	0.439697265625	1.1545553669326938
100.0	720.0	1.2535247802734375	0.4820556640625	1.3430197459510071
100.0	740.0	0.42226409912109375	-0.9888916015625	1.07527371819802
100.0	760.0	-2.0449295043945312	-0.999755859375	2.2762355889270136
100.0	780.0	-2.3366470336914062	-0.95263671875	2.523377910256332
100.0	800.0	-2.460845947265625	-0.9281005859375	2.6300443862777643
120.0	0.0	0.5644607543945312	0.23146116733551025	0.6100739424331778
120.0	20.0	0.5587921142578125	0.1403636932373047	0.5761515367817154
120.0	40.0	0.5845413208007812	0.06545257568359375	0.5881943517130528
120.0	60.0	0.763946533203125	-0.1943817138671875	0.7882883712696886
120.0	80.0	0.97882080078125	-0.4122314453125	1.0620851776324158
120.0	100.0	1.04443359375	-0.36273193359375	1.1056292269120787
120.0	120.0	1.0133285522460938	-0.13922119140625	1.0228476401369562
120.0	140.0	0.6820297241210938	0.6196746826171875	0.9214994611292007
120.0	160.0	0.42226409912109375	1.3359222412109375	1.4010693073394347
120.0	180.0	0.6517715454101562	1.6280059814453125	1.7536275610938767
120.0	200.0	1.4828948974609375	1.7381591796875	2.2847701439855186
120.0	220.0	2.0256118774414062	1.8006591796875	2.7102540396473094
120.0	240.0	1.15277099609375	1.8720855712890625	2.198541642922342
120.0	260.0	0.0665740966796875	1.494537353515625	1.4960193887119928
120.0	280.0	-0.571502685546875	1.42999267578125	1.5399657049347915
120.0	300.0	-0.7127532958984375	1.3048095703125	1.4867902594492528
120.0	320.0	-0.8491897583007812	1.1368408203125	1.4189891811891087
120.0	340.0	-0.9485321044921875	1.11895751953125	1.4668943669425913
120.0	360.0	-0.6092376708984375	0.88140869140625	1.0714718012753444
120.0	380.0	0.45507049560546875	0.697235107421875	0.8326019162794429
120.0	400.0	0.4754180908203125	0.778472900390625	0.9121635915348862
120.0	420.0	0.2539520263671875	0.786102294921875	0.826104381889746
120.0	440.0	0.05033111572265625	0.729461669921875	0.7311959717443046
120.0	460.0	-0.2140045166015625	0.7359619140625	0.7664449569776078
120.0	480.0	-0.38459014892578125	0.626708984375	0.7353051976880747
120.0	500.0	-0.38443756103515625	0.440277099609375	0.5844965036466027
120.0	520.0	-0.6371231079101562	0.23486328125	0.6790335893846586
120.0	540.0	-0.8286819458007812	0.144775390625	0.8412334283816771
120.0	560.0	-0.98028564453125	0.2059326171875	1.001682678145001
120.0	580.0	-0.6439208984375	0.724609375	0.9693775682273899
120.0	600.0	-0.42275238037109375	1.02978515625	1.1131832926981355
120.0	620.0	-0.1541748046875	1.1002197265625	1.1109695392393488
120.0	640.0	0.00266265869140625	1.113525390625	1.1135285740913279
120.0	660.0	0.9464874267578125	0.453125	1.049362051265256
120.0	680.0	0.8541183471679688	-0.467529296875	0.9737051886507407
120.0	700.0	0.7661819458007812	-0.6539306640625	1.0073033740995279
120.0	720.0	0.5361251831054688	-0.94091796875	1.0829389806801204
120.0	740.0	0.18292999267578125	-1.1121826171875	1.1271262379141027
120.0	760.0	-1.8442153930664062	-0.9771728515625	2.0871025844107107
120.0	780.0	-2.1882400512695312	-0.955322265625	2.387684056398368
120.0	800.0	-2.3010482788085938	-0.9427490234375	2.4866843190482286
140.0	0.0	0.497161865234375	0.13817882537841797	0.5160070813722252
140.0	20.0	0.6056060791015625	-0.07448387145996094	0.6101692963042569
140.0	40.0	0.57354736328125	-0.08180999755859375	0.5793526159666592
140.0	60.0	0.7231903076171875	-0.2896919250488281	0.7790543193320593
140.0	80.0	0.9658355712890625	-0.493438720703125	1.0845829253018906
140.0	100.0	1.0087432861328125	-0.3450775146484375	1.066133907365284
140.0	120.0	0.8500823974609375	0.10158538818359375	0.8561306404780445
140.0	140.0	0.4383087158203125	0.9800872802734375	1.0736319701451866
140.0	160.0	0.488128662109375	1.37921142578125	1.463042633616067
140.0	180.0	1.35198974609375	1.635955810546875	2.1223165851504637
140.0	200.0	2.0409393310546875	1.8400421142578125	2.7479425640446555
140.0	220.0	2.3481597900390625	1.9262237548828125	3.0371355507173425
140.0	240.0	1.013214111328125	1.8901519775390625	2.144592579859697
140.0	260.0	-0.310394287109375	1.3973388671875	1.4313981008870253
140.0	280.0	-0.9984283447265625	1.299835205078125	1.6390334712610095
140.0	300.0	-1.14013671875	1.11395263671875	1.5939894021902004
140.0	320.0	-1.3342437744140625	0.905059814453125	1.6122467916856305
140.0	340.0	-1.58624267578125	0.76873779296875	1.7627034977012228
140.0	360.0	-1.152984619140625	0.70867919921875	1.353366077371596
140.0	380.0	0.0739593505859375	0.598358154296875	0.6029116571709793
140.0	400.0	0.0743560791015625	0.65850830078125	0.6626929973201521
140.0	420.0	-0.1047821044921875	0.66253662109375	0.6707712454422409
140.0	440.0	-0.2425079345703125	0.605682373046875	0.6524271877759639
140.0	460.0	-0.4276275634765625	0.646453857421875	0.775092202786561
140.0	480.0	-0.540435791015625	0.509033203125	0.7424187808066158
140.0	500.0	-0.718017578125	0.240570068359375	0.757247119695364
140.0	520.0	-0.988922119140625	-0.0384521484375	0.9896694020959949
140.0	540.0	-1.2228546142578125	-0.111572265625	1.2279339469484174
140.0	560.0	-1.4384002685546875	-0.0301513671875	1.4387162463534888
140.0	580.0	-0.925933837890625	0.4931640625	1.0490778163188688
140.0	600.0	-0.3331298828125	-0.0140380859375	0.3334255339344283
140.0	620.0	-0.0621337890625	-0.046142578125	0.07739344454981296
140.0	640.0	0.116180419921875	-0.100341796875	0.15351340714519682
140.0	660.0	0.365509033203125	-0.3343505859375	0.4953656908485212
140.0	680.0	0.4891510009765625	-0.924072265625	1.0455516504954183
140.0	700.0	0.38580322265625	-1.28125	1.3380753675006307
140.0	720.0	0.078521728515625	-1.384033203125	1.386258839178863
140.0	740.0	-0.365936279296875	-1.3282470703125	1.3777335157059147
140.0	760.0	-1.57452392578125	-0.918701171875	1.8229474583931644
140.0	780.0	-1.925933837890625	-0.91943359375	2.1341460309098235
140.0	800.0	-2.040069580078125	-0.9117431640625	2.234537869174482
160.0	0.0	0.6417236328125	-0.16850495338439941	0.6634780631077044
160.0	20.0	0.5973052978515625	-0.21248817443847656	0.6339754278501181
160.0	40.0	0.557708740234375	-0.19380950927734375	0.5904245631917242
160.0	60.0	0.7446746826171875	-0.4112586975097656	0.850690366236998
160.0	80.0	0.90338134765625	-0.5002899169921875	1.0326605736335983
160.0	100.0	0.969970703125	-0.274932861328125	1.008182147808062
160.0	120.0	0.7197265625	0.3499908447265625	0.8003123866094284
160.0	140.0	0.83160400390625	0.9045562744140625	1.2287340122641495
160.0	160.0	1.2095794677734375	1.2619171142578125	1.7480038020884958
160.0	180.0	1.879302978515625	1.55621337890625	2.4399958536326465
160.0	200.0	2.3225860595703125	1.8695526123046875	2.9815487543029766
160.0	220.0	2.418853759765625	1.9408111572265625	3.1012257994456656
160.0	240.0	1.13995361328125	1.8770751953125	2.19611145648176
160.0	260.0	-0.6019744873046875	1.332305908203125	1.4619891642548843
160.0	280.0	-1.6909637451171875	1.0531005859375	1.9920791227766659
160.0	300.0	-1.8788604736328125	0.91802978515625	2.0911469020166296
160.0	320.0	-2.1110687255859375	0.712432861328125	2.2280421329156264
160.0	340.0	-2.34246826171875	0.502716064453125	2.3958048749050707
160.0	360.0	-1.7854461669921875	0.55767822265625	1.8705141045317268
160.0	380.0	-0.3751068115234375	0.441192626953125	0.5790993473740745
160.0	400.0	-0.322418212890625	0.461090087890625	0.5626344933920855
160.0	420.0	-0.40960693359375	0.46575927734375	0.6202495824100545
160.0	440.0	-0.4646148681640625	0.404937744140625	0.6163128688813884
160.0	460.0	-0.5819549560546875	0.479248046875	0.7538900856955976
160.0	480.0	-0.7492828369140625	0.231689453125	0.7842861546548856
160.0	500.0	-0.8297271728515625	-0.16845703125	0.8466551557427676
160.0	520.0	-1.0237579345703125	-0.35693359375	1.0841964300545184
160.0	540.0	-1.2509918212890625	-0.4169921875	1.3186595547631546
160.0	560.0	-1.4236602783203125	-0.307861328125	1.4565669175914846
160.0	580.0	-0.987884521484375	0.3236083984375	1.0395375045315567
160.0	600.0	-0.4209136962890625	-0.296875	0.5150758248537016
160.0	620.0	-0.1413726806640625	-0.4022216796875	0.4263431885802526
160.0	640.0	0.012298583984375	-0.447021484375	0.4471906334672598
160.0	660.0	0.143768310546875	-0.6102294921875	0.626936488213054
160.0	680.0	0.242279052734375	-1.3394775390625	1.3612124070279397
160.0	700.0	0.146636962890625	-1.5369873046875	1.5439664418815366
160.0	720.0	-0.180633544921875	-1.5418701171875	1.5524148723285403
160.0	740.0	-0.4701690673828125	-1.285888671875	1.3691488700576264
160.0	760.0	-0.1227569580078125	-0.61279296875	0.6249675937908863
160.0	780.0	-0.1546630859375	-0.597412109375	0.6171076879926205
160.0	800.0	-0.1959991455078125	-0.586669921875	0.6185444707315807
180.0	0.0	0.61767578125	-0.38233816623687744	0.7264336474201728
180.0	20.0	0.549407958984375	-0.33673858642578125	0.6443927226338066
180.0	40.0	0.55438232421875	-0.3398780822753906	0.6502744591458136
180.0	60.0	0.7314910888671875	-0.47939300537109375	0.8745838248509019
180.0	80.0	0.6717987060546875	-0.354949951171875	0.7598045599321374
180.0	100.0	0.7043304443359375	-0.09825897216796875	0.7111513203460743
180.0	120.0	0.566864013671875	0.49604034423828125	0.7532534985701828
180.0	140.0	0.9275360107421875	0.8887176513671875	1.2845785748933933
180.0	160.0	1.356964111328125	1.1740570068359375	1.7943693752215815
180.0	180.0	1.923583984375	1.46563720703125	2.4183192029958254
180.0	200.0	2.2389068603515625	1.8388519287109375	2.8972539317521386
180.0	220.0	2.250762939453125	1.924652099609375	2.96145564109045
180.0	240.0	1.4286346435546875	1.881256103515625	2.362228073615971
180.0	260.0	-0.2581024169921875	1.271331787109375	1.2972668848667672
180.0	280.0	-1.7033843994140625	0.75335693359375	1.8625426388571575
180.0	300.0	-1.9694976806640625	0.646636962890625	2.0729352319639736
180.0	320.0	-2.1302490234375	0.4840087890625	2.184542379938226
180.0	340.0	-2.2407379150390625	0.260528564453125	2.255832781211766
180.0	360.0	-1.7720489501953125	0.516143798828125	1.8456873795301947
180.0	380.0	-0.5582427978515625	0.3828125	0.6768902654857658
180.0	400.0	-0.53375244140625	0.273223876953125	0.5996190087417416
180.0	420.0	-0.760894775390625	0.204376220703125	0.7878645180522106
180.0	440.0	-0.81103515625	0.065643310546875	0.8136873287037321
180.0	460.0	-0.706512451171875	-0.051513671875	0.7083879601256194
180.0	480.0	-0.5951690673828125	-0.45562744140625	0.749548253371144
180.0	500.0	-0.6610260009765625	-0.64508056640625	0.9236256336428059
180.0	520.0	-0.7014007568359375	-0.720703125	1.0056719226839295
180.0	540.0	-0.8842926025390625	-0.805908203125	1.1964369765137963
180.0	560.0	-1.13934326171875	-0.672607421875	1.3230660648604264
180.0	580.0	-1.270721435546875	-0.156982421875	1.2803813680056624
180.0	600.0	-0.7967376708984375	-0.5037841796875	0.9426502086840454
180.0	620.0	-0.4502410888671875	-0.624755859375	0.7700889052101098
180.0	640.0	-0.269866943359375	-0.6739501953125	0.7259731626443838
180.0	660.0	-0.1038665771484375	-0.7470703125	0.7542561353196804
180.0	680.0	-0.1239166259765625	-1.4649658203125	1.47019732855059
180.0	700.0	-0.1390533447265625	-1.642578125	1.648453435620236
180.0	720.0	-0.2544708251953125	-1.6590576171875	1.6784598827566444
180.0	740.0	-0.5788116455078125	-1.3492431640625	1.4681553176502982
180.0	760.0	-0.239227294921875	-0.577880859375	0.6254406336876637
180.0	780.0	-0.2674102783203125	-0.555419921875	0.6164410325140419
180.0	800.0	-0.27410888671875	-0.5333251953125	0.5996427650971108
200.0	0.0	0.398040771484375	-0.3885917663574219	0.5562733290790217
200.0	20.0	0.4529571533203125	-0.37898826599121094	0.5905948598684769
200.0	40.0	0.45330810546875	-0.3819427490234375	0.5927634452420695
200.0	60.0	0.45281982421875	-0.3391304016113281	0.5657342331011624
200.0	80.0	0.37139892578125	-0.1432952880859375	0.3980837872346703
200.0	100.0	0.390838623046875	0.0936737060546875	0.4019074426670863
200.0	120.0	0.337799072265625	0.49691009521484375	0.600855936102775
200.0	140.0	0.76361083984375	0.780792236328125	1.0921254648789909
200.0	160.0	1.13946533203125	0.964202880859375	1.4926715775275567
200.0	180.0	1.44671630859375	1.1484222412109375	1.8471225518787537
200.0	200.0	1.769256591796875	1.594207763671875	2.381547245252207
200.0	220.0	1.6838531494140625	1.7209014892578125	2.407667619195269
200.0	240.0	1.3194580078125	1.7576141357421875	2.1977663398417238
200.0	260.0	0.1551971435546875	1.33172607421875	1.3407387851933046
200.0	280.0	-1.4629669189453125	0.48004150390625	1.539711678010177
200.0	300.0	-1.59027099609375	0.350006103515625	1.6283323105297636
200.0	320.0	-1.69091796875	0.263702392578125	1.7113569262117863
200.0	340.0	-1.541778564453125	-0.006805419921875	1.541793583962345
200.0	360.0	-0.8886260986328125	0.185028076171875	0.9076848198263746
200.0	380.0	-0.55584716796875	0.233306884765625	0.6028251625620155
200.0	400.0	-0.613006591796875	0.133209228515625	0.6273131436118237
200.0	420.0	-1.0771484375	0.09112548828125	1.080996119800246
200.0	440.0	-1.0078125	-0.044708251953125	1.0088036790917023
200.0	460.0	-0.8480682373046875	-0.2633056640625	0.8880031575689773
200.0	480.0	-0.7324676513671875	-0.6402587890625	0.9728515700101135
200.0	500.0	-0.695953369140625	-0.76043701171875	1.0308324504059472
200.0	520.0	-0.731658935546875	-0.7906494140625	1.077242448997885
200.0	540.0	-0.898834228515625	-0.844482421875	1.2333099899081108
200.0	560.0	-1.0694122314453125	-0.8134765625	1.343646768500434
200.0	580.0	-1.0760345458984375	-0.48876953125	1.1818400901328407
200.0	600.0	-0.563568115234375	-0.7550048828125	0.9421472250023043
200.0	620.0	-0.414520263671875	-0.8499755859375	0.9456667201950152
200.0	640.0	-0.338165283203125	-0.8848876953125	0.9473024818289655
200.0	660.0	-0.2472991943359375	-0.9398193359375	0.9718113375142354
200.0	680.0	-0.3680572509765625	-1.4951171875	1.5397537284755425
200.0	700.0	-0.352386474609375	-1.6292724609375	1.6669448039623151
200.0	720.0	-0.3600006103515625	-1.63525390625	1.6744120691631978
200.0	740.0	-0.744873046875	-1.373291015625	1.5622944887431403
200.0	760.0	-0.5515289306640625	-0.5838623046875	0.8031683212094731
200.0	780.0	-0.5718994140625	-0.548828125	0.7926419435003716
200.0	800.0	-0.5953369140625	-0.515380859375	0.7874283913192196
220.0	0.0	0.2238311767578125	-0.3687279224395752	0.43134751242518193
220.0	20.0	0.2425537109375	-0.3608551025390625	0.4347973179747428
220.0	40.0	0.1617889404296875	-0.3412513732910156	0.3776614370284118
220.0	60.0	0.1221923828125	-0.20824813842773438	0.24145033770117896
220.0	80.0	0.037811279296875	-0.0167694091796875	0.041363098606149847
220.0	100.0	0.0348052978515625	0.1053009033203125	0.11090396295268164
220.0	120.0	0.12872314453125	0.36177825927734375	0.38399629792975615
220.0	140.0	0.578826904296875	0.600738525390625	0.8342226087960013
220.0	160.0	0.9151763916015625	0.7605438232421875	1.1899473664060525
220.0	180.0	1.1179962158203125	0.9057159423828125	1.4388317854686574
220.0	200.0	1.309295654296875	1.1641845703125	1.7520219245529955
220.0	220.0	1.1745147705078125	1.2919158935546875	1.7460044736942189
220.0	240.0	0.8674163818359375	1.288360595703125	1.5531529879692663
220.0	260.0	0.05401611328125	1.1046142578125	1.1059341748298914
220.0	280.0	-1.335052490234375	0.00897216796875	1.335082638445675
220.0	300.0	-1.440521240234375	-0.036529541015625	1.440984334034619
220.0	320.0	-1.58258056640625	-0.114166259765625	1.5866931600141216
220.0	340.0	-1.3545379638671875	-0.25860595703125	1.3790033127478392
220.0	360.0	-0.8773956298828125	-0.0260009765625	0.8777808052809432
220.0	380.0	-0.7427520751953125	0.024444580078125	0.7431542119251825
220.0	400.0	-0.83856201171875	-0.038330078125	0.8394375750387074
220.0	420.0	-1.08624267578125	-0.1719970703125	1.0997754965830493
220.0	440.0	-0.975250244140625	-0.306915283203125	1.0224040442799525
220.0	460.0	-0.831085205078125	-0.510772705078125	0.9754954507082924
220.0	480.0	-0.753936767578125	-0.71929931640625	1.042023107271931
220.0	500.0	-0.7328033447265625	-0.77459716796875	1.0663027312483284
220.0	520.0	-0.7354278564453125	-0.7525634765625	1.05223852727962
220.0	540.0	-0.8499908447265625	-0.7919921875	1.1617814171263072
220.0	560.0	-0.9378509521484375	-0.7919921875	1.227524351492371
220.0	580.0	-0.7055511474609375	-0.548828125	0.893876240021213
220.0	600.0	-0.505859375	-0.916259765625	1.0466258478456236
220.0	620.0	-0.547088623046875	-0.9979248046875	1.1380509115491761
220.0	640.0	-0.5325775146484375	-1.0206298828125	1.151227243770301
220.0	660.0	-0.58831787109375	-1.093994140625	1.242151801178147
220.0	680.0	-0.6255645751953125	-1.47802734375	1.6049597710260444
220.0	700.0	-0.5286102294921875	-1.551025390625	1.6386300793916901
220.0	720.0	-0.5243072509765625	-1.570068359375	1.655298385952546
220.0	740.0	-0.60162353515625	-1.425048828125	1.5468403410159497
220.0	760.0	-0.8947906494140625	-1.081298828125	1.40351610677731
220.0	780.0	-1.0316619873046875	-0.9898681640625	1.429743137166226
220.0	800.0	-1.1428680419921875	-0.926513671875	1.4712494504938147
240.0	0.0	0.0249481201171875	-0.27323174476623535	0.2743683564942991
240.0	20.0	-0.0181884765625	-0.2642402648925781	0.26486550977838635
240.0	40.0	-0.100616455078125	-0.247039794921875	0.26674394333804546
240.0	60.0	-0.1345367431640625	-0.1118316650390625	0.17494701073925784
240.0	80.0	-0.1628875732421875	0.0161590576171875	0.16368713040372046
240.0	100.0	-0.2772369384765625	0.04454803466796875	0.28079324680026735
240.0	120.0	-0.061065673828125	0.2132720947265625	0.22184229287748267
240.0	140.0	0.3148040771484375	0.3982086181640625	0.507613741509636
240.0	160.0	0.59356689453125	0.5256195068359375	0.7928414244033457
240.0	180.0	0.79522705078125	0.7243194580078125	1.0756508446252324
240.0	200.0	0.943115234375	0.8234405517578125	1.2520066643550352
240.0	220.0	0.7971954345703125	0.8797760009765625	1.1872347589226244
240.0	240.0	0.6271820068359375	0.7550506591796875	0.9815593551214489
240.0	260.0	0.1209716796875	0.522430419921875	0.5362533831559123
240.0	280.0	-0.160125732421875	0.258209228515625	0.3038293203005203
240.0	300.0	-0.4630584716796875	0.058502197265625	0.4667393868951216
240.0	320.0	-0.7317352294921875	-0.06854248046875	0.7349384448433715
240.0	340.0	-0.7576141357421875	-0.12615966796875	0.7680465093328444
240.0	360.0	-0.883270263671875	-0.135467529296875	0.8935982375658444
240.0	380.0	-1.061126708984375	-0.425140380859375	1.1431247683246413
240.0	400.0	-1.1056976318359375	-0.59185791015625	1.254138365118508
240.0	420.0	-1.1228790283203125	-0.77532958984375	1.364548747802308
240.0	440.0	-0.9982452392578125	-0.82489013671875	1.2949661367606358
240.0	460.0	-0.873077392578125	-0.859161376953125	1.224917305404331
240.0	480.0	-0.8301849365234375	-0.850250244140625	1.1883318166621712
240.0	500.0	-0.7906341552734375	-0.829010009765625	1.145582805290191
240.0	520.0	-0.7412261962890625	-0.7137451171875	1.0290035793786871
240.0	540.0	-0.82989501953125	-0.7396240234375	1.1116516718327956
240.0	560.0	-0.8811492919921875	-0.741455078125	1.1515987615726595
240.0	580.0	-0.7475433349609375	-0.781494140625	1.0814592592768937
240.0	600.0	-0.7318572998046875	-1.0626220703125	1.2902638379775788
240.0	620.0	-0.8113555908203125	-1.0947265625	1.362616652400243
240.0	640.0	-0.8219451904296875	-1.1116943359375	1.3825549510330555
240.0	660.0	-0.8441925048828125	-1.1710205078125	1.4435892819696892
240.0	680.0	-0.6800384521484375	-1.32861328125	1.4925366151335566
240.0	700.0	-0.5961761474609375	-1.483642578125	1.5989438071510713
240.0	720.0	-0.569244384765625	-1.4832763671875	1.5887567312348805
240.0	740.0	-0.6645355224609375	-1.366455078125	1.5194758771188277
240.0	760.0	-0.8730010986328125	-1.242919921875	1.5188748633142408
240.0	780.0	-1.1031341552734375	-1.071533203125	1.5378843811971572
240.0	800.0	-1.219207763671875	-1.06298828125	1.6175325830018399
260.0	0.0	-0.2291259765625	-0.14425885677337646	0.2707569590855992
260.0	20.0	-0.22174072265625	-0.174407958984375	0.28211182931811174
260.0	40.0	-0.30126953125	-0.16418075561523438	0.3431015170091558
260.0	60.0	-0.198822021484375	-0.0706024169921875	0.21098553863303524
260.0	80.0	-0.20654296875	-0.0002288818359375	0.2065430955683542
260.0	100.0	-0.3843994140625	0.02392578125	0.3851432883226919
260.0	120.0	-0.22344970703125	0.08399200439453125	0.23871411431786435
260.0	140.0	0.0489501953125	0.18292236328125	0.1893586877054483
260.0	160.0	0.300384521484375	0.265411376953125	0.40084168915364926
260.0	180.0	0.485595703125	0.441619873046875	0.656377406042744
260.0	200.0	0.57525634765625	0.574005126953125	0.8126510636720299
260.0	220.0	0.513275146484375	0.5484466552734375	0.7511625055067495
260.0	240.0	0.4405517578125	0.3492889404296875	0.5622175870765495
260.0	260.0	0.293365478515625	0.093658447265625	0.3079532573766829
260.0	280.0	9.1552734375e-05	-0.146728515625	0.14672854418762235
260.0	300.0	-0.31951904296875	-0.212615966796875	0.3837941742088274
260.0	320.0	-0.619873046875	-0.349365234375	0.7115466683443853
260.0	340.0	-0.766937255859375	-0.41796875	0.8734361055061045
260.0	360.0	-0.95330810546875	-0.49365234375	1.0735403953472293
260.0	380.0	-1.149810791015625	-0.7938232421875	1.3972187355503976
260.0	400.0	-1.275970458984375	-0.929290771484375	1.5785062401418695
260.0	420.0	-1.31201171875	-1.09600830078125	1.7095639635646078
260.0	440.0	-1.337127685546875	-1.124237060546875	1.7469457392154515
260.0	460.0	-1.38525390625	-1.114105224609375	1.7776835590967224
260.0	480.0	-1.386474609375	-1.051025390625	1.7398178681057372
260.0	500.0	-1.352630615234375	-1.019073486328125	1.6935525831240916
260.0	520.0	-1.2008056640625	-0.842529296875	1.4668980397209832
260.0	540.0	-1.11883544921875	-0.8094482421875	1.3809414249739038
260.0	560.0	-1.114959716796875	-0.8118896484375	1.3792389101673919
260.0	580.0	-0.9217529296875	-0.9150390625	1.2988167496950322
260.0	600.0	-0.9202880859375	-1.096435546875	1.431468151783192
260.0	620.0	-0.949005126953125	-1.1171875	1.4658508249953563
260.0	640.0	-0.99298095703125	-1.133056640625	1.5065950125667837
260.0	660.0	-1.0308837890625	-1.1683349609375	1.5581168016232565
260.0	680.0	-0.862457275390625	-1.2607421875	1.5275154386180538
260.0	700.0	-0.702117919921875	-1.4114990234375	1.576483132367878
260.0	720.0	-0.652984619140625	-1.4130859375	1.5566633481888372
260.0	740.0	-0.70794677734375	-1.33447265625	1.5106309641439009
260.0	760.0	-0.862457275390625	-1.2296142578125	1.5019266875883142
260.0	780.0	-1.07855224609375	-0.992431640625	1.4656723743277358
260.0	800.0	-1.21820068359375	-0.9622802734375	1.552416255440283
280.0	0.0	-0.3094482421875	-0.051477789878845215	0.31370077692563053
280.0	20.0	-0.338226318359375	-0.07520675659179688	0.3464867943630682
280.0	40.0	-0.397247314453125	-0.08444595336914062	0.4061238085616787
280.0	60.0	-0.049774169921875	-0.09052276611328125	0.10330459416798222
280.0	80.0	-0.388824462890625	-0.0176849365234375	0.3892264378507979
280.0	100.0	-0.495635986328125	0.01410675048828125	0.4958366982715095
280.0	120.0	-0.38623046875	0.0303497314453125	0.3874210644630043
280.0	140.0	-0.31390380859375	0.0630950927734375	0.32018212283285014
280.0	160.0	-0.047210693359375	0.108062744140625	0.11792542659950447
280.0	180.0	0.147552490234375	0.1482696533203125	0.20917845842746569
280.0	200.0	0.237335205078125	0.230255126953125	0.33067419472598003
280.0	220.0	0.381103515625	0.2183074951171875	0.4392016075176359
280.0	240.0	0.411102294921875	0.094268798828125	0.4217720987957001
280.0	260.0	0.272491455078125	-0.087310791015625	0.2861376719664294
280.0	280.0	0.066192626953125	-0.316802978515625	0.32364423532534475
280.0	300.0	-0.24395751953125	-0.41558837890625	0.4819014131726167
280.0	320.0	-0.54052734375	-0.521026611328125	0.7507586423435295
280.0	340.0	-0.720458984375	-0.609588623046875	0.9437475496735562
280.0	360.0	-0.90301513671875	-0.751312255859375	1.1746941912462519
280.0	380.0	-1.1060791015625	-0.899566650390625	1.4257037340935586
280.0	400.0	-1.275177001953125	-1.012786865234375	1.6284390135038622
280.0	420.0	-1.391326904296875	-1.121185302734375	1.786853949736211
280.0	440.0	-1.512664794921875	-1.135284423828125	1.8913025947168782
280.0	460.0	-1.60205078125	-1.13043212890625	1.9607252494338037
280.0	480.0	-1.657257080078125	-1.148193359375	2.0161470730038324
280.0	500.0	-1.47705078125	-1.08392333984375	1.8320941070396097
280.0	520.0	-1.356842041015625	-1.048583984375	1.714802815648259
280.0	540.0	-1.317962646484375	-1.0687255859375	1.696820531336638
280.0	560.0	-1.314300537109375	-1.0792236328125	1.7006203431298244
280.0	580.0	-1.040618896484375	-0.9727783203125	1.4244947694499854
280.0	600.0	-1.095001220703125	-1.060791015625	1.5245672343888454
280.0	620.0	-1.130096435546875	-1.112060546875	1.585495699632035
280.0	640.0	-1.16534423828125	-1.125	1.619769179141061
280.0	660.0	-1.19195556640625	-1.1484375	1.6551938749563733
280.0	680.0	-1.0045166015625	-1.2584228515625	1.6101806346336949
280.0	700.0	-0.84808349609375	-1.4017333984375	1.6383229646933906
280.0	720.0	-0.812103271484375	-1.3759765625	1.5977556834838489
280.0	740.0	-0.804962158203125	-1.3115234375	1.5388495063685887
280.0	760.0	-0.885589599609375	-1.1912841796875	1.4843944676904495
280.0	780.0	-0.989959716796875	-0.8916015625	1.3322813468381933
280.0	800.0	-0.96795654296875	-0.86669921875	1.2992718748814176
300.0	0.0	-0.08233642578125	-0.15338218212127686	0.1740844071211314
300.0	20.0	-0.205841064453125	-0.1384105682373047	0.24804844126696127
300.0	40.0	-0.32904052734375	-0.09844589233398438	0.3434519796887005
300.0	60.0	-0.307830810546875	-0.0669097900390625	0.315018615203955
300.0	80.0	-0.675506591796875	-0.03920745849609375	0.6766434662085734
300.0	100.0	-0.574615478515625	0.01009368896484375	0.5747041244907328
300.0	120.0	-0.435546875	0.00177001953125	0.4355504715775275
300.0	140.0	-0.405181884765625	0.0067291259765625	0.4052377584562335
300.0	160.0	-0.298736572265625	0.0482635498046875	0.30261016150943204
300.0	180.0	-0.22186279296875	0.0194244384765625	0.22271148985632552
300.0	200.0	-0.17645263671875	0.0560150146484375	0.18513026460053425
300.0	220.0	-0.091217041015625	0.0477752685546875	0.10297099036679566
300.0	240.0	-0.0501708984375	-0.03717041015625	0.062440038766882526
300.0	260.0	0.030548095703125	-0.137725830078125	0.14107299678462865
300.0	280.0	0.033294677734375	-0.2904052734375	0.29230764342682697
300.0	300.0	-0.187652587890625	-0.37896728515625	0.42288260423047347
300.0	320.0	-0.39837646484375	-0.477081298828125	0.6215387143476537
300.0	340.0	-0.570404052734375	-0.5758056640625	0.8105016632569338
300.0	360.0	-0.811126708984375	-0.728515625	1.0902575631000977
300.0	380.0	-1.0283203125	-0.872161865234375	1.3483727171183797
300.0	400.0	-1.21630859375	-0.961517333984375	1.5504586994765526
300.0	420.0	-1.3515625	-1.05755615234375	1.7161428281953595
300.0	440.0	-1.472320556640625	-1.08026123046875	1.8261139470362788
300.0	460.0	-1.569488525390625	-1.078765869140625	1.9044763143067878
300.0	480.0	-1.634124755859375	-1.095062255859375	1.967110841289907
300.0	500.0	-1.3323974609375	-1.0450439453125	1.6933398482132913
300.0	520.0	-1.142578125	-1.039306640625	1.544552707088929
300.0	540.0	-1.123809814453125	-1.0618896484375	1.5461429832068845
300.0	560.0	-1.159210205078125	-1.0703125	1.5777633368834245
300.0	580.0	-1.184356689453125	-0.985107421875	1.5404990751329828
300.0	600.0	-1.31646728515625	-1.0775146484375	1.7012124883400241
300.0	620.0	-1.224273681640625	-1.134033203125	1.6687951801667686
300.0	640.0	-1.217071533203125	-1.14306640625	1.6696897693975057
300.0	660.0	-1.1927490234375	-1.16796875	1.669371508648591
300.0	680.0	-0.9588623046875	-1.30712890625	1.6211116238263623
300.0	700.0	-0.83477783203125	-1.458251953125	1.6802835438233843
300.0	720.0	-0.81365966796875	-1.3966064453125	1.6163389552836476
300.0	740.0	-0.821929931640625	-1.3245849609375	1.5588759191380694
300.0	760.0	-0.902587890625	-1.198974609375	1.5007348247538006
300.0	780.0	-1.004486083984375	-0.8199462890625	1.296651151954769
300.0	800.0	-1.00360107421875	-0.7979736328125	1.282176678479611
320.0	0.0	-0.196044921875	-0.14162373542785645	0.24184890702567655
320.0	20.0	-0.352874755859375	-0.1177825927734375	0.3720125434488022
320.0	40.0	-0.494232177734375	-0.052112579345703125	0.49697199763580746
320.0	60.0	-0.8392333984375	-0.073638916015625	0.842457943760347
320.0	80.0	-0.65704345703125	-0.03387451171875	0.6579160941729271
320.0	100.0	-0.53619384765625	0.00760650634765625	0.536247798320171
320.0	120.0	-0.494903564453125	-0.0204620361328125	0.4953263904044574
320.0	140.0	-0.50030517578125	-0.0491943359375	0.502717964272055
320.0	160.0	-0.49517822265625	-0.0478668212890625	0.4974863865205979
320.0	180.0	-0.43511962890625	-0.1049652099609375	0.44760114696195363
320.0	200.0	-0.35321044921875	-0.09539794921875	0.3658666289133984
320.0	220.0	-0.27642822265625	-0.1235504150390625	0.30278254133489585
320.0	240.0	-0.191131591796875	-0.08099365234375	0.20758433732530857
320.0	260.0	-0.0643310546875	-0.139801025390625	0.1538922067470484
320.0	280.0	0.017608642578125	-0.260406494140625	0.2610011618442637
320.0	300.0	-0.0843505859375	-0.330474853515625	0.34106986110498444
320.0	320.0	-0.210479736328125	-0.42291259765625	0.4723947339472723
320.0	340.0	-0.4075927734375	-0.52398681640625	0.6638479138522847
320.0	360.0	-0.653228759765625	-0.6939697265625	0.953048683945457
320.0	380.0	-0.890289306640625	-0.848052978515625	1.2295563849973974
320.0	400.0	-1.133270263671875	-0.93267822265625	1.4677159662346604
320.0	420.0	-1.220947265625	-1.029083251953125	1.596785697859166
320.0	440.0	-1.28948974609375	-1.0621337890625	1.6706022839530619
320.0	460.0	-1.332977294921875	-1.07244873046875	1.7108403631728102
320.0	480.0	-1.338226318359375	-1.090728759765625	1.7264237331922734
320.0	500.0	-1.10284423828125	-0.972137451171875	1.4701417067347964
320.0	520.0	-1.011871337890625	-0.97412109375	1.404562390829706
320.0	540.0	-1.06939697265625	-0.978515625	1.449518096987924
320.0	560.0	-1.14874267578125	-0.9798583984375	1.5098782123567347
320.0	580.0	-1.286041259765625	-0.9510498046875	1.5994992506455536
320.0	600.0	-1.5146484375	-1.1907958984375	1.926695295306646
320.0	620.0	-1.33154296875	-1.30517578125	1.8645349279616918
320.0	640.0	-1.288116455078125	-1.314208984375	1.8402144593647243
320.0	660.0	-1.22021484375	-1.341552734375	1.8134740152582491
320.0	680.0	-0.99578857421875	-1.47412109375	1.7789401011791564
320.0	700.0	-0.77459716796875	-1.62744140625	1.8023779579772343
320.0	720.0	-0.762115478515625	-1.5528564453125	1.7297928032980348
320.0	740.0	-0.788482666015625	-1.471435546875	1.6693793706687639
320.0	760.0	-0.8641357421875	-1.2769775390625	1.5418826856139414
320.0	780.0	-0.972137451171875	-0.84326171875	1.286911632661759
320.0	800.0	-0.997467041015625	-0.8131103515625	1.2868911926540483
340.0	0.0	0.29931640625	-0.29255151748657227	0.4185411585903007
340.0	20.0	0.01202392578125	-0.2244396209716797	0.22476146968086913
340.0	40.0	-0.42462158203125	-0.048564910888671875	0.42738979690248363
340.0	60.0	-0.889312744140625	-0.036167144775390625	0.8900478746967113
340.0	80.0	-0.700347900390625	-0.00775909423828125	0.7003908802411375
340.0	100.0	-0.601470947265625	0.02042388916015625	0.6018176099559024
340.0	120.0	-0.58050537109375	-0.0218658447265625	0.5809170345533848
340.0	140.0	-0.63677978515625	-0.0695648193359375	0.6405683092948647
340.0	160.0	-0.638671875	-0.0838470458984375	0.6441522265908194
340.0	180.0	-0.586700439453125	-0.115020751953125	0.5978688644128847
340.0	200.0	-0.516510009765625	-0.1085052490234375	0.5277840270922607
340.0	220.0	-0.41094970703125	-0.115386962890625	0.42684167195131345
340.0	240.0	-0.308258056640625	-0.0601043701171875	0.31406299494056705
340.0	260.0	-0.19073486328125	-0.11358642578125	0.2219947391103594
340.0	280.0	-0.00543212890625	-0.220733642578125	0.22080047325642568
340.0	300.0	-0.03607177734375	-0.30438232421875	0.3065122712348485
340.0	320.0	-0.15887451171875	-0.388519287109375	0.41974795643320073
340.0	340.0	-0.315948486328125	-0.494049072265625	0.5864366392199231
340.0	360.0	-0.55126953125	-0.647430419921875	0.8503318438849683
340.0	380.0	-0.77191162109375	-0.782745361328125	1.099335186128543
340.0	400.0	-0.99102783203125	-0.87457275390625	1.3217464453274392
340.0	420.0	-1.079742431640625	-0.92938232421875	1.4246386290057755
340.0	440.0	-1.09259033203125	-0.962158203125	1.45585096815879
340.0	460.0	-1.04693603515625	-0.998687744140625	1.4468767300656193
340.0	480.0	-0.986907958984375	-1.019744873046875	1.4191077921046351
340.0	500.0	-0.888885498046875	-0.967681884765625	1.3139732336473195
340.0	520.0	-0.856781005859375	-1.017333984375	1.3300534304176337
340.0	540.0	-0.949676513671875	-1.021484375	1.3947457865106128
340.0	560.0	-1.065032958984375	-1.01171875	1.46896903739479
340.0	580.0	-1.1600341796875	-1.0804443359375	1.5852568438908177
340.0	600.0	-1.471923828125	-1.2423095703125	1.9261082067973707
340.0	620.0	-1.396942138671875	-1.5614013671875	2.095094644223059
340.0	640.0	-1.45050048828125	-1.5972900390625	2.157611442172206
340.0	660.0	-1.291229248046875	-1.6297607421875	2.079277049309988
340.0	680.0	-0.919525146484375	-1.7213134765625	1.9515241683394011
340.0	700.0	-0.71197509765625	-1.8143310546875	1.949026863767168
340.0	720.0	-0.710235595703125	-1.70703125	1.8488889338952557
340.0	740.0	-0.739959716796875	-1.5845947265625	1.7488512886840308
340.0	760.0	-0.827392578125	-1.418701171875	1.6423432934121394
340.0	780.0	-0.989044189453125	-1.010009765625	1.413622345376889
340.0	800.0	-1.021514892578125	-0.8170166015625	1.3080553516528401
360.0	0.0	1.92974853515625	-0.3672144412994385	1.9643767089936064
360.0	20.0	-0.00726318359375	-0.1970386505126953	0.19717247179000572
360.0	40.0	-0.69622802734375	-0.03456878662109375	0.6970856956410914
360.0	60.0	-0.943328857421875	-0.022396087646484375	0.9435946788673245
360.0	80.0	-0.74505615234375	0.0190582275390625	0.7452998632645815
360.0	100.0	-0.71466064453125	0.0219573974609375	0.7149978770213792
360.0	120.0	-0.719207763671875	-0.0224761962890625	0.7195588834317342
360.0	140.0	-0.785797119140625	-0.062530517578125	0.788281154207237
360.0	160.0	-0.762237548828125	-0.08782958984375	0.7672809900522948
360.0	180.0	-0.72283935546875	-0.0965118408203125	0.729253912730678
360.0	200.0	-0.6365966796875	-0.1119537353515625	0.6463659733063902
360.0	220.0	-0.512298583984375	-0.1044464111328125	0.522837347509644
360.0	240.0	-0.426025390625	-0.055450439453125	0.4296188830728097
360.0	260.0	-0.32574462890625	-0.1339111328125	0.3521956200074009
360.0	280.0	-0.2252197265625	-0.35345458984375	0.4191110500983013
360.0	300.0	-0.1953125	-0.326171875	0.3801776751694734
360.0	320.0	-0.211090087890625	-0.4027099609375	0.45468047884635926
360.0	340.0	-0.279205322265625	-0.48480224609375	0.5594540461905665
360.0	360.0	-0.323516845703125	-0.511383056640625	0.6051245987999565
360.0	380.0	-0.382080078125	-0.5531005859375	0.6722391272935635
360.0	400.0	-0.592010498046875	-0.83575439453125	1.024188380023912
360.0	420.0	-0.743377685546875	-0.83447265625	1.1175665516639084
360.0	440.0	-0.83062744140625	-0.7879638671875	1.1449144083337293
360.0	460.0	-0.82818603515625	-0.855377197265625	1.19061423577489
360.0	480.0	-0.82757568359375	-0.8990478515625	1.2219527615561945
360.0	500.0	-0.733978271484375	-0.94757080078125	1.1985885555537439
360.0	520.0	-0.60809326171875	-1.08056640625	1.2399198253370207
360.0	540.0	-0.65191650390625	-1.098388671875	1.277283368156289
360.0	560.0	-0.751495361328125	-1.0863037109375	1.3209091681468006
360.0	580.0	-0.74267578125	-1.1959228515625	1.407763752532604
360.0	600.0	-1.09185791015625	-1.2762451171875	1.6795699732716436
360.0	620.0	-1.6407470703125	-2.0447998046875	2.621689758531526
360.0	640.0	-1.922271728515625	-2.1025390625	2.848824162279734
360.0	660.0	-2.000885009765625	-2.18115234375	2.9598929657930038
360.0	680.0	-1.2344970703125	-2.2369384765625	2.5549709909382345
360.0	700.0	-0.60760498046875	-2.0057373046875	2.095749495456341
360.0	720.0	-0.608062744140625	-1.8958740234375	1.9909994006922558
360.0	740.0	-0.639678955078125	-1.729736328125	1.8442280039098202
360.0	760.0	-0.532012939453125	-0.9959716796875	1.1291578076093238
360.0	780.0	-0.835662841796875	-0.59521484375	1.0259693442692943
360.0	800.0	-0.968841552734375	-0.399658203125	1.0480365612085576
380.0	0.0	-0.589752197265625	-0.08407068252563477	0.5957143055525516
380.0	20.0	-0.68341064453125	-0.04643058776855469	0.6849860644853675
380.0	40.0	-0.7593994140625	0.066131591796875	0.7622734794757435
380.0	60.0	-0.746368408203125	0.06592941284179688	0.7492746413974857
380.0	80.0	-0.715972900390625	0.06250762939453125	0.7186963182222988
380.0	100.0	-0.72784423828125	0.05176544189453125	0.7296827366559724
380.0	120.0	-0.75836181640625	0.01023101806640625	0.7584308263208069
380.0	140.0	-0.8133544921875	-0.0292205810546875	0.8138792123643162
380.0	160.0	-0.818389892578125	-0.049041748046875	0.8198579811927966
380.0	180.0	-0.825225830078125	-0.056671142578125	0.8271694439649234
380.0	200.0	-0.796112060546875	-0.060760498046875	0.7984273611738862
380.0	220.0	-0.701904296875	-0.057586669921875	0.7042626403013857
380.0	240.0	-0.610992431640625	-0.03106689453125	0.6117817449531652
380.0	260.0	-0.598358154296875	-0.28350830078125	0.6621249409480318
380.0	280.0	-1.1278076171875	-0.1246337890625	1.134673346281749
380.0	300.0	-1.131500244140625	-0.052398681640625	1.132712860493766
380.0	320.0	-1.05389404296875	-0.155059814453125	1.0652399728996538
380.0	340.0	-1.07781982421875	-0.22357177734375	1.1007633320126449
380.0	360.0	-0.630706787109375	-0.200408935546875	0.661781529473936
380.0	380.0	-0.259185791015625	-0.412322998046875	0.48701902322471813
380.0	400.0	-0.451019287109375	-0.777435302734375	0.8987903244263026
380.0	420.0	-0.556610107421875	-0.7723388671875	0.9520095259253775
380.0	440.0	-0.67889404296875	-0.77099609375	1.0272935793414724
380.0	460.0	-0.732696533203125	-0.82269287109375	1.1016659066687848
380.0	480.0	-0.782562255859375	-0.880340576171875	1.1778808150022406
380.0	500.0	-0.679931640625	-0.9954833984375	1.2055265374464714
380.0	520.0	-0.443023681640625	-1.204833984375	1.2837035921112598
380.0	540.0	-0.295684814453125	-1.3006591796875	1.3338454975009435
380.0	560.0	-0.310272216796875	-1.2796630859375	1.3167408484691028
380.0	580.0	-0.297637939453125	-1.28076171875	1.3148912210587445
380.0	600.0	-0.523895263671875	-1.6597900390625	1.7405083226083462
380.0	620.0	-1.509368896484375	-2.4759521484375	2.8997471453605628
380.0	640.0	-2.50177001953125	-2.593994140625	3.6038394570544097
380.0	660.0	-2.986541748046875	-2.6923828125	4.020989532673804
380.0	680.0	-1.84234619140625	-2.77001953125	3.3267473141937884
380.0	700.0	-0.74932861328125	-2.29248046875	2.4118374883648817
380.0	720.0	-0.778564453125	-2.1904296875	2.324681660690594
380.0	740.0	-0.540374755859375	-1.7906494140625	1.870409099863571
380.0	760.0	-0.5960693359375	-0.712646484375	0.9290660175342866
380.0	780.0	-1.1427001953125	-0.4166259765625	1.216281604199407
380.0	800.0	-1.4183349609375	-0.2642822265625	1.4427470868778118
400.0	0.0	-0.62200927734375	-0.018843650817871094	0.622294644262539
400.0	20.0	-0.605560302734375	0.016447067260742188	0.6057836134043469
400.0	40.0	-0.656768798828125	0.08306503295898438	0.6620007966872965
400.0	60.0	-0.611602783203125	0.100372314453125	0.6197842898383967
400.0	80.0	-0.677886962890625	0.10120391845703125	0.6853998596207421
400.0	100.0	-0.730224609375	0.07647705078125	0.7342184412237746
400.0	120.0	-0.774993896484375	0.04628753662109375	0.7763749581448923
400.0	140.0	-0.846282958984375	0.008148193359375	0.8463221843496548
400.0	160.0	-0.845611572265625	-0.008636474609375	0.8456556745172474
400.0	180.0	-0.86865234375	-0.0094757080078125	0.8687040251688819
400.0	200.0	-0.85675048828125	-0.001434326171875	0.856751688916764
400.0	220.0	-0.77642822265625	0.010955810546875	0.7765055149333341
400.0	240.0	-0.724853515625	0.0345306396484375	0.7256755364406687
400.0	260.0	-0.679534912109375	-0.4971923828125	0.8420023529077977
400.0	280.0	-1.31060791015625	-0.375946044921875	1.3634619623797848
400.0	300.0	-1.95965576171875	-0.000457763671875	1.9596558151841545
400.0	320.0	-1.942291259765625	-0.035064697265625	1.9426077501019778
400.0	340.0	-2.18414306640625	0.081390380859375	2.1856590147200294
400.0	360.0	-1.5040283203125	0.153533935546875	1.5118445216577503
400.0	380.0	-0.128631591796875	-0.196868896484375	0.2351668531302263
400.0	400.0	-0.339569091796875	-0.695648193359375	0.7741017872527598
400.0	420.0	-0.435394287109375	-0.71240234375	0.8349163339089576
400.0	440.0	-0.547027587890625	-0.77703857421875	0.950277921314256
400.0	460.0	-0.6185302734375	-0.842681884765625	1.0453193091447295
400.0	480.0	-0.686187744140625	-0.924407958984375	1.1512530976472801
400.0	500.0	-0.65118408203125	-1.14422607421875	1.316546245907425
400.0	520.0	-0.4666748046875	-1.3148193359375	1.3951828767173302
400.0	540.0	-0.225677490234375	-1.40576171875	1.4237613351617049
400.0	560.0	-0.060791015625	-1.3861083984375	1.3874408238911273
400.0	580.0	0.107269287109375	-1.353759765625	1.3580030202403854
400.0	600.0	0.21148681640625	-1.85302734375	1.8650568383292858
400.0	620.0	-0.43853759765625	-2.7646484375	2.7992134980257055
400.0	640.0	-1.5743408203125	-2.9210205078125	3.3182691008360714
400.0	660.0	-2.482757568359375	-3.06494140625	3.9443568508682736
400.0	680.0	-1.80487060546875	-3.163330078125	3.642007013400091
400.0	700.0	-1.15301513671875	-2.639404296875	2.8802602222481166
400.0	720.0	-1.2449951171875	-2.54541015625	2.8335711929226988
400.0	740.0	-0.6285400390625	-1.8958740234375	1.997348465703915
400.0	760.0	-1.415130615234375	-0.2525634765625	1.4374919018439571
400.0	780.0	-1.886199951171875	-0.09326171875	1.8885041710266324
400.0	800.0	-2.117095947265625	-0.0028076171875	2.117097808945729
420.0	0.0	-0.139678955078125	0.0549161434173584	0.15008661932215256
420.0	20.0	-0.20233154296875	0.07152938842773438	0.21460313764938488
420.0	40.0	-0.305206298828125	0.11775588989257812	0.3271350400809362
420.0	60.0	-0.44537353515625	0.15497207641601562	0.47156540403878955
420.0	80.0	-0.608062744140625	0.1500701904296875	0.6263077221840953
420.0	100.0	-0.70758056640625	0.1198577880859375	0.717660189310124
420.0	120.0	-0.783233642578125	0.09394073486328125	0.7888471338179859
420.0	140.0	-0.84326171875	0.055145263671875	0.8450629126962351
420.0	160.0	-0.854248046875	0.0359344482421875	0.8550035147063564
420.0	180.0	-0.8670654296875	0.032745361328125	0.8676835356555284
420.0	200.0	-0.870513916015625	0.0330352783203125	0.8711405211506116
420.0	220.0	-0.863800048828125	0.059661865234375	0.8658579921203684
420.0	240.0	-0.824249267578125	0.0815277099609375	0.8282714667272743
420.0	260.0	-0.880523681640625	-0.27630615234375	0.9228580842973465
420.0	280.0	-1.564483642578125	-0.216552734375	1.5793999349942394
420.0	300.0	-2.09967041015625	0.0010986328125	2.099670697580878
420.0	320.0	-2.082366943359375	0.000457763671875	2.0823669936741327
420.0	340.0	-2.4952392578125	0.16461181640625	2.5006631128221253
420.0	360.0	-1.75933837890625	0.191925048828125	1.7697759055485387
420.0	380.0	-0.113677978515625	0.01458740234375	0.11461010036876045
420.0	400.0	-0.25201416015625	-0.491363525390625	0.5522221029654313
420.0	420.0	-0.334014892578125	-0.62786865234375	0.7111856248968571
420.0	440.0	-0.38525390625	-0.7720947265625	0.8628735939096209
420.0	460.0	-0.448760986328125	-0.88531494140625	0.9925567834271969
420.0	480.0	-0.5250244140625	-1.016387939453125	1.1439821147323244
420.0	500.0	-0.38873291015625	-1.2021484375	1.263437430671673
420.0	520.0	-0.0953369140625	-1.429443359375	1.432619085746189
420.0	540.0	0.446746826171875	-1.5311279296875	1.5949719319673852
420.0	560.0	0.91143798828125	-1.5185546875	1.7710808974776941
420.0	580.0	1.108306884765625	-1.471923828125	1.842526500927745
420.0	600.0	0.93255615234375	-2.306396484375	2.4877953534025945
420.0	620.0	-0.069061279296875	-3.27880859375	3.2795358291604275
420.0	640.0	-0.86529541015625	-3.427001953125	3.5345549272235166
420.0	660.0	-1.383209228515625	-3.576171875	3.8343543197508243
420.0	680.0	-1.323150634765625	-3.6531982421875	3.885432408240107
420.0	700.0	-1.488525390625	-2.987060546875	3.3373999684233957
420.0	720.0	-1.948394775390625	-2.8355712890625	3.440451530849556
420.0	740.0	-1.07586669921875	-1.714111328125	2.0237753827177314
420.0	760.0	-2.3839111328125	0.085693359375	2.3854508255229976
420.0	780.0	-2.65863037109375	0.15185546875	2.662963674835121
420.0	800.0	-2.61590576171875	0.1640625	2.621045489513603
440.0	0.0	0.12744140625	0.1505589485168457	0.19725442708713975
440.0	20.0	0.090087890625	0.16152000427246094	0.1849446939423723
440.0	40.0	0.013885498046875	0.19286727905273438	0.19336647689094166
440.0	60.0	-0.0882568359375	0.23600387573242188	0.25196646294779634
440.0	80.0	-0.393890380859375	0.21672821044921875	0.449578412891527
440.0	100.0	-0.59454345703125	0.17411041259765625	0.6195130007300863
440.0	120.0	-0.720458984375	0.14685821533203125	0.7352744273923619
440.0	140.0	-0.791351318359375	0.11016845703125	0.7989831024457071
440.0	160.0	-0.811614990234375	0.0914306640625	0.8167487120920696
440.0	180.0	-0.849365234375	0.083282470703125	0.8534384988335806
440.0	200.0	-0.912841796875	0.0919952392578125	0.9174656779237471
440.0	220.0	-0.93408203125	0.1053314208984375	0.9400021007064877
440.0	240.0	-0.911590576171875	0.1582183837890625	0.9252191283875373
440.0	260.0	-1.04302978515625	-0.1318359375	1.0513286104447062
440.0	280.0	-2.183624267578125	-0.09967041015625	2.1858977864064957
440.0	300.0	-2.656280517578125	0.023773193359375	2.6563868981734595
440.0	320.0	-2.68194580078125	0.03936767578125	2.6822347198231173
440.0	340.0	-3.2469482421875	0.163238525390625	3.251049015874138
440.0	360.0	-2.800994873046875	0.207672119140625	2.8086829632237307
440.0	380.0	-0.129608154296875	0.128997802734375	0.18286253517475712
440.0	400.0	-0.1334228515625	-0.263824462890625	0.295643373912888
440.0	420.0	-0.162689208984375	-0.447662353515625	0.47630805312855046
440.0	440.0	-0.13995361328125	-0.635833740234375	0.6510541905946942
440.0	460.0	-0.155120849609375	-0.76361083984375	0.7792072848160568
440.0	480.0	-0.158172607421875	-0.947784423828125	0.9608922352635832
440.0	500.0	-0.01971435546875	-1.140045166015625	1.1402156095963352
440.0	520.0	0.253692626953125	-1.42578125	1.4481754458013505
440.0	540.0	0.798309326171875	-1.5682373046875	1.759734645924353
440.0	560.0	1.261260986328125	-1.609619140625	2.0449090575132574
440.0	580.0	1.517333984375	-1.59326171875	2.2001784756181753
440.0	600.0	1.11761474609375	-2.57666015625	2.808601125381187
440.0	620.0	0.0264892578125	-3.9171142578125	3.9172038228227835
440.0	640.0	-0.636138916015625	-4.2139892578125	4.261734175828976
440.0	660.0	-0.97796630859375	-4.443359375	4.549709950771025
440.0	680.0	-1.168121337890625	-4.546875	4.6945265709824655
440.0	700.0	-1.92791748046875	-3.85400390625	4.3093168740401575
440.0	720.0	-2.44207763671875	-3.01318359375	3.8785330414224912
440.0	740.0	-2.38165283203125	-0.6766357421875	2.4759051152918
440.0	760.0	-3.211273193359375	0.3192138671875	3.227099783922604
440.0	780.0	-3.405517578125	0.353271484375	3.423791862334929
440.0	800.0	-3.142242431640625	0.3271484375	3.1592267407328456
460.0	0.0	0.1121826171875	0.2111414670944214	0.23909341004264797
460.0	20.0	0.0904541015625	0.21149253845214844	0.23002399507532373
460.0	40.0	0.037353515625	0.2260284423828125	0.22909417691322384
460.0	60.0	0.0787353515625	0.3224754333496094	0.33194828015775113
460.0	80.0	-0.060272216796875	0.30055999755859375	0.30654371996508323
460.0	100.0	-0.318572998046875	0.2394561767578125	0.3985323270100469
460.0	120.0	-0.524627685546875	0.2028350830078125	0.56247335878338
460.0	140.0	-0.665985107421875	0.166290283203125	0.6864318040384652
460.0	160.0	-0.7369384765625	0.1424102783203125	0.7505724519388699
460.0	180.0	-0.76953125	0.11199951171875	0.7776388849278314
460.0	200.0	-0.844573974609375	0.10638427734375	0.8512477976790478
460.0	220.0	-0.88970947265625	0.1110382080078125	0.8966116379859502
460.0	240.0	-0.9473876953125	0.19830322265625	0.9679192183986144
460.0	260.0	-1.157989501953125	-0.04931640625	1.1590391686906278
460.0	280.0	-2.24853515625	-0.12139892578125	2.251809949368075
460.0	300.0	-2.619964599609375	0.000885009765625	2.619964749085109
460.0	320.0	-2.60546875	0.01934814453125	2.6055405884237084
460.0	340.0	-2.992279052734375	0.065582275390625	2.992997655241036
460.0	360.0	-2.77935791015625	0.264007568359375	2.791868619562738
460.0	380.0	-0.0733642578125	0.240936279296875	0.2518583034283379
460.0	400.0	0.045379638671875	-0.05999755859375	0.07522644909339
460.0	420.0	0.009735107421875	-0.228515625	0.22872289606783155
460.0	440.0	0.047882080078125	-0.44427490234375	0.4468477172876198
460.0	460.0	0.083709716796875	-0.580902099609375	0.5869025183254825
460.0	480.0	0.130889892578125	-0.858795166015625	0.8687124386993189
460.0	500.0	0.3779296875	-1.08477783203125	1.148727031787912
460.0	520.0	0.692626953125	-1.3294677734375	1.4990719318311863
460.0	540.0	1.202606201171875	-1.5240478515625	1.9413870116360932
460.0	560.0	1.574432373046875	-1.6168212890625	2.2567561627397272
460.0	580.0	1.78045654296875	-1.63671875	2.418444493471329
460.0	600.0	1.34637451171875	-2.038330078125	2.44284953142738
460.0	620.0	0.24224853515625	-2.75	2.7606492629063455
460.0	640.0	-0.64166259765625	-4.2705078125	4.318445075007265
460.0	660.0	-0.936279296875	-5.2779541015625	5.3603561840569105
460.0	680.0	-1.14825439453125	-5.423095703125	5.543325279993333
460.0	700.0	-1.468719482421875	-3.4443359375	3.7444074255347246
460.0	720.0	-2.38067626953125	-2.525390625	3.4706220349019743
460.0	740.0	-3.4425048828125	0.0301513671875	3.4426369214791124
460.0	760.0	-3.47125244140625	0.43408203125	3.498288255965048
460.0	780.0	-3.685272216796875	0.455078125	3.7132637142746097
460.0	800.0	-3.343658447265625	0.4244384765625	3.370489553812245
480.0	0.0	0.07891845703125	0.22646057605743408	0.23981767109297458
480.0	20.0	-0.0450439453125	0.2572917938232422	0.26120494669530525
480.0	40.0	-0.078094482421875	0.2654571533203125	0.27670606866070796
480.0	60.0	-0.080352783203125	0.3622627258300781	0.3710671802980247
480.0	80.0	-0.143798828125	0.3713836669921875	0.39825109049277857
480.0	100.0	-0.186248779296875	0.329132080078125	0.3781752687923013
480.0	120.0	-0.334381103515625	0.269622802734375	0.4295429875375302
480.0	140.0	-0.461456298828125	0.235870361328125	0.5182439030815625
480.0	160.0	-0.57220458984375	0.217376708984375	0.6121035257594354
480.0	180.0	-0.63055419921875	0.14349365234375	0.6466753640083625
480.0	200.0	-0.676422119140625	0.09765625	0.683435166220437
480.0	220.0	-0.748260498046875	0.108795166015625	0.7561284025122484
480.0	240.0	-0.866668701171875	0.20037841796875	0.8895314204560758
480.0	260.0	-1.08880615234375	0.120819091796875	1.0954889731641406
480.0	280.0	-1.8433837890625	0.02001953125	1.8434924939933683
480.0	300.0	-2.016326904296875	0.042236328125	2.0167692214045965
480.0	320.0	-1.965087890625	0.058868408203125	1.9659694573836548
480.0	340.0	-2.191314697265625	0.030914306640625	2.1915327505669198
480.0	360.0	-1.766815185546875	0.09912109375	1.7695934253678822
480.0	380.0	0.009735107421875	0.28057861328125	0.2807474497610703
480.0	400.0	0.13427734375	0.055389404296875	0.14525285247773395
480.0	420.0	0.1519775390625	-0.07891845703125	0.17124629992991663
480.0	440.0	0.2069091796875	-0.27008056640625	0.3402277487055913
480.0	460.0	0.25384521484375	-0.41009521484375	0.4823022686415761
480.0	480.0	0.405792236328125	-0.707000732421875	0.8151793512529918
480.0	500.0	0.745452880859375	-0.97369384765625	1.2262869592983423
480.0	520.0	1.1348876953125	-1.2244873046875	1.6695326412839542
480.0	540.0	1.598785400390625	-1.3759765625	2.1093663164684147
480.0	560.0	1.856475830078125	-1.513671875	2.395350716039361
480.0	580.0	1.914215087890625	-1.5970458984375	2.4929450464108016
480.0	600.0	1.450897216796875	-1.865966796875	2.3636697782788665
480.0	620.0	0.213104248046875	-2.505615234375	2.5146612342953296
480.0	640.0	-0.594146728515625	-3.5821533203125	3.6310925002307073
480.0	660.0	-0.33209228515625	-3.42626953125	3.4423259849457017
480.0	680.0	-0.163909912109375	-2.3785400390625	2.384181028510868
480.0	700.0	-0.39947509765625	-1.4246826171875	1.479628640356659
480.0	720.0	-0.071685791015625	-2.5908203125	2.591811865143019
480.0	740.0	-2.50982666015625	-0.005859375	2.5098334997179528
480.0	760.0	-2.44793701171875	0.4093017578125	2.481919326305939
480.0	780.0	-2.5037841796875	0.4102783203125	2.5371762884300835
480.0	800.0	-2.535797119140625	0.428466796875	2.5717408161527895
500.0	0.0	-0.089630126953125	0.2589327096939087	0.2740067659877458
500.0	20.0	-0.157867431640625	0.2741527557373047	0.31635717069661257
500.0	40.0	-0.190185546875	0.27309417724609375	0.33279268604622864
500.0	60.0	-0.21307373046875	0.3228263854980469	0.38680394231393644
500.0	80.0	-0.238128662109375	0.35988616943359375	0.43153599463727965
500.0	100.0	-0.267547607421875	0.34275054931640625	0.43480991397835905
500.0	120.0	-0.279693603515625	0.32976531982421875	0.43240453051086886
500.0	140.0	-0.239227294921875	0.3407745361328125	0.4163616013901514
500.0	160.0	-0.1737060546875	0.342193603515625	0.3837580692599251
500.0	180.0	-0.35980224609375	0.21002197265625	0.41661359230410383
500.0	200.0	-0.35076904296875	0.1313018798828125	0.3745385229398617
500.0	220.0	-0.427459716796875	0.1428070068359375	0.45068353718047444
500.0	240.0	-0.65789794921875	0.22210693359375	0.6943782841770438
500.0	260.0	-0.88311767578125	0.310302734375	0.936047336536929
500.0	280.0	-1.607269287109375	0.1328125	1.6127472590090888
500.0	300.0	-1.80511474609375	0.059173583984375	1.8060843722281248
500.0	320.0	-1.732879638671875	0.07208251953125	1.7343781974372086
500.0	340.0	-1.82720947265625	-0.04742431640625	1.8278248063617397
500.0	360.0	-1.397613525390625	-0.054779052734375	1.3986866378761493
500.0	380.0	0.2222900390625	0.216827392578125	0.3105269386681872
500.0	400.0	0.173858642578125	0.135162353515625	0.22021736854070117
500.0	420.0	0.176544189453125	0.053558349609375	0.18448942420242123
500.0	440.0	0.261199951171875	-0.123779296875	0.28904451011402943
500.0	460.0	0.33929443359375	-0.23779296875	0.4143262104364653
500.0	480.0	0.567596435546875	-0.518218994140625	0.7685809258195515
500.0	500.0	0.964080810546875	-0.83575439453125	1.2759064296581533
500.0	520.0	1.325103759765625	-1.011474609375	1.6670275521284297
500.0	540.0	1.679351806640625	-1.1016845703125	2.008464931964651
500.0	560.0	1.942840576171875	-1.252685546875	2.3116770068003403
500.0	580.0	1.8204345703125	-1.2818603515625	2.2264653569496184
500.0	600.0	1.60284423828125	-1.424560546875	2.1444072383538066
500.0	620.0	1.48785400390625	-1.3804931640625	2.0296479775968916
500.0	640.0	1.52471923828125	-1.0755615234375	1.8659049671095662
500.0	660.0	1.440277099609375	-1.1717529296875	1.8567183555645785
500.0	680.0	1.4859619140625	-1.4556884765625	2.0801710869159633
500.0	700.0	2.026824951171875	-2.500244140625	3.2185773480565163
500.0	720.0	2.251373291015625	-3.460693359375	4.128568786289112
500.0	740.0	-2.0660400390625	0.4073486328125	2.1058144152948497
500.0	760.0	-2.320343017578125	0.539306640625	2.382192975358164
500.0	780.0	-2.415130615234375	0.5401611328125	2.474798969218238
500.0	800.0	-2.46527099609375	0.5604248046875	2.52816871388958
520.0	0.0	-0.34259033203125	0.3551524877548218	0.49345863571298554
520.0	20.0	-0.2877197265625	0.33009910583496094	0.4378904665852415
520.0	40.0	-0.25408935546875	0.313812255859375	0.4037815405514158
520.0	60.0	-0.22882080078125	0.3505363464355469	0.4186104263423861
520.0	80.0	-0.25897216796875	0.35596466064453125	0.4402015713400064
520.0	100.0	-0.2757568359375	0.34058380126953125	0.4382227267651289
520.0	120.0	-0.25762939453125	0.368072509765625	0.44927750597120325
520.0	140.0	-0.10980224609375	0.4149932861328125	0.4292737597181347
520.0	160.0	0.166748046875	0.488067626953125	0.515766342073891
520.0	180.0	0.07568359375	0.323699951171875	0.3324299396137317
520.0	200.0	0.0576171875	0.237518310546875	0.24440680870313722
520.0	220.0	0.02947998046875	0.2499847412109375	0.2517169841046434
520.0	240.0	-0.05078125	0.298492431640625	0.30278121985733475
520.0	260.0	-0.39056396484375	0.30718994140625	0.4968962373933267
520.0	280.0	-0.4207763671875	0.26715087890625	0.4984198463984873
520.0	300.0	-0.39068603515625	0.286651611328125	0.4845665324216284
520.0	320.0	-0.40533447265625	0.241424560546875	0.47178581279938037
520.0	340.0	-0.21685791015625	0.163604736328125	0.27165025850591695
520.0	360.0	0.26483154296875	0.18896484375	0.3253359161308059
520.0	380.0	0.4447021484375	0.19268798828125	0.48465313539974486
520.0	400.0	0.47540283203125	0.20068359375	0.5160249582178636
520.0	420.0	0.413818359375	0.1851806640625	0.45336245201653513
520.0	440.0	0.37969970703125	0.0767822265625	0.3873853092665133
520.0	460.0	0.45159912109375	-0.009368896484375	0.4516962944213539
520.0	480.0	0.62982177734375	-0.330291748046875	0.7111737551711962
520.0	500.0	0.8817138671875	-0.593475341796875	1.0628416273893557
520.0	520.0	1.2327880859375	-0.7742919921875	1.455779706547365
520.0	540.0	1.53741455078125	-0.912109375	1.7876204890627103
520.0	560.0	1.85205078125	-1.0545654296875	2.1312438485121117
520.0	580.0	1.773193359375	-1.0355224609375	2.0534170197107198
520.0	600.0	2.13128662109375	-0.857421875	2.297292957587632
520.0	620.0	1.97711181640625	-0.733154296875	2.108669333394759
520.0	640.0	1.737060546875	-0.531005859375	1.8164103518203853
520.0	660.0	1.6407470703125	-0.6104736328125	1.7506367427591434
520.0	680.0	1.68585205078125	-1.06640625	1.9948231568643895
520.0	700.0	2.01055908203125	-2.28076171875	3.0404311931128776
520.0	720.0	2.334228515625	-3.208251953125	3.9675563458994842
520.0	740.0	-1.80340576171875	0.8138427734375	1.978537945371993
520.0	760.0	-2.26904296875	0.636962890625	2.356751518100109
520.0	780.0	-2.38348388671875	0.634521484375	2.4664981152195056
520.0	800.0	-2.45782470703125	0.6378173828125	2.5392347871575476
540.0	0.0	-0.48046875	0.3978097438812256	0.6237810609928846
540.0	20.0	-0.383056640625	0.3634605407714844	0.5280491971633043
540.0	40.0	-0.30596923828125	0.3474693298339844	0.46298175984555434
540.0	60.0	-0.27020263671875	0.360137939453125	0.4502319405854137
540.0	80.0	-0.29388427734375	0.34836578369140625	0.45577043313140203
540.0	100.0	-0.3272705078125	0.31229400634765625	0.4523643793276849
540.0	120.0	-0.345703125	0.2961273193359375	0.45519450775668846
540.0	140.0	-0.3087158203125	0.3395233154296875	0.4588916423640627
540.0	160.0	-0.00775146484375	0.54522705078125	0.5452821490850802
540.0	180.0	0.02557373046875	0.3599853515625	0.36089260040857724
540.0	200.0	0.0408935546875	0.296875	0.2996782415190992
540.0	220.0	0.07733154296875	0.28131103515625	0.2917465784522735
540.0	240.0	0.10296630859375	0.3237762451171875	0.33975449608152125
540.0	260.0	-0.10357666015625	0.296112060546875	0.31370444199985353
540.0	280.0	-0.146240234375	0.257965087890625	0.2965336283130006
540.0	300.0	-0.1663818359375	0.29534912109375	0.33898970288311675
540.0	320.0	-0.234375	0.249908447265625	0.3426162177126408
540.0	340.0	-0.0345458984375	0.176666259765625	0.18001218413882256
540.0	360.0	0.461181640625	0.22406005859375	0.5127293784313528
540.0	380.0	0.65234375	0.182586669921875	0.6774143932610395
540.0	400.0	0.688232421875	0.2845458984375	0.7447350098105581
540.0	420.0	0.6715087890625	0.285888671875	0.7298331223606096
540.0	440.0	0.63604736328125	0.220367431640625	0.673140440966754
540.0	460.0	0.7432861328125	0.210357666015625	0.7724795291028123
540.0	480.0	0.825439453125	-0.030975341796875	0.8260204371410748
540.0	500.0	0.8753662109375	-0.2437744140625	0.908675942348311
540.0	520.0	1.15106201171875	-0.38525390625	1.2138221974831815
540.0	540.0	1.96905517578125	-0.3717041015625	2.003831885261165
540.0	560.0	2.08197021484375	-0.5068359375	2.1427745198779165
540.0	580.0	2.00439453125	-0.392333984375	2.042430755790871
540.0	600.0	1.90289306640625	-0.160888671875	1.9096824832716779
540.0	620.0	1.78485107421875	-0.161865234375	1.792175692067912
540.0	640.0	2.62689208984375	-1.671875	3.1137964074917717
540.0	660.0	3.66497802734375	-3.9609375	5.396396002872541
540.0	680.0	3.39215087890625	-3.1368408203125	4.620222712948288
540.0	700.0	3.336669921875	-3.2176513671875	4.635369077895406
540.0	720.0	3.2218017578125	-2.4984130859375	4.077017845757786
540.0	740.0	2.63604736328125	2.745849609375	3.806367793417613
540.0	760.0	-2.25042724609375	0.718505859375	2.3623449070610554
540.0	780.0	-2.37225341796875	0.70458984375	2.474678388595186
540.0	800.0	-2.45098876953125	0.705810546875	2.550591005325687
560.0	0.0	-0.55804443359375	0.41023576259613037	0.6926088151170168
560.0	20.0	-0.46337890625	0.3785209655761719	0.5983294511706437
560.0	40.0	-0.37554931640625	0.3708229064941406	0.5277754418632643
560.0	60.0	-0.35235595703125	0.33148956298828125	0.4837768605726919
560.0	80.0	-0.3543701171875	0.3042449951171875	0.4670580231720037
560.0	100.0	-0.3883056640625	0.293548583984375	0.48677721793675877
560.0	120.0	-0.4044189453125	0.276397705078125	0.48984729732859505
560.0	140.0	-0.38323974609375	0.2845458984375	0.4773249116729673
560.0	160.0	-0.29833984375	0.315216064453125	0.4340136284243746
560.0	180.0	-0.25982666015625	0.3390350341796875	0.4271471031496916
560.0	200.0	-0.2435302734375	0.2209625244140625	0.32883344002089976
560.0	220.0	-0.25567626953125	0.164520263671875	0.304034984763398
560.0	240.0	-0.2655029296875	0.1962890625	0.33018358791704727
560.0	260.0	-0.2586669921875	0.180633544921875	0.31549499266766695
560.0	280.0	-0.21588134765625	0.215423583984375	0.3049788136945774
560.0	300.0	-0.16241455078125	0.356536865234375	0.39178696070266317
560.0	320.0	-0.15771484375	0.324066162109375	0.360406505717345
560.0	340.0	-0.15924072265625	0.285247802734375	0.3266862664956604
560.0	360.0	-0.034423828125	0.34698486328125	0.34868824942789123
560.0	380.0	0.22119140625	0.33941650390625	0.4051286231837908
560.0	400.0	0.73114013671875	0.60845947265625	0.9512038842363052
560.0	420.0	1.12542724609375	0.506134033203125	1.2340008694553761
560.0	440.0	1.279541015625	0.49462890625	1.371817395123975
560.0	460.0	1.35308837890625	0.49658203125	1.4413333670221888
560.0	480.0	1.5064697265625	0.29583740234375	1.5352429142239319
560.0	500.0	1.65240478515625	0.092864990234375	1.6550122296885008
560.0	520.0	1.73193359375	0.2066650390625	1.7442202875584536
560.0	540.0	1.8319091796875	2.1798095703125	2.8473603574976765
560.0	560.0	1.7305908203125	2.3155517578125	2.8907999810534193
560.0	580.0	1.63983154296875	2.279541015625	2.8080873795578243
560.0	600.0	1.61322021484375	2.2864990234375	2.7983132858493804
560.0	620.0	1.681396484375	2.119140625	2.7051526992378823
560.0	640.0	1.82293701171875	2.2730712890625	2.913752294525796
560.0	660.0	2.3895263671875	2.017578125	3.1273723395148854
560.0	680.0	2.45587158203125	2.11328125	3.239947973198063
560.0	700.0	2.5064697265625	2.187744140625	3.3269527972325235
560.0	720.0	2.5323486328125	1.9732666015625	3.210384817891674
560.0	740.0	2.04754638671875	1.9119873046875	2.8014534904315616
560.0	760.0	0.74334716796875	1.8720703125	2.0142522848618065
560.0	780.0	0.19952392578125	1.2474365234375	1.2632923956729092
560.0	800.0	-2.09417724609375	1.0743408203125	2.353675112721919
580.0	0.0	-0.498291015625	0.38528263568878174	0.6298703403208382
580.0	20.0	-0.4581298828125	0.36719322204589844	0.5871233702061632
580.0	40.0	-0.43890380859375	0.3697929382324219	0.573919306492356
580.0	60.0	-0.391357421875	0.34021759033203125	0.5185640176757162
580.0	80.0	-0.36517333984375	0.33821868896484375	0.4977383345672068
580.0	100.0	-0.3829345703125	0.33821868896484375	0.5109117014764065
580.0	120.0	-0.384765625	0.3634033203125	0.5292509417996251
580.0	140.0	-0.38397216796875	0.38494873046875	0.5437096199849
580.0	160.0	-0.32598876953125	0.390869140625	0.5089669566420049
580.0	180.0	-0.27783203125	0.3513336181640625	0.44791288086049974
580.0	200.0	-0.260498046875	0.217437744140625	0.33932050483673043
580.0	220.0	-0.2713623046875	0.1280975341796875	0.3000774544483937
580.0	240.0	-0.26190185546875	0.1518402099609375	0.3027342584825107
580.0	260.0	-0.2496337890625	0.156463623046875	0.29461482308033204
580.0	280.0	-0.21331787109375	0.14495849609375	0.25790982865670603
580.0	300.0	-0.1533203125	0.326202392578125	0.3604373997642182
580.0	320.0	-0.14007568359375	0.35101318359375	0.37793048592416567
580.0	340.0	-0.12457275390625	0.35736083984375	0.3784509755167999
580.0	360.0	-0.06427001953125	0.4075927734375	0.4126287730745645
580.0	380.0	0.10638427734375	0.6173095703125	0.626409386955013
580.0	400.0	0.32757568359375	1.040924072265625	1.0912510035294194
580.0	420.0	0.4866943359375	1.410888671875	1.4924738594222833
580.0	440.0	0.70001220703125	1.848388671875	1.976501396991307
580.0	460.0	0.90594482421875	2.137664794921875	2.321712040709856
580.0	480.0	1.30047607421875	1.507965087890625	1.9912801726307607
580.0	500.0	1.57208251953125	1.21136474609375	1.9846531173720254
580.0	520.0	1.73040771484375	1.707275390625	2.4308640683971854
580.0	540.0	1.811279296875	2.423095703125	3.025248002691818
580.0	560.0	1.73333740234375	2.4359130859375	2.989670736486768
580.0	580.0	1.64959716796875	2.4095458984375	2.9201168218493416
580.0	600.0	1.62005615234375	2.3941650390625	2.890779855162959
580.0	620.0	1.67767333984375	2.2110595703125	2.775494957425248
580.0	640.0	1.82647705078125	2.422119140625	3.0335918559378685
580.0	660.0	2.38818359375	2.2664794921875	3.292468703869966
580.0	680.0	2.46240234375	2.30615234375	3.373686994237775
580.0	700.0	2.52081298828125	2.4053955078125	3.484311362506514
580.0	720.0	2.54522705078125	2.159423828125	3.3378573980178734
580.0	740.0	2.05352783203125	1.9996337890625	2.8662714189844993
580.0	760.0	0.77978515625	2.004638671875	2.150962829684558
580.0	780.0	-1.24151611328125	0.5670166015625	1.3648699886745508
580.0	800.0	-2.465576171875	0.7830810546875	2.5869444906159598
600.0	0.0	-0.54437255859375	0.38166677951812744	0.6648390881541523
600.0	20.0	-0.494384765625	0.3709583282470703	0.6180828243673718
600.0	40.0	-0.50408935546875	0.3768424987792969	0.6293777460183385
600.0	60.0	-0.4658203125	0.3626136779785156	0.5903196108843957
600.0	80.0	-0.4041748046875	0.3692474365234375	0.547449488193485
600.0	100.0	-0.41668701171875	0.361297607421875	0.5515106770171118
600.0	120.0	-0.40509033203125	0.413116455078125	0.5785874026985939
600.0	140.0	-0.41314697265625	0.4682464599609375	0.6244558977870047
600.0	160.0	-0.37225341796875	0.52667236328125	0.6449468082203942
600.0	180.0	-0.32366943359375	0.47454833984375	0.5744197325052111
600.0	200.0	-0.28851318359375	0.294097900390625	0.4119871747052023
600.0	220.0	-0.28515625	0.1309661865234375	0.31379329012353707
600.0	240.0	-0.27337646484375	0.1457977294921875	0.3098252240466279
600.0	260.0	-0.25775146484375	0.108978271484375	0.2798429582548416
600.0	280.0	-0.2252197265625	0.154510498046875	0.27312528121647883
600.0	300.0	-0.178466796875	0.245452880859375	0.3034757227670593
600.0	320.0	-0.17584228515625	0.11578369140625	0.2105382921100807
600.0	340.0	-0.18048095703125	-0.012908935546875	0.18094202515686975
600.0	360.0	-0.106201171875	0.177734375	0.20704636428651413
600.0	380.0	0.04400634765625	0.448577880859375	0.4507312656454291
600.0	400.0	0.32440185546875	1.05511474609375	1.103858546760429
600.0	420.0	0.3677978515625	0.8643798828125	0.939376304483428
600.0	440.0	0.58935546875	1.2781982421875	1.407526417115056
600.0	460.0	0.787353515625	1.416595458984375	1.620699926877952
600.0	480.0	1.25262451171875	1.08880615234375	1.6596888276843458
600.0	500.0	1.5948486328125	1.4822998046875	2.177327461031184
600.0	520.0	1.78057861328125	2.153564453125	2.7943335613054785
600.0	540.0	1.8160400390625	2.526123046875	3.1111571916942995
600.0	560.0	1.73486328125	2.5174560546875	3.0573412619320517
600.0	580.0	1.64984130859375	2.4891357421875	2.986264068460399
600.0	600.0	1.64111328125	2.5018310546875	2.9920580589443633
600.0	620.0	1.74163818359375	2.4150390625	2.977535429840024
600.0	640.0	1.9271240234375	2.671875	3.294347130667158
600.0	660.0	2.47515869140625	2.64306640625	3.6210786480676154
600.0	680.0	2.5345458984375	2.56591796875	3.6066408101778697
600.0	700.0	2.549072265625	2.5472412109375	3.6036380509253303
600.0	720.0	2.551025390625	2.2352294921875	3.391751970052973
600.0	740.0	2.06536865234375	2.076416015625	2.9286944429264445
600.0	760.0	0.7828369140625	2.058837890625	2.2026454762153844
600.0	780.0	-1.3209228515625	0.8052978515625	1.5470429242626673
600.0	800.0	-2.4727783203125	0.8739013671875	2.622658235641787
620.0	0.0	-0.614990234375	0.37373125553131104	0.7196443842187803
620.0	20.0	-0.55645751953125	0.37016868591308594	0.6683336195894176
620.0	40.0	-0.58160400390625	0.37899017333984375	0.6941878483868369
620.0	60.0	-0.56695556640625	0.355255126953125	0.6690626424375469
620.0	80.0	-0.4603271484375	0.40749359130859375	0.6147780986227269
620.0	100.0	-0.42724609375	0.40549468994140625	0.5890374930302068
620.0	120.0	-0.39434814453125	0.4268798828125	0.5811513515817144
620.0	140.0	-0.40020751953125	0.4876556396484375	0.6308518697525455
620.0	160.0	-0.385009765625	0.549041748046875	0.6705813602576391
620.0	180.0	-0.3448486328125	0.566436767578125	0.6631524645336133
620.0	200.0	-0.30865478515625	0.3696441650390625	0.48156472581292387
620.0	220.0	-0.30517578125	0.187103271484375	0.35796632755289093
620.0	240.0	-0.296630859375	0.17681884765625	0.34533284179185036
620.0	260.0	-0.28656005859375	0.068359375	0.29460086783925815
620.0	280.0	-0.2635498046875	0.114715576171875	0.28743375404998045
620.0	300.0	-0.21551513671875	0.21661376953125	0.3055622674765963
620.0	320.0	-0.21630859375	0.024139404296875	0.21765136932698248
620.0	340.0	-0.21807861328125	-0.0782470703125	0.2316913584559474
620.0	360.0	-0.12548828125	0.2373046875	0.26844147116373757
620.0	380.0	0.0234375	0.54400634765625	0.5445109941007094
620.0	400.0	0.29931640625	1.12286376953125	1.1620728703383205
620.0	420.0	0.346435546875	0.937164306640625	0.9991468989992331
620.0	440.0	0.587890625	1.388641357421875	1.5079589538529747
620.0	460.0	0.80670166015625	1.563751220703125	1.7595696771510254
620.0	480.0	1.30206298828125	1.2098388671875	1.7773795627297597
620.0	500.0	1.6641845703125	1.656707763671875	2.348231440526437
620.0	520.0	1.8406982421875	2.3876953125	3.014839784155474
620.0	540.0	1.8594970703125	2.59619140625	3.1934212331584324
620.0	560.0	1.79803466796875	2.603759765625	3.1642524526821574
620.0	580.0	1.75604248046875	2.6090087890625	3.144934348220359
620.0	600.0	1.76104736328125	2.6544189453125	3.185471354910254
620.0	620.0	1.86248779296875	2.6290283203125	3.221901719165681
620.0	640.0	2.05206298828125	2.89794921875	3.5509255388317436
620.0	660.0	2.5233154296875	2.84228515625	3.8007506715303094
620.0	680.0	2.53460693359375	2.638916015625	3.65897663908143
620.0	700.0	2.5489501953125	2.6217041015625	3.656566626540978
620.0	720.0	2.55572509765625	2.31884765625	3.450910782342274
620.0	740.0	2.086181640625	2.159423828125	3.0025431066272548
620.0	760.0	0.88177490234375	2.1461181640625	2.3202047652141236
620.0	780.0	-1.2269287109375	0.8720703125	1.505277612823164
620.0	800.0	-2.50628662109375	0.9464111328125	2.6790234525634458
