# Supplementary material for: Real-time emotion detection by quantitative facial motion analysis
Source: PLoS One. 2023 Mar 10;18(3):e0282730. doi: 10.1371/journal.pone.0282730 (PMC10004542; doi:10.1371/journal.pone.0282730)
Supplement: S1 Dataset — Data from each participant is organized into folders by Study ID and subsequently by emotions. The data files (.csv) contain the pixel displacement results after DISC-processing of videos. (ZIP) [file pone.0282730.s004.zip › S1_Dataset/1/sad/result/103425_cropped_result.csv]

pos_x	pos_y	disp_x	disp_y	disp_xy_indi
0.0	0.0	0.6983954906463623	0.33120226860046387	0.7729496775866246
0.0	20.0	0.4804827570915222	0.4533271789550781	0.660582478606298
0.0	40.0	0.5018928647041321	0.32798004150390625	0.5995559650823469
0.0	60.0	0.49555128812789917	0.19733810424804688	0.5333979813923494
0.0	80.0	0.5758571624755859	0.00604248046875	0.575888863535881
0.0	100.0	0.49884772300720215	0.13104248046875	0.515772413412033
0.0	120.0	0.609199047088623	-0.20761871337890625	0.643606253169435
0.0	140.0	0.6796844005584717	-0.48236083984375	0.8334523766702551
0.0	160.0	0.6740584373474121	-0.3078765869140625	0.7410416788069936
0.0	180.0	0.5467360019683838	-0.0161895751953125	0.5469756468010045
0.0	200.0	0.9168295860290527	-0.13623046875	0.9268954797786259
0.0	220.0	0.9594649076461792	-0.0577392578125	0.9612006715026938
0.0	240.0	0.7994110584259033	0.222747802734375	0.8298642201930476
0.0	260.0	0.6717023849487305	0.319915771484375	0.7439960986391362
0.0	280.0	0.7011358737945557	-0.056121826171875	0.7033783995080608
0.0	300.0	0.7333905696868896	-0.89105224609375	1.1540519195315162
0.0	320.0	0.737637996673584	-1.32342529296875	1.5151119827280226
0.0	340.0	0.6694022417068481	-0.937713623046875	1.1521311557500085
0.0	360.0	0.580021858215332	-0.294036865234375	0.6502945748846631
0.0	380.0	0.574568510055542	0.259490966796875	0.6304478841241538
0.0	400.0	0.655977725982666	0.562225341796875	0.8639468224051771
0.0	420.0	0.6912304162979126	0.5443115234375	0.8798150504294853
0.0	440.0	0.7156162261962891	0.524627685546875	0.8873222591807832
0.0	460.0	0.7194944620132446	0.366851806640625	0.8076215257800022
0.0	480.0	0.5994365215301514	0.1109619140625	0.6096201191861873
0.0	500.0	0.5938462018966675	0.198486328125	0.6261390691848279
0.0	520.0	1.1200425624847412	1.0150146484375	1.511538976778332
0.0	540.0	1.540837049484253	1.2203369140625	1.9655536107893175
0.0	560.0	1.6920242309570312	1.340087890625	2.158421078646494
0.0	580.0	1.7033729553222656	1.3521728515625	2.1748220261497195
0.0	600.0	1.705420970916748	1.276611328125	2.130304478505291
0.0	620.0	1.726494550704956	1.289794921875	2.1550764195518557
0.0	640.0	1.743192195892334	1.2242431640625	2.1301385768474543
0.0	660.0	1.7438907623291016	1.2154541015625	2.1256725203901654
0.0	680.0	1.7133746147155762	1.1986083984375	2.091008049519814
0.0	700.0	1.6571431159973145	1.16650390625	2.0265376064099567
0.0	720.0	1.5817590951919556	1.177734375	1.9720598604705473
0.0	740.0	1.4792853593826294	1.185546875	1.8957337807049968
0.0	760.0	1.3607677221298218	1.02685546875	1.7047348612884545
0.0	780.0	-2.0254101753234863	-3.1070556640625	3.708919152244597
0.0	800.0	-3.5447332859039307	-7.4869384765625	8.283681658539715
20.0	0.0	0.5269584655761719	0.28441786766052246	0.5988144519690152
20.0	20.0	0.4955863952636719	0.11603164672851562	0.5089884264037557
20.0	40.0	0.6259021759033203	-0.11952590942382812	0.6372126621655474
20.0	60.0	0.6415195465087891	-0.20352554321289062	0.6730304415796841
20.0	80.0	0.7338218688964844	-0.413909912109375	0.8425057570207575
20.0	100.0	0.6571712493896484	-0.40715789794921875	0.773079300516304
20.0	120.0	0.6238002777099609	-0.43451690673828125	0.7602182112475526
20.0	140.0	0.5884647369384766	-0.4320526123046875	0.7300412361088756
20.0	160.0	0.4212188720703125	-0.070343017578125	0.4270520791545016
20.0	180.0	0.3828907012939453	0.158447265625	0.41438004913534215
20.0	200.0	0.6111869812011719	0.1646575927734375	0.6329783952456394
20.0	220.0	0.5880947113037109	0.4174346923828125	0.7211845199864791
20.0	240.0	0.5782489776611328	0.674468994140625	0.8884144889764077
20.0	260.0	0.4990215301513672	0.9112548828125	1.0389455948240192
20.0	280.0	0.5447750091552734	1.118194580078125	1.243840395515527
20.0	300.0	0.7891693115234375	-0.363983154296875	0.8690638289920246
20.0	320.0	0.8037528991699219	-1.1417236328125	1.396263433828526
20.0	340.0	0.7501506805419922	-0.86279296875	1.1433012509579672
20.0	360.0	0.6709060668945312	-0.43182373046875	0.7978638259702197
20.0	380.0	0.6240062713623047	-0.1121826171875	0.6340100679788322
20.0	400.0	0.6509246826171875	0.493560791015625	0.8168875056384788
20.0	420.0	0.6864433288574219	0.726226806640625	0.9993046674644817
20.0	440.0	0.7054042816162109	0.719207763671875	1.007400123013881
20.0	460.0	0.7092704772949219	0.58758544921875	0.9210435766540943
20.0	480.0	0.6157474517822266	0.39886474609375	0.7336470609582901
20.0	500.0	0.6092472076416016	0.42620849609375	0.7435293149308808
20.0	520.0	1.1133270263671875	1.0545654296875	1.5334944776984316
20.0	540.0	1.5372543334960938	1.259765625	1.9875010228385193
20.0	560.0	1.691293716430664	1.400390625	2.1958069901122315
20.0	580.0	1.7065391540527344	1.3978271484375	2.205945743037198
20.0	600.0	1.6884689331054688	1.3363037109375	2.153284687617421
20.0	620.0	1.6259784698486328	1.391357421875	2.1400190325831097
20.0	640.0	1.510080337524414	1.32568359375	2.0094227072758395
20.0	660.0	1.4910430908203125	1.30322265625	1.980302701721708
20.0	680.0	1.4624691009521484	1.2799072265625	1.9434449773139182
20.0	700.0	1.4396781921386719	1.2158203125	1.884381152847606
20.0	720.0	1.4652595520019531	1.1832275390625	1.883351524259044
20.0	740.0	1.4411449432373047	1.2049560546875	1.8785147966269842
20.0	760.0	1.352956771850586	1.0509033203125	1.7131520116849512
20.0	780.0	-1.4930915832519531	-3.963623046875	4.235520054691807
20.0	800.0	-3.7136764526367188	-13.333984375	13.84147868212109
40.0	0.0	0.7643241882324219	-0.34003734588623047	0.8365505730764295
40.0	20.0	0.7125205993652344	-0.35276222229003906	0.795064016287242
40.0	40.0	0.7390480041503906	-0.4181251525878906	0.8491293162206347
40.0	60.0	0.6340370178222656	-0.4426994323730469	0.773295368790199
40.0	80.0	0.6641845703125	-0.6251373291015625	0.9121062567910799
40.0	100.0	0.5935859680175781	-0.5934295654296875	0.8393467403602834
40.0	120.0	0.5701675415039062	-0.5822906494140625	0.8149560882524035
40.0	140.0	0.5191650390625	-0.47418212890625	0.7031223429523703
40.0	160.0	0.48801422119140625	-0.1247100830078125	0.5036968184224219
40.0	180.0	0.5119056701660156	0.0360260009765625	0.51317179179538
40.0	200.0	0.5656623840332031	0.2553253173828125	0.6206165888910486
40.0	220.0	0.41991424560546875	0.7348785400390625	0.8463890608179869
40.0	240.0	0.4722251892089844	0.9905242919921875	1.0973308536399062
40.0	260.0	0.41490936279296875	1.420013427734375	1.4793876822115277
40.0	280.0	0.5753517150878906	1.839752197265625	1.9276197092264522
40.0	300.0	0.9761428833007812	-0.046600341796875	0.9772545832455063
40.0	320.0	1.0141716003417969	-0.77618408203125	1.277108360374536
40.0	340.0	0.9446372985839844	-0.622589111328125	1.1313517699727136
40.0	360.0	0.7617759704589844	-0.500885009765625	0.9116953560135302
40.0	380.0	0.6539344787597656	-0.226776123046875	0.6921399515235179
40.0	400.0	0.6551132202148438	0.675628662109375	0.941088423244047
40.0	420.0	0.6740188598632812	0.773895263671875	1.0262627843711174
40.0	440.0	0.6789932250976562	0.720306396484375	0.9898853997028253
40.0	460.0	0.6833953857421875	0.666839599609375	0.9548320820232764
40.0	480.0	0.609893798828125	0.54815673828125	0.8200282041321141
40.0	500.0	0.6264915466308594	0.642486572265625	0.8973743107207596
40.0	520.0	1.105377197265625	1.0875244140625	1.5506669853378554
40.0	540.0	1.5363311767578125	1.30419921875	2.015254099826162
40.0	560.0	1.6949043273925781	1.453125	2.2325485313065623
40.0	580.0	1.7067985534667969	1.4429931640625	2.2350370407775024
40.0	600.0	1.6912727355957031	1.393310546875	2.1912822150974725
40.0	620.0	1.6271934509277344	1.44970703125	2.17931388358763
40.0	640.0	1.5137481689453125	1.37158203125	2.042711626107112
40.0	660.0	1.4955635070800781	1.34765625	2.0131784749181394
40.0	680.0	1.4641304016113281	1.3255615234375	1.9750420717899897
40.0	700.0	1.4384574890136719	1.2626953125	1.914042684975701
40.0	720.0	1.4629554748535156	1.229248046875	1.910834760556202
40.0	740.0	1.4350929260253906	1.240966796875	1.8972322728844548
40.0	760.0	1.3463973999023438	1.0362548828125	1.6990026899968522
40.0	780.0	-1.2915496826171875	-4.2783203125	4.469018379803182
40.0	800.0	-3.598896026611328	-14.193359375	14.64252379059905
60.0	0.0	0.9158592224121094	-0.7882735729217529	1.2083763242649783
60.0	20.0	0.7092323303222656	-0.6493091583251953	0.9615679286765574
60.0	40.0	0.5263633728027344	-0.6001663208007812	0.7982844185200013
60.0	60.0	0.45538330078125	-0.6186981201171875	0.7682195743841523
60.0	80.0	0.403594970703125	-0.62738037109375	0.7459859451830093
60.0	100.0	0.3735084533691406	-0.6328506469726562	0.7348527104882427
60.0	120.0	0.4829216003417969	-0.6522903442382812	0.8116008657358478
60.0	140.0	0.4597587585449219	-0.4921112060546875	0.6734623635982688
60.0	160.0	0.4406700134277344	-0.1193695068359375	0.45655135515805284
60.0	180.0	0.5149612426757812	-0.003936767578125	0.5149762903252431
60.0	200.0	0.3651542663574219	0.45465087890625	0.5831338267749974
60.0	220.0	0.26348876953125	1.0293426513671875	1.0625312351139253
60.0	240.0	0.3787345886230469	1.33056640625	1.3834185375585035
60.0	260.0	0.2857666015625	2.9844970703125	2.998146979931517
60.0	280.0	1.076904296875	2.631927490234375	2.8437238224692734
60.0	300.0	1.6627311706542969	1.846405029296875	2.4847306650979704
60.0	320.0	2.4718589782714844	0.57647705078125	2.5381908120822585
60.0	340.0	2.6961288452148438	-0.856689453125	2.828962277778751
60.0	360.0	0.9297828674316406	-0.3148193359375	0.9816350619499755
60.0	380.0	0.6472358703613281	-0.201934814453125	0.6780058562952123
60.0	400.0	0.6621017456054688	0.63702392578125	0.9187917084690982
60.0	420.0	0.6360015869140625	0.758026123046875	0.989495640100896
60.0	440.0	0.589019775390625	0.773895263671875	0.9725524021537263
60.0	460.0	0.572662353515625	0.7459716796875	0.9404338988093979
60.0	480.0	0.5244331359863281	0.7288818359375	0.8979414484698182
60.0	500.0	0.5934982299804688	0.90191650390625	1.0796728805561535
60.0	520.0	1.0976295471191406	1.1961669921875	1.6234549873365323
60.0	540.0	1.5152816772460938	1.3839111328125	2.052142437775729
60.0	560.0	1.6682090759277344	1.5303955078125	2.263853336976657
60.0	580.0	1.6808280944824219	1.5	2.2528166998673926
60.0	600.0	1.6688232421875	1.4505615234375	2.211130875127594
60.0	620.0	1.5929374694824219	1.4937744140625	2.183760925968964
60.0	640.0	1.4838943481445312	1.41845703125	2.052793897583936
60.0	660.0	1.4767684936523438	1.403076171875	2.0370242826062768
60.0	680.0	1.4462738037109375	1.387939453125	2.0045158619580508
60.0	700.0	1.4267158508300781	1.333984375	1.9532108006443991
60.0	720.0	1.4513206481933594	1.3023681640625	1.9499985791368977
60.0	740.0	1.4221572875976562	1.317138671875	1.9383976969692678
60.0	760.0	0.65911865234375	-0.240478515625	0.701617641129871
60.0	780.0	-2.473773956298828	-2.2177734375	3.3223600959171966
60.0	800.0	-2.5588951110839844	-2.191650390625	3.369165419544762
80.0	0.0	0.5503311157226562	-0.7353696823120117	0.9184949137563108
80.0	20.0	0.3277435302734375	-0.5933361053466797	0.6778374108472192
80.0	40.0	0.22794342041015625	-0.5792999267578125	0.6225324152603526
80.0	60.0	0.1372528076171875	-0.5337333679199219	0.551098576690181
80.0	80.0	0.17420196533203125	-0.58441162109375	0.6098223246118225
80.0	100.0	0.3349761962890625	-0.7336654663085938	0.8065197260663218
80.0	120.0	0.41889190673828125	-0.7319412231445312	0.8433317162713291
80.0	140.0	0.43072509765625	-0.5470428466796875	0.696261434990049
80.0	160.0	0.378326416015625	-0.1485748291015625	0.4064546184973007
80.0	180.0	0.1633148193359375	0.2747344970703125	0.3196103472905836
80.0	200.0	-0.58428955078125	1.471282958984375	1.5830564817939925
80.0	220.0	-0.9813385009765625	2.3456878662109375	2.542690861899682
80.0	240.0	-0.6922760009765625	3.1803741455078125	3.254846504359714
80.0	260.0	0.2298126220703125	6.39874267578125	6.402868237917053
80.0	280.0	4.302040100097656	4.53668212890625	6.252122340580485
80.0	300.0	8.496376037597656	6.2110595703125	10.524526913749337
80.0	320.0	11.165977478027344	5.8310546875	12.596834991712386
80.0	340.0	6.5321807861328125	0.27716064453125	6.538058109683614
80.0	360.0	3.0174713134765625	0.570037841796875	3.070842924790262
80.0	380.0	2.287139892578125	-0.091156005859375	2.2889557238239693
80.0	400.0	1.3966827392578125	0.487548828125	1.4793331382574946
80.0	420.0	0.8438644409179688	0.650909423828125	1.0657346164379093
80.0	440.0	0.35193634033203125	0.68572998046875	0.7707689626340539
80.0	460.0	0.00492095947265625	0.769287109375	0.7693028483586127
80.0	480.0	-0.165740966796875	0.744659423828125	0.762881200168675
80.0	500.0	0.12827301025390625	0.8800048828125	0.8893045366652756
80.0	520.0	1.00079345703125	0.9962158203125	1.4121025119577784
80.0	540.0	1.5490646362304688	0.8267822265625	1.7558958105136762
80.0	560.0	1.5547866821289062	0.9808349609375	1.838314131894405
80.0	580.0	1.6037979125976562	1.1153564453125	1.953506525341734
80.0	600.0	1.5769577026367188	1.2686767578125	2.023940787601978
80.0	620.0	1.5050201416015625	1.495361328125	2.1216010766112823
80.0	640.0	1.3820419311523438	1.413818359375	1.9770994544456069
80.0	660.0	1.3266830444335938	1.4183349609375	1.9421024591419394
80.0	680.0	1.2529296875	1.4442138671875	1.9119588112706616
80.0	700.0	1.1930694580078125	1.4422607421875	1.8717720961928817
80.0	720.0	1.2114181518554688	1.3953857421875	1.8478731850819958
80.0	740.0	1.166229248046875	1.0792236328125	1.5889664277828495
80.0	760.0	-1.3770217895507812	-2.133544921875	2.5393311998548427
80.0	780.0	-2.5144424438476562	-2.0599365234375	3.250501389634274
80.0	800.0	-2.5643768310546875	-2.0594482421875	3.2889748545556357
100.0	0.0	0.201324462890625	-0.6311585903167725	0.6624897776485718
100.0	20.0	0.07916259765625	-0.5943965911865234	0.5996449153306016
100.0	40.0	0.0196075439453125	-0.5781478881835938	0.5784802817648296
100.0	60.0	0.0253448486328125	-0.5952224731445312	0.5957618264780922
100.0	80.0	0.18515777587890625	-0.7184371948242188	0.7419133405427589
100.0	100.0	0.39495849609375	-0.87200927734375	0.957283862503806
100.0	120.0	0.5612716674804688	-0.94708251953125	1.1009047113705919
100.0	140.0	0.5303726196289062	-0.76483154296875	0.9307321874588776
100.0	160.0	0.3877105712890625	-0.3979644775390625	0.5556034669368345
100.0	180.0	-0.37496185302734375	0.76959228515625	0.8560774945048597
100.0	200.0	-0.47537994384765625	1.497802734375	1.5714321882008868
100.0	220.0	-0.00136566162109375	1.99151611328125	1.9915165815253761
100.0	240.0	-1.2305450439453125	6.20733642578125	6.328132948035235
100.0	260.0	9.715576171875	7.38311767578125	12.202575423489044
100.0	280.0	10.104080200195312	9.860626220703125	14.118228860462525
100.0	300.0	11.24481201171875	9.651397705078125	14.81874741131927
100.0	320.0	11.760536193847656	8.413421630859375	14.46014782446615
100.0	340.0	7.781272888183594	1.27996826171875	7.885843424224727
100.0	360.0	3.4508438110351562	1.17620849609375	3.6457906459974856
100.0	380.0	2.0456619262695312	0.28363037109375	2.0652309565749656
100.0	400.0	1.5905838012695312	0.4306640625	1.647855686518099
100.0	420.0	0.9857559204101562	0.49359130859375	1.1024278273623924
100.0	440.0	0.5092086791992188	0.470306396484375	0.6931677903263618
100.0	460.0	-0.0171661376953125	0.60919189453125	0.6094337048817927
100.0	480.0	-0.12645721435546875	0.627105712890625	0.6397288505316951
100.0	500.0	0.15624237060546875	0.85089111328125	0.8651169660996262
100.0	520.0	0.8382949829101562	0.915283203125	1.2411614803461712
100.0	540.0	1.028839111328125	0.63037109375	1.2065975438537977
100.0	560.0	1.5394515991210938	0.8419189453125	1.75463350489856
100.0	580.0	0.618408203125	1.0833740234375	1.247448588259832
100.0	600.0	0.5565414428710938	1.2855224609375	1.4008234632557541
100.0	620.0	1.0462570190429688	1.1595458984375	1.561793981445667
100.0	640.0	1.19580078125	0.975830078125	1.5434324895542253
100.0	660.0	1.274017333984375	1.093994140625	1.6792686941089823
100.0	680.0	1.2087020874023438	1.034423828125	1.5909096116007229
100.0	700.0	1.1356582641601562	1.1021728515625	1.5825626962862078
100.0	720.0	1.1273574829101562	1.10546875	1.578922433655335
100.0	740.0	-1.6233291625976562	-2.6488037109375	3.106663591252886
100.0	760.0	-2.3951950073242188	-1.9249267578125	3.0728329186686034
100.0	780.0	-2.50579833984375	-1.9052734375	3.147871057017228
100.0	800.0	-2.54754638671875	-1.9114990234375	3.1849365942018806
120.0	0.0	-0.02649688720703125	-0.552495002746582	0.5531300146363491
120.0	20.0	-0.0728607177734375	-0.5598850250244141	0.5646059913258531
120.0	40.0	-0.06662750244140625	-0.5824432373046875	0.5862417153048255
120.0	60.0	0.0255279541015625	-0.6932144165039062	0.6936842968450869
120.0	80.0	0.31113433837890625	-0.9600296020507812	1.0091884924692023
120.0	100.0	0.64208984375	-1.2201614379882812	1.3787941478699892
120.0	120.0	1.1576156616210938	-1.7695541381835938	2.1145675368720487
120.0	140.0	1.2564239501953125	-1.747802734375	2.1525370010555265
120.0	160.0	-0.0036468505859375	-0.010223388671875	0.01085436295377922
120.0	180.0	-0.8018417358398438	1.17218017578125	1.4201959490961857
120.0	200.0	0.38678741455078125	1.51312255859375	1.5617760343212386
120.0	220.0	1.9012985229492188	1.7826690673828125	2.606308707189612
120.0	240.0	3.6789779663085938	10.630996704101562	11.249576427546168
120.0	260.0	14.047256469726562	7.71771240234375	16.02774154556921
120.0	280.0	12.708389282226562	12.19342041015625	17.612003277521442
120.0	300.0	11.890945434570312	11.37127685546875	16.452979081359334
120.0	320.0	13.005706787109375	9.740631103515625	16.24894776061019
120.0	340.0	7.189178466796875	3.574951171875	8.028982682055448
120.0	360.0	2.2422866821289062	5.795623779296875	6.214266212193041
120.0	380.0	2.0149002075195312	0.68084716796875	2.1268229151467493
120.0	400.0	2.3090286254882812	0.17132568359375	2.315375926968052
120.0	420.0	1.4693832397460938	0.224151611328125	1.4863818655068828
120.0	440.0	0.765625	0.19073486328125	0.7890256197969221
120.0	460.0	0.100860595703125	0.457366943359375	0.4683560404686663
120.0	480.0	-0.01751708984375	0.576324462890625	0.5765906129679544
120.0	500.0	0.32584381103515625	0.758026123046875	0.8250925962650438
120.0	520.0	0.20257568359375	0.51953125	0.5576285746893156
120.0	540.0	-0.09529876708984375	0.3062744140625	0.32075827614914626
120.0	560.0	-0.27002716064453125	0.1871337890625	0.3285326810145921
120.0	580.0	-0.24163818359375	0.806884765625	0.8422897581997528
120.0	600.0	0.08753204345703125	1.189697265625	1.1929130070828156
120.0	620.0	0.35755157470703125	1.1412353515625	1.1959353060393614
120.0	640.0	0.48889923095703125	1.1170654296875	1.2193677182184608
120.0	660.0	1.0494842529296875	0.7113037109375	1.2678210308796911
120.0	680.0	0.41204071044921875	-0.54345703125	0.681999334224426
120.0	700.0	0.07460784912109375	-0.6424560546875	0.6467736183202774
120.0	720.0	-0.405303955078125	-1.043212890625	1.1191802496328012
120.0	740.0	-1.3901901245117188	-2.092529296875	2.5122315658732757
120.0	760.0	-2.2548751831054688	-1.8922119140625	2.9436249793587823
120.0	780.0	-2.410003662109375	-1.8826904296875	3.058208774007671
120.0	800.0	-2.446624755859375	-1.88720703125	3.089906644994859
140.0	0.0	-0.175384521484375	-0.5240323543548584	0.5526026047595135
140.0	20.0	-0.1260833740234375	-0.6226768493652344	0.6353136831050854
140.0	40.0	-0.1279449462890625	-0.6250152587890625	0.6379764752716748
140.0	60.0	-0.0127410888671875	-0.7317924499511719	0.731903357794634
140.0	80.0	0.465667724609375	-1.1817169189453125	1.2701579847658617
140.0	100.0	0.9687347412109375	-1.61053466796875	1.8794331367617827
140.0	120.0	2.106353759765625	-2.924163818359375	3.6038118982378733
140.0	140.0	0.11651611328125	-0.5704345703125	0.5822126790630513
140.0	160.0	-0.89459228515625	0.3961639404296875	0.9783870524275443
140.0	180.0	-1.1246185302734375	1.137054443359375	1.5992684720826846
140.0	200.0	1.569366455078125	1.54803466796875	2.204387081153761
140.0	220.0	3.46124267578125	1.9448089599609375	3.970199333962174
140.0	240.0	10.520126342773438	11.161468505859375	15.33790851045886
140.0	260.0	13.14599609375	7.706451416015625	15.238326900427733
140.0	280.0	8.839431762695312	13.8779296875	16.453950476968764
140.0	300.0	8.39447021484375	13.131591796875	15.585436577383826
140.0	320.0	8.815902709960938	10.8414306640625	13.973430481995868
140.0	340.0	-1.781829833984375	2.79632568359375	3.31577364818572
140.0	360.0	4.0063018798828125	7.04901123046875	8.107959920968229
140.0	380.0	0.992767333984375	0.696197509765625	1.212550185365662
140.0	400.0	1.267608642578125	-0.158172607421875	1.2774389396277974
140.0	420.0	0.8150634765625	-0.095458984375	0.8206344426869101
140.0	440.0	0.31719970703125	-0.135162353515625	0.3447963398132202
140.0	460.0	0.0847015380859375	0.3453369140625	0.35557268563309813
140.0	480.0	0.2330322265625	0.49267578125	0.545007746777029
140.0	500.0	0.0724334716796875	0.47198486328125	0.47751054332463944
140.0	520.0	-0.29022216796875	-0.010986328125	0.2904300366459218
140.0	540.0	-0.7621612548828125	-0.2274169921875	0.7953667498582984
140.0	560.0	-1.370208740234375	-0.2333984375	1.389944899066907
140.0	580.0	-0.9645233154296875	0.616943359375	1.1449560405030348
140.0	600.0	-0.06781005859375	-0.0228271484375	0.07154916318361429
140.0	620.0	0.2512359619140625	-0.158935546875	0.29728776735570467
140.0	640.0	0.4564208984375	-0.241943359375	0.5165816737711038
140.0	660.0	0.8414306640625	-0.489501953125	0.9734565858515979
140.0	680.0	0.5112152099609375	-1.84423828125	1.9137805069869844
140.0	700.0	-0.3399658203125	-1.33447265625	1.3770962309365609
140.0	720.0	-1.0202178955078125	-1.277099609375	1.6345727168224018
140.0	740.0	-1.518524169921875	-1.997802734375	2.509408579748054
140.0	760.0	-1.9837799072265625	-1.8463134765625	2.710028814247578
140.0	780.0	-2.1921539306640625	-1.846435546875	2.866158244844391
140.0	800.0	-2.2464447021484375	-1.8526611328125	2.911849424823488
160.0	0.0	-0.147491455078125	-0.6535677909851074	0.6700034229272382
160.0	20.0	-0.1036224365234375	-0.7269001007080078	0.734248844575438
160.0	40.0	-0.039215087890625	-0.7859725952148438	0.786950280225521
160.0	60.0	0.270050048828125	-1.0944671630859375	1.1272911779773018
160.0	80.0	0.7496490478515625	-1.5259628295898438	1.7001577139296804
160.0	100.0	1.1873016357421875	-1.91229248046875	2.250899310296531
160.0	120.0	0.9311065673828125	-1.7476119995117188	1.98017856282224
160.0	140.0	-0.3820343017578125	-0.5213775634765625	0.6463627243400847
160.0	160.0	-0.9437103271484375	0.1683807373046875	0.958614236417278
160.0	180.0	0.9574127197265625	0.90594482421875	1.3180952698583495
160.0	200.0	2.57220458984375	1.6338653564453125	3.047253264007674
160.0	220.0	4.0906829833984375	2.03961181640625	4.5709630967980415
160.0	240.0	11.04510498046875	11.315963745117188	15.812823261846134
160.0	260.0	6.091583251953125	6.993621826171875	9.274596097026729
160.0	280.0	5.2688446044921875	15.566650390625	16.434151266500862
160.0	300.0	2.6736602783203125	14.313140869140625	14.560716356818833
160.0	320.0	1.08660888671875	10.75079345703125	10.805567029473377
160.0	340.0	1.0717315673828125	4.02117919921875	4.161549075134687
160.0	360.0	-1.671417236328125	5.97821044921875	6.20746612983454
160.0	380.0	-1.6036529541015625	0.567413330078125	1.7010763311353831
160.0	400.0	-0.03021240234375	-0.69097900390625	0.691639192856112
160.0	420.0	0.04205322265625	-0.59918212890625	0.600656055606203
160.0	440.0	0.408935546875	-0.588958740234375	0.7170081444421795
160.0	460.0	0.3810577392578125	0.19586181640625	0.42844702329953305
160.0	480.0	0.2687225341796875	0.08123779296875	0.2807336449063183
160.0	500.0	0.1533966064453125	-0.394927978515625	0.42367278303352934
160.0	520.0	-0.236602783203125	-0.8118896484375	0.845662863237728
160.0	540.0	-0.8907928466796875	-0.9549560546875	1.305929922346531
160.0	560.0	-1.4734649658203125	-0.816650390625	1.6846414651218282
160.0	580.0	-1.17987060546875	0.6011962890625	1.324209811031362
160.0	600.0	-0.3445892333984375	-0.371337890625	0.5065901388577825
160.0	620.0	0.041534423828125	-0.6185302734375	0.6199232271188125
160.0	640.0	0.20977783203125	-0.679443359375	0.7110907237550752
160.0	660.0	0.32305908203125	-0.895263671875	0.9517689912273785
160.0	680.0	0.06109619140625	-2.6212158203125	2.6219277490542874
160.0	700.0	-0.4196929931640625	-2.0352783203125	2.0781001057805377
160.0	720.0	-1.0545806884765625	-1.657958984375	1.9649347119885388
160.0	740.0	-1.132598876953125	-1.7325439453125	2.0699006590932045
160.0	760.0	-0.8701324462890625	-1.6043701171875	1.825139432210378
160.0	780.0	-0.8776397705078125	-1.5931396484375	1.818885787013733
160.0	800.0	-0.8415069580078125	-1.5875244140625	1.7967659072956739
180.0	0.0	0.1190185546875	-1.0307050943374634	1.0375540505694634
180.0	20.0	0.0576629638671875	-0.9663028717041016	0.9680218268538897
180.0	40.0	0.1992645263671875	-1.1062088012695312	1.1240125726496626
180.0	60.0	0.5213775634765625	-1.3977432250976562	1.4918179134878204
180.0	80.0	0.65716552734375	-1.554412841796875	1.6876213476583026
180.0	100.0	1.35113525390625	-2.3285675048828125	2.6921725611751697
180.0	120.0	0.160919189453125	-1.4848098754882812	1.4935043862947897
180.0	140.0	-1.06610107421875	-0.6221466064453125	1.2343572822978732
180.0	160.0	0.041229248046875	0.20709228515625	0.21115649520142238
180.0	180.0	1.5511322021484375	0.824920654296875	1.756845239179435
180.0	200.0	2.2764434814453125	1.621429443359375	2.7948574854556623
180.0	220.0	2.99920654296875	1.92236328125	3.562403749223946
180.0	240.0	5.626129150390625	8.852783203125	10.489284992715532
180.0	260.0	0.193267822265625	6.487457275390625	6.490335457520054
180.0	280.0	-0.6977996826171875	14.780426025390625	14.796888790860907
180.0	300.0	-5.9998931884765625	13.190185546875	14.490676762460668
180.0	320.0	-9.997802734375	8.47802734375	13.108508960093399
180.0	340.0	-10.9818115234375	5.401336669921875	12.238244243278828
180.0	360.0	-13.377151489257812	7.637908935546875	15.404085006070932
180.0	380.0	-3.461822509765625	0.413818359375	3.48646823069934
180.0	400.0	-0.8279876708984375	-1.12176513671875	1.3942455325793428
180.0	420.0	-0.3860931396484375	-0.893798828125	0.9736242897756872
180.0	440.0	-0.2929840087890625	-0.77984619140625	0.8330664509251006
180.0	460.0	-0.36639404296875	-0.05999755859375	0.3712738904908298
180.0	480.0	-0.150299072265625	-0.520782470703125	0.5420370770672047
180.0	500.0	-0.1912689208984375	-0.96405029296875	0.9828411710316095
180.0	520.0	-0.2452545166015625	-1.268310546875	1.2918054889292845
180.0	540.0	-0.4937591552734375	-1.56103515625	1.6372626125532825
180.0	560.0	-0.820587158203125	-1.628173828125	1.823269946771212
180.0	580.0	-1.3812713623046875	-0.0391845703125	1.3818270538940909
180.0	600.0	-0.789642333984375	-0.6068115234375	0.9958690880817773
180.0	620.0	-0.475372314453125	-0.909912109375	1.0266055153445177
180.0	640.0	-0.4592132568359375	-0.947021484375	1.0524858702717568
180.0	660.0	-0.3902740478515625	-1.079833984375	1.1481965277066604
180.0	680.0	-0.7471160888671875	-2.6871337890625	2.78906264730027
180.0	700.0	-0.6596832275390625	-2.1488037109375	2.2477854321164923
180.0	720.0	-0.498199462890625	-1.9619140625	2.0241811908670035
180.0	740.0	-0.8328704833984375	-1.5751953125	1.7818286995775772
180.0	760.0	-0.7977752685546875	-1.56201171875	1.7539458340068068
180.0	780.0	-0.826629638671875	-1.5545654296875	1.7606789130077851
180.0	800.0	-0.870941162109375	-1.5482177734375	1.7763774322604413
200.0	0.0	0.277069091796875	-1.2904447317123413	1.3198541158905712
200.0	20.0	0.295928955078125	-1.2678451538085938	1.3019236845873754
200.0	40.0	0.3679351806640625	-1.3710517883300781	1.4195630677970605
200.0	60.0	0.4546356201171875	-1.4761848449707031	1.5446084434576028
200.0	80.0	0.443084716796875	-1.501220703125	1.5652436442132855
200.0	100.0	0.656890869140625	-2.06219482421875	2.1642904396117744
200.0	120.0	-2.3311767578125	-1.6066360473632812	2.831194882881132
200.0	140.0	-0.3842010498046875	-0.4788665771484375	0.6139410764730475
200.0	160.0	0.74847412109375	0.1072998046875	0.7561261521948816
200.0	180.0	1.49041748046875	0.566680908203125	1.5945129406212843
200.0	200.0	1.824859619140625	1.421661376953125	2.313273373445154
200.0	220.0	1.7001953125	1.6025848388671875	2.336437944053713
200.0	240.0	1.265594482421875	5.3623199462890625	5.509646504114962
200.0	260.0	-5.896209716796875	4.285003662109375	7.288795881950642
200.0	280.0	-5.4305877685546875	7.83282470703125	9.531234253917745
200.0	300.0	-9.609024047851562	9.145965576171875	13.265821854401278
200.0	320.0	-11.229476928710938	7.38818359375	13.441964473521267
200.0	340.0	-6.761383056640625	4.4984130859375	8.121084972487399
200.0	360.0	-8.023956298828125	5.162017822265625	9.540980174116886
200.0	380.0	-2.311370849609375	-0.471893310546875	2.3590503387937387
200.0	400.0	-0.893218994140625	-1.39385986328125	1.65550158259061
200.0	420.0	-0.7959747314453125	-0.93682861328125	1.2293183573679793
200.0	440.0	-0.61993408203125	-0.726226806640625	0.9548422072506894
200.0	460.0	-0.5815277099609375	-0.210235595703125	0.6183635525749073
200.0	480.0	-0.3056640625	-0.816680908203125	0.8720081564569708
200.0	500.0	-0.2436981201171875	-1.275115966796875	1.2981947090205614
200.0	520.0	-0.3378143310546875	-1.4764404296875	1.514593960334497
200.0	540.0	-0.570556640625	-1.7080078125	1.8007847088761946
200.0	560.0	-0.8121337890625	-1.8035888671875	1.9780025513582389
200.0	580.0	-1.041259765625	-0.3477783203125	1.0978031060207536
200.0	600.0	-0.32354736328125	-0.903076171875	0.9592859159263487
200.0	620.0	0.0471954345703125	-1.2049560546875	1.2058799703006706
200.0	640.0	0.13360595703125	-1.246337890625	1.253478635383073
200.0	660.0	0.2197265625	-1.3621826171875	1.3797902901658112
200.0	680.0	0.006378173828125	-2.7235107421875	2.7235182106811933
200.0	700.0	-0.077911376953125	-2.330078125	2.3313803317481785
200.0	720.0	-0.1618194580078125	-2.093505859375	2.099750537618076
200.0	740.0	-0.6867218017578125	-1.7039794921875	1.8371534891796784
200.0	760.0	-0.8226470947265625	-1.4979248046875	1.708954932981013
200.0	780.0	-0.8625030517578125	-1.4913330078125	1.7227842739248052
200.0	800.0	-0.9831390380859375	-1.4925537109375	1.7872545840595415
220.0	0.0	0.24920654296875	-1.3888490200042725	1.4110299434899543
220.0	20.0	0.2204742431640625	-1.3820858001708984	1.3995606635415268
220.0	40.0	0.197540283203125	-1.4555244445800781	1.4688681262312542
220.0	60.0	0.1802215576171875	-1.4579734802246094	1.4690699366838273
220.0	80.0	-0.21734619140625	-1.3957443237304688	1.4125656034834722
220.0	100.0	-2.08575439453125	-1.5939178466796875	2.625061046198818
220.0	120.0	-2.3385467529296875	-1.1479644775390625	2.6051148453243895
220.0	140.0	-0.121490478515625	-0.5102691650390625	0.5245327036130517
220.0	160.0	0.7521209716796875	-0.1273040771484375	0.7628186443047997
220.0	180.0	1.08843994140625	0.286285400390625	1.125460277631006
220.0	200.0	1.2178192138671875	0.995086669921875	1.5726668809128974
220.0	220.0	0.9225311279296875	1.119842529296875	1.4509000559725829
220.0	240.0	-0.04766845703125	2.6450653076171875	2.6454948050139406
220.0	260.0	-5.2451629638671875	2.74200439453125	5.9186419571682745
220.0	280.0	-4.047149658203125	6.321075439453125	7.50569217775091
220.0	300.0	-6.418975830078125	7.486358642578125	9.86148145221758
220.0	320.0	-8.32952880859375	6.530609130859375	10.584418065876699
220.0	340.0	-5.233673095703125	2.787872314453125	5.929887529656946
220.0	360.0	-4.721954345703125	1.71160888671875	5.022594730216567
220.0	380.0	-2.07763671875	-1.183624267578125	2.3911379596121423
220.0	400.0	-1.3338623046875	-1.5899658203125	2.075374654761942
220.0	420.0	-0.9186248779296875	-1.1153564453125	1.444953863087493
220.0	440.0	-0.67279052734375	-0.784454345703125	1.0334484574355893
220.0	460.0	-0.5549468994140625	-0.543670654296875	0.7768808412574439
220.0	480.0	-0.354217529296875	-1.0093994140625	1.0697463415085375
220.0	500.0	-0.36627197265625	-1.32666015625	1.3762929659541152
220.0	520.0	-0.4121551513671875	-1.4525146484375	1.5098578319577056
220.0	540.0	-0.5872650146484375	-1.6732177734375	1.773284499108131
220.0	560.0	-0.6148834228515625	-1.7158203125	1.82266863924446
220.0	580.0	0.290435791015625	-0.16650390625	0.3347782840916964
220.0	600.0	0.2647857666015625	-1.211181640625	1.2397872675511084
220.0	620.0	0.292266845703125	-1.52685546875	1.554576318985027
220.0	640.0	0.26446533203125	-1.5936279296875	1.6154231303675415
220.0	660.0	0.0651092529296875	-1.739501953125	1.7407200405989331
220.0	680.0	0.2451171875	-2.768310546875	2.7791411838097164
220.0	700.0	0.1877899169921875	-2.4329833984375	2.440219922465272
220.0	720.0	-0.083343505859375	-2.0625	2.0641832258714174
220.0	740.0	-0.2108612060546875	-2.01708984375	2.028081331204012
220.0	760.0	-0.7579803466796875	-1.89794921875	2.0437087470836923
220.0	780.0	-0.8716888427734375	-1.9361572265625	2.1233337572284503
220.0	800.0	-0.9945831298828125	-1.9029541015625	2.1471911686901644
240.0	0.0	0.084442138671875	-1.3690965175628662	1.371698126114579
240.0	20.0	0.066009521484375	-1.4267807006835938	1.4283068384523554
240.0	40.0	0.0066375732421875	-1.4698448181152344	1.46985980512386
240.0	60.0	-0.1156463623046875	-1.4754829406738281	1.4800081044824702
240.0	80.0	-1.1317291259765625	-1.3861923217773438	1.7895083032884025
240.0	100.0	-3.40484619140625	-1.3875885009765625	3.6767348878014077
240.0	120.0	-1.5600128173828125	-0.9707412719726562	1.8373836310117033
240.0	140.0	-0.1295318603515625	-0.587371826171875	0.6014849665840536
240.0	160.0	0.5472869873046875	-0.375396728515625	0.663660869912695
240.0	180.0	0.7077789306640625	-0.0132904052734375	0.7079037007703067
240.0	200.0	0.5803985595703125	0.5057220458984375	0.7698163908744701
240.0	220.0	0.0711212158203125	0.7992095947265625	0.8023678730125949
240.0	240.0	-0.54229736328125	0.58740234375	0.799454778999281
240.0	260.0	-4.326751708984375	0.92401123046875	4.424316569282942
240.0	280.0	-5.0232391357421875	3.201385498046875	5.956660181843241
240.0	300.0	-4.9852752685546875	0.929473876953125	5.071182425352226
240.0	320.0	-4.8075714111328125	0.794769287109375	4.8728227027949504
240.0	340.0	-3.3039093017578125	-0.42413330078125	3.3310217247975724
240.0	360.0	-2.444091796875	-1.2713623046875	2.7549858114574706
240.0	380.0	-1.72271728515625	-1.895538330078125	2.561409847207488
240.0	400.0	-1.4638519287109375	-1.991180419921875	2.4713684334536175
240.0	420.0	-0.941497802734375	-1.62335205078125	1.876616634619161
240.0	440.0	-0.7156524658203125	-1.4300537109375	1.5991285339211505
240.0	460.0	-0.60015869140625	-1.241180419921875	1.3786657643054405
240.0	480.0	-0.4927520751953125	-1.242523193359375	1.3366631937946318
240.0	500.0	-0.4808197021484375	-1.402191162109375	1.4823385716737427
240.0	520.0	-0.4322662353515625	-1.309814453125	1.3792998223157122
240.0	540.0	-0.417236328125	-1.4501953125	1.509023723439829
240.0	560.0	-0.079437255859375	-1.3187255859375	1.321115986060524
240.0	580.0	0.8566131591796875	-0.2655029296875	0.8968154270263476
240.0	600.0	0.24560546875	-1.5108642578125	1.5306968517035708
240.0	620.0	0.072357177734375	-1.8092041015625	1.8106504472924245
240.0	640.0	-0.034454345703125	-1.9044189453125	1.9047305901893332
240.0	660.0	-0.0703887939453125	-1.98681640625	1.988062879905271
240.0	680.0	0.471954345703125	-2.518310546875	2.56215317944301
240.0	700.0	0.2828826904296875	-2.546875	2.5625368060126936
240.0	720.0	-0.044647216796875	-2.1292724609375	2.1297404975429624
240.0	740.0	-0.2223663330078125	-2.1573486328125	2.168778437174555
240.0	760.0	-0.6817779541015625	-2.1246337890625	2.2313426263855107
240.0	780.0	-0.9060821533203125	-1.968994140625	2.1674692141714855
240.0	800.0	-0.8775634765625	-2.0648193359375	2.2435678161040373
260.0	0.0	-0.119415283203125	-1.366313099861145	1.3715215990696807
260.0	20.0	-0.0302734375	-1.5149173736572266	1.515219828944492
260.0	40.0	-0.121124267578125	-1.52862548828125	1.5334167638380074
260.0	60.0	-0.1688232421875	-1.6125259399414062	1.621339321081992
260.0	80.0	-1.37451171875	-1.4608001708984375	2.005796501212918
260.0	100.0	-2.373199462890625	-1.2532119750976562	2.683768981338096
260.0	120.0	-1.097076416015625	-0.9894332885742188	1.477347249334591
260.0	140.0	-0.293914794921875	-0.727783203125	0.7848912647143251
260.0	160.0	0.200042724609375	-0.5879669189453125	0.6210653664818108
260.0	180.0	0.518035888671875	-0.2132415771484375	0.5602081329084864
260.0	200.0	0.432586669921875	0.083404541015625	0.44055367942638307
260.0	220.0	-0.0411376953125	0.4627838134765625	0.46460861807712295
260.0	240.0	-0.510650634765625	0.0538177490234375	0.5134787443473054
260.0	260.0	-1.101165771484375	-0.3922119140625	1.1689295281672667
260.0	280.0	-1.743377685546875	-0.93603515625	1.9787692053897394
260.0	300.0	-1.86114501953125	-0.92791748046875	2.079637380478974
260.0	320.0	-2.022216796875	-1.13153076171875	2.317266199269993
260.0	340.0	-1.803253173828125	-1.332427978515625	2.242116483783222
260.0	360.0	-1.602508544921875	-1.43975830078125	2.1542835470791997
260.0	380.0	-1.381378173828125	-1.965118408203125	2.4020607855313547
260.0	400.0	-1.2349853515625	-2.052032470703125	2.3950002253431886
260.0	420.0	-1.06182861328125	-2.07037353515625	2.3267846009156434
260.0	440.0	-0.99713134765625	-1.99493408203125	2.2302540026034334
260.0	460.0	-0.990753173828125	-1.870819091796875	2.1169685698380567
260.0	480.0	-0.93316650390625	-1.630218505859375	1.8784067985553572
260.0	500.0	-0.877044677734375	-1.621734619140625	1.8437002309652677
260.0	520.0	-0.39715576171875	-1.192138671875	1.2565537441933352
260.0	540.0	-0.2626953125	-1.3402099609375	1.3657128419274558
260.0	560.0	-0.247528076171875	-1.3673095703125	1.389534313920136
260.0	580.0	1.210235595703125	-0.6424560546875	1.3701897603293953
260.0	600.0	0.371124267578125	-1.50537109375	1.5504435984206169
260.0	620.0	-0.00390625	-1.8363037109375	1.836307865689165
260.0	640.0	-0.241058349609375	-1.97607421875	1.9907230962453866
260.0	660.0	-0.363800048828125	-1.996337890625	2.029215476254905
260.0	680.0	-0.25079345703125	-2.4105224609375	2.423533761426456
260.0	700.0	-0.202362060546875	-2.60107421875	2.60893416839036
260.0	720.0	-0.371063232421875	-2.15234375	2.1840951308538354
260.0	740.0	-0.468902587890625	-2.2708740234375	2.3187795210527766
260.0	760.0	-0.780914306640625	-2.2908935546875	2.4203347770969077
260.0	780.0	-1.083709716796875	-1.8453369140625	2.1400222140626655
260.0	800.0	-1.273193359375	-1.915283203125	2.299854577691676
280.0	0.0	-0.197998046875	-1.3530619144439697	1.3674720366007838
280.0	20.0	-0.142242431640625	-1.5044574737548828	1.5111668338393223
280.0	40.0	-0.316009521484375	-1.4478073120117188	1.481893393730933
280.0	60.0	-0.266265869140625	-1.5386810302734375	1.5615494952106193
280.0	80.0	-2.483978271484375	-1.37774658203125	2.8404812439981533
280.0	100.0	-1.6517333984375	-1.12335205078125	1.9975342423869318
280.0	120.0	-1.034637451171875	-1.0063705444335938	1.4433489973222007
280.0	140.0	-0.659210205078125	-0.8912353515625	1.108538924149205
280.0	160.0	-0.206085205078125	-0.76947021484375	0.7965899342094273
280.0	180.0	0.126983642578125	-0.47247314453125	0.4892399388701381
280.0	200.0	0.24554443359375	-0.2007904052734375	0.31718899053836463
280.0	220.0	0.1864013671875	-0.1118621826171875	0.21739047262759748
280.0	240.0	-0.03375244140625	-0.49456787109375	0.4957182732349963
280.0	260.0	-0.6287841796875	-0.88604736328125	1.0864849168777897
280.0	280.0	-1.058197021484375	-1.292266845703125	1.6702498426229253
280.0	300.0	-1.247589111328125	-1.431549072265625	1.8988974003376466
280.0	320.0	-1.301727294921875	-1.545013427734375	2.020287217754977
280.0	340.0	-1.173065185546875	-1.6748046875	2.0447622528827396
280.0	360.0	-1.100311279296875	-1.7867431640625	2.098365088746951
280.0	380.0	-1.022308349609375	-2.002960205078125	2.248769429000592
280.0	400.0	-1.009185791015625	-2.081939697265625	2.3136397437454077
280.0	420.0	-1.03912353515625	-2.142852783203125	2.3815112369663516
280.0	440.0	-1.079986572265625	-2.080108642578125	2.343762565022802
280.0	460.0	-1.095001220703125	-1.9642333984375	2.2488309222524188
280.0	480.0	-1.04730224609375	-1.910186767578125	2.1784525429082864
280.0	500.0	-0.920257568359375	-1.907562255859375	2.117939506242333
280.0	520.0	-0.609283447265625	-1.8616943359375	1.9588599029980813
280.0	540.0	-0.402801513671875	-2.044189453125	2.0834969593651533
280.0	560.0	-0.425506591796875	-2.0682373046875	2.1115542636085882
280.0	580.0	1.15606689453125	-1.2406005859375	1.6957536609011334
280.0	600.0	0.012603759765625	-1.521240234375	1.5212924457320935
280.0	620.0	-0.51953125	-1.8948974609375	1.9648280095707988
280.0	640.0	-0.72235107421875	-2.047607421875	2.171286998197743
280.0	660.0	-0.70062255859375	-2.0003662109375	2.1195133751573505
280.0	680.0	-0.575775146484375	-2.33740234375	2.4072737143659206
280.0	700.0	-0.540496826171875	-2.620849609375	2.6760025213110246
280.0	720.0	-0.651336669921875	-2.1458740234375	2.242546494958078
280.0	740.0	-0.64892578125	-2.276611328125	2.367290393871863
280.0	760.0	-0.78387451171875	-2.224609375	2.3586746535841265
280.0	780.0	-0.97161865234375	-1.5750732421875	1.8506481361505023
280.0	800.0	-0.820526123046875	-1.58447265625	1.7843252834072227
300.0	0.0	1.857452392578125	-2.6320767402648926	3.2214837198622726
300.0	20.0	1.56072998046875	-2.603910446166992	3.035824053464161
300.0	40.0	0.275482177734375	-1.69378662109375	1.7160429913162014
300.0	60.0	-0.87969970703125	-1.5152206420898438	1.752074532879816
300.0	80.0	-2.40966796875	-1.3231277465820312	2.7490301477784844
300.0	100.0	-1.345947265625	-1.07537841796875	1.7227921475547727
300.0	120.0	-0.85821533203125	-1.0495986938476562	1.3557990169122467
300.0	140.0	-0.72186279296875	-0.99658203125	1.2305533864416531
300.0	160.0	-0.5706787109375	-0.8754425048828125	1.0450233348939055
300.0	180.0	-0.5068359375	-0.773162841796875	0.9244800957710898
300.0	200.0	-0.475799560546875	-0.5595550537109375	0.7344978420322619
300.0	220.0	-0.438690185546875	-0.3562164306640625	0.5651010744726969
300.0	240.0	-0.27301025390625	-0.8489532470703125	0.8917713913605786
300.0	260.0	-0.154052734375	-1.099945068359375	1.1106806014226251
300.0	280.0	-0.0914306640625	-1.34490966796875	1.3480139395891733
300.0	300.0	-0.256439208984375	-1.478057861328125	1.5001386967005426
300.0	320.0	-0.444366455078125	-1.564727783203125	1.6266021584660662
300.0	340.0	-0.5294189453125	-1.6903076171875	1.7712775785793382
300.0	360.0	-0.707916259765625	-1.789642333984375	1.9245688125992255
300.0	380.0	-0.790374755859375	-1.96490478515625	2.117910071138455
300.0	400.0	-0.871002197265625	-2.008758544921875	2.1894647107085774
300.0	420.0	-0.9530029296875	-2.0882568359375	2.295437038307228
300.0	440.0	-0.985076904296875	-2.0458984375	2.270699655160069
300.0	460.0	-1.021728515625	-1.9332275390625	2.1866179084217974
300.0	480.0	-0.94775390625	-1.913970947265625	2.13577205098976
300.0	500.0	-0.833984375	-1.883544921875	2.059920243714606
300.0	520.0	-0.479156494140625	-1.89794921875	1.957498961131492
300.0	540.0	-0.383270263671875	-2.0811767578125	2.116174093092073
300.0	560.0	-0.5517578125	-2.0889892578125	2.160627872381268
300.0	580.0	-0.16650390625	-2.1488037109375	2.1552449835077403
300.0	600.0	-0.8577880859375	-1.6949462890625	1.8996429462357023
300.0	620.0	-1.028717041015625	-1.9981689453125	2.2474291722960285
300.0	640.0	-1.114898681640625	-2.111572265625	2.3878309201617895
300.0	660.0	-0.99139404296875	-2.0408935546875	2.2689443911208804
300.0	680.0	-0.818450927734375	-2.31884765625	2.4590478592344187
300.0	700.0	-0.821441650390625	-2.6251220703125	2.750642155758953
300.0	720.0	-0.7740478515625	-2.1387939453125	2.2745526190910446
300.0	740.0	-0.792877197265625	-2.2197265625	2.357082998583601
300.0	760.0	-0.851348876953125	-2.171875	2.3327742981082302
300.0	780.0	-1.054107666015625	-1.4039306640625	1.75560937598541
300.0	800.0	-0.9072265625	-1.559814453125	1.8044614609027285
320.0	0.0	3.94427490234375	-4.703722953796387	6.1385921945776625
320.0	20.0	2.6224365234375	-3.6543617248535156	4.497947635926114
320.0	40.0	-0.05804443359375	-1.5301055908203125	1.5312061505005774
320.0	60.0	-2.834747314453125	-1.50103759765625	3.2076324924119426
320.0	80.0	-1.7064208984375	-1.218048095703125	2.096547983250146
320.0	100.0	-1.052276611328125	-1.0463027954101562	1.4839257415488516
320.0	120.0	-0.810211181640625	-1.0647964477539062	1.3379961263041216
320.0	140.0	-0.69635009765625	-1.085113525390625	1.2893311527654714
320.0	160.0	-0.720550537109375	-1.0401611328125	1.2653569688994455
320.0	180.0	-0.642333984375	-1.022552490234375	1.2075622314264323
320.0	200.0	-0.492279052734375	-0.9291534423828125	1.0515059606359272
320.0	220.0	-0.340057373046875	-0.79638671875	0.8659508200613549
320.0	240.0	0.082244873046875	-0.7948455810546875	0.7990893046866917
320.0	260.0	0.4813232421875	-1.08154296875	1.1838104817589892
320.0	280.0	0.759521484375	-1.30255126953125	1.5078171954798347
320.0	300.0	0.670166015625	-1.416015625	1.5665959079299385
320.0	320.0	0.556640625	-1.532440185546875	1.6304053813942505
320.0	340.0	0.30548095703125	-1.693939208984375	1.7212636808006316
320.0	360.0	-0.03094482421875	-1.8604736328125	1.8607309640397964
320.0	380.0	-0.31317138671875	-2.008087158203125	2.032360783030328
320.0	400.0	-0.64239501953125	-2.021270751953125	2.1208976434094375
320.0	420.0	-0.7928466796875	-2.05157470703125	2.199446438543538
320.0	440.0	-0.75634765625	-2.031585693359375	2.167810463711567
320.0	460.0	-0.814910888671875	-1.96795654296875	2.1300076787395623
320.0	480.0	-0.735504150390625	-1.931182861328125	2.066502745976719
320.0	500.0	-0.7161865234375	-1.84088134765625	1.9752891617437138
320.0	520.0	-0.78131103515625	-1.8692626953125	2.0259787653733894
320.0	540.0	-0.88385009765625	-1.9600830078125	2.1501433423477283
320.0	560.0	-1.047271728515625	-1.9766845703125	2.2369756288032328
320.0	580.0	-1.212921142578125	-2.3143310546875	2.6129113893900002
320.0	600.0	-1.825897216796875	-1.806640625	2.5686282319960134
320.0	620.0	-1.44580078125	-2.1212158203125	2.5670793628961186
320.0	640.0	-1.369110107421875	-2.22509765625	2.612570011711453
320.0	660.0	-1.062042236328125	-2.1370849609375	2.3864337078599274
320.0	680.0	-0.969085693359375	-2.38818359375	2.5773140977635003
320.0	700.0	-0.755218505859375	-2.6844482421875	2.7886587020601903
320.0	720.0	-0.68914794921875	-2.2137451171875	2.3185323676377494
320.0	740.0	-0.803375244140625	-2.2423095703125	2.381882447144073
320.0	760.0	-0.72882080078125	-2.13671875	2.257597567382855
320.0	780.0	-0.924713134765625	-1.4693603515625	1.7361204521437856
320.0	800.0	-0.972198486328125	-1.6522216796875	1.9170306141655853
340.0	0.0	4.943023681640625	-6.312286853790283	8.017384139592767
340.0	20.0	4.2069091796875	-5.074443817138672	6.591514613458416
340.0	40.0	-0.366546630859375	-1.4743499755859375	1.5192314777888896
340.0	60.0	-2.41265869140625	-1.3535232543945312	2.7663960601123048
340.0	80.0	-1.502105712890625	-1.133087158203125	1.8815440682544446
340.0	100.0	-1.033203125	-1.0168380737304688	1.4496442203856972
340.0	120.0	-0.869354248046875	-1.0578842163085938	1.3692683534325896
340.0	140.0	-0.896148681640625	-1.114501953125	1.430103864453792
340.0	160.0	-0.902313232421875	-1.08001708984375	1.4073400739544708
340.0	180.0	-0.78173828125	-1.0840301513671875	1.3365014438618732
340.0	200.0	-0.527618408203125	-0.9867095947265625	1.118917784736777
340.0	220.0	-0.2398681640625	-0.8665771484375	0.8991622158013444
340.0	240.0	0.26654052734375	-0.6760101318359375	0.7266591711810468
340.0	260.0	0.6470947265625	-0.998992919921875	1.1902598200388983
340.0	280.0	1.218994140625	-1.151458740234375	1.6768434468787528
340.0	300.0	1.138885498046875	-1.12469482421875	1.600624448546855
340.0	320.0	0.912872314453125	-1.262664794921875	1.558094428085187
340.0	340.0	0.65301513671875	-1.47210693359375	1.6104432907490414
340.0	360.0	0.24383544921875	-1.584930419921875	1.603577301625787
340.0	380.0	-0.126556396484375	-1.8919677734375	1.896195817213286
340.0	400.0	-0.4185791015625	-2.106658935546875	2.1478408542032073
340.0	420.0	-0.75225830078125	-1.902008056640625	2.0453672527495255
340.0	440.0	-0.808563232421875	-1.750244140625	1.9279857501072604
340.0	460.0	-0.728851318359375	-1.71795654296875	1.8661722663793225
340.0	480.0	-0.62451171875	-1.6602783203125	1.7738486372167652
340.0	500.0	-0.73504638671875	-1.819091796875	1.961985768573821
340.0	520.0	-0.751068115234375	-1.972412109375	2.11057168628096
340.0	540.0	-1.011749267578125	-1.9822998046875	2.225567140328274
340.0	560.0	-1.262298583984375	-1.9649658203125	2.335484615690143
340.0	580.0	-1.539794921875	-2.186767578125	2.674494502176199
340.0	600.0	-2.05419921875	-1.8621826171875	2.772626648156653
340.0	620.0	-1.5733642578125	-2.3016357421875	2.7880104335308507
340.0	640.0	-1.417388916015625	-2.4097900390625	2.7957251960106513
340.0	660.0	-1.12811279296875	-2.37451171875	2.628867508289612
340.0	680.0	-0.806396484375	-2.5382080078125	2.6632264606930933
340.0	700.0	-0.64727783203125	-2.8687744140625	2.9408902105686834
340.0	720.0	-0.612640380859375	-2.32373046875	2.4031336890936
340.0	740.0	-0.656524658203125	-2.2442626953125	2.338319839628458
340.0	760.0	-0.658660888671875	-2.1171875	2.2172769507714354
340.0	780.0	-0.8748779296875	-1.6666259765625	1.8823000657725093
340.0	800.0	-0.8873291015625	-1.598876953125	1.828595211005978
360.0	0.0	4.912200927734375	-5.901317119598389	7.678232980347723
360.0	20.0	4.041229248046875	-4.250246047973633	5.8648209950163865
360.0	40.0	0.77325439453125	-1.37744140625	1.5796414739787847
360.0	60.0	-1.808197021484375	-1.242645263671875	2.194024548593545
360.0	80.0	-1.196044921875	-1.063873291015625	1.6007341548425185
360.0	100.0	-1.056732177734375	-1.0147857666015625	1.465084655423145
360.0	120.0	-1.017425537109375	-1.0591354370117188	1.4686465189065423
360.0	140.0	-1.099853515625	-1.1031036376953125	1.5577276370820745
360.0	160.0	-1.07305908203125	-1.0881500244140625	1.5282428698220953
360.0	180.0	-0.935302734375	-1.058868408203125	1.4127963444247622
360.0	200.0	-0.624176025390625	-1.0048370361328125	1.18291723288513
360.0	220.0	-0.279266357421875	-0.8826904296875	0.9258142864795217
360.0	240.0	0.370635986328125	-0.3042755126953125	0.47953584014901046
360.0	260.0	0.664337158203125	-0.748870849609375	1.0010751266333966
360.0	280.0	2.22784423828125	0.38006591796875	2.260030984753172
360.0	300.0	1.595489501953125	-0.244720458984375	1.6141483370149579
360.0	320.0	1.35595703125	-0.837554931640625	1.5937746810988829
360.0	340.0	1.26544189453125	-1.11761474609375	1.6883145172393195
360.0	360.0	0.573089599609375	-1.43896484375	1.5488871846357615
360.0	380.0	0.31329345703125	-1.2529296875	1.2915051653158183
360.0	400.0	-0.20587158203125	-2.120880126953125	2.1308485683390908
360.0	420.0	-0.673248291015625	-1.72247314453125	1.8493720542353915
360.0	440.0	-0.8360595703125	-1.35626220703125	1.5932491265751252
360.0	460.0	-0.85357666015625	-1.364715576171875	1.609671307630732
360.0	480.0	-0.92254638671875	-1.3636474609375	1.6463979571686524
360.0	500.0	-1.00738525390625	-1.7493896484375	2.0187097839580703
360.0	520.0	-0.9237060546875	-2.0042724609375	2.2068849025580852
360.0	540.0	-1.061492919921875	-2.0355224609375	2.2956739550784047
360.0	560.0	-1.186370849609375	-2.0218505859375	2.344217478106219
360.0	580.0	-1.165252685546875	-2.13330078125	2.4307994661131684
360.0	600.0	-1.61480712890625	-1.818359375	2.431878467402686
360.0	620.0	-1.676666259765625	-2.6563720703125	3.141261263023623
360.0	640.0	-1.590423583984375	-2.7705078125	3.19455172373484
360.0	660.0	-1.552154541015625	-2.7974853515625	3.1992355354681514
360.0	680.0	-0.97003173828125	-2.9298095703125	3.086218672026929
360.0	700.0	-0.543609619140625	-3.046875	3.094989286515741
360.0	720.0	-0.432220458984375	-2.4967041015625	2.5338401480605826
360.0	740.0	-0.42987060546875	-2.3287353515625	2.3680787729851787
360.0	760.0	-0.148712158203125	-1.8372802734375	1.8432889380561057
360.0	780.0	-0.35003662109375	-1.4600830078125	1.5014553026345894
360.0	800.0	-0.248321533203125	-1.4033203125	1.4251215679118214
380.0	0.0	-2.256744384765625	-2.6637370586395264	3.4911875251468136
380.0	20.0	-2.2498779296875	-2.192880630493164	3.1417632243832454
380.0	40.0	-2.18023681640625	-1.4325942993164062	2.6087849666170504
380.0	60.0	-1.495758056640625	-1.1173477172851562	1.8670185016029404
380.0	80.0	-1.13104248046875	-1.0102081298828125	1.5165017501823834
380.0	100.0	-1.1168212890625	-0.9920501708984375	1.493804985024097
380.0	120.0	-1.118133544921875	-1.0231475830078125	1.5156033784913148
380.0	140.0	-1.139251708984375	-1.07855224609375	1.5688114622151677
380.0	160.0	-1.152679443359375	-1.064117431640625	1.568762508305422
380.0	180.0	-1.095428466796875	-1.0178070068359375	1.4952908175446282
380.0	200.0	-0.790496826171875	-0.97674560546875	1.256549724440033
380.0	220.0	-0.5252685546875	-0.815032958984375	0.9696317748373973
380.0	240.0	0.147735595703125	-0.1479949951171875	0.20911318661790212
380.0	260.0	6.541412353515625	0.970672607421875	6.613038703162564
380.0	280.0	19.425567626953125	-4.064666748046875	19.84626396584524
380.0	300.0	15.46966552734375	3.940032958984375	15.963533795678536
380.0	320.0	15.507659912109375	4.352325439453125	16.10683869294515
380.0	340.0	15.217498779296875	2.8447265625	15.481109078915985
380.0	360.0	8.311492919921875	2.7218017578125	8.74580581574635
380.0	380.0	3.826202392578125	1.4166259765625	4.080031115866915
380.0	400.0	-0.465087890625	-1.95904541015625	2.013495881560298
380.0	420.0	-0.790283203125	-1.7135009765625	1.8869640001394175
380.0	440.0	-0.940185546875	-1.4405517578125	1.720214588209659
380.0	460.0	-0.98529052734375	-1.419647216796875	1.7280612383340002
380.0	480.0	-1.086517333984375	-1.39508056640625	1.7682674299474321
380.0	500.0	-1.067779541015625	-1.680450439453125	1.9909964408983105
380.0	520.0	-0.873504638671875	-2.0765380859375	2.252780676437513
380.0	540.0	-0.75048828125	-2.1715087890625	2.2975384830877728
380.0	560.0	-0.7275390625	-2.136962890625	2.257415221746264
380.0	580.0	-0.67791748046875	-2.131591796875	2.2367958554212963
380.0	600.0	-0.875640869140625	-2.0809326171875	2.2576597372022578
380.0	620.0	-1.587158203125	-2.8834228515625	3.291382460708539
380.0	640.0	-1.83831787109375	-3.0684814453125	3.577008663032527
380.0	660.0	-2.073760986328125	-3.149658203125	3.7710517664080405
380.0	680.0	-1.326446533203125	-3.2674560546875	3.5264329675694377
380.0	700.0	-0.42730712890625	-3.2257080078125	3.2538874495101684
380.0	720.0	-0.37225341796875	-2.7198486328125	2.745204763328492
380.0	740.0	-0.083038330078125	-2.2939453125	2.295447769173345
380.0	760.0	0.0107421875	-1.724365234375	1.7243986940709024
380.0	780.0	-0.489044189453125	-1.4410400390625	1.521762338020992
380.0	800.0	-0.644805908203125	-1.3551025390625	1.5006923570896504
400.0	0.0	-2.595001220703125	-2.2280261516571045	3.420253187692203
400.0	20.0	-2.0020751953125	-1.9030513763427734	2.7622291050319685
400.0	40.0	-1.597991943359375	-1.398834228515625	2.1237503266411464
400.0	60.0	-1.047943115234375	-1.0500907897949219	1.4835347786888076
400.0	80.0	-0.97100830078125	-0.973114013671875	1.374702878367059
400.0	100.0	-1.043243408203125	-0.9717559814453125	1.4257161345211797
400.0	120.0	-1.07562255859375	-0.9990768432617188	1.4680321615337881
400.0	140.0	-1.137481689453125	-1.044830322265625	1.5445177228399891
400.0	160.0	-1.11279296875	-1.0317840576171875	1.517526452109625
400.0	180.0	-1.106658935546875	-0.9606475830078125	1.4654479787302224
400.0	200.0	-3.1134033203125	2.9594268798828125	4.2955194903883065
400.0	220.0	-0.748443603515625	-0.6819000244140625	1.0124996152786199
400.0	240.0	-0.44207763671875	0.0537261962890625	0.445330372930621
400.0	260.0	1.00262451171875	10.527801513671875	10.575436663456081
400.0	280.0	22.280059814453125	2.184600830078125	22.386905684403708
400.0	300.0	10.60693359375	13.087310791015625	16.845911789002585
400.0	320.0	11.696746826171875	13.624176025390625	17.95639325383554
400.0	340.0	18.01666259765625	13.722625732421875	22.64752940499057
400.0	360.0	6.177459716796875	9.54388427734375	11.3686734341337
400.0	380.0	6.307708740234375	5.083526611328125	8.1011994395713
400.0	400.0	-0.4285888671875	-1.484283447265625	1.544922576993356
400.0	420.0	-0.53985595703125	-1.48052978515625	1.5758847987961997
400.0	440.0	-1.0672607421875	-1.576690673828125	1.9039430066972067
400.0	460.0	-1.0538330078125	-1.56134033203125	1.8837058264980215
400.0	480.0	-1.19171142578125	-1.559661865234375	1.962835004834576
400.0	500.0	-1.242919921875	-1.869964599609375	2.245354657061108
400.0	520.0	-0.96966552734375	-2.199951171875	2.4041706248835624
400.0	540.0	-0.6866455078125	-2.283935546875	2.3849200480683397
400.0	560.0	-0.38665771484375	-2.234375	2.267583698361141
400.0	580.0	0.035186767578125	-2.1220703125	2.1223620143148163
400.0	600.0	0.3382568359375	-2.1611328125	2.1874443353654986
400.0	620.0	-0.3670654296875	-3.025390625	3.047576982376255
400.0	640.0	-0.811737060546875	-3.2601318359375	3.359669127035949
400.0	660.0	-1.696502685546875	-3.4422607421875	3.8376138913748212
400.0	680.0	-1.422637939453125	-3.5625	3.8360533047354064
400.0	700.0	-0.78717041015625	-3.631591796875	3.7159246808506965
400.0	720.0	-0.72930908203125	-3.027587890625	3.114190131092256
400.0	740.0	-0.033477783203125	-2.341796875	2.342036158074414
400.0	760.0	-0.389404296875	-1.447021484375	1.4985015457674848
400.0	780.0	-0.939697265625	-1.2562255859375	1.5688000745114454
400.0	800.0	-1.13116455078125	-1.1898193359375	1.6417074322530494
420.0	0.0	-0.5870361328125	-2.0794103145599365	2.160684770512744
420.0	20.0	-0.562255859375	-1.7598304748535156	1.8474671720018925
420.0	40.0	-0.60394287109375	-1.3616752624511719	1.48959944680321
420.0	60.0	-0.633575439453125	-0.9733009338378906	1.1613494501173756
420.0	80.0	-0.828643798828125	-0.923126220703125	1.2404888410162909
420.0	100.0	-1.0146484375	-0.938018798828125	1.3818070482799507
420.0	120.0	-1.1044921875	-0.9646835327148438	1.466464220681748
420.0	140.0	-1.131744384765625	-0.99462890625	1.5066957269457542
420.0	160.0	-1.129638671875	-0.994232177734375	1.504852535047189
420.0	180.0	-1.102020263671875	-0.9066314697265625	1.4270351374237342
420.0	200.0	-1.15972900390625	-0.8743438720703125	1.4523940818966077
420.0	220.0	-1.39410400390625	-0.454681396484375	1.4663768772100911
420.0	240.0	-3.20977783203125	2.4957122802734375	4.065864424314573
420.0	260.0	-0.25830078125	12.317626953125	12.320334940655869
420.0	280.0	8.19903564453125	10.8056640625	13.564164601327203
420.0	300.0	4.414154052734375	15.315032958984375	15.938475163454282
420.0	320.0	7.768829345703125	15.882781982421875	17.680991852942046
420.0	340.0	8.985687255859375	15.54888916015625	17.958578161283764
420.0	360.0	5.1470947265625	11.584320068359375	12.676318691576085
420.0	380.0	9.1690673828125	9.00909423828125	12.854399078322894
420.0	400.0	-0.07781982421875	-0.75634765625	0.7603405172396808
420.0	420.0	-0.68780517578125	-1.72314453125	1.8553444519571718
420.0	440.0	-0.954376220703125	-1.6605224609375	1.9152464107580285
420.0	460.0	-1.169189453125	-1.689422607421875	2.0545444078351927
420.0	480.0	-1.44586181640625	-1.71124267578125	2.2402829927392105
420.0	500.0	-1.4500732421875	-1.8751220703125	2.37039979460875
420.0	520.0	-0.92205810546875	-2.2421875	2.4243753700730566
420.0	540.0	-0.058197021484375	-2.3607177734375	2.361435008450023
420.0	560.0	0.742767333984375	-2.255859375	2.374995754145604
420.0	580.0	1.28778076171875	-2.100341796875	2.4636994447279945
420.0	600.0	1.09783935546875	-2.392578125	2.632428790042488
420.0	620.0	-0.5069580078125	-3.3203125	3.3587916754900813
420.0	640.0	-1.386749267578125	-3.61181640625	3.868887602862757
420.0	660.0	-2.003265380859375	-3.7794189453125	4.277508591497708
420.0	680.0	-2.185333251953125	-3.8648681640625	4.439919745634583
420.0	700.0	-1.94134521484375	-4.18408203125	4.612522486387015
420.0	720.0	-1.318511962890625	-3.1075439453125	3.3756929908293003
420.0	740.0	-0.44818115234375	-2.227294921875	2.271939482980639
420.0	760.0	-1.0716552734375	-1.2100830078125	1.6163990568182567
420.0	780.0	-1.50054931640625	-1.0972900390625	1.858949617604804
420.0	800.0	-1.675689697265625	-1.0521240234375	1.9786108566912481
440.0	0.0	0.32708740234375	-1.4191330671310425	1.456339531495572
440.0	20.0	0.36968994140625	-1.3316535949707031	1.3820173478561526
440.0	40.0	0.318695068359375	-1.2142219543457031	1.255349155020899
440.0	60.0	0.363983154296875	-0.8806266784667969	0.9528835623723215
440.0	80.0	-0.222076416015625	-0.8597793579101562	0.8879968912325907
440.0	100.0	-0.76922607421875	-0.896087646484375	1.1809664785420018
440.0	120.0	-0.96466064453125	-0.9252853393554688	1.3366836268667361
440.0	140.0	-1.001617431640625	-0.9564056396484375	1.3849004393521214
440.0	160.0	-0.986236572265625	-0.9499359130859375	1.369321297374967
440.0	180.0	-1.02764892578125	-0.8659210205078125	1.3438309151141927
440.0	200.0	-1.463409423828125	-0.7832794189453125	1.6598475200729346
440.0	220.0	-5.992034912109375	1.525146484375	6.183086137742141
440.0	240.0	-9.559906005859375	5.8142242431640625	11.189146812454597
440.0	260.0	-3.56903076171875	13.469696044921875	13.934514419981728
440.0	280.0	-4.67437744140625	13.52545166015625	14.310403456085755
440.0	300.0	-2.620086669921875	17.46722412109375	17.662637760380573
440.0	320.0	0.607208251953125	17.28363037109375	17.294293297670023
440.0	340.0	-0.809326171875	17.833343505859375	17.851698783321954
440.0	360.0	3.352142333984375	13.894073486328125	14.292730189532593
440.0	380.0	4.619415283203125	9.63604736328125	10.686084706106822
440.0	400.0	-0.781768798828125	-0.348724365234375	0.8560205241285322
440.0	420.0	-0.980865478515625	-1.605438232421875	1.8813636025674463
440.0	440.0	-0.834991455078125	-1.616668701171875	1.8195681958646788
440.0	460.0	-0.796356201171875	-1.68084716796875	1.8599544083695887
440.0	480.0	-0.8331298828125	-1.664947509765625	1.8617614272268952
440.0	500.0	-0.78802490234375	-1.684783935546875	1.8599677836432258
440.0	520.0	-0.52569580078125	-1.9940185546875	2.062150836237996
440.0	540.0	0.1287841796875	-2.1793212890625	2.183123140342482
440.0	560.0	0.84161376953125	-2.18310546875	2.3397143468275687
440.0	580.0	1.33587646484375	-2.115966796875	2.502375154688218
440.0	600.0	0.86859130859375	-2.64208984375	2.7812029059044763
440.0	620.0	-0.608734130859375	-3.5604248046875	3.612088320059068
440.0	640.0	-1.438812255859375	-4.0462646484375	4.294466010205016
440.0	660.0	-1.9244384765625	-4.3089599609375	4.719173592382113
440.0	680.0	-2.155120849609375	-4.4073486328125	4.906044011989216
440.0	700.0	-2.13360595703125	-4.5982666015625	5.069154773620981
440.0	720.0	-1.330413818359375	-3.014404296875	3.2949406964466044
440.0	740.0	-0.74835205078125	-1.8377685546875	1.9842943462366376
440.0	760.0	-1.9188232421875	-0.9693603515625	2.1497772270494266
440.0	780.0	-2.4376220703125	-0.8807373046875	2.5918525339113723
440.0	800.0	-2.6263427734375	-0.8507080078125	2.760684784277932
460.0	0.0	0.501495361328125	-1.0963481664657593	1.2056022974208613
460.0	20.0	0.5732421875	-1.1048908233642578	1.2447450891987213
460.0	40.0	0.595489501953125	-1.0718879699707031	1.2261939353561881
460.0	60.0	0.978729248046875	-0.7951202392578125	1.261002432931754
460.0	80.0	0.842742919921875	-0.757659912109375	1.1332537983594115
460.0	100.0	0.117034912109375	-0.8317108154296875	0.83990478695812
460.0	120.0	-0.42138671875	-0.8817367553710938	0.9772545587057835
460.0	140.0	-0.663360595703125	-0.9032135009765625	1.120643524176151
460.0	160.0	-0.786468505859375	-0.901947021484375	1.1966792136045539
460.0	180.0	-0.8902587890625	-0.842620849609375	1.2257938683561171
460.0	200.0	-1.4542236328125	-0.786224365234375	1.6531530862925492
460.0	220.0	-5.56689453125	1.056732177734375	5.66630369972528
460.0	240.0	-10.895477294921875	5.13580322265625	12.045243884040058
460.0	260.0	-7.752838134765625	13.891937255859375	15.90887864887434
460.0	280.0	-0.807342529296875	10.76043701171875	10.790681472584492
460.0	300.0	-1.61468505859375	16.000396728515625	16.081663574031744
460.0	320.0	0.553802490234375	16.088043212890625	16.09757222745175
460.0	340.0	1.485748291015625	13.980316162109375	14.059042925348527
460.0	360.0	-5.939727783203125	13.061126708984375	14.34828899369887
460.0	380.0	-8.024566650390625	8.779327392578125	11.894127096707603
460.0	400.0	-1.728759765625	-0.173980712890625	1.7374923354368315
460.0	420.0	-1.131866455078125	-1.291534423828125	1.7173185028014366
460.0	440.0	-0.824676513671875	-1.4576416015625	1.6747568154235672
460.0	460.0	-0.518524169921875	-1.55218505859375	1.6365041310411814
460.0	480.0	-0.30517578125	-1.56036376953125	1.589926838168134
460.0	500.0	-0.048065185546875	-1.628448486328125	1.6291576764346714
460.0	520.0	0.109222412109375	-1.8160400390625	1.8193215655252144
460.0	540.0	0.623565673828125	-1.970458984375	2.0667710948919527
460.0	560.0	1.079864501953125	-2.037353515625	2.3058440298962153
460.0	580.0	1.39398193359375	-1.9759521484375	2.4181754535394124
460.0	600.0	1.1258544921875	-2.2103271484375	2.480543174528237
460.0	620.0	-0.422576904296875	-2.9432373046875	2.973418415182981
460.0	640.0	-1.40673828125	-3.97998046875	4.221274348294088
460.0	660.0	-1.819580078125	-4.7374267578125	5.074848169782741
460.0	680.0	-2.016326904296875	-4.630126953125	5.0501138390184845
460.0	700.0	-1.49853515625	-2.9002685546875	3.264531406469592
460.0	720.0	-1.40008544921875	-2.1119384765625	2.533875173306531
460.0	740.0	-1.7569580078125	-1.2607421875	2.1624921513288213
460.0	760.0	-2.650909423828125	-0.7945556640625	2.767424701167958
460.0	780.0	-3.183685302734375	-0.744140625	3.26949497271708
460.0	800.0	-3.42120361328125	-0.720458984375	3.4962401679082826
480.0	0.0	0.378448486328125	-1.048445701599121	1.1146576362299423
480.0	20.0	0.112152099609375	-0.9598636627197266	0.9663934728962733
480.0	40.0	0.173309326171875	-0.947113037109375	0.9628391493913683
480.0	60.0	0.3001708984375	-0.7548370361328125	0.8123309174139224
480.0	80.0	0.267425537109375	-0.673980712890625	0.725097523955773
480.0	100.0	0.370849609375	-0.7301254272460938	0.8189093797758583
480.0	120.0	0.120361328125	-0.8205947875976562	0.8293748577937822
480.0	140.0	-0.064422607421875	-0.8211669921875	0.8236901731872844
480.0	160.0	-0.385955810546875	-0.8125152587890625	0.899523725901631
480.0	180.0	-0.660369873046875	-0.80731201171875	1.0429961905459295
480.0	200.0	-1.19232177734375	-0.8552093505859375	1.467315321959728
480.0	220.0	-3.191925048828125	-0.14007568359375	3.194997138413536
480.0	240.0	-8.92266845703125	3.5504150390625	9.60309634147766
480.0	260.0	-5.507476806640625	14.456634521484375	15.470183659655053
480.0	280.0	-5.076263427734375	11.0491943359375	12.159487894688118
480.0	300.0	-4.068511962890625	15.355377197265625	15.885225791989525
480.0	320.0	-1.38275146484375	15.5694580078125	15.630739722436822
480.0	340.0	-2.683349609375	10.8033447265625	11.131604664516196
480.0	360.0	1.987823486328125	10.88543701171875	11.065449884613555
480.0	380.0	-12.308319091796875	7.8349609375	14.590453445922863
480.0	400.0	-2.187286376953125	-0.52716064453125	2.2499155628483773
480.0	420.0	-0.906280517578125	-0.9896240234375	1.3419016671523663
480.0	440.0	-0.6075439453125	-1.2352294921875	1.3765542284471277
480.0	460.0	-0.231536865234375	-1.32452392578125	1.3446088464417953
480.0	480.0	0.161102294921875	-1.391387939453125	1.4006835286690238
480.0	500.0	0.606658935546875	-1.51092529296875	1.628167775449315
480.0	520.0	0.976043701171875	-1.6793212890625	1.9423648726477292
480.0	540.0	1.374420166015625	-1.76123046875	2.234046453591277
480.0	560.0	1.522003173828125	-1.879150390625	2.4182017806066094
480.0	580.0	1.53045654296875	-1.882080078125	2.4258035061378864
480.0	600.0	0.873291015625	-2.170166015625	2.339285731445612
480.0	620.0	-0.611602783203125	-2.8453369140625	2.910326462606647
480.0	640.0	-1.39849853515625	-3.8043212890625	4.053228173104537
480.0	660.0	-1.03759765625	-2.9168701171875	3.0959231542137657
480.0	680.0	-1.07000732421875	-0.6328125	1.2431280441040735
480.0	700.0	-1.44342041015625	1.45361328125	2.0485248477580225
480.0	720.0	0.084442138671875	-1.8094482421875	1.81141751563214
480.0	740.0	-1.93280029296875	-1.005615234375	2.1787562902048436
480.0	760.0	-2.26715087890625	-0.7711181640625	2.3947017206058256
480.0	780.0	-2.37847900390625	-0.7841796875	2.504416130420515
480.0	800.0	-2.449371337890625	-0.777587890625	2.569837130739368
500.0	0.0	-0.01043701171875	-0.9613775014877319	0.9614341535333615
500.0	20.0	-0.190673828125	-0.9141368865966797	0.9338108781592303
500.0	40.0	-0.255279541015625	-0.9166793823242188	0.9515612087719104
500.0	60.0	-0.271148681640625	-0.9099082946777344	0.9494496891772579
500.0	80.0	-0.27813720703125	-0.863372802734375	0.9070683008663429
500.0	100.0	-0.22369384765625	-0.8352890014648438	0.8647234548960687
500.0	120.0	-0.034698486328125	-0.8240509033203125	0.8247811080623065
500.0	140.0	0.480438232421875	-0.68499755859375	0.8366854549064742
500.0	160.0	0.878173828125	-0.53216552734375	1.0268346609346455
500.0	180.0	0.019012451171875	-0.65789794921875	0.6581726102519003
500.0	200.0	-0.3621826171875	-0.7770233154296875	0.8572872802708149
500.0	220.0	-1.002716064453125	-0.5426788330078125	1.1401490348665322
500.0	240.0	-3.22943115234375	1.171478271484375	3.435343783129761
500.0	260.0	-0.43731689453125	14.662994384765625	14.66951432031445
500.0	280.0	-6.547637939453125	8.25347900390625	10.535249320926736
500.0	300.0	-7.09124755859375	12.917633056640625	14.736045457424337
500.0	320.0	-5.162353515625	13.036773681640625	14.02167471618863
500.0	340.0	-6.44268798828125	6.684539794921875	9.283927013082216
500.0	360.0	-1.562255859375	8.404571533203125	8.548535899607597
500.0	380.0	-13.709991455078125	4.294158935546875	14.366755606679341
500.0	400.0	-2.0386962890625	-0.775115966796875	2.1810748086713265
500.0	420.0	-0.977447509765625	-0.848236083984375	1.2941824015648526
500.0	440.0	-0.479766845703125	-1.071868896484375	1.1743420104409779
500.0	460.0	-0.00640869140625	-1.053680419921875	1.0536999092019887
500.0	480.0	0.573516845703125	-1.110565185546875	1.249910638267403
500.0	500.0	1.15863037109375	-1.307525634765625	1.7470110538832007
500.0	520.0	1.726409912109375	-1.3687744140625	2.203187368614308
500.0	540.0	1.861785888671875	-1.432373046875	2.34902942524603
500.0	560.0	2.044647216796875	-1.5877685546875	2.5887431746717633
500.0	580.0	1.561767578125	-1.6400146484375	2.264677905392289
500.0	600.0	1.127532958984375	-1.8387451171875	2.1569223860809026
500.0	620.0	1.04638671875	-1.7777099609375	2.0628082485759065
500.0	640.0	1.152496337890625	-1.5244140625	1.9110431818248
500.0	660.0	1.0986328125	-1.205078125	1.6307076206528182
500.0	680.0	1.1192626953125	-0.9739990234375	1.48371933962438
500.0	700.0	0.925323486328125	-0.5692138671875	1.0863829807894565
500.0	720.0	1.7783203125	-2.126220703125	2.771865366905014
500.0	740.0	-1.465240478515625	-0.7049560546875	1.6260051349615299
500.0	760.0	-2.146240234375	-0.6561279296875	2.2442929852775597
500.0	780.0	-2.30633544921875	-0.67236328125	2.402343769383624
500.0	800.0	-2.379150390625	-0.66796875	2.471141200374364
520.0	0.0	-0.56011962890625	-0.7749688625335693	0.9561959718502528
520.0	20.0	-0.494873046875	-0.8063907623291016	0.9461318058775191
520.0	40.0	-0.4805908203125	-0.8212928771972656	0.9515721342618249
520.0	60.0	-0.4483642578125	-0.8169059753417969	0.93186151344118
520.0	80.0	-0.4527587890625	-0.8589401245117188	0.9709627482913792
520.0	100.0	-0.38836669921875	-0.8220672607421875	0.9091882501694744
520.0	120.0	-0.1888427734375	-0.732025146484375	0.7559910106377176
520.0	140.0	0.582763671875	-0.524993896484375	0.784367317398602
520.0	160.0	1.5272216796875	-0.1922607421875	1.5392758855689246
520.0	180.0	0.9608154296875	-0.448638916015625	1.0603976456449016
520.0	200.0	0.58148193359375	-0.5167694091796875	0.7779279281269246
520.0	220.0	0.384765625	-0.392730712890625	0.5498017815806158
520.0	240.0	-0.08343505859375	-0.195556640625	0.2126118733633611
520.0	260.0	1.941650390625	9.28955078125	9.490298201681373
520.0	280.0	2.6507568359375	7.388427734375	7.849546240984321
520.0	300.0	-1.95977783203125	7.175689697265625	7.4384979520307155
520.0	320.0	-2.45458984375	6.584075927734375	7.026739437549391
520.0	340.0	-3.84478759765625	-0.063995361328125	3.845320152778288
520.0	360.0	-5.17425537109375	0.444244384765625	5.193291029654347
520.0	380.0	-6.3857421875	-0.309967041015625	6.39326073703656
520.0	400.0	-0.52008056640625	-1.173736572265625	1.2837995702707274
520.0	420.0	-0.1220703125	-0.707672119140625	0.7181232410964226
520.0	440.0	-0.00933837890625	-0.760040283203125	0.7600976499188004
520.0	460.0	0.50640869140625	-0.622589111328125	0.8025378273178997
520.0	480.0	0.97747802734375	-0.69268798828125	1.1980316953440564
520.0	500.0	1.55859375	-0.92181396484375	1.8107886302161322
520.0	520.0	2.76837158203125	-0.814697265625	2.885760359214718
520.0	540.0	2.5054931640625	-1.15673828125	2.7596266860706216
520.0	560.0	3.20751953125	-1.2646484375	3.447827897941168
520.0	580.0	1.8818359375	-1.43603515625	2.3671720397242924
520.0	600.0	1.70361328125	-1.52978515625	2.2896595459443807
520.0	620.0	1.48095703125	-1.406982421875	2.0427513955139167
520.0	640.0	1.33056640625	-1.2742919921875	1.842342813592038
520.0	660.0	1.167724609375	-1.0184326171875	1.5494469203852637
520.0	680.0	1.09271240234375	-0.9427490234375	1.4431895632342306
520.0	700.0	1.54095458984375	-1.605712890625	2.225501052590138
520.0	720.0	3.06890869140625	-3.760986328125	4.8541959907416175
520.0	740.0	-1.258056640625	-0.3316650390625	1.3010412019444235
520.0	760.0	-2.11260986328125	-0.58056640625	2.1909308036766615
520.0	780.0	-2.28497314453125	-0.605224609375	2.3637679875618396
520.0	800.0	-2.36309814453125	-0.6053466796875	2.4394010419149446
540.0	0.0	-1.1929931640625	-0.630626916885376	1.349415798707059
540.0	20.0	-0.88909912109375	-0.7233695983886719	1.1461940599229552
540.0	40.0	-0.724609375	-0.7536392211914062	1.045481143806946
540.0	60.0	-0.627197265625	-0.779144287109375	1.000221090630793
540.0	80.0	-0.6143798828125	-0.85626220703125	1.0538726714336644
540.0	100.0	-0.58343505859375	-0.9004974365234375	1.0729828054454438
540.0	120.0	-0.49139404296875	-0.8543243408203125	0.9855649064284073
540.0	140.0	-0.25628662109375	-0.708770751953125	0.7536834952258472
540.0	160.0	0.5096435546875	-0.3144073486328125	0.5988226229100114
540.0	180.0	0.62347412109375	-0.4217071533203125	0.7526997428159157
540.0	200.0	0.546630859375	-0.452667236328125	0.7097273584032066
540.0	220.0	0.58319091796875	-0.3926849365234375	0.703074040321252
540.0	240.0	0.47930908203125	-0.2170867919921875	0.5261785546514594
540.0	260.0	1.23590087890625	5.628387451171875	5.762481781575564
540.0	280.0	-0.8240966796875	7.380889892578125	7.426753728503045
540.0	300.0	-3.9522705078125	4.251373291015625	5.804706454807642
540.0	320.0	-4.6187744140625	4.19769287109375	6.24129013330014
540.0	340.0	-5.00604248046875	-1.575469970703125	5.248101270444867
540.0	360.0	-1.1605224609375	-4.60247802734375	4.746537303605908
540.0	380.0	1.44171142578125	-1.628875732421875	2.175262739739985
540.0	400.0	2.53924560546875	-2.960479736328125	3.900283132556123
540.0	420.0	2.14398193359375	-0.794708251953125	2.286530064814103
540.0	440.0	1.8826904296875	-0.560546875	1.9643665780880026
540.0	460.0	2.477783203125	0.062408447265625	2.4785690258652253
540.0	480.0	2.68377685546875	-0.114990234375	2.686239185916129
540.0	500.0	3.0721435546875	-0.396759033203125	3.0976577846876867
540.0	520.0	4.30401611328125	0.0791015625	4.304742937804136
540.0	540.0	2.06280517578125	-1.0496826171875	2.3145191271742633
540.0	560.0	1.6744384765625	-1.2205810546875	2.0720912921140795
540.0	580.0	1.4942626953125	-1.152587890625	1.8871353550336458
540.0	600.0	1.36737060546875	-0.9786376953125	1.681497579952626
540.0	620.0	1.24359130859375	-0.9495849609375	1.5646823769853704
540.0	640.0	1.7618408203125	-1.81298828125	2.528044616708584
540.0	660.0	2.30450439453125	-2.883056640625	3.6909018000301437
540.0	680.0	2.12774658203125	-2.2254638671875	3.0789600422062655
540.0	700.0	2.08111572265625	-2.0262451171875	2.9046018532689177
540.0	720.0	2.0211181640625	-1.720458984375	2.654222626310767
540.0	740.0	1.55621337890625	1.229736328125	1.9834443570206766
540.0	760.0	-2.0997314453125	-0.5111083984375	2.161042326607109
540.0	780.0	-2.248291015625	-0.538330078125	2.3118416390302694
540.0	800.0	-2.32452392578125	-0.5316162109375	2.384539216968557
560.0	0.0	-1.367431640625	-0.6144394874572754	1.4991348089912189
560.0	20.0	-1.13104248046875	-0.6987648010253906	1.3294846143438277
560.0	40.0	-0.94482421875	-0.7284202575683594	1.1930167123609388
560.0	60.0	-0.8726806640625	-0.8297576904296875	1.2041882603047478
560.0	80.0	-0.86602783203125	-1.02178955078125	1.3394245376050475
560.0	100.0	-0.8829345703125	-1.1260833740234375	1.4309567501168328
560.0	120.0	-0.88226318359375	-1.19805908203125	1.4878621875572147
560.0	140.0	-0.81524658203125	-1.27410888671875	1.5126071680146593
560.0	160.0	-0.71746826171875	-1.458740234375	1.625633346716951
560.0	180.0	-0.665283203125	-1.085723876953125	1.2733413043431774
560.0	200.0	-0.6778564453125	-0.9329071044921875	1.1531717244468387
560.0	220.0	-0.7017822265625	-0.900115966796875	1.1413619264727963
560.0	240.0	-0.72357177734375	-0.675537109375	0.9899022694746811
560.0	260.0	-0.75537109375	-0.434600830078125	0.8714719563919808
560.0	280.0	-0.3450927734375	4.027679443359375	4.042436235828398
560.0	300.0	-0.75677490234375	1.045166015625	1.2903798871010157
560.0	320.0	-0.9007568359375	0.182891845703125	0.9191367170953579
560.0	340.0	-1.18017578125	-1.7730712890625	2.129928794759769
560.0	360.0	-1.0638427734375	-3.2369384765625	3.4072763532836534
560.0	380.0	-0.13427734375	-1.89935302734375	1.9040935711052709
560.0	400.0	1.11083984375	-1.6470947265625	1.9866771747650702
560.0	420.0	2.15838623046875	-0.98138427734375	2.371022188781584
560.0	440.0	2.04229736328125	-0.25836181640625	2.0585745913719724
560.0	460.0	1.96966552734375	0.66571044921875	2.07912305836027
560.0	480.0	2.10003662109375	0.248870849609375	2.114731781980908
560.0	500.0	2.23089599609375	-0.165679931640625	2.2370397370488453
560.0	520.0	2.38262939453125	0.536376953125	2.442257780728318
560.0	540.0	1.32183837890625	0.8382568359375	1.5652256140714833
560.0	560.0	0.74755859375	1.1785888671875	1.3956774587804275
560.0	580.0	0.6136474609375	1.2271728515625	1.3720482549557353
560.0	600.0	0.551513671875	1.273681640625	1.3879597443478815
560.0	620.0	0.59332275390625	1.1837158203125	1.324090266394626
560.0	640.0	0.74822998046875	1.2984619140625	1.49861651063343
560.0	660.0	1.26220703125	1.042724609375	1.6372053019499981
560.0	680.0	1.32684326171875	1.049072265625	1.6914684920719103
560.0	700.0	1.390869140625	1.068603515625	1.7539756098501016
560.0	720.0	1.4180908203125	0.8232421875	1.6397284146877387
560.0	740.0	0.93292236328125	0.6910400390625	1.1609825457334724
560.0	760.0	-0.3955078125	0.632568359375	0.7460356285264895
560.0	780.0	-0.765869140625	-0.229736328125	0.7995838423968019
560.0	800.0	-2.1334228515625	-1.116455078125	2.407896385860523
580.0	0.0	-1.22314453125	-0.6966257095336914	1.4076114249003882
580.0	20.0	-1.14739990234375	-0.7564430236816406	1.3743116764311762
580.0	40.0	-1.09765625	-0.7806434631347656	1.3469422629419208
580.0	60.0	-1.05517578125	-0.93438720703125	1.4094237765839654
580.0	80.0	-1.02294921875	-1.0958175659179688	1.4990801319194438
580.0	100.0	-1.0059814453125	-1.2152633666992188	1.5776132982306361
580.0	120.0	-0.94775390625	-1.1804428100585938	1.5138304709019312
580.0	140.0	-0.8917236328125	-1.1709747314453125	1.4718535453637172
580.0	160.0	-0.78070068359375	-1.371368408203125	1.578019286441494
580.0	180.0	-0.69891357421875	-1.3558807373046875	1.5254156017365008
580.0	200.0	-0.69921875	-1.0006866455078125	1.2207705037595071
580.0	220.0	-0.71044921875	-1.0386962890625	1.2584228515625
580.0	240.0	-0.69293212890625	-0.854278564453125	1.099975818349949
580.0	260.0	-0.69512939453125	-0.70953369140625	0.9932990155949828
580.0	280.0	-0.62420654296875	-0.515655517578125	0.8096508019472111
580.0	300.0	-0.5548095703125	-0.088348388671875	0.5617998728117136
580.0	320.0	-0.6322021484375	-0.584197998046875	0.8607943177153108
580.0	340.0	-0.7569580078125	-1.480316162109375	1.6626248420475673
580.0	360.0	-0.75909423828125	-1.775299072265625	1.9307798576168593
580.0	380.0	-0.49517822265625	-1.15728759765625	1.2587756177659215
580.0	400.0	-0.11651611328125	-0.14886474609375	0.18904157554285708
580.0	420.0	0.35009765625	1.1336669921875	1.1864945082414822
580.0	440.0	0.94305419921875	2.905181884765625	3.0544120557374814
580.0	460.0	1.15740966796875	3.10546875	3.3141414116983743
580.0	480.0	1.4901123046875	1.0618896484375	1.8297661888995025
580.0	500.0	1.807861328125	0.220703125	1.8212831880612785
580.0	520.0	1.4837646484375	1.316650390625	1.9837151466593743
580.0	540.0	1.006103515625	1.17822265625	1.5493395082595003
580.0	560.0	0.69927978515625	1.2982177734375	1.4745716683827854
580.0	580.0	0.58868408203125	1.34521484375	1.4683841201410184
580.0	600.0	0.531005859375	1.3773193359375	1.47613541920716
580.0	620.0	0.576904296875	1.267333984375	1.3924632834314343
580.0	640.0	0.7261962890625	1.4134521484375	1.589090314038422
580.0	660.0	1.239990234375	1.2078857421875	1.7310585627081527
580.0	680.0	1.31402587890625	1.18017578125	1.766204655492786
580.0	700.0	1.38250732421875	1.2137451171875	1.8397020712645258
580.0	720.0	1.412841796875	0.956787109375	1.7063304239399668
580.0	740.0	0.9307861328125	0.7447509765625	1.1920641099063616
580.0	760.0	-0.35760498046875	0.7113037109375	0.7961371058112501
580.0	780.0	-1.572021484375	-0.5872802734375	1.6781387507907095
580.0	800.0	-2.45269775390625	-0.5487060546875	2.5133254079938565
600.0	0.0	-1.36566162109375	-0.7927900552749634	1.5790971265477272
600.0	20.0	-1.27459716796875	-0.8695278167724609	1.542944122363166
600.0	40.0	-1.3145751953125	-0.9059486389160156	1.5965120984460714
600.0	60.0	-1.2926025390625	-1.040069580078125	1.659085909588382
600.0	80.0	-1.1737060546875	-1.1642913818359375	1.653227245307654
600.0	100.0	-1.159912109375	-1.3244171142578125	1.760533099380342
600.0	120.0	-1.0645751953125	-1.2090530395507812	1.6109405944731887
600.0	140.0	-1.00286865234375	-1.0743865966796875	1.469711567954315
600.0	160.0	-0.90850830078125	-1.0674896240234375	1.4017565516116322
600.0	180.0	-0.8079833984375	-1.2513275146484375	1.4895159351503586
600.0	200.0	-0.7449951171875	-1.3817291259765625	1.569774857170662
600.0	220.0	-0.74822998046875	-1.3537445068359375	1.546761873547684
600.0	240.0	-0.73052978515625	-1.1707611083984375	1.3799838187235294
600.0	260.0	-0.72100830078125	-1.0557861328125	1.2784902533983744
600.0	280.0	-0.66595458984375	-0.85498046875	1.0837375686382413
600.0	300.0	-0.583984375	-0.482208251953125	0.757339123838079
600.0	320.0	-0.59381103515625	-0.905120849609375	1.0825226546686837
600.0	340.0	-0.65423583984375	-1.522613525390625	1.65721950321571
600.0	360.0	-0.5670166015625	-1.387115478515625	1.4985316737343652
600.0	380.0	-0.339599609375	-0.70745849609375	0.7847454481440992
600.0	400.0	0.02313232421875	0.323638916015625	0.3244645626004944
600.0	420.0	0.25128173828125	0.626953125	0.6754352174271876
600.0	440.0	0.57281494140625	1.18505859375	1.3162373751413432
600.0	460.0	0.77117919921875	1.12225341796875	1.361679144090198
600.0	480.0	1.29913330078125	0.2607421875	1.325041064096155
600.0	500.0	1.73236083984375	0.176910400390625	1.7413705433337598
600.0	520.0	1.39093017578125	1.5013427734375	2.0466355018057962
600.0	540.0	0.95428466796875	1.2843017578125	1.6000281974516901
600.0	560.0	0.6744384765625	1.3790283203125	1.5351177045724738
600.0	580.0	0.566162109375	1.422119140625	1.530673833389706
600.0	600.0	0.52044677734375	1.46728515625	1.5568527797447906
600.0	620.0	0.5927734375	1.3914794921875	1.5124799256135433
600.0	640.0	0.76934814453125	1.5732421875	1.7512816872289456
600.0	660.0	1.29388427734375	1.46826171875	1.9570204388059063
600.0	680.0	1.36285400390625	1.3712158203125	1.9332883545499826
600.0	700.0	1.401123046875	1.3253173828125	1.9286295542869962
600.0	720.0	1.4151611328125	1.02978515625	1.7501824190226558
600.0	740.0	0.9366455078125	0.817626953125	1.2433095518742736
600.0	760.0	-0.36346435546875	0.7882080078125	0.8679736178456485
600.0	780.0	-1.61468505859375	-0.3912353515625	1.6614069154659659
600.0	800.0	-2.470458984375	-0.363037109375	2.496990896311501
620.0	0.0	-1.38934326171875	-0.8549306392669678	1.6313126913135694
620.0	20.0	-1.341552734375	-0.9302215576171875	1.632506013883191
620.0	40.0	-1.452392578125	-0.9826469421386719	1.753578972811623
620.0	60.0	-1.5325927734375	-1.1358718872070312	1.907628253444604
620.0	80.0	-1.4005126953125	-1.2072601318359375	1.8490302419517126
620.0	100.0	-1.2667236328125	-1.3785934448242188	1.8721935391508016
620.0	120.0	-1.12060546875	-1.3123779296875	1.7257150538032795
620.0	140.0	-1.04693603515625	-1.17071533203125	1.5705570509732298
620.0	160.0	-0.968017578125	-1.1216583251953125	1.4816124425904853
620.0	180.0	-0.889404296875	-1.08685302734375	1.4043822507942727
620.0	200.0	-0.8253173828125	-1.3179473876953125	1.555035079702504
620.0	220.0	-0.82135009765625	-1.4271392822265625	1.6466154723535424
620.0	240.0	-0.80816650390625	-1.28192138671875	1.5154060643150977
620.0	260.0	-0.8089599609375	-1.217315673828125	1.4615996949054222
620.0	280.0	-0.7744140625	-1.029510498046875	1.2882581285543975
620.0	300.0	-0.69390869140625	-0.68804931640625	0.977200662001537
620.0	320.0	-0.6787109375	-1.004241943359375	1.2120851527365324
620.0	340.0	-0.6981201171875	-1.378204345703125	1.5449333048830514
620.0	360.0	-0.5689697265625	-0.965850830078125	1.1209792039584003
620.0	380.0	-0.33673095703125	-0.23486328125	0.4105465848143157
620.0	400.0	-0.03558349609375	0.528839111328125	0.5300348958932561
620.0	420.0	0.12579345703125	0.617156982421875	0.6298465962311358
620.0	440.0	0.39642333984375	1.00177001953125	1.0773553900197066
620.0	460.0	0.629638671875	1.01055908203125	1.1906613773010177
620.0	480.0	1.10992431640625	0.193389892578125	1.1266461905590681
620.0	500.0	1.570068359375	0.028900146484375	1.5703343184103575
620.0	520.0	1.22027587890625	1.4013671875	1.8581989169198438
620.0	540.0	0.86767578125	1.382080078125	1.6318721162265761
620.0	560.0	0.6209716796875	1.4530029296875	1.5801339628823796
620.0	580.0	0.5321044921875	1.492919921875	1.584911695880049
620.0	600.0	0.5128173828125	1.541748046875	1.6247980514997977
620.0	620.0	0.61370849609375	1.488037109375	1.609624974040462
620.0	640.0	0.8211669921875	1.70556640625	1.8929532469627468
620.0	660.0	1.3248291015625	1.617919921875	2.0911329517624906
620.0	680.0	1.36151123046875	1.43994140625	1.98170231975586
620.0	700.0	1.39947509765625	1.3984375	1.978423107013821
620.0	720.0	1.416015625	1.1195068359375	1.8051027134085564
620.0	740.0	0.94769287109375	0.911865234375	1.3151501752969843
620.0	760.0	-0.325439453125	0.9259033203125	0.9814315035783246
620.0	780.0	-1.63958740234375	-0.3228759765625	1.6710762239244248
620.0	800.0	-2.5985107421875	-0.287353515625	2.6143508028200575
