# Supplementary material for: Real-time emotion detection by quantitative facial motion analysis
Source: PLoS One. 2023 Mar 10;18(3):e0282730. doi: 10.1371/journal.pone.0282730 (PMC10004542; doi:10.1371/journal.pone.0282730)
Supplement: S1 Dataset — Data from each participant is organized into folders by Study ID and subsequently by emotions. The data files (.csv) contain the pixel displacement results after DISC-processing of videos. (ZIP) [file pone.0282730.s004.zip › S1_Dataset/1/sad/result/103450_cropped_result.csv]

pos_x	pos_y	disp_x	disp_y	disp_xy_indi
0.0	0.0	-0.3835480213165283	-1.2367316484451294	1.2948414014548775
0.0	20.0	-0.4459090232849121	-1.0526981353759766	1.1432446025549223
0.0	40.0	-0.20537853240966797	-1.0700454711914062	1.0895768224370357
0.0	60.0	-0.25252652168273926	-0.6538658142089844	0.7009351946823337
0.0	80.0	-0.3704988956451416	-0.22258758544921875	0.4322206205983037
0.0	100.0	-0.35744285583496094	-0.1850128173828125	0.40248619576748046
0.0	120.0	-0.23796343803405762	-0.33431243896484375	0.4103552176926853
0.0	140.0	-0.1869661808013916	-0.4171600341796875	0.4571420423459832
0.0	160.0	0.004042387008666992	-0.4537200927734375	0.4537381000963712
0.0	180.0	0.035916805267333984	-0.3750457763671875	0.3767616637497478
0.0	200.0	0.44168543815612793	-0.6900634765625	0.8193128999135157
0.0	220.0	0.5675013065338135	-0.8267364501953125	1.0027716046035267
0.0	240.0	0.41617870330810547	-0.7333984375	0.843254398870624
0.0	260.0	0.30620598793029785	-0.9090576171875	0.9592433780907664
0.0	280.0	0.3715195655822754	-1.6905517578125	1.7308934205933584
0.0	300.0	0.4485025405883789	-2.76593017578125	2.802057148990992
0.0	320.0	0.4978015422821045	-3.199554443359375	3.2380480248938808
0.0	340.0	0.3982570171356201	-2.59771728515625	2.6280684437999935
0.0	360.0	0.34816765785217285	-1.977081298828125	2.0075037185893763
0.0	380.0	0.35707569122314453	-1.141387939453125	1.1959387432437905
0.0	400.0	0.4792814254760742	-0.738311767578125	0.8802357360109353
0.0	420.0	0.564838171005249	-0.695526123046875	0.8959903723060709
0.0	440.0	0.6333727836608887	-0.732574462890625	0.9684143879361926
0.0	460.0	0.6070926189422607	-1.850372314453125	1.9474185862491884
0.0	480.0	0.5176327228546143	-2.332794189453125	2.3895339223614602
0.0	500.0	0.5847268104553223	-2.51751708984375	2.584530468096787
0.0	520.0	1.142642617225647	-2.8309326171875	3.0528366536315605
0.0	540.0	2.0039548873901367	-2.4888916015625	3.195374249602566
0.0	560.0	2.433215379714966	-2.2257080078125	3.297622358627824
0.0	580.0	2.4458601474761963	-2.174072265625	3.2724336627611113
0.0	600.0	2.4659032821655273	-2.37939453125	3.4266889751387017
0.0	620.0	2.5511093139648438	-2.47216796875	3.5524320116663284
0.0	640.0	2.759995460510254	-2.551025390625	3.7583647355799092
0.0	660.0	3.006943702697754	-2.6558837890625	4.011910907809227
0.0	680.0	3.114499092102051	-2.699951171875	4.121873472732234
0.0	700.0	3.0474915504455566	-2.8375244140625	4.1639824147608735
0.0	720.0	2.9191317558288574	-2.8880615234375	4.106364519991936
0.0	740.0	2.6381325721740723	-3.0350341796875	4.021340067718367
0.0	760.0	2.4069364070892334	-3.39404296875	4.160873771396212
0.0	780.0	-1.4893450736999512	-7.939208984375	8.07769695186289
0.0	800.0	-3.865541458129883	-21.4337158203125	21.779499182268523
20.0	0.0	-0.5622577667236328	-0.8453258872032166	1.0152387166656678
20.0	20.0	-0.47798728942871094	-0.5690650939941406	0.7431735531206465
20.0	40.0	-0.41436195373535156	-0.46518707275390625	0.6229725847585315
20.0	60.0	-0.30693817138671875	-0.3443489074707031	0.46128864188324603
20.0	80.0	-0.31389617919921875	-0.156402587890625	0.35070298090371677
20.0	100.0	-0.2727527618408203	-0.14911651611328125	0.31085334881509274
20.0	120.0	-0.26868629455566406	-0.12540435791015625	0.29651067074375526
20.0	140.0	-0.2736682891845703	-0.0722198486328125	0.2830371690109904
20.0	160.0	-0.17577362060546875	-0.06427001953125	0.18715501893164
20.0	180.0	-0.17409324645996094	-0.019866943359375	0.17522315458127477
20.0	200.0	0.12299919128417969	-0.2452392578125	0.2743557811109291
20.0	220.0	0.2084636688232422	-0.2984161376953125	0.3640182584105282
20.0	240.0	0.20064544677734375	-0.346343994140625	0.4002658586361834
20.0	260.0	0.1392364501953125	-0.40655517578125	0.4297370126222721
20.0	280.0	0.19304466247558594	-0.527618408203125	0.5618250852223602
20.0	300.0	0.2724418640136719	-1.14703369140625	1.1789448072273325
20.0	320.0	0.3656005859375	-1.747161865234375	1.7850037455890964
20.0	340.0	0.3290119171142578	-1.366058349609375	1.4051207265358692
20.0	360.0	0.33500099182128906	-0.982086181640625	1.0376506795115157
20.0	380.0	0.37957763671875	-0.437652587890625	0.5793263070018075
20.0	400.0	0.493438720703125	0.312835693359375	0.5842498969865356
20.0	420.0	0.6165256500244141	0.748992919921875	0.9701001346413279
20.0	440.0	0.7269611358642578	0.961273193359375	1.2052048146802194
20.0	460.0	0.76513671875	-0.0858154296875	0.7699340792249469
20.0	480.0	0.5602798461914062	-1.978271484375	2.056081606342397
20.0	500.0	0.5999794006347656	-2.351715087890625	2.4270432908785255
20.0	520.0	1.1669578552246094	-2.68310546875	2.9258922728471357
20.0	540.0	2.018308639526367	-2.366943359375	3.1106254404663036
20.0	560.0	2.4211769104003906	-2.1041259765625	3.207716283697964
20.0	580.0	2.3919410705566406	-2.045654296875	3.1473931415282075
20.0	600.0	2.3378219604492188	-2.2342529296875	3.2337745240779863
20.0	620.0	2.1120357513427734	-2.2808837890625	3.108556879672325
20.0	640.0	1.7384376525878906	-2.3944091796875	2.958945891987054
20.0	660.0	1.7617263793945312	-2.55078125	3.1000265839515193
20.0	680.0	1.8511276245117188	-2.649658203125	3.2322379361083557
20.0	700.0	1.9881649017333984	-2.899169921875	3.5153927109768643
20.0	720.0	2.2672977447509766	-3.06787109375	3.8147702566759754
20.0	740.0	2.4090194702148438	-3.2030029296875	4.007817682412826
20.0	760.0	2.333333969116211	-3.420166015625	4.140287790222776
20.0	780.0	-0.9092483520507812	-8.5576171875	8.605785524488887
20.0	800.0	-3.8940887451171875	-21.6673583984375	22.014503108659717
40.0	0.0	-0.5926284790039062	-0.32960450649261475	0.678120671286994
40.0	20.0	-0.5388870239257812	-0.26491737365722656	0.6004835047035249
40.0	40.0	-0.4058837890625	-0.2761344909667969	0.49090926587835354
40.0	60.0	-0.2223968505859375	-0.21574020385742188	0.30984543680839605
40.0	80.0	-0.22919845581054688	-0.0867919921875	0.24508117441740454
40.0	100.0	-0.22776412963867188	-0.04467010498046875	0.23210324648532563
40.0	120.0	-0.17089462280273438	-0.10449981689453125	0.20031271510785184
40.0	140.0	-0.21025848388671875	0.0015716552734375	0.21026435776574234
40.0	160.0	-0.07863235473632812	-0.0059967041015625	0.07886068520791231
40.0	180.0	-0.06859970092773438	0.0033111572265625	0.06867956558943583
40.0	200.0	0.053241729736328125	-0.04156494140625	0.06754499344452705
40.0	220.0	0.1067047119140625	-0.0516510009765625	0.11854839284673552
40.0	240.0	0.12578582763671875	-0.0665130615234375	0.14228865656641396
40.0	260.0	0.11920166015625	-0.082763671875	0.14511671566790224
40.0	280.0	0.2769889831542969	-0.275238037109375	0.39048543360882626
40.0	300.0	0.3147430419921875	-0.670135498046875	0.7403679951382482
40.0	320.0	0.3454437255859375	-0.694000244140625	0.7752210693821083
40.0	340.0	0.3431396484375	-0.591339111328125	0.6836861582013692
40.0	360.0	0.36505889892578125	-0.591552734375	0.6951277848219297
40.0	380.0	0.3984031677246094	-0.044677734375	0.4009004664525676
40.0	400.0	0.5059738159179688	1.302734375	1.3975429704310458
40.0	420.0	0.6326789855957031	1.658233642578125	1.7748299952931619
40.0	440.0	0.7461624145507812	1.795806884765625	1.9446543950686639
40.0	460.0	0.8363304138183594	1.66046142578125	1.85918818509184
40.0	480.0	0.8803634643554688	1.147216796875	1.4460795996085754
40.0	500.0	0.6969718933105469	-1.689544677734375	1.8276572540072828
40.0	520.0	1.2420730590820312	-2.426025390625	2.7254989781789645
40.0	540.0	2.0672454833984375	-2.1785888671875	3.003290419001225
40.0	560.0	2.444225311279297	-1.9481201171875	3.1256054394771287
40.0	580.0	2.40594482421875	-1.915283203125	3.0752040981628768
40.0	600.0	2.3451995849609375	-2.1241455078125	3.1641673836352235
40.0	620.0	2.1142311096191406	-2.1715087890625	3.0307463776860426
40.0	640.0	1.7138557434082031	-2.2542724609375	2.8317919834187144
40.0	660.0	1.7127113342285156	-2.3846435546875	2.9359674721133167
40.0	680.0	1.7920379638671875	-2.4644775390625	3.0471379365701203
40.0	700.0	1.8928794860839844	-2.658447265625	3.263485041017747
40.0	720.0	2.1785011291503906	-2.852294921875	3.5890741829980946
40.0	740.0	2.39202880859375	-3.1240234375	3.934631400676784
40.0	760.0	2.327922821044922	-3.4307861328125	4.146024378828506
40.0	780.0	-0.45809173583984375	-9.1470947265625	9.15855829130067
40.0	800.0	-3.942974090576172	-21.4459228515625	21.805381254041986
60.0	0.0	-0.6315269470214844	-0.0530930757522583	0.6337548102437659
60.0	20.0	-0.4535369873046875	-0.11156654357910156	0.46705769718483375
60.0	40.0	-0.3227653503417969	-0.170501708984375	0.3650319220942949
60.0	60.0	-0.15042877197265625	-0.16336822509765625	0.22207654628249218
60.0	80.0	-0.12393569946289062	-0.09737396240234375	0.15761264592439594
60.0	100.0	-0.14935302734375	-0.0019378662109375	0.1493655987910015
60.0	120.0	-0.06822967529296875	-0.035003662109375	0.07668471132925549
60.0	140.0	-0.09070587158203125	0.0602264404296875	0.10887965496954259
60.0	160.0	-0.097076416015625	0.2211456298828125	0.24151443054754426
60.0	180.0	-0.1159515380859375	0.2086029052734375	0.23866279825941317
60.0	200.0	-0.13747406005859375	0.34954833984375	0.3756103820137505
60.0	220.0	-0.034961700439453125	0.3817138671875	0.38331161853099943
60.0	240.0	0.033435821533203125	0.381256103515625	0.3827194411439236
60.0	260.0	0.2862434387207031	-0.001922607421875	0.2862498954234771
60.0	280.0	0.3654632568359375	-0.290191650390625	0.46666324694962336
60.0	300.0	0.2976112365722656	-0.554931640625	0.6296995902022068
60.0	320.0	0.2516212463378906	-0.6123046875	0.6619896388487557
60.0	340.0	0.22406005859375	-0.555084228515625	0.5985995410989063
60.0	360.0	0.2801704406738281	-0.319610595703125	0.4250251859749884
60.0	380.0	0.5998191833496094	0.650665283203125	0.8849567014718829
60.0	400.0	0.7816009521484375	1.977081298828125	2.1259704867601643
60.0	420.0	0.8404922485351562	2.19476318359375	2.350194173234683
60.0	440.0	0.8325614929199219	2.308074951171875	2.4536439472181173
60.0	460.0	0.9097747802734375	2.289794921875	2.4639096848436064
60.0	480.0	0.9889068603515625	2.318115234375	2.5202370956502973
60.0	500.0	1.3041114807128906	2.159332275390625	2.522582531785793
60.0	520.0	1.3535919189453125	-2.0245361328125	2.4353557514452473
60.0	540.0	2.062213897705078	-1.974853515625	2.855306037549109
60.0	560.0	2.409656524658203	-1.7955322265625	3.005059158062007
60.0	580.0	2.3691940307617188	-1.8203125	2.9877446264788445
60.0	600.0	2.3138084411621094	-2.0401611328125	3.0847960954059532
60.0	620.0	2.0656051635742188	-2.104736328125	2.9490065619990715
60.0	640.0	1.6657638549804688	-2.1756591796875	2.740120816080539
60.0	660.0	1.6746406555175781	-2.2830810546875	2.831409618438373
60.0	680.0	1.7355384826660156	-2.3377685546875	2.911572709052676
60.0	700.0	1.8451957702636719	-2.4952392578125	3.103379832429092
60.0	720.0	2.1254844665527344	-2.674560546875	3.416278433684418
60.0	740.0	2.318248748779297	-2.8292236328125	3.6577019596573934
60.0	760.0	1.9036445617675781	-3.1689453125	3.696765750106841
60.0	780.0	-0.7052230834960938	-1.7562255859375	1.8925294994259017
60.0	800.0	-0.825225830078125	-1.6392822265625	1.83527760541882
80.0	0.0	-0.5470504760742188	0.06708526611328125	0.5511484884334884
80.0	20.0	-0.3807525634765625	-0.010904312133789062	0.38090867490395236
80.0	40.0	-0.347900390625	-0.024688720703125	0.3487753069341127
80.0	60.0	-0.22652435302734375	0.020610809326171875	0.2274600799602789
80.0	80.0	-0.12010955810546875	0.017578125	0.12138902926873828
80.0	100.0	-0.0276641845703125	-0.01215362548828125	0.03021618308869795
80.0	120.0	0.01978302001953125	0.00412750244140625	0.020209011789223855
80.0	140.0	-0.001129150390625	0.1277008056640625	0.12770579762820208
80.0	160.0	-0.06606292724609375	0.3031158447265625	0.31023140666383253
80.0	180.0	-0.33637237548828125	0.5789947509765625	0.6696127960620533
80.0	200.0	-0.6584014892578125	1.0653228759765625	1.2523599127790221
80.0	220.0	-0.9662704467773438	1.39508056640625	1.697035168486402
80.0	240.0	-0.35353851318359375	1.03033447265625	1.0893018892152435
80.0	260.0	0.5048980712890625	0.153594970703125	0.527743761134804
80.0	280.0	0.6629638671875	-0.131256103515625	0.6758322675829481
80.0	300.0	0.7193603515625	-0.332366943359375	0.7924311329309176
80.0	320.0	0.7522125244140625	-0.4263916015625	0.8646580131869538
80.0	340.0	0.8056106567382812	-0.348236083984375	0.8776542032253122
80.0	360.0	1.5115203857421875	0.01153564453125	1.5115644040559313
80.0	380.0	1.7165908813476562	1.017486572265625	1.9954856999404367
80.0	400.0	1.0077972412109375	2.21087646484375	2.4297386736421624
80.0	420.0	0.7763214111328125	2.420654296875	2.542094049865709
80.0	440.0	0.5716323852539062	2.490142822265625	2.5549119082958773
80.0	460.0	0.48709869384765625	2.598052978515625	2.643320717718908
80.0	480.0	0.73248291015625	2.58758544921875	2.6892619193153293
80.0	500.0	1.1894607543945312	2.652587890625	2.9070671481297423
80.0	520.0	2.0846710205078125	2.586669921875	3.3221551060234833
80.0	540.0	2.7166824340820312	2.2978515625	3.5581575640959975
80.0	560.0	2.6756057739257812	2.2108154296875	3.4708170683009647
80.0	580.0	2.5087051391601562	0.03173828125	2.508905895753223
80.0	600.0	2.0927581787109375	-1.552734375	2.605881968522013
80.0	620.0	1.6962738037109375	-2.118896484375	2.714234169826308
80.0	640.0	1.2812271118164062	-2.3389892578125	2.6669108834409294
80.0	660.0	1.0615997314453125	-2.41259765625	2.6358341072130758
80.0	680.0	0.9748077392578125	-2.33447265625	2.5298246404238887
80.0	700.0	0.8423919677734375	-2.23486328125	2.38835468748859
80.0	720.0	1.0149459838867188	-2.367431640625	2.5758198545783744
80.0	740.0	1.3274383544921875	-2.3118896484375	2.665881905023063
80.0	760.0	0.11425018310546875	-1.2679443359375	1.273081279170981
80.0	780.0	-0.757232666015625	-1.17333984375	1.3964697273526574
80.0	800.0	-0.8561325073242188	-1.1470947265625	1.4313592078177826
100.0	0.0	-0.38590240478515625	0.09547245502471924	0.39753698656529257
100.0	20.0	-0.33196258544921875	0.04205131530761719	0.33461540797941525
100.0	40.0	-0.3397064208984375	0.06580352783203125	0.3460210350177678
100.0	60.0	-0.3206787109375	0.22404861450195312	0.39119383598004387
100.0	80.0	-0.153564453125	0.19780731201171875	0.2504191964464421
100.0	100.0	-0.054595947265625	0.18323516845703125	0.19119582740558835
100.0	120.0	0.097503662109375	0.0799407958984375	0.12608526866218278
100.0	140.0	0.1414794921875	0.0414581298828125	0.147428705627544
100.0	160.0	0.0170745849609375	0.280914306640625	0.2814327435231575
100.0	180.0	-0.524017333984375	1.0316619873046875	1.1571173762266078
100.0	200.0	-0.349609375	1.1886138916015625	1.2389631545756725
100.0	220.0	-0.1831512451171875	1.3545379638671875	1.366864102295997
100.0	240.0	0.9732589721679688	1.058990478515625	1.4382954705109112
100.0	260.0	0.8521041870117188	0.2760009765625	0.8956886091641201
100.0	280.0	-0.0201263427734375	0.109649658203125	0.11148146580259895
100.0	300.0	-0.2722625732421875	-0.0479736328125	0.27645682887873485
100.0	320.0	-0.401031494140625	-0.237396240234375	0.46602922029640936
100.0	340.0	-0.625335693359375	0.0704345703125	0.6292898839838098
100.0	360.0	0.114959716796875	0.712371826171875	0.7215880786220555
100.0	380.0	1.5725631713867188	1.27203369140625	2.022628151706207
100.0	400.0	1.1766128540039062	2.314422607421875	2.596337769619486
100.0	420.0	0.88531494140625	2.461456298828125	2.6158267634760914
100.0	440.0	0.696929931640625	2.46124267578125	2.5580122827507012
100.0	460.0	0.4566497802734375	2.610565185546875	2.650203692136355
100.0	480.0	0.6819992065429688	2.64984130859375	2.7361984355040985
100.0	500.0	1.157012939453125	2.782623291015625	3.0135811457076427
100.0	520.0	1.8604736328125	2.7139892578125	3.2904558696193122
100.0	540.0	2.1689605712890625	2.4722900390625	3.2888612006368154
100.0	560.0	2.5288009643554688	2.4559326171875	3.5251155069714515
100.0	580.0	1.7439498901367188	2.5936279296875	3.125422700525953
100.0	600.0	1.6815643310546875	2.7322998046875	3.208289391898859
100.0	620.0	1.4858245849609375	2.5267333984375	2.931220968138339
100.0	640.0	0.9109954833984375	-0.127197265625	0.9198325473448032
100.0	660.0	0.613983154296875	-2.2119140625	2.295547676186577
100.0	680.0	0.4854736328125	-2.492919921875	2.5397508509768083
100.0	700.0	0.35712432861328125	-2.424560546875	2.4507206351500543
100.0	720.0	0.33879852294921875	-2.363525390625	2.3876843826774157
100.0	740.0	0.35506439208984375	-2.10498046875	2.134716256636722
100.0	760.0	-0.5181198120117188	-1.0518798828125	1.1725610548985061
100.0	780.0	-0.7214584350585938	-1.02001953125	1.2493766916541484
100.0	800.0	-0.8224258422851562	-1.005126953125	1.2987164655754522
120.0	0.0	-0.4427032470703125	0.21187305450439453	0.4907915608398542
120.0	20.0	-0.3621826171875	0.17701339721679688	0.40312527951868593
120.0	40.0	-0.341552734375	0.19240570068359375	0.3920181424559123
120.0	60.0	-0.33576202392578125	0.3580513000488281	0.4908532063431926
120.0	80.0	-0.0606842041015625	0.20855712890625	0.21720646547710837
120.0	100.0	0.1732940673828125	0.0449981689453125	0.17904097016747214
120.0	120.0	0.705169677734375	-0.52691650390625	0.8802870420975123
120.0	140.0	0.8124771118164062	-0.5991668701171875	1.0095147326669165
120.0	160.0	-0.22183990478515625	0.7103271484375	0.7441623486595095
120.0	180.0	-0.7629165649414062	1.5056304931640625	1.687887693837316
120.0	200.0	0.316986083984375	1.6162109375	1.6470027237179599
120.0	220.0	1.4302749633789062	1.8039398193359375	2.302147984525388
120.0	240.0	1.5396270751953125	1.4930267333984375	2.1446632270165127
120.0	260.0	0.531585693359375	0.323333740234375	0.622196156335217
120.0	280.0	-0.5384597778320312	-0.054901123046875	0.541251388593811
120.0	300.0	-0.81988525390625	0.011444091796875	0.8199651192642108
120.0	320.0	-1.0716018676757812	-0.2335205078125	1.0967508333141263
120.0	340.0	-1.4116592407226562	0.171234130859375	1.4220066594389886
120.0	360.0	-0.32559967041015625	0.96881103515625	1.022061625936385
120.0	380.0	1.7658157348632812	1.598602294921875	2.3819392323945285
120.0	400.0	1.6823654174804688	2.28338623046875	2.836230962990941
120.0	420.0	1.236663818359375	2.4180908203125	2.715971394348396
120.0	440.0	0.9510955810546875	2.358123779296875	2.54270143013039
120.0	460.0	0.6284027099609375	2.57427978515625	2.649869124721136
120.0	480.0	0.7914352416992188	2.714599609375	2.8276175096753104
120.0	500.0	1.2956695556640625	2.862701416015625	3.1422633554068273
120.0	520.0	1.3312149047851562	2.5997314453125	2.920742493009059
120.0	540.0	1.2031707763671875	2.2945556640625	2.5908696633727684
120.0	560.0	1.0366973876953125	2.0760498046875	2.3205008651576264
120.0	580.0	0.996307373046875	2.49560546875	2.6871313769971263
120.0	600.0	1.2550048828125	2.6988525390625	2.9763807356397334
120.0	620.0	1.4636383056640625	2.65478515625	3.03152128734939
120.0	640.0	1.5509567260742188	2.5985107421875	3.0261733002950595
120.0	660.0	2.4959793090820312	1.744873046875	3.045405500270278
120.0	680.0	1.94305419921875	-0.0826416015625	1.9448108533763464
120.0	700.0	1.5939407348632812	-0.4119873046875	1.6463233599387965
120.0	720.0	1.2105636596679688	-0.818115234375	1.4610875780818777
120.0	740.0	0.6160202026367188	-1.330810546875	1.4664711390717242
120.0	760.0	-0.36669158935546875	-0.9727783203125	1.0395962592151091
120.0	780.0	-0.6091842651367188	-0.9580078125	1.1352904640228416
120.0	800.0	-0.7044296264648438	-0.9521484375	1.1844018514318064
140.0	0.0	-0.4803619384765625	0.3942883014678955	0.6214586523747166
140.0	20.0	-0.437164306640625	0.4587383270263672	0.6336824785991235
140.0	40.0	-0.43194580078125	0.47570037841796875	0.6425480720067207
140.0	60.0	-0.4400482177734375	0.6305160522460938	0.7688907114184548
140.0	80.0	0.0787506103515625	0.27429962158203125	0.2853803445067462
140.0	100.0	0.6773681640625	-0.23934173583984375	0.7184094210129983
140.0	120.0	1.6726226806640625	-1.460968017578125	2.2208318667242666
140.0	140.0	-0.174102783203125	0.5749664306640625	0.6007480133214312
140.0	160.0	-0.9970550537109375	1.2994537353515625	1.6378946212896754
140.0	180.0	-0.7589874267578125	1.7406005859375	1.8988818588165022
140.0	200.0	1.4907989501953125	2.0344390869140625	2.5221863349616283
140.0	220.0	2.7447052001953125	2.3126678466796875	3.589127917063594
140.0	240.0	1.80230712890625	1.7574920654296875	2.5173576120516925
140.0	260.0	-0.0331878662109375	0.506134033203125	0.5072209518839863
140.0	280.0	-1.3015289306640625	0.04052734375	1.302159753235742
140.0	300.0	-1.608154296875	0.053497314453125	1.6090438792062889
140.0	320.0	-2.0611572265625	-0.242889404296875	2.075419084264792
140.0	340.0	-2.41766357421875	0.182708740234375	2.4245576177649837
140.0	360.0	-0.6783905029296875	0.888458251953125	1.1178424486164393
140.0	380.0	1.7256317138671875	1.5247802734375	2.302772175915009
140.0	400.0	1.1338348388671875	2.167236328125	2.4459138872359576
140.0	420.0	0.8318328857421875	2.299957275390625	2.4457615211676798
140.0	440.0	0.68951416015625	2.18402099609375	2.2902789106207817
140.0	460.0	0.688873291015625	2.555328369140625	2.646554266439588
140.0	480.0	1.113677978515625	2.707672119140625	2.9277580064961195
140.0	500.0	1.1362457275390625	2.69512939453125	2.9248550060844307
140.0	520.0	0.931671142578125	2.1275634765625	2.3226143598788718
140.0	540.0	0.5673828125	1.844482421875	1.9297768421572157
140.0	560.0	-0.0096435546875	1.7652587890625	1.765285130087889
140.0	580.0	0.308807373046875	2.3970947265625	2.4169040365231425
140.0	600.0	1.1740875244140625	1.4736328125	1.8841643190182225
140.0	620.0	1.4183807373046875	1.2991943359375	1.9234629807950738
140.0	640.0	1.5727386474609375	1.188720703125	1.9714369792755875
140.0	660.0	1.8387298583984375	0.9288330078125	2.0600141379534156
140.0	680.0	1.559600830078125	-0.62646484375	1.6807179863484203
140.0	700.0	1.1931610107421875	-0.6627197265625	1.3648555357730698
140.0	720.0	0.9759063720703125	-0.8265380859375	1.278889539621255
140.0	740.0	0.506195068359375	-1.1768798828125	1.2811243912283132
140.0	760.0	-0.029937744140625	-0.896728515625	0.8972281199668485
140.0	780.0	-0.3245697021484375	-0.8970947265625	0.9540044234588076
140.0	800.0	-0.4366912841796875	-0.89599609375	0.9967488538713066
160.0	0.0	-0.5367279052734375	0.6727564334869385	0.8606265526331834
160.0	20.0	-0.46435546875	0.7171344757080078	0.8543464505732036
160.0	40.0	-0.360321044921875	0.6238174438476562	0.7204022894620863
160.0	60.0	-0.144073486328125	0.559326171875	0.57758370476242
160.0	80.0	0.5648040771484375	0.03856658935546875	0.5661192695695948
160.0	100.0	1.1955718994140625	-0.6105499267578125	1.3424467884175222
160.0	120.0	0.3099365234375	0.15221405029296875	0.34529663431188323
160.0	140.0	-0.506072998046875	0.8518218994140625	0.9908130134760713
160.0	160.0	-0.75567626953125	1.3691558837890625	1.5638524413917303
160.0	180.0	0.92791748046875	1.9058990478515625	2.119783486859204
160.0	200.0	2.28570556640625	2.3685302734375	3.291562788781407
160.0	220.0	3.25091552734375	2.5707855224609375	4.14456149289879
160.0	240.0	1.7669525146484375	1.9526824951171875	2.6334559262990376
160.0	260.0	-0.7772216796875	0.64605712890625	1.0106747019624296
160.0	280.0	-2.4815216064453125	-0.12176513671875	2.4845072412402143
160.0	300.0	-2.82232666015625	-0.0474853515625	2.822726099932784
160.0	320.0	-3.271026611328125	-0.36962890625	3.291844561997472
160.0	340.0	-3.45196533203125	-0.16986083984375	3.456141976027322
160.0	360.0	-1.6680450439453125	0.75762939453125	1.8320416392888859
160.0	380.0	0.7664947509765625	1.279052734375	1.4911371836912883
160.0	400.0	0.4254150390625	1.861083984375	1.909086575396117
160.0	420.0	0.3223724365234375	2.011627197265625	2.0372942763893516
160.0	440.0	0.757598876953125	1.893890380859375	2.0397982334221942
160.0	460.0	0.993377685546875	2.43572998046875	2.6305094114822634
160.0	480.0	1.1371917724609375	2.355926513671875	2.616026541374335
160.0	500.0	1.207489013671875	1.85595703125	2.2141829689491765
160.0	520.0	0.996795654296875	1.396484375	1.715741876286837
160.0	540.0	0.4024658203125	1.2332763671875	1.2972853712206158
160.0	560.0	-0.192291259765625	1.328125	1.341973153310919
160.0	580.0	0.052520751953125	2.4378662109375	2.4384318919782206
160.0	600.0	0.864105224609375	1.2020263671875	1.4803868503236568
160.0	620.0	1.1803741455078125	0.924072265625	1.4990639330864508
160.0	640.0	1.308563232421875	0.843994140625	1.5571332128805546
160.0	660.0	1.357330322265625	0.6217041015625	1.4929372370067473
160.0	680.0	1.1073455810546875	-1.2437744140625	1.6652894730219905
160.0	700.0	0.6429595947265625	-0.9970703125	1.18640054303755
160.0	720.0	0.60260009765625	-1.110595703125	1.263546474608289
160.0	740.0	0.554229736328125	-1.0147705078125	1.156256798534124
160.0	760.0	1.2257232666015625	-0.6083984375	1.3684100938829875
160.0	780.0	1.26947021484375	-0.58349609375	1.3971479226613572
160.0	800.0	1.2914581298828125	-0.5672607421875	1.4105491309654992
180.0	0.0	-0.4301605224609375	0.8449292182922363	0.9481262885332292
180.0	20.0	-0.1978302001953125	0.7556209564208984	0.7810888668338263
180.0	40.0	-0.0019989013671875	0.5626602172851562	0.5626637679130005
180.0	60.0	0.418548583984375	0.25037384033203125	0.48771915799764815
180.0	80.0	0.6595306396484375	0.0774383544921875	0.6640612647802421
180.0	100.0	1.302032470703125	-0.7464218139648438	1.5008111403930382
180.0	120.0	-0.196014404296875	0.37371063232421875	0.4219967812721161
180.0	140.0	-0.5036163330078125	0.997100830078125	1.1170673552721526
180.0	160.0	0.3514251708984375	1.572052001953125	1.6108529254981114
180.0	180.0	1.4448394775390625	2.0119781494140625	2.4770178016265825
180.0	200.0	1.9825439453125	2.4898223876953125	3.1827183377364765
180.0	220.0	2.426177978515625	2.650726318359375	3.5934231031534836
180.0	240.0	1.489410400390625	2.1938018798828125	2.651624036127506
180.0	260.0	-0.8085174560546875	0.74481201171875	1.0992931408617426
180.0	280.0	-2.589935302734375	-0.375457763671875	2.617008483870712
180.0	300.0	-2.780181884765625	-0.217742919921875	2.788695625477088
180.0	320.0	-3.087127685546875	-0.473175048828125	3.1231797856837353
180.0	340.0	-2.9976959228515625	-0.28631591796875	3.0113381827292613
180.0	360.0	-1.3316497802734375	0.613983154296875	1.4663786861048664
180.0	380.0	0.214111328125	1.112548828125	1.1329644989114893
180.0	400.0	-0.1525421142578125	1.48577880859375	1.4935888874414227
180.0	420.0	-0.05078125	1.65869140625	1.6594685644865843
180.0	440.0	-0.10125732421875	1.617584228515625	1.6207503762302296
180.0	460.0	-0.508941650390625	2.385711669921875	2.4393937311356186
180.0	480.0	-0.34429931640625	2.10333251953125	2.131325809677039
180.0	500.0	-0.3924407958984375	1.780303955078125	1.8230446924725168
180.0	520.0	-0.41650390625	1.49658203125	1.5534584900092712
180.0	540.0	-0.355072021484375	1.3067626953125	1.354143597371191
180.0	560.0	-0.0310516357421875	0.916748046875	0.917273778940286
180.0	580.0	-0.268280029296875	2.01611328125	2.0338846911642197
180.0	600.0	0.4239349365234375	1.0040283203125	1.0898594856194403
180.0	620.0	0.685302734375	0.69580078125	0.976615873785575
180.0	640.0	0.6933746337890625	0.6444091796875	0.9465894430256621
180.0	660.0	0.6724853515625	0.4990234375	0.8374132428141172
180.0	680.0	0.351806640625	-1.2867431640625	1.3339699706700379
180.0	700.0	0.3690948486328125	-1.1927490234375	1.2485516570003776
180.0	720.0	0.7905426025390625	-1.345703125	1.5607288384162061
180.0	740.0	0.6128387451171875	-0.9556884765625	1.135302511118143
180.0	760.0	1.1903228759765625	-0.5367431640625	1.30574184785544
180.0	780.0	1.234466552734375	-0.5087890625	1.3352055946330963
180.0	800.0	1.2488861083984375	-0.47900390625	1.337595325183724
200.0	0.0	0.3472900390625	0.5016803741455078	0.6101586425142312
200.0	20.0	0.451141357421875	0.48952293395996094	0.6657035580866458
200.0	40.0	0.5500030517578125	0.31842803955078125	0.6355310954745337
200.0	60.0	0.6147003173828125	0.24493789672851562	0.6617031460136179
200.0	80.0	0.5918731689453125	0.28926849365234375	0.6587792570635952
200.0	100.0	0.8118743896484375	-0.37271881103515625	0.8933416684933505
200.0	120.0	-1.63848876953125	0.44402313232421875	1.6975871081977032
200.0	140.0	0.0901336669921875	1.23345947265625	1.236748296384876
200.0	160.0	0.9755706787109375	1.666168212890625	1.9307653049523286
200.0	180.0	1.49090576171875	2.0003509521484375	2.494835449901922
200.0	200.0	1.60858154296875	2.4742431640625	2.951171600447818
200.0	220.0	1.533843994140625	2.6119537353515625	3.0290228975658544
200.0	240.0	0.9289093017578125	2.333038330078125	2.511163144940191
200.0	260.0	-0.693145751953125	1.002288818359375	1.2186196735893013
200.0	280.0	-2.7858123779296875	-0.603912353515625	2.8505193799999047
200.0	300.0	-2.48797607421875	-0.33380126953125	2.510268558028327
200.0	320.0	-2.5745849609375	-0.502960205078125	2.623253073757425
200.0	340.0	-2.23309326171875	-0.395233154296875	2.267799541800188
200.0	360.0	-0.80523681640625	0.2352294921875	0.8388916762555592
200.0	380.0	-0.0011444091796875	0.846435546875	0.8464363205143969
200.0	400.0	-0.2846527099609375	1.17547607421875	1.209450770535465
200.0	420.0	-0.232269287109375	1.5247802734375	1.542369574388199
200.0	440.0	-0.2610626220703125	1.65203857421875	1.6725385326948217
200.0	460.0	-0.5872039794921875	2.30633544921875	2.3799142248943586
200.0	480.0	-0.37554931640625	1.7335205078125	1.773733531300491
200.0	500.0	-0.410125732421875	1.368133544921875	1.428283064779204
200.0	520.0	-0.560577392578125	1.1201171875	1.2525611868498079
200.0	540.0	-0.6109161376953125	0.9306640625	1.1132628281432746
200.0	560.0	-0.3046417236328125	0.760986328125	0.8196991956633488
200.0	580.0	-0.0819244384765625	1.8841552734375	1.8859354994384194
200.0	600.0	0.8001861572265625	0.779541015625	1.1171311835494833
200.0	620.0	1.119049072265625	0.469970703125	1.213731143183845
200.0	640.0	1.180694580078125	0.408935546875	1.2495070919862021
200.0	660.0	1.1681060791015625	0.254150390625	1.1954347464788138
200.0	680.0	0.85137939453125	-1.25537109375	1.5168399574297444
200.0	700.0	0.7814178466796875	-1.2335205078125	1.46020090888327
200.0	720.0	0.8538665771484375	-1.4014892578125	1.6411155569718485
200.0	740.0	0.471923828125	-1.218994140625	1.3071567673505107
200.0	760.0	0.923309326171875	-0.5458984375	1.0726160617205502
200.0	780.0	0.985015869140625	-0.50390625	1.1064256736211084
200.0	800.0	0.9554443359375	-0.45849609375	1.0597606083729756
220.0	0.0	0.6674041748046875	0.35298967361450195	0.7550033392146014
220.0	20.0	0.6419677734375	0.36557960510253906	0.7387632027918213
220.0	40.0	0.6074066162109375	0.2682914733886719	0.664020415431548
220.0	60.0	0.5537872314453125	0.3427581787109375	0.6512783328079501
220.0	80.0	0.162628173828125	0.48125457763671875	0.5079900505117865
220.0	100.0	-1.5114288330078125	0.25975799560546875	1.5335877325827592
220.0	120.0	-1.4727020263671875	0.7228317260742188	1.6405294763232554
220.0	140.0	0.32745361328125	1.2504425048828125	1.29260679515023
220.0	160.0	1.0007781982421875	1.6167144775390625	1.9014001956351227
220.0	180.0	1.24462890625	1.9251708984375	2.2924624538830995
220.0	200.0	1.24346923828125	2.36737060546875	2.674071676337272
220.0	220.0	1.0663909912109375	2.44842529296875	2.670575998054531
220.0	240.0	0.4667510986328125	2.324432373046875	2.3708315935433424
220.0	260.0	-0.6160888671875	1.3651123046875	1.4976972646972402
220.0	280.0	-3.1572265625	-1.14593505859375	3.3587567231744884
220.0	300.0	-2.54351806640625	-0.554718017578125	2.6033048675022283
220.0	320.0	-2.552978515625	-0.73309326171875	2.6561485334258443
220.0	340.0	-2.0703582763671875	-0.60400390625	2.156665043832113
220.0	360.0	-1.054046630859375	-0.010040283203125	1.0540944489526536
220.0	380.0	-0.471282958984375	0.526763916015625	0.7068152875010447
220.0	400.0	-0.599578857421875	0.9735107421875	1.1433363334652573
220.0	420.0	-0.3535003662109375	1.514190673828125	1.5549070408289165
220.0	440.0	-0.365875244140625	1.815704345703125	1.8522005737176994
220.0	460.0	-0.5823822021484375	2.191802978515625	2.267855666926189
220.0	480.0	-0.445892333984375	1.69256591796875	1.750314074723571
220.0	500.0	-0.5303192138671875	1.3580322265625	1.4579060316011498
220.0	520.0	-0.678863525390625	1.13671875	1.3240034753380938
220.0	540.0	-0.74542236328125	0.925048828125	1.188010872885951
220.0	560.0	-0.2626953125	0.9095458984375	0.9467220123003118
220.0	580.0	1.0247039794921875	2.14990234375	2.3816167477679673
220.0	600.0	1.234832763671875	0.631103515625	1.3867601096338744
220.0	620.0	1.26251220703125	0.2760009765625	1.2923287553739458
220.0	640.0	1.192840576171875	0.189453125	1.2077918391570281
220.0	660.0	0.8927001953125	-0.00927734375	0.8927484011848082
220.0	680.0	0.9301605224609375	-1.22705078125	1.5397571942715642
220.0	700.0	0.892181396484375	-1.3001708984375	1.5768424174205187
220.0	720.0	0.7795257568359375	-1.3984375	1.6010271224988324
220.0	740.0	0.6619110107421875	-1.580810546875	1.7137935030956852
220.0	760.0	0.1500701904296875	-1.5159912109375	1.5234009366202157
220.0	780.0	0.03033447265625	-1.5987548828125	1.5990426371889348
220.0	800.0	-0.1375885009765625	-1.4830322265625	1.4894009468990894
240.0	0.0	0.7224884033203125	0.4024043083190918	0.8269937849138295
240.0	20.0	0.63604736328125	0.36899757385253906	0.7353335691005072
240.0	40.0	0.5542449951171875	0.3159217834472656	0.6379608827106503
240.0	60.0	0.4622039794921875	0.3545570373535156	0.582531725655622
240.0	80.0	-0.56927490234375	0.49239349365234375	0.7526787276319471
240.0	100.0	-2.1393890380859375	0.47603607177734375	2.191710701236702
240.0	120.0	-0.9703216552734375	0.8572998046875	1.2947922882878973
240.0	140.0	0.259185791015625	1.204681396484375	1.2322477597057904
240.0	160.0	0.7989044189453125	1.437225341796875	1.6443433199041773
240.0	180.0	0.9304351806640625	1.8528289794921875	2.073327000900588
240.0	200.0	0.7905426025390625	2.238739013671875	2.374217761235425
240.0	220.0	0.306427001953125	2.477081298828125	2.4959625935758756
240.0	240.0	-0.3978424072265625	2.3130340576171875	2.3469991761150784
240.0	260.0	-0.953277587890625	1.543365478515625	1.8140328442033051
240.0	280.0	-0.8797454833984375	0.74334716796875	1.1517452529475047
240.0	300.0	-0.8972015380859375	0.357177734375	0.9656844898190247
240.0	320.0	-1.01348876953125	0.150482177734375	1.0245996153530643
240.0	340.0	-0.772308349609375	0.123931884765625	0.7821887872744768
240.0	360.0	-0.7613983154296875	0.22216796875	0.7931494191371932
240.0	380.0	-0.830841064453125	0.490234375	0.9646899070754511
240.0	400.0	-0.7274932861328125	0.90380859375	1.1602225887753912
240.0	420.0	-0.364654541015625	1.46942138671875	1.5139921221822028
240.0	440.0	-0.43499755859375	1.734100341796875	1.7878274165597086
240.0	460.0	-0.660675048828125	1.99029541015625	2.09708543932599
240.0	480.0	-0.603607177734375	1.720062255859375	1.8228976353719095
240.0	500.0	-0.6953582763671875	1.455657958984375	1.6132151828156411
240.0	520.0	-0.8303070068359375	1.2691650390625	1.516637604037092
240.0	540.0	-0.7362213134765625	1.084716796875	1.3109661901971061
240.0	560.0	0.165863037109375	1.3160400390625	1.3264508779049349
240.0	580.0	1.6971282958984375	2.34521484375	2.8948708289117966
240.0	600.0	1.2064361572265625	0.4617919921875	1.291797215321389
240.0	620.0	0.9933929443359375	0.1683349609375	1.007554564740914
240.0	640.0	0.8739013671875	0.060546875	0.8759963034422276
240.0	660.0	0.7474822998046875	-0.064697265625	0.7502769653272426
240.0	680.0	1.0880279541015625	-0.7681884765625	1.3318852669918104
240.0	700.0	0.88873291015625	-1.34228515625	1.609837142783047
240.0	720.0	0.71246337890625	-1.37353515625	1.5473211986324051
240.0	740.0	0.5000457763671875	-1.5821533203125	1.6592934964732826
240.0	760.0	0.1073455810546875	-1.893310546875	1.8963512071027562
240.0	780.0	-0.170135498046875	-2.0338134765625	2.0409172803283577
240.0	800.0	-0.3812713623046875	-2.2093505859375	2.242007552015837
260.0	0.0	0.723846435546875	0.4310290813446045	0.8424605220535203
260.0	20.0	0.742645263671875	0.3033943176269531	0.8022282091914952
260.0	40.0	0.625885009765625	0.2847747802734375	0.6876254219624963
260.0	60.0	0.57196044921875	0.2299957275390625	0.6164712403322129
260.0	80.0	-0.682891845703125	0.4127197265625	0.7979215786163735
260.0	100.0	-1.315185546875	0.6461639404296875	1.4653466690925099
260.0	120.0	-0.51568603515625	0.8744125366210938	1.0151499254077245
260.0	140.0	0.124603271484375	1.1215362548828125	1.1284367710603789
260.0	160.0	0.51568603515625	1.2711944580078125	1.3718117352337198
260.0	180.0	0.75433349609375	1.696990966796875	1.8570937953477773
260.0	200.0	0.71588134765625	2.08148193359375	2.201148142174739
260.0	220.0	0.25115966796875	2.3601837158203125	2.373509711637505
260.0	240.0	-0.249114990234375	2.158935546875	2.173260447788053
260.0	260.0	-0.797576904296875	1.64605712890625	1.8291071564812362
260.0	280.0	-1.0916748046875	1.181640625	1.608735045257572
260.0	300.0	-1.04046630859375	0.686248779296875	1.2463978202825756
260.0	320.0	-1.11968994140625	0.511688232421875	1.231068808834565
260.0	340.0	-0.97528076171875	0.45794677734375	1.077445040388711
260.0	360.0	-0.79986572265625	0.47021484375	0.9278400581798794
260.0	380.0	-0.59918212890625	0.812103271484375	1.0092229422462862
260.0	400.0	-0.438568115234375	1.147308349609375	1.2282745787419114
260.0	420.0	-0.360992431640625	1.483367919921875	1.526661691913163
260.0	440.0	-0.429901123046875	1.714385986328125	1.7674654977439368
260.0	460.0	-0.50018310546875	1.87994384765625	1.9453462440750615
260.0	480.0	-0.40606689453125	1.76751708984375	1.813561960817433
260.0	500.0	-0.33502197265625	1.669830322265625	1.703106874896642
260.0	520.0	0.224334716796875	1.72265625	1.737201951652253
260.0	540.0	0.24285888671875	1.4034423828125	1.424300165250534
260.0	560.0	0.3211669921875	1.4285888671875	1.4642453306474397
260.0	580.0	2.071563720703125	2.0501708984375	2.914545755642447
260.0	600.0	1.37957763671875	0.5250244140625	1.4761047019422988
260.0	620.0	0.995574951171875	0.212890625	1.0180824630715195
260.0	640.0	0.73150634765625	0.0595703125	0.7339278975435762
260.0	660.0	0.55865478515625	-0.006103515625	0.5586881257740856
260.0	680.0	0.4403076171875	-0.6236572265625	0.7634259191283483
260.0	700.0	0.48199462890625	-1.3533935546875	1.436660341265165
260.0	720.0	0.42730712890625	-1.3345947265625	1.4013331033635568
260.0	740.0	0.277099609375	-1.616455078125	1.6400339060860534
260.0	760.0	-0.037567138671875	-1.95361328125	1.9539744477818495
260.0	780.0	-0.392059326171875	-2.0430908203125	2.080367903829404
260.0	800.0	-0.838409423828125	-2.2872314453125	2.436053785611089
280.0	0.0	0.35601806640625	0.6588790416717529	0.7489128488428627
280.0	20.0	0.35546875	0.5113258361816406	0.6227456486989021
280.0	40.0	0.2442626953125	0.4923439025878906	0.5496060250186505
280.0	60.0	0.382965087890625	0.3359222412109375	0.509417324679141
280.0	80.0	-1.256591796875	0.4925537109375	1.349678518067115
280.0	100.0	-0.887939453125	0.760650634765625	1.1691988114026084
280.0	120.0	-0.4444580078125	0.8883056640625	0.9932924410837805
280.0	140.0	-0.12078857421875	1.06561279296875	1.0724367133777446
280.0	160.0	0.234893798828125	1.191650390625	1.2145804832141107
280.0	180.0	0.475494384765625	1.4961090087890625	1.5698525650912034
280.0	200.0	0.5721435546875	1.88006591796875	1.965196199639651
280.0	220.0	0.483856201171875	2.02587890625	2.082859132587025
280.0	240.0	0.24591064453125	1.741302490234375	1.7585807935918698
280.0	260.0	-0.27044677734375	1.40625	1.4320197351557764
280.0	280.0	-0.633514404296875	1.06982421875	1.2433279372215813
280.0	300.0	-0.778961181640625	0.91021728515625	1.1980300616846695
280.0	320.0	-0.758941650390625	0.824188232421875	1.1203921952425142
280.0	340.0	-0.57049560546875	0.790924072265625	0.9752056828938166
280.0	360.0	-0.407562255859375	0.855072021484375	0.9472355326562439
280.0	380.0	-0.250152587890625	1.013763427734375	1.0441707736956278
280.0	400.0	-0.185638427734375	1.2840576171875	1.2974072568430204
280.0	420.0	-0.1910400390625	1.54327392578125	1.5550532809268216
280.0	440.0	-0.23968505859375	1.75091552734375	1.7672447796517978
280.0	460.0	-0.267974853515625	1.937164306640625	1.9556114320179185
280.0	480.0	-0.027984619140625	1.975677490234375	1.975875675321513
280.0	500.0	0.01934814453125	1.63507080078125	1.6351852721524371
280.0	520.0	0.379608154296875	1.4117431640625	1.4618895690461298
280.0	540.0	0.602783203125	1.1217041015625	1.2734079006476167
280.0	560.0	0.56640625	1.0452880859375	1.1888831829250277
280.0	580.0	2.097076416015625	1.44921875	2.549110527215425
280.0	600.0	0.982025146484375	0.5548095703125	1.1279126950424838
280.0	620.0	0.475738525390625	0.20068359375	0.5163342418833574
280.0	640.0	0.2216796875	0.0299072265625	0.2236880105208108
280.0	660.0	0.195831298828125	0.0296630859375	0.19806513137866014
280.0	680.0	0.165191650390625	-0.5267333984375	0.5520293057332162
280.0	700.0	0.19378662109375	-1.4066162109375	1.4199022569835933
280.0	720.0	0.093658447265625	-1.315185546875	1.3185161839936212
280.0	740.0	0.0401611328125	-1.61572265625	1.6162217108145587
280.0	760.0	-0.114349365234375	-1.875	1.8784836377593244
280.0	780.0	-0.323150634765625	-1.885498046875	1.912989602041492
280.0	800.0	-0.40478515625	-2.101318359375	2.1399509036813855
300.0	0.0	0.382415771484375	0.4535975456237793	0.5932896052316324
300.0	20.0	0.282989501953125	0.32743072509765625	0.43277469652655837
300.0	40.0	0.07159423828125	0.4118080139160156	0.4179851376311432
300.0	60.0	-0.009735107421875	0.26740264892578125	0.26757979925442815
300.0	80.0	-1.2108154296875	0.5434188842773438	1.327169201179171
300.0	100.0	-0.58599853515625	0.7951431274414062	0.9877483871526044
300.0	120.0	-0.281341552734375	0.8830413818359375	0.9267767537706754
300.0	140.0	-0.11724853515625	1.0258331298828125	1.0325119027698682
300.0	160.0	0.00030517578125	1.184234619140625	1.1842346584623331
300.0	180.0	0.060943603515625	1.359283447265625	1.3606489675224065
300.0	200.0	0.07958984375	1.602142333984375	1.6041180136053115
300.0	220.0	0.05181884765625	1.793243408203125	1.7939919492674379
300.0	240.0	0.147308349609375	1.506011962890625	1.5131991878911089
300.0	260.0	0.218963623046875	1.255035400390625	1.2739932984327156
300.0	280.0	0.297454833984375	1.0335693359375	1.0755207810409602
300.0	300.0	0.184326171875	0.921966552734375	0.9402119239825664
300.0	320.0	0.0679931640625	0.89666748046875	0.8992417032641481
300.0	340.0	0.040924072265625	0.88665771484375	0.8876016465637853
300.0	360.0	-0.0213623046875	1.018035888671875	1.0182599956226779
300.0	380.0	0.010650634765625	1.163421630859375	1.1634703808745621
300.0	400.0	-0.020782470703125	1.41937255859375	1.4195246990374963
300.0	420.0	-0.087646484375	1.625396728515625	1.6277580997471932
300.0	440.0	-0.124298095703125	1.8134765625	1.8177313496037415
300.0	460.0	-0.178802490234375	2.007476806640625	2.0154238908264572
300.0	480.0	-0.0574951171875	2.07427978515625	2.0750764601836393
300.0	500.0	0.569580078125	1.392547607421875	1.5045299280284423
300.0	520.0	1.1707763671875	1.05029296875	1.5728422114663785
300.0	540.0	1.305999755859375	0.771728515625	1.5169707525636456
300.0	560.0	1.1146240234375	0.7342529296875	1.3347337106624217
300.0	580.0	0.88641357421875	0.69140625	1.1241759769263537
300.0	600.0	0.11419677734375	0.4454345703125	0.45984003782313204
300.0	620.0	-0.0830078125	0.130859375	0.15496603809036927
300.0	640.0	-0.20953369140625	-0.0050048828125	0.20959345573346622
300.0	660.0	-0.1279296875	0.014892578125	0.12879360941854562
300.0	680.0	0.018768310546875	-0.4935302734375	0.49388701165355364
300.0	700.0	-0.040618896484375	-1.49853515625	1.4990855576880262
300.0	720.0	-0.0550537109375	-1.3721923828125	1.3732963433056378
300.0	740.0	-0.133544921875	-1.6123046875	1.6178259027142174
300.0	760.0	-0.196441650390625	-1.80615234375	1.8168036797744027
300.0	780.0	-0.3966064453125	-1.7252197265625	1.7702202623921703
300.0	800.0	-0.428466796875	-2.0992431640625	2.1425231989146485
320.0	0.0	0.3101806640625	-0.09472239017486572	0.3243214078020336
320.0	20.0	0.084991455078125	-0.0811767578125	0.11752962794651492
320.0	40.0	-0.304779052734375	0.2808380126953125	0.4144396944795653
320.0	60.0	-1.19024658203125	0.19038009643554688	1.2053760853592048
320.0	80.0	-0.8267822265625	0.5902328491210938	1.015846280862045
320.0	100.0	-0.363983154296875	0.7884674072265625	0.8684265017089705
320.0	120.0	-0.23052978515625	0.8798065185546875	0.9095072797594896
320.0	140.0	-0.079864501953125	0.9750213623046875	0.9782867655359084
320.0	160.0	-0.09442138671875	1.11138916015625	1.1153928740953596
320.0	180.0	-0.028289794921875	1.1862335205078125	1.186570806009098
320.0	200.0	0.1319580078125	1.348114013671875	1.3545568683832865
320.0	220.0	0.240234375	1.534332275390625	1.553025462198548
320.0	240.0	0.593017578125	1.6292877197265625	1.7338536044363786
320.0	260.0	0.90777587890625	1.359771728515625	1.634942261975751
320.0	280.0	1.185150146484375	1.155487060546875	1.6552133447997552
320.0	300.0	1.074737548828125	1.04998779296875	1.50250962201394
320.0	320.0	0.94488525390625	0.9881591796875	1.3672112885176715
320.0	340.0	0.768341064453125	0.91912841796875	1.1979753920856213
320.0	360.0	0.56060791015625	0.9727783203125	1.1227550442548753
320.0	380.0	0.45465087890625	1.111968994140625	1.201325295505068
320.0	400.0	0.2410888671875	1.351531982421875	1.3728665417260906
320.0	420.0	0.117523193359375	1.601226806640625	1.6055338636359928
320.0	440.0	0.187652587890625	1.74652099609375	1.7565731079401032
320.0	460.0	0.1195068359375	1.84539794921875	1.8492634952371068
320.0	480.0	0.2327880859375	1.899627685546875	1.9138379337474274
320.0	500.0	0.77099609375	1.36444091796875	1.567205792231883
320.0	520.0	0.9202880859375	1.0955810546875	1.430813757450173
320.0	540.0	0.871551513671875	0.947998046875	1.2877508834640927
320.0	560.0	0.684661865234375	0.9088134765625	1.137850519570928
320.0	580.0	0.004425048828125	0.6168212890625	0.6168371614112232
320.0	600.0	-0.738311767578125	0.297119140625	0.7958542893457783
320.0	620.0	-0.550537109375	-0.0909423828125	0.5579978725681631
320.0	640.0	-0.54974365234375	-0.2154541015625	0.5904562246029336
320.0	660.0	-0.334014892578125	-0.1876220703125	0.38310310587663615
320.0	680.0	-0.220794677734375	-0.647216796875	0.6838419933529686
320.0	700.0	0.0369873046875	-1.616943359375	1.617366343205817
320.0	720.0	-0.035003662109375	-1.53076171875	1.5311618777750187
320.0	740.0	-0.2132568359375	-1.718017578125	1.7312027255121119
320.0	760.0	-0.17840576171875	-1.8466796875	1.8552774682078002
320.0	780.0	-0.35064697265625	-1.8265380859375	1.8598910395002228
320.0	800.0	-0.485107421875	-2.19091796875	2.243981006280988
340.0	0.0	-1.01971435546875	-2.078340768814087	2.3150200254131232
340.0	20.0	-1.29412841796875	-1.3626785278320312	1.8792714365968455
340.0	40.0	-1.66650390625	-0.00804901123046875	1.6665233440094072
340.0	60.0	-1.067474365234375	0.3128242492675781	1.1123670848071494
340.0	80.0	-0.7406005859375	0.6483917236328125	0.9843277173617015
340.0	100.0	-0.394500732421875	0.7930374145507812	0.8857421570405145
340.0	120.0	-0.27947998046875	0.8689422607421875	0.9127813056732464
340.0	140.0	-0.23095703125	0.9159698486328125	0.9446385096364804
340.0	160.0	-0.264678955078125	1.0546875	1.0873916828436283
340.0	180.0	-0.176849365234375	1.1157073974609375	1.1296365321345
340.0	200.0	0.1002197265625	1.26898193359375	1.2729332823756299
340.0	220.0	0.36566162109375	1.4632720947265625	1.5082684258269055
340.0	240.0	0.7701416015625	1.766387939453125	1.926978058801581
340.0	260.0	1.102447509765625	1.46624755859375	1.8344678833031012
340.0	280.0	1.40338134765625	1.23486328125	1.8693224789556748
340.0	300.0	1.23834228515625	0.97222900390625	1.5743953922831908
340.0	320.0	1.02447509765625	0.8486328125	1.330310819383742
340.0	340.0	0.89404296875	0.6903076171875	1.1295297412279137
340.0	360.0	0.707305908203125	0.603118896484375	0.9295343194716253
340.0	380.0	0.601531982421875	0.7275390625	0.9440094349845078
340.0	400.0	0.48919677734375	0.90972900390625	1.0329183643985465
340.0	420.0	0.269775390625	1.3798828125	1.4060068768038732
340.0	440.0	0.34588623046875	1.555816650390625	1.5938013471134305
340.0	460.0	0.54034423828125	1.584747314453125	1.6743344786840342
340.0	480.0	0.746246337890625	1.639373779296875	1.8012301310663466
340.0	500.0	0.8709716796875	1.177978515625	1.4650000170961581
340.0	520.0	0.8221435546875	0.8914794921875	1.2127059451924367
340.0	540.0	0.466705322265625	0.87353515625	0.9903926125712836
340.0	560.0	0.143463134765625	0.88427734375	0.8958393224827406
340.0	580.0	-0.66668701171875	0.5069580078125	0.8375428307135675
340.0	600.0	-1.198974609375	0.243408203125	1.223432739170599
340.0	620.0	-0.902740478515625	-0.3583984375	0.9712825600993055
340.0	640.0	-0.83642578125	-0.480224609375	0.9644810848269882
340.0	660.0	-0.574737548828125	-0.4864501953125	0.7529654989124872
340.0	680.0	-0.119598388671875	-0.837158203125	0.8456581056386722
340.0	700.0	0.025909423828125	-1.837890625	1.8380732432920066
340.0	720.0	-0.047454833984375	-1.8150634765625	1.8156837238956662
340.0	740.0	-0.152252197265625	-1.92626953125	1.9322771640202927
340.0	760.0	-0.200286865234375	-1.973876953125	1.9840123624774737
340.0	780.0	-0.341064453125	-1.9783935546875	2.0075771512981753
340.0	800.0	-0.436492919921875	-2.009033203125	2.0559038110769245
360.0	0.0	-1.6024169921875	-2.5312135219573975	2.995794070124181
360.0	20.0	-1.974853515625	-1.4418659210205078	2.445204233264931
360.0	40.0	-2.167327880859375	-0.17033767700195312	2.174011285011375
360.0	60.0	-0.989959716796875	0.3719940185546875	1.0575442263664505
360.0	80.0	-0.63177490234375	0.669097900390625	0.9202344959512209
360.0	100.0	-0.48394775390625	0.7542953491210938	0.8961957945765071
360.0	120.0	-0.40081787109375	0.8091049194335938	0.9029428201385558
360.0	140.0	-0.4278564453125	0.872467041015625	0.9717303512055228
360.0	160.0	-0.39422607421875	0.9787750244140625	1.0551846975817438
360.0	180.0	-0.318145751953125	1.085540771484375	1.1312009043669968
360.0	200.0	-0.01788330078125	1.1726226806640625	1.1727590390419529
360.0	220.0	0.365753173828125	1.3727569580078125	1.4206467013033923
360.0	240.0	0.7691650390625	1.8564910888671875	2.009520843474706
360.0	260.0	0.984344482421875	1.401611328125	1.7127312618162591
360.0	280.0	0.870361328125	0.563446044921875	1.0368222060862786
360.0	300.0	0.840118408203125	0.186004638671875	0.8604630529018706
360.0	320.0	0.726318359375	-0.070343017578125	0.7297167253716939
360.0	340.0	0.6094970703125	-0.2667236328125	0.6653030700517005
360.0	360.0	0.70074462890625	-0.20208740234375	0.7293026485122639
360.0	380.0	0.705078125	0.05419921875	0.7071581984723263
360.0	400.0	0.654388427734375	0.267181396484375	0.7068310356655317
360.0	420.0	0.311737060546875	0.676513671875	0.744883039914456
360.0	440.0	0.17816162109375	1.027069091796875	1.0424070618310346
360.0	460.0	0.22821044921875	1.08740234375	1.111091295225382
360.0	480.0	0.240234375	1.184661865234375	1.2087747060028304
360.0	500.0	0.45440673828125	1.1195068359375	1.2082139874650504
360.0	520.0	0.39703369140625	0.7529296875	0.8511984882684656
360.0	540.0	0.135162353515625	0.712890625	0.7255907283178124
360.0	560.0	-0.03118896484375	0.7030029296875	0.7036944441142283
360.0	580.0	-0.459747314453125	0.402587890625	0.6111011396035418
360.0	600.0	-0.92230224609375	0.259521484375	0.9581194257511845
360.0	620.0	-1.21185302734375	-0.7862548828125	1.4445706976914316
360.0	640.0	-1.204498291015625	-0.91650390625	1.5135374270995317
360.0	660.0	-1.189849853515625	-0.9814453125	1.542393456722174
360.0	680.0	-0.3543701171875	-1.2623291015625	1.311126592136347
360.0	700.0	0.11175537109375	-2.0972900390625	2.1002654048760325
360.0	720.0	0.09027099609375	-2.1151123046875	2.1170377687174655
360.0	740.0	0.010528564453125	-2.1605224609375	2.1605481144572725
360.0	760.0	-0.0074462890625	-1.5079345703125	1.5079529553551552
360.0	780.0	-0.381591796875	-1.158203125	1.2194452747877031
360.0	800.0	-0.95269775390625	-0.788818359375	1.2368780919658495
380.0	0.0	-2.064849853515625	-1.6907674074172974	2.668763635758721
380.0	20.0	-1.6021728515625	-0.9756011962890625	1.875834625036163
380.0	40.0	-1.665008544921875	-0.15541458129882812	1.6722461382054825
380.0	60.0	-0.933685302734375	0.4599266052246094	1.040817335912318
380.0	80.0	-0.542572021484375	0.6789093017578125	0.8690812611665963
380.0	100.0	-0.508880615234375	0.7361221313476562	0.8948940008856535
380.0	120.0	-0.47894287109375	0.7902984619140625	0.9240984431732678
380.0	140.0	-0.466094970703125	0.8471221923828125	0.96688185966136
380.0	160.0	-0.4620361328125	0.9439239501953125	1.050937587003459
380.0	180.0	-0.44622802734375	1.0484161376953125	1.1394278608876698
380.0	200.0	-0.109832763671875	1.10638427734375	1.1118225600918763
380.0	220.0	0.235809326171875	1.323272705078125	1.3441192991376965
380.0	240.0	0.640594482421875	1.6621246337890625	1.781297164753196
380.0	260.0	0.723541259765625	0.73785400390625	1.0334120599565848
380.0	280.0	-0.136260986328125	0.1026611328125	0.17060587500276547
380.0	300.0	-0.505828857421875	0.143341064453125	0.5257466060368573
380.0	320.0	-0.613006591796875	-0.089813232421875	0.6195510457617567
380.0	340.0	-0.786346435546875	-0.202972412109375	0.8121197675064766
380.0	360.0	-0.345367431640625	-0.01702880859375	0.3457869910221672
380.0	380.0	0.1092529296875	-0.059844970703125	0.12456975220236936
380.0	400.0	0.1019287109375	0.008941650390625	0.10232016040394286
380.0	420.0	0.09759521484375	0.487548828125	0.4972209627182451
380.0	440.0	0.028961181640625	0.71136474609375	0.7119540378613262
380.0	460.0	0.008331298828125	0.79437255859375	0.7944162463009832
380.0	480.0	-0.03594970703125	0.90869140625	0.9094022505075712
380.0	500.0	0.18829345703125	1.12469482421875	1.1403476985486594
380.0	520.0	0.20721435546875	0.6181640625	0.6519697824890609
380.0	540.0	0.166046142578125	0.51025390625	0.536591437043547
380.0	560.0	0.10162353515625	0.4984130859375	0.5086678160955295
380.0	580.0	-0.093353271484375	0.3228759765625	0.3361007728911427
380.0	600.0	-0.388153076171875	-0.03759765625	0.38996973510412647
380.0	620.0	-1.3682861328125	-1.076171875	1.740790867906884
380.0	640.0	-1.869384765625	-1.26904296875	2.2594400763208236
380.0	660.0	-2.215667724609375	-1.373291015625	2.6067435008976294
380.0	680.0	-0.914154052734375	-1.6243896484375	1.8639526179819024
380.0	700.0	0.12420654296875	-2.3695068359375	2.3727599775094803
380.0	720.0	0.111083984375	-2.4010009765625	2.4035692919154013
380.0	740.0	0.248504638671875	-2.2425537109375	2.2562805015957106
380.0	760.0	-0.023101806640625	-0.974365234375	0.9746390631555404
380.0	780.0	-1.0799560546875	-0.4669189453125	1.1765706020243443
380.0	800.0	-2.277008056640625	-0.035888671875	2.2772908656505138
400.0	0.0	-2.1015625	-1.1465307474136353	2.3939711143142723
400.0	20.0	-1.510986328125	-0.6596622467041016	1.6487067548558698
400.0	40.0	-1.165924072265625	-0.24345779418945312	1.191071215268026
400.0	60.0	-0.51190185546875	0.48947906494140625	0.7082607321094841
400.0	80.0	-0.38934326171875	0.6562118530273438	0.7630217372391007
400.0	100.0	-0.419708251953125	0.6986160278320312	0.8149965466806306
400.0	120.0	-0.416595458984375	0.73541259765625	0.8452120829933252
400.0	140.0	-0.437652587890625	0.806182861328125	0.917317062735979
400.0	160.0	-0.43621826171875	0.884765625	0.9864565793984895
400.0	180.0	-0.482391357421875	1.0257568359375	1.1335248158676678
400.0	200.0	-0.276763916015625	1.1062469482421875	1.1403423063727212
400.0	220.0	0.025177001953125	1.290191650390625	1.2904372809885154
400.0	240.0	0.36480712890625	1.2575225830078125	1.3093690419723012
400.0	260.0	0.51171875	-0.906280517578125	1.0407691653979938
400.0	280.0	-0.66302490234375	-1.091583251953125	1.2771671844643124
400.0	300.0	-1.911468505859375	-0.21051025390625	1.9230253289782602
400.0	320.0	-2.132843017578125	-0.310516357421875	2.1553282223035803
400.0	340.0	-2.38665771484375	-0.02178955078125	2.386757179175636
400.0	360.0	-1.472686767578125	0.305999755859375	1.5041416708494262
400.0	380.0	0.009246826171875	0.171234130859375	0.1714836183587763
400.0	400.0	0.016510009765625	0.07666015625	0.07841785497407747
400.0	420.0	-0.049774169921875	0.51812744140625	0.5205127409868069
400.0	440.0	-0.25653076171875	0.546112060546875	0.6033625894789598
400.0	460.0	-0.21685791015625	0.615570068359375	0.6526514094501764
400.0	480.0	-0.325927734375	0.68560791015625	0.7591357549896073
400.0	500.0	-0.30145263671875	0.5809326171875	0.6544894177120094
400.0	520.0	-0.204010009765625	0.234619140625	0.31091192520098665
400.0	540.0	-0.1422119140625	0.1163330078125	0.1837324065265109
400.0	560.0	0.037078857421875	0.1092529296875	0.1153734991798964
400.0	580.0	0.22296142578125	0.115966796875	0.2513167232076993
400.0	600.0	0.50921630859375	-0.1204833984375	0.5232757382459984
400.0	620.0	-0.22454833984375	-1.2222900390625	1.2427449040402427
400.0	640.0	-0.80462646484375	-1.4649658203125	1.6713912177018362
400.0	660.0	-1.6986083984375	-1.671142578125	2.382852913560692
400.0	680.0	-1.091339111328125	-1.907470703125	2.1976045001761904
400.0	700.0	-0.350067138671875	-2.855224609375	2.8766046950456254
400.0	720.0	-0.23809814453125	-2.764404296875	2.774639047337543
400.0	740.0	0.32000732421875	-2.293701171875	2.3159166119302292
400.0	760.0	-1.645538330078125	-0.054443359375	1.6464387249868546
400.0	780.0	-2.9219970703125	0.3372802734375	2.941398453417168
400.0	800.0	-3.390380859375	0.4407958984375	3.4189155291840256
420.0	0.0	-0.09381103515625	-1.101042628288269	1.1050318455252892
420.0	20.0	-0.102508544921875	-0.6243381500244141	0.6326975006730371
420.0	40.0	-0.05633544921875	-0.3296852111816406	0.33446378176203373
420.0	60.0	-0.069061279296875	0.52001953125	0.5245853345067805
420.0	80.0	-0.18475341796875	0.6364059448242188	0.6626811843252698
420.0	100.0	-0.308502197265625	0.6821365356445312	0.7486546994301455
420.0	120.0	-0.368621826171875	0.7138519287109375	0.8034093768774506
420.0	140.0	-0.349639892578125	0.7794342041015625	0.8542632691421767
420.0	160.0	-0.385284423828125	0.8350372314453125	0.9196364853269049
420.0	180.0	-0.40045166015625	0.980804443359375	1.0594049689497356
420.0	200.0	-0.400848388671875	1.0621185302734375	1.1352423543239767
420.0	220.0	-0.38507080078125	1.280426025390625	1.3370752888719268
420.0	240.0	-0.180206298828125	1.02850341796875	1.0441712459700911
420.0	260.0	0.110382080078125	-0.979400634765625	0.9856012413657376
420.0	280.0	-1.057952880859375	-1.19769287109375	1.5980402096278556
420.0	300.0	-2.068450927734375	-0.664459228515625	2.1725550181306748
420.0	320.0	-2.2374267578125	-0.6297607421875	2.324365954185336
420.0	340.0	-2.963653564453125	0.00115966796875	2.963653791340262
420.0	360.0	-2.226165771484375	0.22454833984375	2.2374619547726855
420.0	380.0	0.0965576171875	0.445953369140625	0.45628695015834314
420.0	400.0	0.033966064453125	0.508514404296875	0.5096475183024435
420.0	420.0	-0.00433349609375	0.629302978515625	0.6293178989644516
420.0	440.0	-0.28033447265625	0.580047607421875	0.6442380332107841
420.0	460.0	-0.714813232421875	0.556549072265625	0.905927605874298
420.0	480.0	-1.11065673828125	0.52374267578125	1.2279514569900754
420.0	500.0	-1.261322021484375	0.37664794921875	1.3163574436801428
420.0	520.0	-1.0233154296875	-0.038330078125	1.024033038297877
420.0	540.0	-0.229736328125	-0.1944580078125	0.30098620776169127
420.0	560.0	0.606689453125	-0.128173828125	0.620081142068785
420.0	580.0	1.091888427734375	-0.0264892578125	1.092209695708522
420.0	600.0	1.04351806640625	-0.4091796875	1.120873753630995
420.0	620.0	-0.47344970703125	-1.539306640625	1.6104718435788312
420.0	640.0	-1.399749755859375	-1.83251953125	2.3059547288359976
420.0	660.0	-1.991485595703125	-2.0052490234375	2.8261349090038284
420.0	680.0	-2.139556884765625	-2.166015625	3.0445570040470793
420.0	700.0	-1.447174072265625	-3.324951171875	3.626239524740583
420.0	720.0	-0.83660888671875	-2.975341796875	3.090723740091977
420.0	740.0	-0.0391845703125	-2.1226806640625	2.123042305780879
420.0	760.0	-3.3074951171875	0.4888916015625	3.3434322108123413
420.0	780.0	-3.796112060546875	0.5848388671875	3.8408987589889168
420.0	800.0	-4.08245849609375	0.631103515625	4.130951345605789
440.0	0.0	0.7481689453125	-0.6517122983932495	0.992212522903753
440.0	20.0	0.71392822265625	-0.5186729431152344	0.8824483718750527
440.0	40.0	0.6756591796875	-0.3397636413574219	0.7562768402406888
440.0	60.0	0.903778076171875	0.50225830078125	1.0339623840704284
440.0	80.0	0.30908203125	0.6023025512695312	0.6769786298749852
440.0	100.0	-0.056884765625	0.6439971923828125	0.6465046483646938
440.0	120.0	-0.169708251953125	0.6706390380859375	0.6917785846539461
440.0	140.0	-0.165130615234375	0.7243194580078125	0.7429042989082877
440.0	160.0	-0.194244384765625	0.7720489501953125	0.7961095794616846
440.0	180.0	-0.26763916015625	0.937225341796875	0.9746907516517288
440.0	200.0	-0.65435791015625	1.0982208251953125	1.2783869740719076
440.0	220.0	-0.932159423828125	1.38214111328125	1.6671038505305886
440.0	240.0	-0.72772216796875	1.0262603759765625	1.2580897873572827
440.0	260.0	-0.541015625	-0.84173583984375	1.0006083802225543
440.0	280.0	-2.35772705078125	-1.0623779296875	2.5860246927422694
440.0	300.0	-3.136566162109375	-0.83453369140625	3.2456884895783937
440.0	320.0	-3.325286865234375	-0.772216796875	3.413773794128155
440.0	340.0	-4.183746337890625	-0.210540771484375	4.189040562738734
440.0	360.0	-4.307281494140625	0.088531494140625	4.308191232433986
440.0	380.0	0.0487060546875	0.624481201171875	0.6263777218103224
440.0	400.0	-0.179931640625	0.752532958984375	0.773744951295828
440.0	420.0	-0.15252685546875	0.854949951171875	0.8684491122961532
440.0	440.0	-0.192779541015625	0.708587646484375	0.7343435191955198
440.0	460.0	-0.444427490234375	0.621307373046875	0.7638970126125866
440.0	480.0	-0.612701416015625	0.621002197265625	0.8723799368373198
440.0	500.0	-0.777862548828125	0.551544189453125	0.9535570972883017
440.0	520.0	-0.676544189453125	0.1522216796875	0.6934576267153385
440.0	540.0	-0.138580322265625	-0.0823974609375	0.1612260750877206
440.0	560.0	0.64849853515625	-0.102294921875	0.6565170227352939
440.0	580.0	1.1566162109375	-0.0892333984375	1.1600532999824298
440.0	600.0	0.7965087890625	-0.7215576171875	1.0747425952176237
440.0	620.0	-0.6810302734375	-1.7509765625	1.8787552144339275
440.0	640.0	-1.4837646484375	-2.2435302734375	2.6897928581553265
440.0	660.0	-1.885833740234375	-2.537841796875	3.1618048456177843
440.0	680.0	-2.04852294921875	-2.763916015625	3.4403020237915536
440.0	700.0	-1.731292724609375	-3.6724853515625	4.0601136875371475
440.0	720.0	-1.0113525390625	-2.9775390625	3.1446101232078907
440.0	740.0	-0.75439453125	-1.2843017578125	1.4894771276861503
440.0	760.0	-3.949188232421875	0.705810546875	4.011764726797846
440.0	780.0	-4.75079345703125	0.8231201171875	4.821572896751609
440.0	800.0	-5.065399169921875	0.8660888671875	5.138908315635856
460.0	0.0	0.91253662109375	-0.3857008218765259	0.9907008674839373
460.0	20.0	0.87713623046875	-0.3663787841796875	0.9505794970952793
460.0	40.0	0.878875732421875	-0.29282379150390625	0.926373750659425
460.0	60.0	1.396392822265625	0.35947418212890625	1.4419204560904888
460.0	80.0	1.212432861328125	0.5670928955078125	1.338502071482797
460.0	100.0	0.70245361328125	0.606231689453125	0.9278781924956929
460.0	120.0	0.372833251953125	0.5953903198242188	0.7024914709107349
460.0	140.0	0.18499755859375	0.649810791015625	0.6756316754016202
460.0	160.0	0.042999267578125	0.685821533203125	0.6871681835019287
460.0	180.0	-0.037322998046875	0.808837890625	0.8096985485314312
460.0	200.0	-0.560302734375	0.97906494140625	1.1280546589766498
460.0	220.0	-1.022674560546875	1.233734130859375	1.6024865560862223
460.0	240.0	-1.056610107421875	0.96563720703125	1.4313909789813473
460.0	260.0	-1.0987548828125	-0.837554931640625	1.3815790082437713
460.0	280.0	-2.544097900390625	-1.1766357421875	2.8030172665478026
460.0	300.0	-2.971649169921875	-1.026824951171875	3.1440528413890396
460.0	320.0	-2.94085693359375	-1.00408935546875	3.1075448408079462
460.0	340.0	-3.4385986328125	-0.6558837890625	3.500591964558991
460.0	360.0	-3.567901611328125	0.089935302734375	3.56903492092691
460.0	380.0	0.266754150390625	0.803955078125	0.8470546289310974
460.0	400.0	-0.270599365234375	1.001800537109375	1.037703393373019
460.0	420.0	-0.34088134765625	1.094696044921875	1.1465424213466926
460.0	440.0	-0.27520751953125	0.930572509765625	0.9704145375755856
460.0	460.0	-0.22918701171875	0.77630615234375	0.8094306199467178
460.0	480.0	-0.183441162109375	0.7188720703125	0.7419081570055811
460.0	500.0	-0.146759033203125	0.5821533203125	0.6003671394884835
460.0	520.0	-0.151275634765625	0.32373046875	0.35733140649939726
460.0	540.0	0.244384765625	0.1002197265625	0.2641361528868179
460.0	560.0	0.705108642578125	-0.0074462890625	0.705147959692977
460.0	580.0	1.027984619140625	-0.022705078125	1.0282353318974982
460.0	600.0	0.7928466796875	-0.355712890625	0.8689864889906439
460.0	620.0	-0.541961669921875	-1.049072265625	1.1807942539528544
460.0	640.0	-1.4293212890625	-2.08642578125	2.5290575098308774
460.0	660.0	-1.8221435546875	-2.935791015625	3.4552968065440726
460.0	680.0	-1.955474853515625	-3.266845703125	3.807382664082799
460.0	700.0	-1.4677734375	-2.8956298828125	3.246387420205312
460.0	720.0	-1.212554931640625	-2.31494140625	2.6132820698532964
460.0	740.0	-2.260467529296875	-0.2750244140625	2.277136772206698
460.0	760.0	-4.2796630859375	0.885498046875	4.370311535823908
460.0	780.0	-5.29510498046875	0.987060546875	5.386318341630221
460.0	800.0	-5.675201416015625	1.029052734375	5.767743115159552
480.0	0.0	0.861053466796875	-0.39701902866363525	0.9481757125153194
480.0	20.0	0.59979248046875	-0.3215522766113281	0.6805489594590414
480.0	40.0	0.60150146484375	-0.281524658203125	0.6641235919507478
480.0	60.0	0.786346435546875	0.032894134521484375	0.7870341420695758
480.0	80.0	0.8662109375	0.33415985107421875	0.9284310390732168
480.0	100.0	0.98883056640625	0.5539779663085938	1.133436136804677
480.0	120.0	0.829559326171875	0.5464630126953125	0.9933732933206794
480.0	140.0	0.66015625	0.585693359375	0.8825208131426904
480.0	160.0	0.3604736328125	0.616424560546875	0.7140871647064166
480.0	180.0	0.184539794921875	0.6731109619140625	0.6979493555829693
480.0	200.0	-0.196197509765625	0.7132568359375	0.7397491310233533
480.0	220.0	-0.734619140625	0.933807373046875	1.1881336169511068
480.0	240.0	-1.018096923828125	0.7766265869140625	1.2804960764524336
480.0	260.0	-1.194488525390625	-0.67779541015625	1.3733934087939803
480.0	280.0	-2.23681640625	-1.060516357421875	2.4754883517456765
480.0	300.0	-2.387664794921875	-1.06103515625	2.612802858178891
480.0	320.0	-2.24444580078125	-1.04541015625	2.4759683655966276
480.0	340.0	-2.5872802734375	-0.90411376953125	2.7407008084748745
480.0	360.0	-2.42919921875	-0.15911865234375	2.4344049765598372
480.0	380.0	0.5919189453125	0.81494140625	1.007222683144393
480.0	400.0	0.017547607421875	1.10211181640625	1.1022515023298975
480.0	420.0	-0.07061767578125	1.2493896484375	1.2513837739700502
480.0	440.0	-0.069000244140625	1.121429443359375	1.1235501903007197
480.0	460.0	0.02691650390625	0.98577880859375	0.9861462151501919
480.0	480.0	0.2232666015625	0.88201904296875	0.9098382095366064
480.0	500.0	0.36883544921875	0.67462158203125	0.7688653117046859
480.0	520.0	0.5953369140625	0.4234619140625	0.7305792454668669
480.0	540.0	0.861663818359375	0.2752685546875	0.9045647091664605
480.0	560.0	1.0106201171875	0.0994873046875	1.0155051674206585
480.0	580.0	1.019561767578125	0.0086669921875	1.019598604677649
480.0	600.0	0.419158935546875	-0.4293212890625	0.6000091520060973
480.0	620.0	-0.74407958984375	-1.06201171875	1.2967356425981251
480.0	640.0	-1.44281005859375	-1.982666015625	2.4520736927534648
480.0	660.0	-1.460174560546875	-1.938232421875	2.4266962456137127
480.0	680.0	-1.44561767578125	-1.34912109375	1.9773563639699292
480.0	700.0	-1.822052001953125	0.364990234375	1.8582495443321136
480.0	720.0	-1.02685546875	-1.7403564453125	2.020710941832736
480.0	740.0	-1.641754150390625	-0.386474609375	1.686629572258355
480.0	760.0	-0.7977294921875	0.6785888671875	1.0473085473615409
480.0	780.0	-0.77288818359375	0.6744384765625	1.0257794124502557
480.0	800.0	-0.83148193359375	0.7042236328125	1.0896298137002476
500.0	0.0	0.569610595703125	-0.29621732234954834	0.6420287632164194
500.0	20.0	0.40924072265625	-0.2705841064453125	0.4906054705575733
500.0	40.0	0.32171630859375	-0.262115478515625	0.4149769961005839
500.0	60.0	0.29083251953125	-0.2346954345703125	0.37371847883807235
500.0	80.0	0.2955322265625	-0.0187835693359375	0.2961285521762243
500.0	100.0	0.3270263671875	0.263641357421875	0.4200631026156694
500.0	120.0	0.483245849609375	0.3859405517578125	0.6184469748133719
500.0	140.0	0.827545166015625	0.5119171142578125	0.9730827989774943
500.0	160.0	1.119110107421875	0.6448822021484375	1.291619327503897
500.0	180.0	0.699615478515625	0.629058837890625	0.9408383704478419
500.0	200.0	0.5384521484375	0.5481719970703125	0.7683900406232594
500.0	220.0	0.13916015625	0.694610595703125	0.7084133177394215
500.0	240.0	-0.5435791015625	0.6989898681640625	0.8854744917000761
500.0	260.0	-1.091094970703125	-0.367156982421875	1.1512134836053607
500.0	280.0	-2.152862548828125	-0.9364013671875	2.3476934796981803
500.0	300.0	-2.357330322265625	-1.200469970703125	2.6453987220895296
500.0	320.0	-2.13525390625	-1.258880615234375	2.4787274250245352
500.0	340.0	-2.273956298828125	-1.574554443359375	2.7658812237843575
500.0	360.0	-1.804840087890625	-1.112213134765625	2.120015518811647
500.0	380.0	0.93829345703125	0.678619384765625	1.1579805183539702
500.0	400.0	0.1483154296875	1.056976318359375	1.0673314406761971
500.0	420.0	-0.015625	1.341949462890625	1.3420404247180622
500.0	440.0	0.058929443359375	1.22601318359375	1.2274286152930964
500.0	460.0	0.221405029296875	1.177947998046875	1.1985748508543765
500.0	480.0	0.524322509765625	1.090728759765625	1.21020796627141
500.0	500.0	0.796234130859375	0.79473876953125	1.1249882234678856
500.0	520.0	1.052520751953125	0.59326171875	1.208205032362544
500.0	540.0	1.19525146484375	0.4595947265625	1.2805675995023416
500.0	560.0	1.4141845703125	0.222900390625	1.431643315582037
500.0	580.0	0.970550537109375	0.04833984375	0.9717536136166773
500.0	600.0	0.500244140625	-0.2982177734375	0.5823899386353312
500.0	620.0	0.01116943359375	-0.5477294921875	0.5478433652594342
500.0	640.0	-0.429412841796875	-0.8677978515625	0.9682295698214132
500.0	660.0	-0.602264404296875	-0.889892578125	1.074537674204599
500.0	680.0	-0.59295654296875	-0.889404296875	1.0689422178720251
500.0	700.0	-0.83447265625	-0.455078125	0.9504949836177181
500.0	720.0	-0.476165771484375	-1.3642578125	1.444968242177175
500.0	740.0	-1.17156982421875	-0.04638671875	1.1724877742204156
500.0	760.0	-0.575042724609375	0.8687744140625	1.0418460143686368
500.0	780.0	-0.63104248046875	0.871337890625	1.0758458680475458
500.0	800.0	-0.6966552734375	0.8970947265625	1.135829000525398
520.0	0.0	0.05523681640625	-0.09593701362609863	0.11070237788860728
520.0	20.0	0.16961669921875	-0.16083335876464844	0.23374600305755397
520.0	40.0	0.16802978515625	-0.17644119262695312	0.2436503707267385
520.0	60.0	0.19635009765625	-0.19478607177734375	0.2765772488981468
520.0	80.0	0.171630859375	-0.14881134033203125	0.2271606631906516
520.0	100.0	0.22314453125	0.038787841796875	0.22649057043956958
520.0	120.0	0.3917236328125	0.2555999755859375	0.46773790954267774
520.0	140.0	0.91680908203125	0.4702911376953125	1.030394413363026
520.0	160.0	1.552490234375	0.7101287841796875	1.7071932573526243
520.0	180.0	1.25244140625	0.7086639404296875	1.4390323333944965
520.0	200.0	1.068115234375	0.565032958984375	1.208359383065568
520.0	220.0	0.95135498046875	0.690185546875	1.1753435191372088
520.0	240.0	0.6722412109375	0.762359619140625	1.016415483244404
520.0	260.0	-0.2335205078125	-0.09088134765625	0.25058181682002395
520.0	280.0	-0.3284912109375	-0.6900634765625	0.7642604774216112
520.0	300.0	-0.29241943359375	-0.819061279296875	0.8696956389373947
520.0	320.0	-0.25616455078125	-1.0469970703125	1.077879001706554
520.0	340.0	0.1126708984375	-1.2454833984375	1.2505693212046016
520.0	360.0	1.05584716796875	-0.862060546875	1.363070661626188
520.0	380.0	1.35968017578125	0.1671142578125	1.3699114407788386
520.0	400.0	0.83349609375	0.930999755859375	1.2495904463890257
520.0	420.0	0.556884765625	1.380859375	1.4889235224519095
520.0	440.0	0.39385986328125	1.402008056640625	1.456280255578969
520.0	460.0	0.5692138671875	1.4580078125	1.565180886642047
520.0	480.0	0.764892578125	1.335845947265625	1.5393326641427136
520.0	500.0	0.99200439453125	1.021728515625	1.424079309031129
520.0	520.0	1.36572265625	0.78466796875	1.575087995947149
520.0	540.0	1.5048828125	0.5860595703125	1.6149730955383692
520.0	560.0	2.2099609375	0.3919677734375	2.2444522896888297
520.0	580.0	0.911865234375	0.104736328125	0.9178605036120039
520.0	600.0	-0.09344482421875	-0.4801025390625	0.48911183096254424
520.0	620.0	-0.33251953125	-0.6458740234375	0.7264451065387281
520.0	640.0	-0.41949462890625	-0.8045654296875	0.9073595066617333
520.0	660.0	-0.55145263671875	-0.8221435546875	0.9899596128419886
520.0	680.0	-0.578369140625	-0.8916015625	1.0627625365432027
520.0	700.0	-0.22998046875	-1.408447265625	1.427100107228995
520.0	720.0	1.177978515625	-3.560791015625	3.750582093519591
520.0	740.0	-0.99005126953125	0.0848388671875	0.9936796011220609
520.0	760.0	-0.4871826171875	1.0106201171875	1.12191796658835
520.0	780.0	-0.570556640625	1.0203857421875	1.1690688358778625
520.0	800.0	-0.6644287109375	1.033935546875	1.2290192134420737
540.0	0.0	-0.39154052734375	0.04072690010070801	0.39365297527700066
540.0	20.0	-0.11236572265625	-0.06898880004882812	0.1318541245476928
540.0	40.0	0.00018310546875	-0.09792327880859375	0.09792345000171446
540.0	60.0	0.084716796875	-0.16382217407226562	0.18443058420588412
540.0	80.0	0.1063232421875	-0.147064208984375	0.18147317541020133
540.0	100.0	0.09820556640625	-0.1128692626953125	0.14961217776155736
540.0	120.0	0.15216064453125	-0.03537750244140625	0.15621917111275788
540.0	140.0	0.3184814453125	0.1860198974609375	0.3688276470924009
540.0	160.0	0.83221435546875	0.5052947998046875	0.9736033936659867
540.0	180.0	0.949951171875	0.6298065185546875	1.1397646598138853
540.0	200.0	0.88922119140625	0.473724365234375	1.007536153923353
540.0	220.0	0.8748779296875	0.6487274169921875	1.089155018081284
540.0	240.0	0.889404296875	0.7921142578125	1.1910016795662217
540.0	260.0	0.474365234375	0.54461669921875	0.7222393818198888
540.0	280.0	-0.12579345703125	-0.299468994140625	0.3248163670190753
540.0	300.0	-0.20623779296875	-0.782318115234375	0.8090461424866234
540.0	320.0	-0.374267578125	-1.0750732421875	1.1383578945582518
540.0	340.0	-0.08251953125	-1.3192138671875	1.3217922304271268
540.0	360.0	0.8095703125	-1.20880126953125	1.4548555255081892
540.0	380.0	1.86346435546875	-0.77978515625	2.0200406664249115
540.0	400.0	2.027099609375	0.530181884765625	2.095286533451191
540.0	420.0	1.88189697265625	1.3046875	2.289922638070773
540.0	440.0	1.65380859375	1.424560546875	2.1827632983157272
540.0	460.0	1.89459228515625	1.79766845703125	2.611722000592463
540.0	480.0	1.8974609375	1.610321044921875	2.4886727139293865
540.0	500.0	1.99884033203125	1.298309326171875	2.3834785040733357
540.0	520.0	2.277099609375	1.0570068359375	2.510467303558121
540.0	540.0	0.6297607421875	0.239013671875	0.6735919593817321
540.0	560.0	0.1942138671875	-0.125	0.23096325726817218
540.0	580.0	-0.0244140625	-0.300537109375	0.3015271141360833
540.0	600.0	-0.14532470703125	-0.576904296875	0.5949267503033939
540.0	620.0	-0.29644775390625	-0.6778564453125	0.7398450048812649
540.0	640.0	0.04278564453125	-1.492919921875	1.4935328936816927
540.0	660.0	0.42584228515625	-2.451416015625	2.488128238955912
540.0	680.0	0.31231689453125	-2.312744140625	2.3337367680620953
540.0	700.0	0.2381591796875	-2.39306640625	2.404888067996453
540.0	720.0	0.16790771484375	-2.4066162109375	2.412466494575877
540.0	740.0	-0.1314697265625	0.1470947265625	0.1972844332047391
540.0	760.0	-0.410888671875	1.1246337890625	1.197343167256688
540.0	780.0	-0.5166015625	1.1466064453125	1.2576102396249835
540.0	800.0	-0.6201171875	1.168701171875	1.3230297636012986
560.0	0.0	-0.4234619140625	0.008166909217834473	0.42354066046561395
560.0	20.0	-0.2578125	-0.06448936462402344	0.2657558340015516
560.0	40.0	-0.146484375	-0.08485794067382812	0.16928834045658184
560.0	60.0	-0.07940673828125	-0.16920852661132812	0.18691430004802595
560.0	80.0	-0.07275390625	-0.2633209228515625	0.2731868212158711
560.0	100.0	-0.1046142578125	-0.26398468017578125	0.2839578389570708
560.0	120.0	-0.14727783203125	-0.3122100830078125	0.34520413633033176
560.0	140.0	-0.138671875	-0.3342742919921875	0.3618966581814398
560.0	160.0	-0.1773681640625	-0.5067596435546875	0.5369029725737937
560.0	180.0	-0.24566650390625	-0.2118377685546875	0.3243875326330358
560.0	200.0	-0.316650390625	-0.26995849609375	0.4161070288954085
560.0	220.0	-0.425048828125	0.0206451416015625	0.4255499126567697
560.0	240.0	-0.5	0.201904296875	0.5392266175705611
560.0	260.0	-0.60577392578125	0.181793212890625	0.6324640870512124
560.0	280.0	-0.76287841796875	-0.2144775390625	0.7924544752632854
560.0	300.0	-0.92462158203125	-0.634521484375	1.121402061747447
560.0	320.0	-1.02862548828125	-0.9002685546875	1.3669505717841302
560.0	340.0	-1.1031494140625	-1.0997314453125	1.5576738688042364
560.0	360.0	-0.9476318359375	-1.069580078125	1.4289883274555317
560.0	380.0	-0.3572998046875	-0.739288330078125	0.8211031515098626
560.0	400.0	0.82891845703125	0.496185302734375	0.9660774622444473
560.0	420.0	1.57843017578125	0.92767333984375	1.830852163685994
560.0	440.0	1.41461181640625	1.29278564453125	1.9163562596297874
560.0	460.0	1.35797119140625	1.7083740234375	2.1823445100729035
560.0	480.0	1.364990234375	1.433624267578125	1.9795143041988943
560.0	500.0	1.509033203125	1.01708984375	1.81979475721662
560.0	520.0	1.41766357421875	0.4342041015625	1.4826675997944985
560.0	540.0	0.3348388671875	-2.0709228515625	2.0978175621591038
560.0	560.0	-0.37872314453125	-1.8192138671875	1.8582169719306023
560.0	580.0	-0.52294921875	-1.7283935546875	1.80577411801048
560.0	600.0	-0.61785888671875	-1.62158203125	1.735303399400292
560.0	620.0	-0.64990234375	-1.608642578125	1.7349651294963797
560.0	640.0	-0.5755615234375	-1.5421142578125	1.6460217044165286
560.0	660.0	-0.20269775390625	-1.7840576171875	1.795535563803563
560.0	680.0	-0.24493408203125	-1.9930419921875	2.0080361269566867
560.0	700.0	-0.2747802734375	-2.0682373046875	2.0864107330943735
560.0	720.0	-0.32220458984375	-2.24560546875	2.268603032484151
560.0	740.0	-0.86407470703125	-2.3642578125	2.5172087921542037
560.0	760.0	-2.08026123046875	-2.0413818359375	2.914571424255531
560.0	780.0	-2.2398681640625	-1.5941162109375	2.7492209599001765
560.0	800.0	-0.91802978515625	-0.465087890625	1.029118764982955
580.0	0.0	-0.264892578125	-0.01549530029296875	0.2653454018385819
580.0	20.0	-0.26165771484375	-0.05584907531738281	0.26755163791511327
580.0	40.0	-0.2589111328125	-0.0734100341796875	0.2691170894100092
580.0	60.0	-0.22955322265625	-0.17001724243164062	0.2856580906537204
580.0	80.0	-0.1705322265625	-0.23279571533203125	0.2885742285328265
580.0	100.0	-0.16705322265625	-0.25887298583984375	0.3080941446984583
580.0	120.0	-0.18878173828125	-0.24394989013671875	0.3084640880332871
580.0	140.0	-0.20184326171875	-0.2084197998046875	0.29013706287182583
580.0	160.0	-0.24072265625	-0.427642822265625	0.49074003369132685
580.0	180.0	-0.277587890625	-0.4715423583984375	0.547181169984492
580.0	200.0	-0.346923828125	-0.357513427734375	0.4981686396505572
580.0	220.0	-0.45098876953125	-0.0758209228515625	0.45731792287791817
580.0	240.0	-0.5076904296875	0.0623321533203125	0.5115025608282184
580.0	260.0	-0.58587646484375	0.17279052734375	0.610825505686805
580.0	280.0	-0.62249755859375	0.29364013671875	0.6882788245670394
580.0	300.0	-0.72314453125	-0.0911865234375	0.7288710414973282
580.0	320.0	-0.8660888671875	-0.484710693359375	0.9924990590036109
580.0	340.0	-0.997314453125	-0.790191650390625	1.2724146190448606
580.0	360.0	-1.0106201171875	-0.727020263671875	1.2449544108334245
580.0	380.0	-0.777587890625	-0.066925048828125	0.7804626126902453
580.0	400.0	-0.37152099609375	1.026824951171875	1.0919694734229597
580.0	420.0	-0.05621337890625	1.862945556640625	1.8637934678968873
580.0	440.0	0.293701171875	2.78424072265625	2.7996886934189926
580.0	460.0	0.3896484375	2.50115966796875	2.531328818924902
580.0	480.0	0.7994384765625	0.693572998046875	1.0583692084656948
580.0	500.0	1.13128662109375	-0.559722900390625	1.262180313698248
580.0	520.0	0.5631103515625	-0.396484375	0.6886894275767438
580.0	540.0	0.002197265625	-1.9061279296875	1.9061291961225981
580.0	560.0	-0.4459228515625	-1.743408203125	1.7995330928519133
580.0	580.0	-0.57318115234375	-1.669189453125	1.7648597858826762
580.0	600.0	-0.6556396484375	-1.5567626953125	1.6891931322734794
580.0	620.0	-0.6640625	-1.5394287109375	1.6765499574915574
580.0	640.0	-0.61749267578125	-1.479248046875	1.6029572635684928
580.0	660.0	-0.246826171875	-1.7064208984375	1.7241796431192173
580.0	680.0	-0.27777099609375	-1.9134521484375	1.93350868904978
580.0	700.0	-0.312255859375	-1.9814453125	2.0058986136248866
580.0	720.0	-0.3394775390625	-2.1348876953125	2.1617100802662343
580.0	740.0	-0.85284423828125	-2.232666015625	2.390008542264303
580.0	760.0	-2.0443115234375	-1.75927734375	2.697084792343653
580.0	780.0	-1.432861328125	0.9666748046875	1.7284535757878356
580.0	800.0	-0.82916259765625	1.23486328125	1.487413169476315
600.0	0.0	-0.3218994140625	-0.0166318416595459	0.3223287932077571
600.0	20.0	-0.33477783203125	-0.05432891845703125	0.3391575271172005
600.0	40.0	-0.4139404296875	-0.07934951782226562	0.4214771942922869
600.0	60.0	-0.4063720703125	-0.16461944580078125	0.43844933739923
600.0	80.0	-0.26019287109375	-0.19260406494140625	0.3237231162582651
600.0	100.0	-0.25701904296875	-0.23790740966796875	0.3502266752026391
600.0	120.0	-0.27215576171875	-0.20635223388671875	0.34154063164834736
600.0	140.0	-0.2906494140625	-0.06787109375	0.29846870399037795
600.0	160.0	-0.34307861328125	-0.1015167236328125	0.3577828672087672
600.0	180.0	-0.365234375	-0.294403076171875	0.46911546546783495
600.0	200.0	-0.3936767578125	-0.5016326904296875	0.6376650733335553
600.0	220.0	-0.49609375	0.0009918212890625	0.49609474145422255
600.0	240.0	-0.54791259765625	0.14495849609375	0.5667637781829229
600.0	260.0	-0.609130859375	0.2518310546875	0.6591352546692861
600.0	280.0	-0.6365966796875	0.450531005859375	0.7798932746407098
600.0	300.0	-0.70770263671875	0.236724853515625	0.7462450524396561
600.0	320.0	-0.81854248046875	-0.259063720703125	0.8585603087241342
600.0	340.0	-0.93072509765625	-0.626220703125	1.1217849956340142
600.0	360.0	-0.899658203125	-0.417999267578125	0.9920223133306795
600.0	380.0	-0.65777587890625	0.404937744140625	0.7724271379881652
600.0	400.0	-0.26739501953125	1.543701171875	1.5666886750463112
600.0	420.0	-0.0400390625	1.995269775390625	1.9956714667282374
600.0	440.0	0.23358154296875	2.6591796875	2.6694188408019186
600.0	460.0	0.3009033203125	2.5238037109375	2.541678181736819
600.0	480.0	0.395263671875	1.703399658203125	1.7486577040320472
600.0	500.0	1.0294189453125	-1.21466064453125	1.5922009440838087
600.0	520.0	0.45355224609375	-0.789306640625	0.9103376367433176
600.0	540.0	-0.03692626953125	-1.858154296875	1.8585211702793487
600.0	560.0	-0.46893310546875	-1.66015625	1.7251136286687403
600.0	580.0	-0.59521484375	-1.5804443359375	1.6888117151468551
600.0	600.0	-0.69647216796875	-1.4891357421875	1.6439582535500734
600.0	620.0	-0.72222900390625	-1.53515625	1.6965610646238103
600.0	640.0	-0.66796875	-1.46044921875	1.6059558435785362
600.0	660.0	-0.26605224609375	-1.647216796875	1.6685643450459633
600.0	680.0	-0.29150390625	-1.8359375	1.8589354564549192
600.0	700.0	-0.31640625	-1.8824462890625	1.908852258883395
600.0	720.0	-0.34857177734375	-1.9971923828125	2.0273824745037263
600.0	740.0	-0.85418701171875	-2.080810546875	2.2493127801564734
600.0	760.0	-2.0604248046875	-1.4908447265625	2.5432200798379085
600.0	780.0	-1.4647216796875	1.43115234375	2.0478297365669076
600.0	800.0	-0.85003662109375	1.4578857421875	1.6875998028188073
620.0	0.0	-0.34423828125	-0.01261913776397705	0.3444695007048669
620.0	20.0	-0.38421630859375	-0.04777336120605469	0.38717498089408087
620.0	40.0	-0.52435302734375	-0.08569717407226562	0.5313097993906452
620.0	60.0	-0.6319580078125	-0.171600341796875	0.654841660970916
620.0	80.0	-0.487060546875	-0.17510223388671875	0.5175797220084006
620.0	100.0	-0.35614013671875	-0.16556549072265625	0.39274384616475394
620.0	120.0	-0.34234619140625	-0.13350677490234375	0.3674574447676763
620.0	140.0	-0.3507080078125	-0.010009765625	0.35085082606669177
620.0	160.0	-0.39447021484375	-0.072845458984375	0.40113988993058086
620.0	180.0	-0.4354248046875	-0.0692138671875	0.4408915058698641
620.0	200.0	-0.46246337890625	-0.320098876953125	0.5624372568171828
620.0	220.0	-0.5543212890625	-0.055816650390625	0.5571243936220536
620.0	240.0	-0.61309814453125	0.106903076171875	0.6223484574759314
620.0	260.0	-0.68798828125	0.1573486328125	0.7057524122419222
620.0	280.0	-0.73919677734375	0.293914794921875	0.7954858781332032
620.0	300.0	-0.80059814453125	0.22198486328125	0.8308036281534136
620.0	320.0	-0.89129638671875	-0.24200439453125	0.9235666602635332
620.0	340.0	-0.970458984375	-0.438385009765625	1.0648812408627375
620.0	360.0	-0.89117431640625	0.04718017578125	0.8924223390351099
620.0	380.0	-0.63018798828125	0.972442626953125	1.1587845197833218
620.0	400.0	-0.345703125	1.676177978515625	1.7114564751390824
620.0	420.0	-0.170166015625	1.96673583984375	1.9740836701111704
620.0	440.0	0.03887939453125	2.360198974609375	2.360519181677256
620.0	460.0	0.11083984375	2.222564697265625	2.2253267860010952
620.0	480.0	0.2166748046875	1.456085205078125	1.4721182341896901
620.0	500.0	0.86358642578125	-1.4749755859375	1.709191181203936
620.0	520.0	0.30523681640625	-1.012939453125	1.057929983404855
620.0	540.0	-0.17254638671875	-1.73046875	1.7390498412340742
620.0	560.0	-0.65350341796875	-1.5823974609375	1.7120305025548714
620.0	580.0	-0.828369140625	-1.5601806640625	1.7664538311697549
620.0	600.0	-0.9027099609375	-1.5048828125	1.754866819144317
620.0	620.0	-0.86700439453125	-1.59716796875	1.8173172922023002
620.0	640.0	-0.7386474609375	-1.4473876953125	1.6249711419257407
620.0	660.0	-0.27630615234375	-1.5555419921875	1.5798911289331503
620.0	680.0	-0.294189453125	-1.7298583984375	1.7546958462863982
620.0	700.0	-0.319580078125	-1.7705078125	1.7991190456603798
620.0	720.0	-0.355712890625	-1.8846435546875	1.917918921326428
620.0	740.0	-0.87615966796875	-1.9593505859375	2.1463248781087954
620.0	760.0	-2.2000732421875	-1.2947998046875	2.552808023570947
620.0	780.0	-1.6549072265625	1.571533203125	2.2821994954545732
620.0	800.0	-0.98468017578125	1.5792236328125	1.8610594646625624
