# Supplementary material for: Real-time emotion detection by quantitative facial motion analysis
Source: PLoS One. 2023 Mar 10;18(3):e0282730. doi: 10.1371/journal.pone.0282730 (PMC10004542; doi:10.1371/journal.pone.0282730)
Supplement: S1 Dataset — Data from each participant is organized into folders by Study ID and subsequently by emotions. The data files (.csv) contain the pixel displacement results after DISC-processing of videos. (ZIP) [file pone.0282730.s004.zip › S1_Dataset/1/sad/result/103475_cropped_result.csv]

pos_x	pos_y	disp_x	disp_y	disp_xy_indi
0.0	0.0	0.6757084727287292	0.3180205821990967	0.74680588563538
0.0	20.0	0.4772549271583557	0.4770851135253906	0.6748203250084146
0.0	40.0	0.5445724725723267	0.39394378662109375	0.6721241588433667
0.0	60.0	0.4891819953918457	0.5005874633789062	0.6999191618377621
0.0	80.0	0.5491875410079956	0.4337921142578125	0.6998446639009773
0.0	100.0	0.42725417017936707	0.66961669921875	0.7943126901971751
0.0	120.0	0.5397242307662964	0.371917724609375	0.6554578851115342
0.0	140.0	0.6926323771476746	0.0269927978515625	0.6931581500704539
0.0	160.0	0.7935038208961487	0.0569000244140625	0.7955412789762126
0.0	180.0	0.8186638951301575	0.1589813232421875	0.833957813279256
0.0	200.0	1.2271054983139038	-0.0409393310546875	1.227788228001645
0.0	220.0	1.2853583097457886	-0.0245361328125	1.2855924728489752
0.0	240.0	1.1576522588729858	0.170654296875	1.1701630832989167
0.0	260.0	1.0250861644744873	0.24029541015625	1.0528739377243488
0.0	280.0	1.0815796852111816	-0.24066162109375	1.1080309703834954
0.0	300.0	1.147460699081421	-1.298797607421875	1.7330727858290345
0.0	320.0	1.1809968948364258	-1.80499267578125	2.1570239278314083
0.0	340.0	1.1049340963363647	-1.348724365234375	1.7435414450547273
0.0	360.0	1.001216173171997	-0.4683837890625	1.1053584030882124
0.0	380.0	1.0391225814819336	0.23309326171875	1.0649451666655723
0.0	400.0	1.1171269416809082	0.57598876953125	1.2568753583611474
0.0	420.0	1.15640127658844	0.5992431640625	1.3024424295035115
0.0	440.0	1.1830295324325562	0.512603759765625	1.2893104704195366
0.0	460.0	1.1585423946380615	0.07977294921875	1.1612855822754156
0.0	480.0	1.0650382041931152	-0.320648193359375	1.1122597000231227
0.0	500.0	1.077720046043396	-0.4102783203125	1.1531733598042515
0.0	520.0	1.6722781658172607	0.030517578125	1.6725566018654667
0.0	540.0	2.340566635131836	0.303955078125	2.3602205115222477
0.0	560.0	2.554502487182617	0.4615478515625	2.595863897877571
0.0	580.0	2.422165870666504	0.509521484375	2.475176690271086
0.0	600.0	2.361327648162842	0.4176025390625	2.397970004526684
0.0	620.0	2.3348889350891113	0.425537109375	2.373349567732658
0.0	640.0	2.4642210006713867	0.3748779296875	2.492572687469049
0.0	660.0	2.6676175594329834	0.2498779296875	2.6792951355048773
0.0	680.0	2.7982218265533447	0.17333984375	2.803585577796906
0.0	700.0	2.7193965911865234	-0.0234375	2.719497588997485
0.0	720.0	2.594897985458374	-0.055908203125	2.595500198827308
0.0	740.0	2.291010856628418	-0.257568359375	2.305444036393078
0.0	760.0	2.0575971603393555	-0.6324462890625	2.152601770598897
0.0	780.0	-1.91269850730896	-4.5848388671875	4.967812699562563
0.0	800.0	-3.808183193206787	-10.5498046875	11.216088363481255
20.0	0.0	0.5582294464111328	0.38645291328430176	0.6789447466667695
20.0	20.0	0.4848480224609375	0.3845787048339844	0.6188524744202504
20.0	40.0	0.5713539123535156	0.2538337707519531	0.6252014685969827
20.0	60.0	0.5728702545166016	0.2794647216796875	0.6374016466667003
20.0	80.0	0.6356830596923828	0.19297027587890625	0.6643270879263097
20.0	100.0	0.5492019653320312	0.261138916015625	0.608125260273228
20.0	120.0	0.5436191558837891	0.21905517578125	0.5860946652891132
20.0	140.0	0.5707664489746094	0.174041748046875	0.5967117137599172
20.0	160.0	0.49057769775390625	0.399505615234375	0.632669909302884
20.0	180.0	0.5379810333251953	0.4870147705078125	0.7256769108290702
20.0	200.0	0.8775482177734375	0.3328857421875	0.9385647510262993
20.0	220.0	0.9607887268066406	0.3216400146484375	1.0131965636448697
20.0	240.0	1.0111865997314453	0.274017333984375	1.0476563552999365
20.0	260.0	0.9652976989746094	0.262451171875	1.000340074806681
20.0	280.0	1.0460338592529297	-0.0133056640625	1.0461184805746058
20.0	300.0	1.1335411071777344	-0.71136474609375	1.3382657597229144
20.0	320.0	1.1676197052001953	-1.158721923828125	1.6449839733966232
20.0	340.0	1.1175823211669922	-0.75811767578125	1.3504564616887753
20.0	360.0	1.0620479583740234	-0.27752685546875	1.0977098985582683
20.0	380.0	1.0768260955810547	0.1552734375	1.0879633635915342
20.0	400.0	1.1105308532714844	0.78857421875	1.3620308640207328
20.0	420.0	1.1580238342285156	1.0518798828125	1.5644393527736866
20.0	440.0	1.1930274963378906	1.085723876953125	1.6131059927991032
20.0	460.0	1.187479019165039	0.784576416015625	1.4232591378681136
20.0	480.0	1.135833740234375	0.462677001953125	1.2264535431850412
20.0	500.0	1.1526527404785156	0.2305908203125	1.1754915850592143
20.0	520.0	1.7101879119873047	0.2293701171875	1.7255008968314403
20.0	540.0	2.3503761291503906	0.4156494140625	2.3868456975452923
20.0	560.0	2.5485286712646484	0.565185546875	2.61044691396978
20.0	580.0	2.3888397216796875	0.5733642578125	2.456685121868809
20.0	600.0	2.2942886352539062	0.51611328125	2.351623537247804
20.0	620.0	1.8754253387451172	0.638916015625	1.9812707730720107
20.0	640.0	1.3801517486572266	0.533447265625	1.4796569989441437
20.0	660.0	1.3246135711669922	0.4052734375	1.3852247731190916
20.0	680.0	1.2905445098876953	0.359130859375	1.3395820639873832
20.0	700.0	1.454813003540039	0.03759765625	1.455298752498841
20.0	720.0	1.8698177337646484	-0.1866455078125	1.8791101359652531
20.0	740.0	2.029817581176758	-0.389892578125	2.066924196803362
20.0	760.0	1.9746036529541016	-0.6795654296875	2.0882693215881036
20.0	780.0	-1.1774921417236328	-5.22412109375	5.355177769783614
20.0	800.0	-3.8955001831054688	-13.0760498046875	13.643973034686148
40.0	0.0	0.6400299072265625	0.1790562868118286	0.664604721613744
40.0	20.0	0.5681953430175781	0.2133617401123047	0.6069342468263048
40.0	40.0	0.6188812255859375	0.16369247436523438	0.6401634147204641
40.0	60.0	0.5508880615234375	0.20331573486328125	0.5872094552815432
40.0	80.0	0.5745124816894531	0.1086883544921875	0.5847031298181955
40.0	100.0	0.4908638000488281	0.183349609375	0.5239888829510995
40.0	120.0	0.49560546875	0.1569671630859375	0.5198687054845238
40.0	140.0	0.4885063171386719	0.2109832763671875	0.5321206299242885
40.0	160.0	0.5181007385253906	0.4211578369140625	0.6676842808204243
40.0	180.0	0.6159477233886719	0.4450531005859375	0.7599104291223041
40.0	200.0	0.8248519897460938	0.438323974609375	0.9340817478708434
40.0	220.0	0.9167327880859375	0.4261932373046875	1.0109597817302458
40.0	240.0	0.9864692687988281	0.3977813720703125	1.0636501484278724
40.0	260.0	0.9411735534667969	0.52374267578125	1.0770859056638988
40.0	280.0	1.1205673217773438	0.174163818359375	1.1340212336022488
40.0	300.0	1.3314056396484375	-0.895660400390625	1.6046334566235243
40.0	320.0	1.3358726501464844	-1.07232666015625	1.713020783146325
40.0	340.0	1.2829856872558594	-0.97802734375	1.6132543999091
40.0	360.0	1.1029052734375	-0.250213623046875	1.130931872101273
40.0	380.0	1.0880126953125	0.2882080078125	1.1255378629474981
40.0	400.0	1.1020088195800781	1.152557373046875	1.5946196839989748
40.0	420.0	1.1430816650390625	1.34466552734375	1.7648685711335903
40.0	440.0	1.1710739135742188	1.357391357421875	1.7927424266351364
40.0	460.0	1.1844406127929688	1.263580322265625	1.7319165095495463
40.0	480.0	1.1776351928710938	1.066558837890625	1.5888273670135276
40.0	500.0	1.2431526184082031	0.965423583984375	1.5739984527210968
40.0	520.0	1.7742919921875	0.5081787109375	1.845632053197708
40.0	540.0	2.3698768615722656	0.5545654296875	2.433897934347308
40.0	560.0	2.5587692260742188	0.6844482421875	2.648729761326741
40.0	580.0	2.3962631225585938	0.676513671875	2.4899292561773834
40.0	600.0	2.2996749877929688	0.608642578125	2.3788549424854044
40.0	620.0	1.8799057006835938	0.725830078125	2.0151612207894476
40.0	640.0	1.3989028930664062	0.576904296875	1.5131912873071929
40.0	660.0	1.3562736511230469	0.43505859375	1.4243434265395294
40.0	680.0	1.3198928833007812	0.38720703125	1.375516815032622
40.0	700.0	1.4577789306640625	0.091552734375	1.4606509897506648
40.0	720.0	1.8381805419921875	-0.088134765625	1.8402922164347884
40.0	740.0	2.0259017944335938	-0.338134765625	2.053926288943576
40.0	760.0	1.9759483337402344	-0.6954345703125	2.094755608465231
40.0	780.0	-0.6828804016113281	-5.657958984375	5.699019697436975
40.0	800.0	-3.933177947998047	-13.7607421875	14.311810309023118
60.0	0.0	0.6165962219238281	0.04197251796722412	0.6180231331877858
60.0	20.0	0.4985237121582031	0.12075424194335938	0.5129400340500928
60.0	40.0	0.40460968017578125	0.13314437866210938	0.42595354073099
60.0	60.0	0.374786376953125	0.15883636474609375	0.40705505661446345
60.0	80.0	0.34471893310546875	0.15528106689453125	0.3780785005488629
60.0	100.0	0.3076438903808594	0.1816558837890625	0.3572724778147004
60.0	120.0	0.4345436096191406	0.1228179931640625	0.4515666153577784
60.0	140.0	0.4476585388183594	0.220855712890625	0.4991747322265168
60.0	160.0	0.4613800048828125	0.49078369140625	0.6736023609341117
60.0	180.0	0.6277313232421875	0.432464599609375	0.762280948269524
60.0	200.0	0.7386627197265625	0.5005950927734375	0.8923105179379478
60.0	220.0	0.8439598083496094	0.548980712890625	1.0068008647371178
60.0	240.0	0.9495429992675781	0.4864959716796875	1.0669162281635007
60.0	260.0	0.967742919921875	0.8681640625	1.3000904578049255
60.0	280.0	0.8207206726074219	1.2716064453125	1.5134613884091894
60.0	300.0	1.3062705993652344	-0.161346435546875	1.3161973830051823
60.0	320.0	1.3796615600585938	-0.38580322265625	1.4325886174737188
60.0	340.0	1.197418212890625	-0.745086669921875	1.4103065348559678
60.0	360.0	0.8488121032714844	-0.2181396484375	0.8763942565310416
60.0	380.0	1.0216026306152344	0.57183837890625	1.1707566213650449
60.0	400.0	1.0962753295898438	1.44696044921875	1.815355100213357
60.0	420.0	1.1103172302246094	1.626495361328125	1.9693378359630316
60.0	440.0	1.083770751953125	1.6829833984375	2.001747277306823
60.0	460.0	1.0886077880859375	1.644256591796875	1.971965176150135
60.0	480.0	1.12158203125	1.6136474609375	1.9651474196642136
60.0	500.0	1.2728843688964844	1.620452880859375	2.0606072298394107
60.0	520.0	1.8112869262695312	0.783935546875	1.9736553070202334
60.0	540.0	2.343860626220703	0.7149658203125	2.4504813321800336
60.0	560.0	2.51470947265625	0.8133544921875	2.642973564345406
60.0	580.0	2.352764129638672	0.7734375	2.476631707808141
60.0	600.0	2.2606773376464844	0.697265625	2.3657644381372878
60.0	620.0	1.825927734375	0.790771484375	1.9898069332627377
60.0	640.0	1.3471908569335938	0.6461181640625	1.4941191006532801
60.0	660.0	1.3252830505371094	0.507568359375	1.4191549610523777
60.0	680.0	1.296539306640625	0.4605712890625	1.3759142727556994
60.0	700.0	1.44049072265625	0.1820068359375	1.451943528649343
60.0	720.0	1.8139915466308594	0.020751953125	1.8141102432891776
60.0	740.0	1.9915084838867188	-0.1729736328125	1.999006232867004
60.0	760.0	1.2768630981445312	-1.597900390625	2.0454009459670197
60.0	780.0	-2.423015594482422	-1.8388671875	3.041781896252452
60.0	800.0	-2.525341033935547	-1.7342529296875	3.063491563854605
80.0	0.0	0.31325531005859375	0.12562203407287598	0.33750523658828246
80.0	20.0	0.19319915771484375	0.20800018310546875	0.2838837626804915
80.0	40.0	0.140106201171875	0.20051193237304688	0.2446114932516198
80.0	60.0	0.116546630859375	0.23936080932617188	0.2662268097054679
80.0	80.0	0.1784820556640625	0.192230224609375	0.26231336879282435
80.0	100.0	0.336273193359375	0.05860137939453125	0.3413411522788505
80.0	120.0	0.42401885986328125	0.03314208984375	0.4253121108538624
80.0	140.0	0.40465545654296875	0.22747802734375	0.4642114727515923
80.0	160.0	0.39288330078125	0.5030670166015625	0.6383053432528721
80.0	180.0	0.347503662109375	0.659423828125	0.7453848538026892
80.0	200.0	0.19732666015625	1.0139923095703125	1.0330141405983544
80.0	220.0	0.03446197509765625	1.2200775146484375	1.2205641193638046
80.0	240.0	0.089874267578125	1.48736572265625	1.4900785807820516
80.0	260.0	0.82110595703125	1.695343017578125	1.883720504725451
80.0	280.0	0.6682052612304688	2.298919677734375	2.3940613934923225
80.0	300.0	2.1727447509765625	0.62872314453125	2.2618825224501533
80.0	320.0	2.691192626953125	0.22900390625	2.7009184631240943
80.0	340.0	2.1070556640625	-0.2554931640625	2.1224891821492355
80.0	360.0	1.998291015625	0.09564208984375	2.0005785144495762
80.0	380.0	2.0593185424804688	0.693145751953125	2.172842353428924
80.0	400.0	1.2822723388671875	1.53387451171875	1.9992482008806114
80.0	420.0	0.96337890625	1.71759033203125	1.9693185282464252
80.0	440.0	0.5984954833984375	1.762725830078125	1.8615582708239202
80.0	460.0	0.3462677001953125	1.85552978515625	1.8875624767939603
80.0	480.0	0.414093017578125	1.821929931640625	1.8683954889195622
80.0	500.0	0.7751693725585938	1.892852783203125	2.0454288584628655
80.0	520.0	1.7285614013671875	1.90673828125	2.5736307799450757
80.0	540.0	2.4070053100585938	1.568359375	2.8728775977755574
80.0	560.0	2.45166015625	1.5994873046875	2.927284946772394
80.0	580.0	2.1906051635742188	1.0279541015625	2.419801772376654
80.0	600.0	2.0338058471679688	0.8348388671875	2.1984817848100375
80.0	620.0	1.5008621215820312	0.83642578125	1.7181953310201343
80.0	640.0	0.9112548828125	0.4609375	1.0211997064021674
80.0	660.0	0.6520004272460938	0.3687744140625	0.7490655015392372
80.0	680.0	0.49337005615234375	0.4735107421875	0.6838321689382008
80.0	700.0	0.40969085693359375	0.407470703125	0.5778226130571252
80.0	720.0	0.677764892578125	0.2952880859375	0.7392971684702098
80.0	740.0	1.0064468383789062	-0.0606689453125	1.0082737522162457
80.0	760.0	-0.9679183959960938	-1.44189453125	1.7366421221876165
80.0	780.0	-2.45855712890625	-1.4259033203125	2.842130087623358
80.0	800.0	-2.5472183227539062	-1.409423828125	2.9111504102433035
100.0	0.0	0.02816009521484375	0.2473912239074707	0.24898877209413553
100.0	20.0	-0.010833740234375	0.2255115509033203	0.22577163134080142
100.0	40.0	-0.04514312744140625	0.23398590087890625	0.23830086815893975
100.0	60.0	-0.00408935546875	0.2395477294921875	0.239582631951926
100.0	80.0	0.21966552734375	0.08444976806640625	0.2353395572989751
100.0	100.0	0.39263153076171875	-0.0288543701171875	0.39369035246390044
100.0	120.0	0.5143280029296875	-0.07230377197265625	0.5193853386832502
100.0	140.0	0.47951507568359375	0.0786895751953125	0.4859287571776972
100.0	160.0	0.43414306640625	0.2901153564453125	0.5221562238966537
100.0	180.0	0.12105560302734375	0.8608856201171875	0.8693552265609659
100.0	200.0	0.3460540771484375	0.9677276611328125	1.0277403613912612
100.0	220.0	0.5744247436523438	1.080169677734375	1.2234093014264869
100.0	240.0	1.0050430297851562	1.7763519287109375	2.040964886115093
100.0	260.0	2.4927139282226562	1.614105224609375	2.9696731140087635
100.0	280.0	0.8207550048828125	2.81982421875	2.936843101476351
100.0	300.0	1.4634857177734375	1.81646728515625	2.3326688243661486
100.0	320.0	1.5354537963867188	1.272674560546875	1.9943216635993224
100.0	340.0	0.8909149169921875	0.4674072265625	1.006080963323551
100.0	360.0	1.0663986206054688	0.5557861328125	1.2025407450294232
100.0	380.0	2.0367431640625	0.79376220703125	2.185950858932205
100.0	400.0	1.4788742065429688	1.494598388671875	2.1025920341803497
100.0	420.0	1.0952529907226562	1.6280517578125	1.962175231676135
100.0	440.0	0.7222824096679688	1.622589111328125	1.7760876395933738
100.0	460.0	0.3159027099609375	1.788787841796875	1.8164681293986378
100.0	480.0	0.41013336181640625	1.790496826171875	1.8368691458583501
100.0	500.0	0.7962799072265625	1.91937255859375	2.0779924709525446
100.0	520.0	1.4090042114257812	1.86474609375	2.337214338046785
100.0	540.0	1.7515792846679688	1.6126708984375	2.3809110477179036
100.0	560.0	2.0840835571289062	1.6524658203125	2.659708172036199
100.0	580.0	1.3727569580078125	1.8623046875	2.313577406278713
100.0	600.0	1.3296279907226562	2.0018310546875	2.4031725209032406
100.0	620.0	0.6081008911132812	1.9906005859375	2.081412353789485
100.0	640.0	0.17311859130859375	0.0048828125	0.17318743751953278
100.0	660.0	0.1492919921875	-1.0169677734375	1.0278674774219383
100.0	680.0	0.03586578369140625	-1.4066162109375	1.407073388033463
100.0	700.0	-0.05226898193359375	-1.4298095703125	1.430764639565009
100.0	720.0	0.22540283203125	-1.0526123046875	1.0764753135428784
100.0	740.0	-0.29131317138671875	-2.024169921875	2.0450249965334977
100.0	760.0	-2.1806793212890625	-1.3726806640625	2.576744944263749
100.0	780.0	-2.4186019897460938	-1.326171875	2.7583269253017813
100.0	800.0	-2.5029449462890625	-1.3212890625	2.8302894182108105
120.0	0.0	-0.1707611083984375	0.3395068645477295	0.380031929206604
120.0	20.0	-0.14080810546875	0.2873878479003906	0.3200292138016726
120.0	40.0	-0.11432647705078125	0.2576484680175781	0.28187457570105146
120.0	60.0	-0.0043487548828125	0.18273162841796875	0.1827833682075954
120.0	80.0	0.34102630615234375	-0.12419891357421875	0.3629384405390649
120.0	100.0	0.6024017333984375	-0.31429290771484375	0.6794614633967797
120.0	120.0	0.9833831787109375	-0.6997299194335938	1.2069235420365994
120.0	140.0	0.9500885009765625	-0.5347747802734375	1.0902532849317148
120.0	160.0	0.300384521484375	0.3778076171875	0.48266909612310327
120.0	180.0	-0.1205902099609375	1.100677490234375	1.107263715763804
120.0	200.0	0.7651519775390625	1.1718597412109375	1.3995402108560167
120.0	220.0	1.8197555541992188	1.326324462890625	2.2518096850979683
120.0	240.0	2.615264892578125	2.130706787109375	3.373354690954633
120.0	260.0	2.4111785888671875	2.288818359375	3.3245257811639286
120.0	280.0	0.79681396484375	2.8992919921875	3.0067934000414094
120.0	300.0	1.079681396484375	2.154815673828125	2.4101747874562554
120.0	320.0	1.1313095092773438	1.6468505859375	1.997993508043515
120.0	340.0	0.3995208740234375	0.57537841796875	0.7004835848502612
120.0	360.0	0.6615447998046875	0.68487548828125	0.9522058373046789
120.0	380.0	2.24664306640625	0.805999755859375	2.3868474342271333
120.0	400.0	2.007720947265625	1.30908203125	2.3967976899669283
120.0	420.0	1.4772796630859375	1.444091796875	2.065854864400926
120.0	440.0	0.9676895141601562	1.399139404296875	1.7011801987066901
120.0	460.0	0.427886962890625	1.67474365234375	1.7285408742860107
120.0	480.0	0.5023727416992188	1.794219970703125	1.863224000186857
120.0	500.0	0.9540023803710938	1.953399658203125	2.1739113980155214
120.0	520.0	0.9689788818359375	1.6453857421875	1.9095063011254856
120.0	540.0	0.7807769775390625	1.3828125	1.5880123106611246
120.0	560.0	0.6141433715820312	1.2366943359375	1.3807914257403393
120.0	580.0	0.6165695190429688	1.6737060546875	1.7836619436738774
120.0	600.0	0.8565673828125	1.9139404296875	2.096872826303643
120.0	620.0	1.0633087158203125	1.8751220703125	2.155622463167537
120.0	640.0	1.2124099731445312	1.822509765625	2.188944903093455
120.0	660.0	1.878082275390625	1.169189453125	2.21228321207642
120.0	680.0	1.3902740478515625	-0.1256103515625	1.3959369214077058
120.0	700.0	1.1044845581054688	-0.24072265625	1.1304129936998637
120.0	720.0	0.7054290771484375	-0.5283203125	0.8813356542694695
120.0	740.0	-0.2818145751953125	-1.6124267578125	1.6368688109015472
120.0	760.0	-1.973297119140625	-1.335693359375	2.382850870425416
120.0	780.0	-2.2662277221679688	-1.31494140625	2.620087592160489
120.0	800.0	-2.3432159423828125	-1.314208984375	2.686597514933888
140.0	0.0	-0.266082763671875	0.37926673889160156	0.4632961216681326
140.0	20.0	-0.1814727783203125	0.3006172180175781	0.3511453844775998
140.0	40.0	-0.17425537109375	0.28954315185546875	0.33793515819076825
140.0	60.0	-0.0666046142578125	0.2207183837890625	0.23054886593277332
140.0	80.0	0.44915771484375	-0.22869873046875	0.5040295250495525
140.0	100.0	0.877166748046875	-0.5741500854492188	1.0483653106148043
140.0	120.0	1.4038543701171875	-1.1944198608398438	1.8432161827810098
140.0	140.0	0.2737884521484375	0.1116485595703125	0.29567806375171435
140.0	160.0	-0.4323883056640625	0.7517852783203125	0.8672604865749324
140.0	180.0	-0.285980224609375	1.2106475830078125	1.2439663416307882
140.0	200.0	1.693817138671875	1.4237060546875	2.2126805981461546
140.0	220.0	2.870574951171875	1.641326904296875	3.306683316718457
140.0	240.0	4.2887115478515625	2.377777099609375	4.903760870607591
140.0	260.0	1.524993896484375	2.620758056640625	3.03215751170043
140.0	280.0	0.699066162109375	2.724945068359375	2.813186649439104
140.0	300.0	0.7046966552734375	2.201904296875	2.3119212591587455
140.0	320.0	0.713165283203125	1.750213623046875	1.8899345087767094
140.0	340.0	0.1683197021484375	0.584503173828125	0.6082560993089096
140.0	360.0	0.693572998046875	0.727783203125	1.0053416804105038
140.0	380.0	1.9879608154296875	0.516510009765625	2.0539646525371253
140.0	400.0	1.413360595703125	1.019012451171875	1.7424048178106044
140.0	420.0	0.9640350341796875	1.193450927734375	1.5341736094835785
140.0	440.0	0.590423583984375	1.11968994140625	1.2658220939023326
140.0	460.0	0.4346771240234375	1.584869384765625	1.6433974470336314
140.0	480.0	0.7517547607421875	1.72662353515625	1.883179240660328
140.0	500.0	0.731201171875	1.66851806640625	1.82170461153158
140.0	520.0	0.484893798828125	1.20849609375	1.3021462301719338
140.0	540.0	0.105377197265625	0.9501953125	0.9560206512416618
140.0	560.0	-0.423583984375	0.8756103515625	0.972685395995234
140.0	580.0	-0.10443115234375	1.56982421875	1.573293978681
140.0	600.0	0.7197265625	0.8001708984375	1.0762340783836677
140.0	620.0	0.960968017578125	0.6527099609375	1.1616754382851797
140.0	640.0	1.1492156982421875	0.5615234375	1.279064225106814
140.0	660.0	1.4684600830078125	0.319580078125	1.502832805644624
140.0	680.0	1.1839141845703125	-1.2235107421875	1.70253673460369
140.0	700.0	0.3971099853515625	-0.946533203125	1.0264606398123557
140.0	720.0	-0.27130126953125	-0.9974365234375	1.0336749958939484
140.0	740.0	-0.8424072265625	-1.6688232421875	1.869390528763298
140.0	760.0	-1.576812744140625	-1.2884521484375	2.0362827330450695
140.0	780.0	-1.9324798583984375	-1.2889404296875	2.3228960016321527
140.0	800.0	-2.0186767578125	-1.291259765625	2.3963321211498037
160.0	0.0	-0.2357330322265625	0.3642396926879883	0.4338670490048417
160.0	20.0	-0.1862335205078125	0.3207893371582031	0.3709295391245258
160.0	40.0	-0.1142578125	0.24536514282226562	0.2706638155156244
160.0	60.0	0.145416259765625	0.019245147705078125	0.14668423335319308
160.0	80.0	0.6897125244140625	-0.43280792236328125	0.8142641242213972
160.0	100.0	1.0149078369140625	-0.7221527099609375	1.245609270170027
160.0	120.0	0.5652008056640625	-0.34999847412109375	0.664793864750871
160.0	140.0	-0.1501007080078125	0.230682373046875	0.2752173319015069
160.0	160.0	-0.4807281494140625	0.672027587890625	0.8262691041816588
160.0	180.0	1.0848388671875	1.26763916015625	1.6684676826724278
160.0	200.0	2.380767822265625	1.6446990966796875	2.8936293028227347
160.0	220.0	3.240966796875	1.8302459716796875	3.7220513289442856
160.0	240.0	3.4771881103515625	2.4654998779296875	4.2625727915006415
160.0	260.0	1.008697509765625	2.616455078125	2.804159025813884
160.0	280.0	0.2861480712890625	2.564300537109375	2.5802166504621042
160.0	300.0	0.0874786376953125	2.1475830078125	2.1493639262577227
160.0	320.0	0.0458526611328125	1.686981201171875	1.6876042307485077
160.0	340.0	-0.0810699462890625	0.520599365234375	0.5268738324055823
160.0	360.0	0.0414581298828125	0.57568359375	0.5771744767800246
160.0	380.0	0.8989410400390625	0.131683349609375	0.9085348083760226
160.0	400.0	0.4879608154296875	0.53387451171875	0.7232757092960742
160.0	420.0	0.2819671630859375	0.770111083984375	0.82010765313727
160.0	440.0	0.6142120361328125	0.73382568359375	0.956951701619392
160.0	460.0	0.6857452392578125	1.450408935546875	1.6043480337753941
160.0	480.0	0.719146728515625	1.397430419921875	1.5716182092536832
160.0	500.0	0.7296600341796875	0.902252197265625	1.1603718339177969
160.0	520.0	0.49078369140625	0.46923828125	0.6790089810457586
160.0	540.0	-0.0524749755859375	0.2913818359375	0.2960692442268411
160.0	560.0	-0.574737548828125	0.3883056640625	0.693616997179265
160.0	580.0	-0.3271636962890625	1.55810546875	1.5920831435318255
160.0	600.0	0.4564666748046875	0.5023193359375	0.6787389339532095
160.0	620.0	0.761199951171875	0.2249755859375	0.7937501999571316
160.0	640.0	0.890380859375	0.14453125	0.9020351195867742
160.0	660.0	0.96484375	-0.0784912109375	0.9680311627775717
160.0	680.0	0.707977294921875	-1.96533203125	2.0889619056321123
160.0	700.0	0.1221771240234375	-1.6153564453125	1.619970275976468
160.0	720.0	-0.536163330078125	-1.3720703125	1.4731082984506985
160.0	740.0	-0.6030731201171875	-1.4512939453125	1.571607872183326
160.0	760.0	0.1608428955078125	-0.9285888671875	0.9424158961413488
160.0	780.0	0.1897430419921875	-0.905029296875	0.9247056019006838
160.0	800.0	0.2788543701171875	-0.8857421875	0.928600550533295
180.0	0.0	0.000732421875	0.1414501667022705	0.14145206291144394
180.0	20.0	-0.0017852783203125	0.16889381408691406	0.16890324939297666
180.0	40.0	0.141693115234375	0.011531829833984375	0.14216160523904423
180.0	60.0	0.4642333984375	-0.2572746276855469	0.5307568956458008
180.0	80.0	0.5989837646484375	-0.39846038818359375	0.7194110308188463
180.0	100.0	1.01983642578125	-0.8969955444335938	1.3581853121293848
180.0	120.0	0.0795745849609375	-0.2777252197265625	0.28890035002379777
180.0	140.0	-0.43310546875	0.27313232421875	0.512036730708153
180.0	160.0	0.3698577880859375	0.780548095703125	0.8637419250641925
180.0	180.0	1.55322265625	1.298309326171875	2.0243783555237824
180.0	200.0	2.0535736083984375	1.719970703125	2.678705617405333
180.0	220.0	2.4321441650390625	1.877410888671875	3.072457792132754
180.0	240.0	1.8856964111328125	2.3378143310546875	3.0035357166918866
180.0	260.0	0.64434814453125	2.53387451171875	2.6145180382813957
180.0	280.0	0.139190673828125	2.375885009765625	2.379958744035226
180.0	300.0	-0.1786956787109375	1.8424072265625	1.8510528177444547
180.0	320.0	-0.2680206298828125	1.465545654296875	1.4898520473091397
180.0	340.0	-0.2964935302734375	0.459686279296875	0.547009953170699
180.0	360.0	-0.2016448974609375	0.445526123046875	0.4890339364391915
180.0	380.0	0.1734466552734375	-0.056060791015625	0.18228152543480713
180.0	400.0	-0.2346343994140625	0.1695556640625	0.2894864843202065
180.0	420.0	-0.2932281494140625	0.48394775390625	0.5658517262673147
180.0	440.0	-0.3312835693359375	0.516021728515625	0.6132105899380834
180.0	460.0	-0.454010009765625	1.2464599609375	1.3265698335133724
180.0	480.0	-0.20892333984375	0.8441162109375	0.8695867636406094
180.0	500.0	-0.238372802734375	0.419189453125	0.4822254562906005
180.0	520.0	-0.1813812255859375	0.218017578125	0.2836032675526628
180.0	540.0	-0.2101898193359375	0.02490234375	0.21165983765636126
180.0	560.0	-0.2126922607421875	-0.1915283203125	0.2862186144564156
180.0	580.0	-0.573699951171875	0.991455078125	1.1454757989213311
180.0	600.0	-0.0578765869140625	0.2567138671875	0.2631571943139355
180.0	620.0	0.2102508544921875	-0.07958984375	0.22481095400990678
180.0	640.0	0.190521240234375	-0.1263427734375	0.22860629777047675
180.0	660.0	0.22943115234375	-0.2432861328125	0.3344051376469004
180.0	680.0	-0.10302734375	-2.04931640625	2.0519045705114056
180.0	700.0	-0.110565185546875	-1.817138671875	1.820499275769879
180.0	720.0	-0.0124359130859375	-1.7724609375	1.772504563293889
180.0	740.0	-0.361419677734375	-1.3707275390625	1.4175747492806003
180.0	760.0	0.199951171875	-0.8619384765625	0.8848267675161444
180.0	780.0	0.2250823974609375	-0.83447265625	0.8642954932635563
180.0	800.0	0.2412261962890625	-0.8070068359375	0.8422886150399662
200.0	0.0	0.2689666748046875	-0.085174560546875	0.2821307815886877
200.0	20.0	0.285064697265625	-0.060535430908203125	0.29142137880118585
200.0	40.0	0.369415283203125	-0.18069076538085938	0.41123813558322364
200.0	60.0	0.4255523681640625	-0.261199951171875	0.49931976982914633
200.0	80.0	0.4263916015625	-0.284759521484375	0.5127355877633656
200.0	100.0	0.5556488037109375	-0.7795867919921875	0.957340670458571
200.0	120.0	-1.619720458984375	-0.37773895263671875	1.66318401916073
200.0	140.0	-0.0517425537109375	0.38128662109375	0.3847814695247396
200.0	160.0	0.925506591796875	0.7702789306640625	1.204114646736115
200.0	180.0	1.4906463623046875	1.1356658935546875	1.873970010228436
200.0	200.0	1.6312713623046875	1.666961669921875	2.3323394835366735
200.0	220.0	1.4537353515625	1.798187255859375	2.312320021000038
200.0	240.0	0.8748321533203125	2.13702392578125	2.3091562432725423
200.0	260.0	0.2243804931640625	2.431121826171875	2.4414544721132567
200.0	280.0	-0.244720458984375	2.089111328125	2.1033958838853244
200.0	300.0	-0.586578369140625	1.443206787109375	1.5578575074448369
200.0	320.0	-0.6122589111328125	1.164764404296875	1.3158788286839298
200.0	340.0	-0.334991455078125	0.364227294921875	0.4948543193117202
200.0	360.0	-0.2422637939453125	0.252716064453125	0.35008164060609187
200.0	380.0	-0.2056427001953125	-0.363525390625	0.41765970570870015
200.0	400.0	-0.6209259033203125	-0.02911376953125	0.6216080670249259
200.0	420.0	-0.8613433837890625	0.447296142578125	0.9705597683617752
200.0	440.0	-0.7255859375	0.589691162109375	0.9349923097906523
200.0	460.0	-0.7152862548828125	1.099639892578125	1.3118087969569003
200.0	480.0	-0.3967437744140625	0.464935302734375	0.6112041052422844
200.0	500.0	-0.28955078125	0.05328369140625	0.294412646964022
200.0	520.0	-0.2996826171875	-0.095703125	0.3145930056106068
200.0	540.0	-0.3759002685546875	-0.2705078125	0.46311498412707547
200.0	560.0	-0.3368988037109375	-0.40478515625	0.5266420289553405
200.0	580.0	-0.3714447021484375	0.7496337890625	0.8366134020312741
200.0	600.0	0.332183837890625	-0.0360107421875	0.33413002814569004
200.0	620.0	0.629119873046875	-0.3345947265625	0.7125625907286673
200.0	640.0	0.651702880859375	-0.38427734375	0.7565617766183832
200.0	660.0	0.7151947021484375	-0.5040283203125	0.8749560044129261
200.0	680.0	0.3975677490234375	-2.0400390625	2.0784175450542755
200.0	700.0	0.3193359375	-1.8853759765625	1.912228546481305
200.0	720.0	0.2858123779296875	-1.9107666015625	1.9320242547712823
200.0	740.0	-0.30859375	-1.6141357421875	1.6433697991463314
200.0	760.0	0.008941650390625	-0.8726806640625	0.8727264717769676
200.0	780.0	0.0439605712890625	-0.8323974609375	0.8335574754048203
200.0	800.0	0.0027313232421875	-0.7943115234375	0.7943162193939234
220.0	0.0	0.3184967041015625	-0.15102243423461914	0.35248819294510864
220.0	20.0	0.2931060791015625	-0.14872360229492188	0.3286789976342716
220.0	40.0	0.2603302001953125	-0.224761962890625	0.3439327740942671
220.0	60.0	0.2293243408203125	-0.21007156372070312	0.31099793436087686
220.0	80.0	-0.1064605712890625	-0.17536163330078125	0.20514764359629195
220.0	100.0	-1.4944305419921875	-0.46002197265625	1.5636313057001676
220.0	120.0	-1.5423736572265625	-0.082977294921875	1.544604069002472
220.0	140.0	0.1698455810546875	0.40460205078125	0.43880558439951245
220.0	160.0	0.88116455078125	0.6881866455078125	1.1180571651793203
220.0	180.0	1.1621856689453125	0.969329833984375	1.5133657377362684
220.0	200.0	1.1334381103515625	1.5333404541015625	1.9067812926976462
220.0	220.0	0.8407745361328125	1.6438751220703125	1.8464092822478528
220.0	240.0	0.217193603515625	1.7223968505859375	1.7360368579948005
220.0	260.0	-0.3188934326171875	1.83441162109375	1.8619234723720985
220.0	280.0	-0.597076416015625	1.466827392578125	1.5836927878157445
220.0	300.0	-0.9094390869140625	0.885040283203125	1.2690058138950158
220.0	320.0	-1.0597686767578125	0.635986328125	1.2359564141987067
220.0	340.0	-0.783355712890625	0.0946044921875	0.7890476429598114
220.0	360.0	-0.8402557373046875	-0.11895751953125	0.8486345476861472
220.0	380.0	-0.9676513671875	-0.7310791015625	1.2127760803879957
220.0	400.0	-1.0891876220703125	-0.355194091796875	1.145640658722703
220.0	420.0	-0.93963623046875	0.226959228515625	0.9666575076095616
220.0	440.0	-0.7572479248046875	0.513153076171875	0.9147406731996035
220.0	460.0	-0.6761016845703125	0.7412109375	1.0032482951634871
220.0	480.0	-0.4540863037109375	0.277587890625	0.5322118076851534
220.0	500.0	-0.4114990234375	-0.03558349609375	0.413034661359395
220.0	520.0	-0.4095306396484375	-0.1224365234375	0.42744127910429974
220.0	540.0	-0.4651336669921875	-0.2750244140625	0.5403589145188785
220.0	560.0	-0.256866455078125	-0.312744140625	0.4047088746737242
220.0	580.0	0.752044677734375	0.8604736328125	1.142797475528425
220.0	600.0	0.8053436279296875	-0.2918701171875	0.8566017303006082
220.0	620.0	0.7747955322265625	-0.6199951171875	0.9923215517636328
220.0	640.0	0.691741943359375	-0.697998046875	0.9827045281486798
220.0	660.0	0.4687652587890625	-0.8643798828125	0.9833074034392948
220.0	680.0	0.4873046875	-2.01318359375	2.0713218100053012
220.0	700.0	0.4370269775390625	-1.9305419921875	1.979390048145188
220.0	720.0	0.2636871337890625	-1.844482421875	1.8632354411431091
220.0	740.0	0.1264495849609375	-1.955322265625	1.9594067112229856
220.0	760.0	-0.4183197021484375	-1.7645263671875	1.8134344966679865
220.0	780.0	-0.5632171630859375	-1.8016357421875	1.8876188493236858
220.0	800.0	-0.7142791748046875	-1.6978759765625	1.842003683858349
240.0	0.0	0.17755126953125	-0.09033834934234619	0.1992121248168855
240.0	20.0	0.110260009765625	-0.12848663330078125	0.1693106160005484
240.0	40.0	0.0630340576171875	-0.19115447998046875	0.201279228029845
240.0	60.0	-0.0533905029296875	-0.2093963623046875	0.21609577124395776
240.0	80.0	-0.8435516357421875	-0.24164581298828125	0.8774805189279632
240.0	100.0	-2.225128173828125	-0.32293701171875	2.2484402823961154
240.0	120.0	-1.0244903564453125	0.02740478515625	1.024856825463393
240.0	140.0	0.1453857421875	0.3555755615234375	0.38414970256934744
240.0	160.0	0.6665191650390625	0.5469207763671875	0.8621891515128546
240.0	180.0	0.816009521484375	0.8480224609375	1.176866021859605
240.0	200.0	0.6091461181640625	1.1595916748046875	1.3098518410685562
240.0	220.0	0.038970947265625	1.52294921875	1.52344775349272
240.0	240.0	-0.529998779296875	1.2066802978515625	1.317943871065575
240.0	260.0	-1.0719451904296875	0.941650390625	1.4268048042565438
240.0	280.0	-1.1999664306640625	0.60894775390625	1.3456362070441317
240.0	300.0	-1.2813568115234375	0.223968505859375	1.300783290965252
240.0	320.0	-1.494964599609375	0.00042724609375	1.4949646606607272
240.0	340.0	-1.495086669921875	-0.207000732421875	1.5093486852948441
240.0	360.0	-1.4454803466796875	-0.389404296875	1.497013406440284
240.0	380.0	-1.3956298828125	-0.9403076171875	1.682843184833354
240.0	400.0	-1.300262451171875	-0.6873779296875	1.4707721985912592
240.0	420.0	-0.8926544189453125	-0.22808837890625	0.9213339352561993
240.0	440.0	-0.745269775390625	-0.065826416015625	0.7481712071152262
240.0	460.0	-0.712677001953125	0.09136962890625	0.718510207442706
240.0	480.0	-0.6158447265625	0.04412841796875	0.6174237155367982
240.0	500.0	-0.5813751220703125	-0.13629150390625	0.597136840765413
240.0	520.0	-0.5228118896484375	-0.0672607421875	0.5271207446092245
240.0	540.0	-0.415618896484375	-0.1448974609375	0.44015263409529193
240.0	560.0	0.132720947265625	-0.002197265625	0.13273913446799185
240.0	580.0	1.1798858642578125	0.784423828125	1.4168455790260577
240.0	600.0	0.7283477783203125	-0.5416259765625	0.9076613821637544
240.0	620.0	0.4922943115234375	-0.8385009765625	0.9723361439618511
240.0	640.0	0.3554229736328125	-0.9349365234375	1.000215873221071
240.0	660.0	0.282379150390625	-1.0296630859375	1.067681626290191
240.0	680.0	0.5991363525390625	-1.630615234375	1.7372018914074576
240.0	700.0	0.4522247314453125	-2.01171875	2.061921321688184
240.0	720.0	0.1809234619140625	-1.8629150390625	1.8716799250502756
240.0	740.0	-0.017181396484375	-2.0030517578125	2.0031254441149957
240.0	760.0	-0.451324462890625	-2.1629638671875	2.209548927170932
240.0	780.0	-0.7579193115234375	-2.16015625	2.289261170595051
240.0	800.0	-0.859130859375	-2.260986328125	2.4187114357646298
260.0	0.0	0.0936279296875	-0.10531330108642578	0.14091515391641743
260.0	20.0	0.125579833984375	-0.22966766357421875	0.26175853452215025
260.0	40.0	0.0435791015625	-0.2620429992675781	0.2656419988596356
260.0	60.0	-0.00811767578125	-0.36734771728515625	0.3674373988242141
260.0	80.0	-1.09857177734375	-0.31961822509765625	1.1441222661021775
260.0	100.0	-1.6988525390625	-0.17595672607421875	1.7079404904533004
260.0	120.0	-0.75537109375	0.0262603759765625	0.7558274251570273
260.0	140.0	-0.08697509765625	0.207244873046875	0.22475565625035904
260.0	160.0	0.326263427734375	0.3361968994140625	0.4684828486216043
260.0	180.0	0.5789794921875	0.689910888671875	0.9006632482130664
260.0	200.0	0.4503173828125	0.95361328125	1.0545918809850052
260.0	220.0	-0.0538330078125	1.219024658203125	1.2202127314683233
260.0	240.0	-0.51336669921875	0.99346923828125	1.1182694198080718
260.0	260.0	-1.065093994140625	0.5029296875	1.1778639509396989
260.0	280.0	-1.3570556640625	0.119049072265625	1.362267505657908
260.0	300.0	-1.373321533203125	-0.0968017578125	1.3767289543969692
260.0	320.0	-1.540252685546875	-0.299957275390625	1.5691885490259379
260.0	340.0	-1.45697021484375	-0.425933837890625	1.5179531749043118
260.0	360.0	-1.356048583984375	-0.527618408203125	1.4550769556284053
260.0	380.0	-1.180816650390625	-0.743194580078125	1.3952297824004605
260.0	400.0	-1.039215087890625	-0.625030517578125	1.212695817921171
260.0	420.0	-0.96990966796875	-0.531463623046875	1.105973935787531
260.0	440.0	-0.9573974609375	-0.421783447265625	1.0461888809373028
260.0	460.0	-0.99505615234375	-0.3089599609375	1.0419179448400193
260.0	480.0	-0.957061767578125	-0.206878662109375	0.9791659756118622
260.0	500.0	-0.81494140625	-0.241424560546875	0.8499501832789844
260.0	520.0	-0.215118408203125	0.0965576171875	0.2357950444449037
260.0	540.0	-0.108551025390625	-0.0574951171875	0.12283734616866514
260.0	560.0	-0.05328369140625	-0.0648193359375	0.08390886771524783
260.0	580.0	1.311767578125	0.41357421875	1.3754191410019714
260.0	600.0	0.76971435546875	-0.527587890625	0.9331715658702906
260.0	620.0	0.416748046875	-0.8275146484375	0.9265308564493502
260.0	640.0	0.175628662109375	-0.9610595703125	0.9769753961301053
260.0	660.0	0.07305908203125	-0.9918212890625	0.9945084710070841
260.0	680.0	0.010986328125	-1.4803466796875	1.4803874464029596
260.0	700.0	0.0743408203125	-2.009033203125	2.0104081597584686
260.0	720.0	-0.069061279296875	-1.8121337890625	1.813449290650316
260.0	740.0	-0.23382568359375	-2.03662109375	2.0499999828818365
260.0	760.0	-0.5738525390625	-2.2205810546875	2.2935315469872064
260.0	780.0	-0.9610595703125	-2.079345703125	2.290701650323247
260.0	800.0	-1.308624267578125	-2.1978759765625	2.55795939804465
280.0	0.0	-0.276336669921875	0.08943486213684082	0.29044887623977306
280.0	20.0	-0.22698974609375	-0.06798934936523438	0.2369533634680314
280.0	40.0	-0.29693603515625	-0.10844802856445312	0.3161202047858222
280.0	60.0	-0.15557861328125	-0.2981376647949219	0.33628971450207323
280.0	80.0	-1.760223388671875	-0.2596435546875	1.7792698371855404
280.0	100.0	-1.316986083984375	-0.06463623046875	1.3185712675838606
280.0	120.0	-0.763427734375	0.02899932861328125	0.7639783155777176
280.0	140.0	-0.49298095703125	0.120880126953125	0.5075847013924383
280.0	160.0	-0.069061279296875	0.2189178466796875	0.22955279108081464
280.0	180.0	0.20111083984375	0.4588623046875	0.5009991861927348
280.0	200.0	0.27947998046875	0.7596893310546875	0.8094670711036561
280.0	220.0	0.19256591796875	0.83734130859375	0.8591985217868109
280.0	240.0	-0.01873779296875	0.4884185791015625	0.48877787725809463
280.0	260.0	-0.528900146484375	0.1195068359375	0.5422335740130685
280.0	280.0	-0.845184326171875	-0.184295654296875	0.8650441800274248
280.0	300.0	-1.038848876953125	-0.322174072265625	1.0876594696811062
280.0	320.0	-1.097442626953125	-0.428802490234375	1.178241017400505
280.0	340.0	-0.98577880859375	-0.519500732421875	1.1142894015736566
280.0	360.0	-0.88330078125	-0.5965576171875	1.0658805096169497
280.0	380.0	-0.7947998046875	-0.65716552734375	1.0312968825029372
280.0	400.0	-0.757568359375	-0.617279052734375	0.9772119770401796
280.0	420.0	-0.7657470703125	-0.56121826171875	0.9493863876098035
280.0	440.0	-0.8026123046875	-0.458953857421875	0.9245675501974959
280.0	460.0	-0.81640625	-0.33349609375	0.8818950105231185
280.0	480.0	-0.708770751953125	-0.2928466796875	0.766886664787041
280.0	500.0	-0.594970703125	-0.405548095703125	0.7200412456974169
280.0	520.0	-0.29534912109375	-0.44580078125	0.5347611054423844
280.0	540.0	-0.118194580078125	-0.6585693359375	0.669091569964085
280.0	560.0	-0.153900146484375	-0.6885986328125	0.7055872250821696
280.0	580.0	1.349029541015625	0.0078125	1.3490521627013086
280.0	600.0	0.408294677734375	-0.503173828125	0.6479879977099763
280.0	620.0	-0.091552734375	-0.8436279296875	0.848581161068496
280.0	640.0	-0.2877197265625	-0.9925537109375	1.0334144909710732
280.0	660.0	-0.266998291015625	-0.967529296875	1.0036936921773973
280.0	680.0	-0.267730712890625	-1.4002685546875	1.4256338098795014
280.0	700.0	-0.277679443359375	-2.0391845703125	2.0580037864554446
280.0	720.0	-0.4349365234375	-1.7828369140625	1.8351232224468734
280.0	740.0	-0.500640869140625	-2.0115966796875	2.072959835979379
280.0	760.0	-0.699493408203125	-2.1102294921875	2.223141816847845
280.0	780.0	-0.95343017578125	-1.81201171875	2.047538905363606
280.0	800.0	-0.900390625	-1.9197998046875	2.1204562168708065
300.0	0.0	0.054656982421875	-0.22512149810791016	0.2316615519196376
300.0	20.0	-0.0263671875	-0.34447669982910156	0.3454843343797358
300.0	40.0	-0.2838134765625	-0.23925018310546875	0.37120175052724774
300.0	60.0	-0.69146728515625	-0.3345146179199219	0.768132173550533
300.0	80.0	-1.780548095703125	-0.20079803466796875	1.7918346385307278
300.0	100.0	-1.01519775390625	-0.0014801025390625	1.015198832859761
300.0	120.0	-0.646392822265625	0.02266693115234375	0.6467901285922544
300.0	140.0	-0.515380859375	0.0660858154296875	0.519600582381429
300.0	160.0	-0.400848388671875	0.1675262451171875	0.4344473195957164
300.0	180.0	-0.356658935546875	0.2436370849609375	0.43193127401670395
300.0	200.0	-0.371795654296875	0.4088592529296875	0.5526281726986633
300.0	220.0	-0.35333251953125	0.5560150146484375	0.6587841572721701
300.0	240.0	-0.21112060546875	0.1934814453125	0.28636860814989046
300.0	260.0	-0.087249755859375	-0.043670654296875	0.09756867296544372
300.0	280.0	0.04730224609375	-0.22723388671875	0.23210502312277387
300.0	300.0	-0.04296875	-0.342529296875	0.345213894121086
300.0	320.0	-0.210845947265625	-0.3963623046875	0.4489533272574392
300.0	340.0	-0.302093505859375	-0.46575927734375	0.5551506018317737
300.0	360.0	-0.439971923828125	-0.493896484375	0.6614446545516911
300.0	380.0	-0.497161865234375	-0.543792724609375	0.7368042125160594
300.0	400.0	-0.57562255859375	-0.496826171875	0.760379888622774
300.0	420.0	-0.648284912109375	-0.49359130859375	0.8148040912930854
300.0	440.0	-0.683746337890625	-0.407562255859375	0.7960000295100644
300.0	460.0	-0.724761962890625	-0.27740478515625	0.7760369306164862
300.0	480.0	-0.6605224609375	-0.25067138671875	0.706488545924442
300.0	500.0	-0.37530517578125	-0.43951416015625	0.5779504061301876
300.0	520.0	0.04034423828125	-0.56494140625	0.5663801285869957
300.0	540.0	0.147125244140625	-0.763916015625	0.7779547007325129
300.0	560.0	-0.022979736328125	-0.7760009765625	0.7763411517546032
300.0	580.0	0.174713134765625	-0.75	0.7700809564322646
300.0	600.0	-0.456787109375	-0.623779296875	0.7731462180603599
300.0	620.0	-0.61474609375	-0.904541015625	1.0936668636878373
300.0	640.0	-0.714508056640625	-1.02099609375	1.2461760655931093
300.0	660.0	-0.58685302734375	-0.979736328125	1.1420506767873226
300.0	680.0	-0.456207275390625	-1.373291015625	1.4470844107085397
300.0	700.0	-0.545501708984375	-2.0828857421875	2.153133792757163
300.0	720.0	-0.59149169921875	-1.7982177734375	1.8930001560885314
300.0	740.0	-0.663787841796875	-1.953125	2.0628406541811106
300.0	760.0	-0.795623779296875	-2.017578125	2.1687873774672237
300.0	780.0	-1.0482177734375	-1.584716796875	1.900023112187857
300.0	800.0	-0.9658203125	-1.8529052734375	2.089513538690308
320.0	0.0	-0.051605224609375	-0.6768480539321899	0.6788124831783641
320.0	20.0	-0.3411865234375	-0.6581668853759766	0.7413446518191668
320.0	40.0	-0.773529052734375	-0.2882270812988281	0.8254829167330968
320.0	60.0	-2.332061767578125	-0.3934364318847656	2.365016768171808
320.0	80.0	-1.406097412109375	-0.12181854248046875	1.4113644779548433
320.0	100.0	-0.845367431640625	0.025604248046875	0.8457550898438109
320.0	120.0	-0.696258544921875	0.0207977294921875	0.696569097023947
320.0	140.0	-0.542999267578125	0.008026123046875	0.5430585817769054
320.0	160.0	-0.5577392578125	0.041656494140625	0.5592927169285563
320.0	180.0	-0.471160888671875	0.0465850830078125	0.4734582906370061
320.0	200.0	-0.330963134765625	0.1363983154296875	0.3579680111769008
320.0	220.0	-0.201507568359375	0.2374267578125	0.31141092696221134
320.0	240.0	0.179656982421875	0.2955169677734375	0.3458423189474371
320.0	260.0	0.546600341796875	0.03070068359375	0.5474618394240681
320.0	280.0	0.902099609375	-0.138946533203125	0.9127375550089383
320.0	300.0	0.844451904296875	-0.239501953125	0.8777586252616992
320.0	320.0	0.709930419921875	-0.33026123046875	0.7829902179984004
320.0	340.0	0.46539306640625	-0.441436767578125	0.6414492388559174
320.0	360.0	0.16455078125	-0.54571533203125	0.569984371034823
320.0	380.0	-0.052764892578125	-0.594512939453125	0.596849871463483
320.0	400.0	-0.330078125	-0.53607177734375	0.6295431034234293
320.0	420.0	-0.451446533203125	-0.493377685546875	0.6687492152793237
320.0	440.0	-0.416107177734375	-0.42596435546875	0.5954752853746109
320.0	460.0	-0.460662841796875	-0.3531494140625	0.5804522051513455
320.0	480.0	-0.373565673828125	-0.31732177734375	0.4901473482936101
320.0	500.0	-0.1785888671875	-0.425567626953125	0.4615211680885598
320.0	520.0	-0.228240966796875	-0.5167236328125	0.5648869370337037
320.0	540.0	-0.30938720703125	-0.6217041015625	0.6944324544361624
320.0	560.0	-0.495147705078125	-0.6370849609375	0.8068757632354995
320.0	580.0	-0.8717041015625	-0.891845703125	1.2470993540465856
320.0	600.0	-1.3846435546875	-0.7554931640625	1.5773419713184593
320.0	620.0	-1.0748291015625	-1.063232421875	1.5118600399811581
320.0	640.0	-1.014495849609375	-1.1717529296875	1.5499054026313628
320.0	660.0	-0.71197509765625	-1.11572265625	1.3235352603358108
320.0	680.0	-0.605010986328125	-1.495849609375	1.6135688232750007
320.0	700.0	-0.45654296875	-2.1202392578125	2.168835169551703
320.0	720.0	-0.519775390625	-1.8668212890625	1.9378307929219067
320.0	740.0	-0.690399169921875	-1.9599609375	2.078003342238576
320.0	760.0	-0.727142333984375	-1.9669189453125	2.0970231546889226
320.0	780.0	-0.9837646484375	-1.5882568359375	1.8682485542393863
320.0	800.0	-1.069580078125	-1.8458251953125	2.133324212390679
340.0	0.0	-1.6082763671875	-2.2158010005950928	2.7379421008290215
340.0	20.0	-1.959716796875	-1.6838665008544922	2.583775593323453
340.0	40.0	-2.240203857421875	-0.6063880920410156	2.3208230955798834
340.0	60.0	-2.0986328125	-0.26671600341796875	2.1155134384307073
340.0	80.0	-1.3018798828125	-0.0571136474609375	1.3031320723542112
340.0	100.0	-0.879791259765625	0.0482330322265625	0.8811124140299886
340.0	120.0	-0.763427734375	0.02452850341796875	0.7638216762392063
340.0	140.0	-0.709625244140625	-0.02130126953125	0.7099448789908162
340.0	160.0	-0.706634521484375	0.0019683837890625	0.7066372630198556
340.0	180.0	-0.58111572265625	-0.00030517578125	0.581115802788526
340.0	200.0	-0.345611572265625	0.0860748291015625	0.35616882947386136
340.0	220.0	-0.102783203125	0.195770263671875	0.22111169797817226
340.0	240.0	0.328155517578125	0.4411468505859375	0.5498150484470742
340.0	260.0	0.71160888671875	0.133392333984375	0.7240032613344347
340.0	280.0	1.14263916015625	-0.018096923828125	1.1427824591647446
340.0	300.0	1.11383056640625	-0.1336669921875	1.121822354680687
340.0	320.0	0.878997802734375	-0.25384521484375	0.9149177724314512
340.0	340.0	0.68017578125	-0.4268798828125	0.8030351970798426
340.0	360.0	0.397491455078125	-0.5601806640625	0.6868783249234384
340.0	380.0	0.09320068359375	-0.68890380859375	0.6951797069228334
340.0	400.0	-0.10870361328125	-0.734771728515625	0.7427691219795279
340.0	420.0	-0.34283447265625	-0.480010986328125	0.5898694962762429
340.0	440.0	-0.36090087890625	-0.302734375	0.4710600239905148
340.0	460.0	-0.242584228515625	-0.255035400390625	0.3519803451571229
340.0	480.0	-0.100921630859375	-0.183013916015625	0.2089958588840702
340.0	500.0	-0.18072509765625	-0.45416259765625	0.48879978112999795
340.0	520.0	-0.278045654296875	-0.6114501953125	0.6716998788306215
340.0	540.0	-0.558135986328125	-0.625244140625	0.8381205251157877
340.0	560.0	-0.82568359375	-0.6068115234375	1.0246822053517153
340.0	580.0	-1.30657958984375	-0.809326171875	1.536931708657904
340.0	600.0	-1.724517822265625	-0.7655029296875	1.886784686887171
340.0	620.0	-1.36895751953125	-1.2418212890625	1.8482869918521858
340.0	640.0	-1.2567138671875	-1.3623046875	1.8534302807405068
340.0	660.0	-0.92657470703125	-1.3577880859375	1.6438154318608482
340.0	680.0	-0.5169677734375	-1.61083984375	1.691762595929302
340.0	700.0	-0.42864990234375	-2.2235107421875	2.264451536112556
340.0	720.0	-0.503997802734375	-1.986328125	2.049271384011179
340.0	740.0	-0.600830078125	-1.978515625	2.0677332664414996
340.0	760.0	-0.68011474609375	-1.9239501953125	2.04062255743123
340.0	780.0	-0.94085693359375	-1.650390625	1.8997370830142062
340.0	800.0	-1.0126953125	-1.637939453125	1.925719981737453
360.0	0.0	-2.484466552734375	-2.757016181945801	3.711295229319116
360.0	20.0	-2.915008544921875	-1.8254508972167969	3.439410675554339
360.0	40.0	-2.86273193359375	-0.695343017578125	2.945969456004604
360.0	60.0	-1.72894287109375	-0.22301101684570312	1.7432662920909283
360.0	80.0	-1.076995849609375	-0.0198516845703125	1.077178791777901
360.0	100.0	-0.94879150390625	0.02320098876953125	0.9490751307270503
360.0	120.0	-0.8765869140625	-0.00928497314453125	0.8766360867725623
360.0	140.0	-0.87579345703125	-0.032470703125	0.8763951882228587
360.0	160.0	-0.83551025390625	-0.022430419921875	0.8358112873851118
360.0	180.0	-0.699951171875	0.02545166015625	0.7004137562997282
360.0	200.0	-0.43377685546875	0.0845794677734375	0.44194575086677185
360.0	220.0	-0.09576416015625	0.2186279296875	0.2386816834402555
360.0	240.0	0.332275390625	0.6546173095703125	0.7341190347648471
360.0	260.0	0.852203369140625	0.293792724609375	0.9014237335504498
360.0	280.0	1.27337646484375	0.14288330078125	1.2813677297560258
360.0	300.0	1.29248046875	0.005218505859375	1.292491003799881
360.0	320.0	1.148406982421875	-0.181396484375	1.1626449508852332
360.0	340.0	1.023590087890625	-0.3443603515625	1.0799632955597083
360.0	360.0	0.795867919921875	-0.509796142578125	0.9451443556136322
360.0	380.0	0.47607421875	-0.6785888671875	0.8289327550707822
360.0	400.0	0.219512939453125	-0.92431640625	0.9500246046551986
360.0	420.0	-0.2042236328125	-0.560546875	0.5965903881822103
360.0	440.0	-0.407470703125	-0.179229736328125	0.44514679858382794
360.0	460.0	-0.433135986328125	-0.11053466796875	0.44701755611541644
360.0	480.0	-0.4835205078125	-0.075225830078125	0.48933731411593867
360.0	500.0	-0.486907958984375	-0.3837890625	0.6199785520620521
360.0	520.0	-0.518035888671875	-0.639404296875	0.8229210392341858
360.0	540.0	-0.69281005859375	-0.6761474609375	0.968070847728049
360.0	560.0	-0.831451416015625	-0.6748046875	1.0708281017354562
360.0	580.0	-1.049835205078125	-0.81005859375	1.3260274820416267
360.0	600.0	-1.4427490234375	-0.7169189453125	1.6110547845364687
360.0	620.0	-1.54486083984375	-1.5654296875	2.1993556149447695
360.0	640.0	-1.486175537109375	-1.681640625	2.2442443981778655
360.0	660.0	-1.389404296875	-1.7247314453125	2.2147557108233085
360.0	680.0	-0.71270751953125	-1.923583984375	2.0513720660427226
360.0	700.0	-0.350555419921875	-2.3472900390625	2.3733224875517096
360.0	720.0	-0.351409912109375	-2.1014404296875	2.130619817295874
360.0	740.0	-0.3995361328125	-2.02001953125	2.059152259560773
360.0	760.0	-0.184906005859375	-1.4879150390625	1.4993603284305037
360.0	780.0	-0.51251220703125	-1.08740234375	1.2021283706614017
360.0	800.0	-0.588226318359375	-0.9208984375	1.0927324163767478
380.0	0.0	-1.951202392578125	-1.7146449089050293	2.597536898763237
380.0	20.0	-1.9891357421875	-1.1081485748291016	2.276983589036949
380.0	40.0	-1.986480712890625	-0.51104736328125	2.0511643108739883
380.0	60.0	-1.349853515625	-0.12258148193359375	1.355407958276108
380.0	80.0	-1.0208740234375	0.00399017333984375	1.020881821374419
380.0	100.0	-1.029296875	0.01583099365234375	1.0294186112776407
380.0	120.0	-0.977020263671875	-0.01202392578125	0.977094248482025
380.0	140.0	-0.92315673828125	-0.0379638671875	0.9239370209304888
380.0	160.0	-0.912017822265625	-0.0153961181640625	0.9121477668583391
380.0	180.0	-0.82562255859375	0.0422515869140625	0.8267029731745537
380.0	200.0	-0.542938232421875	0.1011810302734375	0.5522857277828065
380.0	220.0	-0.259552001953125	0.25677490234375	0.3651035362626845
380.0	240.0	0.24468994140625	0.683563232421875	0.726038470154603
380.0	260.0	1.046905517578125	0.67974853515625	1.2482264353003383
380.0	280.0	0.811859130859375	0.8533935546875	1.1778776708732985
380.0	300.0	0.9644775390625	0.4940185546875	1.0836379726327343
380.0	320.0	0.83770751953125	0.291046142578125	0.8868267843208198
380.0	340.0	0.61016845703125	0.051513671875	0.6123391252777676
380.0	360.0	0.215057373046875	-0.2169189453125	0.30545622032839687
380.0	380.0	0.0546875	-0.559722900390625	0.5623881647740674
380.0	400.0	-0.268890380859375	-1.034576416015625	1.0689482669869648
380.0	420.0	-0.36236572265625	-0.617431640625	0.7159125280375148
380.0	440.0	-0.506378173828125	-0.3748779296875	0.6300415201368026
380.0	460.0	-0.60931396484375	-0.257904052734375	0.661647948814493
380.0	480.0	-0.696502685546875	-0.186767578125	0.7211089510002542
380.0	500.0	-0.634552001953125	-0.315948486328125	0.7088580176563937
380.0	520.0	-0.5662841796875	-0.6976318359375	0.8985365605682786
380.0	540.0	-0.522064208984375	-0.794677734375	0.950822664756086
380.0	560.0	-0.552581787109375	-0.7802734375	0.9561240864621375
380.0	580.0	-0.639739990234375	-0.8199462890625	1.0399899865154678
380.0	600.0	-0.86407470703125	-0.937255859375	1.2747837641199822
380.0	620.0	-1.5540771484375	-1.751708984375	2.34171735041523
380.0	640.0	-1.821319580078125	-1.9296875	2.6534692122638632
380.0	660.0	-1.9500732421875	-2.031005859375	2.8156296721535043
380.0	680.0	-1.08984375	-2.2110595703125	2.4650646691080054
380.0	700.0	-0.268829345703125	-2.524658203125	2.5389305346380637
380.0	720.0	-0.275604248046875	-2.268310546875	2.2849924373191794
380.0	740.0	0.03887939453125	-1.935546875	1.9359373214650784
380.0	760.0	0.023040771484375	-1.1534423828125	1.15367248715516
380.0	780.0	-0.645111083984375	-0.81787109375	1.0416724229196608
380.0	800.0	-1.003936767578125	-0.6575927734375	1.2001321964568892
400.0	0.0	-2.662017822265625	-1.2288181781768799	2.9319503749343654
400.0	20.0	-1.977630615234375	-0.9160728454589844	2.179498178136337
400.0	40.0	-1.568756103515625	-0.5530242919921875	1.6633795657789556
400.0	60.0	-0.95233154296875	-0.10980606079101562	0.9586410896261855
400.0	80.0	-0.865325927734375	-0.00319671630859375	0.8653318324229812
400.0	100.0	-0.927398681640625	-0.01383209228515625	0.9275018282924052
400.0	120.0	-0.9066162109375	-0.03829193115234375	0.9074245015019405
400.0	140.0	-0.8939208984375	-0.0603179931640625	0.8959535886208878
400.0	160.0	-0.867584228515625	-0.0331573486328125	0.8682176013750298
400.0	180.0	-0.857421875	0.057708740234375	0.8593617226918792
400.0	200.0	-0.718963623046875	0.1237030029296875	0.729528014676963
400.0	220.0	-0.475677490234375	0.2967376708984375	0.5606445576708146
400.0	240.0	-0.194610595703125	0.5398101806640625	0.5738190612976297
400.0	260.0	-0.634307861328125	2.73980712890625	2.8122748028150037
400.0	280.0	-0.3782958984375	2.46630859375	2.4951524735734565
400.0	300.0	0.480804443359375	1.303253173828125	1.3891154551898124
400.0	320.0	0.251800537109375	1.198486328125	1.2246521911102413
400.0	340.0	0.154022216796875	0.720428466796875	0.7367089106548933
400.0	360.0	-0.551849365234375	0.110931396484375	0.5628885294936788
400.0	380.0	-0.284912109375	-0.22906494140625	0.3655757889274955
400.0	400.0	-0.385589599609375	-0.90472412109375	0.9834658482203521
400.0	420.0	-0.501708984375	-0.563690185546875	0.7546247612452591
400.0	440.0	-0.7352294921875	-0.495574951171875	0.8866549150663382
400.0	460.0	-0.803375244140625	-0.4156494140625	0.904530938281554
400.0	480.0	-0.944091796875	-0.361358642578125	1.0108854482544356
400.0	500.0	-0.94927978515625	-0.571624755859375	1.1081006145732373
400.0	520.0	-0.777374267578125	-0.85791015625	1.1577221549618568
400.0	540.0	-0.607757568359375	-0.9459228515625	1.1243394963293925
400.0	560.0	-0.398040771484375	-0.922607421875	1.004808892607301
400.0	580.0	-0.13861083984375	-0.8455810546875	0.8568665502682519
400.0	600.0	0.086090087890625	-0.9932861328125	0.9970099522425174
400.0	620.0	-0.442291259765625	-1.8572998046875	1.9092365288138842
400.0	640.0	-0.84405517578125	-2.08251953125	2.247068476437876
400.0	660.0	-1.524658203125	-2.2725830078125	2.7366432291686222
400.0	680.0	-1.21575927734375	-2.43017578125	2.717319441696439
400.0	700.0	-0.6226806640625	-2.8270263671875	2.894790025229925
400.0	720.0	-0.5458984375	-2.512451171875	2.571072926838327
400.0	740.0	0.18829345703125	-1.8740234375	1.8834591235968186
400.0	760.0	-0.524749755859375	-0.71484375	0.8867716127552439
400.0	780.0	-1.295196533203125	-0.471435546875	1.378327078192518
400.0	800.0	-1.730133056640625	-0.342529296875	1.7637138976881466
420.0	0.0	-0.494659423828125	-0.9902387261390686	1.1069149381625933
420.0	20.0	-0.459320068359375	-0.8057365417480469	0.9274622902877308
420.0	40.0	-0.45635986328125	-0.5648078918457031	0.7261351661400711
420.0	60.0	-0.536407470703125	-0.06986236572265625	0.5409378196895556
420.0	80.0	-0.6680908203125	-0.00229644775390625	0.6680947671237334
420.0	100.0	-0.82977294921875	-0.02471160888671875	0.8301408379720591
420.0	120.0	-0.890869140625	-0.053863525390625	0.892495997237765
420.0	140.0	-0.846832275390625	-0.0762481689453125	0.8502580113770033
420.0	160.0	-0.874755859375	-0.0577392578125	0.8766593610996424
420.0	180.0	-0.847015380859375	0.053863525390625	0.8487263014540427
420.0	200.0	-0.8646240234375	0.114501953125	0.8721728035055268
420.0	220.0	-0.8836669921875	0.3436126708984375	0.9481228932388781
420.0	240.0	-0.865325927734375	0.7119903564453125	1.1205887867012057
420.0	260.0	-1.019287109375	3.02459716796875	3.191729036090411
420.0	280.0	-0.61651611328125	2.964080810546875	3.0275183185882852
420.0	300.0	0.176544189453125	1.817108154296875	1.825664233982212
420.0	320.0	0.019134521484375	1.66900634765625	1.6691160290492963
420.0	340.0	-0.022979736328125	0.9583740234375	0.9586494860382975
420.0	360.0	-0.534912109375	0.400299072265625	0.6681095060038676
420.0	380.0	-0.3092041015625	0.24456787109375	0.3942342197151358
420.0	400.0	-0.48175048828125	-0.5333251953125	0.7186927694880053
420.0	420.0	-0.49072265625	-0.4627685546875	0.674509792786297
420.0	440.0	-0.71563720703125	-0.4827880859375	0.8632618073392817
420.0	460.0	-1.10784912109375	-0.484649658203125	1.2092208095730905
420.0	480.0	-1.429046630859375	-0.469146728515625	1.5040854118192373
420.0	500.0	-1.4576416015625	-0.597564697265625	1.5753737988248528
420.0	520.0	-1.0428466796875	-0.960693359375	1.4179072353586697
420.0	540.0	-0.27984619140625	-1.107666015625	1.142470084078855
420.0	560.0	0.351470947265625	-1.0274658203125	1.0859179705126139
420.0	580.0	0.832977294921875	-0.880859375	1.2123384067086034
420.0	600.0	0.76104736328125	-1.213623046875	1.4325061916318202
420.0	620.0	-0.56658935546875	-2.0963134765625	2.171532567047533
420.0	640.0	-1.3433837890625	-2.3533935546875	2.709823099015983
420.0	660.0	-1.872283935546875	-2.53125	3.148439883149573
420.0	680.0	-2.02325439453125	-2.6588134765625	3.341084771169445
420.0	700.0	-1.63861083984375	-3.1851806640625	3.581957753404005
420.0	720.0	-0.954742431640625	-2.476806640625	2.654449895141958
420.0	740.0	-0.114166259765625	-1.6824951171875	1.686364063370852
420.0	760.0	-1.438507080078125	-0.35009765625	1.4804968721164649
420.0	780.0	-2.017791748046875	-0.2008056640625	2.0277589731537735
420.0	800.0	-2.350616455078125	-0.125244140625	2.3539506820757623
440.0	0.0	0.3560791015625	-0.6177862882614136	0.7130583598369572
440.0	20.0	0.37469482421875	-0.5703525543212891	0.6824208727150269
440.0	40.0	0.324951171875	-0.4513587951660156	0.556163668425629
440.0	60.0	0.324249267578125	-0.042144775390625	0.3269767111243196
440.0	80.0	-0.17462158203125	0.00717926025390625	0.17476910107021176
440.0	100.0	-0.585693359375	-0.03863525390625	0.5869662631364543
440.0	120.0	-0.73626708984375	-0.06801605224609375	0.7394020631227154
440.0	140.0	-0.726470947265625	-0.0903778076171875	0.7320711613843998
440.0	160.0	-0.724273681640625	-0.075927734375	0.7282426702443259
440.0	180.0	-0.75592041015625	0.0291290283203125	0.7564814384911759
440.0	200.0	-1.084014892578125	0.15625	1.0952179462696747
440.0	220.0	-1.4088134765625	0.4559173583984375	1.4807484760867144
440.0	240.0	-1.649688720703125	0.9740753173828125	1.915801555263368
440.0	260.0	-1.106109619140625	3.076751708984375	3.2695381276708932
440.0	280.0	-0.519805908203125	3.143310546875	3.186000529864753
440.0	300.0	-0.35595703125	2.25634765625	2.284252646701144
440.0	320.0	-0.45782470703125	2.084808349609375	2.1344857265789376
440.0	340.0	-0.5552978515625	1.2254638671875	1.3454060330368935
440.0	360.0	-0.80889892578125	0.550018310546875	0.9781807675817895
440.0	380.0	-0.720062255859375	0.445281982421875	0.8466201605105131
440.0	400.0	-0.840576171875	-0.21044921875	0.8665201523314474
440.0	420.0	-0.711151123046875	-0.1964111328125	0.7377758825710699
440.0	440.0	-0.63372802734375	-0.331390380859375	0.7151438996223923
440.0	460.0	-0.829620361328125	-0.394775390625	0.9187587022571977
440.0	480.0	-0.9356689453125	-0.354034423828125	1.0004082908880347
440.0	500.0	-0.983795166015625	-0.3939208984375	1.0597294951550222
440.0	520.0	-0.7108154296875	-0.751708984375	1.034565112630384
440.0	540.0	-0.17047119140625	-0.9615478515625	0.9765422151366145
440.0	560.0	0.480682373046875	-0.966552734375	1.0794812328548211
440.0	580.0	0.91650390625	-0.8759765625	1.2677990172818503
440.0	600.0	0.551910400390625	-1.360107421875	1.4678205915910838
440.0	620.0	-0.7086181640625	-2.1988525390625	2.3102147499704246
440.0	640.0	-1.446563720703125	-2.614990234375	2.9884311141351554
440.0	660.0	-1.862701416015625	-2.89013671875	3.438393057562447
440.0	680.0	-2.041595458984375	-3.0870361328125	3.7010679679567593
440.0	700.0	-1.856109619140625	-3.491943359375	3.954593701424903
440.0	720.0	-0.868072509765625	-2.30859375	2.466405275851853
440.0	740.0	-0.373687744140625	-1.2454833984375	1.3003351206148104
440.0	760.0	-2.251007080078125	-0.06201171875	2.251861080933763
440.0	780.0	-2.822021484375	0.0435791015625	2.8223579497234352
440.0	800.0	-3.1182861328125	0.083740234375	3.119410334172777
460.0	0.0	0.50634765625	-0.39018070697784424	0.6392409037973075
460.0	20.0	0.569305419921875	-0.40038490295410156	0.6960005256219192
460.0	40.0	0.583770751953125	-0.3615837097167969	0.6866811996614425
460.0	60.0	0.899444580078125	-0.0386199951171875	0.9002733233050761
460.0	80.0	0.785308837890625	0.047027587890625	0.786715682373203
460.0	100.0	0.20562744140625	-0.01971435546875	0.20657032814716883
460.0	120.0	-0.21270751953125	-0.07567596435546875	0.22576833357729173
460.0	140.0	-0.4119873046875	-0.0945281982421875	0.4226927010093565
460.0	160.0	-0.5185546875	-0.092041015625	0.5266597691921266
460.0	180.0	-0.593780517578125	-0.049224853515625	0.5958174126852795
460.0	200.0	-0.979156494140625	0.0178680419921875	0.9793195121830232
460.0	220.0	-1.4608154296875	0.2877349853515625	1.4888831859512481
460.0	240.0	-2.04913330078125	0.886871337890625	2.232820649837906
460.0	260.0	-0.991943359375	3.203094482421875	3.3531725114478705
460.0	280.0	-0.37811279296875	3.369659423828125	3.3908072662421143
460.0	300.0	-0.498016357421875	2.575469970703125	2.6231785799394802
460.0	320.0	-0.584747314453125	2.404632568359375	2.474709520443712
460.0	340.0	-0.785797119140625	1.414825439453125	1.6183967797093004
460.0	360.0	-0.8782958984375	0.660003662109375	1.0986393945284874
460.0	380.0	-1.119171142578125	0.604278564453125	1.2718870350141773
460.0	400.0	-1.01885986328125	0.144439697265625	1.0290472521471854
460.0	420.0	-0.844940185546875	0.123260498046875	0.8538835210558587
460.0	440.0	-0.6646728515625	-0.0887451171875	0.6705711710391733
460.0	460.0	-0.539337158203125	-0.231048583984375	0.5867435712300625
460.0	480.0	-0.46484375	-0.232574462890625	0.5197793692548072
460.0	500.0	-0.328826904296875	-0.328887939453125	0.4650746281051984
460.0	520.0	-0.2181396484375	-0.5528564453125	0.5943358943762436
460.0	540.0	0.18603515625	-0.736572265625	0.7597024298032141
460.0	560.0	0.645050048828125	-0.8037109375	1.0305536553475978
460.0	580.0	0.906707763671875	-0.724365234375	1.1605274496857028
460.0	600.0	0.657257080078125	-0.999267578125	1.1960445485033682
460.0	620.0	-0.531646728515625	-1.5584716796875	1.646657894138714
460.0	640.0	-1.370941162109375	-2.29931640625	2.6770012338466
460.0	660.0	-1.767059326171875	-2.923828125	3.4163239844534674
460.0	680.0	-1.9410400390625	-3.11328125	3.6688086042808656
460.0	700.0	-1.376068115234375	-2.311279296875	2.6899024974760106
460.0	720.0	-1.123321533203125	-1.3057861328125	1.722477486530156
460.0	740.0	-1.5828857421875	-0.5284423828125	1.6687655991100205
460.0	760.0	-2.788665771484375	0.1407470703125	2.7922153432087033
460.0	780.0	-3.270050048828125	0.1854248046875	3.2753029905696085
460.0	800.0	-3.564239501953125	0.2127685546875	3.5705845018913736
480.0	0.0	0.450592041015625	-0.3463101387023926	0.5682991286239115
480.0	20.0	0.219573974609375	-0.28603553771972656	0.3605954231051353
480.0	40.0	0.248016357421875	-0.27513885498046875	0.37042341053013733
480.0	60.0	0.335968017578125	-0.10626983642578125	0.3523744981824559
480.0	80.0	0.333740234375	0.01277923583984375	0.3339848093990658
480.0	100.0	0.44757080078125	0.024261474609375	0.4482278894292397
480.0	120.0	0.22296142578125	-0.064453125	0.23209050542552032
480.0	140.0	0.02325439453125	-0.07818603515625	0.08157096884596499
480.0	160.0	-0.273529052734375	-0.07373046875	0.28329194254665846
480.0	180.0	-0.431671142578125	-0.10382080078125	0.4439805558913182
480.0	200.0	-0.726776123046875	-0.1380615234375	0.7397732877611423
480.0	220.0	-1.2039794921875	0.009796142578125	1.2040193445362417
480.0	240.0	-1.560150146484375	0.5660400390625	1.6596595450263567
480.0	260.0	-0.3609619140625	3.397918701171875	3.417037460019604
480.0	280.0	-0.057464599609375	3.666046142578125	3.666496488436913
480.0	300.0	-0.748199462890625	2.721832275390625	2.822795311677403
480.0	320.0	-0.838714599609375	2.478179931640625	2.616260299202709
480.0	340.0	-1.19232177734375	1.32489013671875	1.782404301807754
480.0	360.0	-0.602325439453125	0.665985107421875	0.8979599647646472
480.0	380.0	-0.93310546875	0.633087158203125	1.1276015101501353
480.0	400.0	-0.859527587890625	0.355377197265625	0.9300971060493883
480.0	420.0	-0.6461181640625	0.370147705078125	0.7446327991071158
480.0	440.0	-0.4793701171875	0.190093994140625	0.5156854039632045
480.0	460.0	-0.278594970703125	0.0299072265625	0.2801956457579878
480.0	480.0	0.007537841796875	-0.040374755859375	0.04107237477500968
480.0	500.0	0.25994873046875	-0.1998291015625	0.3278795698173199
480.0	520.0	0.55780029296875	-0.4217529296875	0.6992972905252905
480.0	540.0	0.8692626953125	-0.515869140625	1.010810864460374
480.0	560.0	1.041595458984375	-0.6341552734375	1.2194564407987114
480.0	580.0	0.993804931640625	-0.6385498046875	1.1812680031303953
480.0	600.0	0.42413330078125	-0.92138671875	1.0143187577485147
480.0	620.0	-0.655853271484375	-1.397216796875	1.5434889993733005
480.0	640.0	-1.344390869140625	-2.103759765625	2.49663612897259
480.0	660.0	-1.19732666015625	-1.740234375	2.1123462810468743
480.0	680.0	-1.149200439453125	-0.4180908203125	1.2228906672588662
480.0	700.0	-1.492950439453125	1.4569091796875	2.086021421874901
480.0	720.0	-0.4002685546875	-0.8890380859375	0.9749890430763998
480.0	740.0	-2.06341552734375	-0.2615966796875	2.079931840543533
480.0	760.0	-2.275390625	0.1954345703125	2.2837681948068025
480.0	780.0	-2.369354248046875	0.183349609375	2.376437803098524
480.0	800.0	-2.460906982421875	0.1904296875	2.468263892296382
500.0	0.0	0.1234130859375	-0.2576953172683716	0.28572305878711196
500.0	20.0	-0.033843994140625	-0.22812461853027344	0.23062145936354977
500.0	40.0	-0.134368896484375	-0.23208999633789062	0.2681804742007717
500.0	60.0	-0.17169189453125	-0.2574615478515625	0.3094584871511077
500.0	80.0	-0.218231201171875	-0.21787261962890625	0.308372073231156
500.0	100.0	-0.2054443359375	-0.1469573974609375	0.25259424347615744
500.0	120.0	-0.055267333984375	-0.14080047607421875	0.15125889153523206
500.0	140.0	0.327911376953125	-0.0309600830078125	0.32936969787025805
500.0	160.0	0.65582275390625	0.0872955322265625	0.6616071300159155
500.0	180.0	0.12890625	-0.0646820068359375	0.14422407322422554
500.0	200.0	-0.038177490234375	-0.186126708984375	0.1900017698810988
500.0	220.0	-0.406463623046875	-0.081817626953125	0.4146164503979947
500.0	240.0	-0.856048583984375	0.263519287109375	0.8956905675624182
500.0	260.0	0.564056396484375	3.64208984375	3.685509197975476
500.0	280.0	0.151031494140625	4.0478515625	4.050668189849181
500.0	300.0	-0.81207275390625	3.179046630859375	3.28112779982969
500.0	320.0	-0.944427490234375	2.781097412109375	2.9370812212044566
500.0	340.0	-1.410888671875	1.61614990234375	2.145354831087602
500.0	360.0	-0.53662109375	0.644195556640625	0.8384212028884831
500.0	380.0	-0.66168212890625	0.398773193359375	0.7725563406353874
500.0	400.0	-0.702911376953125	0.3720703125	0.7953117132885608
500.0	420.0	-0.58551025390625	0.53399658203125	0.792448488578544
500.0	440.0	-0.333404541015625	0.3668212890625	0.49569793834482884
500.0	460.0	-0.03741455078125	0.30462646484375	0.3069155123048739
500.0	480.0	0.359588623046875	0.225677490234375	0.4245401128553508
500.0	500.0	0.821258544921875	-0.00115966796875	0.8212593636829921
500.0	520.0	1.20709228515625	-0.1275634765625	1.213813917137404
500.0	540.0	1.325225830078125	-0.211181640625	1.3419467895722699
500.0	560.0	1.559844970703125	-0.3682861328125	1.6027323570234113
500.0	580.0	1.046875	-0.42138671875	1.1285007897045938
500.0	600.0	0.645782470703125	-0.6092529296875	0.8878198757632284
500.0	620.0	0.49981689453125	-0.59228515625	0.7749958931329569
500.0	640.0	0.357208251953125	-0.582275390625	0.6831122644125953
500.0	660.0	0.2791748046875	-0.3826904296875	0.4736987825049872
500.0	680.0	0.310302734375	-0.2520751953125	0.3997870571347162
500.0	700.0	0.14263916015625	0.0938720703125	0.1707568317662145
500.0	720.0	0.605743408203125	-0.8275146484375	1.025526971834567
500.0	740.0	-1.72064208984375	0.00732421875	1.7206576781923142
500.0	760.0	-2.155609130859375	0.328125	2.1804395751016146
500.0	780.0	-2.296112060546875	0.314697265625	2.317577391066082
500.0	800.0	-2.3837890625	0.3204345703125	2.405229429461145
520.0	0.0	-0.453857421875	-0.0670708417892456	0.4587865050427483
520.0	20.0	-0.32489013671875	-0.11859130859375	0.34585762881727233
520.0	40.0	-0.32489013671875	-0.13832855224609375	0.3531124315336807
520.0	60.0	-0.29388427734375	-0.173095703125	0.3410719732112217
520.0	80.0	-0.347900390625	-0.23908233642578125	0.422131549860749
520.0	100.0	-0.32574462890625	-0.20267486572265625	0.38364914239050146
520.0	120.0	-0.16064453125	-0.1349029541015625	0.20977481365945844
520.0	140.0	0.43170166015625	0.02423095703125	0.4323811543769139
520.0	160.0	1.22698974609375	0.2780303955078125	1.2580956791299442
520.0	180.0	0.8409423828125	0.04638671875	0.8422207661217793
520.0	200.0	0.65234375	-0.0814361572265625	0.6574071918285439
520.0	220.0	0.56201171875	0.01019287109375	0.5621041421600297
520.0	240.0	0.3751220703125	0.1439971923828125	0.40181060096725785
520.0	260.0	1.89288330078125	3.957061767578125	4.386495756615414
520.0	280.0	0.93206787109375	4.614532470703125	4.707723488003381
520.0	300.0	0.25030517578125	4.02130126953125	4.0290838389584955
520.0	320.0	0.0584716796875	3.656463623046875	3.656931112830888
520.0	340.0	-1.49267578125	1.30426025390625	1.9822148717658976
520.0	360.0	-0.27142333984375	0.354644775390625	0.4465910278138183
520.0	380.0	0.12744140625	-0.12603759765625	0.179239471238721
520.0	400.0	0.26458740234375	0.2911376953125	0.3934051996490229
520.0	420.0	0.19464111328125	0.64422607421875	0.6729876653272828
520.0	440.0	0.12664794921875	0.621337890625	0.6341139309048804
520.0	460.0	0.4476318359375	0.689178466796875	0.821791469681493
520.0	480.0	0.73077392578125	0.618316650390625	0.9572596360194147
520.0	500.0	1.10284423828125	0.312164306640625	1.146172747996816
520.0	520.0	1.8533935546875	0.2158203125	1.865916953094313
520.0	540.0	1.8990478515625	0.021240234375	1.899166630414628
520.0	560.0	2.5640869140625	-0.09814453125	2.5659645461075327
520.0	580.0	1.40679931640625	-0.2353515625	1.4263501234312295
520.0	600.0	1.00384521484375	-0.396728515625	1.079397392286414
520.0	620.0	0.76898193359375	-0.3243408203125	0.8345838375589165
520.0	640.0	0.58905029296875	-0.2928466796875	0.6578293285120111
520.0	660.0	0.4281005859375	-0.147705078125	0.4528652137048541
520.0	680.0	0.3778076171875	-0.210205078125	0.4323479738294536
520.0	700.0	0.7122802734375	-0.7940673828125	1.0667174866734366
520.0	720.0	1.97113037109375	-2.6046142578125	3.2664002161168715
520.0	740.0	-1.59124755859375	0.33349609375	1.6258193126165892
520.0	760.0	-2.1134033203125	0.442138671875	2.1591572891930055
520.0	780.0	-2.26666259765625	0.42431640625	2.3060363709678766
520.0	800.0	-2.36083984375	0.4267578125	2.3991012897264903
540.0	0.0	-1.00341796875	0.07069504261016846	1.0059052684323855
540.0	20.0	-0.69921875	-0.018838882446289062	0.6994724896973344
540.0	40.0	-0.5418701171875	-0.055416107177734375	0.5446964006082003
540.0	60.0	-0.4368896484375	-0.11293411254882812	0.4512501287412932
540.0	80.0	-0.453857421875	-0.1916351318359375	0.4926566584801213
540.0	100.0	-0.46533203125	-0.250518798828125	0.5284823250341846
540.0	120.0	-0.40228271484375	-0.24599456787109375	0.47153442089008096
540.0	140.0	-0.23193359375	-0.10699462890625	0.2554232615181636
540.0	160.0	0.4072265625	0.1757659912109375	0.4435393521119967
540.0	180.0	0.534912109375	0.0191192626953125	0.5352536884151518
540.0	200.0	0.52276611328125	-0.0968780517578125	0.5316669691710912
540.0	220.0	0.5743408203125	0.0236053466796875	0.5748257042522573
540.0	240.0	0.60400390625	0.160888671875	0.6250647034531387
540.0	260.0	1.33648681640625	1.6407470703125	2.1161871276346913
540.0	280.0	1.1558837890625	4.901397705078125	5.035848170582845
540.0	300.0	0.79913330078125	4.384124755859375	4.456362183144067
540.0	320.0	0.62640380859375	3.867523193359375	3.917922585068961
540.0	340.0	-0.088134765625	1.30645751953125	1.3094269690408549
540.0	360.0	0.8394775390625	-0.1026611328125	0.8457315453385766
540.0	380.0	1.6915283203125	-1.24859619140625	2.102441558667784
540.0	400.0	1.90985107421875	-0.072662353515625	1.9112328333599082
540.0	420.0	1.8082275390625	0.69329833984375	1.9365818911303816
540.0	440.0	1.6544189453125	0.797271728515625	1.8365032686328706
540.0	460.0	2.23211669921875	1.259552001953125	2.562970191897544
540.0	480.0	2.35247802734375	1.122802734375	2.6066911687914085
540.0	500.0	2.5955810546875	0.83404541015625	2.7262928598474856
540.0	520.0	3.7188720703125	1.0267333984375	3.858003492328305
540.0	540.0	1.698486328125	-0.0218505859375	1.6986268733695924
540.0	560.0	1.329345703125	-0.213623046875	1.3464006850017045
540.0	580.0	1.0947265625	-0.264404296875	1.126204190566271
540.0	600.0	0.969482421875	-0.2913818359375	1.0123238319030743
540.0	620.0	0.7904052734375	-0.2366943359375	0.8250846653178711
540.0	640.0	1.161865234375	-1.0341796875	1.5554608477511966
540.0	660.0	1.5760498046875	-1.945556640625	2.503821804509167
540.0	680.0	1.41741943359375	-1.515380859375	2.074959517602534
540.0	700.0	1.3597412109375	-1.4722900390625	2.0041292672491053
540.0	720.0	1.2823486328125	-1.239990234375	1.783814395451908
540.0	740.0	0.8189697265625	1.47216796875	1.6846334738569566
540.0	760.0	-2.0889892578125	0.5455322265625	2.1590464398604903
540.0	780.0	-2.22454833984375	0.531494140625	2.2871601032328917
540.0	800.0	-2.31610107421875	0.5418701171875	2.378644027570759
560.0	0.0	-1.0914306640625	0.07632637023925781	1.0940962522784776
560.0	20.0	-0.9180908203125	0.0097503662109375	0.918142594580671
560.0	40.0	-0.74188232421875	-0.019195556640625	0.7421306167939428
560.0	60.0	-0.6724853515625	-0.13629531860351562	0.686158117301962
560.0	80.0	-0.67779541015625	-0.2812652587890625	0.7338370144865667
560.0	100.0	-0.707275390625	-0.3789825439453125	0.8024127658499751
560.0	120.0	-0.72344970703125	-0.46935272216796875	0.8623638770322444
560.0	140.0	-0.70245361328125	-0.5504913330078125	0.892458282794553
560.0	160.0	-0.6641845703125	-0.762664794921875	1.0113351239101833
560.0	180.0	-0.6461181640625	-0.5212249755859375	0.8301470695642169
560.0	200.0	-0.67547607421875	-0.662353515625	0.9460338823228116
560.0	220.0	-0.73992919921875	-0.4937896728515625	0.8895636350882121
560.0	240.0	-0.79205322265625	-0.3065948486328125	0.8493224998363863
560.0	260.0	-0.86962890625	-0.21136474609375	0.8949466411338984
560.0	280.0	-0.8829345703125	0.42816162109375	0.9812725560365718
560.0	300.0	-0.4298095703125	4.1326904296875	4.154980921058828
560.0	320.0	-0.6143798828125	2.8748779296875	2.9397934878166168
560.0	340.0	-1.062744140625	0.16790771484375	1.0759266281381923
560.0	360.0	-0.9307861328125	-0.49066162109375	1.05219373285075
560.0	380.0	-0.4075927734375	-1.169586181640625	1.238573253886572
560.0	400.0	0.945556640625	0.034088134765625	0.9461708944803972
560.0	420.0	1.93408203125	0.478057861328125	1.9922882879698276
560.0	440.0	1.88446044921875	0.947784423828125	2.10938059598569
560.0	460.0	1.8856201171875	1.4688720703125	2.3902193174029724
560.0	480.0	2.008056640625	1.20184326171875	2.340239025761455
560.0	500.0	2.21112060546875	0.947357177734375	2.4055228026633486
560.0	520.0	2.28082275390625	0.8563232421875	2.4362762425158198
560.0	540.0	1.23699951171875	0.27294921875	1.2667553307599149
560.0	560.0	0.658447265625	0.5362548828125	0.8491890843323926
560.0	580.0	0.4947509765625	0.59130859375	0.7709892229156967
560.0	600.0	0.416748046875	0.650146484375	0.7722495618123064
560.0	620.0	0.40606689453125	0.5672607421875	0.6976210091886329
560.0	640.0	0.458984375	0.6982421875	0.835588899458894
560.0	660.0	0.79998779296875	0.48046875	0.9331830949098757
560.0	680.0	0.80731201171875	0.4117431640625	0.9062478234001856
560.0	700.0	0.7750244140625	0.3909912109375	0.8680650721134298
560.0	720.0	0.74530029296875	0.23779296875	0.7823158075139752
560.0	740.0	0.2906494140625	0.113037109375	0.31185648941577326
560.0	760.0	-0.86480712890625	0.266845703125	0.9050403303076316
560.0	780.0	-1.2216796875	0.33056640625	1.2656126610425236
560.0	800.0	-2.26416015625	-0.2713623046875	2.2803637239605736
580.0	0.0	-0.9490966796875	0.028214454650878906	0.9495159623961482
580.0	20.0	-0.9322509765625	-0.015089035034179688	0.9323730810571472
580.0	40.0	-0.89398193359375	-0.03777313232421875	0.8947795857738391
580.0	60.0	-0.865234375	-0.17832565307617188	0.8834198108638293
580.0	80.0	-0.79608154296875	-0.2636566162109375	0.8386063643493933
580.0	100.0	-0.801513671875	-0.4143218994140625	0.9022675892087788
580.0	120.0	-0.77874755859375	-0.4234466552734375	0.8864281301256112
580.0	140.0	-0.76776123046875	-0.42376708984375	0.8769468931728591
580.0	160.0	-0.7213134765625	-0.6269073486328125	0.9556704218717366
580.0	180.0	-0.67822265625	-0.671966552734375	0.954738194189656
580.0	200.0	-0.69854736328125	-0.693206787109375	0.9841260429648679
580.0	220.0	-0.75244140625	-0.5648040771484375	0.9408356473917088
580.0	240.0	-0.78741455078125	-0.3984527587890625	0.8824886830824815
580.0	260.0	-0.833251953125	-0.296478271484375	0.8844253404606801
580.0	280.0	-0.82061767578125	-0.032623291015625	0.8212658819903034
580.0	300.0	-0.78924560546875	0.37701416015625	0.874670396612379
580.0	320.0	-0.904296875	-0.07159423828125	0.9071265474507061
580.0	340.0	-1.06097412109375	-0.832672119140625	1.348706396375725
580.0	360.0	-1.08197021484375	-0.991790771484375	1.4677562741172672
580.0	380.0	-0.8115234375	-0.36285400390625	0.8889506835379639
580.0	400.0	-0.3468017578125	0.872894287109375	0.9392634857642577
580.0	420.0	0.1790771484375	2.331878662109375	2.338744688907602
580.0	440.0	0.756591796875	3.980865478515625	4.052125504613101
580.0	460.0	0.96209716796875	4.0194091796875	4.132950654722317
580.0	480.0	1.33056640625	1.632965087890625	2.1064144748151246
580.0	500.0	1.72674560546875	0.555999755859375	1.8140524012611445
580.0	520.0	1.3902587890625	1.031982421875	1.7314176906871777
580.0	540.0	0.96826171875	0.5386962890625	1.1080272775732611
580.0	560.0	0.61517333984375	0.6571044921875	0.9001247423038132
580.0	580.0	0.47515869140625	0.701416015625	0.8472072998942762
580.0	600.0	0.4019775390625	0.7420654296875	0.8439472992124791
580.0	620.0	0.39398193359375	0.6473388671875	0.7578056300726894
580.0	640.0	0.43988037109375	0.802490234375	0.9151422387480634
580.0	660.0	0.7784423828125	0.6221923828125	0.9965419733200902
580.0	680.0	0.79296875	0.533447265625	0.9557015348315351
580.0	700.0	0.7646484375	0.527587890625	0.928997424810924
580.0	720.0	0.75213623046875	0.37255859375	0.8393502337884455
580.0	740.0	0.30059814453125	0.2110595703125	0.3672946864795724
580.0	760.0	-0.82196044921875	0.4324951171875	0.9288008432763821
580.0	780.0	-1.77972412109375	0.4212646484375	1.8289018156331114
580.0	800.0	-2.4901123046875	0.5352783203125	2.546994733043762
600.0	0.0	-1.02325439453125	-0.0037473440170288086	1.0232612562364984
600.0	20.0	-1.02777099609375	-0.056682586669921875	1.0293328596926905
600.0	40.0	-1.08563232421875	-0.08756256103515625	1.0891578147741678
600.0	60.0	-1.11328125	-0.2314453125	1.137084901966333
600.0	80.0	-0.94110107421875	-0.270416259765625	0.9791813853629547
600.0	100.0	-0.94146728515625	-0.460662841796875	1.0481273314019879
600.0	120.0	-0.8896484375	-0.4305419921875	0.9883525430649596
600.0	140.0	-0.86602783203125	-0.309783935546875	0.9197664337078503
600.0	160.0	-0.836669921875	-0.2809906005859375	0.882594060589558
600.0	180.0	-0.78802490234375	-0.4871673583984375	0.9264530650835953
600.0	200.0	-0.75091552734375	-0.82025146484375	1.112064114511506
600.0	220.0	-0.79608154296875	-0.583892822265625	0.9872571351724041
600.0	240.0	-0.8267822265625	-0.4022064208984375	0.9194231099834157
600.0	260.0	-0.8541259765625	-0.28778076171875	0.9013040278697684
600.0	280.0	-0.85162353515625	-0.089691162109375	0.8563335507806282
600.0	300.0	-0.83489990234375	0.1356201171875	0.8458431669757429
600.0	320.0	-0.8909912109375	-0.25347900390625	0.9263460170957596
600.0	340.0	-1.00823974609375	-0.914398193359375	1.361128738078099
600.0	360.0	-0.95330810546875	-0.734954833984375	1.2037254470806114
600.0	380.0	-0.7130126953125	0.006683349609375	0.7130440174623143
600.0	400.0	-0.24444580078125	1.366485595703125	1.3881774500342927
600.0	420.0	0.0849609375	1.9798583984375	1.9816805087511915
600.0	440.0	0.408935546875	2.58135986328125	2.6135506548099174
600.0	460.0	0.55267333984375	2.42156982421875	2.483837400906282
600.0	480.0	0.90533447265625	1.42486572265625	1.6881566381649802
600.0	500.0	1.6595458984375	0.15234375	1.6665236893560174
600.0	520.0	1.31341552734375	1.035888671875	1.6727599014761838
600.0	540.0	0.92572021484375	0.6177978515625	1.112938498554884
600.0	560.0	0.59051513671875	0.7469482421875	0.9521763508935517
600.0	580.0	0.45184326171875	0.7916259765625	0.911500970887673
600.0	600.0	0.3826904296875	0.833984375	0.9175957185594013
600.0	620.0	0.3878173828125	0.7445068359375	0.8394597972322467
600.0	640.0	0.45233154296875	0.9302978515625	1.0344360383253735
600.0	660.0	0.8118896484375	0.817626953125	1.1522493808704948
600.0	680.0	0.81903076171875	0.69091796875	1.0715311606216693
600.0	700.0	0.7760009765625	0.6436767578125	1.0082148997976401
600.0	720.0	0.74871826171875	0.4759521484375	0.8871919087961853
600.0	740.0	0.3092041015625	0.3255615234375	0.44899608235041283
600.0	760.0	-0.8363037109375	0.571044921875	1.0126678624934526
600.0	780.0	-1.83856201171875	0.6998291015625	1.9672496136304292
600.0	800.0	-2.51898193359375	0.7403564453125	2.625528070291283
620.0	0.0	-1.09783935546875	-0.07340800762176514	1.1002908642713696
620.0	20.0	-1.12640380859375	-0.1260528564453125	1.1334349838577102
620.0	40.0	-1.24420166015625	-0.17428970336914062	1.2563497410498685
620.0	60.0	-1.3497314453125	-0.304931640625	1.3837479105384856
620.0	80.0	-1.21270751953125	-0.31507110595703125	1.2529682077916517
620.0	100.0	-1.07440185546875	-0.442413330078125	1.1619246540397998
620.0	120.0	-0.9630126953125	-0.4284820556640625	1.0540352571708154
620.0	140.0	-0.925048828125	-0.32122802734375	0.9792358142789677
620.0	160.0	-0.89520263671875	-0.279998779296875	0.9379696568631324
620.0	180.0	-0.8701171875	-0.254425048828125	0.9065517224373378
620.0	200.0	-0.831298828125	-0.64288330078125	1.0508837614433832
620.0	220.0	-0.8670654296875	-0.5670166015625	1.0360068946713896
620.0	240.0	-0.9012451171875	-0.33892822265625	0.9628681640636143
620.0	260.0	-0.93316650390625	-0.235382080078125	0.9623951618927218
620.0	280.0	-0.93988037109375	-0.075408935546875	0.9429006413867995
620.0	300.0	-0.9327392578125	0.08160400390625	0.9363021609064803
620.0	320.0	-0.9700927734375	-0.284912109375	1.01106621897093
620.0	340.0	-1.05462646484375	-0.77294921875	1.3075501807254133
620.0	360.0	-0.96148681640625	-0.34698486328125	1.022181683199877
620.0	380.0	-0.72119140625	0.43927001953125	0.844437797891495
620.0	400.0	-0.3123779296875	1.543060302734375	1.5743617973104371
620.0	420.0	-0.052978515625	1.95330810546875	1.95402642715183
620.0	440.0	0.251220703125	2.428985595703125	2.4419424370389824
620.0	460.0	0.4241943359375	2.338470458984375	2.3766331063468864
620.0	480.0	0.72906494140625	1.378021240234375	1.5589991107517618
620.0	500.0	1.50836181640625	-0.033599853515625	1.508736000547688
620.0	520.0	1.18743896484375	0.928955078125	1.5076368370411428
620.0	540.0	0.82818603515625	0.7298583984375	1.1038955523950542
620.0	560.0	0.5003662109375	0.8284912109375	0.9678657095117256
620.0	580.0	0.3685302734375	0.8602294921875	0.9358468580216972
620.0	600.0	0.3282470703125	0.8997802734375	0.9577842552662899
620.0	620.0	0.36322021484375	0.8084716796875	0.886315621732951
620.0	640.0	0.46466064453125	1.0372314453125	1.1365555796885844
620.0	660.0	0.82745361328125	0.950439453125	1.2601645274283615
620.0	680.0	0.81781005859375	0.777099609375	1.128138774631867
620.0	700.0	0.77447509765625	0.734375	1.067294859687171
620.0	720.0	0.74896240234375	0.5731201171875	0.9430860771157291
620.0	740.0	0.31610107421875	0.42578125	0.5302919591826848
620.0	760.0	-0.8150634765625	0.6971435546875	1.072537927846131
620.0	780.0	-1.87860107421875	0.791015625	2.038344356346587
620.0	800.0	-2.65191650390625	0.8375244140625	2.7810264809672494
