# Supplementary material for: Real-time emotion detection by quantitative facial motion analysis
Source: PLoS One. 2023 Mar 10;18(3):e0282730. doi: 10.1371/journal.pone.0282730 (PMC10004542; doi:10.1371/journal.pone.0282730)
Supplement: S1 Dataset — Data from each participant is organized into folders by Study ID and subsequently by emotions. The data files (.csv) contain the pixel displacement results after DISC-processing of videos. (ZIP) [file pone.0282730.s004.zip › S1_Dataset/1/sad/result/103500_cropped_result.csv]

pos_x	pos_y	disp_x	disp_y	disp_xy_indi
0.0	0.0	0.8952857255935669	1.231107234954834	1.5222225705887218
0.0	20.0	0.7425539493560791	1.2653179168701172	1.4671113790223438
0.0	40.0	0.7323341965675354	1.1914443969726562	1.3985181895634229
0.0	60.0	0.7902269959449768	1.026336669921875	1.2953091002330472
0.0	80.0	0.8827556371688843	0.7982177734375	1.190129878956479
0.0	100.0	0.7765262722969055	0.9091415405273438	1.1956301235247293
0.0	120.0	0.8511171340942383	0.6532211303710938	1.0728924555201602
0.0	140.0	0.8652753829956055	0.47967529296875	0.9893380994901834
0.0	160.0	0.861508846282959	0.6577911376953125	1.083921894351382
0.0	180.0	0.7543076276779175	0.9435882568359375	1.2080309580518915
0.0	200.0	1.2407580614089966	0.7073211669921875	1.4282099986439674
0.0	220.0	1.2846894264221191	0.761322021484375	1.4933312233921343
0.0	240.0	1.0692341327667236	1.10906982421875	1.5405510396173236
0.0	260.0	0.8937718868255615	1.2523193359375	1.5385486358392007
0.0	280.0	0.9392374157905579	0.9439697265625	1.331632745124348
0.0	300.0	1.0049166679382324	0.053741455078125	1.0063526486744068
0.0	320.0	1.0775617361068726	-0.595794677734375	1.2313044274826048
0.0	340.0	1.0104615688323975	-0.27337646484375	1.0467890301382108
0.0	360.0	0.9158769249916077	0.46112060546875	1.0254085793087306
0.0	380.0	0.9307898879051208	0.858673095703125	1.2663685485319096
0.0	400.0	0.9952964782714844	1.10888671875	1.4900486014488792
0.0	420.0	1.008837342262268	1.14691162109375	1.5274681828904622
0.0	440.0	1.011898159980774	1.0501708984375	1.4583541415230739
0.0	460.0	0.9958142638206482	0.82928466796875	1.295900886856977
0.0	480.0	0.9043499827384949	0.682952880859375	1.1332579268433272
0.0	500.0	0.904226541519165	0.79302978515625	1.2027143794487027
0.0	520.0	1.4947543144226074	1.793701171875	2.334877802899061
0.0	540.0	1.9884531497955322	2.07366943359375	2.8729863989849997
0.0	560.0	2.112532615661621	2.20159912109375	3.051201852096138
0.0	580.0	1.964360237121582	2.2374267578125	2.977379659660439
0.0	600.0	1.852744460105896	2.19024658203125	2.8687701414635263
0.0	620.0	1.7929109334945679	2.22540283203125	2.857787147472161
0.0	640.0	1.7516652345657349	2.17022705078125	2.7889454182412594
0.0	660.0	1.7489302158355713	2.10687255859375	2.73818715175169
0.0	680.0	1.6847492456436157	2.04364013671875	2.648555272050135
0.0	700.0	1.537329912185669	1.930908203125	2.4681551304154716
0.0	720.0	1.3743393421173096	1.9146728515625	2.3568582383762315
0.0	740.0	1.108070969581604	1.81243896484375	2.12432489862389
0.0	760.0	0.8912962079048157	1.53619384765625	1.7760350412653514
0.0	780.0	-2.53713321685791	-2.71722412109375	3.7175733865436293
0.0	800.0	-4.361110687255859	-5.8997802734375	7.336667751870705
20.0	0.0	0.7389621734619141	1.2758324146270752	1.4743857853427336
20.0	20.0	0.7625465393066406	1.0530891418457031	1.3001822815597255
20.0	40.0	0.8552646636962891	0.814178466796875	1.1808320036157711
20.0	60.0	0.9318428039550781	0.6760635375976562	1.1512571034099723
20.0	80.0	1.0129852294921875	0.49593353271484375	1.1278692938635952
20.0	100.0	0.896728515625	0.5409393310546875	1.0472523051380258
20.0	120.0	0.8569869995117188	0.5283279418945312	1.0067557457092609
20.0	140.0	0.7802639007568359	0.5802764892578125	0.9723849848746358
20.0	160.0	0.5813331604003906	0.95892333984375	1.1213751446675633
20.0	180.0	0.5438766479492188	1.1829071044921875	1.3019489337307242
20.0	200.0	0.8857288360595703	1.0717926025390625	1.3904153889701085
20.0	220.0	1.0488452911376953	0.8902587890625	1.3757314986016516
20.0	240.0	1.033437728881836	0.910430908203125	1.3772719332390442
20.0	260.0	0.9512596130371094	0.85791015625	1.2809780199489804
20.0	280.0	1.0392284393310547	0.360076904296875	1.09984140953252
20.0	300.0	1.134847640991211	-0.32794189453125	1.1812811072949834
20.0	320.0	1.1647357940673828	-0.5552978515625	1.2903352951584734
20.0	340.0	1.1010513305664062	-0.27520751953125	1.1349243196568646
20.0	360.0	1.0172061920166016	0.1712646484375	1.0315231538270655
20.0	380.0	0.9744453430175781	0.415863037109375	1.0594742999065523
20.0	400.0	0.9880428314208984	0.9898681640625	1.3985948730589177
20.0	420.0	0.9973945617675781	1.24761962890625	1.597294791287979
20.0	440.0	0.9984607696533203	1.2252197265625	1.5805338613565316
20.0	460.0	0.9904499053955078	1.10076904296875	1.4807712521035477
20.0	480.0	0.9179420471191406	0.974365234375	1.3386579891174322
20.0	500.0	0.9173011779785156	1.027069091796875	1.3770665817037424
20.0	520.0	1.4791603088378906	1.868408203125	2.3830368089364873
20.0	540.0	1.9826526641845703	2.17364501953125	2.9420476300922087
20.0	560.0	2.118825912475586	2.33013916015625	3.149439911011428
20.0	580.0	1.98028564453125	2.33245849609375	3.0597212078776828
20.0	600.0	1.8724002838134766	2.28125	2.951268267258127
20.0	620.0	1.5442466735839844	2.41339111328125	2.8651622038795836
20.0	640.0	1.1468143463134766	2.32305908203125	2.590711609484599
20.0	660.0	1.0325756072998047	2.25738525390625	2.4823377226606262
20.0	680.0	0.9141254425048828	2.22296142578125	2.403577089495187
20.0	700.0	0.8894462585449219	2.03436279296875	2.220303272135402
20.0	720.0	1.002084732055664	1.922607421875	2.1680851249127433
20.0	740.0	0.982391357421875	1.85577392578125	2.099759424969143
20.0	760.0	0.8578910827636719	1.606201171875	1.820950113105257
20.0	780.0	-2.123991012573242	-3.33380126953125	3.9529190133646908
20.0	800.0	-4.469570159912109	-10.05706787109375	11.005529136673209
40.0	0.0	1.0483016967773438	0.6637513637542725	1.2407668275513795
40.0	20.0	0.9920845031738281	0.6252899169921875	1.1726973785805774
40.0	40.0	0.9822921752929688	0.5741691589355469	1.1377909037756215
40.0	60.0	0.9462890625	0.5123825073242188	1.0761035375924484
40.0	80.0	0.9674224853515625	0.36620330810546875	1.0344134222017727
40.0	100.0	0.8404312133789062	0.43897247314453125	0.9481674201322079
40.0	120.0	0.8454322814941406	0.3978118896484375	0.9343500640220711
40.0	140.0	0.7745819091796875	0.495849609375	0.919697759672051
40.0	160.0	0.7248687744140625	0.848297119140625	1.1158148334122597
40.0	180.0	0.7489471435546875	1.001129150390625	1.2502725301311632
40.0	200.0	0.9773902893066406	0.9770355224609375	1.3819877675947192
40.0	220.0	1.0772323608398438	0.8689117431640625	1.3839931996397212
40.0	240.0	1.0796012878417969	0.8758087158203125	1.390172596268712
40.0	260.0	1.0364418029785156	0.78240966796875	1.298605598129134
40.0	280.0	1.3251686096191406	-0.292938232421875	1.3571605107482234
40.0	300.0	1.322174072265625	-0.673248291015625	1.4837141027593308
40.0	320.0	1.3270645141601562	-0.828857421875	1.5646420838455046
40.0	340.0	1.2590560913085938	-0.679931640625	1.4309190322950764
40.0	360.0	1.0815620422363281	-0.112640380859375	1.0874117465829407
40.0	380.0	0.9768409729003906	0.24652099609375	1.0074675616872417
40.0	400.0	0.9786491394042969	0.943115234375	1.3591248961618583
40.0	420.0	0.9680900573730469	1.124725341796875	1.483982969465838
40.0	440.0	0.956146240234375	1.143463134765625	1.490544723677341
40.0	460.0	0.9565658569335938	1.139068603515625	1.487445972856203
40.0	480.0	0.9052619934082031	1.093505859375	1.4195965416965663
40.0	500.0	0.9300689697265625	1.232818603515625	1.5443024307506756
40.0	520.0	1.4636993408203125	1.933837890625	2.425313329764789
40.0	540.0	1.9771804809570312	2.2735595703125	3.0130243566949533
40.0	560.0	2.121051788330078	2.44708251953125	3.23837513981528
40.0	580.0	1.9795951843261719	2.44183349609375	3.143461136462927
40.0	600.0	1.874786376953125	2.40423583984375	3.0487987688265368
40.0	620.0	1.547760009765625	2.53594970703125	2.970959771592603
40.0	640.0	1.177276611328125	2.385986328125	2.660622291415986
40.0	660.0	1.0812416076660156	2.30450439453125	2.545549826375833
40.0	680.0	0.9620513916015625	2.26666259765625	2.4623773495742447
40.0	700.0	0.9328956604003906	2.06719970703125	2.2679525881164198
40.0	720.0	1.0253372192382812	1.9908447265625	2.239370254879038
40.0	740.0	0.9815559387207031	1.951416015625	2.184370968236767
40.0	760.0	0.8567543029785156	1.6512451171875	1.860279111506594
40.0	780.0	-1.787139892578125	-3.56512451171875	3.9879796613952294
40.0	800.0	-4.443603515625	-11.53790283203125	12.364012858512789
60.0	0.0	1.2294158935546875	0.19471096992492676	1.2447392502584533
60.0	20.0	1.0410881042480469	0.3106861114501953	1.0864576847051317
60.0	40.0	0.8523941040039062	0.3722648620605469	0.9301380736565836
60.0	60.0	0.806732177734375	0.3724212646484375	0.8885462311857435
60.0	80.0	0.7133674621582031	0.3995819091796875	0.8176544736071095
60.0	100.0	0.620574951171875	0.44538116455078125	0.7638570885699661
60.0	120.0	0.7610893249511719	0.37115478515625	0.8467661041273514
60.0	140.0	0.7377243041992188	0.5006256103515625	0.8915509804526581
60.0	160.0	0.7141914367675781	0.838348388671875	1.1013162257684515
60.0	180.0	0.8279762268066406	0.8788909912109375	1.2074742260556561
60.0	200.0	1.0634040832519531	0.72479248046875	1.2869158418564013
60.0	220.0	1.1070899963378906	0.7044219970703125	1.3121961019405437
60.0	240.0	1.1208267211914062	0.606201171875	1.2742575876640099
60.0	260.0	1.3198738098144531	-0.16375732421875	1.3299937349737418
60.0	280.0	1.32550048828125	-0.74945068359375	1.5227041313311562
60.0	300.0	1.25274658203125	-0.936309814453125	1.5639853156063277
60.0	320.0	1.1819648742675781	-1.0506591796875	1.5814315274029358
60.0	340.0	1.12091064453125	-0.928955078125	1.455815307721995
60.0	360.0	0.9107208251953125	-0.38433837890625	0.9884980581390714
60.0	380.0	0.8869209289550781	0.21612548828125	0.9128740115171137
60.0	400.0	0.9971694946289062	0.825103759765625	1.294273238307058
60.0	420.0	0.9479026794433594	0.997406005859375	1.375986275447634
60.0	440.0	0.8870620727539062	1.091552734375	1.4065441666865621
60.0	460.0	0.8659286499023438	1.1212158203125	1.4166712188933352
60.0	480.0	0.848907470703125	1.187835693359375	1.4599991535045918
60.0	500.0	0.9173583984375	1.44720458984375	1.7134606957991863
60.0	520.0	1.4599151611328125	2.08221435546875	2.5430235743747223
60.0	540.0	1.9493675231933594	2.41156005859375	3.100912068518826
60.0	560.0	2.088214874267578	2.59002685546875	3.3269927071097856
60.0	580.0	1.9429206848144531	2.55859375	3.2126846662906283
60.0	600.0	1.8418731689453125	2.5255126953125	3.1258136772151435
60.0	620.0	1.4856643676757812	2.63836669921875	3.027899841957775
60.0	640.0	1.1172676086425781	2.49334716796875	2.732227481257681
60.0	660.0	1.0448036193847656	2.4224853515625	2.6381906454262163
60.0	680.0	0.9365234375	2.37933349609375	2.557010761537879
60.0	700.0	0.9234886169433594	2.1822509765625	2.369609788621735
60.0	720.0	1.0242500305175781	2.109375	2.344898935058878
60.0	740.0	0.9895057678222656	2.05987548828125	2.2852152397040086
60.0	760.0	0.22350692749023438	0.49822998046875	0.5460663513475408
60.0	780.0	-3.550140380859375	-1.94482421875	4.047942436058706
60.0	800.0	-3.7203598022460938	-1.94244384765625	4.196923296829024
80.0	0.0	0.917572021484375	0.23189616203308105	0.9464218111268333
80.0	20.0	0.7035140991210938	0.3510875701904297	0.7862535021253539
80.0	40.0	0.5706634521484375	0.3889656066894531	0.6906164049639035
80.0	60.0	0.5074996948242188	0.4411506652832031	0.6724357588100799
80.0	80.0	0.5317764282226562	0.39681243896484375	0.6635105736387882
80.0	100.0	0.6620712280273438	0.26425933837890625	0.7128613532111923
80.0	120.0	0.7494049072265625	0.2266082763671875	0.7829169980868728
80.0	140.0	0.72808837890625	0.4146881103515625	0.8379014956218187
80.0	160.0	0.7103271484375	0.7356719970703125	1.0226328495998807
80.0	180.0	0.7279281616210938	0.8024444580078125	1.0834189017496958
80.0	200.0	0.7735977172851562	0.812103271484375	1.1215904563361927
80.0	220.0	0.585540771484375	0.9268798828125	1.096341330167312
80.0	240.0	0.8693771362304688	0.5063323974609375	1.0060760914159683
80.0	260.0	1.29449462890625	-0.352630615234375	1.3416648967114344
80.0	280.0	1.3529510498046875	-0.680328369140625	1.5143722240668402
80.0	300.0	1.3389053344726562	-0.82257080078125	1.5713975362642143
80.0	320.0	1.3057937622070312	-0.951568603515625	1.6157289861283883
80.0	340.0	1.3039169311523438	-0.7923583984375	1.5257887124107932
80.0	360.0	1.881195068359375	-0.32122802734375	1.9084240437520144
80.0	380.0	1.7488555908203125	0.218505859375	1.7624530314662776
80.0	400.0	1.249725341796875	0.8134765625	1.4911597995071262
80.0	420.0	0.952789306640625	0.96661376953125	1.3572581339952012
80.0	440.0	0.6504058837890625	0.997711181640625	1.190989259245508
80.0	460.0	0.40142822265625	1.137176513671875	1.2059498501977086
80.0	480.0	0.38652801513671875	1.1910400390625	1.2521901936748798
80.0	500.0	0.72296142578125	1.39007568359375	1.5668387374858617
80.0	520.0	1.5498428344726562	1.54022216796875	2.1850165075505936
80.0	540.0	1.9385528564453125	1.31597900390625	2.343029644702424
80.0	560.0	1.9895401000976562	1.60601806640625	2.5568660190787984
80.0	580.0	1.7766494750976562	1.935546875	2.6273227937745
80.0	600.0	1.6754150390625	2.10003662109375	2.686478989877206
80.0	620.0	1.2684249877929688	2.6156005859375	2.9069345322545854
80.0	640.0	0.856414794921875	2.3853759765625	2.534455533348845
80.0	660.0	0.6467208862304688	2.34027099609375	2.4279860460563514
80.0	680.0	0.43424224853515625	2.42742919921875	2.465964080766922
80.0	700.0	0.32506561279296875	2.31964111328125	2.342307099217595
80.0	720.0	0.39300537109375	2.27020263671875	2.3039690174725225
80.0	740.0	0.44698333740234375	1.7525634765625	1.8086660397365164
80.0	760.0	-2.4212265014648438	-1.86279296875	3.0548871363472867
80.0	780.0	-3.5966873168945312	-1.6998291015625	3.978137583094476
80.0	800.0	-3.7307510375976562	-1.69500732421875	4.097749764650252
100.0	0.0	0.496429443359375	0.3941683769226074	0.6338855587563906
100.0	20.0	0.4246978759765625	0.364898681640625	0.5599279719053781
100.0	40.0	0.384613037109375	0.3454437255859375	0.5169705560872785
100.0	60.0	0.43778228759765625	0.3066749572753906	0.5345117966463413
100.0	80.0	0.6417388916015625	0.15135955810546875	0.6593470412642228
100.0	100.0	0.810791015625	0.023651123046875	0.8111358989957216
100.0	120.0	0.9466094970703125	-0.0584716796875	0.9484136635820825
100.0	140.0	0.8519287109375	0.1481781005859375	0.8647191902651904
100.0	160.0	0.824462890625	0.284454345703125	0.8721544202760906
100.0	180.0	0.5914306640625	0.6639862060546875	0.8891950923303095
100.0	200.0	0.8304290771484375	0.57415771484375	1.009588794355505
100.0	220.0	0.8822860717773438	0.6899871826171875	1.1200495634695369
100.0	240.0	1.5792465209960938	0.315765380859375	1.6105053088479813
100.0	260.0	1.4331817626953125	-0.384246826171875	1.4837976911781479
100.0	280.0	0.6415557861328125	-0.5560302734375	0.848977910018554
100.0	300.0	0.34743499755859375	-0.645263671875	0.7328548858881598
100.0	320.0	0.16802215576171875	-0.805389404296875	0.8227293220619346
100.0	340.0	-0.02564239501953125	-0.440460205078125	0.44120598894371504
100.0	360.0	0.5822067260742188	0.14959716796875	0.6011189437626556
100.0	380.0	1.7844314575195312	0.236114501953125	1.7999849123306149
100.0	400.0	1.3381118774414062	0.822479248046875	1.5706735848092428
100.0	420.0	1.017852783203125	0.93218994140625	1.380218234603983
100.0	440.0	0.7545547485351562	0.893463134765625	1.1694568148171056
100.0	460.0	0.3867340087890625	1.03924560546875	1.1088708770818032
100.0	480.0	0.447723388671875	1.136932373046875	1.2219130303118244
100.0	500.0	0.777435302734375	1.3985595703125	1.600117033735462
100.0	520.0	1.4379425048828125	1.43536376953125	2.0317351693150405
100.0	540.0	1.706695556640625	1.3292236328125	2.1632487580220894
100.0	560.0	2.0934906005859375	1.51214599609375	2.5824965456402897
100.0	580.0	1.3434371948242188	1.75543212890625	2.2105124871019153
100.0	600.0	1.2861099243164062	1.87713623046875	2.275460209532037
100.0	620.0	0.6913833618164062	1.95379638671875	2.072518099740458
100.0	640.0	0.36228179931640625	0.93682861328125	1.0044381278995749
100.0	660.0	0.42474365234375	0.81793212890625	0.9216399175944034
100.0	680.0	0.26329803466796875	0.5455322265625	0.6057485165299653
100.0	700.0	0.12286376953125	0.51263427734375	0.5271521679469572
100.0	720.0	0.29248046875	0.80999755859375	0.8611857346287474
100.0	740.0	-1.6132125854492188	-2.00726318359375	2.5751816118601556
100.0	760.0	-3.29718017578125	-1.59259033203125	3.6616582414589542
100.0	780.0	-3.5659713745117188	-1.55853271484375	3.891680365481629
100.0	800.0	-3.6891021728515625	-1.5657958984375	4.00764165530076
120.0	0.0	0.24523162841796875	0.5119915008544922	0.5676916843884224
120.0	20.0	0.2532501220703125	0.4282817840576172	0.4975549325292672
120.0	40.0	0.30840301513671875	0.3413238525390625	0.4600156432747987
120.0	60.0	0.44980621337890625	0.1968841552734375	0.49100814676744947
120.0	80.0	0.7501907348632812	-0.1094207763671875	0.7581286467186872
120.0	100.0	0.9942626953125	-0.2889404296875	1.0353960011503205
120.0	120.0	1.2723846435546875	-0.56756591796875	1.3932314066204146
120.0	140.0	1.1770858764648438	-0.3448486328125	1.2265609402413156
120.0	160.0	0.7923431396484375	0.116180419921875	0.8008155473772762
120.0	180.0	0.36489105224609375	0.6841583251953125	0.7753825468395046
120.0	200.0	0.9974365234375	0.6379852294921875	1.1840205958247878
120.0	220.0	1.7997970581054688	0.8141632080078125	1.9753812744983366
120.0	240.0	1.98455810546875	0.528533935546875	2.053732941501008
120.0	260.0	1.118255615234375	-0.429931640625	1.1980554397079104
120.0	280.0	0.07436370849609375	-0.67364501953125	0.677737097612747
120.0	300.0	-0.2353668212890625	-0.6334228515625	0.675738151538957
120.0	320.0	-0.5155258178710938	-0.845794677734375	0.9905228446509728
120.0	340.0	-0.8641281127929688	-0.47613525390625	0.9866215968300648
120.0	360.0	-0.0548553466796875	0.12103271484375	0.1328835095931666
120.0	380.0	2.020263671875	0.19464111328125	2.0296183057110078
120.0	400.0	1.5905685424804688	0.745941162109375	1.756797229522385
120.0	420.0	1.1825332641601562	0.85906982421875	1.4616380823338273
120.0	440.0	0.893646240234375	0.75970458984375	1.1729256866974542
120.0	460.0	0.5472793579101562	0.951812744140625	1.0979354241042867
120.0	480.0	0.6386184692382812	1.165283203125	1.3288034063538163
120.0	500.0	1.0118789672851562	1.444976806640625	1.764045638911707
120.0	520.0	1.006622314453125	1.2716064453125	1.621811159079644
120.0	540.0	0.762054443359375	1.11785888671875	1.3528989116929062
120.0	560.0	0.6082992553710938	1.0782470703125	1.2380002943143902
120.0	580.0	0.6022186279296875	1.56988525390625	1.6814300420349955
120.0	600.0	0.8679656982421875	1.7894287109375	1.9888236635892311
120.0	620.0	1.0646743774414062	1.75311279296875	2.0510816645982035
120.0	640.0	1.107086181640625	1.70379638671875	2.0318863011929302
120.0	660.0	1.400421142578125	1.34075927734375	1.9387663129844082
120.0	680.0	0.743133544921875	0.29461669921875	0.7994038185089585
120.0	700.0	0.2883453369140625	0.16680908203125	0.3331190525445708
120.0	720.0	-0.226470947265625	-0.1199951171875	0.25629654329356716
120.0	740.0	-1.5652999877929688	-1.63690185546875	2.2648646176364946
120.0	760.0	-3.0917205810546875	-1.51483154296875	3.4428840751454612
120.0	780.0	-3.4164047241210938	-1.50286865234375	3.7323498530007133
120.0	800.0	-3.5337295532226562	-1.50860595703125	3.8422827185033337
140.0	0.0	0.167449951171875	0.5071172714233398	0.5340481374588967
140.0	20.0	0.2567901611328125	0.35010528564453125	0.43418302349453347
140.0	40.0	0.2317657470703125	0.31964874267578125	0.3948299383396197
140.0	60.0	0.3574981689453125	0.186920166015625	0.4034155292778899
140.0	80.0	0.79718017578125	-0.253143310546875	0.8364076567877988
140.0	100.0	1.2118072509765625	-0.5937118530273438	1.3494334284967657
140.0	120.0	1.4642181396484375	-0.8641891479492188	1.7002228218409279
140.0	140.0	0.714447021484375	-0.0434112548828125	0.7157646844867351
140.0	160.0	0.101531982421875	0.3330535888671875	0.34818592233436074
140.0	180.0	0.0231781005859375	0.7032623291015625	0.7036441770384562
140.0	200.0	1.65667724609375	0.8183441162109375	1.8477734142101492
140.0	220.0	2.87359619140625	1.0686798095703125	3.065881864431137
140.0	240.0	2.2158966064453125	0.663909912109375	2.313217270783903
140.0	260.0	0.6439666748046875	-0.321075439453125	0.7195710639533968
140.0	280.0	-0.610443115234375	-0.629913330078125	0.8771725031868939
140.0	300.0	-1.0356597900390625	-0.610870361328125	1.202395026209319
140.0	320.0	-1.4438934326171875	-0.881072998046875	1.6914839262145984
140.0	340.0	-1.8780364990234375	-0.525848388671875	1.9502660381427497
140.0	360.0	-0.7396392822265625	-0.052642822265625	0.7415103064345867
140.0	380.0	1.7658538818359375	0.0521240234375	1.7666230061375183
140.0	400.0	1.0813140869140625	0.566680908203125	1.2208060477736467
140.0	420.0	0.7275238037109375	0.737030029296875	1.0356177620393459
140.0	440.0	0.628143310546875	0.577362060546875	0.8531769848886697
140.0	460.0	0.6328277587890625	0.95391845703125	1.1447407544762565
140.0	480.0	0.94622802734375	1.2142333984375	1.5393863146110938
140.0	500.0	0.854583740234375	1.32659912109375	1.578029973466817
140.0	520.0	0.572113037109375	0.88934326171875	1.0574709283923875
140.0	540.0	0.101287841796875	0.7286376953125	0.7356440157618224
140.0	560.0	-0.4689178466796875	0.73663330078125	0.8732196555017497
140.0	580.0	-0.091766357421875	1.50201416015625	1.5048148064344544
140.0	600.0	0.7211456298828125	0.803955078125	1.079997586637143
140.0	620.0	0.9806060791015625	0.6502685546875	1.1766212115996848
140.0	640.0	1.100250244140625	0.56353759765625	1.236173621989922
140.0	660.0	1.3787689208984375	0.34906005859375	1.4222681398881556
140.0	680.0	1.0387725830078125	-1.09600830078125	1.510060487063391
140.0	700.0	-0.152313232421875	-0.58367919921875	0.6032252716617909
140.0	720.0	-1.149993896484375	-0.53497314453125	1.2683383725650537
140.0	740.0	-1.9315338134765625	-1.6011962890625	2.5089145917529425
140.0	760.0	-2.685394287109375	-1.41607666015625	3.035887940072714
140.0	780.0	-3.0829315185546875	-1.422119140625	3.395127331666649
140.0	800.0	-3.210662841796875	-1.43292236328125	3.515909894022699
160.0	0.0	0.2891082763671875	0.3311424255371094	0.4395894692262385
160.0	20.0	0.2674407958984375	0.2810821533203125	0.38798422161986607
160.0	40.0	0.2899169921875	0.21268463134765625	0.3595644792947927
160.0	60.0	0.5609893798828125	-0.09079742431640625	0.5682897646481028
160.0	80.0	0.9218292236328125	-0.4466552734375	1.0243388359488288
160.0	100.0	1.248779296875	-0.723388671875	1.4431704344604264
160.0	120.0	0.9503631591796875	-0.47617340087890625	1.0629822397531294
160.0	140.0	0.243682861328125	-0.021240234375	0.244606795615672
160.0	160.0	-0.2065277099609375	0.283721923828125	0.3509299432115212
160.0	180.0	0.893218994140625	0.7191619873046875	1.1467493777969175
160.0	200.0	2.1593017578125	1.0092010498046875	2.383499704262418
160.0	220.0	3.23968505859375	1.2280731201171875	3.464638923066869
160.0	240.0	2.009857177734375	0.7764892578125	2.154637195072199
160.0	260.0	-0.0878143310546875	-0.2142333984375	0.23153251552354992
160.0	280.0	-1.6698760986328125	-0.77288818359375	1.8400658491271416
160.0	300.0	-2.0824432373046875	-0.672454833984375	2.1883247794477354
160.0	320.0	-2.4881439208984375	-0.958099365234375	2.6662360294554497
160.0	340.0	-2.6490020751953125	-0.75250244140625	2.7538104362340263
160.0	360.0	-1.5312957763671875	-0.150390625	1.5386630868412612
160.0	380.0	0.865692138671875	-0.2027587890625	0.889119792547875
160.0	400.0	0.49517822265625	0.2847900390625	0.5712327358811143
160.0	420.0	0.3565826416015625	0.4295654296875	0.5582809675012707
160.0	440.0	0.8134765625	0.35028076171875	0.8856865866473784
160.0	460.0	1.0247344970703125	0.88702392578125	1.3553199749115803
160.0	480.0	0.98883056640625	0.9482421875	1.3700179324425248
160.0	500.0	0.8990020751953125	0.59686279296875	1.0790968097607996
160.0	520.0	0.5755615234375	0.21673583984375	0.6150166595584802
160.0	540.0	-0.05670166015625	0.1097412109375	0.12352413384640161
160.0	560.0	-0.622802734375	0.24114990234375	0.6678596569230522
160.0	580.0	-0.3048248291015625	1.53021240234375	1.5602782356757487
160.0	600.0	0.4529266357421875	0.5560302734375	0.7171556332789398
160.0	620.0	0.784698486328125	0.2913818359375	0.8370514253974835
160.0	640.0	0.8656463623046875	0.223876953125	0.894127795514641
160.0	660.0	0.91058349609375	0.024169921875	0.9109042147678097
160.0	680.0	0.6501312255859375	-1.79071044921875	1.9050759888841942
160.0	700.0	-0.0952301025390625	-1.28009033203125	1.2836276837889857
160.0	720.0	-1.0880889892578125	-0.8499755859375	1.380723051605167
160.0	740.0	-1.3137359619140625	-1.148681640625	1.745099335033742
160.0	760.0	-0.94586181640625	-1.0006103515625	1.3769080039673531
160.0	780.0	-1.0349273681640625	-0.99139404296875	1.433156239148027
160.0	800.0	-1.031890869140625	-0.982177734375	1.4245953347241462
180.0	0.0	0.607177734375	-0.09015011787414551	0.6138337273834669
180.0	20.0	0.4549102783203125	0.021297454833984375	0.45540854504924455
180.0	40.0	0.5307159423828125	-0.10312271118164062	0.540641937941119
180.0	60.0	0.7272491455078125	-0.3227119445800781	0.7956345384763653
180.0	80.0	0.74798583984375	-0.40847015380859375	0.8522503641296824
180.0	100.0	1.146240234375	-0.875701904296875	1.4424702770210651
180.0	120.0	0.4203033447265625	-0.49090576171875	0.6462533315016656
180.0	140.0	-0.1605987548828125	-0.0177459716796875	0.16157623457911738
180.0	160.0	0.3480987548828125	0.3864898681640625	0.5201414820454515
180.0	180.0	1.279449462890625	0.758453369140625	1.487360898118501
180.0	200.0	1.834747314453125	1.091400146484375	2.134818958984361
180.0	220.0	2.3367919921875	1.2692108154296875	2.6592278783051513
180.0	240.0	1.520233154296875	0.926544189453125	1.7803350747633926
180.0	260.0	-0.3041534423828125	-0.140777587890625	0.33515316761984737
180.0	280.0	-1.7584228515625	-0.96673583984375	2.0066462341268814
180.0	300.0	-2.0370635986328125	-0.805908203125	2.1906885074649547
180.0	320.0	-2.280426025390625	-1.023834228515625	2.4997158608047974
180.0	340.0	-2.2218780517578125	-0.8662109375	2.3847564792086677
180.0	360.0	-1.2009124755859375	-0.31573486328125	1.2417243163879712
180.0	380.0	0.1721343994140625	-0.30828857421875	0.35308936043935074
180.0	400.0	-0.161834716796875	0.066497802734375	0.17496409154230644
180.0	420.0	-0.1103363037109375	0.301300048828125	0.3208672924129581
180.0	440.0	0.0096282958984375	0.276458740234375	0.27662635292734766
180.0	460.0	-0.01983642578125	0.847320556640625	0.8475527178255956
180.0	480.0	0.1703033447265625	0.51202392578125	0.5396033078081502
180.0	500.0	0.0866546630859375	0.089691162109375	0.12471381316866037
180.0	520.0	0.1122894287109375	-0.0811767578125	0.13855894705567734
180.0	540.0	0.00311279296875	-0.27581787109375	0.2758354355313233
180.0	560.0	-0.10003662109375	-0.42840576171875	0.4399304743180187
180.0	580.0	-0.5593414306640625	0.99957275390625	1.1454294069950557
180.0	600.0	0.0029449462890625	0.38531494140625	0.38532619529373724
180.0	620.0	0.2846832275390625	0.061767578125	0.2913070094410459
180.0	640.0	0.24267578125	0.01910400390625	0.24342657572777027
180.0	660.0	0.2533416748046875	-0.097412109375	0.27142424955359273
180.0	680.0	-0.0776519775390625	-1.82037353515625	1.8220289890978656
180.0	700.0	-0.2440032958984375	-1.4388427734375	1.459385533395003
180.0	720.0	-0.35516357421875	-1.322509765625	1.3693696522945622
180.0	740.0	-0.9279022216796875	-0.9451904296875	1.3245329295155106
180.0	760.0	-0.783538818359375	-0.85614013671875	1.1605640928345171
180.0	780.0	-0.896240234375	-0.85028076171875	1.2354043594959396
180.0	800.0	-1.0090484619140625	-0.8409423828125	1.3135306961397972
200.0	0.0	0.6985015869140625	-0.2403186559677124	0.7386863497639518
200.0	20.0	0.6464385986328125	-0.185699462890625	0.6725824502023682
200.0	40.0	0.6407470703125	-0.284942626953125	0.7012482504569972
200.0	60.0	0.6490631103515625	-0.3654937744140625	0.7448950398241904
200.0	80.0	0.538482666015625	-0.33647918701171875	0.6349660029413877
200.0	100.0	0.620941162109375	-0.8291244506835938	1.0358645092496954
200.0	120.0	-1.218994140625	-0.5793991088867188	1.3496851641241396
200.0	140.0	0.1061859130859375	0.0605010986328125	0.12221223782286117
200.0	160.0	0.8834381103515625	0.41705322265625	0.976932078165879
200.0	180.0	1.3236541748046875	0.698394775390625	1.4966013620102048
200.0	200.0	1.4639892578125	1.01373291015625	1.7807074324897547
200.0	220.0	1.3467559814453125	1.101654052734375	1.7399406097521835
200.0	240.0	0.73284912109375	0.9346771240234375	1.187724362156728
200.0	260.0	-0.50482177734375	-0.028167724609375	0.5056070090397999
200.0	280.0	-2.046966552734375	-1.152099609375	2.348915830321572
200.0	300.0	-1.866546630859375	-0.894195556640625	2.0696816225420567
200.0	320.0	-1.9756317138671875	-1.09136962890625	2.257035297849098
200.0	340.0	-1.7137908935546875	-1.041717529296875	2.005555942295143
200.0	360.0	-0.746795654296875	-0.653900146484375	0.992617323468105
200.0	380.0	-0.0306549072265625	-0.59173583984375	0.592529347368261
200.0	400.0	-0.3770751953125	-0.2049560546875	0.4291767552804153
200.0	420.0	-0.5518646240234375	0.27117919921875	0.6148924469673152
200.0	440.0	-0.373504638671875	0.389373779296875	0.539553199520992
200.0	460.0	-0.321197509765625	0.84259033203125	0.9017351650635407
200.0	480.0	-0.0053863525390625	0.123138427734375	0.12325617704021555
200.0	500.0	0.0632476806640625	-0.299652099609375	0.30625422431321664
200.0	520.0	0.018585205078125	-0.4212646484375	0.4216744169035708
200.0	540.0	-0.1260528564453125	-0.5841064453125	0.5975530621406162
200.0	560.0	-0.104949951171875	-0.69775390625	0.7056025835681958
200.0	580.0	-0.2917022705078125	0.7685546875	0.8220501945122546
200.0	600.0	0.4248504638671875	0.14520263671875	0.4489785321797042
200.0	620.0	0.76715087890625	-0.1539306640625	0.782441768021975
200.0	640.0	0.78302001953125	-0.195068359375	0.8069523008307079
200.0	660.0	0.8266448974609375	-0.30609130859375	0.8814951365122998
200.0	680.0	0.55450439453125	-1.820068359375	1.902662333771411
200.0	700.0	0.410125732421875	-1.556884765625	1.6099979160948596
200.0	720.0	0.2314910888671875	-1.4757080078125	1.4937544137330117
200.0	740.0	-0.61376953125	-1.0977783203125	1.2577083437899974
200.0	760.0	-0.747711181640625	-0.75189208984375	1.0603837635120699
200.0	780.0	-0.88909912109375	-0.75018310546875	1.163302170057469
200.0	800.0	-1.088531494140625	-0.74578857421875	1.3195080186081696
220.0	0.0	0.623046875	-0.2717742919921875	0.6797416231445007
220.0	20.0	0.52099609375	-0.25316429138183594	0.5792487273474375
220.0	40.0	0.43463134765625	-0.32848358154296875	0.5447989277786661
220.0	60.0	0.3740386962890625	-0.330902099609375	0.4994007867910445
220.0	80.0	0.00543212890625	-0.300201416015625	0.30025055903734876
220.0	100.0	-1.371826171875	-0.6163558959960938	1.5039287338070126
220.0	120.0	-1.400909423828125	-0.34564971923828125	1.4429209757224932
220.0	140.0	0.213623046875	0.0644073486328125	0.22312129596716468
220.0	160.0	0.8700103759765625	0.354156494140625	0.9393321439452917
220.0	180.0	1.0496673583984375	0.6211700439453125	1.2196941365695644
220.0	200.0	1.004791259765625	0.9593505859375	1.3892296507201451
220.0	220.0	0.775421142578125	0.9951171875	1.261561003366494
220.0	240.0	0.15234375	0.862152099609375	0.875508344349108
220.0	260.0	-0.7392425537109375	0.096710205078125	0.7455416936585917
220.0	280.0	-2.2783203125	-1.449493408203125	2.7003286071836534
220.0	300.0	-2.0726470947265625	-1.164581298828125	2.3774178389291736
220.0	320.0	-2.210693359375	-1.41693115234375	2.625806356087004
220.0	340.0	-1.873809814453125	-1.439239501953125	2.3627470378191426
220.0	360.0	-1.1369476318359375	-1.006622314453125	1.518531659693769
220.0	380.0	-0.6693572998046875	-1.0740966796875	1.2655919058359746
220.0	400.0	-0.762481689453125	-0.583648681640625	0.960220865390943
220.0	420.0	-0.58709716796875	-0.02459716796875	0.5876122065691025
220.0	440.0	-0.3599395751953125	0.2269287109375	0.425503393217419
220.0	460.0	-0.2700042724609375	0.474822998046875	0.5462226529734764
220.0	480.0	-0.051116943359375	-0.061553955078125	0.08001144470740035
220.0	500.0	-0.03692626953125	-0.4000244140625	0.4017251314363354
220.0	520.0	-0.0634918212890625	-0.46002197265625	0.46438284496431376
220.0	540.0	-0.165252685546875	-0.5867919921875	0.6096173325749764
220.0	560.0	0.0800323486328125	-0.616455078125	0.6216285387381952
220.0	580.0	1.0363616943359375	0.9378662109375	1.3977262217992186
220.0	600.0	1.00299072265625	-0.12274169921875	1.0104731141705912
220.0	620.0	0.9774932861328125	-0.45489501953125	1.0781570401518792
220.0	640.0	0.8977508544921875	-0.52880859375	1.0419189630510164
220.0	660.0	0.651458740234375	-0.68536376953125	0.9455802381679956
220.0	680.0	0.7528228759765625	-1.82696533203125	1.9759920564206928
220.0	700.0	0.7092132568359375	-1.61962890625	1.7681010258558216
220.0	720.0	0.406890869140625	-1.390625	1.4489299741585213
220.0	740.0	0.17547607421875	-1.4373779296875	1.4480494347141426
220.0	760.0	-0.5675201416015625	-1.2906494140625	1.4099131253887
220.0	780.0	-0.868865966796875	-1.33636474609375	1.593988332096594
220.0	800.0	-1.151641845703125	-1.2850341796875	1.725569988073398
240.0	0.0	0.4417572021484375	-0.23536527156829834	0.5005459386614123
240.0	20.0	0.33404541015625	-0.2795600891113281	0.4355917578081466
240.0	40.0	0.23162841796875	-0.3402671813964844	0.4116229813144717
240.0	60.0	0.0982513427734375	-0.3582801818847656	0.37150775912242295
240.0	80.0	-0.72802734375	-0.38849639892578125	0.8251989246393747
240.0	100.0	-2.198760986328125	-0.473876953125	2.2492463719436477
240.0	120.0	-1.096038818359375	-0.17774200439453125	1.1103572900093017
240.0	140.0	0.1677703857421875	0.0675811767578125	0.18087044474997313
240.0	160.0	0.681060791015625	0.22796630859375	0.718200834664434
240.0	180.0	0.7776336669921875	0.539306640625	0.9463433693231751
240.0	200.0	0.6101837158203125	0.8320770263671875	1.0318315486843506
240.0	220.0	0.0479278564453125	1.0019073486328125	1.0030530467865968
240.0	240.0	-0.6427001953125	0.7446136474609375	0.9836223996228466
240.0	260.0	-1.1675262451171875	0.1063232421875	1.1723575243357722
240.0	280.0	-1.108489990234375	-0.450286865234375	1.1964565681429498
240.0	300.0	-1.059112548828125	-0.626220703125	1.2303949610216944
240.0	320.0	-1.2548065185546875	-0.88262939453125	1.53413625441091
240.0	340.0	-1.1504669189453125	-0.982879638671875	1.5131511873250723
240.0	360.0	-1.1718902587890625	-1.02044677734375	1.5539106808423517
240.0	380.0	-1.12701416015625	-1.4681396484375	1.8508362824698688
240.0	400.0	-0.9213409423828125	-1.224151611328125	1.5321280297769158
240.0	420.0	-0.4434967041015625	-0.791839599609375	0.907578799916836
240.0	440.0	-0.269195556640625	-0.651611328125	0.7050273545444051
240.0	460.0	-0.2558135986328125	-0.434539794921875	0.504247390291923
240.0	480.0	-0.205047607421875	-0.3875732421875	0.4384718227767503
240.0	500.0	-0.204315185546875	-0.588958740234375	0.6233916046463218
240.0	520.0	-0.1718597412109375	-0.4061279296875	0.4409939522503062
240.0	540.0	-0.0999298095703125	-0.4285888671875	0.4400845190617632
240.0	560.0	0.5177459716796875	-0.26031494140625	0.5795038911947729
240.0	580.0	1.5483245849609375	0.78790283203125	1.7372679393568868
240.0	600.0	0.853973388671875	-0.45269775390625	0.9665432245644728
240.0	620.0	0.664459228515625	-0.7498779296875	1.0019096644867693
240.0	640.0	0.5229644775390625	-0.8427734375	0.9918462137465016
240.0	660.0	0.4569091796875	-0.921142578125	1.02823618284783
240.0	680.0	0.9663848876953125	-1.50811767578125	1.7911780132554445
240.0	700.0	0.8039093017578125	-1.66143798828125	1.8457102574230824
240.0	720.0	0.450836181640625	-1.34814453125	1.4215297885783402
240.0	740.0	0.17620849609375	-1.4281005859375	1.4389304075078309
240.0	760.0	-0.376190185546875	-1.48638916015625	1.5332552922236382
240.0	780.0	-0.827911376953125	-1.38177490234375	1.6108193967156899
240.0	800.0	-1.0184173583984375	-1.450927734375	1.7726717705953976
260.0	0.0	0.19500732421875	-0.1930224895477295	0.27438210213160774
260.0	20.0	0.20843505859375	-0.33703041076660156	0.39627600410885866
260.0	40.0	0.077301025390625	-0.3745841979980469	0.38247714953482126
260.0	60.0	0.114013671875	-0.5189132690429688	0.5312909731618641
260.0	80.0	-0.913482666015625	-0.45733642578125	1.0215709409812823
260.0	100.0	-1.70062255859375	-0.31912994384765625	1.7303066224973425
260.0	120.0	-0.699188232421875	-0.1220855712890625	0.7097669132005258
260.0	140.0	0.036590576171875	0.0243377685546875	0.04394538932369723
260.0	160.0	0.373687744140625	0.1104583740234375	0.38967112096332057
260.0	180.0	0.603485107421875	0.38470458984375	0.7156758318728109
260.0	200.0	0.4847412109375	0.66290283203125	0.8212272561819934
260.0	220.0	-0.03546142578125	0.880096435546875	0.8808105633907632
260.0	240.0	-0.54351806640625	0.5426788330078125	0.7680574225308353
260.0	260.0	-1.103424072265625	0.12158203125	1.110102190601447
260.0	280.0	-1.437774658203125	-0.271636962890625	1.4632096935776346
260.0	300.0	-1.382110595703125	-0.614654541015625	1.5126235167899433
260.0	320.0	-1.542510986328125	-0.851287841796875	1.761826078968678
260.0	340.0	-1.432159423828125	-0.98883056640625	1.7403638999700644
260.0	360.0	-1.266357421875	-1.130462646484375	1.6975296507084505
260.0	380.0	-0.9039306640625	-1.339324951171875	1.6158223820284263
260.0	400.0	-0.6966552734375	-1.264984130859375	1.4441306801443996
260.0	420.0	-0.553680419921875	-1.248077392578125	1.365378769891152
260.0	440.0	-0.542388916015625	-1.1737060546875	1.2929700843510268
260.0	460.0	-0.6099853515625	-1.07080078125	1.2323540247211582
260.0	480.0	-0.63287353515625	-0.86859130859375	1.0746998524545224
260.0	500.0	-0.496978759765625	-0.829864501953125	0.9672967379558803
260.0	520.0	0.1412353515625	-0.26788330078125	0.30283475257711195
260.0	540.0	0.224700927734375	-0.35577392578125	0.42079162680653615
260.0	560.0	0.266845703125	-0.33758544921875	0.43031449522471454
260.0	580.0	1.609375	0.34820556640625	1.6466131929209413
260.0	600.0	0.95782470703125	-0.44427490234375	1.0558448551998767
260.0	620.0	0.658660888671875	-0.7454833984375	0.9947761876984935
260.0	640.0	0.407958984375	-0.87506103515625	0.965485550477587
260.0	660.0	0.31005859375	-0.8843994140625	0.9371758933905209
260.0	680.0	0.3934326171875	-1.34124755859375	1.3977604364485
260.0	700.0	0.443328857421875	-1.64154052734375	1.7003516632552755
260.0	720.0	0.23040771484375	-1.26019287109375	1.2810830525048045
260.0	740.0	0.01922607421875	-1.4140625	1.4141931960789922
260.0	760.0	-0.390167236328125	-1.486572265625	1.5369214596814544
260.0	780.0	-0.927764892578125	-1.17047119140625	1.4935697191000044
260.0	800.0	-1.356658935546875	-1.2274169921875	1.8295015550990354
280.0	0.0	-0.195220947265625	0.02746748924255371	0.1971438084662507
280.0	20.0	-0.2294921875	-0.11526298522949219	0.2568116428193031
280.0	40.0	-0.348297119140625	-0.15730667114257812	0.3821730916582406
280.0	60.0	-0.260101318359375	-0.33502960205078125	0.42414328954091657
280.0	80.0	-1.738525390625	-0.343719482421875	1.7721776481053388
280.0	100.0	-1.28045654296875	-0.1516571044921875	1.2894063889148513
280.0	120.0	-0.6787109375	-0.0703125	0.6823433038715767
280.0	140.0	-0.35137939453125	-0.0208740234375	0.35199886896923
280.0	160.0	-0.010894775390625	0.0512237548828125	0.05236954453789555
280.0	180.0	0.26312255859375	0.2263946533203125	0.3471138428425837
280.0	200.0	0.3173828125	0.4453125	0.5468409936413511
280.0	220.0	0.23443603515625	0.488067626953125	0.5414519951569459
280.0	240.0	-0.035400390625	0.1683807373046875	0.17206179224822915
280.0	260.0	-0.61297607421875	-0.165924072265625	0.6350357984569365
280.0	280.0	-0.940216064453125	-0.545623779296875	1.087065571338697
280.0	300.0	-1.0673828125	-0.706512451171875	1.2800257466478169
280.0	320.0	-1.043701171875	-0.832122802734375	1.3348185251200853
280.0	340.0	-0.872772216796875	-0.942901611328125	1.28483259261964
280.0	360.0	-0.6756591796875	-1.065155029296875	1.2613764559133058
280.0	380.0	-0.482330322265625	-1.206878662109375	1.2996917499283347
280.0	400.0	-0.39459228515625	-1.241119384765625	1.3023365151702668
280.0	420.0	-0.391021728515625	-1.292694091796875	1.3505391542409626
280.0	440.0	-0.44683837890625	-1.22216796875	1.3012913127743788
280.0	460.0	-0.488433837890625	-1.114013671875	1.216385660520949
280.0	480.0	-0.399444580078125	-1.073028564453125	1.144965620744188
280.0	500.0	-0.278076171875	-1.036865234375	1.0735063444713209
280.0	520.0	-0.0401611328125	-0.97308349609375	0.9739119092396491
280.0	540.0	0.0372314453125	-1.12139892578125	1.1220168141625146
280.0	560.0	-0.032470703125	-1.12640380859375	1.1268717258747498
280.0	580.0	1.514678955078125	-0.11328125	1.5189091409818176
280.0	600.0	0.573699951171875	-0.4049072265625	0.7021976189771277
280.0	620.0	0.117950439453125	-0.75146484375	0.7606653124465432
280.0	640.0	-0.089385986328125	-0.90228271484375	0.906699482771254
280.0	660.0	-0.06329345703125	-0.85296630859375	0.8553113966848653
280.0	680.0	0.08258056640625	-1.23931884765625	1.2420671302727533
280.0	700.0	0.118316650390625	-1.6357421875	1.640015650451831
280.0	720.0	-0.087188720703125	-1.1837158203125	1.1869224980073225
280.0	740.0	-0.20611572265625	-1.32989501953125	1.3457728092438679
280.0	760.0	-0.45989990234375	-1.3240966796875	1.4016918125377107
280.0	780.0	-0.855072021484375	-0.7862548828125	1.1616130606496613
280.0	800.0	-0.89849853515625	-0.818359375	1.2153236952879334
300.0	0.0	-0.220672607421875	-0.1896458864212036	0.2909672866541066
300.0	20.0	-0.355194091796875	-0.3387260437011719	0.4908137890573726
300.0	40.0	-0.561187744140625	-0.27155303955078125	0.6234362336782422
300.0	60.0	-0.72479248046875	-0.4184150695800781	0.8368962362179346
300.0	80.0	-1.76824951171875	-0.27508544921875	1.7895190247844472
300.0	100.0	-0.9970703125	-0.05838775634765625	0.9987784229548419
300.0	120.0	-0.468719482421875	-0.07048797607421875	0.47398998720739877
300.0	140.0	-0.3426513671875	-0.0750274658203125	0.3507692689830184
300.0	160.0	-0.247589111328125	0.01116943359375	0.24784092538371436
300.0	180.0	-0.183990478515625	0.0532989501953125	0.1915548858064734
300.0	200.0	-0.22808837890625	0.2192840576171875	0.3164013377296927
300.0	220.0	-0.24346923828125	0.3759613037109375	0.44791089725221006
300.0	240.0	-0.124237060546875	-0.0682525634765625	0.14175069535790671
300.0	260.0	0.0411376953125	-0.34820556640625	0.3506271901206771
300.0	280.0	0.141632080078125	-0.5699462890625	0.587280527962039
300.0	300.0	0.10040283203125	-0.695648193359375	0.7028564132196973
300.0	320.0	-0.02679443359375	-0.754058837890625	0.7545347392085866
300.0	340.0	-0.0960693359375	-0.841400146484375	0.8468668867132543
300.0	360.0	-0.181884765625	-0.903778076171875	0.9218985187836005
300.0	380.0	-0.177886962890625	-1.032318115234375	1.0475325592111697
300.0	400.0	-0.21844482421875	-1.064727783203125	1.0869054207025566
300.0	420.0	-0.286224365234375	-1.1693115234375	1.2038329726741779
300.0	440.0	-0.319610595703125	-1.122711181640625	1.167318007342727
300.0	460.0	-0.3814697265625	-1.01458740234375	1.0839311552300297
300.0	480.0	-0.290679931640625	-1.022003173828125	1.0625372040419852
300.0	500.0	-0.172210693359375	-0.972259521484375	0.98739308283193
300.0	520.0	0.10418701171875	-0.98504638671875	0.9905409216173495
300.0	540.0	0.10186767578125	-1.15618896484375	1.1606678878109518
300.0	560.0	-0.123443603515625	-1.1429443359375	1.1495912657551535
300.0	580.0	0.232177734375	-0.99359130859375	1.0203578729311342
300.0	600.0	-0.292724609375	-0.499755859375	0.579174944134664
300.0	620.0	-0.40911865234375	-0.79949951171875	0.8980966211572594
300.0	640.0	-0.48870849609375	-0.9166259765625	1.0387681045658708
300.0	660.0	-0.365142822265625	-0.84735107421875	0.9226771502707626
300.0	680.0	-0.1416015625	-1.18048095703125	1.1889433512223606
300.0	700.0	-0.180206298828125	-1.61572265625	1.6257410655011724
300.0	720.0	-0.218994140625	-1.1180419921875	1.1392876414333108
300.0	740.0	-0.349609375	-1.2012939453125	1.2511330297503789
300.0	760.0	-0.544769287109375	-1.17706298828125	1.2970161350419827
300.0	780.0	-0.94451904296875	-0.47900390625	1.0590377541586335
300.0	800.0	-0.982391357421875	-0.659912109375	1.1834596618545796
320.0	0.0	-0.467041015625	-0.5543221235275269	0.7248450364789003
320.0	20.0	-0.662994384765625	-0.6321449279785156	0.916061550442825
320.0	40.0	-0.98052978515625	-0.3668403625488281	1.046905206393357
320.0	60.0	-1.889312744140625	-0.4704132080078125	1.9469954369336309
320.0	80.0	-1.306671142578125	-0.2153167724609375	1.324292561086642
320.0	100.0	-0.73974609375	-0.0342864990234375	0.7405402401177589
320.0	120.0	-0.44415283203125	-0.09423828125	0.4540402976106128
320.0	140.0	-0.332183837890625	-0.1747589111328125	0.3753488766149051
320.0	160.0	-0.344818115234375	-0.1684112548828125	0.38374716072564025
320.0	180.0	-0.25006103515625	-0.2038116455078125	0.32259836972312417
320.0	200.0	-0.149871826171875	-0.1345672607421875	0.20141974070023175
320.0	220.0	-0.019012451171875	0.0317840576171875	0.037036463359446534
320.0	240.0	0.356475830078125	0.0729827880859375	0.36387017573124225
320.0	260.0	0.77618408203125	-0.2459716796875	0.8142258878265811
320.0	280.0	1.076324462890625	-0.437835693359375	1.16197007009487
320.0	300.0	1.083160400390625	-0.55181884765625	1.2156234999386326
320.0	320.0	0.9837646484375	-0.6517333984375	1.180063263623714
320.0	340.0	0.7562255859375	-0.782501220703125	1.0882027831375896
320.0	360.0	0.500701904296875	-0.898651123046875	1.0287255406180633
320.0	380.0	0.311126708984375	-1.0185546875	1.065013371029524
320.0	400.0	0.061004638671875	-1.05694580078125	1.05870486526161
320.0	420.0	-0.054168701171875	-1.117462158203125	1.1187742950222954
320.0	440.0	0.0064697265625	-1.080535888671875	1.0805552572958554
320.0	460.0	-0.0794677734375	-1.0242919921875	1.0273700464168456
320.0	480.0	-0.032379150390625	-0.997711181640625	0.9982364506221715
320.0	500.0	-0.031341552734375	-0.851226806640625	0.8518035978272207
320.0	520.0	-0.17987060546875	-0.861083984375	0.8796698601514207
320.0	540.0	-0.3663330078125	-0.93994140625	1.008806086319953
320.0	560.0	-0.6124267578125	-0.93890380859375	1.120984788244952
320.0	580.0	-0.944671630859375	-1.10638427734375	1.4548163661795819
320.0	600.0	-1.3060302734375	-0.60693359375	1.4401678590905718
320.0	620.0	-0.82891845703125	-0.9332275390625	1.248206492561114
320.0	640.0	-0.739288330078125	-1.04547119140625	1.28045196983335
320.0	660.0	-0.440765380859375	-0.96148681640625	1.0577008173803857
320.0	680.0	-0.300567626953125	-1.2427978515625	1.2786271537162812
320.0	700.0	-0.119384765625	-1.62249755859375	1.626883846470305
320.0	720.0	-0.159698486328125	-1.1617431640625	1.1726682334665006
320.0	740.0	-0.380828857421875	-1.17999267578125	1.2399247289826285
320.0	760.0	-0.460693359375	-1.05438232421875	1.150634806094947
320.0	780.0	-0.8468017578125	-0.43603515625	0.9524704061126004
320.0	800.0	-1.038818359375	-0.62286376953125	1.2112402153038202
340.0	0.0	-1.474945068359375	-2.2957096099853516	2.7286893498631786
340.0	20.0	-1.78216552734375	-1.8151111602783203	2.543765415878464
340.0	40.0	-2.141693115234375	-0.5850410461425781	2.2201627024868973
340.0	60.0	-1.721710205078125	-0.2843437194824219	1.745032200585209
340.0	80.0	-1.17059326171875	-0.120330810546875	1.1767616956496374
340.0	100.0	-0.73046875	-0.007354736328125	0.7305057747020339
340.0	120.0	-0.520782470703125	-0.0937042236328125	0.5291454084826583
340.0	140.0	-0.543670654296875	-0.2101593017578125	0.5828762411172062
340.0	160.0	-0.530609130859375	-0.2238311767578125	0.5758875284637864
340.0	180.0	-0.40704345703125	-0.2507476806640625	0.47807821041159965
340.0	200.0	-0.164642333984375	-0.1798248291015625	0.24381154054151874
340.0	220.0	0.132781982421875	-0.055816650390625	0.14403663879969006
340.0	240.0	0.5921630859375	0.2798919677734375	0.6549783461849025
340.0	260.0	0.97607421875	-0.086212158203125	0.9798741841330771
340.0	280.0	1.3585205078125	-0.290252685546875	1.3891812666510825
340.0	300.0	1.319305419921875	-0.495452880859375	1.409269437753863
340.0	320.0	1.1025390625	-0.636474609375	1.27306414320624
340.0	340.0	0.90850830078125	-0.83758544921875	1.2356928086427506
340.0	360.0	0.67596435546875	-1.0687255859375	1.2645561228754283
340.0	380.0	0.470672607421875	-1.178985595703125	1.2694643509184331
340.0	400.0	0.320343017578125	-1.216583251953125	1.2580518502207687
340.0	420.0	0.00823974609375	-0.9571533203125	0.9571887859774229
340.0	440.0	-0.018463134765625	-0.74725341796875	0.7474814767011642
340.0	460.0	0.051544189453125	-0.713348388671875	0.7152081704560849
340.0	480.0	0.09710693359375	-0.6488037109375	0.6560304961495708
340.0	500.0	-0.106353759765625	-0.725128173828125	0.7328860693829538
340.0	520.0	-0.242095947265625	-0.85125732421875	0.8850138302413733
340.0	540.0	-0.593292236328125	-0.8455810546875	1.0329583717331752
340.0	560.0	-0.90948486328125	-0.81390380859375	1.2204925752257265
340.0	580.0	-1.267547607421875	-0.94793701171875	1.582801792792513
340.0	600.0	-1.63104248046875	-0.63232421875	1.7493237238177073
340.0	620.0	-1.0635986328125	-1.0853271484375	1.5195976674291436
340.0	640.0	-0.866668701171875	-1.18988037109375	1.4720495695135898
340.0	660.0	-0.552398681640625	-1.15753173828125	1.2825849011300237
340.0	680.0	-0.190582275390625	-1.31689453125	1.330613696806562
340.0	700.0	-0.11102294921875	-1.6317138671875	1.6354865452290384
340.0	720.0	-0.158203125	-1.18756103515625	1.1980523531887701
340.0	740.0	-0.30316162109375	-1.092041015625	1.1333404379582828
340.0	760.0	-0.433258056640625	-0.93115234375	1.0270137442678795
340.0	780.0	-0.7921142578125	-0.4921875	0.9325736070606425
340.0	800.0	-0.930450439453125	-0.4586181640625	1.037337283956656
360.0	0.0	-2.134735107421875	-3.2507615089416504	3.8890287176718146
360.0	20.0	-2.66412353515625	-1.9979801177978516	3.3300869000206212
360.0	40.0	-2.7586669921875	-0.5980567932128906	2.8227496349646235
360.0	60.0	-1.52020263671875	-0.23871612548828125	1.538831194528749
360.0	80.0	-0.951934814453125	-0.07129669189453125	0.9546010209731651
360.0	100.0	-0.837738037109375	-0.0463104248046875	0.8390170881844179
360.0	120.0	-0.7425537109375	-0.12334442138671875	0.7527282776103716
360.0	140.0	-0.823394775390625	-0.209442138671875	0.8496145982691368
360.0	160.0	-0.752166748046875	-0.2365264892578125	0.7884792939500931
360.0	180.0	-0.567901611328125	-0.2199249267578125	0.6089985332975031
360.0	200.0	-0.2305908203125	-0.193328857421875	0.30091223558446295
360.0	220.0	0.15771484375	-0.0887908935546875	0.18099114541138955
360.0	240.0	0.6007080078125	0.47418212890625	0.7653096118722971
360.0	260.0	0.893585205078125	-0.027191162109375	0.8939988132158638
360.0	280.0	0.85760498046875	-0.661285400390625	1.0829518379386012
360.0	300.0	0.97100830078125	-0.92828369140625	1.3433420010990889
360.0	320.0	0.902252197265625	-1.179595947265625	1.4850944839558644
360.0	340.0	0.790130615234375	-1.41436767578125	1.6201056482296168
360.0	360.0	0.8416748046875	-1.42236328125	1.6527352421649415
360.0	380.0	0.758026123046875	-1.3072509765625	1.511128293344111
360.0	400.0	0.601226806640625	-1.345733642578125	1.4739310396995757
360.0	420.0	0.14654541015625	-0.801422119140625	0.8147103597510674
360.0	440.0	-0.10595703125	-0.345489501953125	0.36137222974535804
360.0	460.0	-0.180938720703125	-0.324737548828125	0.371743589411549
360.0	480.0	-0.271026611328125	-0.28564453125	0.3937616312961926
360.0	500.0	-0.40283203125	-0.565765380859375	0.6945243779594454
360.0	520.0	-0.44439697265625	-0.79034423828125	0.9067153270406368
360.0	540.0	-0.66278076171875	-0.81390380859375	1.049627432829334
360.0	560.0	-0.8516845703125	-0.79302978515625	1.16372799547547
360.0	580.0	-0.95782470703125	-0.87823486328125	1.299509386069272
360.0	600.0	-1.2689208984375	-0.544921875	1.3809779492609386
360.0	620.0	-1.1708984375	-1.3280029296875	1.7704787296656588
360.0	640.0	-1.0439453125	-1.43817138671875	1.7771209168391595
360.0	660.0	-0.9658203125	-1.45947265625	1.7501055140702313
360.0	680.0	-0.392242431640625	-1.582275390625	1.6301685609030885
360.0	700.0	-0.04681396484375	-1.644775390625	1.6454414705209095
360.0	720.0	-0.023681640625	-1.2276611328125	1.2278895215454697
360.0	740.0	-0.106414794921875	-1.0548095703125	1.0601638261142028
360.0	760.0	0.1197509765625	-0.5311279296875	0.544460443082693
360.0	780.0	-0.1273193359375	-0.18463134765625	0.22427426923507973
360.0	800.0	-0.03680419921875	-0.14385986328125	0.1484931289435083
380.0	0.0	-5.056182861328125	-2.172332525253296	5.503091288308929
380.0	20.0	-3.117279052734375	-1.4289894104003906	3.4292039058144352
380.0	40.0	-2.28839111328125	-0.4544563293457031	2.3330804620987613
380.0	60.0	-1.24346923828125	-0.11410903930664062	1.248693965470818
380.0	80.0	-0.8336181640625	-0.00917816162109375	0.8336686884522388
380.0	100.0	-0.874969482421875	-0.0241241455078125	0.8753019876397437
380.0	120.0	-0.874114990234375	-0.08914947509765625	0.878649329973357
380.0	140.0	-0.894866943359375	-0.1828765869140625	0.9133623007102316
380.0	160.0	-0.85882568359375	-0.2079925537109375	0.8836529053873298
380.0	180.0	-0.740478515625	-0.191192626953125	0.7647633965504887
380.0	200.0	-0.378082275390625	-0.18408203125	0.42051444825793843
380.0	220.0	-0.051361083984375	-0.0611724853515625	0.07987511447338996
380.0	240.0	0.3514404296875	0.2845458984375	0.4521910480499793
380.0	260.0	0.459747314453125	-0.532257080078125	0.7033243863539442
380.0	280.0	-0.184600830078125	-0.901153564453125	0.9198669540711337
380.0	300.0	-0.356536865234375	-0.82586669921875	0.8995411836873441
380.0	320.0	-0.42010498046875	-1.071197509765625	1.1506312613268965
380.0	340.0	-0.541748046875	-1.2430419921875	1.3559662018775933
380.0	360.0	-0.177001953125	-1.123321533203125	1.137181145802147
380.0	380.0	0.18408203125	-1.275787353515625	1.2889994436071446
380.0	400.0	0.112457275390625	-1.4075927734375	1.412077920874679
380.0	420.0	0.0098876953125	-0.7669677734375	0.7670315065303831
380.0	440.0	-0.2044677734375	-0.460906982421875	0.5042244706673085
380.0	460.0	-0.35125732421875	-0.37506103515625	0.5138603778360362
380.0	480.0	-0.48699951171875	-0.28839111328125	0.5659840621730436
380.0	500.0	-0.530670166015625	-0.3916015625	0.6595169511479537
380.0	520.0	-0.467193603515625	-0.75634765625	0.8890059843897471
380.0	540.0	-0.45245361328125	-0.84735107421875	0.9605821751161784
380.0	560.0	-0.50439453125	-0.8017578125	0.9472219555414098
380.0	580.0	-0.50341796875	-0.83306884765625	0.973361883471758
380.0	600.0	-0.650482177734375	-0.76422119140625	1.003574159165352
380.0	620.0	-1.17529296875	-1.46533203125	1.8784332631745104
380.0	640.0	-1.388763427734375	-1.64208984375	2.1506098932999054
380.0	660.0	-1.518157958984375	-1.7254638671875	2.2982665522948476
380.0	680.0	-0.773651123046875	-1.823486328125	1.980817621349953
380.0	700.0	0.04443359375	-1.70123291015625	1.7018130798804678
380.0	720.0	0.058349609375	-1.267822265625	1.2691642817731372
380.0	740.0	0.280303955078125	-0.8941650390625	0.9370706613239376
380.0	760.0	0.28558349609375	-0.35479736328125	0.4554548300682036
380.0	780.0	-0.1998291015625	-0.1240234375	0.23518818609911585
380.0	800.0	-0.349609375	-0.0736083984375	0.35727428036233505
400.0	0.0	-2.789642333984375	-1.2174623012542725	3.0437343521623466
400.0	20.0	-1.95953369140625	-0.7727947235107422	2.1064149573249447
400.0	40.0	-1.5086669921875	-0.3154029846191406	1.5412836001277441
400.0	60.0	-0.72265625	-0.017902374267578125	0.7228779638835859
400.0	80.0	-0.637481689453125	0.0474700927734375	0.6392466770315894
400.0	100.0	-0.7529296875	0.00263214111328125	0.7529342882919384
400.0	120.0	-0.808990478515625	-0.06233978271484375	0.8113888357858233
400.0	140.0	-0.848480224609375	-0.1609649658203125	0.8636135778082173
400.0	160.0	-0.809844970703125	-0.1835174560546875	0.8303779460281502
400.0	180.0	-0.760040283203125	-0.1530609130859375	0.7752992165649256
400.0	200.0	-0.565277099609375	-0.129638671875	0.5799520536978046
400.0	220.0	-0.26568603515625	-0.010955810546875	0.265911825727603
400.0	240.0	-0.018218994140625	0.041748046875	0.04555031465723728
400.0	260.0	0.2952880859375	-1.833740234375	1.8573632657243742
400.0	280.0	-0.4847412109375	-1.91033935546875	1.9708806393675677
400.0	300.0	-1.491302490234375	-1.129791259765625	1.8709386435749427
400.0	320.0	-1.76092529296875	-1.206878662109375	2.134810060045622
400.0	340.0	-1.98651123046875	-1.00250244140625	2.225137751646841
400.0	360.0	-1.33837890625	-0.763946533203125	1.5410621020218556
400.0	380.0	-0.063262939453125	-0.9957275390625	0.9977352011208747
400.0	400.0	0.02056884765625	-1.2550048828125	1.2551734276095565
400.0	420.0	-0.083648681640625	-0.658843994140625	0.6641329012745766
400.0	440.0	-0.397247314453125	-0.563079833984375	0.6891040039646347
400.0	460.0	-0.52545166015625	-0.509490966796875	0.7319019691246729
400.0	480.0	-0.721405029296875	-0.438140869140625	0.8440335523580371
400.0	500.0	-0.781158447265625	-0.60150146484375	0.9859069590704892
400.0	520.0	-0.623260498046875	-0.85748291015625	1.060061597095032
400.0	540.0	-0.448699951171875	-0.92926025390625	1.0319187301680066
400.0	560.0	-0.21844482421875	-0.865478515625	0.8926204132980681
400.0	580.0	0.149566650390625	-0.76397705078125	0.7784800042579694
400.0	600.0	0.445556640625	-0.79339599609375	0.909943913998346
400.0	620.0	-0.113616943359375	-1.54510498046875	1.549276673318121
400.0	640.0	-0.49945068359375	-1.735595703125	1.806029742293362
400.0	660.0	-1.10528564453125	-1.8873291015625	2.1871596863538736
400.0	680.0	-0.908660888671875	-1.99114990234375	2.188685117646092
400.0	700.0	-0.340484619140625	-1.98406982421875	2.0130729850769837
400.0	720.0	-0.281402587890625	-1.3841552734375	1.4124706147231458
400.0	740.0	0.30902099609375	-0.80426025390625	0.8615848954340595
400.0	760.0	-0.094085693359375	-0.06591796875	0.11487948598004918
400.0	780.0	-0.691650390625	0.10516357421875	0.6995996284977413
400.0	800.0	-0.9521484375	0.16607666015625	0.9665237214276461
420.0	0.0	-0.47283935546875	-1.0004942417144775	1.106601004781728
420.0	20.0	-0.444366455078125	-0.5681953430175781	0.7213234324667143
420.0	40.0	-0.4521484375	-0.2502593994140625	0.516786200017743
420.0	60.0	-0.31170654296875	0.08337783813476562	0.32266520237167867
420.0	80.0	-0.465240478515625	0.11190032958984375	0.4785085021311151
420.0	100.0	-0.68255615234375	0.05217742919921875	0.6845475770318261
420.0	120.0	-0.781494140625	-0.0151519775390625	0.7816410136722302
420.0	140.0	-0.79986572265625	-0.108612060546875	0.8072061409433423
420.0	160.0	-0.79107666015625	-0.1417083740234375	0.8036688033713474
420.0	180.0	-0.726318359375	-0.1063385009765625	0.7340614660606658
420.0	200.0	-0.754119873046875	-0.1023101806640625	0.76102835426267
420.0	220.0	-0.720855712890625	0.0608062744140625	0.723415759999165
420.0	240.0	-0.56646728515625	-0.1334381103515625	0.5819715752908281
420.0	260.0	-0.052886962890625	-1.835968017578125	1.8367295915331534
420.0	280.0	-0.843170166015625	-1.933258056640625	2.1091284082351893
420.0	300.0	-1.6942138671875	-1.449188232421875	2.229463424405178
420.0	320.0	-1.868194580078125	-1.395843505859375	2.3320656255523926
420.0	340.0	-2.42041015625	-0.8753662109375	2.5738398022661055
420.0	360.0	-1.85418701171875	-0.72869873046875	1.9922377654821415
420.0	380.0	0.03485107421875	-0.67559814453125	0.6764964525171352
420.0	400.0	-0.007720947265625	-0.8345947265625	0.8346304395555033
420.0	420.0	0.017486572265625	-0.552886962890625	0.5531634242644937
420.0	440.0	-0.289520263671875	-0.57208251953125	0.6411711099463661
420.0	460.0	-0.726409912109375	-0.590362548828125	0.9360551797140969
420.0	480.0	-1.0858154296875	-0.568267822265625	1.2255298711863234
420.0	500.0	-1.179168701171875	-0.608367919921875	1.326857321573588
420.0	520.0	-0.750213623046875	-0.887939453125	1.1624357842999513
420.0	540.0	0.08184814453125	-0.9954833984375	0.9988424877466331
420.0	560.0	0.836334228515625	-0.88421630859375	1.2170839832032887
420.0	580.0	1.297607421875	-0.709228515625	1.4787799392339365
420.0	600.0	1.189422607421875	-0.916015625	1.501269717369398
420.0	620.0	-0.235595703125	-1.70361328125	1.7198266038709702
420.0	640.0	-1.0172119140625	-1.9306640625	2.1822428371608185
420.0	660.0	-1.513397216796875	-2.0947265625	2.5842311250063514
420.0	680.0	-1.71087646484375	-2.184814453125	2.7749797247079373
420.0	700.0	-1.46832275390625	-2.2916259765625	2.7216761978778568
420.0	720.0	-0.77728271484375	-1.29730224609375	1.5123364495094203
420.0	740.0	-0.0648193359375	-0.616943359375	0.6203391451361818
420.0	760.0	-0.699310302734375	0.21630859375	0.7320002098637307
420.0	780.0	-1.2430419921875	0.33880615234375	1.2883877534373902
420.0	800.0	-1.527740478515625	0.38873291015625	1.5764213412453214
440.0	0.0	0.395172119140625	-0.20389294624328613	0.44467216831488326
440.0	20.0	0.39581298828125	-0.16548919677734375	0.42901584579376945
440.0	40.0	0.332672119140625	-0.06686019897460938	0.33932436555667284
440.0	60.0	0.519927978515625	0.21012496948242188	0.5607830290257837
440.0	80.0	0.033538818359375	0.19834136962890625	0.2011570313044353
440.0	100.0	-0.40447998046875	0.1092681884765625	0.41897922575343755
440.0	120.0	-0.59393310546875	0.03585052490234375	0.5950141123599733
440.0	140.0	-0.6378173828125	-0.0666961669921875	0.6412950900398637
440.0	160.0	-0.6282958984375	-0.0989837646484375	0.6360452198211717
440.0	180.0	-0.661346435546875	-0.06817626953125	0.6648511950337117
440.0	200.0	-1.046234130859375	-0.015289306640625	1.0463458412363587
440.0	220.0	-1.3802490234375	0.254608154296875	1.4035357775755606
440.0	240.0	-1.114593505859375	-0.0927886962890625	1.1184491161706538
440.0	260.0	-0.60467529296875	-1.68310546875	1.7884284243052617
440.0	280.0	-1.983001708984375	-1.794342041015625	2.6743147043665356
440.0	300.0	-2.579254150390625	-1.597686767578125	3.0339998318393993
440.0	320.0	-2.736480712890625	-1.526031494140625	3.133224986037781
440.0	340.0	-3.475616455078125	-1.030120849609375	3.6250598212456815
440.0	360.0	-3.5279541015625	-0.819976806640625	3.621991455837551
440.0	380.0	-0.030914306640625	-0.5177001953125	0.5186223930584479
440.0	400.0	-0.23822021484375	-0.570526123046875	0.6182628307112602
440.0	420.0	-0.11572265625	-0.3074951171875	0.32854981397606975
440.0	440.0	-0.1243896484375	-0.4317626953125	0.4493237248375825
440.0	460.0	-0.354217529296875	-0.503997802734375	0.6160225996035051
440.0	480.0	-0.475982666015625	-0.460723876953125	0.6624394229981034
440.0	500.0	-0.57568359375	-0.432586669921875	0.7200991786601428
440.0	520.0	-0.3861083984375	-0.6973876953125	0.7971381893481528
440.0	540.0	0.206573486328125	-0.8514404296875	0.8761412046925945
440.0	560.0	0.93621826171875	-0.78448486328125	1.221442235348475
440.0	580.0	1.380340576171875	-0.64581298828125	1.5239470207521197
440.0	600.0	0.921142578125	-1.03460693359375	1.3852491314832267
440.0	620.0	-0.3564453125	-1.77899169921875	1.8143496704583817
440.0	640.0	-1.104248046875	-2.1680908203125	2.4331012215176298
440.0	660.0	-1.529815673828125	-2.42529296875	2.867469612769835
440.0	680.0	-1.780914306640625	-2.5509033203125	3.1110711205593797
440.0	700.0	-1.617919921875	-2.52899169921875	3.002243142771309
440.0	720.0	-0.698577880859375	-1.07330322265625	1.2806212802348191
440.0	740.0	-0.2193603515625	-0.2933349609375	0.36628453850228
440.0	760.0	-1.56787109375	0.51885986328125	1.651494875662973
440.0	780.0	-2.23565673828125	0.6297607421875	2.3226621889166124
440.0	800.0	-2.63177490234375	0.681640625	2.7186160225851768
460.0	0.0	0.59149169921875	0.07525253295898438	0.5962594854267957
460.0	20.0	0.64422607421875	0.05682182312011719	0.6467271095956905
460.0	40.0	0.649169921875	0.0871429443359375	0.6549927329480304
460.0	60.0	1.01177978515625	0.3325157165527344	1.065018795799119
460.0	80.0	0.95166015625	0.32196807861328125	1.0046494396752046
460.0	100.0	0.460235595703125	0.19277191162109375	0.49897676645537425
460.0	120.0	9.1552734375e-05	0.0899658203125	0.089965866896308
460.0	140.0	-0.282470703125	-0.0098114013671875	0.282641047480227
460.0	160.0	-0.412933349609375	-0.0435638427734375	0.4152249506193084
460.0	180.0	-0.494903564453125	-0.07562255859375	0.50064788971559
460.0	200.0	-0.948150634765625	-0.0699005126953125	0.9507237810644715
460.0	220.0	-1.517425537109375	0.2132720947265625	1.5323397949086655
460.0	240.0	-1.49322509765625	-0.066802978515625	1.494718645835756
460.0	260.0	-1.2064208984375	-1.63421630859375	2.0312839110918315
460.0	280.0	-2.19903564453125	-1.883819580078125	2.8956059773741134
460.0	300.0	-2.468231201171875	-1.735748291015625	3.017447164773895
460.0	320.0	-2.413177490234375	-1.697601318359375	2.950470443076725
460.0	340.0	-2.74188232421875	-1.354827880859375	3.058345511320969
460.0	360.0	-2.735107421875	-0.791290283203125	2.847271135927766
460.0	380.0	0.326019287109375	-0.337371826171875	0.4691570362488992
460.0	400.0	-0.093505859375	-0.2315673828125	0.2497334549476465
460.0	420.0	-0.1884765625	-0.041748046875	0.1930448497880573
460.0	440.0	-0.112823486328125	-0.176055908203125	0.20910481075398477
460.0	460.0	-0.07257080078125	-0.3212890625	0.32938303357665644
460.0	480.0	-0.022003173828125	-0.318267822265625	0.3190275009277635
460.0	500.0	0.075836181640625	-0.345489501953125	0.35371474722669993
460.0	520.0	0.168853759765625	-0.5064697265625	0.533875618577287
460.0	540.0	0.614288330078125	-0.64764404296875	0.8926326001570184
460.0	560.0	1.04718017578125	-0.649169921875	1.2320746357329344
460.0	580.0	1.307373046875	-0.49005126953125	1.3962000323966515
460.0	600.0	0.99652099609375	-0.68463134765625	1.2090385344765868
460.0	620.0	-0.192413330078125	-1.221435546875	1.2364981539661044
460.0	640.0	-1.03448486328125	-1.87408447265625	2.140642787344325
460.0	660.0	-1.443359375	-2.49920654296875	2.886056068377432
460.0	680.0	-1.6651611328125	-2.5762939453125	3.0675808205951567
460.0	700.0	-1.10638427734375	-1.30255126953125	1.7090131593732458
460.0	720.0	-0.809661865234375	-0.252685546875	0.848175878939224
460.0	740.0	-1.208099365234375	0.3062744140625	1.246317813797519
460.0	760.0	-2.6209716796875	0.8194580078125	2.746088850035983
460.0	780.0	-3.214202880859375	0.87213134765625	3.3304223826550006
460.0	800.0	-3.611846923828125	0.9024658203125	3.7228863477144993
480.0	0.0	0.51080322265625	0.19549155235290527	0.5469340721854502
480.0	20.0	0.26312255859375	0.24246597290039062	0.35780333823967375
480.0	40.0	0.276275634765625	0.25037384033203125	0.3728475375911158
480.0	60.0	0.442474365234375	0.3892707824707031	0.5893346298792533
480.0	80.0	0.4129638671875	0.41580963134765625	0.5860348156244037
480.0	100.0	0.53155517578125	0.29750823974609375	0.6091486334357608
480.0	120.0	0.3494873046875	0.156158447265625	0.3827882401408701
480.0	140.0	0.1497802734375	0.085296630859375	0.17236486169452506
480.0	160.0	-0.140777587890625	0.0609130859375	0.15339078619894972
480.0	180.0	-0.3270263671875	-0.0784149169921875	0.336296214731515
480.0	200.0	-0.71868896484375	-0.1881103515625	0.7428992748368707
480.0	220.0	-1.291839599609375	-0.00848388671875	1.291867457385922
480.0	240.0	-1.51165771484375	-0.146942138671875	1.5187827491001116
480.0	260.0	-1.486602783203125	-1.49713134765625	2.109831772242113
480.0	280.0	-2.17108154296875	-1.7994384765625	2.8198535240599183
480.0	300.0	-2.16180419921875	-1.744110107421875	2.7776460290272706
480.0	320.0	-1.99017333984375	-1.719085693359375	2.629837550826611
480.0	340.0	-2.026580810546875	-1.538177490234375	2.544212996810713
480.0	360.0	-1.57958984375	-0.98016357421875	1.8589848591915492
480.0	380.0	0.763580322265625	-0.3096923828125	0.8239928886364006
480.0	400.0	0.2630615234375	-0.091156005859375	0.2784075834410636
480.0	420.0	0.089508056640625	0.14837646484375	0.17328377743779108
480.0	440.0	0.083892822265625	0.0592041015625	0.10267975101992875
480.0	460.0	0.173675537109375	-0.04833984375	0.18027737707212269
480.0	480.0	0.432586669921875	-0.097747802734375	0.4434927958078863
480.0	500.0	0.72021484375	-0.190032958984375	0.7448637101229957
480.0	520.0	1.0023193359375	-0.3175048828125	1.0514054412090372
480.0	540.0	1.343597412109375	-0.37701416015625	1.3954904810801585
480.0	560.0	1.463623046875	-0.4449462890625	1.529761296246623
480.0	580.0	1.410797119140625	-0.35986328125	1.4559704985223785
480.0	600.0	0.711944580078125	-0.59002685546875	0.9246603567131874
480.0	620.0	-0.328887939453125	-1.02239990234375	1.073996665278916
480.0	640.0	-1.014007568359375	-1.66949462890625	1.953310949295301
480.0	660.0	-0.831085205078125	-1.08184814453125	1.3642206661407301
480.0	680.0	-0.874237060546875	0.7896728515625	1.1780804940786052
480.0	700.0	-1.330078125	3.0640869140625	3.34031981036735
480.0	720.0	-0.002532958984375	0.21893310546875	0.21894775758478857
480.0	740.0	-2.468048095703125	0.85052490234375	2.6104892285184147
480.0	760.0	-3.163970947265625	1.0157470703125	3.3230188482747676
480.0	780.0	-3.3900146484375	1.0003662109375	3.534534180426931
480.0	800.0	-3.55865478515625	1.0001220703125	3.696521071959639
500.0	0.0	0.096649169921875	0.27418947219848633	0.2907248333236636
500.0	20.0	-0.040313720703125	0.2826194763183594	0.285480234817392
500.0	40.0	-0.134796142578125	0.2706489562988281	0.3023588225926063
500.0	60.0	-0.178802490234375	0.24157333374023438	0.30054617962699914
500.0	80.0	-0.228607177734375	0.24219512939453125	0.3330461265562322
500.0	100.0	-0.239166259765625	0.16913604736328125	0.2929291763002664
500.0	120.0	-0.012786865234375	0.113067626953125	0.1137883657819775
500.0	140.0	0.410858154296875	0.206298828125	0.4597430036857364
500.0	160.0	0.868255615234375	0.3302154541015625	0.9289295234373403
500.0	180.0	0.268280029296875	0.043304443359375	0.27175255092491296
500.0	200.0	0.1007080078125	-0.14544677734375	0.17690920800581567
500.0	220.0	-0.290130615234375	-0.0233612060546875	0.2910696133996239
500.0	240.0	-0.95440673828125	-0.06573486328125	0.956667807719722
500.0	260.0	-1.468597412109375	-1.221221923828125	1.9100160591190902
500.0	280.0	-2.192962646484375	-1.7999267578125	2.837044501301517
500.0	300.0	-2.201751708984375	-1.96014404296875	2.947859436472759
500.0	320.0	-1.9769287109375	-2.025848388671875	2.8306022013015952
500.0	340.0	-1.933441162109375	-2.369598388671875	3.0582987510927047
500.0	360.0	-1.09881591796875	-1.8988037109375	2.1938213132002176
500.0	380.0	1.198883056640625	-0.477691650390625	1.2905463557551458
500.0	400.0	0.4117431640625	-0.119110107421875	0.42862530354873984
500.0	420.0	0.121978759765625	0.302978515625	0.32661108181488335
500.0	440.0	0.198638916015625	0.235076904296875	0.30776382160621907
500.0	460.0	0.36663818359375	0.226043701171875	0.4307195288217197
500.0	480.0	0.8199462890625	0.210296630859375	0.8464848432772846
500.0	500.0	1.203582763671875	0.03558349609375	1.204108655480178
500.0	520.0	1.7132568359375	0.0208740234375	1.7133839939549578
500.0	540.0	1.84783935546875	-0.00311279296875	1.8478419773073755
500.0	560.0	2.071380615234375	-0.10870361328125	2.074230972844909
500.0	580.0	1.474884033203125	-0.1153564453125	1.4793883941929018
500.0	600.0	0.9818115234375	-0.24420166015625	1.0117254164929006
500.0	620.0	0.891632080078125	-0.14385986328125	0.9031630121344341
500.0	640.0	0.973846435546875	0.10882568359375	0.9799081127519053
500.0	660.0	0.877471923828125	0.52691650390625	1.0235223393729205
500.0	680.0	0.850982666015625	0.76007080078125	1.1409991761869556
500.0	700.0	0.58270263671875	1.25665283203125	1.3851782206962195
500.0	720.0	1.2314453125	0.138671875	1.2392285691486613
500.0	740.0	-2.09857177734375	1.167236328125	2.401342156036586
500.0	760.0	-3.10552978515625	1.187255859375	3.3247393464921267
500.0	780.0	-3.3607177734375	1.16497802734375	3.556908454949669
500.0	800.0	-3.52239990234375	1.15997314453125	3.7084820032009023
520.0	0.0	-0.51910400390625	0.48674941062927246	0.7116136280450538
520.0	20.0	-0.3419189453125	0.41075706481933594	0.5344435718227029
520.0	40.0	-0.31927490234375	0.37713623046875	0.49413378714553535
520.0	60.0	-0.29205322265625	0.3648681640625	0.4673583871187513
520.0	80.0	-0.35284423828125	0.29460906982421875	0.4596667929173989
520.0	100.0	-0.36865234375	0.23044586181640625	0.43475262596179265
520.0	120.0	-0.2147216796875	0.21994781494140625	0.3073799619775506
520.0	140.0	0.53594970703125	0.373504638671875	0.6532593692985127
520.0	160.0	1.57928466796875	0.686248779296875	1.7219400249624306
520.0	180.0	1.14764404296875	0.284393310546875	1.1823562933589304
520.0	200.0	0.94525146484375	0.0861663818359375	0.9491706786178931
520.0	220.0	0.82073974609375	0.19189453125	0.842874392742887
520.0	240.0	0.44744873046875	0.226531982421875	0.5015247805024999
520.0	260.0	-0.3477783203125	-0.565521240234375	0.6639006199994164
520.0	280.0	-0.5322265625	-1.472747802734375	1.5659665399648537
520.0	300.0	-0.4989013671875	-1.61138916015625	1.6868543504554925
520.0	320.0	-0.47540283203125	-1.902069091796875	1.9605801903192641
520.0	340.0	0.0340576171875	-2.16845703125	2.1687244678995197
520.0	360.0	1.333251953125	-1.709503173828125	2.1679395452456833
520.0	380.0	1.78216552734375	-0.87274169921875	1.984387069199872
520.0	400.0	1.210205078125	-0.228179931640625	1.2315284862004037
520.0	420.0	0.73004150390625	0.419189453125	0.8418315716560741
520.0	440.0	0.53857421875	0.49517822265625	0.7316171548666526
520.0	460.0	0.822265625	0.602264404296875	1.019236562697645
520.0	480.0	1.18145751953125	0.6204833984375	1.3344817414237946
520.0	500.0	1.7421875	0.462127685546875	1.8024370399282081
520.0	520.0	2.84246826171875	0.64385986328125	2.91447788504613
520.0	540.0	2.61859130859375	0.42071533203125	2.65217303961278
520.0	560.0	3.09478759765625	0.2769775390625	3.1071573554862106
520.0	580.0	1.81494140625	0.13104248046875	1.8196660242495408
520.0	600.0	1.56121826171875	0.12396240234375	1.5661319031036145
520.0	620.0	1.28497314453125	0.3001708984375	1.3195675619062879
520.0	640.0	1.06451416015625	0.4915771484375	1.1725350698546761
520.0	660.0	0.8406982421875	0.7811279296875	1.1475776126062378
520.0	680.0	0.74920654296875	0.87481689453125	1.1517877595219033
520.0	700.0	1.08624267578125	0.449951171875	1.1757462344230984
520.0	720.0	2.7305908203125	-1.78131103515625	3.260244658295497
520.0	740.0	-1.9566650390625	1.59423828125	2.5239123939812984
520.0	760.0	-3.09161376953125	1.3406982421875	3.36979932289148
520.0	780.0	-3.3519287109375	1.3072509765625	3.5978231194613697
520.0	800.0	-3.50927734375	1.304443359375	3.743874991659656
540.0	0.0	-1.10699462890625	0.6332781314849854	1.2753345836463468
540.0	20.0	-0.73223876953125	0.5051651000976562	0.8895872042477422
540.0	40.0	-0.5511474609375	0.4612464904785156	0.7186875876739492
540.0	60.0	-0.44482421875	0.42012786865234375	0.6118627391865833
540.0	80.0	-0.461181640625	0.329376220703125	0.5667249777575013
540.0	100.0	-0.50579833984375	0.19243621826171875	0.5411687894618142
540.0	120.0	-0.46820068359375	0.15959930419921875	0.49465525168396784
540.0	140.0	-0.24407958984375	0.2407379150390625	0.34282588863101937
540.0	160.0	0.57757568359375	0.6406097412109375	0.8625395705781457
540.0	180.0	0.79193115234375	0.31365966796875	0.8517847952169411
540.0	200.0	0.79541015625	0.1557769775390625	0.8105206865940283
540.0	220.0	0.869384765625	0.2702178955078125	0.9104106665420322
540.0	240.0	0.8682861328125	0.4231109619140625	0.9658901047874596
540.0	260.0	0.75335693359375	0.43743896484375	0.8711483899757546
540.0	280.0	-0.1168212890625	-0.819580078125	0.8278639489901739
540.0	300.0	-0.37164306640625	-1.493408203125	1.5389563443999579
540.0	320.0	-0.60400390625	-1.856048583984375	1.9518547755598166
540.0	340.0	-0.243896484375	-2.21746826171875	2.230840869900957
540.0	360.0	0.9876708984375	-2.042388916015625	2.26866619137409
540.0	380.0	2.26373291015625	-1.940338134765625	2.9815094777226903
540.0	400.0	2.46905517578125	-0.489227294921875	2.5170571720063797
540.0	420.0	2.20166015625	0.481781005859375	2.253756948125872
540.0	440.0	2.02911376953125	0.658294677734375	2.1332263293974982
540.0	460.0	2.56549072265625	1.182373046875	2.8248448930891334
540.0	480.0	2.7835693359375	1.121185302734375	3.000885657774902
540.0	500.0	3.08831787109375	0.941192626953125	3.228552436301439
540.0	520.0	4.06890869140625	1.42498779296875	4.3112188704716985
540.0	540.0	2.0772705078125	0.43853759765625	2.123056284507247
540.0	560.0	1.680908203125	0.32470703125	1.7119833654203842
540.0	580.0	1.44415283203125	0.44049072265625	1.5098375670945883
540.0	600.0	1.24932861328125	0.649169921875	1.4079217206330914
540.0	620.0	1.0438232421875	0.806396484375	1.3190307998463053
540.0	640.0	2.18072509765625	-1.22119140625	2.499374002074662
540.0	660.0	3.44378662109375	-3.79266357421875	5.122886225442651
540.0	680.0	3.18359375	-2.67816162109375	4.160266678199676
540.0	700.0	3.05401611328125	-2.21612548828125	3.7733574704752426
540.0	720.0	2.90374755859375	-1.3106689453125	3.1858441531634507
540.0	740.0	2.49090576171875	3.4658203125	4.268081764950299
540.0	760.0	-3.0970458984375	1.48004150390625	3.4325232920278363
540.0	780.0	-3.32098388671875	1.444091796875	3.6213719905095694
540.0	800.0	-3.4710693359375	1.45135498046875	3.7622803742168185
560.0	0.0	-1.2166748046875	0.5957651138305664	1.354707957907871
560.0	20.0	-0.9849853515625	0.4868793487548828	1.0987482163974969
560.0	40.0	-0.7945556640625	0.4490203857421875	0.9126543760404939
560.0	60.0	-0.7042236328125	0.3592185974121094	0.7905497617091273
560.0	80.0	-0.7125244140625	0.17041015625	0.7326190428785334
560.0	100.0	-0.77728271484375	0.02780914306640625	0.7777800249639728
560.0	120.0	-0.80364990234375	-0.0963287353515625	0.8094024899835374
560.0	140.0	-0.73724365234375	-0.1915130615234375	0.761712186889006
560.0	160.0	-0.632080078125	-0.378570556640625	0.7367773690319883
560.0	180.0	-0.58447265625	-0.2685699462890625	0.6432247678328631
560.0	200.0	-0.61383056640625	-0.4266815185546875	0.747559417391522
560.0	220.0	-0.68975830078125	-0.3087921142578125	0.755724211154074
560.0	240.0	-0.7606201171875	-0.1258392333984375	0.7709594511598081
560.0	260.0	-0.8331298828125	-0.14947509765625	0.8464326355088841
560.0	280.0	-0.941650390625	-0.696533203125	1.171265965193127
560.0	300.0	-1.08447265625	-1.227569580078125	1.6379890158627788
560.0	320.0	-1.18426513671875	-1.556793212890625	1.9560391155980994
560.0	340.0	-1.26220703125	-1.926055908203125	2.3027935103393666
560.0	360.0	-1.072021484375	-1.81353759765625	2.106691406227875
560.0	380.0	-0.31817626953125	-1.249267578125	1.2891491846357914
560.0	400.0	1.12835693359375	-0.060638427734375	1.129985127560176
560.0	420.0	2.24285888671875	0.4400634765625	2.2856228580274447
560.0	440.0	2.13653564453125	0.95831298828125	2.3416123385097505
560.0	460.0	2.01495361328125	1.5826416015625	2.562185103124183
560.0	480.0	2.11834716796875	1.382598876953125	2.529619413784071
560.0	500.0	2.22161865234375	1.26043701171875	2.554269151235271
560.0	520.0	2.302001953125	1.67364501953125	2.8461027113568957
560.0	540.0	1.32501220703125	1.9232177734375	2.335470820380276
560.0	560.0	0.69281005859375	2.3177490234375	2.419079641709665
560.0	580.0	0.54193115234375	2.36395263671875	2.425275539506832
560.0	600.0	0.505615234375	2.45306396484375	2.5046296294755885
560.0	620.0	0.63018798828125	2.34906005859375	2.4321225420308163
560.0	640.0	0.897216796875	2.5596923828125	2.7123832832442707
560.0	660.0	2.16387939453125	1.78045654296875	2.802213327974364
560.0	680.0	2.20440673828125	1.92059326171875	2.9237112622041264
560.0	700.0	2.41851806640625	2.00030517578125	3.1385427245444157
560.0	720.0	2.41094970703125	1.82501220703125	3.0237969584029853
560.0	740.0	1.4246826171875	1.5252685546875	2.0871427176009596
560.0	760.0	-1.39373779296875	1.7325439453125	2.2235587597336854
560.0	780.0	-1.9488525390625	1.4610595703125	2.435717817607799
560.0	800.0	-3.28521728515625	1.1114501953125	3.4681369850900636
580.0	0.0	-1.0074462890625	0.490389347076416	1.120459609745856
580.0	20.0	-0.9683837890625	0.42626953125	1.0580514525254143
580.0	40.0	-0.9652099609375	0.40259552001953125	1.0458075451213609
580.0	60.0	-0.906494140625	0.27294158935546875	0.946693581993322
580.0	80.0	-0.864501953125	0.1475067138671875	0.8769959279226078
580.0	100.0	-0.8876953125	0.007171630859375	0.8877242815895349
580.0	120.0	-0.87127685546875	-0.03372955322265625	0.8719294935005428
580.0	140.0	-0.825927734375	-0.0385894775390625	0.826828742961055
580.0	160.0	-0.73284912109375	-0.2554168701171875	0.7760835082826733
580.0	180.0	-0.6448974609375	-0.346893310546875	0.7322757021954265
580.0	200.0	-0.6614990234375	-0.407806396484375	0.7771016761160263
580.0	220.0	-0.7288818359375	-0.3437957763671875	0.8058934585958233
580.0	240.0	-0.76190185546875	-0.1944122314453125	0.7863145382747732
580.0	260.0	-0.80133056640625	-0.08306884765625	0.8056246707418404
580.0	280.0	-0.7672119140625	0.038421630859375	0.7681733806878099
580.0	300.0	-0.77471923828125	0.1497802734375	0.7890652878400446
580.0	320.0	-0.88482666015625	-0.280242919921875	0.9281456311859698
580.0	340.0	-1.03533935546875	-0.95733642578125	1.4101136880089014
580.0	360.0	-1.048828125	-0.9410400390625	1.4091120576127958
580.0	380.0	-0.7445068359375	-0.175079345703125	0.7648157987708556
580.0	400.0	-0.285888671875	1.05865478515625	1.0965775334378673
580.0	420.0	0.25079345703125	2.649322509765625	2.661166495888695
580.0	440.0	0.89337158203125	4.713409423828125	4.797326461708938
580.0	460.0	1.072998046875	4.87255859375	4.989303764867854
580.0	480.0	1.38079833984375	2.61090087890625	2.953541510591765
580.0	500.0	1.749267578125	1.591827392578125	2.3651324503379034
580.0	520.0	1.37945556640625	2.41815185546875	2.7839461301893302
580.0	540.0	0.9603271484375	2.342041015625	2.53128116788631
580.0	560.0	0.62744140625	2.51287841796875	2.5900271546395235
580.0	580.0	0.498046875	2.55572509765625	2.603801348891139
580.0	600.0	0.464599609375	2.622314453125	2.6631533729959433
580.0	620.0	0.60882568359375	2.50469970703125	2.5776325058871032
580.0	640.0	0.85870361328125	2.76385498046875	2.8941779918526414
580.0	660.0	2.1185302734375	2.09869384765625	2.982060761564285
580.0	680.0	2.17596435546875	2.1851806640625	3.0838021030641967
580.0	700.0	2.41546630859375	2.3101806640625	3.342366255897126
580.0	720.0	2.41400146484375	2.10089111328125	3.200179142193746
580.0	740.0	1.4188232421875	1.67633056640625	2.196165649590064
580.0	760.0	-1.33673095703125	1.9659423828125	2.3773470726892554
580.0	780.0	-2.71124267578125	1.40234375	3.0524424384648983
580.0	800.0	-3.63671875	1.54132080078125	3.949859880745457
600.0	0.0	-1.14166259765625	0.44754624366760254	1.2262508418379159
600.0	20.0	-1.0975341796875	0.38072967529296875	1.1616954683698317
600.0	40.0	-1.196533203125	0.3483772277832031	1.2462176370997493
600.0	60.0	-1.17742919921875	0.23596954345703125	1.200841848293199
600.0	80.0	-1.00128173828125	0.159149169921875	1.01385086561207
600.0	100.0	-1.0208740234375	-0.021728515625	1.0211052345966771
600.0	120.0	-0.97418212890625	0.00688934326171875	0.9742064890621963
600.0	140.0	-0.9383544921875	0.132415771484375	0.9476513544264384
600.0	160.0	-0.8699951171875	0.123016357421875	0.8786492634284959
600.0	180.0	-0.77813720703125	-0.1141815185546875	0.7864699181442663
600.0	200.0	-0.73089599609375	-0.46246337890625	0.864916952045259
600.0	220.0	-0.78509521484375	-0.3328094482421875	0.8527230647811886
600.0	240.0	-0.81005859375	-0.189056396484375	0.8318276542408798
600.0	260.0	-0.8306884765625	-0.072021484375	0.8338047968831227
600.0	280.0	-0.78863525390625	0.194091796875	0.8121682026021098
600.0	300.0	-0.74774169921875	0.580169677734375	0.9464219480300275
600.0	320.0	-0.795654296875	0.256195068359375	0.8358837677496288
600.0	340.0	-0.909423828125	-0.397674560546875	0.9925707809862628
600.0	360.0	-0.87847900390625	-0.28173828125	0.9225517976925856
600.0	380.0	-0.63311767578125	0.374847412109375	0.7357639388769659
600.0	400.0	-0.1695556640625	1.681915283203125	1.690440221684258
600.0	420.0	0.16864013671875	2.413726806640625	2.4196108349914596
600.0	440.0	0.50140380859375	3.193328857421875	3.232453398104235
600.0	460.0	0.66278076171875	3.14910888671875	3.2180996128950845
600.0	480.0	1.06585693359375	2.233062744140625	2.474392899714742
600.0	500.0	1.6636962890625	1.55181884765625	2.275088367114892
600.0	520.0	1.2840576171875	2.693603515625	2.98400802003691
600.0	540.0	0.9095458984375	2.51885986328125	2.6780456964386765
600.0	560.0	0.60247802734375	2.66827392578125	2.7354461274965916
600.0	580.0	0.47393798828125	2.7073974609375	2.7485665770046213
600.0	600.0	0.44097900390625	2.7728271484375	2.8076739264021002
600.0	620.0	0.61273193359375	2.682373046875	2.7514660792106826
600.0	640.0	0.92523193359375	3.02569580078125	3.1639989269604563
600.0	660.0	2.23675537109375	2.61602783203125	3.441900086882079
600.0	680.0	2.26220703125	2.57574462890625	3.428125004368472
600.0	700.0	2.44561767578125	2.55426025390625	3.536282124036331
600.0	720.0	2.4200439453125	2.26922607421875	3.3175291518173475
600.0	740.0	1.43902587890625	1.8441162109375	2.3391366098636452
600.0	760.0	-1.35284423828125	2.15576171875	2.5450925564856632
600.0	780.0	-2.791015625	1.76824951171875	3.304008861169676
600.0	800.0	-3.67559814453125	1.8134765625	4.098624032869859
620.0	0.0	-1.2010498046875	0.42056775093078613	1.2725556437589916
620.0	20.0	-1.1827392578125	0.36074256896972656	1.2365303688295493
620.0	40.0	-1.35870361328125	0.3104209899902344	1.3937132774606267
620.0	60.0	-1.46929931640625	0.16810226440429688	1.4788843269470826
620.0	80.0	-1.30865478515625	0.15166473388671875	1.3174139585632452
620.0	100.0	-1.139404296875	0.00229644775390625	1.1394066110961
620.0	120.0	-1.02886962890625	-0.05584716796875	1.030384209630473
620.0	140.0	-0.9744873046875	0.08837890625	0.9784867592701777
620.0	160.0	-0.9324951171875	0.139373779296875	0.9428532197187552
620.0	180.0	-0.87542724609375	0.1436004638671875	0.8871267983925176
620.0	200.0	-0.8304443359375	-0.200164794921875	0.8542269840134948
620.0	220.0	-0.87286376953125	-0.233062744140625	0.9034430822507091
620.0	240.0	-0.89703369140625	-0.118194580078125	0.904786937503945
620.0	260.0	-0.92474365234375	-0.05120849609375	0.9261604248845023
620.0	280.0	-0.89202880859375	0.2093505859375	0.9162658256169766
620.0	300.0	-0.85235595703125	0.544464111328125	1.01141081960348
620.0	320.0	-0.87664794921875	0.27935791015625	0.9200828597666123
620.0	340.0	-0.95159912109375	-0.16107177734375	0.9651347080708849
620.0	360.0	-0.89263916015625	0.16705322265625	0.9081362504846362
620.0	380.0	-0.64715576171875	0.869384765625	1.083808308985778
620.0	400.0	-0.2403564453125	1.93048095703125	1.9453863231408695
620.0	420.0	0.0367431640625	2.473358154296875	2.4736310597039664
620.0	440.0	0.34014892578125	3.091461181640625	3.110117928519912
620.0	460.0	0.5146484375	3.11669921875	3.158904404121475
620.0	480.0	0.90106201171875	2.280731201171875	2.4522739571592616
620.0	500.0	1.48162841796875	1.48480224609375	2.097584439048313
620.0	520.0	1.11004638671875	2.68109130859375	2.9018017826316633
620.0	540.0	0.80718994140625	2.69439697265625	2.81270877407644
620.0	560.0	0.50885009765625	2.8060302734375	2.8517949290460045
620.0	580.0	0.38665771484375	2.8287353515625	2.8550390325926562
620.0	600.0	0.39605712890625	2.90704345703125	2.9338989264161204
620.0	620.0	0.63671875	2.85321044921875	2.9233919740829526
620.0	640.0	1.04949951171875	3.2823486328125	3.446050169748546
620.0	660.0	2.3004150390625	2.965087890625	3.7528196800640363
620.0	680.0	2.2601318359375	2.71697998046875	3.5341443278516773
620.0	700.0	2.44366455078125	2.70233154296875	3.643362760537138
620.0	720.0	2.4229736328125	2.433349609375	3.433946934177939
620.0	740.0	1.46771240234375	2.0084228515625	2.4875574459039345
620.0	760.0	-1.3009033203125	2.3555908203125	2.6909399029968326
620.0	780.0	-2.82733154296875	1.90911865234375	3.411530108703845
620.0	800.0	-3.81060791015625	1.96307373046875	4.286536027633721
