# Supplementary material for: Real-time emotion detection by quantitative facial motion analysis
Source: PLoS One. 2023 Mar 10;18(3):e0282730. doi: 10.1371/journal.pone.0282730 (PMC10004542; doi:10.1371/journal.pone.0282730)
Supplement: S1 Dataset — Data from each participant is organized into folders by Study ID and subsequently by emotions. The data files (.csv) contain the pixel displacement results after DISC-processing of videos. (ZIP) [file pone.0282730.s004.zip › S1_Dataset/1/sad/result/103525_cropped_result.csv]

pos_x	pos_y	disp_x	disp_y	disp_xy_indi
0.0	0.0	1.2748161554336548	1.4162802696228027	1.9055198850385904
0.0	20.0	1.0928521156311035	1.4791507720947266	1.8390793221685149
0.0	40.0	1.059219479560852	1.3904228210449219	1.7479191992662821
0.0	60.0	1.1062220335006714	1.2185401916503906	1.6457725803007326
0.0	80.0	1.167080283164978	1.0440292358398438	1.5659097779376605
0.0	100.0	1.0402610301971436	1.1712570190429688	1.566520352757743
0.0	120.0	1.1165822744369507	0.8566818237304688	1.4073591306759465
0.0	140.0	1.1763026714324951	0.5522003173828125	1.2994664925795136
0.0	160.0	1.1480218172073364	0.7180328369140625	1.354077267983955
0.0	180.0	0.9889265894889832	1.0419769287109375	1.436555505145621
0.0	200.0	1.4243112802505493	0.8603363037109375	1.663983527121575
0.0	220.0	1.4097061157226562	0.9710540771484375	1.711787765306337
0.0	240.0	1.2183036804199219	1.285400390625	1.771021745192201
0.0	260.0	1.0806365013122559	1.401519775390625	1.7697550476773278
0.0	280.0	1.1501011848449707	1.028839111328125	1.5431275554471353
0.0	300.0	1.2461628913879395	0.17010498046875	1.2577192279092433
0.0	320.0	1.3640249967575073	-0.378814697265625	1.4156499449524111
0.0	340.0	1.3111461400985718	-0.083404541015625	1.3137962239850633
0.0	360.0	1.252002477645874	0.630828857421875	1.4019469502757926
0.0	380.0	1.268275260925293	0.98052978515625	1.6031097270784935
0.0	400.0	1.3211904764175415	1.191436767578125	1.7790631934007912
0.0	420.0	1.3449000120162964	1.03558349609375	1.697406615900618
0.0	440.0	1.3484869003295898	0.868804931640625	1.604131830493858
0.0	460.0	1.349758267402649	0.6783447265625	1.510628660021037
0.0	480.0	1.3018807172775269	0.550537109375	1.4135007997231654
0.0	500.0	1.3363386392593384	0.75341796875	1.5340924334644495
0.0	520.0	1.822665810585022	1.44561767578125	2.3263536106118385
0.0	540.0	2.3315305709838867	1.740234375	2.909372867709481
0.0	560.0	2.45168399810791	1.88726806640625	3.0939513863432264
0.0	580.0	2.344163417816162	1.915771484375	3.0274217594798287
0.0	600.0	2.2651262283325195	1.90228271484375	2.957951378483631
0.0	620.0	2.2372069358825684	1.906005859375	2.9390395046567344
0.0	640.0	2.2851526737213135	1.84429931640625	2.9365562672477825
0.0	660.0	2.3562088012695312	1.768310546875	2.945953513782823
0.0	680.0	2.3655738830566406	1.68505859375	2.9043695117134116
0.0	700.0	2.254356861114502	1.56744384765625	2.745724872016397
0.0	720.0	2.099931240081787	1.5489501953125	2.609397999660087
0.0	740.0	1.8306753635406494	1.42437744140625	2.3195308539145807
0.0	760.0	1.6120381355285645	1.1298828125	1.968578705660843
0.0	780.0	-2.7037124633789062	-3.17449951171875	4.169833118307376
0.0	800.0	-4.547974586486816	-8.15753173828125	9.339667922383313
20.0	0.0	1.1922283172607422	1.3692328929901123	1.8155459442615198
20.0	20.0	1.1668338775634766	1.168355941772461	1.6512289073610698
20.0	40.0	1.2885570526123047	0.8600006103515625	1.5491869892437031
20.0	60.0	1.2945575714111328	0.7767295837402344	1.509698033367987
20.0	80.0	1.3458728790283203	0.6034088134765625	1.4749494915708716
20.0	100.0	1.2237224578857422	0.6131134033203125	1.3687237483381876
20.0	120.0	1.148996353149414	0.6201019287109375	1.3056488890745772
20.0	140.0	1.0977191925048828	0.603790283203125	1.252816878751273
20.0	160.0	0.8939170837402344	0.9803009033203125	1.3266791675658685
20.0	180.0	0.7989406585693359	1.25537109375	1.488039905022132
20.0	200.0	1.081207275390625	1.194305419921875	1.6110166381550455
20.0	220.0	1.1846027374267578	1.0886383056640625	1.6088558064904663
20.0	240.0	1.1714859008789062	1.090087890625	1.600209619157854
20.0	260.0	1.1310081481933594	0.988189697265625	1.5018982352548722
20.0	280.0	1.2252273559570312	0.489898681640625	1.3195388558351286
20.0	300.0	1.3532333374023438	-0.14459228515625	1.36093621980745
20.0	320.0	1.4591102600097656	-0.46240234375	1.530626890646855
20.0	340.0	1.4133281707763672	-0.23699951171875	1.4330615084025522
20.0	360.0	1.356790542602539	0.154541015625	1.3655634375619827
20.0	380.0	1.3014392852783203	0.321258544921875	1.3405041088900345
20.0	400.0	1.3061866760253906	0.798431396484375	1.5308874313672602
20.0	420.0	1.3209056854248047	0.911590576171875	1.6049265429772617
20.0	440.0	1.3169193267822266	0.830078125	1.556697211038829
20.0	460.0	1.318450927734375	0.720184326171875	1.5023243033736995
20.0	480.0	1.2766895294189453	0.568359375	1.3974865057231711
20.0	500.0	1.2958049774169922	0.698944091796875	1.472288484963599
20.0	520.0	1.7950859069824219	1.4921875	2.3343000982314064
20.0	540.0	2.318653106689453	1.81597900390625	2.9451539809981053
20.0	560.0	2.446043014526367	1.99969482421875	3.1594154236061605
20.0	580.0	2.3184566497802734	1.99542236328125	3.0589134745515927
20.0	600.0	2.2301063537597656	2.0087890625	3.0014342982479736
20.0	620.0	1.9470806121826172	2.083251953125	2.8515016413350636
20.0	640.0	1.59698486328125	1.98980712890625	2.5514100148340657
20.0	660.0	1.5390682220458984	1.9097900390625	2.452759463423568
20.0	680.0	1.4977531433105469	1.831787109375	2.366159016712326
20.0	700.0	1.5142192840576172	1.6318359375	2.2261510656575996
20.0	720.0	1.6596603393554688	1.50592041015625	2.2410418835342365
20.0	740.0	1.675680160522461	1.406005859375	2.1874086213977972
20.0	760.0	1.5637893676757812	1.1591796875	1.9465699921575945
20.0	780.0	-1.8608226776123047	-3.70849609375	4.149169111385463
20.0	800.0	-4.775395393371582	-12.571533203125	13.447968182603232
40.0	0.0	1.5219078063964844	0.6660881042480469	1.6612876734001598
40.0	20.0	1.4228363037109375	0.6686496734619141	1.572118167625617
40.0	40.0	1.4030723571777344	0.6085853576660156	1.529375093638495
40.0	60.0	1.2778816223144531	0.5945663452148438	1.4094291679652282
40.0	80.0	1.2556343078613281	0.46441650390625	1.3387681667035933
40.0	100.0	1.138671875	0.49704742431640625	1.242428984262517
40.0	120.0	1.0983772277832031	0.49627685546875	1.205289696208619
40.0	140.0	1.0369682312011719	0.5560302734375	1.1766362128965213
40.0	160.0	0.97076416015625	0.9241180419921875	1.3402899724236332
40.0	180.0	0.9531745910644531	1.115264892578125	1.4670915382716185
40.0	200.0	1.1363449096679688	1.1264190673828125	1.6000311462880557
40.0	220.0	1.2096366882324219	1.0408782958984375	1.5958222157841822
40.0	240.0	1.2137908935546875	1.023284912109375	1.5875768783359683
40.0	260.0	1.2366065979003906	0.825897216796875	1.4870447507333473
40.0	280.0	1.4458351135253906	0.016510009765625	1.4459293744597073
40.0	300.0	1.4824676513671875	-0.317840576171875	1.5161573035841018
40.0	320.0	1.5508956909179688	-0.47149658203125	1.620983180349221
40.0	340.0	1.5008621215820312	-0.384063720703125	1.5492230470658652
40.0	360.0	1.4054794311523438	-0.1708984375	1.4158314544225443
40.0	380.0	1.2926521301269531	0.049468994140625	1.2935983576454613
40.0	400.0	1.2869606018066406	0.569183349609375	1.407209037803218
40.0	420.0	1.2765312194824219	0.64752197265625	1.4313688062082115
40.0	440.0	1.2580223083496094	0.614501953125	1.4000831327816643
40.0	460.0	1.2572364807128906	0.597076416015625	1.3918131393967361
40.0	480.0	1.2345199584960938	0.5433349609375	1.3487966517241032
40.0	500.0	1.2692794799804688	0.734771728515625	1.4666151135609262
40.0	520.0	1.7588615417480469	1.520263671875	2.3248216179017205
40.0	540.0	2.3064537048339844	1.89678955078125	2.9862249232928435
40.0	560.0	2.445343017578125	2.09942626953125	3.222932381359558
40.0	580.0	2.31591796875	2.088623046875	3.118625060810699
40.0	600.0	2.2318687438964844	2.1170654296875	3.0762321309615097
40.0	620.0	1.9482574462890625	2.1943359375	2.9344194116766578
40.0	640.0	1.6136283874511719	2.06024169921875	2.616943337557776
40.0	660.0	1.5695266723632812	1.97296142578125	2.521109034310206
40.0	680.0	1.5186500549316406	1.90118408203125	2.4332691801592525
40.0	700.0	1.5241928100585938	1.7088623046875	2.289841500762921
40.0	720.0	1.657867431640625	1.6060791015625	2.30824922860823
40.0	740.0	1.6727981567382812	1.489990234375	2.24016172892045
40.0	760.0	1.5635528564453125	1.18719482421875	1.9631935934976166
40.0	780.0	-1.3690338134765625	-4.0869140625	4.310118343700371
40.0	800.0	-4.818622589111328	-13.6519775390625	14.477417393422106
60.0	0.0	1.6531028747558594	0.27687716484069824	1.6761294934867979
60.0	20.0	1.3794937133789062	0.4422874450683594	1.4486618271070102
60.0	40.0	1.1487846374511719	0.49715423583984375	1.2517461713371922
60.0	60.0	1.0539054870605469	0.4961585998535156	1.164856270904239
60.0	80.0	0.9356536865234375	0.5247421264648438	1.0727544548459098
60.0	100.0	0.8734130859375	0.5061874389648438	1.0094930123842631
60.0	120.0	1.0010757446289062	0.446136474609375	1.0959883213160624
60.0	140.0	0.9939117431640625	0.527862548828125	1.1253885656317777
60.0	160.0	0.9524765014648438	0.8892669677734375	1.3030760629432467
60.0	180.0	1.0242385864257812	0.9714508056640625	1.4116590770256248
60.0	200.0	1.1657066345214844	0.8941497802734375	1.46914117338343
60.0	220.0	1.1923370361328125	0.8891143798828125	1.4873439374429769
60.0	240.0	1.20697021484375	0.778533935546875	1.4362771975903794
60.0	260.0	1.3662796020507812	0.121673583984375	1.3716867033035072
60.0	280.0	1.3274002075195312	-0.262237548828125	1.3530557427313472
60.0	300.0	1.2863006591796875	-0.429595947265625	1.3561423464051066
60.0	320.0	1.22967529296875	-0.543212890625	1.3443145356199007
60.0	340.0	1.2423973083496094	-0.52978515625	1.3506381393908553
60.0	360.0	1.1613731384277344	-0.4371337890625	1.240916401777986
60.0	380.0	1.0908432006835938	-0.126251220703125	1.0981248832471908
60.0	400.0	1.1698532104492188	0.312744140625	1.2109357668735423
60.0	420.0	1.1232872009277344	0.4407958984375	1.206679393976456
60.0	440.0	1.0826873779296875	0.489013671875	1.1880009804747351
60.0	460.0	1.0700225830078125	0.495574951171875	1.1792128138617377
60.0	480.0	1.1049728393554688	0.549468994140625	1.2340507085347816
60.0	500.0	1.1971397399902344	0.823455810546875	1.4530048275856817
60.0	520.0	1.7371292114257812	1.65093994140625	2.396501739477614
60.0	540.0	2.27886962890625	2.0357666015625	3.0557474440124532
60.0	560.0	2.4049911499023438	2.2275390625	3.2780958964118145
60.0	580.0	2.270732879638672	2.17584228515625	3.14491930906758
60.0	600.0	2.194347381591797	2.2188720703125	3.1206655853377905
60.0	620.0	1.8863105773925781	2.27178955078125	2.952828365723615
60.0	640.0	1.5511474609375	2.14898681640625	2.6503212602740676
60.0	660.0	1.53167724609375	2.0794677734375	2.58267717823317
60.0	680.0	1.4905624389648438	2.00830078125	2.5010094786749977
60.0	700.0	1.5099449157714844	1.82550048828125	2.369047420669168
60.0	720.0	1.6481246948242188	1.73004150390625	2.3894264196512984
60.0	740.0	1.6680259704589844	1.6282958984375	2.3310208431058745
60.0	760.0	0.9853782653808594	0.1341552734375	0.9944686839091926
60.0	780.0	-3.1710205078125	-1.78277587890625	3.6378099036889484
60.0	800.0	-3.317035675048828	-1.74603271484375	3.748513826952126
80.0	0.0	1.2159500122070312	0.42890334129333496	1.2893767906856655
80.0	20.0	0.9237899780273438	0.5924968719482422	1.0974700300109392
80.0	40.0	0.7791061401367188	0.6041297912597656	0.9858900457385217
80.0	60.0	0.6808624267578125	0.6224517822265625	0.9225073795734978
80.0	80.0	0.6626663208007812	0.59649658203125	0.8915911759874072
80.0	100.0	0.8191452026367188	0.4163055419921875	0.9188629752559192
80.0	120.0	0.9271621704101562	0.35033416748046875	0.9911426330977317
80.0	140.0	0.9375839233398438	0.4826202392578125	1.0545074246521937
80.0	160.0	0.9178695678710938	0.8034820556640625	1.2198639093759664
80.0	180.0	0.8854293823242188	0.911895751953125	1.2710385727873104
80.0	200.0	0.8574066162109375	0.96514892578125	1.2909913068874594
80.0	220.0	0.6959075927734375	1.064208984375	1.2715455713831847
80.0	240.0	0.8609848022460938	0.7196502685546875	1.1221369518599675
80.0	260.0	1.181121826171875	0.04168701171875	1.1818572566962662
80.0	280.0	1.2417755126953125	-0.191925048828125	1.2565196569482646
80.0	300.0	1.2624893188476562	-0.349212646484375	1.3098964663930657
80.0	320.0	1.2385177612304688	-0.479522705078125	1.3281070248924878
80.0	340.0	1.3470687866210938	-0.457916259765625	1.422772510574535
80.0	360.0	1.9624557495117188	-0.396087646484375	2.0020284694502055
80.0	380.0	1.8247528076171875	-0.13177490234375	1.8295046963029402
80.0	400.0	1.3344345092773438	0.30010986328125	1.367765107607646
80.0	420.0	1.0554428100585938	0.41839599609375	1.135347847512674
80.0	440.0	0.7693328857421875	0.41900634765625	0.8760361912961313
80.0	460.0	0.47064971923828125	0.54620361328125	0.7210059260370655
80.0	480.0	0.427001953125	0.581634521484375	0.7215465227931755
80.0	500.0	0.6766815185546875	0.829132080078125	1.0702139429890438
80.0	520.0	1.408447265625	0.9515380859375	1.699749519498723
80.0	540.0	2.0426712036132812	0.82562255859375	2.2032154355236853
80.0	560.0	2.031036376953125	0.94329833984375	2.239401822464841
80.0	580.0	1.9547195434570312	1.24554443359375	2.317824287910807
80.0	600.0	1.933624267578125	1.70648193359375	2.578950057261463
80.0	620.0	1.6200637817382812	2.17633056640625	2.7131202316105143
80.0	640.0	1.2487869262695312	1.990234375	2.3495747816686627
80.0	660.0	1.0741043090820312	1.9710693359375	2.24473036105936
80.0	680.0	0.9144210815429688	2.04315185546875	2.238444866168387
80.0	700.0	0.8084259033203125	1.98760986328125	2.14572724496199
80.0	720.0	0.9157333374023438	1.912353515625	2.1202979776327036
80.0	740.0	1.0454254150390625	1.45977783203125	1.7955126335672085
80.0	760.0	-2.1176376342773438	-1.718017578125	2.726898155203864
80.0	780.0	-3.1995773315429688	-1.5440673828125	3.5526664891583994
80.0	800.0	-3.3218994140625	-1.53411865234375	3.6590348121625986
100.0	0.0	0.7497100830078125	0.6135287284851074	0.968753172505842
100.0	20.0	0.5963058471679688	0.6363449096679688	0.8720754023747282
100.0	40.0	0.5296249389648438	0.6163558959960938	0.8126482427856853
100.0	60.0	0.5559921264648438	0.5496978759765625	0.7818535665609277
100.0	80.0	0.6983566284179688	0.42188262939453125	0.815896398717482
100.0	100.0	0.9264373779296875	0.198760986328125	0.9475189417163985
100.0	120.0	1.063690185546875	0.1067047119140625	1.0690288613379006
100.0	140.0	0.9701919555664062	0.3003082275390625	1.0156069427556218
100.0	160.0	0.9549484252929688	0.4031524658203125	1.036560854782062
100.0	180.0	0.6692657470703125	0.7686004638671875	1.0191483274079585
100.0	200.0	0.7728958129882812	0.730316162109375	1.063357717032694
100.0	220.0	0.7219619750976562	0.8734893798828125	1.1332311283471563
100.0	240.0	1.2611770629882812	0.619293212890625	1.405023724974116
100.0	260.0	1.1524429321289062	0.053985595703125	1.1537067029177268
100.0	280.0	0.5082015991210938	-0.0416259765625	0.5099035078071328
100.0	300.0	0.29097747802734375	-0.17236328125	0.338196678638954
100.0	320.0	0.1664886474609375	-0.336456298828125	0.37539487310629704
100.0	340.0	0.0540008544921875	-0.151336669921875	0.16068254400814344
100.0	360.0	0.6672439575195312	0.065185546875	0.6704205056289066
100.0	380.0	1.8767471313476562	-0.1146240234375	1.8802442558802452
100.0	400.0	1.433135986328125	0.2855224609375	1.4613014168912908
100.0	420.0	1.0885543823242188	0.393463134765625	1.1574816982124831
100.0	440.0	0.8509597778320312	0.332550048828125	0.9136312595700348
100.0	460.0	0.484344482421875	0.49383544921875	0.6917102200760074
100.0	480.0	0.5031204223632812	0.597320556640625	0.7809750359547177
100.0	500.0	0.7896804809570312	0.932403564453125	1.2218721983126635
100.0	520.0	1.3037872314453125	1.01214599609375	1.6505455650446135
100.0	540.0	1.6341781616210938	0.90478515625	1.8679332008638945
100.0	560.0	1.9383773803710938	0.947021484375	2.1573494294161373
100.0	580.0	1.0653457641601562	0.98419189453125	1.450377634436976
100.0	600.0	1.0570907592773438	1.04791259765625	1.4884762966457412
100.0	620.0	0.7988739013671875	1.01885986328125	1.2947103657927197
100.0	640.0	0.6388473510742188	0.4876708984375	0.803709427067634
100.0	660.0	0.766754150390625	0.66796875	1.0169042128528192
100.0	680.0	0.644439697265625	0.505126953125	0.818813630922908
100.0	700.0	0.5191116333007812	0.5272216796875	0.739891605142749
100.0	720.0	0.6618499755859375	0.74810791015625	0.9988547619256054
100.0	740.0	-1.1490249633789062	-2.02850341796875	2.331326764565362
100.0	760.0	-2.9338912963867188	-1.3958740234375	3.249027920520434
100.0	780.0	-3.174407958984375	-1.3609619140625	3.4538504920728705
100.0	800.0	-3.2908096313476562	-1.36041259765625	3.560919890369948
120.0	0.0	0.45381927490234375	0.7377922534942627	0.8661924402746952
120.0	20.0	0.401092529296875	0.6944084167480469	0.8019216085804732
120.0	40.0	0.41705322265625	0.6222152709960938	0.7490562288564898
120.0	60.0	0.5515365600585938	0.4243011474609375	0.6958620846244857
120.0	80.0	0.806182861328125	0.13623809814453125	0.8176133715181289
120.0	100.0	1.1154403686523438	-0.13678741455078125	1.12379625057159
120.0	120.0	1.378997802734375	-0.412384033203125	1.4393385740634863
120.0	140.0	1.3398590087890625	-0.304290771484375	1.3739778153390123
120.0	160.0	0.85723876953125	0.23541259765625	0.8889754772336046
120.0	180.0	0.3423919677734375	0.8076019287109375	0.8771847780561361
120.0	200.0	0.7928543090820312	0.767364501953125	1.103388523724854
120.0	220.0	1.4647369384765625	0.92706298828125	1.733464762600802
120.0	240.0	1.6262664794921875	0.7935638427734375	1.8095541536183046
120.0	260.0	0.862762451171875	0.038848876953125	0.8636366610980691
120.0	280.0	0.001312255859375	-0.13641357421875	0.136419885817922
120.0	300.0	-0.2363739013671875	-0.163421630859375	0.2873660569383286
120.0	320.0	-0.44783782958984375	-0.391845703125	0.5950645147118652
120.0	340.0	-0.744842529296875	-0.186187744140625	0.7677605548069925
120.0	360.0	0.03659820556640625	0.096099853515625	0.10283292515729343
120.0	380.0	2.13433837890625	-0.16351318359375	2.140592646180287
120.0	400.0	1.731292724609375	0.21826171875	1.7449964688093376
120.0	420.0	1.2787933349609375	0.319122314453125	1.3180104116138216
120.0	440.0	1.0316009521484375	0.198944091796875	1.050609002500191
120.0	460.0	0.6698532104492188	0.42718505859375	0.7944749195757352
120.0	480.0	0.6978073120117188	0.69305419921875	0.9834933491141478
120.0	500.0	1.050689697265625	1.12847900390625	1.5418864102771557
120.0	520.0	1.0031890869140625	0.97686767578125	1.400235265978447
120.0	540.0	0.6920852661132812	0.73126220703125	1.0068398239061196
120.0	560.0	0.503875732421875	0.584716796875	0.771870770447645
120.0	580.0	0.39621734619140625	0.93798828125	1.0182387741513725
120.0	600.0	0.6351699829101562	1.0189208984375	1.200683432242975
120.0	620.0	0.8456039428710938	0.9158935546875	1.2465580739449102
120.0	640.0	0.9207839965820312	0.85986328125	1.259844447066222
120.0	660.0	1.2392349243164062	0.5396728515625	1.35164713751744
120.0	680.0	0.7225112915039062	-0.36614990234375	0.8099927884475147
120.0	700.0	0.38074493408203125	-0.335693359375	0.5075989916830048
120.0	720.0	-0.1067352294921875	-0.5743408203125	0.5841744491947464
120.0	740.0	-1.13287353515625	-1.6273193359375	1.9828188691288686
120.0	760.0	-2.7202224731445312	-1.3238525390625	3.025259633251794
120.0	780.0	-3.021759033203125	-1.3070068359375	3.292308388339713
120.0	800.0	-3.1307754516601562	-1.30853271484375	3.3932304364033707
140.0	0.0	0.307281494140625	0.7504241466522217	0.8108996957207532
140.0	20.0	0.377349853515625	0.5749340057373047	0.687707803432102
140.0	40.0	0.3495330810546875	0.5397109985351562	0.6430095930010673
140.0	60.0	0.4603271484375	0.38596343994140625	0.6007236141188422
140.0	80.0	0.8581085205078125	-0.0279998779296875	0.8585652136746423
140.0	100.0	1.307342529296875	-0.44686126708984375	1.3816039522719568
140.0	120.0	1.5877532958984375	-0.7684860229492188	1.7639533146046293
140.0	140.0	0.8063507080078125	0.07354736328125	0.8096978936309052
140.0	160.0	0.0669708251953125	0.5359344482421875	0.5401026052890312
140.0	180.0	-0.2650299072265625	0.91375732421875	0.9514164699477985
140.0	200.0	1.2400970458984375	0.9411163330078125	1.5567725060201003
140.0	220.0	2.4864044189453125	1.1508941650390625	2.7398474982509042
140.0	240.0	1.82708740234375	0.9162750244140625	2.0439687610548805
140.0	260.0	0.4665985107421875	0.139495849609375	0.48700437604303787
140.0	280.0	-0.61962890625	-0.10369873046875	0.628246295780088
140.0	300.0	-0.9554901123046875	-0.182830810546875	0.9728249893980169
140.0	320.0	-1.303192138671875	-0.472930908203125	1.3863525504827436
140.0	340.0	-1.738616943359375	-0.363525390625	1.7762149603483681
140.0	360.0	-0.597503662109375	-0.059478759765625	0.600456783705015
140.0	380.0	1.9027099609375	-0.236602783203125	1.9173643556899267
140.0	400.0	1.2811279296875	0.11614990234375	1.286382358414419
140.0	420.0	0.9317779541015625	0.236541748046875	0.9613335291764065
140.0	440.0	0.8290863037109375	0.096099853515625	0.8346372151101277
140.0	460.0	0.8467864990234375	0.474761962890625	0.9707967327592988
140.0	480.0	1.1169586181640625	0.787384033203125	1.3665907106497512
140.0	500.0	0.98419189453125	1.0496826171875	1.4389118395810812
140.0	520.0	0.6274566650390625	0.54998779296875	0.8343790738726486
140.0	540.0	0.049591064453125	0.38812255859375	0.3912778988940634
140.0	560.0	-0.5380706787109375	0.36065673828125	0.6477602474342795
140.0	580.0	-0.285003662109375	0.94677734375	0.9887438627137265
140.0	600.0	0.4878692626953125	0.27838134765625	0.5617050758234056
140.0	620.0	0.70440673828125	0.1292724609375	0.7161705258476272
140.0	640.0	0.8272552490234375	0.04388427734375	0.828418418937443
140.0	660.0	1.126220703125	-0.14654541015625	1.1357150300076304
140.0	680.0	0.8841400146484375	-1.5400390625	1.7757882417474269
140.0	700.0	-0.1042938232421875	-0.9534912109375	0.9591781330397043
140.0	720.0	-0.9979705810546875	-0.87353515625	1.3262763474688608
140.0	740.0	-1.6627044677734375	-1.646240234375	2.339806200613377
140.0	760.0	-2.335906982421875	-1.230712890625	2.6402870392587645
140.0	780.0	-2.70660400390625	-1.2301025390625	2.973021609502587
140.0	800.0	-2.8285064697265625	-1.23419189453125	3.086045767938586
160.0	0.0	0.437347412109375	0.5076322555541992	0.6700472115887144
160.0	20.0	0.3708038330078125	0.47264862060546875	0.6007430408531904
160.0	40.0	0.390594482421875	0.40427398681640625	0.562140112529647
160.0	60.0	0.647247314453125	0.10837936401367188	0.656258464791724
160.0	80.0	0.9547119140625	-0.2437286376953125	0.9853316637994007
160.0	100.0	1.3519744873046875	-0.6250457763671875	1.4894687767379458
160.0	120.0	0.896331787109375	-0.22721099853515625	0.9246813020917146
160.0	140.0	0.1540679931640625	0.13690185546875	0.20610449909788026
160.0	160.0	-0.4567108154296875	0.4631500244140625	0.6504557740885977
160.0	180.0	0.4882049560546875	0.9394073486328125	1.0586927060208216
160.0	200.0	1.7234954833984375	1.15069580078125	2.0723265928010517
160.0	220.0	2.9072723388671875	1.332305908203125	3.198010551166966
160.0	240.0	1.666168212890625	1.025054931640625	1.95623468084172
160.0	260.0	-0.188385009765625	0.236419677734375	0.30229650332814034
160.0	280.0	-1.6226348876953125	-0.23724365234375	1.6398867428403041
160.0	300.0	-1.9918975830078125	-0.25018310546875	2.00754765010805
160.0	320.0	-2.38824462890625	-0.559478759765625	2.452902136272141
160.0	340.0	-2.5721893310546875	-0.631439208984375	2.648560633520474
160.0	360.0	-1.494659423828125	-0.17401123046875	1.504754698137697
160.0	380.0	1.060394287109375	-0.50103759765625	1.1728063430930726
160.0	400.0	0.6559600830078125	-0.068695068359375	0.6595473015004424
160.0	420.0	0.5724945068359375	0.076080322265625	0.5775276407180566
160.0	440.0	1.1542510986328125	0.003173828125	1.1542554621399985
160.0	460.0	1.4206695556640625	0.55792236328125	1.5262959574866402
160.0	480.0	1.33123779296875	0.658203125	1.4850674783281985
160.0	500.0	1.155609130859375	0.39739990234375	1.2220307466297164
160.0	520.0	0.6477203369140625	-0.00958251953125	0.6477912160045345
160.0	540.0	-0.092437744140625	-0.15081787109375	0.17689196359094056
160.0	560.0	-0.672210693359375	-0.03704833984375	0.6732308636358479
160.0	580.0	-0.4863128662109375	1.0509033203125	1.1579714989956076
160.0	600.0	0.2182464599609375	0.1278076171875	0.2529156070641502
160.0	620.0	0.4908599853515625	-0.13372802734375	0.5087501454708263
160.0	640.0	0.5667572021484375	-0.2059326171875	0.6030107536427673
160.0	660.0	0.645904541015625	-0.40460205078125	0.7621650054948721
160.0	680.0	0.4697723388671875	-2.1573486328125	2.207903796333235
160.0	700.0	-0.256988525390625	-1.68365478515625	1.7031548777964929
160.0	720.0	-1.146636962890625	-1.2681884765625	1.7097012419580653
160.0	740.0	-1.3179473876953125	-1.3358154296875	1.8765362183885763
160.0	760.0	-0.6016998291015625	-0.84210205078125	1.0349775593078512
160.0	780.0	-0.6337738037109375	-0.82196044921875	1.0379249560301165
160.0	800.0	-0.59649658203125	-0.805419921875	1.0022521753172178
180.0	0.0	0.605743408203125	0.18503117561340332	0.6333732016200369
180.0	20.0	0.4408721923828125	0.2839794158935547	0.524416436305797
180.0	40.0	0.541534423828125	0.14824676513671875	0.5614593801552885
180.0	60.0	0.750091552734375	-0.11259078979492188	0.7584945770604493
180.0	80.0	0.7857666015625	-0.23426055908203125	0.8199433893095952
180.0	100.0	1.3275146484375	-0.88177490234375	1.5936819382233924
180.0	120.0	0.3115386962890625	-0.2572784423828125	0.40404029031819944
180.0	140.0	-0.57269287109375	0.1190948486328125	0.5849450466261553
180.0	160.0	-0.0958404541015625	0.5411529541015625	0.5495743010505872
180.0	180.0	0.80364990234375	0.9646148681640625	1.2555218076243402
180.0	200.0	1.4127960205078125	1.2545013427734375	1.889382495574432
180.0	220.0	1.9906158447265625	1.3790435791015625	2.4216342899657026
180.0	240.0	1.1857757568359375	1.1424102783203125	1.6465616871261564
180.0	260.0	-0.42779541015625	0.301239013671875	0.5232149236296287
180.0	280.0	-1.783538818359375	-0.424713134765625	1.833409927822253
180.0	300.0	-2.071258544921875	-0.40814208984375	2.1110878535517905
180.0	320.0	-2.310272216796875	-0.650482177734375	2.4001009935528965
180.0	340.0	-2.240234375	-0.753662109375	2.3636109303434893
180.0	360.0	-1.261749267578125	-0.304107666015625	1.2978800741067742
180.0	380.0	0.3150634765625	-0.556976318359375	0.6399121920051319
180.0	400.0	-0.0359344482421875	-0.234161376953125	0.2369025855220959
180.0	420.0	0.259918212890625	0.0487060546875	0.2644423512894219
180.0	440.0	0.540252685546875	0.0543212890625	0.5429767644071174
180.0	460.0	0.4483795166015625	0.750274658203125	0.8740459104930741
180.0	480.0	0.5775604248046875	0.47552490234375	0.748130989232236
180.0	500.0	0.46441650390625	0.033782958984375	0.46564361631857887
180.0	520.0	0.3769989013671875	-0.257568359375	0.4565847472082215
180.0	540.0	0.1055145263671875	-0.53704833984375	0.5473154799596115
180.0	560.0	-0.1408538818359375	-0.6885986328125	0.7028569506944471
180.0	580.0	-0.64190673828125	0.637451171875	0.904648139983543
180.0	600.0	-0.1805877685546875	-0.0223388671875	0.1819641919136349
180.0	620.0	0.067474365234375	-0.32928466796875	0.3361267358052194
180.0	640.0	0.0186614990234375	-0.36700439453125	0.36747853971497596
180.0	660.0	-0.0201263427734375	-0.484619140625	0.4850368863638594
180.0	680.0	-0.2863922119140625	-2.19476318359375	2.2133698134526916
180.0	700.0	-0.4471282958984375	-1.7857666015625	1.840892736758207
180.0	720.0	-0.446319580078125	-1.6607666015625	1.719693831013698
180.0	740.0	-0.9580535888671875	-1.1788330078125	1.5190503413151137
180.0	760.0	-0.540679931640625	-0.74639892578125	0.9216540266750397
180.0	780.0	-0.5898284912109375	-0.7239990234375	0.933848079177028
180.0	800.0	-0.648773193359375	-0.7037353515625	0.9571573023597095
200.0	0.0	0.6700592041015625	-0.0069310665130615234	0.6700950504848009
200.0	20.0	0.5994720458984375	0.058742523193359375	0.6023432724325729
200.0	40.0	0.6174468994140625	-0.06325912475585938	0.6206789753656207
200.0	60.0	0.6306610107421875	-0.15616989135742188	0.6497094315437837
200.0	80.0	0.561370849609375	-0.1764373779296875	0.5884448819743909
200.0	100.0	0.7567596435546875	-0.8314437866210938	1.1242703982689577
200.0	120.0	-1.572998046875	-0.4898834228515625	1.6475158947510422
200.0	140.0	-0.2631683349609375	0.2314605712890625	0.35047334932569607
200.0	160.0	0.4953765869140625	0.5759124755859375	0.7596533040790047
200.0	180.0	0.892364501953125	0.86370849609375	1.2418964411618933
200.0	200.0	1.06646728515625	1.2323760986328125	1.6297556009383658
200.0	220.0	1.0279998779296875	1.2917327880859375	1.650865635004776
200.0	240.0	0.4187164306640625	1.1364593505859375	1.2111413232328685
200.0	260.0	-0.696441650390625	0.383819580078125	0.7952033969055752
200.0	280.0	-2.093536376953125	-0.619598388671875	2.1832995041612593
200.0	300.0	-2.0105743408203125	-0.557647705078125	2.086475531355193
200.0	320.0	-2.05712890625	-0.742095947265625	2.1868895106697517
200.0	340.0	-1.7295074462890625	-0.91217041015625	1.9553134950523754
200.0	360.0	-0.7201385498046875	-0.683074951171875	0.9925678414260951
200.0	380.0	0.0759124755859375	-0.858489990234375	0.8618397573111853
200.0	400.0	-0.241607666015625	-0.474395751953125	0.532377303938371
200.0	420.0	-0.0638580322265625	0.028045654296875	0.06974530095130796
200.0	440.0	0.160675048828125	0.246337890625	0.2941068303754519
200.0	460.0	0.1570587158203125	0.848663330078125	0.8630740918567874
200.0	480.0	0.4005126953125	0.196990966796875	0.4463360394434343
200.0	500.0	0.418914794921875	-0.27899169921875	0.503314984515067
200.0	520.0	0.28021240234375	-0.479248046875	0.5551555465459729
200.0	540.0	-0.00030517578125	-0.71661376953125	0.7166138345120369
200.0	560.0	-0.176849365234375	-0.8551025390625	0.8731987461597364
200.0	580.0	-0.431793212890625	0.49920654296875	0.6600398103457238
200.0	600.0	0.2071075439453125	-0.19610595703125	0.2852211092156435
200.0	620.0	0.4814300537109375	-0.49237060546875	0.6886245056239138
200.0	640.0	0.501129150390625	-0.53594970703125	0.7337387231420408
200.0	660.0	0.4831695556640625	-0.65753173828125	0.8159661796715412
200.0	680.0	0.270660400390625	-2.15826416015625	2.1751692433818977
200.0	700.0	0.0938568115234375	-1.8486328125	1.8510138779925467
200.0	720.0	-0.0050048828125	-1.75909423828125	1.7591013580820913
200.0	740.0	-0.7622528076171875	-1.37457275390625	1.5717759377537555
200.0	760.0	-0.649322509765625	-0.6656494140625	0.9298972331016367
200.0	780.0	-0.6940765380859375	-0.63360595703125	0.939786544650883
200.0	800.0	-0.8326416015625	-0.61065673828125	1.0325665541072209
220.0	0.0	0.612884521484375	-0.07040238380432129	0.6169148501377336
220.0	20.0	0.5200042724609375	-0.05920982360839844	0.5233643535715502
220.0	40.0	0.4505767822265625	-0.13920211791992188	0.4715895103954656
220.0	60.0	0.3463134765625	-0.12029647827148438	0.36661187478493784
220.0	80.0	0.005157470703125	-0.1300811767578125	0.13018337855022372
220.0	100.0	-1.6187896728515625	-0.5000686645507812	1.6942693629398102
220.0	120.0	-1.750152587890625	-0.1953582763671875	1.7610221284939636
220.0	140.0	-0.073028564453125	0.2844085693359375	0.2936348166307923
220.0	160.0	0.54827880859375	0.5433197021484375	0.7718846744790628
220.0	180.0	0.705810546875	0.77880859375	1.0510524981078915
220.0	200.0	0.693817138671875	1.123382568359375	1.3203676066946408
220.0	220.0	0.514129638671875	1.138824462890625	1.2495000770864295
220.0	240.0	-0.1521148681640625	1.0139312744140625	1.0252782853213536
220.0	260.0	-0.9545745849609375	0.449981689453125	1.0553180369426245
220.0	280.0	-2.3054351806640625	-0.919342041015625	2.4819792828753253
220.0	300.0	-2.18865966796875	-0.805206298828125	2.3320781131569257
220.0	320.0	-2.3065338134765625	-1.091400146484375	2.551715601797514
220.0	340.0	-1.9404296875	-1.296356201171875	2.3336252425032007
220.0	360.0	-1.1889495849609375	-1.0147705078125	1.5631251706452765
220.0	380.0	-0.6405029296875	-1.36834716796875	1.5108335365043923
220.0	400.0	-0.7283172607421875	-0.7760009765625	1.064247878983537
220.0	420.0	-0.20379638671875	-0.14434814453125	0.249738571448691
220.0	440.0	0.0804290771484375	0.2607421875	0.27286503035976317
220.0	460.0	0.1556549072265625	0.623931884765625	0.6430547775818907
220.0	480.0	0.3398284912109375	0.052825927734375	0.34390984586036444
220.0	500.0	0.27166748046875	-0.2926025390625	0.3992736728236167
220.0	520.0	0.1652374267578125	-0.43035888671875	0.460990432199352
220.0	540.0	-0.081146240234375	-0.664794921875	0.669729050030654
220.0	560.0	-0.0856170654296875	-0.716064453125	0.7211647404872181
220.0	580.0	0.8262176513671875	0.76983642578125	1.1292846097819458
220.0	600.0	0.696197509765625	-0.33953857421875	0.7745820911861823
220.0	620.0	0.6715087890625	-0.688720703125	0.9619044966633535
220.0	640.0	0.5968017578125	-0.765625	0.9707491842659925
220.0	660.0	0.3141937255859375	-0.93475341796875	0.9861448421007089
220.0	680.0	0.4754791259765625	-2.1202392578125	2.1729001149635794
220.0	700.0	0.3545379638671875	-1.8994140625	1.932219177175779
220.0	720.0	0.09088134765625	-1.684326171875	1.6867762366760175
220.0	740.0	-0.0791778564453125	-1.7471923828125	1.7489855218123722
220.0	760.0	-0.8067626953125	-1.5421142578125	1.7403972048634437
220.0	780.0	-1.03814697265625	-1.51727294921875	1.8384412797982699
220.0	800.0	-1.2849578857421875	-1.37420654296875	1.8813719437870746
240.0	0.0	0.43359375	-0.026764392852783203	0.43441900598827465
240.0	20.0	0.35791015625	-0.08606719970703125	0.36811308427208805
240.0	40.0	0.2791748046875	-0.15392684936523438	0.3187978144966043
240.0	60.0	0.1030120849609375	-0.176116943359375	0.2040310451530568
240.0	80.0	-0.7358245849609375	-0.25322723388671875	0.7781785475164776
240.0	100.0	-2.5848388671875	-0.33425140380859375	2.606360675399929
240.0	120.0	-1.234771728515625	-0.026611328125	1.2350584538093898
240.0	140.0	-0.0702667236328125	0.2750396728515625	0.2838736234530862
240.0	160.0	0.3861236572265625	0.4456634521484375	0.5896671868527861
240.0	180.0	0.461395263671875	0.711944580078125	0.848381208208584
240.0	200.0	0.3129119873046875	0.9941253662109375	1.0422087869246734
240.0	220.0	-0.2733154296875	1.14813232421875	1.18021572520502
240.0	240.0	-0.97021484375	0.8866729736328125	1.3143461512111987
240.0	260.0	-1.5561370849609375	0.320556640625	1.5888106202563945
240.0	280.0	-1.474456787109375	-0.266021728515625	1.4982624526748782
240.0	300.0	-1.3704986572265625	-0.495880126953125	1.4574510865778165
240.0	320.0	-1.5341033935546875	-0.733245849609375	1.7003301732561775
240.0	340.0	-1.4030914306640625	-0.886077880859375	1.6594576143279969
240.0	360.0	-1.38433837890625	-1.036773681640625	1.7295353174351313
240.0	380.0	-1.3921966552734375	-1.572235107421875	2.1000320854607013
240.0	400.0	-1.157989501953125	-1.257415771484375	1.7093958315765523
240.0	420.0	-0.294586181640625	-0.650421142578125	0.7140228855759715
240.0	440.0	-0.0010528564453125	-0.3701171875	0.3701186850046949
240.0	460.0	0.090606689453125	-0.139923095703125	0.1666974651420978
240.0	480.0	0.16815185546875	-0.18988037109375	0.25363280904544583
240.0	500.0	0.1061859130859375	-0.39678955078125	0.4107522315789416
240.0	520.0	0.0792083740234375	-0.3245849609375	0.33410980737212004
240.0	540.0	0.01348876953125	-0.4595947265625	0.4597926267215758
240.0	560.0	0.3493804931640625	-0.33990478515625	0.48744434756767874
240.0	580.0	1.533599853515625	0.7974853515625	1.7285576058262886
240.0	600.0	0.6338958740234375	-0.57940673828125	0.8587992474785098
240.0	620.0	0.429962158203125	-0.9071044921875	1.0038456142422656
240.0	640.0	0.2959136962890625	-1.0120849609375	1.0544576254204416
240.0	660.0	0.1848907470703125	-1.10260009765625	1.1179944381363398
240.0	680.0	0.71978759765625	-1.73272705078125	1.876282819366218
240.0	700.0	0.517974853515625	-1.98736572265625	2.053757645016454
240.0	720.0	0.1202239990234375	-1.66192626953125	1.6662691065068824
240.0	740.0	-0.11669921875	-1.7579345703125	1.7618038089289778
240.0	760.0	-0.6614227294921875	-1.896240234375	2.008284604719025
240.0	780.0	-1.0639495849609375	-1.699462890625	2.0050343727602358
240.0	800.0	-1.2612457275390625	-1.67889404296875	2.0998633271600067
260.0	0.0	0.2823486328125	-0.023995161056518555	0.283366402746014
260.0	20.0	0.329315185546875	-0.17734146118164062	0.3740300593345568
260.0	40.0	0.209197998046875	-0.21382904052734375	0.2991432114550901
260.0	60.0	0.14959716796875	-0.3483924865722656	0.3791525251983385
260.0	80.0	-0.932769775390625	-0.32614898681640625	0.988146049672641
260.0	100.0	-1.82977294921875	-0.16692352294921875	1.8373710861463073
260.0	120.0	-0.82391357421875	0.03353118896484375	0.8245956090201498
260.0	140.0	-0.15814208984375	0.194732666015625	0.25085799128929825
260.0	160.0	0.1114501953125	0.288360595703125	0.3091487978133758
260.0	180.0	0.31695556640625	0.5911102294921875	0.6707250811518929
260.0	200.0	0.193023681640625	0.8528594970703125	0.8744297933036864
260.0	220.0	-0.332550048828125	1.0601043701171875	1.111040418039392
260.0	240.0	-0.8358154296875	0.756561279296875	1.1273741179550931
260.0	260.0	-1.474090576171875	0.222625732421875	1.490806910198335
260.0	280.0	-1.8416748046875	-0.18951416015625	1.8513999306255982
260.0	300.0	-1.682891845703125	-0.51922607421875	1.7611702588002915
260.0	320.0	-1.830291748046875	-0.77032470703125	1.985791539218371
260.0	340.0	-1.66839599609375	-0.93731689453125	1.9136635442405654
260.0	360.0	-1.4793701171875	-1.127471923828125	1.8600346455504668
260.0	380.0	-1.21270751953125	-1.357269287109375	1.8201207228252823
260.0	400.0	-0.9481201171875	-1.265289306640625	1.5811036607745719
260.0	420.0	-0.56634521484375	-1.228515625	1.3527740178039915
260.0	440.0	-0.490234375	-1.12957763671875	1.2313713411504903
260.0	460.0	-0.499359130859375	-1.0081787109375	1.1250705999003927
260.0	480.0	-0.443939208984375	-0.79766845703125	0.9128838856154093
260.0	500.0	-0.46881103515625	-0.781982421875	0.9117457402180529
260.0	520.0	-0.0679931640625	-0.31182861328125	0.31915537661167076
260.0	540.0	0.006744384765625	-0.44049072265625	0.4405423515078796
260.0	560.0	0.00567626953125	-0.4385986328125	0.4386353619360683
260.0	580.0	1.530059814453125	0.3466796875	1.568843472603124
260.0	600.0	0.724517822265625	-0.5369873046875	0.9018211797114047
260.0	620.0	0.409088134765625	-0.8743896484375	0.9653550431321489
260.0	640.0	0.1395263671875	-1.02264404296875	1.032118426228314
260.0	660.0	0.000640869140625	-1.04705810546875	1.0470583015959825
260.0	680.0	0.054718017578125	-1.546142578125	1.5471105110297394
260.0	700.0	0.080841064453125	-1.9625244140625	1.9641887265467322
260.0	720.0	-0.141082763671875	-1.56805419921875	1.5743882360754762
260.0	740.0	-0.343658447265625	-1.756103515625	1.7894135033489338
260.0	760.0	-0.767486572265625	-1.9146728515625	2.0627670171685684
260.0	780.0	-1.2559814453125	-1.55535888671875	1.9991574869089894
260.0	800.0	-1.73297119140625	-1.553955078125	2.3276523655981087
280.0	0.0	-0.14654541015625	0.23178839683532715	0.27422876972585253
280.0	20.0	-0.14874267578125	0.07001686096191406	0.16439812777986879
280.0	40.0	-0.26055908203125	0.0287322998046875	0.26213847539236607
280.0	60.0	-0.200836181640625	-0.16532135009765625	0.2601275084532544
280.0	80.0	-1.824066162109375	-0.19577789306640625	1.834542544387005
280.0	100.0	-1.37518310546875	0.01717376708984375	1.3752903372898144
280.0	120.0	-0.777496337890625	0.09527587890625	0.7833122292768646
280.0	140.0	-0.487396240234375	0.15008544921875	0.5099811144167974
280.0	160.0	-0.1815185546875	0.232940673828125	0.29531397396557424
280.0	180.0	0.014190673828125	0.3790130615234375	0.3792786258531652
280.0	200.0	0.045562744140625	0.6514434814453125	0.6530348942983164
280.0	220.0	-0.0927734375	0.7026214599609375	0.7087198506484813
280.0	240.0	-0.331573486328125	0.296478271484375	0.4447924710448122
280.0	260.0	-0.91485595703125	-0.06427001953125	0.9171107117061231
280.0	280.0	-1.20574951171875	-0.44219970703125	1.2842789673231152
280.0	300.0	-1.29278564453125	-0.623748779296875	1.4353944622926553
280.0	320.0	-1.28466796875	-0.776641845703125	1.5011809839021435
280.0	340.0	-1.11895751953125	-0.906280517578125	1.4399341328884463
280.0	360.0	-0.95465087890625	-1.041839599609375	1.413077510935157
280.0	380.0	-0.785797119140625	-1.17974853515625	1.4174920524126486
280.0	400.0	-0.70367431640625	-1.21514892578125	1.404188183754987
280.0	420.0	-0.721923828125	-1.283416748046875	1.4725259124313808
280.0	440.0	-0.790191650390625	-1.214874267578125	1.4492488848953948
280.0	460.0	-0.84063720703125	-1.099334716796875	1.3839103054028343
280.0	480.0	-0.781890869140625	-1.08160400390625	1.334623749418357
280.0	500.0	-0.679595947265625	-1.069366455078125	1.2670419356857205
280.0	520.0	-0.393890380859375	-1.01934814453125	1.092803857923665
280.0	540.0	-0.25140380859375	-1.18743896484375	1.2137607549285154
280.0	560.0	-0.316253662109375	-1.1956787109375	1.2367958435355257
280.0	580.0	1.46136474609375	-0.14691162109375	1.4687307260141471
280.0	600.0	0.378143310546875	-0.514892578125	0.6388323178421389
280.0	620.0	-0.152862548828125	-0.8927001953125	0.9056934346373537
280.0	640.0	-0.385498046875	-1.06365966796875	1.1313622909606944
280.0	660.0	-0.3604736328125	-1.01715087890625	1.0791372250148716
280.0	680.0	-0.245208740234375	-1.43548583984375	1.4562784495690533
280.0	700.0	-0.246429443359375	-1.9488525390625	1.9643710671776766
280.0	720.0	-0.461273193359375	-1.48089599609375	1.5510725031920511
280.0	740.0	-0.570709228515625	-1.67718505859375	1.7716260170484686
280.0	760.0	-0.81658935546875	-1.727294921875	1.910593081375527
280.0	780.0	-1.164886474609375	-1.18890380859375	1.6644677121580287
280.0	800.0	-1.190032958984375	-1.16668701171875	1.6665344361225585
300.0	0.0	-0.12872314453125	-0.013063669204711914	0.12938433982172345
300.0	20.0	-0.225799560546875	-0.16495323181152344	0.27963370724615455
300.0	40.0	-0.462371826171875	-0.08385086059570312	0.4699134733758489
300.0	60.0	-0.75457763671875	-0.19963455200195312	0.7805391496837775
300.0	80.0	-1.813568115234375	-0.09792327880859375	1.8162098659371357
300.0	100.0	-1.049957275390625	0.1219635009765625	1.0570172069158406
300.0	120.0	-0.589447021484375	0.10636138916015625	0.5989662229549171
300.0	140.0	-0.497772216796875	0.113616943359375	0.510574176426112
300.0	160.0	-0.434814453125	0.1996002197265625	0.4784389787227676
300.0	180.0	-0.38201904296875	0.2303314208984375	0.4460841990519871
300.0	200.0	-0.412567138671875	0.3673095703125	0.5523838921936912
300.0	220.0	-0.446868896484375	0.475341796875	0.6524121661200968
300.0	240.0	-0.32257080078125	0.0630645751953125	0.32867774819908646
300.0	260.0	-0.156219482421875	-0.23040771484375	0.27837428356024074
300.0	280.0	-0.0255126953125	-0.486846923828125	0.48751494834827025
300.0	300.0	-0.100067138671875	-0.639556884765625	0.6473379651257041
300.0	320.0	-0.24169921875	-0.71685791015625	0.7565076177395351
300.0	340.0	-0.32293701171875	-0.821807861328125	0.8829815821853493
300.0	360.0	-0.457611083984375	-0.88677978515625	0.9978909216678542
300.0	380.0	-0.474700927734375	-1.024749755859375	1.1293595675982584
300.0	400.0	-0.544525146484375	-1.054840087890625	1.1870952978488845
300.0	420.0	-0.641357421875	-1.1705322265625	1.3347228311584058
300.0	440.0	-0.700164794921875	-1.126617431640625	1.326460544955827
300.0	460.0	-0.77850341796875	-1.012664794921875	1.2773243748802374
300.0	480.0	-0.717071533203125	-1.017364501953125	1.2446775138824555
300.0	500.0	-0.64080810546875	-0.971923828125	1.164161052308315
300.0	520.0	-0.3189697265625	-0.982177734375	1.032673611730911
300.0	540.0	-0.278656005859375	-1.161865234375	1.1948137898646691
300.0	560.0	-0.486907958984375	-1.15997314453125	1.2580210874846438
300.0	580.0	-0.033599853515625	-1.1083984375	1.1089075914650024
300.0	600.0	-0.590423583984375	-0.62432861328125	0.8592940276102488
300.0	620.0	-0.70587158203125	-0.94305419921875	1.1779668556387388
300.0	640.0	-0.813690185546875	-1.07476806640625	1.3480423267175023
300.0	660.0	-0.66748046875	-1.00634765625	1.2075867593686955
300.0	680.0	-0.444732666015625	-1.35650634765625	1.4275491639355418
300.0	700.0	-0.552734375	-1.91314697265625	1.9913931375523053
300.0	720.0	-0.605255126953125	-1.4141845703125	1.5382625808401482
300.0	740.0	-0.723236083984375	-1.5350341796875	1.696879596785208
300.0	760.0	-0.905181884765625	-1.53411865234375	1.7812563779469963
300.0	780.0	-1.290069580078125	-0.8583984375	1.5495571622064774
300.0	800.0	-1.29620361328125	-1.01318359375	1.6452005354143102
320.0	0.0	-0.28472900390625	-0.34427857398986816	0.4467643027077504
320.0	20.0	-0.48785400390625	-0.45365142822265625	0.6661840192137719
320.0	40.0	-0.895050048828125	-0.09147262573242188	0.8997120823716955
320.0	60.0	-1.986175537109375	-0.18502426147460938	1.9947749851915475
320.0	80.0	-1.3626708984375	0.0182342529296875	1.3627928916120626
320.0	100.0	-0.784637451171875	0.17681121826171875	0.8043122134374746
320.0	120.0	-0.553619384765625	0.11426544189453125	0.5652884346947332
320.0	140.0	-0.441986083984375	0.0535888671875	0.4452229386748649
320.0	160.0	-0.482452392578125	0.062591552734375	0.4864956460011305
320.0	180.0	-0.425506591796875	0.0345001220703125	0.4269029375460643
320.0	200.0	-0.30126953125	0.1182403564453125	0.3236419508529592
320.0	220.0	-0.17547607421875	0.233123779296875	0.2917851077366395
320.0	240.0	0.235504150390625	0.2262725830078125	0.3265907020602967
320.0	260.0	0.67083740234375	-0.125213623046875	0.6824230885453945
320.0	280.0	0.941925048828125	-0.363494873046875	1.0096292984760444
320.0	300.0	0.905242919921875	-0.5	1.034149285194687
320.0	320.0	0.790313720703125	-0.619476318359375	1.0041646708282974
320.0	340.0	0.54058837890625	-0.769287109375	0.9402331902560292
320.0	360.0	0.230438232421875	-0.884613037109375	0.9141345657973943
320.0	380.0	0.016143798828125	-1.007720947265625	1.0078502516735963
320.0	400.0	-0.27557373046875	-1.038848876953125	1.0747780561917109
320.0	420.0	-0.502227783203125	-1.078125	1.189363805505332
320.0	440.0	-0.519256591796875	-1.046417236328125	1.168167984756087
320.0	460.0	-0.654449462890625	-0.979949951171875	1.1783912789390405
320.0	480.0	-0.6612548828125	-0.95440673828125	1.1610987219526285
320.0	500.0	-0.62823486328125	-0.835296630859375	1.045179173619066
320.0	520.0	-0.714599609375	-0.85931396484375	1.1176193859692969
320.0	540.0	-0.862640380859375	-0.94915771484375	1.282594555709877
320.0	560.0	-1.079803466796875	-0.96014404296875	1.444940175285789
320.0	580.0	-1.368408203125	-1.22052001953125	1.8336330408389663
320.0	600.0	-1.8011474609375	-0.720703125	1.939985868615122
320.0	620.0	-1.178741455078125	-1.05560302734375	1.5823176575065403
320.0	640.0	-1.111328125	-1.17803955078125	1.619514552148546
320.0	660.0	-0.803741455078125	-1.09075927734375	1.35490078150489
320.0	680.0	-0.635772705078125	-1.40570068359375	1.542790116761931
320.0	700.0	-0.4920654296875	-1.88812255859375	1.951188146582526
320.0	720.0	-0.5435791015625	-1.44464111328125	1.5435239505229532
320.0	740.0	-0.751190185546875	-1.49688720703125	1.6748008853101806
320.0	760.0	-0.809844970703125	-1.42095947265625	1.6355349887742157
320.0	780.0	-1.17138671875	-0.798095703125	1.41742851537934
320.0	800.0	-1.35174560546875	-0.96319580078125	1.6598079203771474
340.0	0.0	-1.525543212890625	-2.23317289352417	2.7045042552689327
340.0	20.0	-1.774627685546875	-1.8756179809570312	2.582101127531373
340.0	40.0	-2.28900146484375	-0.34694671630859375	2.315145725438066
340.0	60.0	-1.78912353515625	-0.0235137939453125	1.7892780450661379
340.0	80.0	-1.243621826171875	0.11902618408203125	1.2493047982891121
340.0	100.0	-0.82806396484375	0.22917938232421875	0.8591932955716436
340.0	120.0	-0.6273193359375	0.14337158203125	0.6434943354647417
340.0	140.0	-0.65753173828125	0.040435791015625	0.6587738914394085
340.0	160.0	-0.6654052734375	0.02880859375	0.6660286127429411
340.0	180.0	-0.55859375	-0.010711669921875	0.5586964447815805
340.0	200.0	-0.29156494140625	0.0853729248046875	0.30380693103834355
340.0	220.0	-0.013214111328125	0.2063751220703125	0.20679773632157694
340.0	240.0	0.50494384765625	0.4197998046875	0.6566583322410227
340.0	260.0	0.889007568359375	0.0286865234375	0.8894702767530678
340.0	280.0	1.2734375	-0.218536376953125	1.2920531004792521
340.0	300.0	1.2239990234375	-0.422454833984375	1.2948519977714517
340.0	320.0	0.981231689453125	-0.576202392578125	1.1379036978583863
340.0	340.0	0.767242431640625	-0.79058837890625	1.101676419721976
340.0	360.0	0.436248779296875	-0.95440673828125	1.049383256734482
340.0	380.0	0.1473388671875	-1.087677001953125	1.0976110432944057
340.0	400.0	-0.07550048828125	-1.132110595703125	1.1346253675262121
340.0	420.0	-0.48046875	-0.863494873046875	0.9881667953866904
340.0	440.0	-0.612060546875	-0.654296875	0.8959478297734136
340.0	460.0	-0.6146240234375	-0.621490478515625	0.8740784318767287
340.0	480.0	-0.606536865234375	-0.568695068359375	0.8314451573402882
340.0	500.0	-0.72515869140625	-0.710601806640625	1.0152881636870121
340.0	520.0	-0.781341552734375	-0.85052490234375	1.1549403584325078
340.0	540.0	-1.07568359375	-0.86328125	1.379256941423344
340.0	560.0	-1.365966796875	-0.84393310546875	1.6056426678034799
340.0	580.0	-1.714630126953125	-0.99951171875	1.9846864105379138
340.0	600.0	-2.069915771484375	-0.7374267578125	2.1973505692487056
340.0	620.0	-1.38525390625	-1.2154541015625	1.8428936642644327
340.0	640.0	-1.206573486328125	-1.32769775390625	1.79404595917655
340.0	660.0	-0.908660888671875	-1.29498291015625	1.5819751414604188
340.0	680.0	-0.4866943359375	-1.48297119140625	1.5607930455939751
340.0	700.0	-0.459197998046875	-1.9078369140625	1.962321200025567
340.0	720.0	-0.51080322265625	-1.48590087890625	1.5712483426277264
340.0	740.0	-0.6446533203125	-1.4197998046875	1.5592977229447216
340.0	760.0	-0.741119384765625	-1.28704833984375	1.4851772189102321
340.0	780.0	-1.06475830078125	-0.8265380859375	1.34791522232958
340.0	800.0	-1.181060791015625	-0.76922607421875	1.409472718903223
360.0	0.0	-2.515228271484375	-2.8675904273986816	3.81437388269462
360.0	20.0	-3.008209228515625	-1.9217510223388672	3.5696568118499927
360.0	40.0	-3.19061279296875	-0.4288330078125	3.219302369030496
360.0	60.0	-1.57391357421875	0.02439117431640625	1.5741025597128588
360.0	80.0	-1.00201416015625	0.1838226318359375	1.0187360488020072
360.0	100.0	-0.91705322265625	0.2142333984375	0.9417444250911678
360.0	120.0	-0.817474365234375	0.12017822265625	0.8262609412383957
360.0	140.0	-0.899322509765625	0.02935791015625	0.89980156893611
360.0	160.0	-0.860443115234375	-0.010955810546875	0.8605128612281021
360.0	180.0	-0.710693359375	-0.0026092529296875	0.7106981491889324
360.0	200.0	-0.36956787109375	0.02227783203125	0.3702387245342918
360.0	220.0	0.01617431640625	0.161468505859375	0.16227657531408687
360.0	240.0	0.5458984375	0.6289825439453125	0.8328410080278579
360.0	260.0	0.807098388671875	0.119964599609375	0.8159652652877907
360.0	280.0	0.8228759765625	-0.483917236328125	0.9546207437611748
360.0	300.0	0.8819580078125	-0.66900634765625	1.1069866398240535
360.0	320.0	0.786346435546875	-0.903778076171875	1.1979797693058973
360.0	340.0	0.659912109375	-1.15447998046875	1.3297774315286326
360.0	360.0	0.6546630859375	-1.187286376953125	1.3558144035920583
360.0	380.0	0.51220703125	-1.131439208984375	1.2419785531518355
360.0	400.0	0.238433837890625	-1.335357666015625	1.3564773463784607
360.0	420.0	-0.365325927734375	-0.756927490234375	0.8404773994269517
360.0	440.0	-0.721832275390625	-0.3021240234375	0.7825092710848033
360.0	460.0	-0.863006591796875	-0.2637939453125	0.9024231951077013
360.0	480.0	-0.965240478515625	-0.24420166015625	0.9956523651295874
360.0	500.0	-1.043182373046875	-0.55706787109375	1.182604784550034
360.0	520.0	-0.997283935546875	-0.7938232421875	1.2746492019128
360.0	540.0	-1.154022216796875	-0.8321533203125	1.4227601433017063
360.0	560.0	-1.306121826171875	-0.82196044921875	1.5432346564545663
360.0	580.0	-1.364227294921875	-0.9063720703125	1.6378725353495687
360.0	600.0	-1.69012451171875	-0.63299560546875	1.8047726454197195
360.0	620.0	-1.525848388671875	-1.46099853515625	2.1125174614523936
360.0	640.0	-1.40789794921875	-1.57647705078125	2.1136358548847314
360.0	660.0	-1.3326416015625	-1.59857177734375	2.0811932552108225
360.0	680.0	-0.650970458984375	-1.742431640625	1.860061977655975
360.0	700.0	-0.36676025390625	-1.9434814453125	1.9777849256477158
360.0	720.0	-0.344696044921875	-1.53857421875	1.576713667723774
360.0	740.0	-0.419189453125	-1.390380859375	1.452197896888575
360.0	760.0	-0.17767333984375	-0.760986328125	0.7814524984184278
360.0	780.0	-0.450347900390625	-0.36444091796875	0.5793361839865947
360.0	800.0	-0.45843505859375	-0.2637939453125	0.5289139330093217
380.0	0.0	-6.8201904296875	-1.9678963422775269	7.098423311634087
380.0	20.0	-5.801055908203125	-1.4011650085449219	5.96787340945408
380.0	40.0	-3.3734130859375	-0.330352783203125	3.389549942063757
380.0	60.0	-1.338653564453125	0.14113998413085938	1.3460734975266084
380.0	80.0	-0.91748046875	0.23590087890625	0.9473223502095055
380.0	100.0	-0.9600830078125	0.2196502685546875	0.984888634499578
380.0	120.0	-0.935699462890625	0.126617431640625	0.9442274402118763
380.0	140.0	-0.954559326171875	0.0196990966796875	0.9547625681768739
380.0	160.0	-0.951904296875	-0.0123443603515625	0.9519843347669001
380.0	180.0	-0.8673095703125	0.0014495849609375	0.8673107816995084
380.0	200.0	-0.5244140625	0.005584716796875	0.52444379871389
380.0	220.0	-0.164276123046875	0.137176513671875	0.21401878540558567
380.0	240.0	0.291351318359375	0.512969970703125	0.58993540455961
380.0	260.0	0.315338134765625	-0.28155517578125	0.4227427778764222
380.0	280.0	-0.377899169921875	-0.5040283203125	0.6299621657724234
380.0	300.0	-0.51556396484375	-0.49273681640625	0.7131590089787648
380.0	320.0	-0.59002685546875	-0.728912353515625	0.9377872409464892
380.0	340.0	-0.68548583984375	-0.93060302734375	1.1558169539886685
380.0	360.0	-0.31640625	-0.869140625	0.9249423447244985
380.0	380.0	-0.006805419921875	-1.119140625	1.1191613164623335
380.0	400.0	-0.180877685546875	-1.46673583984375	1.4778466635652512
380.0	420.0	-0.402923583984375	-0.751739501953125	0.8529124769444671
380.0	440.0	-0.711944580078125	-0.417022705078125	0.8250897052159205
380.0	460.0	-0.97369384765625	-0.285003662109375	1.0145475821169687
380.0	480.0	-1.136627197265625	-0.218475341796875	1.1574337391562297
380.0	500.0	-1.161834716796875	-0.361328125	1.2167242592594636
380.0	520.0	-1.01593017578125	-0.74395751953125	1.259200902529065
380.0	540.0	-0.91754150390625	-0.84771728515625	1.2492025484056721
380.0	560.0	-0.917510986328125	-0.81829833984375	1.2294057845251283
380.0	580.0	-0.879974365234375	-0.848876953125	1.2226802382538227
380.0	600.0	-0.992919921875	-0.84130859375	1.3014185034699095
380.0	620.0	-1.46234130859375	-1.59881591796875	2.1667151271844522
380.0	640.0	-1.7064208984375	-1.78741455078125	2.4711784757416413
380.0	660.0	-1.910919189453125	-1.86932373046875	2.6731972164271367
380.0	680.0	-1.024200439453125	-1.995849609375	2.243301630057428
380.0	700.0	-0.242340087890625	-2.04766845703125	2.061958978282443
380.0	720.0	-0.235198974609375	-1.59967041015625	1.616868571896543
380.0	740.0	0.0478515625	-1.18597412109375	1.1869390834991425
380.0	760.0	0.117401123046875	-0.4801025390625	0.49424839069735654
380.0	780.0	-0.47088623046875	-0.18701171875	0.5066628316690478
380.0	800.0	-0.74322509765625	-0.0738525390625	0.746885361559671
400.0	0.0	-2.82122802734375	-0.8454504013061523	2.9451848776161134
400.0	20.0	-1.98883056640625	-0.5312633514404297	2.0585644926636433
400.0	40.0	-1.580657958984375	-0.12250518798828125	1.58539809019208
400.0	60.0	-0.771697998046875	0.19063186645507812	0.7948951557895553
400.0	80.0	-0.706787109375	0.26068115234375	0.7533277382161987
400.0	100.0	-0.82647705078125	0.20841217041015625	0.852349663133121
400.0	120.0	-0.84783935546875	0.1227874755859375	0.8566845025109493
400.0	140.0	-0.907440185546875	0.019287109375	0.9076451305071769
400.0	160.0	-0.895416259765625	0.00091552734375	0.8954167278105644
400.0	180.0	-0.860107421875	0.033111572265625	0.8607445343319706
400.0	200.0	-0.689208984375	0.0493927001953125	0.6909766008887732
400.0	220.0	-0.379852294921875	0.168487548828125	0.41554280172748137
400.0	240.0	-0.12811279296875	0.256072998046875	0.28633244323856955
400.0	260.0	-0.164703369140625	-1.153472900390625	1.1651724901240303
400.0	280.0	-0.910614013671875	-1.16943359375	1.4821581602806908
400.0	300.0	-1.731536865234375	-0.68792724609375	1.8631864672071383
400.0	320.0	-1.95672607421875	-0.76727294921875	2.101781317865957
400.0	340.0	-2.11444091796875	-0.64654541015625	2.211081491708219
400.0	360.0	-1.53546142578125	-0.505584716796875	1.616557359304261
400.0	380.0	-0.2650146484375	-0.778594970703125	0.8224614837733447
400.0	400.0	-0.268341064453125	-1.334686279296875	1.361394281982693
400.0	420.0	-0.359161376953125	-0.6439208984375	0.7373133785165042
400.0	440.0	-0.73419189453125	-0.506744384765625	0.8920917046396508
400.0	460.0	-1.001312255859375	-0.408447265625	1.0814136130688987
400.0	480.0	-1.2364501953125	-0.339202880859375	1.2821340335049292
400.0	500.0	-1.34466552734375	-0.53094482421875	1.4456928397108857
400.0	520.0	-1.127044677734375	-0.8304443359375	1.399952678021674
400.0	540.0	-0.8663330078125	-0.93902587890625	1.2776159366887643
400.0	560.0	-0.58660888671875	-0.88214111328125	1.0593785582682398
400.0	580.0	-0.228973388671875	-0.7945556640625	0.8268902684236173
400.0	600.0	0.12493896484375	-0.904052734375	0.9126451070745638
400.0	620.0	-0.328826904296875	-1.68756103515625	1.7192990956686682
400.0	640.0	-0.68280029296875	-1.91680908203125	2.034790725611775
400.0	660.0	-1.3387451171875	-2.07305908203125	2.467754535278098
400.0	680.0	-1.108062744140625	-2.1884765625	2.4530048327641487
400.0	700.0	-0.637664794921875	-2.37506103515625	2.4591728917260443
400.0	720.0	-0.512298583984375	-1.72467041015625	1.799149205269236
400.0	740.0	0.222564697265625	-1.03912353515625	1.0626912843269967
400.0	760.0	-0.263336181640625	-0.12432861328125	0.29121048854995396
400.0	780.0	-0.95208740234375	0.1002197265625	0.9573475937682885
400.0	800.0	-1.322296142578125	0.20709228515625	1.3384148472159993
420.0	0.0	-0.476165771484375	-0.5733412504196167	0.7452878848914959
420.0	20.0	-0.445343017578125	-0.3548927307128906	0.5694552252973384
420.0	40.0	-0.468902587890625	-0.06962966918945312	0.4740442255338187
420.0	60.0	-0.338470458984375	0.2768363952636719	0.4372649555448932
420.0	80.0	-0.50860595703125	0.3049468994140625	0.5930199246146154
420.0	100.0	-0.73541259765625	0.22479248046875	0.7690015266999194
420.0	120.0	-0.810760498046875	0.1433563232421875	0.8233368816023824
420.0	140.0	-0.830841064453125	0.0532073974609375	0.8325430328374431
420.0	160.0	-0.859832763671875	0.02960205078125	0.8603421777955967
420.0	180.0	-0.8076171875	0.0680084228515625	0.8104755808315061
420.0	200.0	-0.838958740234375	0.0727386474609375	0.8421060970270291
420.0	220.0	-0.83087158203125	0.2204437255859375	0.8596179511721008
420.0	240.0	-0.72705078125	0.1125335693359375	0.7357082592602325
420.0	260.0	-0.602874755859375	-1.064544677734375	1.2234023631434938
420.0	280.0	-1.280853271484375	-1.123565673828125	1.7038148157816548
420.0	300.0	-1.92047119140625	-0.865692138671875	2.106568887071967
420.0	320.0	-2.057403564453125	-0.839599609375	2.2221244184534483
420.0	340.0	-2.46966552734375	-0.529815673828125	2.5258567784385626
420.0	360.0	-2.0140380859375	-0.437896728515625	2.0610926608116085
420.0	380.0	-0.214263916015625	-0.456787109375	0.5045428514977881
420.0	400.0	-0.25341796875	-0.862945556640625	0.899386291095864
420.0	420.0	-0.1861572265625	-0.559539794921875	0.589694238654793
420.0	440.0	-0.487548828125	-0.562225341796875	0.7441782009469733
420.0	460.0	-0.99273681640625	-0.54656982421875	1.1332541459862089
420.0	480.0	-1.397247314453125	-0.514556884765625	1.4889824866015633
420.0	500.0	-1.5426025390625	-0.553131103515625	1.6387728979936436
420.0	520.0	-1.1783447265625	-0.90252685546875	1.4842678395289588
420.0	540.0	-0.2862548828125	-1.025634765625	1.0648326302253546
420.0	560.0	0.516082763671875	-0.92205810546875	1.0566610472709879
420.0	580.0	0.937255859375	-0.79705810546875	1.2303455487895272
420.0	600.0	0.881561279296875	-1.05120849609375	1.371929149561021
420.0	620.0	-0.409454345703125	-1.87109375	1.9153706384155096
420.0	640.0	-1.128753662109375	-2.12835693359375	2.409146750719415
420.0	660.0	-1.689727783203125	-2.2926025390625	2.848017974564832
420.0	680.0	-1.89111328125	-2.3892822265625	3.0471263512837137
420.0	700.0	-1.652923583984375	-2.6707763671875	3.1408920353967935
420.0	720.0	-0.891693115234375	-1.53607177734375	1.7761286881609597
420.0	740.0	-0.092376708984375	-0.773193359375	0.778692126160514
420.0	760.0	-0.91522216796875	0.2012939453125	0.937097043619758
420.0	780.0	-1.5018310546875	0.352294921875	1.5425978830539995
420.0	800.0	-1.835693359375	0.41546630859375	1.8821217716263712
440.0	0.0	0.454376220703125	-0.020817279815673828	0.4548528433233973
440.0	20.0	0.46893310546875	0.021114349365234375	0.4694082158992139
440.0	40.0	0.395263671875	0.14326858520507812	0.4204274703331984
440.0	60.0	0.536773681640625	0.38602447509765625	0.6611663033431544
440.0	80.0	-0.021240234375	0.36664581298828125	0.3672605338695442
440.0	100.0	-0.451416015625	0.26074981689453125	0.5213126568320414
440.0	120.0	-0.615478515625	0.18392181396484375	0.6423714165870645
440.0	140.0	-0.658233642578125	0.1012420654296875	0.6659740866085826
440.0	160.0	-0.667999267578125	0.08172607421875	0.6729800685697311
440.0	180.0	-0.70184326171875	0.119232177734375	0.7118990632296797
440.0	200.0	-1.105194091796875	0.170196533203125	1.1182221784856003
440.0	220.0	-1.4481201171875	0.4042510986328125	1.5034862235979998
440.0	240.0	-1.353179931640625	0.20648193359375	1.3688428384206641
440.0	260.0	-1.103485107421875	-0.907012939453125	1.4284088541581033
440.0	280.0	-2.230743408203125	-0.98638916015625	2.439094038473188
440.0	300.0	-2.7381591796875	-0.93353271484375	2.8929222289910363
440.0	320.0	-2.846282958984375	-0.891326904296875	2.9825811527816475
440.0	340.0	-3.49530029296875	-0.67218017578125	3.559346896094948
440.0	360.0	-3.474853515625	-0.5184326171875	3.513314579370214
440.0	380.0	-0.294219970703125	-0.317138671875	0.4325995011083423
440.0	400.0	-0.386138916015625	-0.5948486328125	0.7091883800659895
440.0	420.0	-0.2464599609375	-0.382232666015625	0.4548014108539312
440.0	440.0	-0.24517822265625	-0.489593505859375	0.5475528849750968
440.0	460.0	-0.511627197265625	-0.560394287109375	0.7588175973227712
440.0	480.0	-0.705230712890625	-0.504730224609375	0.8672386972676261
440.0	500.0	-0.89190673828125	-0.425201416015625	0.9880758442413167
440.0	520.0	-0.72943115234375	-0.7418212890625	1.0403694684658331
440.0	540.0	-0.188232421875	-0.877197265625	0.8971658082344115
440.0	560.0	0.589324951171875	-0.84454345703125	1.0298337481788153
440.0	580.0	1.03857421875	-0.7841796875	1.3013739624488307
440.0	600.0	0.679962158203125	-1.1815185546875	1.363207479314536
440.0	620.0	-0.510650634765625	-1.946533203125	2.0124004526074346
440.0	640.0	-1.167449951171875	-2.36834716796875	2.6404559637526264
440.0	660.0	-1.63250732421875	-2.624267578125	3.090608432853621
440.0	680.0	-1.8953857421875	-2.74542236328125	3.336140144612103
440.0	700.0	-1.691741943359375	-2.8360595703125	3.3023059654251417
440.0	720.0	-0.721923828125	-1.22161865234375	1.4189877185405144
440.0	740.0	-0.252105712890625	-0.3671875	0.44540313271051457
440.0	760.0	-1.678985595703125	0.51776123046875	1.7570057832446344
440.0	780.0	-2.3338623046875	0.622802734375	2.4155323436431617
440.0	800.0	-2.734710693359375	0.67230224609375	2.816137938112552
460.0	0.0	0.6290283203125	0.29407334327697754	0.6943743651527353
460.0	20.0	0.685699462890625	0.2717704772949219	0.7375926692542445
460.0	40.0	0.6893310546875	0.3013954162597656	0.7523406807417624
460.0	60.0	1.016265869140625	0.5051765441894531	1.1349007258696016
460.0	80.0	0.89410400390625	0.4885101318359375	1.018854316724208
460.0	100.0	0.430755615234375	0.3497161865234375	0.5548439520914332
460.0	120.0	0.008880615234375	0.24664306640625	0.24680289206818234
460.0	140.0	-0.255035400390625	0.1687774658203125	0.30582493099996466
460.0	160.0	-0.408660888671875	0.14404296875	0.43330370270331187
460.0	180.0	-0.508544921875	0.13360595703125	0.5258027095014689
460.0	200.0	-1.031097412109375	0.1469573974609375	1.0415173305937555
460.0	220.0	-1.606353759765625	0.3749237060546875	1.6495272616343573
460.0	240.0	-1.73663330078125	0.2601318359375	1.7560079138348421
460.0	260.0	-1.589447021484375	-0.832366943359375	1.7942063879339467
460.0	280.0	-2.414886474609375	-1.00787353515625	2.6167700984457256
460.0	300.0	-2.660064697265625	-0.984710693359375	2.8364765719559824
460.0	320.0	-2.599945068359375	-0.9625244140625	2.7723938403756048
460.0	340.0	-2.893890380859375	-0.914947509765625	3.0350832743199545
460.0	360.0	-2.7899169921875	-0.498291015625	2.834066117709525
460.0	380.0	-0.08123779296875	-0.18792724609375	0.20473453258015453
460.0	400.0	-0.31805419921875	-0.378570556640625	0.49444326266607475
460.0	420.0	-0.346527099609375	-0.197418212890625	0.39881697750298173
460.0	440.0	-0.261627197265625	-0.317230224609375	0.41119801282931895
460.0	460.0	-0.21820068359375	-0.44818115234375	0.49847555971878044
460.0	480.0	-0.17779541015625	-0.418121337890625	0.4543530137151897
460.0	500.0	-0.1376953125	-0.40814208984375	0.43074350208273177
460.0	520.0	-0.111480712890625	-0.58856201171875	0.5990268700025266
460.0	540.0	0.300811767578125	-0.69976806640625	0.761684361317349
460.0	560.0	0.7513427734375	-0.72283935546875	1.042599010651378
460.0	580.0	1.022491455078125	-0.65447998046875	1.214015164873222
460.0	600.0	0.75433349609375	-0.87420654296875	1.1546670962222803
460.0	620.0	-0.36590576171875	-1.43829345703125	1.484107507897552
460.0	640.0	-1.101531982421875	-2.1253662109375	2.3938576062274657
460.0	660.0	-1.519744873046875	-2.70635986328125	3.1038698730346233
460.0	680.0	-1.729583740234375	-2.7225341796875	3.225469310666251
460.0	700.0	-1.11834716796875	-1.47991943359375	1.8549560420754367
460.0	720.0	-0.881591796875	-0.21881103515625	0.90834044577099
460.0	740.0	-1.28076171875	0.25469970703125	1.3058416906261106
460.0	760.0	-2.586669921875	0.78692626953125	2.7037222931379596
460.0	780.0	-3.177154541015625	0.8358154296875	3.2852546948448165
460.0	800.0	-3.610076904296875	0.871337890625	3.7137427178759346
480.0	0.0	0.47967529296875	0.3908958435058594	0.6187794010427411
480.0	20.0	0.22210693359375	0.4447975158691406	0.4971683015577088
480.0	40.0	0.23956298828125	0.4529457092285156	0.5123965660138301
480.0	60.0	0.39697265625	0.5760574340820312	0.6995923507095789
480.0	80.0	0.3641357421875	0.5983657836914062	0.7004544594983119
480.0	100.0	0.566650390625	0.466888427734375	0.7342189517764723
480.0	120.0	0.4453125	0.32447052001953125	0.5509848827490597
480.0	140.0	0.31549072265625	0.2811279296875	0.4225722529136796
480.0	160.0	-0.012054443359375	0.262664794921875	0.26294125597945833
480.0	180.0	-0.2581787109375	0.1775665283203125	0.3133466431303797
480.0	200.0	-0.72113037109375	0.0811614990234375	0.7256832649562349
480.0	220.0	-1.372833251953125	0.24920654296875	1.3952688051865232
480.0	240.0	-1.7159423828125	0.2149810791015625	1.729356853140471
480.0	260.0	-1.73321533203125	-0.6875	1.8645888654575293
480.0	280.0	-2.313751220703125	-0.900848388671875	2.4829362719727452
480.0	300.0	-2.3656005859375	-0.9598388671875	2.5529114326884956
480.0	320.0	-2.207183837890625	-0.952545166015625	2.4039556542385143
480.0	340.0	-2.278533935546875	-1.048919677734375	2.508375846195525
480.0	360.0	-1.72760009765625	-0.77020263671875	1.8915110887939302
480.0	380.0	0.3968505859375	-0.1986083984375	0.44377436100888684
480.0	400.0	0.10430908203125	-0.289886474609375	0.3080820552314819
480.0	420.0	-0.012451171875	-0.0728759765625	0.073931993351991
480.0	440.0	-0.03021240234375	-0.16046142578125	0.16328091872332245
480.0	460.0	0.079315185546875	-0.241912841796875	0.25458342774928433
480.0	480.0	0.315673828125	-0.240234375	0.3966894512017337
480.0	500.0	0.482574462890625	-0.3023681640625	0.569477496370754
480.0	520.0	0.84405517578125	-0.42083740234375	0.9431507085161693
480.0	540.0	1.097381591796875	-0.451904296875	1.1867871972467225
480.0	560.0	1.22418212890625	-0.5494384765625	1.341828798416832
480.0	580.0	1.19854736328125	-0.5247802734375	1.3083998308688265
480.0	600.0	0.49444580078125	-0.7845458984375	0.9273558737967402
480.0	620.0	-0.48876953125	-1.25244140625	1.3444348741266057
480.0	640.0	-1.076385498046875	-1.84930419921875	2.13975039704488
480.0	660.0	-0.87872314453125	-1.23052978515625	1.5120707380581024
480.0	680.0	-0.792083740234375	0.5255126953125	0.9505578596162809
480.0	700.0	-1.162109375	2.7178955078125	2.955918502065011
480.0	720.0	0.044342041015625	0.18731689453125	0.1924937286725539
480.0	740.0	-2.211578369140625	0.72296142578125	2.326747108307726
480.0	760.0	-2.8199462890625	0.93267822265625	2.970182778923645
480.0	780.0	-3.014190673828125	0.9185791015625	3.151052678712277
480.0	800.0	-3.166290283203125	0.91986083984375	3.297201559229368
500.0	0.0	0.098236083984375	0.49683141708374023	0.5064501803712016
500.0	20.0	-0.038482666015625	0.5081024169921875	0.5095576333811249
500.0	40.0	-0.121063232421875	0.4992408752441406	0.5137097991658018
500.0	60.0	-0.1522216796875	0.45111846923828125	0.47610850974832825
500.0	80.0	-0.196380615234375	0.4464569091796875	0.48773878028521717
500.0	100.0	-0.178436279296875	0.37863922119140625	0.4185775502744349
500.0	120.0	0.109344482421875	0.31671905517578125	0.33506294296377703
500.0	140.0	0.59075927734375	0.427947998046875	0.7294765334128561
500.0	160.0	1.1146240234375	0.5692138671875	1.2515554882715147
500.0	180.0	0.396331787109375	0.3271331787109375	0.5139017436113962
500.0	200.0	0.1126708984375	0.1590728759765625	0.19493309423022115
500.0	220.0	-0.32293701171875	0.285919189453125	0.43132133779279697
500.0	240.0	-1.08685302734375	0.3077545166015625	1.1295850324499417
500.0	260.0	-1.560821533203125	-0.41497802734375	1.6150450834848742
500.0	280.0	-2.30303955078125	-0.814453125	2.4428108942947198
500.0	300.0	-2.4012451171875	-1.04315185546875	2.6180419985906846
500.0	320.0	-2.1744384765625	-1.11346435546875	2.4429460819377256
500.0	340.0	-2.13323974609375	-1.525634765625	2.6226462308892855
500.0	360.0	-1.21893310546875	-1.487762451171875	1.9233395505538373
500.0	380.0	0.98095703125	-0.598236083984375	1.1489835113437328
500.0	400.0	0.31988525390625	-0.407440185546875	0.5180097300873199
500.0	420.0	0.041778564453125	0.026214599609375	0.04932193913912716
500.0	440.0	0.091552734375	-0.02886962890625	0.09599665954981919
500.0	460.0	0.277862548828125	-0.022674560546875	0.278786175656642
500.0	480.0	0.706512451171875	0.006500244140625	0.7065423531783348
500.0	500.0	1.169158935546875	-0.094970703125	1.173009825628566
500.0	520.0	1.67364501953125	-0.1156005859375	1.6776326018740968
500.0	540.0	1.843170166015625	-0.05517578125	1.8439958318083625
500.0	560.0	1.92547607421875	-0.25714111328125	1.9425703756951431
500.0	580.0	1.304046630859375	-0.31903076171875	1.342504466427778
500.0	600.0	0.7568359375	-0.497802734375	0.9058742730880102
500.0	620.0	0.72467041015625	-0.43585205078125	0.8456442594414326
500.0	640.0	0.97821044921875	-0.1961669921875	0.9976859083823122
500.0	660.0	0.953460693359375	0.25628662109375	0.9873044747862695
500.0	680.0	1.0321044921875	0.4444580078125	1.1237360025834686
500.0	700.0	0.823944091796875	0.8807373046875	1.2060605566368463
500.0	720.0	1.481597900390625	-0.13043212890625	1.4873281005524386
500.0	740.0	-1.86883544921875	1.0123291015625	2.1254072894687703
500.0	760.0	-2.738037109375	1.09930419921875	2.950477407934957
500.0	780.0	-2.970062255859375	1.0789794921875	3.1599788841449046
500.0	800.0	-3.114654541015625	1.0770263671875	3.2956120380721936
520.0	0.0	-0.51617431640625	0.7248454093933105	0.889852118296077
520.0	20.0	-0.33050537109375	0.6425304412841797	0.7225504607282872
520.0	40.0	-0.31256103515625	0.6172981262207031	0.691918620455858
520.0	60.0	-0.26824951171875	0.586578369140625	0.6450054136835002
520.0	80.0	-0.3233642578125	0.504241943359375	0.5990195161039982
520.0	100.0	-0.311767578125	0.4571533203125	0.5533427337940485
520.0	120.0	-0.13323974609375	0.41579437255859375	0.4366208769522154
520.0	140.0	0.65411376953125	0.583343505859375	0.8764442191712419
520.0	160.0	1.72711181640625	0.89385986328125	1.9447109506441493
520.0	180.0	1.2554931640625	0.545654296875	1.3689418164063138
520.0	200.0	0.9713134765625	0.41473388671875	1.0561505889525278
520.0	220.0	0.7974853515625	0.523681640625	0.954057307861774
520.0	240.0	0.3890380859375	0.585601806640625	0.7030505730391503
520.0	260.0	-0.5302734375	-0.0015869140625	0.53027581202079
520.0	280.0	-0.78106689453125	-0.583831787109375	0.9751538593329862
520.0	300.0	-0.813720703125	-0.744537353515625	1.1029402764766074
520.0	320.0	-0.7828369140625	-1.002685546875	1.2720895958740155
520.0	340.0	-0.3341064453125	-1.39837646484375	1.437735669108984
520.0	360.0	1.09173583984375	-1.38397216796875	1.7627439138205696
520.0	380.0	1.53973388671875	-1.075225830078125	1.8780018710260171
520.0	400.0	1.0511474609375	-0.612762451171875	1.2167122939304582
520.0	420.0	0.62103271484375	0.070526123046875	0.625024453072215
520.0	440.0	0.3951416015625	0.177825927734375	0.43331160365257776
520.0	460.0	0.671142578125	0.294708251953125	0.7329974856311161
520.0	480.0	1.21923828125	0.39495849609375	1.2816139044587846
520.0	500.0	1.93865966796875	0.33544921875	1.9674672771278026
520.0	520.0	4.0673828125	0.84698486328125	4.154634316284403
520.0	540.0	3.09912109375	0.4859619140625	3.1369906814725295
520.0	560.0	3.8275146484375	0.3515625	3.843626487499779
520.0	580.0	1.79364013671875	-0.04278564453125	1.794150370349824
520.0	600.0	1.68145751953125	-0.077392578125	1.6832376543842578
520.0	620.0	1.4224853515625	0.07965087890625	1.4247135985595236
520.0	640.0	1.19781494140625	0.249267578125	1.2234765871729467
520.0	660.0	0.99127197265625	0.546630859375	1.1320006272943774
520.0	680.0	0.932861328125	0.580322265625	1.0986374240354604
520.0	700.0	1.31103515625	0.05084228515625	1.3120206244123493
520.0	720.0	3.257568359375	-2.54779052734375	4.135575919654199
520.0	740.0	-1.68133544921875	1.407470703125	2.19268389718053
520.0	760.0	-2.71746826171875	1.23974609375	2.986905443835996
520.0	780.0	-2.95538330078125	1.21087646484375	3.1938240821387103
520.0	800.0	-3.09869384765625	1.21038818359375	3.3267015370312487
540.0	0.0	-1.02947998046875	0.861304521560669	1.3422646941072356
540.0	20.0	-0.707275390625	0.7447414398193359	1.027072680177953
540.0	40.0	-0.54180908203125	0.7085914611816406	0.8919971638021492
540.0	60.0	-0.4219970703125	0.658905029296875	0.7824559827779763
540.0	80.0	-0.43804931640625	0.5615463256835938	0.7121948325372262
540.0	100.0	-0.47381591796875	0.440093994140625	0.6466716692412137
540.0	120.0	-0.43914794921875	0.3533935546875	0.56368246894657
540.0	140.0	-0.2093505859375	0.4645843505859375	0.5095746134195971
540.0	160.0	0.64215087890625	0.80816650390625	1.0322261619025745
540.0	180.0	0.86907958984375	0.58154296875	1.0457014669519902
540.0	200.0	0.79931640625	0.4747161865234375	0.929657020114284
540.0	220.0	0.81427001953125	0.58404541015625	1.0020702100312155
540.0	240.0	0.77972412109375	0.73040771484375	1.0683937171842082
540.0	260.0	0.37896728515625	0.624298095703125	0.7303179550834327
540.0	280.0	-0.396484375	-0.298736572265625	0.4964306590332185
540.0	300.0	-0.58612060546875	-0.6943359375	0.908647213311667
540.0	320.0	-0.788818359375	-1.033660888671875	1.3002650640761664
540.0	340.0	-0.4010009765625	-1.4578857421875	1.51202930542952
540.0	360.0	0.94500732421875	-1.56011962890625	1.8240098956216375
540.0	380.0	2.0130615234375	-2.320068359375	3.071666305007351
540.0	400.0	2.1895751953125	-0.90252685546875	2.3682893110365724
540.0	420.0	1.96429443359375	0.11505126953125	1.9676608997660505
540.0	440.0	1.8067626953125	0.353302001953125	1.8409817331404936
540.0	460.0	2.6990966796875	0.98443603515625	2.873018829317734
540.0	480.0	3.102783203125	1.167388916015625	3.315126013718147
540.0	500.0	3.4482421875	0.97100830078125	3.5823499694810494
540.0	520.0	4.658447265625	2.024169921875	5.079212025426039
540.0	540.0	2.19647216796875	0.2427978515625	2.209850850483966
540.0	560.0	1.81695556640625	0.08636474609375	1.8190069817519927
540.0	580.0	1.58209228515625	0.18060302734375	1.592367247916338
540.0	600.0	1.41387939453125	0.38336181640625	1.4649304504167948
540.0	620.0	1.22552490234375	0.51177978515625	1.3280925550424696
540.0	640.0	2.94049072265625	-2.69207763671875	3.9866988464328084
540.0	660.0	4.99945068359375	-6.6834716796875	8.34645438679628
540.0	680.0	4.67236328125	-5.19873046875	6.989833840563226
540.0	700.0	4.55133056640625	-4.73748779296875	6.569505347682712
540.0	720.0	4.38189697265625	-3.4400634765625	5.570911756773148
540.0	740.0	3.89996337890625	3.8619384765625	5.488559296715645
540.0	760.0	-2.71636962890625	1.356201171875	3.0361069776013165
540.0	780.0	-2.92236328125	1.32769775390625	3.2098268603346765
540.0	800.0	-3.05908203125	1.33685302734375	3.3384365937718177
560.0	0.0	-1.15667724609375	0.865983247756958	1.4449322603591874
560.0	20.0	-0.93865966796875	0.7770500183105469	1.2185600942208903
560.0	40.0	-0.75091552734375	0.7498054504394531	1.0611702703688288
560.0	60.0	-0.665283203125	0.6402626037597656	0.923329812219607
560.0	80.0	-0.6751708984375	0.45212554931640625	0.8125719995431562
560.0	100.0	-0.74884033203125	0.2686614990234375	0.79557579395944
560.0	120.0	-0.79217529296875	0.0479736328125	0.7936265899246027
560.0	140.0	-0.75689697265625	-0.08837890625	0.762039276078433
560.0	160.0	-0.66717529296875	-0.3475189208984375	0.752258115230638
560.0	180.0	-0.65264892578125	-0.1522064208984375	0.6701622302742314
560.0	200.0	-0.694091796875	-0.1780548095703125	0.7165660735063352
560.0	220.0	-0.7796630859375	-0.0388641357421875	0.7806311219907727
560.0	240.0	-0.84759521484375	0.167633056640625	0.8640130148931217
560.0	260.0	-0.9248046875	0.17657470703125	0.9415106675896692
560.0	280.0	-1.040283203125	-0.207916259765625	1.0608573484587533
560.0	300.0	-1.1441650390625	-0.4700927734375	1.2369724541197564
560.0	320.0	-1.2371826171875	-0.762115478515625	1.4530797744322272
560.0	340.0	-1.302978515625	-1.171600341796875	1.752255795561505
560.0	360.0	-1.10394287109375	-1.250640869140625	1.6681703888402797
560.0	380.0	-0.47039794921875	-1.52313232421875	1.594116152514997
560.0	400.0	1.05877685546875	-0.458770751953125	1.1538973232155147
560.0	420.0	2.26666259765625	0.168487548828125	2.272916053382502
560.0	440.0	2.14996337890625	0.815093994140625	2.299287009036083
560.0	460.0	2.1014404296875	1.678802490234375	2.6896895138179655
560.0	480.0	2.18865966796875	1.504852294921875	2.656089526300782
560.0	500.0	2.35546875	1.106292724609375	2.602329076952067
560.0	520.0	2.51544189453125	1.56878662109375	2.9645470796203774
560.0	540.0	1.57000732421875	1.844970703125	2.422568862486694
560.0	560.0	1.00946044921875	2.2064208984375	2.4263766359736207
560.0	580.0	0.8717041015625	2.229248046875	2.393619622073835
560.0	600.0	0.8626708984375	2.34295654296875	2.4967271459354623
560.0	620.0	1.096435546875	2.09832763671875	2.3675197527093146
560.0	640.0	1.41009521484375	2.4600830078125	2.835555839734608
560.0	660.0	3.47137451171875	1.04876708984375	3.626341601304256
560.0	680.0	3.55780029296875	1.57000732421875	3.8888129194844336
560.0	700.0	3.921630859375	1.7923583984375	4.3118136816949475
560.0	720.0	3.98260498046875	1.82574462890625	4.381151204927138
560.0	740.0	2.83843994140625	0.9901123046875	3.0061709327421666
560.0	760.0	-1.28497314453125	0.9061279296875	1.5723306926745033
560.0	780.0	-1.65924072265625	1.03155517578125	1.9537619753700604
560.0	800.0	-2.789794921875	1.0911865234375	2.9956040684728604
580.0	0.0	-1.0396728515625	0.8013086318969727	1.3126367211946717
580.0	20.0	-0.9681396484375	0.7386665344238281	1.2177531063209794
580.0	40.0	-0.94622802734375	0.7168121337890625	1.1870834489950879
580.0	60.0	-0.87872314453125	0.5521888732910156	1.0378183446640792
580.0	80.0	-0.83953857421875	0.40325927734375	0.9313662342843738
580.0	100.0	-0.88116455078125	0.2146759033203125	0.9069380954728467
580.0	120.0	-0.880126953125	0.1085968017578125	0.8868013977036355
580.0	140.0	-0.86236572265625	0.07427978515625	0.865558851895869
580.0	160.0	-0.79095458984375	-0.193450927734375	0.8142680299730459
580.0	180.0	-0.732177734375	-0.2858428955078125	0.7859964348690128
580.0	200.0	-0.7559814453125	-0.187713623046875	0.7789379628276958
580.0	220.0	-0.82598876953125	-0.103668212890625	0.832468945820614
580.0	240.0	-0.8505859375	0.058685302734375	0.8526080000972188
580.0	260.0	-0.89434814453125	0.177581787109375	0.9118080361235302
580.0	280.0	-0.8895263671875	0.23974609375	0.9212683362572356
580.0	300.0	-0.88348388671875	0.406005859375	0.972308868589864
580.0	320.0	-1.00250244140625	-0.04119873046875	1.0033486335355863
580.0	340.0	-1.15655517578125	-0.734832763671875	1.3702551095296247
580.0	360.0	-1.1685791015625	-0.79595947265625	1.4139054419302004
580.0	380.0	-0.92340087890625	-0.147552490234375	0.9351154584002984
580.0	400.0	-0.45794677734375	1.069091796875	1.1630445051780876
580.0	420.0	0.27685546875	3.387847900390625	3.3991414131745015
580.0	440.0	1.00994873046875	5.745574951171875	5.833663339421391
580.0	460.0	1.15130615234375	5.658843994140625	5.774774558928339
580.0	480.0	1.440185546875	3.085662841796875	3.405209183394408
580.0	500.0	1.9091796875	1.543182373046875	2.4548684110650782
580.0	520.0	1.6624755859375	2.201171875	2.758438452662892
580.0	540.0	1.25445556640625	2.2332763671875	2.561480450896673
580.0	560.0	0.95526123046875	2.37945556640625	2.564046179564315
580.0	580.0	0.83941650390625	2.4024658203125	2.5448894052198034
580.0	600.0	0.822509765625	2.49920654296875	2.631075000634969
580.0	620.0	1.07208251953125	2.24249267578125	2.485585309261588
580.0	640.0	1.3740234375	2.67242431640625	3.004961253280769
580.0	660.0	3.4202880859375	1.5701904296875	3.763491540616004
580.0	680.0	3.5533447265625	1.96954345703125	4.062678940665154
580.0	700.0	3.9334716796875	2.30828857421875	4.560745070355548
580.0	720.0	3.993408203125	2.26727294921875	4.5921493554810615
580.0	740.0	2.82232666015625	1.1787109375	3.0585760168436
580.0	760.0	-1.21014404296875	1.312255859375	1.7850669581830176
580.0	780.0	-2.37469482421875	1.2725830078125	2.6941868940265503
580.0	800.0	-3.2276611328125	1.4390869140625	3.533945038408832
600.0	0.0	-1.18939208984375	0.7371690273284912	1.399311158475954
600.0	20.0	-1.1019287109375	0.6673698425292969	1.2882660403449122
600.0	40.0	-1.19146728515625	0.6360664367675781	1.3506201551805037
600.0	60.0	-1.170166015625	0.49440765380859375	1.2703257189666775
600.0	80.0	-0.98931884765625	0.3821258544921875	1.0605526630013593
600.0	100.0	-1.03961181640625	0.14534759521484375	1.0497231312332984
600.0	120.0	-1.007080078125	0.12587738037109375	1.014916449095858
600.0	140.0	-0.9813232421875	0.2341156005859375	1.0088634298531696
600.0	160.0	-0.9317626953125	0.1897735595703125	0.9508920676333364
600.0	180.0	-0.8656005859375	-0.057891845703125	0.8675343452418802
600.0	200.0	-0.828369140625	-0.279541015625	0.8742646124351926
600.0	220.0	-0.884033203125	-0.131134033203125	0.8937062374693184
600.0	240.0	-0.9019775390625	0.0133209228515625	0.9020758992229317
600.0	260.0	-0.92547607421875	0.127532958984375	0.9342219327219092
600.0	280.0	-0.9144287109375	0.341156005859375	0.975995536731977
600.0	300.0	-0.8634033203125	0.758819580078125	1.1494661581084462
600.0	320.0	-0.91253662109375	0.44342041015625	1.0145662841728653
600.0	340.0	-1.03179931640625	-0.2144775390625	1.0538550394142028
600.0	360.0	-0.98724365234375	-0.04595947265625	0.9883128564477281
600.0	380.0	-0.7249755859375	0.74639892578125	1.0405291714376994
600.0	400.0	-0.2152099609375	2.183197021484375	2.1937786036665066
600.0	420.0	0.1619873046875	2.967742919921875	2.972160481135959
600.0	440.0	0.55682373046875	3.870025634765625	3.909878652919578
600.0	460.0	0.654541015625	3.61541748046875	3.67418936627039
600.0	480.0	1.0264892578125	2.600250244140625	2.7955288459534517
600.0	500.0	1.78131103515625	1.4532470703125	2.298911927704342
600.0	520.0	1.54571533203125	2.390625	2.8468094032269664
600.0	540.0	1.19927978515625	2.392822265625	2.67654075215663
600.0	560.0	0.92828369140625	2.52008056640625	2.6856129045171904
600.0	580.0	0.81524658203125	2.53985595703125	2.66748857016872
600.0	600.0	0.8077392578125	2.6468505859375	2.7673562714058297
600.0	620.0	1.10302734375	2.45263671875	2.689255695396209
600.0	640.0	1.536865234375	2.9888916015625	3.360867113487436
600.0	660.0	3.61505126953125	2.51605224609375	4.404442596562351
600.0	680.0	3.69842529296875	2.629638671875	4.537989554008636
600.0	700.0	3.98944091796875	2.6553955078125	4.792365192770074
600.0	720.0	3.99481201171875	2.4447021484375	4.683491390356913
600.0	740.0	3.1212158203125	1.57672119140625	3.496861151432607
600.0	760.0	-1.212890625	1.5673828125	1.9818659261244946
600.0	780.0	-2.42938232421875	1.6513671875	2.9375009898173916
600.0	800.0	-3.2520751953125	1.707763671875	3.6732070231533123
620.0	0.0	-1.33294677734375	0.6492342948913574	1.4826504243732461
620.0	20.0	-1.24072265625	0.5872097015380859	1.3726645414348342
620.0	40.0	-1.390380859375	0.5376014709472656	1.4906959031543043
620.0	60.0	-1.47589111328125	0.3812599182128906	1.5243404158842826
620.0	80.0	-1.31072998046875	0.33925628662109375	1.3539231550245174
620.0	100.0	-1.16766357421875	0.1705322265625	1.1800506187675468
620.0	120.0	-1.070068359375	0.08199310302734375	1.0732050888248512
620.0	140.0	-1.0267333984375	0.211151123046875	1.0482205246182574
620.0	160.0	-0.99969482421875	0.21759033203125	1.023100823068395
620.0	180.0	-0.9638671875	0.210205078125	0.9865222399969995
620.0	200.0	-0.92877197265625	-0.0876617431640625	0.9328997579624212
620.0	220.0	-0.9769287109375	-0.104095458984375	0.9824589410429186
620.0	240.0	-0.9971923828125	-0.0103912353515625	0.9972465222358026
620.0	260.0	-1.02691650390625	0.06292724609375	1.0288427208742736
620.0	280.0	-1.02490234375	0.269866943359375	1.0598362993134247
620.0	300.0	-0.97772216796875	0.609771728515625	1.1522856410779603
620.0	320.0	-0.99847412109375	0.3944091796875	1.0735497992714187
620.0	340.0	-1.0648193359375	0.0631103515625	1.0666879274936605
620.0	360.0	-0.989501953125	0.481170654296875	1.1002905588046608
620.0	380.0	-0.7196044921875	1.323028564453125	1.506066136507732
620.0	400.0	-0.26104736328125	2.507354736328125	2.520907277085608
620.0	420.0	0.01708984375	2.977386474609375	2.9774355210392454
620.0	440.0	0.3675537109375	3.6575927734375	3.6760142310287853
620.0	460.0	0.5142822265625	3.548797607421875	3.5858681887377437
620.0	480.0	0.84954833984375	2.6536865234375	2.786356859127179
620.0	500.0	1.59619140625	1.365203857421875	2.1003829597732695
620.0	520.0	1.37445068359375	2.32977294921875	2.704987370865668
620.0	540.0	1.12115478515625	2.54962158203125	2.7852393548559324
620.0	560.0	0.8743896484375	2.6519775390625	2.7924079438697076
620.0	580.0	0.78240966796875	2.66888427734375	2.781206244488826
620.0	600.0	0.82843017578125	2.788330078125	2.9087937673065656
620.0	620.0	1.20599365234375	2.67816162109375	2.9371704680172925
620.0	640.0	1.82568359375	3.2943115234375	3.7663787645351094
620.0	660.0	3.716064453125	3.0162353515625	4.786106007580125
620.0	680.0	3.68524169921875	2.75201416015625	4.5994117362290154
620.0	700.0	3.98858642578125	2.80316162109375	4.875093511913324
620.0	720.0	4.0009765625	2.62579345703125	4.785666592300642
620.0	740.0	3.14178466796875	1.743408203125	3.5930882347372224
620.0	760.0	-1.15277099609375	1.8006591796875	2.1380492161846596
620.0	780.0	-2.4698486328125	1.7821044921875	3.0456606327824254
620.0	800.0	-3.397216796875	1.84710693359375	3.866896169940401
