# Supplementary material for: Real-time emotion detection by quantitative facial motion analysis
Source: PLoS One. 2023 Mar 10;18(3):e0282730. doi: 10.1371/journal.pone.0282730 (PMC10004542; doi:10.1371/journal.pone.0282730)
Supplement: S1 Dataset — Data from each participant is organized into folders by Study ID and subsequently by emotions. The data files (.csv) contain the pixel displacement results after DISC-processing of videos. (ZIP) [file pone.0282730.s004.zip › S1_Dataset/1/sad/result/103550_cropped_result.csv]

pos_x	pos_y	disp_x	disp_y	disp_xy_indi
0.0	0.0	0.8661882877349854	0.9658043384552002	1.2973280887994958
0.0	20.0	0.6743888854980469	1.0306510925292969	1.2316826066057485
0.0	40.0	0.6945600509643555	0.9463958740234375	1.1739160169127068
0.0	60.0	0.7481945753097534	0.7962379455566406	1.0926069688900955
0.0	80.0	0.8457144498825073	0.538818359375	1.0027752266283998
0.0	100.0	0.8222650289535522	0.49758148193359375	0.9610968260291038
0.0	120.0	0.874626636505127	0.27964019775390625	0.9182431015173026
0.0	140.0	0.8706338405609131	0.1559295654296875	0.88448703422093
0.0	160.0	0.8833458423614502	0.350921630859375	0.9504976950115468
0.0	180.0	0.7101831436157227	0.7013092041015625	0.9980955351235057
0.0	200.0	0.9514760971069336	0.6983184814453125	1.1802353430116936
0.0	220.0	0.9018831253051758	0.8101806640625	1.2123472605367593
0.0	240.0	0.739612340927124	1.051971435546875	1.285951132842245
0.0	260.0	0.6091885566711426	1.115020751953125	1.2705833207095008
0.0	280.0	0.6804070472717285	0.684326171875	0.9650160928658776
0.0	300.0	0.8318945169448853	-0.072784423828125	0.8350724876769418
0.0	320.0	0.9390374422073364	-0.42437744140625	1.0304792723009095
0.0	340.0	0.8830980062484741	-0.245697021484375	0.9166401229524722
0.0	360.0	0.8520228862762451	0.399200439453125	0.9409059408878613
0.0	380.0	0.8428058624267578	0.687744140625	1.0878022452196587
0.0	400.0	0.8538730144500732	0.848724365234375	1.2039236574420107
0.0	420.0	0.8541128635406494	0.721649169921875	1.1181620223002295
0.0	440.0	0.8015429973602295	0.510162353515625	0.950124625279138
0.0	460.0	0.7605236768722534	0.35601806640625	0.8397291984270505
0.0	480.0	0.6695888042449951	0.2066650390625	0.7007564520865627
0.0	500.0	0.6712141036987305	0.364044189453125	0.7635813937483501
0.0	520.0	1.1423791646957397	0.98907470703125	1.5110588777476175
0.0	540.0	1.6483561992645264	1.29925537109375	2.0988431763640065
0.0	560.0	1.7634620666503906	1.4111328125	2.2585602216963414
0.0	580.0	1.6071250438690186	1.45220947265625	2.1660478432166586
0.0	600.0	1.5112473964691162	1.3958740234375	2.057263469427841
0.0	620.0	1.4635775089263916	1.419921875	2.0391756314105702
0.0	640.0	1.5079888105392456	1.37261962890625	2.0391456295150427
0.0	660.0	1.607301115989685	1.29449462890625	2.0637667556506516
0.0	680.0	1.6171648502349854	1.22723388671875	2.030104717876975
0.0	700.0	1.4852626323699951	1.09259033203125	1.8438434642785717
0.0	720.0	1.3214491605758667	1.06951904296875	1.7000290783570302
0.0	740.0	1.014257550239563	0.91607666015625	1.3667168051578897
0.0	760.0	0.7604483366012573	0.61297607421875	0.9767401600242767
0.0	780.0	-2.7079997062683105	-4.0028076171875	4.832776761796838
0.0	800.0	-4.716451644897461	-15.81640625	16.504654579351094
20.0	0.0	0.7543983459472656	0.9604113101959229	1.221272594108383
20.0	20.0	0.7313117980957031	0.8336753845214844	1.1089777242086585
20.0	40.0	0.7873897552490234	0.689910888671875	1.046880920152399
20.0	60.0	0.8472232818603516	0.5657577514648438	1.0187586184512898
20.0	80.0	0.9418067932128906	0.3257598876953125	0.9965538320498352
20.0	100.0	0.8768119812011719	0.2730712890625	0.9183502487004507
20.0	120.0	0.8188800811767578	0.2754974365234375	0.863981148451191
20.0	140.0	0.7348690032958984	0.3498382568359375	0.8138914288473091
20.0	160.0	0.5666160583496094	0.70318603515625	0.9030638723913247
20.0	180.0	0.45334434509277344	0.99774169921875	1.095905832445249
20.0	200.0	0.6426277160644531	1.025177001953125	1.2099414311394634
20.0	220.0	0.6655864715576172	1.0193023681640625	1.2173671052173969
20.0	240.0	0.6541633605957031	1.0244140625	1.2154644683385927
20.0	260.0	0.59619140625	0.979888916015625	1.147007620121431
20.0	280.0	0.6849918365478516	0.64105224609375	0.9381693868161763
20.0	300.0	0.9131755828857422	-0.098907470703125	0.9185163759779161
20.0	320.0	1.0325546264648438	-0.57452392578125	1.1816288748710622
20.0	340.0	0.97552490234375	-0.429840087890625	1.06602595477343
20.0	360.0	0.9500083923339844	-0.144500732421875	0.9609351732429509
20.0	380.0	0.8802165985107422	-0.0037841796875	0.8802247328436803
20.0	400.0	0.8405189514160156	0.433502197265625	0.9457252575265204
20.0	420.0	0.8282108306884766	0.56341552734375	1.0016837008366126
20.0	440.0	0.7632656097412109	0.4136962890625	0.8681699203483764
20.0	460.0	0.7142696380615234	0.320526123046875	0.782890868136805
20.0	480.0	0.6217536926269531	0.137939453125	0.6368712169847808
20.0	500.0	0.6189517974853516	0.2852783203125	0.6815313988736462
20.0	520.0	1.111358642578125	1.04486083984375	1.525402309907809
20.0	540.0	1.6366653442382812	1.38787841796875	2.1458984020903813
20.0	560.0	1.7639617919921875	1.533203125	2.3371506211877007
20.0	580.0	1.6093997955322266	1.53607177734375	2.2247885758002175
20.0	600.0	1.5203514099121094	1.4881591796875	2.12746002399808
20.0	620.0	1.1533203125	1.60791015625	1.9787680040360964
20.0	640.0	0.7296485900878906	1.52545166015625	1.6909730430999501
20.0	660.0	0.6444683074951172	1.4542236328125	1.5906306213561985
20.0	680.0	0.5667438507080078	1.41668701171875	1.5258442520414535
20.0	700.0	0.6126766204833984	1.17498779296875	1.3251297879500454
20.0	720.0	0.7925090789794922	1.02227783203125	1.2934924066756
20.0	740.0	0.8312397003173828	0.88226318359375	1.2121665580722443
20.0	760.0	0.7032070159912109	0.63568115234375	0.9479402063338916
20.0	780.0	-2.288799285888672	-4.7105712890625	5.23718283435135
20.0	800.0	-4.728462219238281	-17.18914794921875	17.827651617049707
40.0	0.0	0.9442710876464844	0.5412373542785645	1.0883867697797207
40.0	20.0	0.9048347473144531	0.503753662109375	1.0356127036861882
40.0	40.0	0.8882713317871094	0.48796844482421875	1.0134787427563596
40.0	60.0	0.8492050170898438	0.4246368408203125	0.9494554268802813
40.0	80.0	0.8796463012695312	0.2330474853515625	0.9099938163338549
40.0	100.0	0.8129959106445312	0.21009063720703125	0.8397025822080024
40.0	120.0	0.7916641235351562	0.18570709228515625	0.8131538652787027
40.0	140.0	0.7083778381347656	0.311279296875	0.773753166212248
40.0	160.0	0.6788711547851562	0.6512908935546875	0.9407687669276626
40.0	180.0	0.6397628784179688	0.864349365234375	1.0753587149331667
40.0	200.0	0.7026901245117188	0.9829864501953125	1.2083193999741444
40.0	220.0	0.6601142883300781	1.0399322509765625	1.2317507703584787
40.0	240.0	0.6669502258300781	1.0410919189453125	1.236404055083946
40.0	260.0	0.6148834228515625	1.064849853515625	1.2296287383718312
40.0	280.0	0.6294441223144531	1.118377685546875	1.2833427253253111
40.0	300.0	0.8600082397460938	0.607330322265625	1.0528363086322785
40.0	320.0	1.0094757080078125	0.151580810546875	1.020792803258292
40.0	340.0	0.9738044738769531	0.0328369140625	0.9743579507901178
40.0	360.0	0.9886283874511719	-0.354949951171875	1.0504168488325103
40.0	380.0	0.8772506713867188	-0.268402099609375	0.9173921885012809
40.0	400.0	0.8267402648925781	0.1292724609375	0.8367860149115112
40.0	420.0	0.7857246398925781	0.204437255859375	0.8118853375431984
40.0	440.0	0.7078094482421875	0.13690185546875	0.7209274117771473
40.0	460.0	0.6502914428710938	0.125396728515625	0.6622713191689569
40.0	480.0	0.5689048767089844	0.04327392578125	0.5705483252063631
40.0	500.0	0.5805015563964844	0.2537841796875	0.6335522605424102
40.0	520.0	1.0648269653320312	1.0621337890625	1.5039895784101984
40.0	540.0	1.6250534057617188	1.47161865234375	2.19236402759756
40.0	560.0	1.7638015747070312	1.639404296875	2.408037051947336
40.0	580.0	1.6067657470703125	1.633544921875	2.2913238919327883
40.0	600.0	1.5225715637207031	1.60198974609375	2.210112058978102
40.0	620.0	1.1580543518066406	1.72161865234375	2.074864011408027
40.0	640.0	0.7681465148925781	1.5711669921875	1.7488895864751237
40.0	660.0	0.7073593139648438	1.47705078125	1.6376923427323125
40.0	680.0	0.6279029846191406	1.43682861328125	1.568036549968573
40.0	700.0	0.6603851318359375	1.18621826171875	1.3576532277371205
40.0	720.0	0.8189201354980469	1.079345703125	1.3548495618254228
40.0	740.0	0.8323707580566406	0.966064453125	1.2751947327602526
40.0	760.0	0.7034339904785156	0.6700439453125	0.9714825101927821
40.0	780.0	-2.0500106811523438	-4.8851318359375	5.297835109488477
40.0	800.0	-4.726776123046875	-17.02685546875	17.6707730354704
60.0	0.0	1.0552253723144531	0.24621343612670898	1.0835689375879585
60.0	20.0	0.8804740905761719	0.34248924255371094	0.9447399141779453
60.0	40.0	0.6975631713867188	0.401275634765625	0.8047462414523301
60.0	60.0	0.6593360900878906	0.38130950927734375	0.7616567609873333
60.0	80.0	0.5658683776855469	0.41114044189453125	0.6994594225726773
60.0	100.0	0.5006866455078125	0.4161529541015625	0.6510532990449577
60.0	120.0	0.6302413940429688	0.32628631591796875	0.7096949871039988
60.0	140.0	0.5952987670898438	0.459808349609375	0.7521996679533868
60.0	160.0	0.5520515441894531	0.806732177734375	0.9775365538096297
60.0	180.0	0.6182174682617188	0.87548828125	1.0717614327218574
60.0	200.0	0.6410331726074219	0.925628662109375	1.1259271506192257
60.0	220.0	0.5875968933105469	1.0352783203125	1.1904080432932556
60.0	240.0	0.6050338745117188	0.9861602783203125	1.1569693530268892
60.0	260.0	0.3705940246582031	1.51519775390625	1.559860302897317
60.0	280.0	0.37262725830078125	1.5655517578125	1.6092866059277837
60.0	300.0	0.5133857727050781	1.1158447265625	1.2282810775279942
60.0	320.0	0.5677375793457031	0.771881103515625	0.9581891237985419
60.0	340.0	0.7636489868164062	0.021026611328125	0.7639384094609118
60.0	360.0	0.7966537475585938	-0.5523681640625	0.9694162068837763
60.0	380.0	0.7289047241210938	-0.4339599609375	0.848306162032862
60.0	400.0	0.7082328796386719	-0.15594482421875	0.7251983177048209
60.0	420.0	0.6197242736816406	-0.071868896484375	0.6238776431898476
60.0	440.0	0.5296516418457031	-0.029205322265625	0.5304562305774982
60.0	460.0	0.4407958984375	-0.031494140625	0.44191956844320673
60.0	480.0	0.4060935974121094	-0.00048828125	0.4060938909632691
60.0	500.0	0.48102569580078125	0.309234619140625	0.5718494292168814
60.0	520.0	1.0201797485351562	1.1646728515625	1.548298928013573
60.0	540.0	1.5884780883789062	1.59478759765625	2.250913174446784
60.0	560.0	1.7194747924804688	1.76226806640625	2.4621499344781936
60.0	580.0	1.5588340759277344	1.718505859375	2.3201780244152994
60.0	600.0	1.4845352172851562	1.7052001953125	2.260874281656031
60.0	620.0	1.1017494201660156	1.81085205078125	2.119678497946047
60.0	640.0	0.7087821960449219	1.6668701171875	1.811305658634934
60.0	660.0	0.6769485473632812	1.58599853515625	1.7244276410725465
60.0	680.0	0.6123886108398438	1.53729248046875	1.6547773207269054
60.0	700.0	0.6562881469726562	1.2900390625	1.4473820900621515
60.0	720.0	0.8227195739746094	1.19696044921875	1.4524399520788853
60.0	740.0	0.8441200256347656	1.07696533203125	1.3683541003975608
60.0	760.0	0.07382583618164062	-0.40753173828125	0.4141646674868049
60.0	780.0	-2.0601272583007812	-1.84149169921875	2.763189461235956
60.0	800.0	-2.2053794860839844	-1.8160400390625	2.8568689331360977
80.0	0.0	0.7809295654296875	0.3224155902862549	0.8448685099007033
80.0	20.0	0.5391387939453125	0.453521728515625	0.7045229573070039
80.0	40.0	0.3962249755859375	0.4926643371582031	0.6322281078737392
80.0	60.0	0.352325439453125	0.500396728515625	0.6119886446617925
80.0	80.0	0.35345458984375	0.4869232177734375	0.6016846076545851
80.0	100.0	0.5100326538085938	0.30529022216796875	0.5944202450307396
80.0	120.0	0.613677978515625	0.2261199951171875	0.6540114016642377
80.0	140.0	0.619873046875	0.3527374267578125	0.7132084453214356
80.0	160.0	0.5606231689453125	0.6907196044921875	0.88960210745486
80.0	180.0	0.46466827392578125	0.8557281494140625	0.9737490798418148
80.0	200.0	0.31976318359375	1.0457000732421875	1.0934976619822863
80.0	220.0	0.081146240234375	1.2731781005859375	1.2757614150442826
80.0	240.0	0.04570770263671875	1.343963623046875	1.3447406494018128
80.0	260.0	0.0401611328125	1.797210693359375	1.7976593650950863
80.0	280.0	0.3994140625	1.673004150390625	1.720021651185534
80.0	300.0	0.8913803100585938	1.109954833984375	1.423572474672588
80.0	320.0	1.3204421997070312	0.55450439453125	1.432146195861865
80.0	340.0	1.7473220825195312	-0.463043212890625	1.807634774246298
80.0	360.0	1.7136611938476562	-0.599609375	1.815534656757415
80.0	380.0	1.5288009643554688	-0.471771240234375	1.5999376524497733
80.0	400.0	1.062408447265625	-0.194580078125	1.0800801431488718
80.0	420.0	0.7458572387695312	-0.113006591796875	0.7543696112745099
80.0	440.0	0.40161895751953125	-0.109222412109375	0.4162058653431799
80.0	460.0	0.0149993896484375	-0.006500244140625	0.01634731977155227
80.0	480.0	-0.18361663818359375	0.04669189453125	0.1894602935518737
80.0	500.0	-0.0217742919921875	0.362396240234375	0.3630497964849614
80.0	520.0	0.7020339965820312	0.43682861328125	0.8268439814972105
80.0	540.0	1.37762451171875	0.2813720703125	1.4060652677739631
80.0	560.0	1.3910598754882812	0.37689208984375	1.4412131086623734
80.0	580.0	1.226287841796875	0.626953125	1.3772625355705075
80.0	600.0	1.2054595947265625	0.98095703125	1.5541587858636394
80.0	620.0	0.7990798950195312	1.70123291015625	1.8795536952221206
80.0	640.0	0.372772216796875	1.48126220703125	1.5274478228714545
80.0	660.0	0.1629638671875	1.44207763671875	1.4512563978611912
80.0	680.0	-0.019439697265625	1.55133056640625	1.5514523608851531
80.0	700.0	-0.11357879638671875	1.43170166015625	1.4361997725535323
80.0	720.0	0.020599365234375	1.365234375	1.3653897731159772
80.0	740.0	0.202789306640625	0.86737060546875	0.8907610623051568
80.0	760.0	-0.981964111328125	-1.29638671875	1.62630625667118
80.0	780.0	-2.1063156127929688	-1.45751953125	2.561430975972345
80.0	800.0	-2.222686767578125	-1.45947265625	2.659021794026579
100.0	0.0	0.3990936279296875	0.5003330707550049	0.6400069574193804
100.0	20.0	0.26888275146484375	0.5139083862304688	0.5799997960976448
100.0	40.0	0.20116424560546875	0.5081748962402344	0.546542568222083
100.0	60.0	0.23600006103515625	0.46350860595703125	0.5201309994653539
100.0	80.0	0.4103851318359375	0.34316253662109375	0.5349546550617382
100.0	100.0	0.6095809936523438	0.14763641357421875	0.6272045108537059
100.0	120.0	0.7550201416015625	0.029327392578125	0.7555895116923441
100.0	140.0	0.7171707153320312	0.13671875	0.7300861945903511
100.0	160.0	0.6554946899414062	0.2443389892578125	0.6995533076277388
100.0	180.0	0.25159454345703125	0.750701904296875	0.7917405909843871
100.0	200.0	0.24665069580078125	0.841278076171875	0.876690006322908
100.0	220.0	0.1469573974609375	1.08319091796875	1.093114377107206
100.0	240.0	0.195068359375	1.486663818359375	1.4994068739498732
100.0	260.0	0.26683807373046875	1.773162841796875	1.7931282779325513
100.0	280.0	0.6873626708984375	1.645782470703125	1.7835547040162003
100.0	300.0	0.8100967407226562	1.199951171875	1.4478050781143352
100.0	320.0	0.8603363037109375	0.748260498046875	1.1402071427685216
100.0	340.0	0.9162826538085938	-0.04559326171875	0.9174162889248663
100.0	360.0	1.155242919921875	-0.352203369140625	1.2077389690092917
100.0	380.0	1.62384033203125	-0.46295166015625	1.6885442438896259
100.0	400.0	1.1174697875976562	-0.170135498046875	1.1303472094401832
100.0	420.0	0.7738037109375	-0.11181640625	0.7818408353158021
100.0	440.0	0.5031280517578125	-0.171539306640625	0.5315670890756485
100.0	460.0	0.121246337890625	-0.053375244140625	0.13247486983937343
100.0	480.0	0.06754302978515625	0.06707763671875	0.09519175500184406
100.0	500.0	0.2946624755859375	0.48284912109375	0.5656582433408357
100.0	520.0	0.8101730346679688	0.5572509765625	0.9833153090351872
100.0	540.0	1.04833984375	0.4326171875	1.1340961418302173
100.0	560.0	1.4205169677734375	0.3658447265625	1.4668710985242812
100.0	580.0	0.8187408447265625	0.15234375	0.8327936052754173
100.0	600.0	0.9110260009765625	0.01959228515625	0.9112366498846453
100.0	620.0	0.07230377197265625	0.1220703125	0.14187669518043308
100.0	640.0	-0.29296112060546875	-0.82086181640625	0.8715734850373662
100.0	660.0	-0.1470947265625	-0.66943359375	0.6854036730449704
100.0	680.0	-0.30169677734375	-0.84454345703125	0.8968135794432972
100.0	700.0	-0.429290771484375	-0.8594970703125	0.9607423069467798
100.0	720.0	-0.16187286376953125	-0.47991943359375	0.5064834516209735
100.0	740.0	-1.0926742553710938	-1.931640625	2.2192729738590438
100.0	760.0	-1.8800582885742188	-1.3419189453125	2.309841038735184
100.0	780.0	-2.07550048828125	-1.324462890625	2.462093464005467
100.0	800.0	-2.1835784912109375	-1.33245849609375	2.5580188957651293
120.0	0.0	0.174530029296875	0.619884729385376	0.6439858762826626
120.0	20.0	0.124176025390625	0.5816860198974609	0.5947926622159713
120.0	40.0	0.129638671875	0.5255851745605469	0.5413371970993259
120.0	60.0	0.23894500732421875	0.3883476257324219	0.45596994959885256
120.0	80.0	0.5120315551757812	0.118988037109375	0.5256752481055876
120.0	100.0	0.7852783203125	-0.14339447021484375	0.7982631235632879
120.0	120.0	1.1620025634765625	-0.5655441284179688	1.2923196658389682
120.0	140.0	1.10980224609375	-0.4549102783203125	1.1994183535181528
120.0	160.0	0.4555511474609375	0.224578857421875	0.5079000995805097
120.0	180.0	-0.1335601806640625	0.85137939453125	0.8617918514881739
120.0	200.0	0.2583770751953125	0.896331787109375	0.9328287010856656
120.0	220.0	0.8465194702148438	1.0760650634765625	1.3691279101266025
120.0	240.0	0.7907180786132812	1.608978271484375	1.792776103688
120.0	260.0	0.43651580810546875	1.63983154296875	1.6969365162083234
120.0	280.0	0.60614013671875	1.546295166015625	1.6608535774669344
120.0	300.0	0.7220993041992188	1.039276123046875	1.2655126491111572
120.0	320.0	0.8791885375976562	0.520263671875	1.0215903155942518
120.0	340.0	0.6396942138671875	-0.420501708984375	0.7655262075944488
120.0	360.0	0.9890213012695312	-0.44268798828125	1.0835754654537806
120.0	380.0	1.9762725830078125	-0.556732177734375	2.053193619723486
120.0	400.0	1.4234848022460938	-0.2225341796875	1.440774251350568
120.0	420.0	0.9465866088867188	-0.158447265625	0.9597560857362131
120.0	440.0	0.66796875	-0.275390625	0.7225110707210327
120.0	460.0	0.33597564697265625	-0.07708740234375	0.3447058208948641
120.0	480.0	0.3538360595703125	0.2103271484375	0.4116278251310228
120.0	500.0	0.7024459838867188	0.713653564453125	1.0013649536184253
120.0	520.0	0.7689132690429688	0.6314697265625	0.9949782062313041
120.0	540.0	0.45477294921875	0.3851318359375	0.5959404050689207
120.0	560.0	0.3313140869140625	0.17486572265625	0.3746292102169711
120.0	580.0	0.2783203125	0.16046142578125	0.3212632339902113
120.0	600.0	0.569427490234375	-0.0194091796875	0.5697581793101008
120.0	620.0	0.7849578857421875	-0.22430419921875	0.8163769081594664
120.0	640.0	0.8865737915039062	-0.3525390625	0.9540947952745528
120.0	660.0	0.9719696044921875	-0.46295166015625	1.0765914506896883
120.0	680.0	0.42722320556640625	-0.9815673828125	1.0705111836761991
120.0	700.0	0.1170196533203125	-0.775390625	0.7841710403994123
120.0	720.0	-0.32276153564453125	-0.95086669921875	1.0041526221520196
120.0	740.0	-1.09393310546875	-1.79736328125	2.1040922993125255
120.0	760.0	-1.707366943359375	-1.26715087890625	2.1262110029790593
120.0	780.0	-1.9510879516601562	-1.2564697265625	2.3206594685307596
120.0	800.0	-2.0515365600585938	-1.26470947265625	2.410039897487902
140.0	0.0	0.054931640625	0.6664152145385742	0.6686753497103419
140.0	20.0	0.0785980224609375	0.5632991790771484	0.5687561993365517
140.0	40.0	0.04620361328125	0.5379676818847656	0.5399481462443516
140.0	60.0	0.144195556640625	0.4133338928222656	0.43776393811106445
140.0	80.0	0.59808349609375	-0.032135009765625	0.5989461805140421
140.0	100.0	1.0618743896484375	-0.48340606689453125	1.166729893720771
140.0	120.0	1.4070587158203125	-0.8965606689453125	1.6684229867948874
140.0	140.0	0.380706787109375	0.156982421875	0.41180230515246447
140.0	160.0	-0.4146881103515625	0.5804443359375	0.7133595558965163
140.0	180.0	-0.8597869873046875	0.955780029296875	1.285592909105058
140.0	200.0	0.6838836669921875	1.0557403564453125	1.2578889339707051
140.0	220.0	1.9012451171875	1.287078857421875	2.2959322683502035
140.0	240.0	1.253936767578125	1.6985321044921875	2.111248144362698
140.0	260.0	0.492950439453125	1.492034912109375	1.5713587479344937
140.0	280.0	0.487457275390625	1.308502197265625	1.396349739707148
140.0	300.0	0.427825927734375	0.81451416015625	0.9200371413898571
140.0	320.0	0.394866943359375	0.39398193359375	0.5578007412654145
140.0	340.0	0.1084136962890625	-0.6610107421875	0.6698423178855802
140.0	360.0	0.6355438232421875	-0.536590576171875	0.8317724434590038
140.0	380.0	1.8102264404296875	-0.637420654296875	1.9191729615006026
140.0	400.0	1.080413818359375	-0.333038330078125	1.1305788553670684
140.0	420.0	0.7141265869140625	-0.2310791015625	0.7505826625472108
140.0	440.0	0.55694580078125	-0.360809326171875	0.6636053005066116
140.0	460.0	0.5484161376953125	0.01519775390625	0.5486266779955554
140.0	480.0	0.8641510009765625	0.37103271484375	0.9404372536076601
140.0	500.0	0.78973388671875	0.7232666015625	1.070884769136097
140.0	520.0	0.4808502197265625	0.35760498046875	0.5992480753971083
140.0	540.0	-0.0285491943359375	0.15716552734375	0.1597374705022906
140.0	560.0	-0.5792236328125	0.03826904296875	0.5804864653532017
140.0	580.0	-0.3545684814453125	0.283935546875	0.4542446508365731
140.0	600.0	0.4234161376953125	-0.4639892578125	0.6281458883302592
140.0	620.0	0.6427001953125	-0.64404296875	0.9098653123682863
140.0	640.0	0.7414703369140625	-0.74163818359375	1.048716098802574
140.0	660.0	1.1085968017578125	-0.880615234375	1.4157930851226062
140.0	680.0	0.88360595703125	-2.33544921875	2.4970147257597612
140.0	700.0	-0.199554443359375	-1.40728759765625	1.4213656666676486
140.0	720.0	-0.906280517578125	-1.17767333984375	1.4860211546005686
140.0	740.0	-1.1342010498046875	-1.67193603515625	2.020342081686182
140.0	760.0	-1.407806396484375	-1.16656494140625	1.828330553401241
140.0	780.0	-1.6993255615234375	-1.16461181640625	2.0601038922734
140.0	800.0	-1.814697265625	-1.1734619140625	2.161050445876282
160.0	0.0	0.107818603515625	0.5626437664031982	0.5728811911177013
160.0	20.0	0.0773468017578125	0.5167694091796875	0.5225257409985518
160.0	40.0	0.10284423828125	0.43950653076171875	0.45137891834893235
160.0	60.0	0.398956298828125	0.1111907958984375	0.4141612264169162
160.0	80.0	0.804443359375	-0.29128265380859375	0.8555552015225625
160.0	100.0	1.21160888671875	-0.7098541259765625	1.4042396428465471
160.0	120.0	0.6803131103515625	-0.3119354248046875	0.7484180899499278
160.0	140.0	-0.225616455078125	0.24261474609375	0.33130756077118795
160.0	160.0	-0.984466552734375	0.550445556640625	1.1279027902608059
160.0	180.0	-0.03009033203125	0.975341796875	0.9758058458592593
160.0	200.0	1.1929473876953125	1.255859375	1.7321392090661942
160.0	220.0	2.274627685546875	1.446075439453125	2.6953785048571346
160.0	240.0	1.282684326171875	1.7031707763671875	2.132151442575833
160.0	260.0	0.3901519775390625	1.428619384765625	1.4809361607124576
160.0	280.0	0.0109405517578125	1.14459228515625	1.1446445714334086
160.0	300.0	-0.1466827392578125	0.71807861328125	0.7329070342465669
160.0	320.0	-0.224609375	0.29522705078125	0.3709560389734684
160.0	340.0	-0.2877197265625	-0.752899169921875	0.8060023580128337
160.0	360.0	0.03631591796875	-0.643524169921875	0.6445480611805074
160.0	380.0	1.06573486328125	-0.833526611328125	1.352980935048699
160.0	400.0	0.554901123046875	-0.469696044921875	0.7270004339571848
160.0	420.0	0.3613433837890625	-0.333709716796875	0.49186503849407737
160.0	440.0	0.801513671875	-0.41717529296875	0.9035814248124557
160.0	460.0	1.0546875	0.154327392578125	1.0659186961284677
160.0	480.0	1.06866455078125	0.33062744140625	1.1186413308595986
160.0	500.0	0.8954010009765625	0.195068359375	0.9164030867358993
160.0	520.0	0.5198822021484375	-0.18927001953125	0.5532636301114222
160.0	540.0	-0.159515380859375	-0.33843994140625	0.3741480330962297
160.0	560.0	-0.731658935546875	-0.27545166015625	0.7817917977623073
160.0	580.0	-0.54718017578125	0.51483154296875	0.7513039747023728
160.0	600.0	0.1446990966796875	-0.42584228515625	0.44975491148737273
160.0	620.0	0.4145355224609375	-0.6744384765625	0.7916482539928376
160.0	640.0	0.4756927490234375	-0.75048828125	0.8885472704178738
160.0	660.0	0.608734130859375	-0.92431640625	1.1067601641439908
160.0	680.0	0.4785919189453125	-2.66766357421875	2.7102544474815113
160.0	700.0	-0.10791015625	-2.058349609375	2.061176294312574
160.0	720.0	-0.7833099365234375	-1.5281982421875	1.7172548803486676
160.0	740.0	-0.82208251953125	-1.4736328125	1.6874280236488632
160.0	760.0	-0.1843109130859375	-0.85357666015625	0.8732488920382724
160.0	780.0	-0.189056396484375	-0.8240966796875	0.8455043811380395
160.0	800.0	-0.16925048828125	-0.8089599609375	0.8264756174161723
180.0	0.0	0.305633544921875	0.2499556541442871	0.39482868793973197
180.0	20.0	0.1958770751953125	0.33127593994140625	0.3848526691750134
180.0	40.0	0.3209075927734375	0.15492630004882812	0.3563479220459436
180.0	60.0	0.616912841796875	-0.14745712280273438	0.6342909879851335
180.0	80.0	0.67034912109375	-0.27400970458984375	0.7241886925108515
180.0	100.0	1.19927978515625	-0.9618148803710938	1.5373223042640352
180.0	120.0	0.0588226318359375	-0.26854705810546875	0.27491384911133204
180.0	140.0	-0.9899444580078125	0.248138427734375	1.0205697963681217
180.0	160.0	-0.478271484375	0.6636505126953125	0.8180315493714267
180.0	180.0	0.3651885986328125	1.032562255859375	1.0952385698087876
180.0	200.0	0.91632080078125	1.3624420166015625	1.6419171899172393
180.0	220.0	1.439666748046875	1.49969482421875	2.0788758768190974
180.0	240.0	0.8619232177734375	1.669219970703125	1.8786183603731381
180.0	260.0	0.10888671875	1.39923095703125	1.4034612886128102
180.0	280.0	-0.250396728515625	1.029571533203125	1.0595829668475996
180.0	300.0	-0.44036865234375	0.543701171875	0.6996681458129267
180.0	320.0	-0.5312957763671875	0.196197509765625	0.5663644275763133
180.0	340.0	-0.4771270751953125	-0.688568115234375	0.8377208933778917
180.0	360.0	-0.02166748046875	-0.670318603515625	0.6706687035556388
180.0	380.0	0.378875732421875	-0.90386962890625	0.9800648584034295
180.0	400.0	-0.0787506103515625	-0.576019287109375	0.5813775690140928
180.0	420.0	-0.1002960205078125	-0.27911376953125	0.29658689801076393
180.0	440.0	-0.024566650390625	-0.2581787109375	0.2593448805987201
180.0	460.0	-0.21588134765625	0.49603271484375	0.5409743158978434
180.0	480.0	-0.142303466796875	0.398345947265625	0.4230009105963691
180.0	500.0	-0.226959228515625	0.000335693359375	0.22695947677600778
180.0	520.0	-0.230712890625	-0.20159912109375	0.3063831645608415
180.0	540.0	-0.3538818359375	-0.4207763671875	0.5498046061920594
180.0	560.0	-0.342559814453125	-0.66033935546875	0.7439054313950421
180.0	580.0	-0.745635986328125	0.45733642578125	0.874716885885876
180.0	600.0	-0.1971893310546875	-0.43487548828125	0.4774937932472534
180.0	620.0	0.042205810546875	-0.73394775390625	0.7351602790602523
180.0	640.0	-0.015655517578125	-0.78118896484375	0.7813458222991204
180.0	660.0	-0.0354766845703125	-0.92181396484375	0.9224963853203197
180.0	680.0	-0.267333984375	-2.5704345703125	2.584299003493872
180.0	700.0	-0.3430633544921875	-2.051513671875	2.0800001949724614
180.0	720.0	-0.243408203125	-1.853515625	1.8694297861828568
180.0	740.0	-0.5836334228515625	-1.3707275390625	1.4898060137527196
180.0	760.0	-0.1305694580078125	-0.74365234375	0.7550279410255769
180.0	780.0	-0.13592529296875	-0.707275390625	0.720218136020183
180.0	800.0	-0.184906005859375	-0.68353271484375	0.7081011250270222
200.0	0.0	0.4462738037109375	0.04141521453857422	0.4481913964746585
200.0	20.0	0.432769775390625	0.073028564453125	0.4388881972868902
200.0	40.0	0.469696044921875	-0.054973602294921875	0.4729021796994937
200.0	60.0	0.553253173828125	-0.18946456909179688	0.5847956030033347
200.0	80.0	0.4873046875	-0.20465087890625	0.5285336703527725
200.0	100.0	0.7498321533203125	-0.998931884765625	1.249044902537287
200.0	120.0	-1.981689453125	-0.37981414794921875	2.017759122296131
200.0	140.0	-0.5614776611328125	0.382476806640625	0.6793715269049649
200.0	160.0	0.2140655517578125	0.7217254638671875	0.7528025675060385
200.0	180.0	0.5448760986328125	0.9953155517578125	1.1346995242936666
200.0	200.0	0.614654541015625	1.2981414794921875	1.4363048094221833
200.0	220.0	0.599609375	1.397705078125	1.5208914780497336
200.0	240.0	0.1674652099609375	1.5616302490234375	1.5705838504238685
200.0	260.0	-0.2639007568359375	1.34912109375	1.3746895413364346
200.0	280.0	-0.81304931640625	0.872802734375	1.1928259739128535
200.0	300.0	-1.0256195068359375	0.35284423828125	1.0846171809862994
200.0	320.0	-1.0652008056640625	0.075439453125	1.067868843760865
200.0	340.0	-0.7774200439453125	-0.593597412109375	0.9781307746875562
200.0	360.0	-0.400726318359375	-0.67218017578125	0.7825648669210568
200.0	380.0	0.0461578369140625	-1.134124755859375	1.1350636580217306
200.0	400.0	-0.384063720703125	-0.67205810546875	0.7740588082869243
200.0	420.0	-0.6261444091796875	-0.177581787109375	0.650839544173477
200.0	440.0	-0.486236572265625	0.0042724609375	0.48625534252189645
200.0	460.0	-0.5580596923828125	0.67767333984375	0.8778791350734918
200.0	480.0	-0.3417816162109375	0.164581298828125	0.3793437453072255
200.0	500.0	-0.27972412109375	-0.25836181640625	0.38078394411845645
200.0	520.0	-0.33905029296875	-0.40606689453125	0.5290041814545973
200.0	540.0	-0.482452392578125	-0.5947265625	0.7658067610353304
200.0	560.0	-0.436431884765625	-0.76080322265625	0.8770942558495132
200.0	580.0	-0.57513427734375	0.54693603515625	0.7936740285080244
200.0	600.0	0.183807373046875	-0.47344970703125	0.5078777170484737
200.0	620.0	0.4527435302734375	-0.78656005859375	0.9075535411089852
200.0	640.0	0.4373321533203125	-0.83343505859375	0.9412084833983111
200.0	660.0	0.4470062255859375	-0.9715576171875	1.0694572311353263
200.0	680.0	0.289306640625	-2.36669921875	2.384316154443782
200.0	700.0	0.1446685791015625	-1.93896484375	1.9443543049243177
200.0	720.0	0.09661865234375	-1.808837890625	1.8114164840095228
200.0	740.0	-0.438385009765625	-1.447998046875	1.5129044122286848
200.0	760.0	-0.323028564453125	-0.7149658203125	0.7845531069773243
200.0	780.0	-0.3238983154296875	-0.6658935546875	0.7404892604977765
200.0	800.0	-0.4379119873046875	-0.63555908203125	0.7718175013418301
220.0	0.0	0.3897857666015625	0.004224896430969238	0.3898086628014059
220.0	20.0	0.3351287841796875	-0.0051898956298828125	0.33516896783921485
220.0	40.0	0.26007080078125	-0.09268569946289062	0.27609320944913857
220.0	60.0	0.232147216796875	-0.11714553833007812	0.26002962796031354
220.0	80.0	-0.164337158203125	-0.09870147705078125	0.19169946045381775
220.0	100.0	-2.276519775390625	-0.38339996337890625	2.3085791776899334
220.0	120.0	-2.31103515625	-0.08783721923828125	2.312703800858851
220.0	140.0	-0.327392578125	0.4421844482421875	0.5501935900013576
220.0	160.0	0.307281494140625	0.7068939208984375	0.7707924052846274
220.0	180.0	0.4059600830078125	0.950347900390625	1.0334237856622903
220.0	200.0	0.2975616455078125	1.292083740234375	1.3259047192974949
220.0	220.0	0.1340484619140625	1.31488037109375	1.3216956459144305
220.0	240.0	-0.371917724609375	1.32452392578125	1.375749404450385
220.0	260.0	-0.700714111328125	1.110565185546875	1.3131470965444536
220.0	280.0	-1.16619873046875	0.554046630859375	1.291118564700217
220.0	300.0	-1.37744140625	0.071502685546875	1.3792960022027152
220.0	320.0	-1.4966888427734375	-0.214630126953125	1.5119998622613713
220.0	340.0	-1.21868896484375	-0.662139892578125	1.3869506229045436
220.0	360.0	-1.020477294921875	-0.844696044921875	1.324720845218994
220.0	380.0	-0.75201416015625	-1.37841796875	1.5702106207921236
220.0	400.0	-0.8857421875	-0.864013671875	1.2373596275554675
220.0	420.0	-0.7583465576171875	-0.241485595703125	0.7958673220970512
220.0	440.0	-0.5754547119140625	0.07720947265625	0.5806112538798683
220.0	460.0	-0.5349884033203125	0.395050048828125	0.6650391964135056
220.0	480.0	-0.407745361328125	0.045440673828125	0.4102695876159446
220.0	500.0	-0.404541015625	-0.3172607421875	0.5141087548916764
220.0	520.0	-0.4488525390625	-0.40118408203125	0.6020110210769483
220.0	540.0	-0.5689697265625	-0.570556640625	0.8057676029140731
220.0	560.0	-0.3263092041015625	-0.60736083984375	0.6894671032450356
220.0	580.0	0.70989990234375	0.90203857421875	1.1478812920882808
220.0	600.0	0.62249755859375	-0.387451171875	0.7332268551018095
220.0	620.0	0.6236572265625	-0.7510986328125	0.9762671214664745
220.0	640.0	0.5355377197265625	-0.83221435546875	0.989636995417104
220.0	660.0	0.2735137939453125	-1.00091552734375	1.0376134580643102
220.0	680.0	0.4866180419921875	-2.15240478515625	2.206726869813261
220.0	700.0	0.3986663818359375	-1.90252685546875	1.943847555696168
220.0	720.0	0.148406982421875	-1.66265869140625	1.6692688688585522
220.0	740.0	-0.0245208740234375	-1.66162109375	1.661802013615888
220.0	760.0	-0.5488433837890625	-1.42572021484375	1.527713059099495
220.0	780.0	-0.6759796142578125	-1.416748046875	1.569752677085237
220.0	800.0	-0.8366241455078125	-1.315185546875	1.5587344172615072
240.0	0.0	0.254852294921875	0.048984408378601074	0.25951717571511124
240.0	20.0	0.1768951416015625	-0.012624740600585938	0.1773450737896853
240.0	40.0	0.08135986328125	-0.08035659790039062	0.1143530068658833
240.0	60.0	-0.050994873046875	-0.11896896362304688	0.1294375964803455
240.0	80.0	-1.04046630859375	-0.13518524169921875	1.049211698796759
240.0	100.0	-3.5207366943359375	-0.17261505126953125	3.5249656490196224
240.0	120.0	-1.6833343505859375	0.1254119873046875	1.6879996156463695
240.0	140.0	-0.266082763671875	0.427764892578125	0.5037686378146596
240.0	160.0	0.211639404296875	0.6037139892578125	0.6397357409717845
240.0	180.0	0.2297210693359375	0.90673828125	0.9353855250008152
240.0	200.0	-0.015350341796875	1.23077392578125	1.2308696475972876
240.0	220.0	-0.5389862060546875	1.406890869140625	1.5066014894418793
240.0	240.0	-1.2317962646484375	1.168365478515625	1.6977632134631992
240.0	260.0	-1.4864501953125	0.75286865234375	1.6662368951702107
240.0	280.0	-1.529205322265625	0.290008544921875	1.5564619731214822
240.0	300.0	-1.533111572265625	-0.15692138671875	1.541121479515652
240.0	320.0	-1.7130584716796875	-0.422027587890625	1.764277929447151
240.0	340.0	-1.6884765625	-0.65032958984375	1.8093870999700856
240.0	360.0	-1.547393798828125	-0.90545654296875	1.79284107490225
240.0	380.0	-1.426177978515625	-1.472900390625	2.0502241797194256
240.0	400.0	-1.2448272705078125	-1.134765625	1.6844251117463107
240.0	420.0	-0.723480224609375	-0.6376953125	0.9644060073357612
240.0	440.0	-0.57843017578125	-0.455169677734375	0.7360440909233241
240.0	460.0	-0.5899810791015625	-0.21307373046875	0.6272783180644088
240.0	480.0	-0.56695556640625	-0.19415283203125	0.599277845798413
240.0	500.0	-0.571746826171875	-0.43133544921875	0.716201579857482
240.0	520.0	-0.5517425537109375	-0.29034423828125	0.6234738344779082
240.0	540.0	-0.48236083984375	-0.3521728515625	0.5972417409997651
240.0	560.0	0.1593017578125	-0.14501953125	0.2154244983425101
240.0	580.0	1.40643310546875	0.99969482421875	1.7255271141677924
240.0	600.0	0.6496429443359375	-0.50323486328125	0.8217550016563114
240.0	620.0	0.4481353759765625	-0.81219482421875	0.9276237101806859
240.0	640.0	0.3240966796875	-0.91656494140625	0.9721779413253031
240.0	660.0	0.2355804443359375	-1.0035400390625	1.0308204284719438
240.0	680.0	0.69256591796875	-1.671875	1.8096445966976216
240.0	700.0	0.548431396484375	-1.8978271484375	1.9754809242298985
240.0	720.0	0.1829071044921875	-1.5721435546875	1.5827477263983558
240.0	740.0	-0.0396728515625	-1.64410400390625	1.64458259470653
240.0	760.0	-0.4816741943359375	-1.70367431640625	1.7704564964639706
240.0	780.0	-0.72918701171875	-1.5775146484375	1.7378912981237375
240.0	800.0	-0.80572509765625	-1.6510009765625	1.83711653348488
260.0	0.0	0.134735107421875	0.050852298736572266	0.1440121712174974
260.0	20.0	0.160675048828125	-0.10369682312011719	0.1912315414389719
260.0	40.0	0.0323486328125	-0.14151382446289062	0.14516403328287544
260.0	60.0	0.010894775390625	-0.2883949279785156	0.2886006420896277
260.0	80.0	-1.2802734375	-0.19573211669921875	1.2951490787842237
260.0	100.0	-2.39068603515625	-0.01247406005859375	2.3907185783495004
260.0	120.0	-1.073150634765625	0.20157623291015625	1.0919181574514243
260.0	140.0	-0.35797119140625	0.3863067626953125	0.5266652530601792
260.0	160.0	-0.039215087890625	0.4778594970703125	0.47946587163067345
260.0	180.0	0.097686767578125	0.78515625	0.7912098593128912
260.0	200.0	-0.0341796875	1.0894775390625	1.0900135591630404
260.0	220.0	-0.540924072265625	1.2947235107421875	1.4031777582419849
260.0	240.0	-1.107147216796875	0.9900054931640625	1.4852224870894208
260.0	260.0	-1.698974609375	0.44024658203125	1.7550873984765352
260.0	280.0	-2.02496337890625	0.02191162109375	2.0250819255156993
260.0	300.0	-1.83831787109375	-0.310821533203125	1.8644094562851259
260.0	320.0	-1.9967041015625	-0.57244873046875	2.077143427453144
260.0	340.0	-1.8341064453125	-0.738739013671875	1.9772915270788345
260.0	360.0	-1.5458984375	-0.90045166015625	1.789026319354494
260.0	380.0	-1.2232666015625	-1.13543701171875	1.669011200105941
260.0	400.0	-0.952606201171875	-1.01202392578125	1.3898384801353012
260.0	420.0	-0.798095703125	-0.9415283203125	1.2342740090016746
260.0	440.0	-0.78302001953125	-0.8365478515625	1.145832736022389
260.0	460.0	-0.8387451171875	-0.71710205078125	1.1035074638807603
260.0	480.0	-0.868408203125	-0.548919677734375	1.0273488306601617
260.0	500.0	-0.739349365234375	-0.555267333984375	0.9246400900148061
260.0	520.0	-0.101898193359375	-0.0484619140625	0.11283527340555217
260.0	540.0	-0.037994384765625	-0.17822265625	0.1822275733101992
260.0	560.0	-0.032073974609375	-0.1729736328125	0.1759221915950242
260.0	580.0	1.69464111328125	0.64385986328125	1.8128331490701686
260.0	600.0	0.802947998046875	-0.4127197265625	0.902808429436339
260.0	620.0	0.45965576171875	-0.7376708984375	0.8691615348615197
260.0	640.0	0.21307373046875	-0.88470458984375	0.9100014428046076
260.0	660.0	0.07403564453125	-0.90985107421875	0.9128582879714523
260.0	680.0	0.079010009765625	-1.45245361328125	1.4546010038415769
260.0	700.0	0.140289306640625	-1.85943603515625	1.8647207454188153
260.0	720.0	-0.068511962890625	-1.4793701171875	1.4809557159775184
260.0	740.0	-0.228851318359375	-1.65447998046875	1.6702325980792914
260.0	760.0	-0.5574951171875	-1.7593994140625	1.8456129344722778
260.0	780.0	-0.892669677734375	-1.40936279296875	1.6682813419058156
260.0	800.0	-1.216156005859375	-1.45611572265625	1.897184342217319
280.0	0.0	-0.21856689453125	0.2698843479156494	0.34728813488930177
280.0	20.0	-0.236663818359375	0.11424064636230469	0.26279400335950664
280.0	40.0	-0.359466552734375	0.07929229736328125	0.3681079610058471
280.0	60.0	-0.27642822265625	-0.11463546752929688	0.2992554973539397
280.0	80.0	-2.433807373046875	-0.073760986328125	2.4349248473415823
280.0	100.0	-1.71649169921875	0.1685943603515625	1.724751521764577
280.0	120.0	-1.01513671875	0.25946044921875	1.04777014772483
280.0	140.0	-0.67193603515625	0.3468017578125	0.7561544118520642
280.0	160.0	-0.33050537109375	0.4353790283203125	0.5466156772568428
280.0	180.0	-0.12603759765625	0.6165771484375	0.629327304348284
280.0	200.0	-0.075897216796875	0.85137939453125	0.8547556732481567
280.0	220.0	-0.228912353515625	0.945037841796875	0.9723668998994967
280.0	240.0	-0.503265380859375	0.548004150390625	0.7440326554774881
280.0	260.0	-1.0819091796875	0.149810791015625	1.0922320020017755
280.0	280.0	-1.403472900390625	-0.29107666015625	1.433339389055708
280.0	300.0	-1.4378662109375	-0.454833984375	1.5080892526300296
280.0	320.0	-1.37567138671875	-0.58026123046875	1.4930421493788433
280.0	340.0	-1.177734375	-0.692596435546875	1.3662898962478194
280.0	360.0	-0.97808837890625	-0.779937744140625	1.250983517751782
280.0	380.0	-0.764678955078125	-0.9083251953125	1.187345175077098
280.0	400.0	-0.617950439453125	-0.91015625	1.1001123329162221
280.0	420.0	-0.581329345703125	-0.93292236328125	1.099221517295716
280.0	440.0	-0.61669921875	-0.84796142578125	1.0485020295735392
280.0	460.0	-0.63043212890625	-0.72698974609375	0.9622675096264665
280.0	480.0	-0.570709228515625	-0.679962158203125	0.8877260614069813
280.0	500.0	-0.522430419921875	-0.72625732421875	0.8946414056151912
280.0	520.0	-0.26361083984375	-0.69854736328125	0.746631832719657
280.0	540.0	-0.14544677734375	-0.87298583984375	0.885019232337569
280.0	560.0	-0.233673095703125	-0.89013671875	0.9202969595312691
280.0	580.0	1.635589599609375	0.10015869140625	1.6386534416448673
280.0	600.0	0.4708251953125	-0.37152099609375	0.5997534619154323
280.0	620.0	-0.07135009765625	-0.7398681640625	0.7433005695065562
280.0	640.0	-0.2886962890625	-0.91571044921875	0.9601412261364801
280.0	660.0	-0.270751953125	-0.87030029296875	0.9114434815513764
280.0	680.0	-0.175994873046875	-1.32830810546875	1.3399166460615248
280.0	700.0	-0.1553955078125	-1.82989501953125	1.8364812948553488
280.0	720.0	-0.342376708984375	-1.40081787109375	1.4420514965945554
280.0	740.0	-0.41546630859375	-1.582763671875	1.6363841525093519
280.0	760.0	-0.58258056640625	-1.62603759765625	1.727251685582022
280.0	780.0	-0.80499267578125	-1.08380126953125	1.3500512582487398
280.0	800.0	-0.75714111328125	-1.13226318359375	1.3620875824786836
300.0	0.0	-0.233856201171875	0.0900735855102539	0.2506032195188511
300.0	20.0	-0.36798095703125	-0.05059051513671875	0.37144230367505693
300.0	40.0	-0.589935302734375	0.0158538818359375	0.5901482923652042
300.0	60.0	-0.753387451171875	-0.15703582763671875	0.769579692263773
300.0	80.0	-2.227325439453125	0.02564239501953125	2.2274730403884564
300.0	100.0	-1.27703857421875	0.27790069580078125	1.3069262858972637
300.0	120.0	-0.75115966796875	0.27945709228515625	0.8014593646663548
300.0	140.0	-0.657257080078125	0.318389892578125	0.7303143111077126
300.0	160.0	-0.566864013671875	0.4250946044921875	0.7085479749209344
300.0	180.0	-0.51300048828125	0.4780120849609375	0.7011883158934578
300.0	200.0	-0.51116943359375	0.63140869140625	0.8123860691961109
300.0	220.0	-0.558807373046875	0.758148193359375	0.9418356349521043
300.0	240.0	-0.4417724609375	0.32421875	0.5479787451118314
300.0	260.0	-0.267730712890625	-0.015960693359375	0.2682060371383058
300.0	280.0	-0.117706298828125	-0.32049560546875	0.3414267211402712
300.0	300.0	-0.159210205078125	-0.460540771484375	0.4872839948125138
300.0	320.0	-0.29791259765625	-0.515045166015625	0.5949986881316273
300.0	340.0	-0.363525390625	-0.604705810546875	0.7055634818626967
300.0	360.0	-0.46832275390625	-0.624786376953125	0.7808227831285063
300.0	380.0	-0.428741455078125	-0.735595703125	0.8514225001481174
300.0	400.0	-0.420928955078125	-0.73846435546875	0.8500063467533866
300.0	420.0	-0.4619140625	-0.81622314453125	0.9378618356686318
300.0	440.0	-0.48150634765625	-0.7523193359375	0.8932148375719597
300.0	460.0	-0.52044677734375	-0.631134033203125	0.8180434071091449
300.0	480.0	-0.448333740234375	-0.63555908203125	0.7777779177792008
300.0	500.0	-0.405303955078125	-0.690460205078125	0.8006288720740073
300.0	520.0	-0.06939697265625	-0.75091552734375	0.7541154215501725
300.0	540.0	-0.044403076171875	-0.9451904296875	0.9462328368569578
300.0	560.0	-0.282562255859375	-0.94256591796875	0.9840080986214551
300.0	580.0	0.09136962890625	-0.9024658203125	0.9070793603201317
300.0	600.0	-0.431427001953125	-0.4671630859375	0.6359014128596584
300.0	620.0	-0.563568115234375	-0.7962646484375	0.9755236598156506
300.0	640.0	-0.66363525390625	-0.9345703125	1.1462257278710684
300.0	660.0	-0.534637451171875	-0.87005615234375	1.021192886984026
300.0	680.0	-0.336578369140625	-1.263916015625	1.3079635672016015
300.0	700.0	-0.42584228515625	-1.80584716796875	1.8553774941741241
300.0	720.0	-0.447998046875	-1.37261962890625	1.443879113936671
300.0	740.0	-0.53204345703125	-1.49090576171875	1.5829940715289903
300.0	760.0	-0.64898681640625	-1.50360107421875	1.6376813115685538
300.0	780.0	-0.882598876953125	-0.82232666015625	1.2063175011590648
300.0	800.0	-0.811553955078125	-1.01776123046875	1.3017133879038854
320.0	0.0	-0.420501708984375	-0.3728628158569336	0.5620038849576946
320.0	20.0	-0.636016845703125	-0.47208213806152344	0.792072580698822
320.0	40.0	-0.9837646484375	-0.11144256591796875	0.9900567301997087
320.0	60.0	-1.97625732421875	-0.23798370361328125	1.990534916728101
320.0	80.0	-1.593231201171875	0.105804443359375	1.5967405050984844
320.0	100.0	-0.984039306640625	0.31179046630859375	1.0322531917580553
320.0	120.0	-0.709259033203125	0.28277587890625	0.7635512909238211
320.0	140.0	-0.611175537109375	0.251190185546875	0.6607813908366416
320.0	160.0	-0.635284423828125	0.298583984375	0.7019534848434639
320.0	180.0	-0.5577392578125	0.2791900634765625	0.6237148156403577
320.0	200.0	-0.4058837890625	0.3784942626953125	0.5549770780104348
320.0	220.0	-0.285003662109375	0.511810302734375	0.5858130020755833
320.0	240.0	0.13946533203125	0.493865966796875	0.5131804477947293
320.0	260.0	0.61785888671875	0.091400146484375	0.6245827332505265
320.0	280.0	0.94232177734375	-0.189056396484375	0.9610997102839752
320.0	300.0	0.90399169921875	-0.311279296875	0.9560835700499185
320.0	320.0	0.783782958984375	-0.40771484375	0.8834857783849095
320.0	340.0	0.53387451171875	-0.543304443359375	0.7617097297770156
320.0	360.0	0.255889892578125	-0.613311767578125	0.664553204321105
320.0	380.0	0.090087890625	-0.70928955078125	0.7149877585558576
320.0	400.0	-0.14276123046875	-0.71905517578125	0.7330901136577658
320.0	420.0	-0.260650634765625	-0.747650146484375	0.7917824795623042
320.0	440.0	-0.205810546875	-0.69097900390625	0.7209784775180602
320.0	460.0	-0.273956298828125	-0.62994384765625	0.6869361723388612
320.0	480.0	-0.2265625	-0.602813720703125	0.6439836552849733
320.0	500.0	-0.29656982421875	-0.609954833984375	0.6782319368313813
320.0	520.0	-0.4515380859375	-0.67083740234375	0.8086466864060048
320.0	540.0	-0.618316650390625	-0.768310546875	0.9862132510718176
320.0	560.0	-0.863128662109375	-0.7789306640625	1.1626366873497356
320.0	580.0	-1.111053466796875	-1.1282958984375	1.5835060595123216
320.0	600.0	-1.4873046875	-0.59527587890625	1.6020076795905447
320.0	620.0	-0.95574951171875	-0.9805908203125	1.3693120484505241
320.0	640.0	-0.930633544921875	-1.11041259765625	1.4488253628258847
320.0	660.0	-0.651824951171875	-1.0345458984375	1.222767755112994
320.0	680.0	-0.501708984375	-1.363037109375	1.452440038878008
320.0	700.0	-0.33953857421875	-1.86383056640625	1.8945054298293116
320.0	720.0	-0.3736572265625	-1.452392578125	1.4996879421916294
320.0	740.0	-0.541839599609375	-1.50732421875	1.6017541796839943
320.0	760.0	-0.5545654296875	-1.45635986328125	1.5583731476065232
320.0	780.0	-0.8040771484375	-0.84869384765625	1.1691113324610927
320.0	800.0	-0.877777099609375	-1.05230712890625	1.3703440918782266
340.0	0.0	-1.226531982421875	-2.640871047973633	2.9118002328334764
340.0	20.0	-1.634796142578125	-1.9920024871826172	2.5769424395453715
340.0	40.0	-2.140228271484375	-0.394195556640625	2.1762277433522916
340.0	60.0	-1.728424072265625	-0.046680450439453125	1.7290543189965193
340.0	80.0	-1.432952880859375	0.19904327392578125	1.446710815490876
340.0	100.0	-0.950286865234375	0.3529052734375	1.0136997870459339
340.0	120.0	-0.718597412109375	0.29235076904296875	0.7757907017039494
340.0	140.0	-0.772003173828125	0.2126312255859375	0.80075023477666
340.0	160.0	-0.78277587890625	0.2394561767578125	0.818582517028626
340.0	180.0	-0.6568603515625	0.2033843994140625	0.6876268867487876
340.0	200.0	-0.383880615234375	0.3311004638671875	0.5069436299291954
340.0	220.0	-0.095916748046875	0.491546630859375	0.5008174446493356
340.0	240.0	0.42828369140625	0.7192535400390625	0.8371096554115759
340.0	260.0	0.874420166015625	0.273101806640625	0.916075992221806
340.0	280.0	1.384246826171875	-0.00115966796875	1.384247311934073
340.0	300.0	1.311553955078125	-0.173370361328125	1.3229629848442914
340.0	320.0	1.046295166015625	-0.305572509765625	1.0900037307973434
340.0	340.0	0.80279541015625	-0.512054443359375	0.9521975758906452
340.0	360.0	0.45361328125	-0.63848876953125	0.7832195846274027
340.0	380.0	0.2125244140625	-0.78363037109375	0.8119379194699169
340.0	400.0	0.048431396484375	-0.86492919921875	0.8662840872523372
340.0	420.0	-0.2244873046875	-0.600311279296875	0.6409119924115237
340.0	440.0	-0.25115966796875	-0.386871337890625	0.4612489684492041
340.0	460.0	-0.178314208984375	-0.357208251953125	0.39924139613663634
340.0	480.0	-0.1041259765625	-0.287689208984375	0.3059531009176892
340.0	500.0	-0.377593994140625	-0.540252685546875	0.6591283552174652
340.0	520.0	-0.48895263671875	-0.72100830078125	0.8711645371281382
340.0	540.0	-0.828216552734375	-0.7303466796875	1.1042413371875586
340.0	560.0	-1.146820068359375	-0.707763671875	1.3476370744446682
340.0	580.0	-1.495391845703125	-0.96087646484375	1.7774927152835314
340.0	600.0	-1.797271728515625	-0.668212890625	1.9174707646582152
340.0	620.0	-1.161651611328125	-1.20745849609375	1.6755269278320208
340.0	640.0	-1.0335693359375	-1.3326416015625	1.686475380906982
340.0	660.0	-0.749237060546875	-1.303955078125	1.5038799881190308
340.0	680.0	-0.313690185546875	-1.50933837890625	1.5415913448601675
340.0	700.0	-0.263885498046875	-2.01593017578125	2.033128139027363
340.0	720.0	-0.2991943359375	-1.53717041015625	1.5660172797632264
340.0	740.0	-0.41729736328125	-1.4766845703125	1.534514388854173
340.0	760.0	-0.500762939453125	-1.3619384765625	1.451082332423325
340.0	780.0	-0.770172119140625	-0.9395751953125	1.2148936746679042
340.0	800.0	-0.826751708984375	-0.852783203125	1.18775316452566
360.0	0.0	-1.616729736328125	-3.5858192443847656	3.9334354823395463
360.0	20.0	-2.2698974609375	-2.2898082733154297	3.224229584212994
360.0	40.0	-2.634552001953125	-0.41156768798828125	2.6665056183685865
360.0	60.0	-1.502716064453125	0.01966094970703125	1.5028446770404689
360.0	80.0	-1.1585693359375	0.2529144287109375	1.185853538353215
360.0	100.0	-1.0018310546875	0.31638336181640625	1.0506016817854993
360.0	120.0	-0.8685302734375	0.24979400634765625	0.9037377282622605
360.0	140.0	-0.975189208984375	0.1941986083984375	0.9943375145409433
360.0	160.0	-0.92236328125	0.19488525390625	0.9427270468106715
360.0	180.0	-0.7630615234375	0.2249298095703125	0.7955226632749663
360.0	200.0	-0.437286376953125	0.264617919921875	0.51111840018979
360.0	220.0	-0.058349609375	0.46136474609375	0.4650398970543984
360.0	240.0	0.467041015625	0.98193359375	1.0873458018545994
360.0	260.0	0.908447265625	0.43377685546875	1.0066969726595467
360.0	280.0	1.251373291015625	0.05462646484375	1.2525650338918939
360.0	300.0	1.284454345703125	-0.25018310546875	1.3085925845952324
360.0	320.0	1.121063232421875	-0.4783935546875	1.2188696256182303
360.0	340.0	0.96575927734375	-0.692718505859375	1.1885074295668359
360.0	360.0	0.757232666015625	-0.8575439453125	1.1440205105780485
360.0	380.0	0.5179443359375	-0.96588134765625	1.0959895587458812
360.0	400.0	0.317596435546875	-1.087493896484375	1.1329212111893965
360.0	420.0	-0.123992919921875	-0.567413330078125	0.580803005623335
360.0	440.0	-0.35052490234375	-0.102813720703125	0.3652921684459108
360.0	460.0	-0.438446044921875	-0.070098876953125	0.44401439938106085
360.0	480.0	-0.535125732421875	-0.035614013671875	0.5363095258056383
360.0	500.0	-0.70013427734375	-0.40850830078125	0.8105967173131404
360.0	520.0	-0.7073974609375	-0.689208984375	0.9876336324184393
360.0	540.0	-0.907440185546875	-0.72509765625	1.1615568438283983
360.0	560.0	-1.0751953125	-0.71234130859375	1.2897577679359131
360.0	580.0	-1.140625	-0.86236572265625	1.4299300787931681
360.0	600.0	-1.392120361328125	-0.5902099609375	1.5120670945477899
360.0	620.0	-1.3671875	-1.58355712890625	2.092093411075628
360.0	640.0	-1.308990478515625	-1.7252197265625	2.165603652048304
360.0	660.0	-1.266387939453125	-1.75811767578125	2.1667293728305794
360.0	680.0	-0.534881591796875	-1.9228515625	1.9958598269046477
360.0	700.0	-0.159332275390625	-2.127685546875	2.133643025522761
360.0	720.0	-0.125946044921875	-1.6431884765625	1.648008123687275
360.0	740.0	-0.19110107421875	-1.48773193359375	1.499955308268269
360.0	760.0	-0.0166015625	-0.873779296875	0.8739369951688799
360.0	780.0	-0.35137939453125	-0.4031982421875	0.5348236170965506
360.0	800.0	-0.422088623046875	-0.266357421875	0.49910427957843007
380.0	0.0	-1.994384765625	-2.111764669418335	2.9046722039432633
380.0	20.0	-2.27825927734375	-1.2459793090820312	2.5967151891309532
380.0	40.0	-2.275299072265625	-0.2528648376464844	2.2893069899798926
380.0	60.0	-1.402130126953125	0.154052734375	1.410567665118551
380.0	80.0	-1.00244140625	0.3085174560546875	1.0488430738937706
380.0	100.0	-1.009185791015625	0.3196258544921875	1.0585918229646845
380.0	120.0	-0.965850830078125	0.2718048095703125	1.0033671713127537
380.0	140.0	-0.999176025390625	0.2132720947265625	1.0216837652152757
380.0	160.0	-0.980438232421875	0.2167205810546875	1.004105043233631
380.0	180.0	-0.895904541015625	0.2617645263671875	0.9333625307867548
380.0	200.0	-0.5428466796875	0.288421630859375	0.6147109522331002
380.0	220.0	-0.241668701171875	0.4605560302734375	0.5201111594143395
380.0	240.0	0.253173828125	0.9624786376953125	0.9952196316729748
380.0	260.0	0.5472412109375	0.615264892578125	0.8234220248375149
380.0	280.0	0.3717041015625	0.4586181640625	0.5903342777837346
380.0	300.0	0.5748291015625	0.0157470703125	0.575044751499027
380.0	320.0	0.403411865234375	-0.209320068359375	0.4544843495983673
380.0	340.0	0.215484619140625	-0.4373779296875	0.48757878795524306
380.0	360.0	0.04736328125	-0.686065673828125	0.6876986180122844
380.0	380.0	-0.02093505859375	-0.9520263671875	0.9522565203234643
380.0	400.0	-0.16961669921875	-1.24658203125	1.2580685932369664
380.0	420.0	-0.2354736328125	-0.610809326171875	0.6546265077801663
380.0	440.0	-0.42413330078125	-0.273895263671875	0.5048838205899296
380.0	460.0	-0.60107421875	-0.146270751953125	0.6186156717404235
380.0	480.0	-0.7432861328125	-0.051239013671875	0.7450501404291042
380.0	500.0	-0.809967041015625	-0.297607421875	0.8629118060883693
380.0	520.0	-0.721832275390625	-0.72393798828125	1.0223150417910862
380.0	540.0	-0.6583251953125	-0.8189697265625	1.0507632824804536
380.0	560.0	-0.667694091796875	-0.7926025390625	1.0363562057269573
380.0	580.0	-0.6363525390625	-0.8255615234375	1.0423513721158217
380.0	600.0	-0.7171630859375	-0.89892578125	1.1499523694602838
380.0	620.0	-1.38311767578125	-1.848388671875	2.3085829392452752
380.0	640.0	-1.712066650390625	-2.055419921875	2.675055750936867
380.0	660.0	-1.92718505859375	-2.132080078125	2.8739881192524965
380.0	680.0	-0.990631103515625	-2.26861572265625	2.4754731427215533
380.0	700.0	-0.015960693359375	-2.25341796875	2.2534744918942144
380.0	720.0	-0.024444580078125	-1.79852294921875	1.7986890604998147
380.0	740.0	0.240509033203125	-1.360595703125	1.381689278533533
380.0	760.0	0.230712890625	-0.51141357421875	0.5610457038385911
380.0	780.0	-0.491241455078125	-0.14068603515625	0.5109899487027696
380.0	800.0	-0.860870361328125	0.0050048828125	0.8608849097673761
400.0	0.0	-3.021820068359375	-1.1584508419036865	3.236264031046728
400.0	20.0	-2.139892578125	-0.6659317016601562	2.2411169708853778
400.0	40.0	-1.685333251953125	-0.14990997314453125	1.6919873433885637
400.0	60.0	-0.86468505859375	0.24597549438476562	0.8989906531177656
400.0	80.0	-0.76507568359375	0.35456085205078125	0.8432402975625749
400.0	100.0	-0.85772705078125	0.33663177490234375	0.9214209925521576
400.0	120.0	-0.860443115234375	0.29505157470703125	0.9096250800694398
400.0	140.0	-0.9168701171875	0.2377777099609375	0.9472006393292224
400.0	160.0	-0.8919677734375	0.2436370849609375	0.9246434653526269
400.0	180.0	-0.8609619140625	0.3045654296875	0.9132445009015357
400.0	200.0	-0.678375244140625	0.34527587890625	0.7611888099659216
400.0	220.0	-0.42620849609375	0.487823486328125	0.647785022948063
400.0	240.0	-0.170440673828125	0.66754150390625	0.6889569527426248
400.0	260.0	-0.302886962890625	0.931854248046875	0.9798432792503675
400.0	280.0	-0.32568359375	0.870880126953125	0.9297859962162294
400.0	300.0	0.167572021484375	0.29705810546875	0.34106289802475265
400.0	320.0	-0.09735107421875	0.212158203125	0.23342736515835782
400.0	340.0	-0.0418701171875	-0.143035888671875	0.14903815672990592
400.0	360.0	-0.40899658203125	-0.569793701171875	0.7013865310999271
400.0	380.0	-0.306610107421875	-0.778228759765625	0.8364506922106029
400.0	400.0	-0.2158203125	-1.171661376953125	1.1913726493130898
400.0	420.0	-0.309722900390625	-0.604400634765625	0.679137984750869
400.0	440.0	-0.613677978515625	-0.491363525390625	0.7861544221075955
400.0	460.0	-0.77947998046875	-0.41131591796875	0.8813454625321664
400.0	480.0	-0.990234375	-0.31549072265625	1.039277880796952
400.0	500.0	-1.071929931640625	-0.532196044921875	1.1967733321634308
400.0	520.0	-0.88409423828125	-0.8187255859375	1.204962326062855
400.0	540.0	-0.627532958984375	-0.89276123046875	1.0912470981586901
400.0	560.0	-0.35260009765625	-0.854248046875	0.9241572130633128
400.0	580.0	0.0347900390625	-0.7799072265625	0.7806827965712969
400.0	600.0	0.434417724609375	-0.974853515625	1.067266666012393
400.0	620.0	-0.159088134765625	-1.9830322265625	1.9894033895137084
400.0	640.0	-0.614776611328125	-2.23785400390625	2.3207629832956505
400.0	660.0	-1.335174560546875	-2.42138671875	2.7651048350596823
400.0	680.0	-1.06768798828125	-2.5347900390625	2.7504759919785764
400.0	700.0	-0.400177001953125	-2.574951171875	2.605861694417535
400.0	720.0	-0.289794921875	-1.976318359375	1.9974522157857066
400.0	740.0	0.43865966796875	-1.2366943359375	1.3121871759937103
400.0	760.0	-0.283538818359375	-0.03179931640625	0.285316417404494
400.0	780.0	-1.105621337890625	0.21875	1.1270537277783415
400.0	800.0	-1.535491943359375	0.3349609375	1.5716024744738821
420.0	0.0	-0.4620361328125	-0.9284491539001465	1.0370608561710484
420.0	20.0	-0.477508544921875	-0.3829784393310547	0.6121167335287091
420.0	40.0	-0.498809814453125	-0.06899261474609375	0.5035585486160113
420.0	60.0	-0.400482177734375	0.3523101806640625	0.5333933239949783
420.0	80.0	-0.570648193359375	0.41339874267578125	0.7046544408646237
420.0	100.0	-0.786376953125	0.38411712646484375	0.8751769416808051
420.0	120.0	-0.8416748046875	0.339599609375	0.9076036423094576
420.0	140.0	-0.836761474609375	0.28997802734375	0.8855828711829449
420.0	160.0	-0.839141845703125	0.2835693359375	0.8857599028484423
420.0	180.0	-0.78570556640625	0.3543853759765625	0.8619293658924817
420.0	200.0	-0.81268310546875	0.3831634521484375	0.8984809741873444
420.0	220.0	-0.8563232421875	0.5571441650390625	1.0216159335814932
420.0	240.0	-0.703460693359375	0.626556396484375	0.9420349595833151
420.0	260.0	-0.721405029296875	1.105926513671875	1.3204160972728456
420.0	280.0	-0.542510986328125	1.114593505859375	1.2396115736756443
420.0	300.0	-0.20404052734375	0.4483642578125	0.492608408862932
420.0	320.0	-0.40240478515625	0.37615966796875	0.5508409089047471
420.0	340.0	-0.33929443359375	-0.12420654296875	0.3613142371730618
420.0	360.0	-0.758209228515625	-0.60064697265625	0.9672941744719531
420.0	380.0	-0.44305419921875	-0.58135986328125	0.7309420729987852
420.0	400.0	-0.27935791015625	-0.90045166015625	0.9427905569345792
420.0	420.0	-0.18060302734375	-0.606689453125	0.6330004312943546
420.0	440.0	-0.46832275390625	-0.616455078125	0.7741725034980471
420.0	460.0	-0.953460693359375	-0.617034912109375	1.1357021513333345
420.0	480.0	-1.3807373046875	-0.572418212890625	1.494689972872167
420.0	500.0	-1.48870849609375	-0.598541259765625	1.6045262933288242
420.0	520.0	-1.04217529296875	-0.86016845703125	1.3513027476276445
420.0	540.0	-0.05023193359375	-0.9454345703125	0.946768067635653
420.0	560.0	0.79620361328125	-0.85943603515625	1.1715675363918263
420.0	580.0	1.311065673828125	-0.7501220703125	1.5104887690612951
420.0	600.0	1.14398193359375	-1.20001220703125	1.657927610426012
420.0	620.0	-0.2197265625	-2.25726318359375	2.26793228344143
420.0	640.0	-0.9869384765625	-2.55328369140625	2.7373902106423618
420.0	660.0	-1.550079345703125	-2.7166748046875	3.1277896304577926
420.0	680.0	-1.77264404296875	-2.79833984375	3.312547778401297
420.0	700.0	-1.51910400390625	-3.037841796875	3.396492272554838
420.0	720.0	-0.707977294921875	-1.7890625	1.924052098834942
420.0	740.0	0.107818603515625	-0.934814453125	0.9410116434112026
420.0	760.0	-1.15106201171875	0.35662841796875	1.2050425649432095
420.0	780.0	-1.76153564453125	0.50738525390625	1.8331523730545796
420.0	800.0	-2.1353759765625	0.580078125	2.212763248154616
440.0	0.0	0.40545654296875	-0.04769742488861084	0.40825243731933125
440.0	20.0	0.405853271484375	-0.00942230224609375	0.4059626309824422
440.0	40.0	0.324493408203125	0.10866928100585938	0.3422060557640825
440.0	60.0	0.483856201171875	0.4730186462402344	0.6766560892384121
440.0	80.0	-0.021240234375	0.4998321533203125	0.5002832488192317
440.0	100.0	-0.46630859375	0.44287872314453125	0.6431059539603353
440.0	120.0	-0.62860107421875	0.39684295654296875	0.7433866037713694
440.0	140.0	-0.641265869140625	0.3480377197265625	0.7296246769930047
440.0	160.0	-0.624542236328125	0.3456878662109375	0.7138298857593499
440.0	180.0	-0.66253662109375	0.4171600341796875	0.7829286483499766
440.0	200.0	-1.09246826171875	0.5030059814453125	1.202706082229798
440.0	220.0	-1.457183837890625	0.749969482421875	1.6388529409235553
440.0	240.0	-1.244873046875	0.792816162109375	1.4758951079726785
440.0	260.0	-0.969451904296875	1.23712158203125	1.571720968706704
440.0	280.0	-0.82440185546875	1.284271240234375	1.526103219901412
440.0	300.0	-0.84637451171875	0.586456298828125	1.0296993757997213
440.0	320.0	-0.98284912109375	0.49139404296875	1.0988450756589532
440.0	340.0	-1.114990234375	-0.119110107421875	1.1213342233436328
440.0	360.0	-1.36163330078125	-0.687530517578125	1.5253666635919663
440.0	380.0	-0.7117919921875	-0.50445556640625	0.8724237838461882
440.0	400.0	-0.51361083984375	-0.7940673828125	0.9456950371296741
440.0	420.0	-0.265960693359375	-0.548553466796875	0.6096277522776253
440.0	440.0	-0.217926025390625	-0.64178466796875	0.6777752670187324
440.0	460.0	-0.44158935546875	-0.69891357421875	0.8267293046037102
440.0	480.0	-0.61444091796875	-0.61328125	0.868131057661136
440.0	500.0	-0.774658203125	-0.5120849609375	0.9286152803433803
440.0	520.0	-0.564483642578125	-0.754150390625	0.9420109311563791
440.0	540.0	0.0732421875	-0.85821533203125	0.8613349953202261
440.0	560.0	0.8447265625	-0.8336181640625	1.1867949312530786
440.0	580.0	1.38250732421875	-0.80487060546875	1.5997322254259054
440.0	600.0	0.931732177734375	-1.485107421875	1.7531882116686304
440.0	620.0	-0.325408935546875	-2.47747802734375	2.498757361430843
440.0	640.0	-0.98577880859375	-2.95928955078125	3.1191592624993687
440.0	660.0	-1.404449462890625	-3.2193603515625	3.512372327505498
440.0	680.0	-1.715576171875	-3.28424072265625	3.7053257246642874
440.0	700.0	-1.56341552734375	-3.19024658203125	3.5527371652433857
440.0	720.0	-0.451873779296875	-1.44012451171875	1.5093536767998443
440.0	740.0	-0.078521728515625	-0.417236328125	0.424560732235465
440.0	760.0	-1.85406494140625	0.673095703125	1.9724641017055544
440.0	780.0	-2.505035400390625	0.78619384765625	2.625510069168038
440.0	800.0	-2.917205810546875	0.84033203125	3.035827344206716
460.0	0.0	0.539276123046875	0.23263239860534668	0.587313008343375
460.0	20.0	0.56512451171875	0.2185077667236328	0.6058971512261013
460.0	40.0	0.565673828125	0.2556610107421875	0.6207651989595655
460.0	60.0	1.00396728515625	0.5701332092285156	1.154557138442796
460.0	80.0	0.94842529296875	0.6197128295898438	1.1329406548893504
460.0	100.0	0.4698486328125	0.5382614135742188	0.7144809914187302
460.0	120.0	-0.026519775390625	0.46807861328125	0.46882927244154365
460.0	140.0	-0.246734619140625	0.4285430908203125	0.49449686851616753
460.0	160.0	-0.39044189453125	0.4198760986328125	0.5733592339958109
460.0	180.0	-0.496429443359375	0.450714111328125	0.6705112992220194
460.0	200.0	-1.0380859375	0.5024261474609375	1.1532798651184775
460.0	220.0	-1.613525390625	0.716705322265625	1.7655397772792978
460.0	240.0	-1.563201904296875	0.8098907470703125	1.7605462833414762
460.0	260.0	-1.1856689453125	1.379058837890625	1.818684724256158
460.0	280.0	-0.900726318359375	1.45196533203125	1.7086577264056872
460.0	300.0	-1.000732421875	0.784515380859375	1.2715855311369082
460.0	320.0	-1.069580078125	0.673309326171875	1.2638619355894478
460.0	340.0	-1.19091796875	-0.03924560546875	1.191564444686159
460.0	360.0	-1.23114013671875	-0.669158935546875	1.4012422050673785
460.0	380.0	-0.7589111328125	-0.42132568359375	0.8680215660699294
460.0	400.0	-0.48291015625	-0.64862060546875	0.8086475801287278
460.0	420.0	-0.38763427734375	-0.45440673828125	0.5972820244802415
460.0	440.0	-0.265655517578125	-0.5628662109375	0.6224076039339813
460.0	460.0	-0.179168701171875	-0.653839111328125	0.6779432181104615
460.0	480.0	-0.0372314453125	-0.56097412109375	0.5622082755144778
460.0	500.0	0.061004638671875	-0.509674072265625	0.513312016106492
460.0	520.0	0.113616943359375	-0.629638671875	0.6398075233527981
460.0	540.0	0.612518310546875	-0.73095703125	0.9536649633330415
460.0	560.0	1.019866943359375	-0.79248046875	1.291570313806962
460.0	580.0	1.348663330078125	-0.7923583984375	1.5642009491979787
460.0	600.0	1.0489501953125	-1.16290283203125	1.5660905174964932
460.0	620.0	-0.14471435546875	-1.86114501953125	1.8667627134707594
460.0	640.0	-0.92510986328125	-2.814453125	2.9625959312674617
460.0	660.0	-1.318756103515625	-3.4517822265625	3.6951208640817805
460.0	680.0	-1.591583251953125	-3.3302001953125	3.6909850431500124
460.0	700.0	-1.048004150390625	-1.42083740234375	1.7655287092355398
460.0	720.0	-0.736328125	-0.26715087890625	0.7832934952917696
460.0	740.0	-1.138671875	0.29754638671875	1.1769058973279893
460.0	760.0	-2.371490478515625	0.927490234375	2.5464102624186977
460.0	780.0	-2.92034912109375	0.977294921875	3.07953638611329
460.0	800.0	-3.326080322265625	1.009765625	3.475979995281078
480.0	0.0	0.438995361328125	0.32877635955810547	0.5484622337699212
480.0	20.0	0.212677001953125	0.37107086181640625	0.42769743002377275
480.0	40.0	0.219268798828125	0.3851814270019531	0.44321951428923984
480.0	60.0	0.3609619140625	0.5729942321777344	0.6772118527555576
480.0	80.0	0.391937255859375	0.6723403930664062	0.7782393055347866
480.0	100.0	0.626983642578125	0.6451644897460938	0.8996364303927845
480.0	120.0	0.488372802734375	0.5530929565429688	0.7378480961743217
480.0	140.0	0.35272216796875	0.5468597412109375	0.6507445768762646
480.0	160.0	0.021484375	0.5419769287109375	0.5424025899865166
480.0	180.0	-0.23687744140625	0.5157928466796875	0.5675853970400463
480.0	200.0	-0.7403564453125	0.4600677490234375	0.8716593370160464
480.0	220.0	-1.4337158203125	0.63311767578125	1.5672839706961201
480.0	240.0	-1.451416015625	0.7720489501953125	1.64397932830995
480.0	260.0	-1.07855224609375	1.51104736328125	1.8564856804276975
480.0	280.0	-0.869354248046875	1.654510498046875	1.86900556359377
480.0	300.0	-1.33740234375	0.9190673828125	1.6227537962419967
480.0	320.0	-1.3609619140625	0.773040771484375	1.5651866872376028
480.0	340.0	-1.572540283203125	-0.0599365234375	1.573682092780603
480.0	360.0	-1.0582275390625	-0.647064208984375	1.2403780129375277
480.0	380.0	-0.374664306640625	-0.445404052734375	0.5820293058452523
480.0	400.0	-0.11810302734375	-0.575286865234375	0.587284685973466
480.0	420.0	-0.090972900390625	-0.361724853515625	0.3729891932166171
480.0	440.0	-0.024200439453125	-0.44781494140625	0.44846837460004635
480.0	460.0	0.148773193359375	-0.500091552734375	0.5217518798994635
480.0	480.0	0.52008056640625	-0.447052001953125	0.6858128666070232
480.0	500.0	0.8277587890625	-0.471282958984375	0.952518892358196
480.0	520.0	1.260162353515625	-0.54547119140625	1.3731525690440203
480.0	540.0	1.612823486328125	-0.5623779296875	1.7080598741997326
480.0	560.0	1.67041015625	-0.689453125	1.8071014641340466
480.0	580.0	1.584808349609375	-0.7740478515625	1.7637368231967356
480.0	600.0	0.894744873046875	-1.16485595703125	1.4688287131162905
480.0	620.0	-0.216217041015625	-1.79888916015625	1.8118366425683115
480.0	640.0	-0.881317138671875	-2.611572265625	2.7562709586501972
480.0	660.0	-0.6798095703125	-1.99676513671875	2.109315543749658
480.0	680.0	-0.786773681640625	0.25201416015625	0.8261500850581591
480.0	700.0	-1.438690185546875	3.1068115234375	3.4237563131965074
480.0	720.0	0.026611328125	0.16796875	0.17006370500826717
480.0	740.0	-1.5556640625	0.62091064453125	1.6749987175655439
480.0	760.0	-1.86138916015625	1.03460693359375	2.129596467077144
480.0	780.0	-2.015716552734375	1.01885986328125	2.258581112551161
480.0	800.0	-2.161834716796875	1.026611328125	2.3932112655975026
500.0	0.0	0.015899658203125	0.4113636016845703	0.4116707566999119
500.0	20.0	-0.100616455078125	0.4215583801269531	0.43339951417571876
500.0	40.0	-0.197998046875	0.41252899169921875	0.4575843043185472
500.0	60.0	-0.209197998046875	0.4096107482910156	0.4599399607582995
500.0	80.0	-0.234832763671875	0.4645233154296875	0.5205077688868435
500.0	100.0	-0.221588134765625	0.48889923095703125	0.536771608320788
500.0	120.0	0.017303466796875	0.5162277221679688	0.5165176387093863
500.0	140.0	0.57464599609375	0.6725311279296875	0.8845994228242272
500.0	160.0	1.196441650390625	0.8525848388671875	1.469140405221921
500.0	180.0	0.511993408203125	0.7019500732421875	0.8688332149314759
500.0	200.0	0.227142333984375	0.56842041015625	0.6121236824123609
500.0	220.0	-0.216888427734375	0.695526123046875	0.7285582872534674
500.0	240.0	-0.7635498046875	0.8459930419921875	1.1396106928848617
500.0	260.0	-0.59002685546875	1.657440185546875	1.7593293207469716
500.0	280.0	-0.84710693359375	1.814208984375	2.0022348503433793
500.0	300.0	-1.47222900390625	1.16644287109375	1.8783096686830476
500.0	320.0	-1.474029541015625	0.942657470703125	1.7496760256856545
500.0	340.0	-1.626739501953125	0.25244140625	1.6462102146458024
500.0	360.0	-0.849212646484375	-0.66845703125	1.0807390626680242
500.0	380.0	0.157501220703125	-0.704559326171875	0.7219490831206458
500.0	400.0	0.0704345703125	-0.637786865234375	0.6416643313763025
500.0	420.0	-0.050018310546875	-0.277069091796875	0.28154771002284634
500.0	440.0	0.1185302734375	-0.3475341796875	0.367191274095984
500.0	460.0	0.39208984375	-0.324066162109375	0.5086780150509742
500.0	480.0	1.009490966796875	-0.241912841796875	1.0380721723804802
500.0	500.0	1.56561279296875	-0.335235595703125	1.6011015964434734
500.0	520.0	2.401275634765625	-0.28753662109375	2.4184296521894257
500.0	540.0	2.405670166015625	-0.2896728515625	2.423047525037426
500.0	560.0	2.455291748046875	-0.46142578125	2.4982736678813335
500.0	580.0	1.7476806640625	-0.65704345703125	1.8671084081984948
500.0	600.0	1.208526611328125	-0.95001220703125	1.5372246952858348
500.0	620.0	1.05780029296875	-0.9947509765625	1.4520574937573307
500.0	640.0	1.192291259765625	-0.92315673828125	1.5079047753580388
500.0	660.0	1.110565185546875	-0.42279052734375	1.1883210262216062
500.0	680.0	1.021636962890625	0.037353515625	1.0223196022154362
500.0	700.0	0.56060791015625	0.95758056640625	1.109613342605735
500.0	720.0	1.142181396484375	0.1185302734375	1.1483151867828647
500.0	740.0	-1.176483154296875	0.94140625	1.5067708319062283
500.0	760.0	-1.73297119140625	1.22412109375	2.121711950856594
500.0	780.0	-1.938720703125	1.206298828125	2.2833735628366294
500.0	800.0	-2.080963134765625	1.20904541015625	2.406698645878514
520.0	0.0	-0.654052734375	0.6091568470001221	0.8937880305701931
520.0	20.0	-0.45556640625	0.5307388305664062	0.6994458211859848
520.0	40.0	-0.4239501953125	0.50213623046875	0.657171638200305
520.0	60.0	-0.3232421875	0.5160713195800781	0.6089459078382153
520.0	80.0	-0.36181640625	0.47277069091796875	0.5953345597415949
520.0	100.0	-0.3514404296875	0.4675750732421875	0.5849246316717835
520.0	120.0	-0.131103515625	0.5775909423828125	0.5922832333705725
520.0	140.0	0.66650390625	0.8293914794921875	1.0640101894722382
520.0	160.0	1.6790771484375	1.184295654296875	2.0547156171089638
520.0	180.0	1.2210693359375	0.9233551025390625	1.530880455343189
520.0	200.0	0.9443359375	0.7945098876953125	1.2341054754353948
520.0	220.0	0.7816162109375	0.9052734375	1.1960116629211275
520.0	240.0	0.4737548828125	0.9988861083984375	1.1055393012191201
520.0	260.0	0.4224853515625	1.9090576171875	1.955248029797372
520.0	280.0	-0.2362060546875	2.15838623046875	2.171272534747339
520.0	300.0	-0.6868896484375	1.735382080078125	1.8663784056259525
520.0	320.0	-0.7415771484375	1.431793212890625	1.6124417730772025
520.0	340.0	-0.78173828125	0.57000732421875	0.967482862915268
520.0	360.0	0.3330078125	-0.55914306640625	0.6507957989233023
520.0	380.0	1.0352783203125	-1.360107421875	1.7092961708108196
520.0	400.0	0.8895263671875	-0.88165283203125	1.252425197027956
520.0	420.0	0.5435791015625	-0.255126953125	0.6004731483308314
520.0	440.0	0.4168701171875	-0.186431884765625	0.4566591094691786
520.0	460.0	0.77099609375	-0.075439453125	0.7746780542041692
520.0	480.0	1.46728515625	0.0477294921875	1.4680612501445789
520.0	500.0	2.3221435546875	-0.039794921875	2.3224845154238887
520.0	520.0	4.55615234375	0.3409423828125	4.568891100459331
520.0	540.0	3.6695556640625	0.06591796875	3.6701476741757
520.0	560.0	4.4781494140625	0.02618408203125	4.47822596357309
520.0	580.0	2.072021484375	-0.4754638671875	2.1258736840914305
520.0	600.0	1.7366943359375	-0.6224365234375	1.8448670527131097
520.0	620.0	1.4925537109375	-0.5277099609375	1.5830964540753543
520.0	640.0	1.293212890625	-0.423583984375	1.360817023812411
520.0	660.0	1.0230712890625	-0.01007080078125	1.0231208548027848
520.0	680.0	0.8514404296875	0.24468994140625	0.8859029138296299
520.0	700.0	1.1015625	0.03619384765625	1.1021569470880332
520.0	720.0	2.7823486328125	-2.1510009765625	3.516855003506175
520.0	740.0	-1.06787109375	1.2694091796875	1.6588394552643462
520.0	760.0	-1.6944580078125	1.3868408203125	2.189638189547523
520.0	780.0	-1.911865234375	1.36480712890625	2.3490268567057924
520.0	800.0	-2.05712890625	1.365234375	2.468935850849706
540.0	0.0	-1.2044677734375	0.7441976070404053	1.4158293313723072
540.0	20.0	-0.8291015625	0.615936279296875	1.0328537655902792
540.0	40.0	-0.662353515625	0.5765266418457031	0.8781202357414848
540.0	60.0	-0.4954833984375	0.5334129333496094	0.7280337599258768
540.0	80.0	-0.48828125	0.46681976318359375	0.67552888198829
540.0	100.0	-0.5162353515625	0.3612213134765625	0.6300633107177334
540.0	120.0	-0.44775390625	0.33055877685546875	0.5565542790405239
540.0	140.0	-0.2408447265625	0.5273284912109375	0.5797253832253416
540.0	160.0	0.649658203125	1.0308074951171875	1.2184497826654057
540.0	180.0	0.849365234375	0.94976806640625	1.2741588132293264
540.0	200.0	0.8170166015625	0.8532562255859375	1.1813392035016435
540.0	220.0	0.8526611328125	0.9464874267578125	1.2739189363612275
540.0	240.0	0.824462890625	1.089996337890625	1.3666861653769327
540.0	260.0	0.8778076171875	1.737884521484375	1.9469948183822605
540.0	280.0	0.2923583984375	2.0841064453125	2.104512558415854
540.0	300.0	-0.1932373046875	1.934844970703125	1.9444705491670649
540.0	320.0	-0.3656005859375	1.5665283203125	1.6086251169178436
540.0	340.0	-0.1480712890625	0.691802978515625	0.7074718847613103
540.0	360.0	1.0867919921875	-0.82061767578125	1.3618113687612892
540.0	380.0	1.941650390625	-2.5445556640625	3.2007451893155703
540.0	400.0	2.1854248046875	-1.321075439453125	2.553687900599771
540.0	420.0	1.974365234375	-0.235565185546875	1.9883684355145006
540.0	440.0	1.91455078125	-0.03924560546875	1.9149529789354083
540.0	460.0	2.874755859375	0.56671142578125	2.9300824375982857
540.0	480.0	3.362548828125	0.769927978515625	3.449568627180211
540.0	500.0	3.6973876953125	0.431182861328125	3.722444684525398
540.0	520.0	4.8426513671875	1.11627197265625	4.9696413734857
540.0	540.0	2.230224609375	-0.212158203125	2.240293041415587
540.0	560.0	1.803466796875	-0.3402099609375	1.8352752668064996
540.0	580.0	1.5743408203125	-0.31268310546875	1.6050918176066493
540.0	600.0	1.3885498046875	-0.1207275390625	1.3937882546447942
540.0	620.0	1.208984375	0.01611328125	1.209091748721652
540.0	640.0	2.7379150390625	-2.7874755859375	3.907198344507509
540.0	660.0	5.322265625	-7.8104248046875	9.451415079909168
540.0	680.0	4.96044921875	-6.1201171875	7.877936966016573
540.0	700.0	4.8284912109375	-5.560302734375	7.364189967131401
540.0	720.0	4.6676025390625	-4.29248046875	6.3412855192983475
540.0	740.0	4.2015380859375	3.00048828125	5.162930583835302
540.0	760.0	-1.674072265625	1.53692626953125	2.2725889000235093
540.0	780.0	-1.8699951171875	1.5185546875	2.4089188606578915
540.0	800.0	-2.0113525390625	1.528076171875	2.5259762119713876
560.0	0.0	-1.2255859375	0.6801400184631348	1.401660206652378
560.0	20.0	-1.03662109375	0.5794086456298828	1.1875595440389932
560.0	40.0	-0.8785400390625	0.5489578247070312	1.0359475341652273
560.0	60.0	-0.764892578125	0.45087432861328125	0.8878898108848791
560.0	80.0	-0.751220703125	0.28374481201171875	0.8030215832386979
560.0	100.0	-0.8016357421875	0.15004730224609375	0.8155575124194704
560.0	120.0	-0.821044921875	-0.0216522216796875	0.8213303735041041
560.0	140.0	-0.7667236328125	-0.1156158447265625	0.7753916124546576
560.0	160.0	-0.6904296875	-0.3062286376953125	0.7552940698337798
560.0	180.0	-0.6859130859375	0.0248870849609375	0.6863644283164427
560.0	200.0	-0.736083984375	0.0984649658203125	0.7426405466626305
560.0	220.0	-0.8192138671875	0.2148590087890625	0.8469213386437475
560.0	240.0	-0.8792724609375	0.4070281982421875	0.9689128003733716
560.0	260.0	-0.9169921875	0.5531005859375	1.0708851152670118
560.0	280.0	-0.8128662109375	1.47357177734375	1.6829038177709106
560.0	300.0	-0.8289794921875	1.96148681640625	2.1294688373871478
560.0	320.0	-0.9224853515625	1.51873779296875	1.776947862948989
560.0	340.0	-1.0321044921875	0.73297119140625	1.2658935382665932
560.0	360.0	-1.0194091796875	-0.599517822265625	1.1826312590343868
560.0	380.0	-0.54931640625	-1.775543212890625	1.8585753186291316
560.0	400.0	0.9315185546875	-0.8798828125	1.2813744891560777
560.0	420.0	2.1102294921875	-0.227142333984375	2.122418938283812
560.0	440.0	2.087890625	0.446136474609375	2.1350234228082305
560.0	460.0	2.095458984375	1.1837158203125	2.4066847526121906
560.0	480.0	2.2296142578125	0.9776611328125	2.434543289665026
560.0	500.0	2.396484375	0.66888427734375	2.4880802913283993
560.0	520.0	2.5257568359375	0.969482421875	2.7054285724464484
560.0	540.0	1.549072265625	1.14373779296875	1.9255547312900763
560.0	560.0	1.02734375	1.46923828125	1.792790090265594
560.0	580.0	0.8927001953125	1.5042724609375	1.7492139021417414
560.0	600.0	0.8896484375	1.63812255859375	1.864113692702225
560.0	620.0	1.1796875	1.39874267578125	1.8297933409836045
560.0	640.0	1.50341796875	1.78961181640625	2.3373010165961197
560.0	660.0	3.7862548828125	0.11785888671875	3.7880887997511463
560.0	680.0	3.83642578125	0.77825927734375	3.9145689772708425
560.0	700.0	4.25	1.03424072265625	4.374031763990806
560.0	720.0	4.3079833984375	1.1661376953125	4.463025664909609
560.0	740.0	3.2906494140625	0.39215087890625	3.3139335959093716
560.0	760.0	-1.280517578125	0.3583984375	1.3297273058373875
560.0	780.0	-1.5211181640625	0.66363525390625	1.6595819411129067
560.0	800.0	-1.7835693359375	1.390625	2.2616271723521395
580.0	0.0	-1.1163330078125	0.575763463973999	1.256066459539081
580.0	20.0	-1.092041015625	0.5118751525878906	1.2060554513139758
580.0	40.0	-1.0791015625	0.4911155700683594	1.1856030892982319
580.0	60.0	-0.9971923828125	0.35630035400390625	1.0589346488818752
580.0	80.0	-0.927978515625	0.2403564453125	0.9586007230671377
580.0	100.0	-0.921142578125	0.09317779541015625	0.9258432647010338
580.0	120.0	-0.9024658203125	0.02671051025390625	0.902861012664927
580.0	140.0	-0.8656005859375	0.0089569091796875	0.8656469260601556
580.0	160.0	-0.7969970703125	-0.2436676025390625	0.8334136011692169
580.0	180.0	-0.755615234375	-0.2744903564453125	0.8039274458563166
580.0	200.0	-0.790771484375	0.0127410888671875	0.7908741213658229
580.0	220.0	-0.863525390625	0.090484619140625	0.868253169619946
580.0	240.0	-0.8818359375	0.2401275634765625	0.9139452212292017
580.0	260.0	-0.9029541015625	0.3818359375	0.9803697224491612
580.0	280.0	-0.8494873046875	0.589874267578125	1.0342051693818122
580.0	300.0	-0.7772216796875	1.258453369140625	1.4791140664863034
580.0	320.0	-0.903076171875	0.73443603515625	1.1640201295271646
580.0	340.0	-1.104248046875	-0.394256591796875	1.1725195133568311
580.0	360.0	-1.16015625	-0.834136962890625	1.428897126204143
580.0	380.0	-0.93798828125	-0.373870849609375	1.0097531519881306
580.0	400.0	-0.534912109375	0.671966552734375	0.8588771814117148
580.0	420.0	0.102783203125	2.651275634765625	2.653267208244677
580.0	440.0	0.903076171875	5.235321044921875	5.312638987886366
580.0	460.0	1.09130859375	5.22296142578125	5.335754913973421
580.0	480.0	1.470703125	2.606964111328125	2.9931972136225182
580.0	500.0	1.94140625	1.03240966796875	2.1988469592162176
580.0	520.0	1.67333984375	1.61566162109375	2.3260328257693526
580.0	540.0	1.2371826171875	1.5308837890625	1.9683053634752077
580.0	560.0	0.9603271484375	1.663818359375	1.9210725558966837
580.0	580.0	0.8468017578125	1.6943359375	1.894161420296154
580.0	600.0	0.84033203125	1.80596923828125	1.9919043180742666
580.0	620.0	1.15283203125	1.55108642578125	1.9325865549876038
580.0	640.0	1.4549560546875	2.025146484375	2.493614927018251
580.0	660.0	3.7318115234375	0.72247314453125	3.801103088713826
580.0	680.0	3.8360595703125	1.18389892578125	4.014594586437355
580.0	700.0	4.2691650390625	1.56732177734375	4.547776125150565
580.0	720.0	4.3265380859375	1.65472412109375	4.632174837589489
580.0	740.0	3.275390625	0.61126708984375	3.3319410561208818
580.0	760.0	-1.2071533203125	0.802734375	1.4496901791583379
580.0	780.0	-1.7437744140625	1.422607421875	2.250457972038769
580.0	800.0	-2.158203125	1.62286376953125	2.7002828635565095
600.0	0.0	-1.233154296875	0.5323898792266846	1.3431710625993547
600.0	20.0	-1.2008056640625	0.4656352996826172	1.2879248717045193
600.0	40.0	-1.2945556640625	0.43471527099609375	1.3655957433272512
600.0	60.0	-1.2593994140625	0.3133506774902344	1.2977964136275602
600.0	80.0	-1.0814208984375	0.23267364501953125	1.1061682442847673
600.0	100.0	-1.0794677734375	0.037109375	1.080105448372058
600.0	120.0	-1.0172119140625	0.06304931640625	1.0191640174230987
600.0	140.0	-0.9813232421875	0.175506591796875	0.9968941114388938
600.0	160.0	-0.9305419921875	0.1074066162109375	0.9367201185146847
600.0	180.0	-0.876708984375	-0.1289215087890625	0.8861373475439868
600.0	200.0	-0.853759765625	-0.227813720703125	0.8836316137059925
600.0	220.0	-0.9171142578125	-0.035125732421875	0.9177866739940964
600.0	240.0	-0.9337158203125	0.0946044921875	0.938496266931254
600.0	260.0	-0.94287109375	0.224609375	0.9692550081207792
600.0	280.0	-0.89892578125	0.450286865234375	1.005398339564236
600.0	300.0	-0.856689453125	0.743682861328125	1.1344518576514382
600.0	320.0	-0.9141845703125	0.3677978515625	0.985397730975387
600.0	340.0	-1.0223388671875	-0.214874267578125	1.0446758876462385
600.0	360.0	-0.9796142578125	-0.08978271484375	0.9837199957275695
600.0	380.0	-0.747802734375	0.565460205078125	0.9375255586199888
600.0	400.0	-0.2679443359375	1.917022705078125	1.935657567584215
600.0	420.0	0.2216796875	3.122100830078125	3.1299609385780864
600.0	440.0	0.5887451171875	4.0135498046875	4.056501306263711
600.0	460.0	0.676025390625	3.82403564453125	3.883330907792332
600.0	480.0	0.959716796875	3.15997314453125	3.302497025640254
600.0	500.0	1.7503662109375	1.12432861328125	2.0803597532721687
600.0	520.0	1.5206298828125	1.83203125	2.3808934754580937
600.0	540.0	1.17431640625	1.70489501953125	2.0701898583488365
600.0	560.0	0.9307861328125	1.816650390625	2.0412205825912135
600.0	580.0	0.821044921875	1.84149169921875	2.0162357109297226
600.0	600.0	0.8206787109375	1.95892333984375	2.123886578414824
600.0	620.0	1.1810302734375	1.75958251953125	2.1191892671056536
600.0	640.0	1.632080078125	2.35906982421875	2.868605204093444
600.0	660.0	3.8983154296875	1.75982666015625	4.277131405876647
600.0	680.0	3.9979248046875	1.8778076171875	4.416963231803383
600.0	700.0	4.3251953125	1.94073486328125	4.740650409050141
600.0	720.0	4.32666015625	1.8436279296875	4.703078996870571
600.0	740.0	3.46435546875	1.03265380859375	3.614987234038484
600.0	760.0	-1.1861572265625	1.154296875	1.655104299360378
600.0	780.0	-1.8013916015625	1.821533203125	2.5618342866521893
600.0	800.0	-2.1939697265625	1.87603759765625	2.886697114158769
620.0	0.0	-1.32861328125	0.48804664611816406	1.4154161154590124
620.0	20.0	-1.3017578125	0.4298229217529297	1.3708833453175402
620.0	40.0	-1.458251953125	0.3875465393066406	1.5088707959667822
620.0	60.0	-1.5428466796875	0.2535552978515625	1.5635428251542514
620.0	80.0	-1.3621826171875	0.2389068603515625	1.382974320257187
620.0	100.0	-1.212158203125	0.02866363525390625	1.212497057064139
620.0	120.0	-1.085205078125	-0.02745819091796875	1.085552400318278
620.0	140.0	-1.0224609375	0.1096343994140625	1.0283219681832443
620.0	160.0	-0.994140625	0.1117095947265625	1.000397229019235
620.0	180.0	-0.96826171875	0.103118896484375	0.9737372658006159
620.0	200.0	-0.9447021484375	-0.14605712890625	0.955926165646053
620.0	220.0	-1.0040283203125	-0.0903472900390625	1.008085066255295
620.0	240.0	-1.0267333984375	-0.026641845703125	1.0270789937533955
620.0	260.0	-1.053955078125	0.03240966796875	1.0544532674724467
620.0	280.0	-1.023193359375	0.289825439453125	1.0634488403413185
620.0	300.0	-0.97314453125	0.5810546875	1.1334173232166098
620.0	320.0	-1.0030517578125	0.302978515625	1.0478114380846748
620.0	340.0	-1.06640625	0.00946044921875	1.066448212590974
620.0	360.0	-0.987548828125	0.421783447265625	1.0738500660326538
620.0	380.0	-0.737060546875	1.163299560546875	1.3771434628709627
620.0	400.0	-0.307373046875	2.264129638671875	2.2848985121133185
620.0	420.0	0.0762939453125	3.09539794921875	3.0963380355056502
620.0	440.0	0.41455078125	3.821685791015625	3.844103879382776
620.0	460.0	0.5394287109375	3.751220703125	3.7898073958629235
620.0	480.0	0.7904052734375	3.16680908203125	3.263957759884986
620.0	500.0	1.5413818359375	1.125946044921875	1.9088248898820632
620.0	520.0	1.3704833984375	1.8350830078125	2.290361192247845
620.0	540.0	1.088623046875	1.8707275390625	2.164421785048895
620.0	560.0	0.8704833984375	1.95245361328125	2.1377129037759746
620.0	580.0	0.781982421875	1.97119140625	2.1206348266958512
620.0	600.0	0.837158203125	2.10223388671875	2.26279057173396
620.0	620.0	1.3021240234375	1.99493408203125	2.3822864991564154
620.0	640.0	1.97412109375	2.69183349609375	3.3381314628817416
620.0	660.0	4.00732421875	2.3255615234375	4.633236859202564
620.0	680.0	3.985595703125	2.00482177734375	4.461421686825873
620.0	700.0	4.3240966796875	2.096923828125	4.805715517614715
620.0	720.0	4.3292236328125	2.02459716796875	4.779243763970336
620.0	740.0	3.504150390625	1.2166748046875	3.709362147388511
620.0	760.0	-1.1859130859375	1.38043212890625	1.8198853562558401
620.0	780.0	-1.8717041015625	1.96307373046875	2.7123669949072857
620.0	800.0	-2.3359375	2.02044677734375	3.0884962658201474
