# Supplementary material for: Real-time emotion detection by quantitative facial motion analysis
Source: PLoS One. 2023 Mar 10;18(3):e0282730. doi: 10.1371/journal.pone.0282730 (PMC10004542; doi:10.1371/journal.pone.0282730)
Supplement: S1 Dataset — Data from each participant is organized into folders by Study ID and subsequently by emotions. The data files (.csv) contain the pixel displacement results after DISC-processing of videos. (ZIP) [file pone.0282730.s004.zip › S1_Dataset/1/sad/result/103575_cropped_result.csv]

pos_x	pos_y	disp_x	disp_y	disp_xy_indi
0.0	0.0	0.11209416389465332	0.9023849964141846	0.909320506385218
0.0	20.0	-0.03849005699157715	1.0340404510498047	1.034756560208486
0.0	40.0	0.10390305519104004	0.8591957092285156	0.8654554359611616
0.0	60.0	0.2781088352203369	0.6361503601074219	0.6942851034642865
0.0	80.0	0.3580770492553711	0.49347686767578125	0.6097036920788114
0.0	100.0	0.35489392280578613	0.4271240234375	0.5553238945353579
0.0	120.0	0.4216933250427246	0.20987701416015625	0.4710346287252896
0.0	140.0	0.35520052909851074	0.17681884765625	0.3967774196679369
0.0	160.0	0.37479376792907715	0.3677978515625	0.5251148713305173
0.0	180.0	0.20725727081298828	0.72308349609375	0.7522003181520256
0.0	200.0	0.4316418170928955	0.7301177978515625	0.8481666445946054
0.0	220.0	0.35707616806030273	0.8598480224609375	0.9310435067850559
0.0	240.0	0.12577557563781738	1.1563873291015625	1.163207268862119
0.0	260.0	-0.06856489181518555	1.270599365234375	1.2724479915987235
0.0	280.0	-0.02182602882385254	0.7486572265625	0.7489753122890461
0.0	300.0	-0.0006849765777587891	-0.032562255859375	0.032569459614237996
0.0	320.0	-0.011037111282348633	-0.36993408203125	0.37009869342347396
0.0	340.0	-0.06026816368103027	-0.152679443359375	0.1641440342443552
0.0	360.0	-0.11510658264160156	0.3995361328125	0.4157867804418456
0.0	380.0	-0.11206793785095215	0.7337646484375	0.7422733876347534
0.0	400.0	-0.05724978446960449	0.961029052734375	0.9627327656319516
0.0	420.0	-0.0982356071472168	0.933990478515625	0.9391424005279649
0.0	440.0	-0.16813421249389648	0.83807373046875	0.8547728886158883
0.0	460.0	-0.25217747688293457	0.792938232421875	0.8320724249026465
0.0	480.0	-0.4467959403991699	0.70538330078125	0.8349803670615435
0.0	500.0	-0.5423259735107422	0.9727783203125	1.1137392522553846
0.0	520.0	-0.06268429756164551	2.0093994140625	2.0103769115256758
0.0	540.0	0.206512451171875	2.20068359375	2.210351934034359
0.0	560.0	0.2059166431427002	2.2149658203125	2.224516857449227
0.0	580.0	-0.00934910774230957	2.2259521484375	2.225971781705487
0.0	600.0	-0.2244887351989746	2.12451171875	2.136339213546696
0.0	620.0	-0.4517965316772461	2.1715087890625	2.2180104884808984
0.0	640.0	-0.676476240158081	2.146728515625	2.250791732545668
0.0	660.0	-0.8478195667266846	2.176025390625	2.3353553302162195
0.0	680.0	-1.0085487365722656	2.1722412109375	2.3949535345256137
0.0	700.0	-1.1561908721923828	2.14794921875	2.4393571241763103
0.0	720.0	-1.3119227886199951	2.17578125	2.540701763519683
0.0	740.0	-1.4769415855407715	2.1514892578125	2.6096479597030457
0.0	760.0	-1.6803216934204102	2.0496826171875	2.650411255745009
0.0	780.0	-3.914907932281494	-2.6451416015625	4.724751655966395
0.0	800.0	-4.871365547180176	-13.7491455078125	14.586610452372225
20.0	0.0	0.03969383239746094	0.9111692905426025	0.9120334842308737
20.0	20.0	0.09769630432128906	0.7983207702636719	0.8042764575147157
20.0	40.0	0.2325878143310547	0.6070671081542969	0.6500981196543472
20.0	60.0	0.41330909729003906	0.4280548095703125	0.5950254867642086
20.0	80.0	0.4885387420654297	0.2818603515625	0.564017163109252
20.0	100.0	0.44705963134765625	0.22991180419921875	0.5027143838113668
20.0	120.0	0.4007835388183594	0.22856903076171875	0.4613797208494527
20.0	140.0	0.27288246154785156	0.36474609375	0.45552667400087393
20.0	160.0	0.1280384063720703	0.6988067626953125	0.710439811029057
20.0	180.0	0.033573150634765625	0.967498779296875	0.9680811145686543
20.0	200.0	0.12479782104492188	1.07708740234375	1.0842932114631945
20.0	220.0	0.10812568664550781	1.127899169921875	1.133070033856256
20.0	240.0	0.0461883544921875	1.1917266845703125	1.192621421410686
20.0	260.0	-0.06778717041015625	1.210723876953125	1.2126200586732108
20.0	280.0	-0.010585784912109375	0.86083984375	0.86090492821782
20.0	300.0	0.08232688903808594	0.151123046875	0.172092684200906
20.0	320.0	0.09694862365722656	-0.478179931640625	0.487908887655127
20.0	340.0	0.04599189758300781	-0.312103271484375	0.31547378134249976
20.0	360.0	-0.009386062622070312	-0.000274658203125	0.009390080333733534
20.0	380.0	-0.06780624389648438	0.133514404296875	0.14974572737176484
20.0	400.0	-0.05772209167480469	0.65130615234375	0.653858963346175
20.0	420.0	-0.10885429382324219	0.822967529296875	0.8301354176041157
20.0	440.0	-0.1864452362060547	0.76812744140625	0.7904312698427635
20.0	460.0	-0.2736682891845703	0.75067138671875	0.7990005402648115
20.0	480.0	-0.4699554443359375	0.630218505859375	0.7861510572330305
20.0	500.0	-0.5740146636962891	0.840118408203125	1.0174928864321935
20.0	520.0	-0.081512451171875	2.0804443359375	2.0820405650780374
20.0	540.0	0.20421791076660156	2.30810546875	2.3171223122553397
20.0	560.0	0.24365997314453125	2.3414306640625	2.354074709333787
20.0	580.0	0.10867691040039062	2.308349609375	2.3109064433585123
20.0	600.0	-0.030332565307617188	2.1556396484375	2.155853046576665
20.0	620.0	-0.39145660400390625	2.289794921875	2.3230150789572606
20.0	640.0	-0.69146728515625	2.247314453125	2.3512867238314157
20.0	660.0	-0.9140434265136719	2.296630859375	2.471839131049269
20.0	680.0	-1.1446075439453125	2.3653564453125	2.627743812291812
20.0	700.0	-1.2679252624511719	2.3251953125	2.6484274036555817
20.0	720.0	-1.3591346740722656	2.3223876953125	2.6908607674133624
20.0	740.0	-1.4857234954833984	2.3094482421875	2.746074559871662
20.0	760.0	-1.6775550842285156	2.173583984375	2.745661741320741
20.0	780.0	-3.842388153076172	-3.46044921875	5.170943387279308
20.0	800.0	-4.924102783203125	-15.736083984375	16.48851501448363
40.0	0.0	0.345672607421875	0.5032672882080078	0.6105468982003591
40.0	20.0	0.32587432861328125	0.4782600402832031	0.5787285582903681
40.0	40.0	0.4054718017578125	0.4011116027832031	0.5703489282080197
40.0	60.0	0.479644775390625	0.29444122314453125	0.5628096875910815
40.0	80.0	0.4986724853515625	0.16290283203125	0.5246061192270883
40.0	100.0	0.4517097473144531	0.13388824462890625	0.47113454327686155
40.0	120.0	0.4837493896484375	0.04642486572265625	0.48597195406998794
40.0	140.0	0.36834716796875	0.219818115234375	0.4289517920883319
40.0	160.0	0.3593330383300781	0.5389862060546875	0.6477857383060787
40.0	180.0	0.31653594970703125	0.7393646240234375	0.8042729976284491
40.0	200.0	0.2763786315917969	0.9581451416015625	0.9972097374049416
40.0	220.0	0.08973312377929688	1.1902008056640625	1.1935786489823677
40.0	240.0	0.061161041259765625	1.2411346435546875	1.2426406867633137
40.0	260.0	-0.030475616455078125	1.305694580078125	1.306050190323369
40.0	280.0	0.053607940673828125	1.027008056640625	1.0284062230986557
40.0	300.0	0.113525390625	0.574981689453125	0.5860818693006368
40.0	320.0	0.09702682495117188	0.280914306640625	0.29719867502310376
40.0	340.0	0.050434112548828125	0.237548828125	0.24284366463251342
40.0	360.0	0.0438385009765625	-0.124114990234375	0.13162957482553483
40.0	380.0	-0.0546417236328125	-0.0556640625	0.07800131931941001
40.0	400.0	-0.05123138427734375	0.472625732421875	0.4753942970653799
40.0	420.0	-0.12035751342773438	0.60693359375	0.6187522268734047
40.0	440.0	-0.20520401000976562	0.599334716796875	0.6334909537492057
40.0	460.0	-0.2959442138671875	0.633209228515625	0.698954150712921
40.0	480.0	-0.4793243408203125	0.601348876953125	0.7690073442533639
40.0	500.0	-0.5733222961425781	0.864593505859375	1.0374104229418573
40.0	520.0	-0.10355758666992188	2.1126708984375	2.115207436366848
40.0	540.0	0.209869384765625	2.4193115234375	2.428397291651302
40.0	560.0	0.25164031982421875	2.4608154296875	2.4736482024631776
40.0	580.0	0.11227035522460938	2.4229736328125	2.425573305007883
40.0	600.0	-0.025447845458984375	2.281494140625	2.281636059178745
40.0	620.0	-0.38299560546875	2.410400390625	2.4406383748793115
40.0	640.0	-0.6346435546875	2.2811279296875	2.367766262346595
40.0	660.0	-0.8265876770019531	2.29443359375	2.4387850876819845
40.0	680.0	-1.0581436157226562	2.35400390625	2.5808917649012084
40.0	700.0	-1.1706390380859375	2.2762451171875	2.5596264553662325
40.0	720.0	-1.2909049987792969	2.3330078125	2.666338532343448
40.0	740.0	-1.4861793518066406	2.417724609375	2.8379783918335075
40.0	760.0	-1.6806602478027344	2.2410888671875	2.801267245226007
40.0	780.0	-3.752796173095703	-3.70751953125	5.275336974203825
40.0	800.0	-4.947162628173828	-15.598388671875	16.364111562455143
60.0	0.0	0.5204811096191406	0.18057560920715332	0.5509157250532122
60.0	20.0	0.45885467529296875	0.21318817138671875	0.505961272685399
60.0	40.0	0.3704872131347656	0.2252960205078125	0.43361166030564946
60.0	60.0	0.4004631042480469	0.1958770751953125	0.44580099422393865
60.0	80.0	0.32105255126953125	0.24193572998046875	0.4020045249967434
60.0	100.0	0.2512397766113281	0.2768402099609375	0.3738474651551432
60.0	120.0	0.4062957763671875	0.143218994140625	0.430799185440813
60.0	140.0	0.3528633117675781	0.2889556884765625	0.4560788382446036
60.0	160.0	0.30852508544921875	0.63446044921875	0.7054982565352701
60.0	180.0	0.340087890625	0.7208709716796875	0.7970663279553206
60.0	200.0	0.23244476318359375	0.913238525390625	0.9423561811699015
60.0	220.0	0.032138824462890625	1.206634521484375	1.2070624559133978
60.0	240.0	0.039295196533203125	1.1943817138671875	1.1950279456526962
60.0	260.0	-0.07108688354492188	1.46929931640625	1.4710179557721255
60.0	280.0	-0.03707122802734375	1.25604248046875	1.2565894272551976
60.0	300.0	0.019924163818359375	0.92095947265625	0.921174968493575
60.0	320.0	-0.034389495849609375	0.69085693359375	0.6917123246837151
60.0	340.0	-0.0301513671875	0.33612060546875	0.3374702451534869
60.0	360.0	0.08304214477539062	-0.379486083984375	0.38846581026738125
60.0	380.0	-0.038845062255859375	-0.23822021484375	0.24136654619450476
60.0	400.0	0.024120330810546875	0.082275390625	0.08573814939049335
60.0	420.0	-0.07297897338867188	0.216217041015625	0.22820109417445164
60.0	440.0	-0.1944122314453125	0.325469970703125	0.3791131988800163
60.0	460.0	-0.31812286376953125	0.4002685546875	0.5112896168753556
60.0	480.0	-0.4992942810058594	0.475738525390625	0.6896534808046751
60.0	500.0	-0.590545654296875	0.89776611328125	1.0745827859988482
60.0	520.0	-0.07219696044921875	2.2904052734375	2.291542868394221
60.0	540.0	0.21566390991210938	2.565185546875	2.574235383941214
60.0	560.0	0.2542724609375	2.6053466796875	2.6177253113628813
60.0	580.0	0.11290359497070312	2.5531005859375	2.5555957864403585
60.0	600.0	-0.024326324462890625	2.4140625	2.4141850641506597
60.0	620.0	-0.3848381042480469	2.5435791015625	2.5725269701961775
60.0	640.0	-0.6384773254394531	2.4090576171875	2.492230305976844
60.0	660.0	-0.8212089538574219	2.41259765625	2.548531262676327
60.0	680.0	-1.0426483154296875	2.449462890625	2.6621389825133748
60.0	700.0	-1.1477432250976562	2.36328125	2.627244331492435
60.0	720.0	-1.2577400207519531	2.411865234375	2.7201110029901163
60.0	740.0	-1.4341583251953125	2.439453125	2.8297953372636844
60.0	760.0	-1.9560203552246094	1.351318359375	2.3774097119421693
60.0	780.0	-2.505279541015625	-1.9140625	3.1527862015267876
60.0	800.0	-2.6139564514160156	-2.0361328125	3.3133978270106006
80.0	0.0	0.42635345458984375	0.14336323738098145	0.44981138944345284
80.0	20.0	0.290374755859375	0.21987152099609375	0.36422655667252946
80.0	40.0	0.192779541015625	0.24012374877929688	0.30793402891206734
80.0	60.0	0.17455291748046875	0.264923095703125	0.3172585186214398
80.0	80.0	0.20043182373046875	0.25045013427734375	0.3207774707230251
80.0	100.0	0.3421173095703125	0.10480499267578125	0.35781048055835313
80.0	120.0	0.47113037109375	-0.002655029296875	0.4711378521701497
80.0	140.0	0.48848724365234375	0.093414306640625	0.49733893864869755
80.0	160.0	0.43505096435546875	0.4256439208984375	0.6086395394520624
80.0	180.0	0.29030609130859375	0.6331329345703125	0.696516288028133
80.0	200.0	0.00473785400390625	1.001434326171875	1.0014455336641528
80.0	220.0	-0.400238037109375	1.4378662109375	1.4925313152175161
80.0	240.0	-0.30623626708984375	1.4483184814453125	1.4803401889353602
80.0	260.0	-0.04461669921875	1.613189697265625	1.6138065711891048
80.0	280.0	0.2961578369140625	1.363494873046875	1.3952876883247878
80.0	300.0	0.6299285888671875	0.98077392578125	1.165644680236894
80.0	320.0	0.7417984008789062	0.679229736328125	1.005792176475278
80.0	340.0	0.9215850830078125	0.03924560546875	0.9224203395259265
80.0	360.0	1.3212738037109375	-0.46966552734375	1.4022660845744832
80.0	380.0	1.07049560546875	-0.30908203125	1.114222842778558
80.0	400.0	0.7161865234375	-0.03961181640625	0.7172811389911875
80.0	420.0	0.45092010498046875	0.06005859375	0.4549021606442692
80.0	440.0	0.16283416748046875	0.090179443359375	0.18613784704799846
80.0	460.0	-0.131866455078125	0.224639892578125	0.260483863823429
80.0	480.0	-0.2660064697265625	0.342529296875	0.43368855317389976
80.0	500.0	-0.09085845947265625	0.73040771484375	0.7360371522966848
80.0	520.0	0.5637283325195312	0.92822265625	1.0859958252502893
80.0	540.0	0.7057647705078125	0.8433837890625	1.0997272966255611
80.0	560.0	0.6762542724609375	1.0257568359375	1.228615858392762
80.0	580.0	0.20037841796875	1.690185546875	1.7020219426472745
80.0	600.0	0.0926666259765625	1.7691650390625	1.7715902570885
80.0	620.0	-0.31349945068359375	2.614990234375	2.633715214569626
80.0	640.0	-0.6420440673828125	2.4630126953125	2.545319650207418
80.0	660.0	-0.830535888671875	2.4415283203125	2.5789242721064842
80.0	680.0	-1.0915298461914062	2.524658203125	2.750515669421461
80.0	700.0	-1.1660232543945312	2.3560791015625	2.6288246351950466
80.0	720.0	-1.2358474731445312	2.3958740234375	2.695835921019734
80.0	740.0	-1.3770217895507812	1.8740234375	2.325543560804001
80.0	760.0	-1.8500518798828125	-1.4677734375	2.3615780364172796
80.0	780.0	-2.5161819458007812	-1.7200927734375	3.0479322062023813
80.0	800.0	-2.6217498779296875	-1.73681640625	3.144853518280859
100.0	0.0	0.22339630126953125	0.24403786659240723	0.33084798284390476
100.0	20.0	0.13405609130859375	0.23489761352539062	0.2704587296739778
100.0	40.0	0.08086395263671875	0.22854232788085938	0.24242643104504039
100.0	60.0	0.10276031494140625	0.22798919677734375	0.2500775003354667
100.0	80.0	0.28125762939453125	0.1157073974609375	0.30412835435028884
100.0	100.0	0.4761505126953125	-0.06583404541015625	0.4806801767028421
100.0	120.0	0.6705551147460938	-0.252349853515625	0.71646675462404
100.0	140.0	0.62451171875	-0.1470794677734375	0.6415974257247271
100.0	160.0	0.5856704711914062	-0.041351318359375	0.587128463247714
100.0	180.0	0.11231231689453125	0.5558319091796875	0.5670653999218732
100.0	200.0	0.09462738037109375	0.7541351318359375	0.7600487735567386
100.0	220.0	-0.0577850341796875	1.0911712646484375	1.0927002511986617
100.0	240.0	0.29510498046875	1.413665771484375	1.4441391425219297
100.0	260.0	0.4911956787109375	1.56329345703125	1.6386456687096864
100.0	280.0	0.957855224609375	1.28863525390625	1.6056361508515875
100.0	300.0	0.9609603881835938	0.95538330078125	1.3550653560141075
100.0	320.0	0.8852615356445312	0.60882568359375	1.074409930843489
100.0	340.0	0.9283294677734375	-0.06744384765625	0.9307761671439558
100.0	360.0	1.06439208984375	-0.35711669921875	1.1227033703444738
100.0	380.0	1.2209014892578125	-0.3092041015625	1.259447348202781
100.0	400.0	0.8194046020507812	-0.022674560546875	0.8197182671857405
100.0	420.0	0.5223617553710938	0.060760498046875	0.525883676869015
100.0	440.0	0.301361083984375	0.02716064453125	0.30258255658843
100.0	460.0	-0.0270538330078125	0.161468505859375	0.16371923608688632
100.0	480.0	-0.02425384521484375	0.32281494140625	0.3237247834238618
100.0	500.0	0.2606048583984375	0.779571533203125	0.8219772914147572
100.0	520.0	0.8776702880859375	0.9556884765625	1.2975536978573197
100.0	540.0	1.2383041381835938	0.85693359375	1.5058991741613723
100.0	560.0	1.5886611938476562	0.8189697265625	1.7873320345876746
100.0	580.0	0.9118118286132812	0.693359375	1.1454903027522696
100.0	600.0	0.9680633544921875	0.62158203125	1.1504394290372453
100.0	620.0	-0.288818359375	0.914306640625	0.9588392345972496
100.0	640.0	-0.78961181640625	0.0247802734375	0.7900005585820903
100.0	660.0	-0.6958389282226562	0.1925048828125	0.7219764150834218
100.0	680.0	-0.8816757202148438	0.0455322265625	0.8828506438079446
100.0	700.0	-1.0301742553710938	0.0120849609375	1.0302451371932062
100.0	720.0	-0.8004989624023438	0.3138427734375	0.8598231651020871
100.0	740.0	-2.5016937255859375	-2.114990234375	3.275920510045637
100.0	760.0	-2.4207839965820312	-1.583251953125	2.8925562924827926
100.0	780.0	-2.4974441528320312	-1.5908203125	2.961070171944174
100.0	800.0	-2.5909347534179688	-1.61083984375	3.0508601899598013
120.0	0.0	0.041473388671875	0.34794044494628906	0.35040347486483353
120.0	20.0	0.04168701171875	0.28084754943847656	0.28392455506989306
120.0	40.0	0.06313323974609375	0.22149658203125	0.23031834883995675
120.0	60.0	0.16582489013671875	0.11945724487304688	0.2043720321901065
120.0	80.0	0.468109130859375	-0.178741455078125	0.5010735137256457
120.0	100.0	0.699127197265625	-0.3804931640625	0.7959609826208699
120.0	120.0	1.1419677734375	-0.8801651000976562	1.4417978356897747
120.0	140.0	1.0697250366210938	-0.754302978515625	1.3089249930273101
120.0	160.0	0.372314453125	0.023162841796875	0.37303427355388524
120.0	180.0	-0.24371337890625	0.72711181640625	0.7668688314278379
120.0	200.0	0.2657318115234375	0.82623291015625	0.8679137154583937
120.0	220.0	0.893280029296875	1.0295257568359375	1.363037965256007
120.0	240.0	0.8834304809570312	1.4820098876953125	1.7253413348988786
120.0	260.0	0.6133651733398438	1.424346923828125	1.5508001145488928
120.0	280.0	0.8828811645507812	1.213623046875	1.500786477359355
120.0	300.0	0.8968048095703125	0.8018798828125	1.2030254415131183
120.0	320.0	0.9721527099609375	0.32098388671875	1.0237731911988466
120.0	340.0	0.8042373657226562	-0.46234130859375	0.9276622370543595
120.0	360.0	0.9830093383789062	-0.49786376953125	1.1018964072688506
120.0	380.0	1.5685882568359375	-0.433013916015625	1.6272584831386783
120.0	400.0	1.1449661254882812	-0.058563232421875	1.14646285622664
120.0	420.0	0.7291641235351562	0.029571533203125	0.7297635196601541
120.0	440.0	0.5148849487304688	-0.061187744140625	0.5185079078106678
120.0	460.0	0.26019287109375	0.11920166015625	0.286198123599745
120.0	480.0	0.3038482666015625	0.4068603515625	0.5077983012873668
120.0	500.0	0.7653350830078125	0.978057861328125	1.2419077942376886
120.0	520.0	0.7943801879882812	0.863037109375	1.172976101728698
120.0	540.0	0.5285568237304688	0.670654296875	0.8539025130709843
120.0	560.0	0.4326629638671875	0.5277099609375	0.682403871014077
120.0	580.0	0.3505401611328125	0.6751708984375	0.7607457832048227
120.0	600.0	0.6124191284179688	0.5953369140625	0.8540979042812862
120.0	620.0	0.8251190185546875	0.4423828125	0.936228576564538
120.0	640.0	0.865631103515625	0.3671875	0.9402892467373689
120.0	660.0	0.59820556640625	0.424072265625	0.7332715637141147
120.0	680.0	-0.16176605224609375	-0.1407470703125	0.21442479674897152
120.0	700.0	-0.7130508422851562	-0.2098388671875	0.7432858493649022
120.0	720.0	-1.3764495849609375	-0.7413330078125	1.563389934856773
120.0	740.0	-2.3438491821289062	-1.941650390625	3.0436220573488684
120.0	760.0	-2.2741851806640625	-1.5015869140625	2.7251938456623184
120.0	780.0	-2.4036712646484375	-1.5013427734375	2.8340193492369847
120.0	800.0	-2.4989395141601562	-1.5137939453125	2.921689717320404
140.0	0.0	-0.020965576171875	0.365131139755249	0.36573255885029693
140.0	20.0	0.0610504150390625	0.22841262817382812	0.23643071265323642
140.0	40.0	0.0338287353515625	0.20502471923828125	0.2077968210397409
140.0	60.0	0.145294189453125	0.08443450927734375	0.16804638599430347
140.0	80.0	0.6395416259765625	-0.40541839599609375	0.7572169881670583
140.0	100.0	1.0550994873046875	-0.7649459838867188	1.3032180502030482
140.0	120.0	1.3907012939453125	-1.1942138671875	1.8330839723166232
140.0	140.0	0.2997283935546875	-0.0610504150390625	0.30588276034996714
140.0	160.0	-0.4935150146484375	0.3975982666015625	0.6337518846425741
140.0	180.0	-0.8768463134765625	0.823974609375	1.2032429573249628
140.0	200.0	0.7265472412109375	0.9539031982421875	1.1990839025388917
140.0	220.0	2.0208282470703125	1.1932373046875	2.3468195647418577
140.0	240.0	1.392120361328125	1.5295562744140625	2.068221820072445
140.0	260.0	0.7795867919921875	1.209014892578125	1.4385661530580947
140.0	280.0	0.9275665283203125	0.949310302734375	1.3272413930170457
140.0	300.0	0.804595947265625	0.5357666015625	0.9666542762053552
140.0	320.0	0.7457733154296875	0.155181884765625	0.761747501056879
140.0	340.0	0.5426177978515625	-0.7008056640625	0.8863197240992444
140.0	360.0	0.8101806640625	-0.548248291015625	0.9782478709520951
140.0	380.0	1.495086669921875	-0.5640869140625	1.5979606369352894
140.0	400.0	0.7921600341796875	-0.1485595703125	0.8059698913005363
140.0	420.0	0.5008697509765625	-0.027252197265625	0.5016105956806817
140.0	440.0	0.3939971923828125	-0.14111328125	0.4185053712327723
140.0	460.0	0.5285491943359375	0.1998291015625	0.5650627581644755
140.0	480.0	0.9251556396484375	0.545166015625	1.0738337590920428
140.0	500.0	0.889678955078125	0.86004638671875	1.237420070314395
140.0	520.0	0.5850677490234375	0.520751953125	0.7832540249694566
140.0	540.0	0.0581817626953125	0.3858642578125	0.39022601523671524
140.0	560.0	-0.513946533203125	0.3568115234375	0.6256640490305484
140.0	580.0	-0.2607879638671875	0.7586669921875	0.8022380987791727
140.0	600.0	0.4713897705078125	0.1337890625	0.4900079886940998
140.0	620.0	0.6835174560546875	-0.0198974609375	0.6838070061671137
140.0	640.0	0.7701873779296875	-0.1070556640625	0.7775921246579534
140.0	660.0	1.075836181640625	-0.2615966796875	1.1071839560572598
140.0	680.0	0.7720184326171875	-1.6671142578125	1.837194167447312
140.0	700.0	-0.5346832275390625	-0.71533203125	0.8930767429195768
140.0	720.0	-1.3803863525390625	-0.598388671875	1.5045050631036185
140.0	740.0	-1.7601318359375	-1.501708984375	2.313697031513268
140.0	760.0	-1.981781005859375	-1.3900146484375	2.420660380568869
140.0	780.0	-2.1971588134765625	-1.39404296875	2.6020881327040115
140.0	800.0	-2.3137359619140625	-1.40576171875	2.70731234093101
160.0	0.0	0.1238861083984375	0.21365833282470703	0.2469770253273423
160.0	20.0	0.161346435546875	0.11208343505859375	0.19645704028671482
160.0	40.0	0.19476318359375	0.030239105224609375	0.197096679749705
160.0	60.0	0.4915618896484375	-0.2872581481933594	0.5693420194032939
160.0	80.0	0.9302825927734375	-0.7186813354492188	1.175554577355021
160.0	100.0	1.2116241455078125	-0.9915847778320312	1.565654317403984
160.0	120.0	0.7122802734375	-0.6532211303710938	0.9664579830967766
160.0	140.0	-0.2664947509765625	-0.013275146484375	0.26682518961342777
160.0	160.0	-0.989654541015625	0.3433685302734375	1.0475295022742739
160.0	180.0	0.0563201904296875	0.793060302734375	0.7950576127697758
160.0	200.0	1.3226776123046875	1.1358642578125	1.743463127877378
160.0	220.0	2.5475311279296875	1.3571624755859375	2.886486589767785
160.0	240.0	1.4449005126953125	1.5295257568359375	2.104088052437855
160.0	260.0	0.7764892578125	1.12249755859375	1.3648942583757675
160.0	280.0	0.6702728271484375	0.807098388671875	1.0491298641304116
160.0	300.0	0.4913330078125	0.46563720703125	0.6769240231650383
160.0	320.0	0.428558349609375	0.09600830078125	0.4391808885172649
160.0	340.0	0.4256439208984375	-0.702850341796875	0.8216881101499396
160.0	360.0	0.429656982421875	-0.62628173828125	0.7594958447868266
160.0	380.0	0.98046875	-0.810302734375	1.2719707115583143
160.0	400.0	0.48468017578125	-0.411163330078125	0.6355864668133492
160.0	420.0	0.326080322265625	-0.2352294921875	0.40207125060571414
160.0	440.0	0.850982666015625	-0.312744140625	0.9066313447892316
160.0	460.0	1.209930419921875	0.27581787109375	1.2409702329496115
160.0	480.0	1.199615478515625	0.4635009765625	1.2860444982848234
160.0	500.0	1.06829833984375	0.300689697265625	1.1098088290127295
160.0	520.0	0.6947021484375	-0.0657958984375	0.6978109882302486
160.0	540.0	0.009796142578125	-0.1927490234375	0.19299779906911083
160.0	560.0	-0.5888214111328125	-0.045166015625	0.590551118173418
160.0	580.0	-0.4207763671875	0.9263916015625	1.0174743980214163
160.0	600.0	0.254425048828125	0.0694580078125	0.2637357016417669
160.0	620.0	0.498809814453125	-0.1605224609375	0.5240025681809128
160.0	640.0	0.5562286376953125	-0.2200927734375	0.5981898747987916
160.0	660.0	0.673858642578125	-0.378173828125	0.7727230515883101
160.0	680.0	0.4636077880859375	-2.033203125	2.0853889634031586
160.0	700.0	-0.10211181640625	-1.503662109375	1.5071252642762838
160.0	720.0	-0.957550048828125	-0.96435546875	1.359000944119899
160.0	740.0	-1.1154937744140625	-1.1358642578125	1.5920156949391149
160.0	760.0	-1.0623779296875	-1.1236572265625	1.5463674945798713
160.0	780.0	-1.1713714599609375	-1.1190185546875	1.6199733401960414
160.0	800.0	-1.2217864990234375	-1.1177978515625	1.6559692890128395
180.0	0.0	0.483551025390625	-0.21184122562408447	0.5279188375406196
180.0	20.0	0.4681549072265625	-0.2128448486328125	0.5142683606346362
180.0	40.0	0.5645294189453125	-0.34352874755859375	0.6608369430153767
180.0	60.0	0.827789306640625	-0.6251068115234375	1.03730114335306
180.0	80.0	0.8734130859375	-0.7485580444335938	1.1502997716130838
180.0	100.0	1.3715667724609375	-1.4066848754882812	1.9646775181302387
180.0	120.0	0.0982666015625	-0.6099395751953125	0.6178046700795337
180.0	140.0	-1.00067138671875	-0.0494537353515625	1.0018926569936764
180.0	160.0	-0.420440673828125	0.429351806640625	0.6009270621919239
180.0	180.0	0.547027587890625	0.835906982421875	0.9989893218523811
180.0	200.0	1.09814453125	1.2261810302734375	1.646038070798094
180.0	220.0	1.70184326171875	1.3983154296875	2.202624917765086
180.0	240.0	0.9892425537109375	1.463897705078125	1.7668042678818552
180.0	260.0	0.5081634521484375	1.07464599609375	1.1887363505082804
180.0	280.0	0.4151763916015625	0.747161865234375	0.8547644640506555
180.0	300.0	0.2429046630859375	0.345794677734375	0.4225832870551237
180.0	320.0	0.188079833984375	0.053955078125	0.19566597662103882
180.0	340.0	0.2580718994140625	-0.622802734375	0.6741545454954366
180.0	360.0	0.3937530517578125	-0.672088623046875	0.7789381124310423
180.0	380.0	0.395660400390625	-0.89654541015625	0.9799698081622251
180.0	400.0	-0.0360870361328125	-0.603546142578125	0.6046240322694636
180.0	420.0	0.085693359375	-0.289794921875	0.30219935239095114
180.0	440.0	0.32647705078125	-0.2625732421875	0.4189653591881773
180.0	460.0	0.1950836181640625	0.527252197265625	0.5621854654803976
180.0	480.0	0.330413818359375	0.334075927734375	0.46987234101871267
180.0	500.0	0.245269775390625	-0.05877685546875	0.25221415792727014
180.0	520.0	0.2335357666015625	-0.248046875	0.3406849079126416
180.0	540.0	0.076934814453125	-0.4735107421875	0.4797201149023187
180.0	560.0	-0.05535888671875	-0.617431640625	0.6199084103185071
180.0	580.0	-0.5429229736328125	0.7362060546875	0.9147484409698821
180.0	600.0	0.0616607666015625	0.0028076171875	0.06172465351999889
180.0	620.0	0.2669830322265625	-0.2374267578125	0.35728336768207564
180.0	640.0	0.2064361572265625	-0.2706298828125	0.34037688006322864
180.0	660.0	0.1972808837890625	-0.3782958984375	0.4266468491425067
180.0	680.0	-0.1148529052734375	-1.9093017578125	1.91275309233462
180.0	700.0	-0.1915740966796875	-1.45849609375	1.471023959697002
180.0	720.0	-0.17724609375	-1.2366943359375	1.2493314445292443
180.0	740.0	-0.6689605712890625	-0.8560791015625	1.0864527942213809
180.0	760.0	-0.8598480224609375	-0.9609375	1.2894725668412783
180.0	780.0	-0.996185302734375	-0.965087890625	1.3870038911318852
180.0	800.0	-1.1531829833984375	-0.96826171875	1.5057761285119462
200.0	0.0	0.8199920654296875	-0.5065814256668091	0.9638525448419285
200.0	20.0	0.802215576171875	-0.4856376647949219	0.9377599757508519
200.0	40.0	0.8007965087890625	-0.6009864807128906	1.00122914384691
200.0	60.0	0.8006439208984375	-0.6869239807128906	1.0549385021649684
200.0	80.0	0.686279296875	-0.6678314208984375	0.9575897242861738
200.0	100.0	0.9124908447265625	-1.3947982788085938	1.6667638645822662
200.0	120.0	-1.9913177490234375	-0.6439361572265625	2.0928449899979413
200.0	140.0	-0.4939727783203125	0.08502197265625	0.5012363130858026
200.0	160.0	0.302001953125	0.4779510498046875	0.565369247218769
200.0	180.0	0.7540435791015625	0.7751312255859375	1.0813926835625678
200.0	200.0	0.84307861328125	1.1221160888671875	1.4035405462852968
200.0	220.0	0.8521575927734375	1.2626190185546875	1.5232791434722075
200.0	240.0	0.400146484375	1.3503265380859375	1.408367483442026
200.0	260.0	0.1184844970703125	0.995208740234375	1.0022370042484445
200.0	280.0	-0.1372833251953125	0.65960693359375	0.673741803825198
200.0	300.0	-0.316131591796875	0.238006591796875	0.39570989508829607
200.0	320.0	-0.3343658447265625	0.002685546875	0.3343766293892645
200.0	340.0	-0.14642333984375	-0.5458984375	0.5651945669554332
200.0	360.0	-0.12261962890625	-0.662139892578125	0.673397958666699
200.0	380.0	0.1397705078125	-1.160491943359375	1.1688786701177256
200.0	400.0	-0.257659912109375	-0.7117919921875	0.7569917241624646
200.0	420.0	-0.229156494140625	-0.251861572265625	0.34050983890474434
200.0	440.0	-0.030364990234375	-0.03900146484375	0.04942819935919127
200.0	460.0	-0.0823516845703125	0.64300537109375	0.6482574389908529
200.0	480.0	0.1892852783203125	0.02105712890625	0.19045293189282383
200.0	500.0	0.2457733154296875	-0.398529052734375	0.46821995733913235
200.0	520.0	0.17431640625	-0.5301513671875	0.5580740825541807
200.0	540.0	0.012237548828125	-0.7109375	0.7110428162266818
200.0	560.0	0.022796630859375	-0.8489990234375	0.8493050265813615
200.0	580.0	-0.27606201171875	0.66259765625	0.7178063028298068
200.0	600.0	0.4679412841796875	-0.066650390625	0.4726640667643354
200.0	620.0	0.7503204345703125	-0.3148193359375	0.8136903396341332
200.0	640.0	0.770111083984375	-0.349853515625	0.8458537486296087
200.0	660.0	0.809814453125	-0.45458984375	0.9286826016087478
200.0	680.0	0.635528564453125	-1.7440185546875	1.8562050736193256
200.0	700.0	0.5077972412109375	-1.373046875	1.463938441031147
200.0	720.0	0.3774566650390625	-1.19873046875	1.2567530667127913
200.0	740.0	-0.2696380615234375	-0.7972412109375	0.841604558352204
200.0	760.0	-0.7518463134765625	-0.816650390625	1.1100408729394888
200.0	780.0	-0.92572021484375	-0.83837890625	1.2489343884349189
200.0	800.0	-1.1832275390625	-0.86083984375	1.463240460684239
220.0	0.0	0.80047607421875	-0.5846078395843506	0.9912256410626914
220.0	20.0	0.7505035400390625	-0.6047382354736328	0.9638277320428831
220.0	40.0	0.6635589599609375	-0.6943778991699219	0.9604536220974312
220.0	60.0	0.581817626953125	-0.6605072021484375	0.8802167432645909
220.0	80.0	0.142822265625	-0.5728988647460938	0.59043315352851
220.0	100.0	-1.9646148681640625	-0.7017440795898438	2.0861822387918783
220.0	120.0	-2.3387451171875	-0.38684844970703125	2.3705232431277925
220.0	140.0	-0.27069091796875	0.108367919921875	0.2915770552340469
220.0	160.0	0.4073333740234375	0.4208526611328125	0.5856939815090194
220.0	180.0	0.5891571044921875	0.6826324462890625	0.9017167795379035
220.0	200.0	0.537628173828125	1.0579681396484375	1.1867352854806923
220.0	220.0	0.4021148681640625	1.1302337646484375	1.1996352487110327
220.0	240.0	-0.07672119140625	1.1222991943359375	1.1249184960777776
220.0	260.0	-0.26275634765625	0.826324462890625	0.8670945831944356
220.0	280.0	-0.4452667236328125	0.505828857421875	0.6738881867011908
220.0	300.0	-0.654144287109375	0.029571533203125	0.65481235780475
220.0	320.0	-0.7548980712890625	-0.238525390625	0.7916852025955489
220.0	340.0	-0.597412109375	-0.618804931640625	0.8601283461499485
220.0	360.0	-0.6609039306640625	-0.86114501953125	1.08552510345486
220.0	380.0	-0.5340728759765625	-1.51239013671875	1.6039195000055446
220.0	400.0	-0.618682861328125	-1.012664794921875	1.1867006656167844
220.0	420.0	-0.28643798828125	-0.38153076171875	0.4770874587204102
220.0	440.0	-0.0463104248046875	-0.03192138671875	0.05624615876340894
220.0	460.0	-0.0156402587890625	0.32049560546875	0.3208770026346069
220.0	480.0	0.154815673828125	-0.1256103515625	0.19936362075993513
220.0	500.0	0.1629180908203125	-0.490325927734375	0.516683481180801
220.0	520.0	0.113861083984375	-0.548828125	0.5605146360596773
220.0	540.0	0.0047607421875	-0.6943359375	0.694352258418002
220.0	560.0	0.2776336669921875	-0.740478515625	0.7908153293593468
220.0	580.0	1.1127166748046875	0.8919677734375	1.426094284133925
220.0	600.0	1.0760040283203125	-0.10400390625	1.081018723925168
220.0	620.0	1.064666748046875	-0.4019775390625	1.1380251430910706
220.0	640.0	0.999603271484375	-0.4691162109375	1.1042086395815884
220.0	660.0	0.759185791015625	-0.61083984375	0.9744169436091229
220.0	680.0	0.9709625244140625	-1.61669921875	1.885864413928899
220.0	700.0	0.912811279296875	-1.3555908203125	1.6342738154076613
220.0	720.0	0.6102752685546875	-1.0311279296875	1.1981905986908452
220.0	740.0	0.42822265625	-0.9910888671875	1.0796442867856095
220.0	760.0	-0.2244873046875	-0.942138671875	0.9685142368639954
220.0	780.0	-0.4281005859375	-1.0562744140625	1.139730560037375
220.0	800.0	-0.670562744140625	-1.044677734375	1.2413726122837931
240.0	0.0	0.5545196533203125	-0.4791463613510132	0.7328528375563509
240.0	20.0	0.4896392822265625	-0.5614757537841797	0.7449843278800273
240.0	40.0	0.365631103515625	-0.6135330200195312	0.7142190633918561
240.0	60.0	0.1722412109375	-0.5877189636230469	0.6124382539875874
240.0	80.0	-0.8254852294921875	-0.571502685546875	1.00401254160347
240.0	100.0	-3.305084228515625	-0.5266036987304688	3.346773552707045
240.0	120.0	-1.6311798095703125	-0.19638824462890625	1.6429594985203573
240.0	140.0	-0.1880340576171875	0.109405517578125	0.21754625738109404
240.0	160.0	0.3436126708984375	0.284942626953125	0.44638768829001735
240.0	180.0	0.4140777587890625	0.6023101806640625	0.730915825560884
240.0	200.0	0.1941986083984375	0.940093994140625	0.9599426114738127
240.0	220.0	-0.28594970703125	1.1612701416015625	1.195958016289272
240.0	240.0	-0.900360107421875	0.963348388671875	1.3185933569502875
240.0	260.0	-1.007049560546875	0.545623779296875	1.1453620064991936
240.0	280.0	-1.098602294921875	0.105255126953125	1.103632929989645
240.0	300.0	-1.1403961181640625	-0.3150634765625	1.1831180416963099
240.0	320.0	-1.2812652587890625	-0.557952880859375	1.3974806190566935
240.0	340.0	-1.339813232421875	-0.765228271484375	1.5429432281363167
240.0	360.0	-1.276153564453125	-1.006988525390625	1.6256056749208283
240.0	380.0	-0.9185638427734375	-1.714813232421875	1.9453390335208576
240.0	400.0	-0.673858642578125	-1.40338134765625	1.5567802276258218
240.0	420.0	-0.104400634765625	-0.914337158203125	0.9202781815355788
240.0	440.0	0.078155517578125	-0.744598388671875	0.7486888842106962
240.0	460.0	0.029754638671875	-0.5247802734375	0.5256231291635016
240.0	480.0	0.0259857177734375	-0.44842529296875	0.4491775828136462
240.0	500.0	0.016876220703125	-0.66851806640625	0.6687310460392667
240.0	520.0	0.0125885009765625	-0.485595703125	0.48575884680600523
240.0	540.0	0.107147216796875	-0.4976806640625	0.5090840494938017
240.0	560.0	0.8013458251953125	-0.2999267578125	0.855634963994503
240.0	580.0	1.6769866943359375	0.8458251953125	1.8782184734490297
240.0	600.0	1.0868682861328125	-0.3050537109375	1.1288668823019024
240.0	620.0	0.87445068359375	-0.597412109375	1.0590397662342352
240.0	640.0	0.741546630859375	-0.697998046875	1.0183774738181344
240.0	660.0	0.67999267578125	-0.7640380859375	1.0228119259566653
240.0	680.0	1.29974365234375	-1.2967529296875	1.8360015584037463
240.0	700.0	1.134765625	-1.3902587890625	1.7945786481085664
240.0	720.0	0.7307586669921875	-0.9619140625	1.2080094755503588
240.0	740.0	0.5035247802734375	-1.0072021484375	1.1260521178731158
240.0	760.0	-0.0493621826171875	-1.0107421875	1.0119468339122455
240.0	780.0	-0.28912353515625	-0.96142578125	1.003958142271589
240.0	800.0	-0.3613433837890625	-1.0966796875	1.1546754427038046
260.0	0.0	0.406219482421875	-0.47378551959991455	0.6240889251394043
260.0	20.0	0.37103271484375	-0.5985832214355469	0.7042493510600351
260.0	40.0	0.22528076171875	-0.6320343017578125	0.6709834425670024
260.0	60.0	0.247406005859375	-0.7994194030761719	0.8368280072690876
260.0	80.0	-1.091766357421875	-0.6871719360351562	1.2900228869568688
260.0	100.0	-2.19061279296875	-0.40070343017578125	2.2269592828951734
260.0	120.0	-0.89080810546875	-0.1424407958984375	0.9021244155353539
260.0	140.0	-0.1981201171875	0.0703125	0.21022708790885805
260.0	160.0	0.174835205078125	0.175689697265625	0.24785927188628024
260.0	180.0	0.356842041015625	0.4865875244140625	0.6034100273873503
260.0	200.0	0.25701904296875	0.7871551513671875	0.8280531509344506
260.0	220.0	-0.232086181640625	1.0474853515625	1.0728884179850855
260.0	240.0	-0.77032470703125	0.73895263671875	1.0674507733738237
260.0	260.0	-1.38641357421875	0.219818115234375	1.4037316704282206
260.0	280.0	-1.722259521484375	-0.23187255859375	1.7377982457041439
260.0	300.0	-1.51373291015625	-0.5179443359375	1.5998917645952953
260.0	320.0	-1.60809326171875	-0.75323486328125	1.7757608785102716
260.0	340.0	-1.43438720703125	-0.92535400390625	1.7069700326134136
260.0	360.0	-1.16973876953125	-1.082000732421875	1.5934284966404852
260.0	380.0	-0.6328125	-1.40850830078125	1.5441331851643931
260.0	400.0	-0.284027099609375	-1.336334228515625	1.3661846740521446
260.0	420.0	-0.093841552734375	-1.29150390625	1.2949087137241015
260.0	440.0	-0.051055908203125	-1.226531982421875	1.2275941551124216
260.0	460.0	-0.11151123046875	-1.099639892578125	1.1052794433399569
260.0	480.0	-0.18353271484375	-0.8577880859375	0.8772027461164478
260.0	500.0	-0.01800537109375	-0.846649169921875	0.8468406050241235
260.0	520.0	0.620880126953125	-0.265380859375	0.6752178408246794
260.0	540.0	0.67596435546875	-0.3521728515625	0.7622030748048353
260.0	560.0	0.66021728515625	-0.355712890625	0.7499456808168724
260.0	580.0	2.126861572265625	0.4854736328125	2.181564758547491
260.0	600.0	1.2545166015625	-0.2742919921875	1.2841526391259381
260.0	620.0	0.91326904296875	-0.582763671875	1.0833622857116123
260.0	640.0	0.662261962890625	-0.7244873046875	0.9815664838130436
260.0	660.0	0.562408447265625	-0.7230224609375	0.9160047710442616
260.0	680.0	0.67633056640625	-1.1373291015625	1.3232310910481064
260.0	700.0	0.717254638671875	-1.380615234375	1.5558125343641689
260.0	720.0	0.485198974609375	-0.9080810546875	1.0295772175239462
260.0	740.0	0.319488525390625	-1.04443359375	1.0922062303474633
260.0	760.0	-0.05670166015625	-1.09423828125	1.0957063906071869
260.0	780.0	-0.412200927734375	-0.663330078125	0.7809714446574842
260.0	800.0	-0.710693359375	-0.7091064453125	1.0039506969186547
280.0	0.0	0.04949951171875	-0.23386037349700928	0.23904157787413333
280.0	20.0	-0.01092529296875	-0.3813819885253906	0.3815384426214929
280.0	40.0	-0.15594482421875	-0.4118804931640625	0.4404138154618769
280.0	60.0	-0.095062255859375	-0.604095458984375	0.6115293582933006
280.0	80.0	-2.2557373046875	-0.5564804077148438	2.3233642056142005
280.0	100.0	-1.495849609375	-0.23450469970703125	1.5141197139103715
280.0	120.0	-0.74444580078125	-0.1075592041015625	0.7521758655313252
280.0	140.0	-0.430328369140625	0.0033111572265625	0.43034110778475376
280.0	160.0	-0.03106689453125	0.1036224365234375	0.10817930156397593
280.0	180.0	0.160491943359375	0.330169677734375	0.36710990177124053
280.0	200.0	0.228973388671875	0.558197021484375	0.6033346728921762
280.0	220.0	0.143798828125	0.6198883056640625	0.6363486579456151
280.0	240.0	-0.10919189453125	0.27032470703125	0.29154470851458575
280.0	260.0	-0.661529541015625	-0.13861083984375	0.6758951831153505
280.0	280.0	-0.993255615234375	-0.54815673828125	1.1344745598371766
280.0	300.0	-1.076995849609375	-0.709014892578125	1.28942707353824
280.0	320.0	-0.990203857421875	-0.8232421875	1.2877233315168852
280.0	340.0	-0.714111328125	-0.951019287109375	1.1892824195330878
280.0	360.0	-0.44891357421875	-1.079986572265625	1.1695701746333595
280.0	380.0	-0.14190673828125	-1.2362060546875	1.244324287320495
280.0	400.0	0.070831298828125	-1.274017333984375	1.2759848118948491
280.0	420.0	0.145233154296875	-1.308441162109375	1.316476716014815
280.0	440.0	0.140899658203125	-1.254638671875	1.2625256079169331
280.0	460.0	0.139129638671875	-1.1260986328125	1.1346608247309626
280.0	480.0	0.225860595703125	-1.068359375	1.0919728764221945
280.0	500.0	0.334625244140625	-1.027191162109375	1.0803220526915949
280.0	520.0	0.54107666015625	-0.9366455078125	1.0816971662490282
280.0	540.0	0.60546875	-1.0753173828125	1.2340582972474547
280.0	560.0	0.487884521484375	-1.0830078125	1.1878287874269056
280.0	580.0	2.170257568359375	-0.030517578125	2.170472122740986
280.0	600.0	0.949066162109375	-0.2413330078125	0.979269217692891
280.0	620.0	0.41033935546875	-0.596435546875	0.7239570071645066
280.0	640.0	0.188262939453125	-0.759521484375	0.7825061147356833
280.0	660.0	0.23944091796875	-0.696044921875	0.7360777720225578
280.0	680.0	0.40771484375	-1.0443115234375	1.121078923090805
280.0	700.0	0.4521484375	-1.3895263671875	1.461239793683084
280.0	720.0	0.23797607421875	-0.8448486328125	0.8777253695010293
280.0	740.0	0.1612548828125	-0.9854736328125	0.9985797004743984
280.0	760.0	-0.02838134765625	-0.9580078125	0.958428124433867
280.0	780.0	-0.298126220703125	-0.2978515625	0.4214199766912098
280.0	800.0	-0.22869873046875	-0.289794921875	0.3691669081358123
300.0	0.0	0.02264404296875	-0.4364738464355469	0.43706083249842
300.0	20.0	-0.131072998046875	-0.5838279724121094	0.5983604533956358
300.0	40.0	-0.369781494140625	-0.5057907104492188	0.6265481595101836
300.0	60.0	-0.654144287109375	-0.654083251953125	0.9250565652128564
300.0	80.0	-2.0240478515625	-0.47129058837890625	2.0781926099640784
300.0	100.0	-0.964019775390625	-0.1531524658203125	0.9761095251717571
300.0	120.0	-0.413116455078125	-0.117401123046875	0.4294743637855279
300.0	140.0	-0.32781982421875	-0.0662689208984375	0.3344509037629522
300.0	160.0	-0.2025146484375	0.0693511962890625	0.21406020475204704
300.0	180.0	-0.1595458984375	0.1719512939453125	0.23456798843340992
300.0	200.0	-0.183868408203125	0.3553924560546875	0.4001392124695279
300.0	220.0	-0.16558837890625	0.510467529296875	0.5366531558607065
300.0	240.0	-0.002105712890625	0.002044677734375	0.0029350866793321755
300.0	260.0	0.195526123046875	-0.33477783203125	0.3876940309229503
300.0	280.0	0.36376953125	-0.574859619140625	0.6802880666190971
300.0	300.0	0.28564453125	-0.710174560546875	0.7654676379057309
300.0	320.0	0.172760009765625	-0.77288818359375	0.7919609619880673
300.0	340.0	0.13427734375	-0.86944580078125	0.8797536050171688
300.0	360.0	0.085479736328125	-0.92266845703125	0.9266195912687976
300.0	380.0	0.19476318359375	-1.055450439453125	1.0732699230973388
300.0	400.0	0.255523681640625	-1.0806884765625	1.1104863507734601
300.0	420.0	0.261383056640625	-1.176055908203125	1.2047525063340907
300.0	440.0	0.27056884765625	-1.154327392578125	1.1856134406197678
300.0	460.0	0.2503662109375	-1.028045654296875	1.0580931466075614
300.0	480.0	0.39404296875	-1.0440673828125	1.1159509671460734
300.0	500.0	0.362213134765625	-0.930511474609375	0.9985238902382128
300.0	520.0	0.569549560546875	-0.9130859375	1.0761564157590626
300.0	540.0	0.523223876953125	-1.0792236328125	1.199369365556278
300.0	560.0	0.257415771484375	-1.065673828125	1.0963227569285825
300.0	580.0	0.662689208984375	-1.080078125	1.2671723417940641
300.0	600.0	0.048980712890625	-0.375244140625	0.37842737124667475
300.0	620.0	-0.084320068359375	-0.6588134765625	0.6641875268540485
300.0	640.0	-0.1697998046875	-0.787109375	0.8052162081607671
300.0	660.0	-0.02032470703125	-0.703125	0.7034186941935124
300.0	680.0	0.219451904296875	-0.9986572265625	1.0224849116075156
300.0	700.0	0.199310302734375	-1.396240234375	1.4103940544626608
300.0	720.0	0.152435302734375	-0.8035888671875	0.8179190601687981
300.0	740.0	0.0584716796875	-0.889404296875	0.8913242623339672
300.0	760.0	-0.072540283203125	-0.8377685546875	0.8409032310024575
300.0	780.0	-0.36053466796875	-0.007568359375	0.3606140968833109
300.0	800.0	-0.27398681640625	-0.144775390625	0.30988496138898625
320.0	0.0	-0.19354248046875	-0.7666693925857544	0.7907216003586889
320.0	20.0	-0.432525634765625	-0.8364200592041016	0.9416352479428537
320.0	40.0	-0.778778076171875	-0.5558586120605469	0.9568041014376163
320.0	60.0	-2.064910888671875	-0.68115234375	2.174356340058315
320.0	80.0	-1.418304443359375	-0.34993743896484375	1.460836645639142
320.0	100.0	-0.676849365234375	-0.1281890869140625	0.6888813433545994
320.0	120.0	-0.385833740234375	-0.13030242919921875	0.40724243167732976
320.0	140.0	-0.267669677734375	-0.152496337890625	0.30806198961974496
320.0	160.0	-0.248077392578125	-0.0987548828125	0.26701108514005883
320.0	180.0	-0.1939697265625	-0.0962066650390625	0.21651784503977817
320.0	200.0	-0.053314208984375	0.0113983154296875	0.054519046894312674
320.0	220.0	0.132293701171875	0.199127197265625	0.23906748850610468
320.0	240.0	0.567626953125	0.1627044677734375	0.5904854797092037
320.0	260.0	1.010772705078125	-0.23193359375	1.037041297750837
320.0	280.0	1.390625	-0.4422607421875	1.4592575011646294
320.0	300.0	1.35137939453125	-0.5625	1.463773383404565
320.0	320.0	1.26409912109375	-0.66961669921875	1.4305010002871739
320.0	340.0	1.0460205078125	-0.80499267578125	1.319913675520402
320.0	360.0	0.825714111328125	-0.90423583984375	1.2245187820953696
320.0	380.0	0.695281982421875	-1.013671875	1.2292061280544073
320.0	400.0	0.52899169921875	-1.050201416015625	1.175906132326711
320.0	420.0	0.452117919921875	-1.0828857421875	1.1734786509125148
320.0	440.0	0.50567626953125	-1.0665283203125	1.1803351844267136
320.0	460.0	0.437042236328125	-1.00750732421875	1.0982153362110338
320.0	480.0	0.51617431640625	-0.970123291015625	1.0988972311769862
320.0	500.0	0.3199462890625	-0.811492919921875	0.8722880183564345
320.0	520.0	0.044525146484375	-0.8109130859375	0.8121345464971518
320.0	540.0	-0.1932373046875	-0.8807373046875	0.9016866727367616
320.0	560.0	-0.453155517578125	-0.8853759765625	0.9946057223772136
320.0	580.0	-0.76092529296875	-1.2884521484375	1.496367682186697
320.0	600.0	-1.128448486328125	-0.506591796875	1.2369443136040028
320.0	620.0	-0.510650634765625	-0.79638671875	0.9460422171277175
320.0	640.0	-0.451263427734375	-0.9185791015625	1.023438443208944
320.0	660.0	-0.114349365234375	-0.8134765625	0.8214742205731844
320.0	680.0	0.0792236328125	-1.073486328125	1.0764057230743922
320.0	700.0	0.28961181640625	-1.454345703125	1.482901354912146
320.0	720.0	0.296905517578125	-0.865478515625	0.9149895886712524
320.0	740.0	0.099029541015625	-0.8944091796875	0.8998747861247319
320.0	760.0	0.081939697265625	-0.767333984375	0.771696544999908
320.0	780.0	-0.215545654296875	-0.053466796875	0.2220779760677327
320.0	800.0	-0.308746337890625	-0.2357177734375	0.3884419774885363
340.0	0.0	-1.249481201171875	-3.132145404815674	3.3721711268839623
340.0	20.0	-1.563812255859375	-2.664888381958008	3.089844471793161
340.0	40.0	-2.185028076171875	-0.8004035949707031	2.3270138823181505
340.0	60.0	-1.780914306640625	-0.49117279052734375	1.8474053366144843
340.0	80.0	-1.22479248046875	-0.23813629150390625	1.2477281408800664
340.0	100.0	-0.66064453125	-0.092041015625	0.6670252957930559
340.0	120.0	-0.41583251953125	-0.115386962890625	0.43154470858166005
340.0	140.0	-0.41998291015625	-0.17645263671875	0.4555449240506494
340.0	160.0	-0.37847900390625	-0.1498870849609375	0.4070779957648835
340.0	180.0	-0.2823486328125	-0.1597442626953125	0.3244055793526939
340.0	200.0	-0.02020263671875	-0.0773162841796875	0.07991216634370502
340.0	220.0	0.2890625	0.0512847900390625	0.29357666561837087
340.0	240.0	0.764892578125	0.347625732421875	0.8401811149463871
340.0	260.0	1.2388916015625	-0.07037353515625	1.240888727836821
340.0	280.0	1.7142333984375	-0.25921630859375	1.733721211429205
340.0	300.0	1.72308349609375	-0.433319091796875	1.7767335674845368
340.0	320.0	1.476470947265625	-0.578369140625	1.5857103521597988
340.0	340.0	1.267120361328125	-0.7786865234375	1.4872614806668996
340.0	360.0	1.020294189453125	-0.96978759765625	1.4076534437139312
340.0	380.0	0.808868408203125	-1.108734130859375	1.3724283131448254
340.0	400.0	0.712493896484375	-1.16021728515625	1.3615255051973232
340.0	420.0	0.45001220703125	-0.8857421875	0.9935040056257558
340.0	440.0	0.383697509765625	-0.6378173828125	0.744335134746526
340.0	460.0	0.42578125	-0.58599853515625	0.7243507134370982
340.0	480.0	0.469268798828125	-0.508941650390625	0.6922678737713635
340.0	500.0	0.1248779296875	-0.66064453125	0.6723434345582385
340.0	520.0	-0.046875	-0.8253173828125	0.8266474750445166
340.0	540.0	-0.4049072265625	-0.8282470703125	0.9219235714546923
340.0	560.0	-0.736572265625	-0.7999267578125	1.0873920729674111
340.0	580.0	-1.10882568359375	-1.0899658203125	1.5548375754549566
340.0	600.0	-1.3946533203125	-0.5804443359375	1.5106202404908409
340.0	620.0	-0.68524169921875	-1.0010986328125	1.213158958655978
340.0	640.0	-0.498687744140625	-1.10693359375	1.2140804945012318
340.0	660.0	-0.1690673828125	-1.056884765625	1.0703220018953548
340.0	680.0	0.276519775390625	-1.2020263671875	1.233422301402103
340.0	700.0	0.329925537109375	-1.503173828125	1.5389549758186158
340.0	720.0	0.34088134765625	-0.9254150390625	0.9862013423753739
340.0	740.0	0.222930908203125	-0.8319091796875	0.8612613268228171
340.0	760.0	0.11871337890625	-0.6806640625	0.6909388050401735
340.0	780.0	-0.156280517578125	-0.216796875	0.2672535971399679
340.0	800.0	-0.168304443359375	-0.233642578125	0.2879500650588671
360.0	0.0	-1.741912841796875	-4.214345455169678	4.560149993577643
360.0	20.0	-2.39654541015625	-3.0514163970947266	3.8800221560449306
360.0	40.0	-2.83758544921875	-0.8358421325683594	2.958128335991256
360.0	60.0	-1.564666748046875	-0.3954429626464844	1.6138640491535252
360.0	80.0	-0.9326171875	-0.1522369384765625	0.9449607948783519
360.0	100.0	-0.73187255859375	-0.088043212890625	0.7371492721007502
360.0	120.0	-0.603759765625	-0.1204376220703125	0.6156549970539559
360.0	140.0	-0.6495361328125	-0.1585235595703125	0.6686007080222546
360.0	160.0	-0.53179931640625	-0.155731201171875	0.5541324029043869
360.0	180.0	-0.38616943359375	-0.1195831298828125	0.4042610003385032
360.0	200.0	-0.03765869140625	-0.080810546875	0.0891544812371635
360.0	220.0	0.367919921875	0.0457000732421875	0.3707473069448346
360.0	240.0	0.82220458984375	0.59442138671875	1.0145724087263417
360.0	260.0	1.303863525390625	0.100128173828125	1.3077024677036533
360.0	280.0	1.614501953125	-0.22149658203125	1.6296248931873758
360.0	300.0	1.65618896484375	-0.53173828125	1.7394560894190219
360.0	320.0	1.510284423828125	-0.77410888671875	1.6971162627689342
360.0	340.0	1.396087646484375	-1.0126953125	1.7247065004300743
360.0	360.0	1.23089599609375	-1.1512451171875	1.6853694767165108
360.0	380.0	1.01715087890625	-1.19317626953125	1.567885684810046
360.0	400.0	0.8785400390625	-1.295989990234375	1.565701968774273
360.0	420.0	0.4595947265625	-0.753173828125	0.8823254093907339
360.0	440.0	0.2066650390625	-0.238128662109375	0.31530255008278246
360.0	460.0	0.115997314453125	-0.200714111328125	0.23182219791593756
360.0	480.0	0.006256103515625	-0.183349609375	0.18345631111837854
360.0	500.0	-0.224029541015625	-0.5338134765625	0.5789180106089413
360.0	520.0	-0.283050537109375	-0.807861328125	0.8560125770324841
360.0	540.0	-0.499359130859375	-0.8363037109375	0.9740448852596394
360.0	560.0	-0.6907958984375	-0.81640625	1.0694475855960102
360.0	580.0	-0.753936767578125	-0.9654541015625	1.2249580693762565
360.0	600.0	-0.99853515625	-0.5032958984375	1.1182035680730151
360.0	620.0	-0.80548095703125	-1.2723388671875	1.5058704343654368
360.0	640.0	-0.6395263671875	-1.3856201171875	1.5260855426491473
360.0	660.0	-0.583465576171875	-1.39404296875	1.5112206580439838
360.0	680.0	0.075408935546875	-1.5098876953125	1.51176961208261
360.0	700.0	0.41192626953125	-1.5472412109375	1.6011366638589204
360.0	720.0	0.49462890625	-1.0247802734375	1.1379070101395405
360.0	740.0	0.423553466796875	-0.83837890625	0.9392958690852408
360.0	760.0	0.642974853515625	-0.3857421875	0.7498091073538148
360.0	780.0	0.38458251953125	-0.056640625	0.38873110851769366
360.0	800.0	0.537017822265625	-0.0858154296875	0.5438312508521046
380.0	0.0	-4.035797119140625	-2.7899556159973145	4.906272589868884
380.0	20.0	-4.60693359375	-1.927703857421875	4.993984311062808
380.0	40.0	-2.885498046875	-0.71124267578125	2.9718622313916088
380.0	60.0	-1.3914794921875	-0.23443984985351562	1.411090790976159
380.0	80.0	-0.78485107421875	-0.066131591796875	0.7876322721523759
380.0	100.0	-0.763946533203125	-0.04514312744140625	0.7652791696814074
380.0	120.0	-0.71954345703125	-0.07163238525390625	0.7231002594202594
380.0	140.0	-0.672607421875	-0.1217498779296875	0.6835376922578799
380.0	160.0	-0.60711669921875	-0.1209869384765625	0.6190545418234178
380.0	180.0	-0.512786865234375	-0.078125	0.5187040435372536
380.0	200.0	-0.11773681640625	-0.0542755126953125	0.1296448580384816
380.0	220.0	0.1488037109375	0.1165313720703125	0.18900292343072544
380.0	240.0	0.61541748046875	0.6474609375	0.8932773034477498
380.0	260.0	0.864044189453125	0.403411865234375	0.9535793067907804
380.0	280.0	0.98394775390625	0.079437255859375	0.9871491579470765
380.0	300.0	1.12872314453125	-0.307281494140625	1.169802484884439
380.0	320.0	0.926788330078125	-0.521331787109375	1.0633548048603787
380.0	340.0	0.755828857421875	-0.786590576171875	1.0908721264355687
380.0	360.0	0.5650634765625	-0.988677978515625	1.138762871605253
380.0	380.0	0.40740966796875	-1.159454345703125	1.22894955849468
380.0	400.0	0.28253173828125	-1.444915771484375	1.472279107309654
380.0	420.0	0.27191162109375	-0.77618408203125	0.822433984514578
380.0	440.0	0.075469970703125	-0.417816162109375	0.4245775097643987
380.0	460.0	-0.088134765625	-0.289398193359375	0.3025211583202799
380.0	480.0	-0.235595703125	-0.20330810546875	0.3111904900221977
380.0	500.0	-0.348663330078125	-0.4217529296875	0.5472126199578705
380.0	520.0	-0.315338134765625	-0.829345703125	0.8872724691600457
380.0	540.0	-0.289459228515625	-0.910888671875	0.9557744595473674
380.0	560.0	-0.3287353515625	-0.8671875	0.9274055701380979
380.0	580.0	-0.28076171875	-0.888671875	0.9319682634786819
380.0	600.0	-0.3336181640625	-0.7572021484375	0.8274395282984727
380.0	620.0	-0.80242919921875	-1.44873046875	1.6561137010614455
380.0	640.0	-0.970458984375	-1.6339111328125	1.9003831798568371
380.0	660.0	-1.16168212890625	-1.7001953125	2.0591671785620345
380.0	680.0	-0.382080078125	-1.794921875	1.8351375216733818
380.0	700.0	0.50225830078125	-1.6285400390625	1.7042318092129831
380.0	720.0	0.559783935546875	-1.1043701171875	1.2381403031292861
380.0	740.0	0.78460693359375	-0.7030029296875	1.0534804978700818
380.0	760.0	0.783660888671875	-0.2589111328125	0.8253237929008498
380.0	780.0	0.268341064453125	-0.0260009765625	0.2695978072129665
380.0	800.0	0.1563720703125	-0.0098876953125	0.1566843670964346
400.0	0.0	-3.010467529296875	-1.628423810005188	3.4226713032283196
400.0	20.0	-2.16998291015625	-1.1211013793945312	2.4424770486640215
400.0	40.0	-1.622833251953125	-0.5474624633789062	1.7126887961488086
400.0	60.0	-0.7598876953125	-0.11535263061523438	0.7685932206812636
400.0	80.0	-0.574554443359375	0.00019073486328125	0.5745544750185045
400.0	100.0	-0.622955322265625	-0.0032806396484375	0.6229639605431213
400.0	120.0	-0.61181640625	-0.0320892333984375	0.6126573543643824
400.0	140.0	-0.600341796875	-0.0850067138671875	0.606330284974783
400.0	160.0	-0.521148681640625	-0.08477783203125	0.5279992700560109
400.0	180.0	-0.477203369140625	-0.022796630859375	0.4777475713153362
400.0	200.0	-0.2696533203125	0.0136260986328125	0.26999737724560746
400.0	220.0	-0.050567626953125	0.1920318603515625	0.1985782472622629
400.0	240.0	0.1683349609375	0.4012451171875	0.4351256176561434
400.0	260.0	0.231597900390625	0.484710693359375	0.5371983281082248
400.0	280.0	0.39447021484375	0.362457275390625	0.5357070345650407
400.0	300.0	0.803802490234375	-0.084808349609375	0.8082641272940724
400.0	320.0	0.50860595703125	-0.156585693359375	0.5321645411829972
400.0	340.0	0.562255859375	-0.499603271484375	0.7521536281102484
400.0	360.0	0.223663330078125	-0.855072021484375	0.883840170589124
400.0	380.0	0.104736328125	-0.964874267578125	0.9705421426519978
400.0	400.0	0.21636962890625	-1.356414794921875	1.3735635814173222
400.0	420.0	0.1624755859375	-0.7447509765625	0.7622678880265988
400.0	440.0	-0.140716552734375	-0.62286376953125	0.6385612136734615
400.0	460.0	-0.292327880859375	-0.544219970703125	0.6177628723384428
400.0	480.0	-0.491363525390625	-0.44775390625	0.6647718967032505
400.0	500.0	-0.591217041015625	-0.628997802734375	0.8632356720108032
400.0	520.0	-0.427154541015625	-0.8992919921875	0.9955837931198116
400.0	540.0	-0.222320556640625	-0.955078125	0.9806123876224045
400.0	560.0	0.02374267578125	-0.89794921875	0.8982630539585768
400.0	580.0	0.392578125	-0.8040771484375	0.8947947501342959
400.0	600.0	0.774200439453125	-0.8338623046875	1.1378544123165146
400.0	620.0	0.261688232421875	-1.565673828125	1.5873926001665994
400.0	640.0	-0.064605712890625	-1.7615966796875	1.7627809733554904
400.0	660.0	-0.668792724609375	-1.89990234375	2.0141779028370794
400.0	680.0	-0.51666259765625	-1.9901123046875	2.056085412886706
400.0	700.0	0.011993408203125	-1.9893798828125	1.989416034915624
400.0	720.0	0.17694091796875	-1.26318359375	1.275515926976527
400.0	740.0	0.79974365234375	-0.6253662109375	1.0152205707364517
400.0	760.0	0.396453857421875	-0.0029296875	0.39646468207588437
400.0	780.0	-0.128997802734375	0.1522216796875	0.19952912789159527
400.0	800.0	-0.3360595703125	0.18798828125	0.38506574592652515
420.0	0.0	-0.50494384765625	-1.1907362937927246	1.2933758968842477
420.0	20.0	-0.469696044921875	-0.9115657806396484	1.025459188387536
420.0	40.0	-0.46331787109375	-0.4905815124511719	0.6747841655179262
420.0	60.0	-0.281005859375	0.005275726318359375	0.2810553794028296
420.0	80.0	-0.36273193359375	0.0775299072265625	0.3709249818537706
420.0	100.0	-0.541595458984375	0.05921173095703125	0.5448226044093836
420.0	120.0	-0.580535888671875	0.02703857421875	0.5811652110474494
420.0	140.0	-0.523223876953125	-0.0180511474609375	0.5235351653313418
420.0	160.0	-0.48834228515625	-0.0261688232421875	0.48904293756428896
420.0	180.0	-0.412994384765625	0.0538482666015625	0.41649009311618695
420.0	200.0	-0.428131103515625	0.0805511474609375	0.435642891775799
420.0	220.0	-0.4739990234375	0.300445556640625	0.5611974756935375
420.0	240.0	-0.301788330078125	0.36505126953125	0.4736439860884129
420.0	260.0	-0.0206298828125	0.53668212890625	0.537078485467629
420.0	280.0	0.302703857421875	0.5186767578125	0.6005457554532957
420.0	300.0	0.551910400390625	0.052032470703125	0.5543577076823335
420.0	320.0	0.3402099609375	0.0008544921875	0.34021103403328024
420.0	340.0	0.42315673828125	-0.4210205078125	0.596925366483551
420.0	360.0	0.0513916015625	-0.748138427734375	0.7499014627029483
420.0	380.0	0.053314208984375	-0.7164306640625	0.7184116516932784
420.0	400.0	0.123138427734375	-1.094573974609375	1.1014786690068303
420.0	420.0	0.26641845703125	-0.736724853515625	0.7834170690216873
420.0	440.0	-0.0062255859375	-0.740631103515625	0.7406572685223832
420.0	460.0	-0.46575927734375	-0.73529052734375	0.8703929365713063
420.0	480.0	-0.87542724609375	-0.66607666015625	1.100014081913587
420.0	500.0	-0.932281494140625	-0.665557861328125	1.14547634244132
420.0	520.0	-0.489532470703125	-0.8988037109375	1.023469662797939
420.0	540.0	0.425323486328125	-0.9769287109375	1.0654997767603314
420.0	560.0	1.214447021484375	-0.8643798828125	1.4906489022580807
420.0	580.0	1.61712646484375	-0.7178955078125	1.7693139810207263
420.0	600.0	1.480865478515625	-0.9569091796875	1.763132934191156
420.0	620.0	0.169403076171875	-1.7266845703125	1.7349746417662009
420.0	640.0	-0.579742431640625	-1.97119140625	2.054676823035301
420.0	660.0	-1.105804443359375	-2.1292724609375	2.3992925373659992
420.0	680.0	-1.33502197265625	-2.2080078125	2.580229092064505
420.0	700.0	-1.232574462890625	-2.389892578125	2.689019587423467
420.0	720.0	-0.387725830078125	-1.153564453125	1.216980799693796
420.0	740.0	0.351959228515625	-0.43017578125	0.5558115699689615
420.0	760.0	-0.17694091796875	0.2574462890625	0.3123886684943553
420.0	780.0	-0.644683837890625	0.3634033203125	0.7400535278285856
420.0	800.0	-0.902862548828125	0.401123046875	0.9879577322996677
440.0	0.0	0.317230224609375	-0.4978069067001343	0.5902937673430668
440.0	20.0	0.327606201171875	-0.4351921081542969	0.5447182703435312
440.0	40.0	0.25933837890625	-0.2498016357421875	0.36007950787734955
440.0	60.0	0.560638427734375	0.14381790161132812	0.5787910119173912
440.0	80.0	0.15301513671875	0.17608642578125	0.23328107812138005
440.0	100.0	-0.266082763671875	0.1281890869140625	0.29535145018625514
440.0	120.0	-0.396514892578125	0.091705322265625	0.4069814813576708
440.0	140.0	-0.3656005859375	0.0424346923828125	0.36805501158857656
440.0	160.0	-0.308135986328125	0.037872314453125	0.3104546637956061
440.0	180.0	-0.32098388671875	0.1254730224609375	0.34463623561453643
440.0	200.0	-0.717193603515625	0.2024383544921875	0.7452167149851324
440.0	220.0	-1.1165771484375	0.507049560546875	1.2263130861503508
440.0	240.0	-0.72528076171875	0.4899444580078125	0.8752586790497421
440.0	260.0	-0.1893310546875	0.642486572265625	0.6698023916131632
440.0	280.0	0.16632080078125	0.674102783203125	0.6943177738577024
440.0	300.0	0.17218017578125	0.192291259765625	0.25811226533102455
440.0	320.0	0.018829345703125	0.13079833984375	0.13214669865527823
440.0	340.0	-0.048919677734375	-0.35162353515625	0.35501020456518384
440.0	360.0	-0.293182373046875	-0.733489990234375	0.7899135836529338
440.0	380.0	-0.224090576171875	-0.611907958984375	0.6516501642733366
440.0	400.0	-0.114044189453125	-0.943084716796875	0.949955188524102
440.0	420.0	0.208953857421875	-0.63983154296875	0.6730870061955234
440.0	440.0	0.243255615234375	-0.73931884765625	0.7783094839733226
440.0	460.0	0.01513671875	-0.7967529296875	0.7968967004700992
440.0	480.0	-0.126495361328125	-0.675506591796875	0.6872483044712172
440.0	500.0	-0.28204345703125	-0.577178955078125	0.642404901786416
440.0	520.0	-0.09765625	-0.7860107421875	0.792054057497471
440.0	540.0	0.4888916015625	-0.85791015625	0.9874334581505965
440.0	560.0	1.2197265625	-0.78515625	1.4505871997857036
440.0	580.0	1.638671875	-0.6954345703125	1.7801333532917547
440.0	600.0	1.2149658203125	-1.1475830078125	1.6712536325607823
440.0	620.0	0.0223388671875	-1.8792724609375	1.8794052270400092
440.0	640.0	-0.648284912109375	-2.2952880859375	2.3850829597134124
440.0	660.0	-1.118743896484375	-2.5076904296875	2.7459241062103885
440.0	680.0	-1.379547119140625	-2.5872802734375	2.9320930181779743
440.0	700.0	-1.2901611328125	-2.5560302734375	2.8631811866085273
440.0	720.0	-0.298858642578125	-0.9168701171875	0.9643481218082293
440.0	740.0	0.18292236328125	-0.1329345703125	0.2261242821383113
440.0	760.0	-0.947845458984375	0.5306396484375	1.086273193359375
440.0	780.0	-1.547576904296875	0.6265869140625	1.669612360875262
440.0	800.0	-1.892486572265625	0.665771484375	2.006179726647786
460.0	0.0	0.422271728515625	-0.17352068424224854	0.45653350431646506
460.0	20.0	0.462554931640625	-0.18358421325683594	0.4976547278406935
460.0	40.0	0.486846923828125	-0.13600540161132812	0.5054872861985421
460.0	60.0	1.013946533203125	0.242706298828125	1.0425900055561068
460.0	80.0	1.0234375	0.29868316650390625	1.0661313007125577
460.0	100.0	0.62603759765625	0.22353363037109375	0.6647483415444445
460.0	120.0	0.219482421875	0.16486358642578125	0.2745041632494606
460.0	140.0	0.0106201171875	0.1236419677734375	0.1240972323783411
460.0	160.0	-0.099639892578125	0.12213134765625	0.1576203485382268
460.0	180.0	-0.172576904296875	0.1785430908203125	0.24831516904201223
460.0	200.0	-0.67633056640625	0.227294921875	0.7135026394944599
460.0	220.0	-1.310516357421875	0.5090484619140625	1.4059101890403143
460.0	240.0	-1.0294189453125	0.5140533447265625	1.150632089850125
460.0	260.0	-0.449371337890625	0.7783203125	0.8987308318777697
460.0	280.0	0.06463623046875	0.8499755859375	0.8524296680542072
460.0	300.0	0.0513916015625	0.378631591796875	0.38210336169391934
460.0	320.0	-0.030487060546875	0.30645751953125	0.30797024554010943
460.0	340.0	-0.058868408203125	-0.23260498046875	0.23993867221279133
460.0	360.0	-0.11529541015625	-0.69207763671875	0.7016156261439079
460.0	380.0	-0.2578125	-0.512939453125	0.5740855055899113
460.0	400.0	-0.093963623046875	-0.773529052734375	0.7792152192303707
460.0	420.0	0.057769775390625	-0.541107177734375	0.5441822532427383
460.0	440.0	0.16650390625	-0.646575927734375	0.667670563318525
460.0	460.0	0.23663330078125	-0.732574462890625	0.7698445704933673
460.0	480.0	0.400360107421875	-0.601104736328125	0.7222292708350722
460.0	500.0	0.50836181640625	-0.548736572265625	0.748026444801044
460.0	520.0	0.562408447265625	-0.634033203125	0.8475266156414669
460.0	540.0	0.967010498046875	-0.7137451171875	1.2018907586140528
460.0	560.0	1.348602294921875	-0.698974609375	1.518977832102721
460.0	580.0	1.569671630859375	-0.6153564453125	1.6859811931075523
460.0	600.0	1.240203857421875	-0.946533203125	1.5601380427969094
460.0	620.0	0.11236572265625	-1.55029296875	1.5543597860803495
460.0	640.0	-0.613067626953125	-2.2271728515625	2.310011001262759
460.0	660.0	-1.0279541015625	-2.699462890625	2.888561845067654
460.0	680.0	-1.25848388671875	-2.63671875	2.9216549179758196
460.0	700.0	-0.77862548828125	-1.14501953125	1.38467591079833
460.0	720.0	-0.558380126953125	-0.0072021484375	0.5584265727186555
460.0	740.0	-0.8001708984375	0.3580322265625	0.8766188122345865
460.0	760.0	-1.8717041015625	0.7967529296875	2.0342299463854867
460.0	780.0	-2.409393310546875	0.8427734375	2.552536619103357
460.0	800.0	-2.795745849609375	0.872802734375	2.9288187838684254
480.0	0.0	0.335479736328125	-0.05308723449707031	0.3396541004512314
480.0	20.0	0.092987060546875	0.0116119384765625	0.09370928739634973
480.0	40.0	0.1123046875	0.029327392578125	0.11607083522532315
480.0	60.0	0.3331298828125	0.2490386962890625	0.41592762720457255
480.0	80.0	0.399871826171875	0.36797332763671875	0.543416826403149
480.0	100.0	0.677642822265625	0.33289337158203125	0.7549952260851547
480.0	120.0	0.579620361328125	0.24895477294921875	0.6308234636095452
480.0	140.0	0.47491455078125	0.247894287109375	0.5357195237484086
480.0	160.0	0.19805908203125	0.253448486328125	0.3216574811769177
480.0	180.0	0.0174560546875	0.267669677734375	0.2682382713627516
480.0	200.0	-0.4364013671875	0.2167510986328125	0.4872650121254864
480.0	220.0	-1.103057861328125	0.4225311279296875	1.18121513684312
480.0	240.0	-0.90447998046875	0.504638671875	1.0357336647133346
480.0	260.0	-0.3966064453125	0.89111328125	0.9753868732372599
480.0	280.0	-0.004241943359375	1.02752685546875	1.0275356114475847
480.0	300.0	-0.27142333984375	0.539215087890625	0.603675028820002
480.0	320.0	-0.314453125	0.442108154296875	0.5425314626065986
480.0	340.0	-0.401458740234375	-0.162689208984375	0.4331707502019648
480.0	360.0	-0.04022216796875	-0.622955322265625	0.6242524780368718
480.0	380.0	0.10943603515625	-0.517852783203125	0.529289855241854
480.0	400.0	0.2340087890625	-0.698272705078125	0.7364406860132184
480.0	420.0	0.300018310546875	-0.4510498046875	0.5417166353104111
480.0	440.0	0.33709716796875	-0.52716064453125	0.6257258551435722
480.0	460.0	0.4957275390625	-0.5611572265625	0.7487611274019769
480.0	480.0	0.9227294921875	-0.46270751953125	1.0322441399123385
480.0	500.0	1.160308837890625	-0.481903076171875	1.256402472980298
480.0	520.0	1.554656982421875	-0.4986572265625	1.6326718477992124
480.0	540.0	1.764251708984375	-0.513916015625	1.8375782333740687
480.0	560.0	1.8250732421875	-0.584228515625	1.9163025068652872
480.0	580.0	1.70867919921875	-0.570556640625	1.8014215181361952
480.0	600.0	1.0340576171875	-0.944091796875	1.4002087260798501
480.0	620.0	0.016082763671875	-1.427978515625	1.428069079692542
480.0	640.0	-0.59332275390625	-2.0885009765625	2.1711444492261247
480.0	660.0	-0.459991455078125	-1.5755615234375	1.641336727451618
480.0	680.0	-0.44195556640625	0.2830810546875	0.5248424584582088
480.0	700.0	-1.160858154296875	3.1248779296875	3.3335347200600123
480.0	720.0	0.05230712890625	0.431640625	0.43479841867790375
480.0	740.0	-1.635101318359375	0.73828125	1.7940500342527042
480.0	760.0	-2.125396728515625	0.96044921875	2.3323322995196047
480.0	780.0	-2.31915283203125	0.9459228515625	2.5046436671564076
480.0	800.0	-2.48394775390625	0.9462890625	2.6580931951199593
500.0	0.0	-0.081085205078125	0.03209114074707031	0.08720465467513684
500.0	20.0	-0.20111083984375	0.0450286865234375	0.2060901562731332
500.0	40.0	-0.2664794921875	0.035633087158203125	0.2688513281665761
500.0	60.0	-0.24981689453125	0.06111907958984375	0.25718480258978627
500.0	80.0	-0.267303466796875	0.1359710693359375	0.29989877468570353
500.0	100.0	-0.236846923828125	0.14771270751953125	0.2791334972546223
500.0	120.0	0.0908203125	0.18389129638671875	0.2050959240194346
500.0	140.0	0.60748291015625	0.3536224365234375	0.7029113128586558
500.0	160.0	1.2708740234375	0.5548858642578125	1.386729644091219
500.0	180.0	0.670654296875	0.463134765625	0.8150282185589799
500.0	200.0	0.418548583984375	0.3441009521484375	0.5418379669465648
500.0	220.0	-0.021575927734375	0.48089599609375	0.48137976662568505
500.0	240.0	-0.3492431640625	0.613037109375	0.7055390032558384
500.0	260.0	-0.068817138671875	1.025115966796875	1.0274232545338244
500.0	280.0	-0.0526123046875	1.19769287109375	1.1988478919668335
500.0	300.0	-0.421844482421875	0.782318115234375	0.8888050409249738
500.0	320.0	-0.442962646484375	0.63323974609375	0.7727926515005938
500.0	340.0	-0.4815673828125	0.16827392578125	0.5101208271446233
500.0	360.0	0.09332275390625	-0.53814697265625	0.5461788173993323
500.0	380.0	0.5460205078125	-0.792724609375	0.9625750366909411
500.0	400.0	0.382720947265625	-0.742340087890625	0.83519107368635
500.0	420.0	0.29345703125	-0.3548583984375	0.4604796544166647
500.0	440.0	0.428497314453125	-0.411529541015625	0.5941098481106598
500.0	460.0	0.699951171875	-0.361236572265625	0.7876696668981255
500.0	480.0	1.29144287109375	-0.236480712890625	1.3129157691444362
500.0	500.0	1.88482666015625	-0.29156494140625	1.9072445186427969
500.0	520.0	2.35906982421875	-0.252685546875	2.3725641026406437
500.0	540.0	2.4625244140625	-0.245849609375	2.4747663567059615
500.0	560.0	2.5701904296875	-0.34619140625	2.5934007277354127
500.0	580.0	1.776031494140625	-0.4561767578125	1.833680752625087
500.0	600.0	1.257965087890625	-0.677734375	1.42891568869836
500.0	620.0	1.070465087890625	-0.69580078125	1.276727939531674
500.0	640.0	1.11785888671875	-0.602783203125	1.2700220787788368
500.0	660.0	1.015777587890625	-0.1793212890625	1.0314844801410892
500.0	680.0	0.8994140625	0.3394775390625	0.9613483527580858
500.0	700.0	0.383392333984375	1.3157958984375	1.3705139649426905
500.0	720.0	0.874847412109375	0.5635986328125	1.0406735383311088
500.0	740.0	-1.348175048828125	1.028564453125	1.6957360633409457
500.0	760.0	-2.05389404296875	1.131103515625	2.344754977135511
500.0	780.0	-2.280792236328125	1.111572265625	2.5372438051951858
500.0	800.0	-2.438720703125	1.1075439453125	2.6784346657420772
520.0	0.0	-0.7576904296875	0.2395021915435791	0.79464211252249
520.0	20.0	-0.55029296875	0.15259361267089844	0.5710579323358048
520.0	40.0	-0.47119140625	0.12096023559570312	0.4864696495355291
520.0	60.0	-0.3515625	0.17264556884765625	0.3916665467575458
520.0	80.0	-0.3839111328125	0.14453887939453125	0.41021853389870605
520.0	100.0	-0.3770751953125	0.11399078369140625	0.39392842203443634
520.0	120.0	-0.178955078125	0.20159912109375	0.2695684061838429
520.0	140.0	0.6304931640625	0.49639892578125	0.8024546862261579
520.0	160.0	1.65673828125	0.85504150390625	1.8643705924417135
520.0	180.0	1.258544921875	0.6976318359375	1.4389668164662022
520.0	200.0	1.0303955078125	0.585723876953125	1.185237260025679
520.0	220.0	0.8934326171875	0.7059326171875	1.1386670722663843
520.0	240.0	0.641845703125	0.7972564697265625	1.0235154054243087
520.0	260.0	0.5662841796875	1.294708251953125	1.4131338329542116
520.0	280.0	0.1484375	1.47723388671875	1.4846729092552455
520.0	300.0	-0.1785888671875	1.152862548828125	1.166613063519261
520.0	320.0	-0.25439453125	0.923248291015625	0.957655462258311
520.0	340.0	-0.215576171875	0.379241943359375	0.4362310597415949
520.0	360.0	0.765869140625	-0.512481689453125	0.9215166968570918
520.0	380.0	1.3699951171875	-1.45416259765625	1.9978677337451458
520.0	400.0	1.15625	-0.990325927734375	1.5223861223891102
520.0	420.0	0.802490234375	-0.332733154296875	0.868735821890401
520.0	440.0	0.6939697265625	-0.242279052734375	0.7350463392052892
520.0	460.0	1.0947265625	-0.085968017578125	1.098096874911034
520.0	480.0	1.7415771484375	0.10748291015625	1.7448906956985444
520.0	500.0	2.423095703125	0.038909912109375	2.4234080893987286
520.0	520.0	3.8961181640625	0.2994384765625	3.907607983099612
520.0	540.0	3.507080078125	0.068115234375	3.507741489838614
520.0	560.0	4.38525390625	0.0618896484375	4.38569061276153
520.0	580.0	2.07080078125	-0.3131103515625	2.0943385514002273
520.0	600.0	1.5662841796875	-0.4920654296875	1.6417595800338394
520.0	620.0	1.3104248046875	-0.3360595703125	1.352830071937675
520.0	640.0	1.109619140625	-0.1978759765625	1.1271244560127007
520.0	660.0	0.8243408203125	0.221435546875	0.853563992594179
520.0	680.0	0.624267578125	0.6248779296875	0.8832793647021248
520.0	700.0	0.6751708984375	0.7813720703125	1.0326655094275896
520.0	720.0	1.7578125	-0.5758056640625	1.8497180725512488
520.0	740.0	-1.25537109375	1.370849609375	1.858812856246336
520.0	760.0	-2.0345458984375	1.2896728515625	2.4088655165671256
520.0	780.0	-2.265380859375	1.260498046875	2.592451689848492
520.0	800.0	-2.4215087890625	1.25634765625	2.7280238724893526
540.0	0.0	-1.2825927734375	0.36972689628601074	1.33481916389876
540.0	20.0	-0.9085693359375	0.2346477508544922	0.9383804160291185
540.0	40.0	-0.699951171875	0.1984100341796875	0.727528820509793
540.0	60.0	-0.50439453125	0.20302581787109375	0.5437217357041502
540.0	80.0	-0.49853515625	0.1239471435546875	0.5137121727315581
540.0	100.0	-0.5396728515625	0.00020599365234375	0.5396728908764873
540.0	120.0	-0.493408203125	-0.0345306396484375	0.4946150219974839
540.0	140.0	-0.2445068359375	0.168975830078125	0.29721444105352435
540.0	160.0	0.6685791015625	0.77825927734375	1.0260046383022523
540.0	180.0	0.86279296875	0.7549896240234375	1.1464820274681544
540.0	200.0	0.831787109375	0.6209259033203125	1.0379878480678684
540.0	220.0	0.8675537109375	0.685211181640625	1.1055151761992092
540.0	240.0	0.8463134765625	0.830657958984375	1.1858495458680216
540.0	260.0	0.8861083984375	1.248138427734375	1.5306984120226652
540.0	280.0	0.466796875	1.456085205078125	1.5290792807952016
540.0	300.0	0.1195068359375	1.372100830078125	1.3772953828924543
540.0	320.0	-0.0546875	1.090118408203125	1.0914892883393612
540.0	340.0	0.1715087890625	0.537841796875	0.5645255204075489
540.0	360.0	1.3531494140625	-0.46722412109375	1.4315417269886037
540.0	380.0	2.0179443359375	-2.55401611328125	3.2550111597109006
540.0	400.0	2.3082275390625	-1.386077880859375	2.6924201499569382
540.0	420.0	2.1265869140625	-0.332489013671875	2.152422088549168
540.0	440.0	2.0621337890625	-0.10369873046875	2.0647394970538278
540.0	460.0	2.873046875	0.542205810546875	2.92376221450002
540.0	480.0	3.1168212890625	0.777679443359375	3.2123761088292526
540.0	500.0	3.31640625	0.46563720703125	3.348935416458628
540.0	520.0	4.2730712890625	1.0987548828125	4.412074402581462
540.0	540.0	1.855224609375	-0.0986328125	1.8578446606033243
540.0	560.0	1.353271484375	-0.167236328125	1.3635658032772928
540.0	580.0	1.1478271484375	-0.10498046875	1.152617916531377
540.0	600.0	0.9586181640625	0.189453125	0.9771597981102291
540.0	620.0	0.7984619140625	0.3978271484375	0.8920806399884843
540.0	640.0	2.000732421875	-1.5565185546875	2.5348925490103653
540.0	660.0	4.1136474609375	-5.6884765625	7.0200328371731535
540.0	680.0	3.7711181640625	-4.1314697265625	5.593779966071649
540.0	700.0	3.631103515625	-3.5233154296875	5.05951226485896
540.0	720.0	3.470458984375	-2.2198486328125	4.1196860942101745
540.0	740.0	3.0126953125	2.943359375	4.211852022134664
540.0	760.0	-2.0174560546875	1.4451904296875	2.4816736914138398
540.0	780.0	-2.2265625	1.416259765625	2.6388202458929313
540.0	800.0	-2.376953125	1.422607421875	2.770147655851778
560.0	0.0	-1.3582763671875	0.3206980228424072	1.395622410079138
560.0	20.0	-1.130859375	0.2250232696533203	1.1530300941045994
560.0	40.0	-0.9207763671875	0.20203781127929688	0.9426814921051216
560.0	60.0	-0.7879638671875	0.13665390014648438	0.799725793268121
560.0	80.0	-0.7730712890625	-0.055938720703125	0.7750924838021961
560.0	100.0	-0.8377685546875	-0.2021636962890625	0.8618157061230893
560.0	120.0	-0.864501953125	-0.3964691162109375	0.9510790645714065
560.0	140.0	-0.7978515625	-0.48779296875	0.9351519107319569
560.0	160.0	-0.6826171875	-0.6483612060546875	0.9414555104661606
560.0	180.0	-0.61962890625	-0.231842041015625	0.6615819778703634
560.0	200.0	-0.660400390625	-0.14959716796875	0.6771321795646128
560.0	220.0	-0.721923828125	-0.069732666015625	0.7252838467278182
560.0	240.0	-0.7769775390625	0.1375732421875	0.7890630476543679
560.0	260.0	-0.8111572265625	0.279998779296875	0.8581231628456996
560.0	280.0	-0.6939697265625	1.126129150390625	1.3227852602538108
560.0	300.0	-0.715576171875	1.495819091796875	1.6581688735286606
560.0	320.0	-0.7998046875	1.163330078125	1.411745164262053
560.0	340.0	-0.8431396484375	0.656402587890625	1.0685264733064974
560.0	360.0	-0.793212890625	-0.2574462890625	0.8339456106999548
560.0	380.0	-0.4925537109375	-2.171966552734375	2.2271164909710373
560.0	400.0	0.85693359375	-1.04425048828125	1.3508494610329158
560.0	420.0	1.8304443359375	-0.35009765625	1.8636241133547877
560.0	440.0	1.7169189453125	0.3248291015625	1.7473764934881344
560.0	460.0	1.626220703125	1.1353759765625	1.9833487800756628
560.0	480.0	1.6915283203125	1.013031005859375	1.9716743841850979
560.0	500.0	1.7354736328125	0.8223876953125	1.9204661547626456
560.0	520.0	1.7750244140625	1.192138671875	2.1382016470618037
560.0	540.0	0.7706298828125	1.3935546875	1.5924399779385188
560.0	560.0	0.1934814453125	1.7747802734375	1.7852955185803556
560.0	580.0	0.06396484375	1.8348388671875	1.8359534770189223
560.0	600.0	0.0789794921875	1.9853515625	1.9869218874700099
560.0	620.0	0.3369140625	1.8428955078125	1.8734393340126458
560.0	640.0	0.728759765625	2.2003173828125	2.3178626752033122
560.0	660.0	2.680419921875	0.859375	2.8148137324180764
560.0	680.0	2.7196044921875	1.28857421875	3.0094305293782084
560.0	700.0	3.099853515625	1.500244140625	3.4438095620710962
560.0	720.0	3.1243896484375	1.542724609375	3.4845099936195694
560.0	740.0	2.2122802734375	0.864501953125	2.375194231046724
560.0	760.0	-2.1240234375	0.5653076171875	2.1979645732130275
560.0	780.0	-2.3470458984375	0.729248046875	2.4577280490817723
560.0	800.0	-2.2093505859375	1.4044189453125	2.6179424335792887
580.0	0.0	-1.179931640625	0.21836519241333008	1.1999675136459798
580.0	20.0	-1.0987548828125	0.15195465087890625	1.1092125623288085
580.0	40.0	-1.095947265625	0.13169479370117188	1.1038314761406782
580.0	60.0	-1.00146484375	0.00310516357421875	1.0014696577071291
580.0	80.0	-0.92724609375	-0.14910125732421875	0.9391573368239726
580.0	100.0	-0.9547119140625	-0.27280426025390625	0.9929234629444322
580.0	120.0	-0.93212890625	-0.354583740234375	0.9972933002409171
580.0	140.0	-0.890380859375	-0.3625030517578125	0.9613462109329244
580.0	160.0	-0.777587890625	-0.5771484375	0.9683714403860372
580.0	180.0	-0.677978515625	-0.559173583984375	0.8788230565221928
580.0	200.0	-0.697509765625	-0.2513275146484375	0.7414077102118665
580.0	220.0	-0.7486572265625	-0.2099761962890625	0.7775459124014976
580.0	240.0	-0.7613525390625	-0.0206146240234375	0.7616315719956357
580.0	260.0	-0.790771484375	0.132781982421875	0.8018420014918924
580.0	280.0	-0.727783203125	0.292724609375	0.7844463574296405
580.0	300.0	-0.6590576171875	1.0103759765625	1.2063235705180808
580.0	320.0	-0.7835693359375	0.48809814453125	0.923158005390401
580.0	340.0	-0.9632568359375	-0.716949462890625	1.2007831878900868
580.0	360.0	-1.0482177734375	-1.260101318359375	1.63908994051007
580.0	380.0	-0.8260498046875	-0.79388427734375	1.1456921600665098
580.0	400.0	-0.4337158203125	0.360504150390625	0.5639793039094707
580.0	420.0	0.0345458984375	1.869476318359375	1.8697954765175193
580.0	440.0	0.56494140625	3.712493896484375	3.755232312910809
580.0	460.0	0.74853515625	3.9500732421875	4.020371064813282
580.0	480.0	1.0311279296875	2.14764404296875	2.3823517252246336
580.0	500.0	1.2633056640625	1.17120361328125	1.7226894974473634
580.0	520.0	0.8336181640625	2.0162353515625	2.181770894559117
580.0	540.0	0.4085693359375	1.842041015625	1.8868078878129568
580.0	560.0	0.1033935546875	1.980712890625	1.983409635511273
580.0	580.0	-0.005615234375	2.0379638671875	2.037971603045272
580.0	600.0	0.0111083984375	2.1661376953125	2.1661661781981536
580.0	620.0	0.30126953125	2.0091552734375	2.031617149770426
580.0	640.0	0.6473388671875	2.4368896484375	2.521404126202985
580.0	660.0	2.6263427734375	1.318115234375	2.9385547697259007
580.0	680.0	2.6983642578125	1.653564453125	3.164718797694131
580.0	700.0	3.1112060546875	1.964599609375	3.6795726300591705
580.0	720.0	3.12939453125	1.9410400390625	3.6824918961840445
580.0	740.0	2.16357421875	1.0050048828125	2.3856001790988866
580.0	760.0	-2.06005859375	0.922119140625	2.2570212934729295
580.0	780.0	-2.37109375	1.4716796875	2.7906856995887517
580.0	800.0	-2.5445556640625	1.6065673828125	3.009289331890431
600.0	0.0	-1.308837890625	0.14718365669250488	1.3170875645654987
600.0	20.0	-1.1971435546875	0.0726165771484375	1.1993439280734188
600.0	40.0	-1.298828125	0.04036712646484375	1.2994552717158234
600.0	60.0	-1.2462158203125	-0.0650787353515625	1.24791390431877
600.0	80.0	-1.08349609375	-0.20618438720703125	1.1029396115379335
600.0	100.0	-1.1007080078125	-0.376953125	1.1634654171524945
600.0	120.0	-1.0347900390625	-0.33882904052734375	1.0888505607509464
600.0	140.0	-0.995849609375	-0.2088165283203125	1.0175071434599798
600.0	160.0	-0.9041748046875	-0.2093353271484375	0.9280912436953719
600.0	180.0	-0.8038330078125	-0.4357147216796875	0.9143275250900512
600.0	200.0	-0.7586669921875	-0.609954833984375	0.9734580137508421
600.0	220.0	-0.7991943359375	-0.4243621826171875	0.9048728356129412
600.0	240.0	-0.810302734375	-0.2353057861328125	0.8437768273205793
600.0	260.0	-0.8271484375	-0.082763671875	0.8312787517078276
600.0	280.0	-0.778564453125	0.131866455078125	0.7896526892531307
600.0	300.0	-0.7574462890625	0.373992919921875	0.8447458700498288
600.0	320.0	-0.813720703125	0.0020751953125	0.8137233492593349
600.0	340.0	-0.9130859375	-0.70928955078125	1.1562082840508112
600.0	360.0	-0.881103515625	-0.645294189453125	1.092130027143609
600.0	380.0	-0.6116943359375	0.211029052734375	0.6470728102122564
600.0	400.0	-0.2265625	1.3402099609375	1.3592252594041745
600.0	420.0	0.07763671875	2.17913818359375	2.180520736726559
600.0	440.0	0.3184814453125	2.874969482421875	2.892555955528854
600.0	460.0	0.3988037109375	2.854156494140625	2.881883705652021
600.0	480.0	0.595947265625	2.41558837890625	2.4880153455541305
600.0	500.0	1.0863037109375	1.1971435546875	1.6165421253176198
600.0	520.0	0.702392578125	2.1932373046875	2.302964439256059
600.0	540.0	0.333984375	2.0316162109375	2.0588856187967766
600.0	560.0	0.0679931640625	2.1434326171875	2.1445107728296646
600.0	580.0	-0.0352783203125	2.195068359375	2.195351831077043
600.0	600.0	-0.0263671875	2.3128662109375	2.313016501945684
600.0	620.0	0.2835693359375	2.157958984375	2.1765106355193433
600.0	640.0	0.746826171875	2.6788330078125	2.7809882442655582
600.0	660.0	2.75732421875	2.1944580078125	3.523986775706984
600.0	680.0	2.8380126953125	2.2437744140625	3.617850146144314
600.0	700.0	3.155517578125	2.30322265625	3.906677077788638
600.0	720.0	3.1312255859375	2.1229248046875	3.783038910239637
600.0	740.0	2.19189453125	1.2451171875	2.520856689050682
600.0	760.0	-2.046630859375	1.207275390625	2.3761758654095444
600.0	780.0	-2.400146484375	1.7940673828125	2.9965615162264507
600.0	800.0	-2.5618896484375	1.83251953125	3.149826408420619
620.0	0.0	-1.41357421875	0.06252002716064453	1.414956121478981
620.0	20.0	-1.3056640625	-0.005706787109375	1.3056765340324976
620.0	40.0	-1.474853515625	-0.058498382568359375	1.4760131955082707
620.0	60.0	-1.562744140625	-0.19545745849609375	1.5749199557880782
620.0	80.0	-1.369873046875	-0.22620391845703125	1.3884237023617507
620.0	100.0	-1.2369384765625	-0.395294189453125	1.2985662443695976
620.0	120.0	-1.07763671875	-0.44490814208984375	1.1658662669860995
620.0	140.0	-1.0211181640625	-0.2978668212890625	1.0636761481782042
620.0	160.0	-0.959228515625	-0.2363128662109375	0.9879084552350836
620.0	180.0	-0.8853759765625	-0.2315521240234375	0.9151540886723754
620.0	200.0	-0.8436279296875	-0.5399169921875	1.0016079283839632
620.0	220.0	-0.8758544921875	-0.4554443359375	0.9871933116784036
620.0	240.0	-0.8922119140625	-0.3086700439453125	0.9440970795549952
620.0	260.0	-0.9205322265625	-0.2047119140625	0.943019908538121
620.0	280.0	-0.8828125	0.032501220703125	0.8834105724426459
620.0	300.0	-0.8673095703125	0.237762451171875	0.8993091092293637
620.0	320.0	-0.9019775390625	-0.070770263671875	0.9047496400626145
620.0	340.0	-0.958740234375	-0.495147705078125	1.0790524022741268
620.0	360.0	-0.8917236328125	-0.174102783203125	0.9085608490549197
620.0	380.0	-0.6011962890625	0.8206787109375	1.0173251813302164
620.0	400.0	-0.2960205078125	1.59088134765625	1.618187752816754
620.0	420.0	-0.062744140625	2.18341064453125	2.184311990040603
620.0	440.0	0.142333984375	2.71441650390625	2.7181456767043763
620.0	460.0	0.24072265625	2.759002685546875	2.7694842870265437
620.0	480.0	0.3958740234375	2.385528564453125	2.4181527607358437
620.0	500.0	0.8531494140625	1.1680908203125	1.4464785125308692
620.0	520.0	0.508544921875	2.160888671875	2.219922924293218
620.0	540.0	0.200927734375	2.2193603515625	2.2284371933103015
620.0	560.0	-0.0587158203125	2.281494140625	2.282249561564462
620.0	580.0	-0.170654296875	2.2996826171875	2.3060058605381406
620.0	600.0	-0.1212158203125	2.42724609375	2.4302709467708876
620.0	620.0	0.295654296875	2.320068359375	2.3388306170891586
620.0	640.0	0.954345703125	2.9527587890625	3.1031532652221663
620.0	660.0	2.868408203125	2.6605224609375	3.912306913434543
620.0	680.0	2.83740234375	2.388427734375	3.7088325794850445
620.0	700.0	3.15087890625	2.4415283203125	3.9861131971808295
620.0	720.0	3.1353759765625	2.3065185546875	3.8923784961798056
620.0	740.0	2.2298583984375	1.44189453125	2.655433734125352
620.0	760.0	-2.100830078125	1.41796875	2.5345852507128765
620.0	780.0	-2.4891357421875	1.94677734375	3.160021957071441
620.0	800.0	-2.7034912109375	1.986572265625	3.354897031827766
