# Supplementary material for: Real-time emotion detection by quantitative facial motion analysis
Source: PLoS One. 2023 Mar 10;18(3):e0282730. doi: 10.1371/journal.pone.0282730 (PMC10004542; doi:10.1371/journal.pone.0282730)
Supplement: S1 Dataset — Data from each participant is organized into folders by Study ID and subsequently by emotions. The data files (.csv) contain the pixel displacement results after DISC-processing of videos. (ZIP) [file pone.0282730.s004.zip › S1_Dataset/1/sad/result/103600_cropped_result.csv]

pos_x	pos_y	disp_x	disp_y	disp_xy_indi
0.0	0.0	0.2267746925354004	0.5240061283111572	0.5709721391470641
0.0	20.0	0.17165136337280273	0.5249042510986328	0.5522577870606792
0.0	40.0	0.34705448150634766	0.2776947021484375	0.4444785267422367
0.0	60.0	0.30211591720581055	0.34133148193359375	0.4558302403176992
0.0	80.0	0.16671991348266602	0.5689926147460938	0.5929149392512085
0.0	100.0	0.12152767181396484	0.42014312744140625	0.4373662338964549
0.0	120.0	0.029672622680664062	0.5227127075195312	0.5235542370558642
0.0	140.0	-0.0015063285827636719	0.5343780517578125	0.534380174806546
0.0	160.0	0.19294357299804688	0.44012451171875	0.48055884985808006
0.0	180.0	0.3624396324157715	0.3957977294921875	0.5366733921267668
0.0	200.0	0.644263505935669	0.2419281005859375	0.6881894150113319
0.0	220.0	0.554802417755127	0.314117431640625	0.63755429855616
0.0	240.0	0.3707160949707031	0.484619140625	0.6101525502121915
0.0	260.0	0.2037339210510254	0.55303955078125	0.5893727643140224
0.0	280.0	0.2577705383300781	0.051300048828125	0.26282569402694683
0.0	300.0	0.2939319610595703	-0.194854736328125	0.35265332268649885
0.0	320.0	0.3527865409851074	-0.433197021484375	0.5586752213255667
0.0	340.0	0.3140869140625	-0.390838623046875	0.5014034491808782
0.0	360.0	0.31478214263916016	-0.25323486328125	0.4039996204275122
0.0	380.0	0.29797983169555664	-0.03399658203125	0.29991290016789834
0.0	400.0	0.3278965950012207	0.164306640625	0.36675993397162054
0.0	420.0	0.29708385467529297	0.142913818359375	0.3296713153836515
0.0	440.0	0.27336883544921875	0.2364501953125	0.3614404723577334
0.0	460.0	0.2625417709350586	0.305908203125	0.4031228227536653
0.0	480.0	0.2162480354309082	0.40643310546875	0.4603814527635745
0.0	500.0	0.20153379440307617	0.644134521484375	0.6749260345063051
0.0	520.0	0.5781223773956299	1.4761962890625	1.5853646164486803
0.0	540.0	0.7325551509857178	1.6357421875	1.7922861248146158
0.0	560.0	0.6997613906860352	1.6397705078125	1.7828385575218295
0.0	580.0	0.517423152923584	1.6490478515625	1.728318702069812
0.0	600.0	0.3293290138244629	1.519775390625	1.5550481784484893
0.0	620.0	0.1889934539794922	1.518310546875	1.530027922097816
0.0	640.0	0.048894405364990234	1.5040283203125	1.5048228637211876
0.0	660.0	-0.014533042907714844	1.48779296875	1.4878639478117937
0.0	680.0	-0.08664560317993164	1.4716796875	1.474228124528396
0.0	700.0	-0.21430015563964844	1.437255859375	1.4531445083043004
0.0	720.0	-0.38645410537719727	1.4385986328125	1.489601558099643
0.0	740.0	-0.5595288276672363	1.414306640625	1.5209654114103466
0.0	760.0	-0.7509603500366211	1.3096923828125	1.509713742708931
0.0	780.0	-2.368964195251465	-1.503173828125	2.805623445144303
0.0	800.0	-3.2224998474121094	-9.1634521484375	9.713565799605977
20.0	0.0	0.137969970703125	0.5851502418518066	0.6011959068016423
20.0	20.0	0.19151687622070312	0.5059719085693359	0.5410048855034791
20.0	40.0	0.3749198913574219	0.2605247497558594	0.45655018362805877
20.0	60.0	0.3885078430175781	0.2625999450683594	0.46893184497971185
20.0	80.0	0.3296356201171875	0.33187103271484375	0.4677585107780078
20.0	100.0	0.23525428771972656	0.3448028564453125	0.41741297261029475
20.0	120.0	0.11480331420898438	0.48766326904296875	0.5009942763415982
20.0	140.0	0.010471343994140625	0.6419219970703125	0.642007398218885
20.0	160.0	0.05220603942871094	0.711395263671875	0.7133082725775782
20.0	180.0	0.2523918151855469	0.6125335693359375	0.6624945297404945
20.0	200.0	0.477142333984375	0.4901885986328125	0.6840684681445691
20.0	220.0	0.4547996520996094	0.43096923828125	0.6265598198852577
20.0	240.0	0.3776130676269531	0.423004150390625	0.5670309868872533
20.0	260.0	0.2652320861816406	0.361907958984375	0.448693024590868
20.0	280.0	0.2845745086669922	-0.014923095703125	0.284965523824242
20.0	300.0	0.3505134582519531	-0.24310302734375	0.42656625079750476
20.0	320.0	0.39623260498046875	-0.3489990234375	0.528015715305839
20.0	340.0	0.34943389892578125	-0.2659912109375	0.4391530189062472
20.0	360.0	0.347015380859375	-0.14959716796875	0.37788753249776247
20.0	380.0	0.31769371032714844	-0.034820556640625	0.31959625270987313
20.0	400.0	0.33087158203125	0.274139404296875	0.42968408951706333
20.0	420.0	0.30063629150390625	0.3343505859375	0.4496359572876387
20.0	440.0	0.2764625549316406	0.41412353515625	0.4979255432789527
20.0	460.0	0.2639007568359375	0.471221923828125	0.5400867624325372
20.0	480.0	0.223602294921875	0.533447265625	0.578415051236669
20.0	500.0	0.20261383056640625	0.7022705078125	0.7309146533488154
20.0	520.0	0.5707263946533203	1.58544921875	1.685045353332949
20.0	540.0	0.7324028015136719	1.7723388671875	1.9177066834655778
20.0	560.0	0.7287788391113281	1.78955078125	1.9322553131014908
20.0	580.0	0.6044921875	1.7593994140625	1.860348650912512
20.0	600.0	0.4638805389404297	1.58203125	1.648638235145669
20.0	620.0	0.18976974487304688	1.6473388671875	1.658233366995061
20.0	640.0	-0.06131172180175781	1.619140625	1.6203010494212755
20.0	660.0	-0.21689987182617188	1.628173828125	1.6425576303403868
20.0	680.0	-0.3658180236816406	1.66015625	1.699982823696876
20.0	700.0	-0.4625663757324219	1.583740234375	1.6499093253680361
20.0	720.0	-0.5267925262451172	1.54150390625	1.6290318163534196
20.0	740.0	-0.61212158203125	1.530029296875	1.6479327900385523
20.0	760.0	-0.7722053527832031	1.4366455078125	1.6310277195636091
20.0	780.0	-2.6074447631835938	-3.2734375	4.184992384635819
20.0	800.0	-3.215930938720703	-9.50341796875	10.032804438011407
40.0	0.0	0.36223602294921875	0.3160073757171631	0.4807032325975302
40.0	20.0	0.366058349609375	0.3039379119873047	0.47579088858651125
40.0	40.0	0.4409370422363281	0.20678329467773438	0.487016227834248
40.0	60.0	0.427459716796875	0.25804901123046875	0.4993106264451891
40.0	80.0	0.3633270263671875	0.32151031494140625	0.48515503779982044
40.0	100.0	0.2636528015136719	0.34271240234375	0.4323940222369315
40.0	120.0	0.2631111145019531	0.311492919921875	0.4077441572063486
40.0	140.0	0.200225830078125	0.4178009033203125	0.46330117401722964
40.0	160.0	0.3858909606933594	0.468780517578125	0.6071795510437243
40.0	180.0	0.5116844177246094	0.44610595703125	0.6788456880918815
40.0	200.0	0.6042060852050781	0.43170166015625	0.7425842152783134
40.0	220.0	0.4833488464355469	0.478302001953125	0.6799992003105159
40.0	240.0	0.4080467224121094	0.4666595458984375	0.6198977814522334
40.0	260.0	0.3112754821777344	0.395233154296875	0.5030921109105553
40.0	280.0	0.6165733337402344	-0.753204345703125	0.9733855671138848
40.0	300.0	0.6113510131835938	-0.969512939453125	1.1461698831707476
40.0	320.0	0.6265602111816406	-1.077972412109375	1.2468368856850869
40.0	340.0	0.541412353515625	-0.93463134765625	1.0801217952439743
40.0	360.0	0.3723258972167969	-0.173126220703125	0.4106084047279597
40.0	380.0	0.3195343017578125	-0.044708251953125	0.32264686236279577
40.0	400.0	0.3333930969238281	0.293243408203125	0.44400749265192097
40.0	420.0	0.2959785461425781	0.346893310546875	0.4560024875796676
40.0	440.0	0.2647056579589844	0.420074462890625	0.49651952602928506
40.0	460.0	0.24932479858398438	0.479644775390625	0.5405755874514382
40.0	480.0	0.21671676635742188	0.568511962890625	0.6084176269390695
40.0	500.0	0.21112823486328125	0.776458740234375	0.8046510466300516
40.0	520.0	0.5546989440917969	1.65087890625	1.7415774693299608
40.0	540.0	0.7276611328125	1.8861083984375	2.021607186092897
40.0	560.0	0.7299537658691406	1.92138671875	2.0553733050945833
40.0	580.0	0.6037139892578125	1.894775390625	1.9886287641849354
40.0	600.0	0.4657020568847656	1.73388671875	1.7953388424596464
40.0	620.0	0.194671630859375	1.795654296875	1.8061759044309886
40.0	640.0	-0.022258758544921875	1.6942138671875	1.694360079824352
40.0	660.0	-0.15226364135742188	1.6715087890625	1.678429578026021
40.0	680.0	-0.3026542663574219	1.6986083984375	1.7253608597005896
40.0	700.0	-0.3940238952636719	1.599609375	1.6474237410656214
40.0	720.0	-0.4756126403808594	1.6014404296875	1.6705744022723852
40.0	740.0	-0.6113166809082031	1.670166015625	1.778528212906759
40.0	760.0	-0.773895263671875	1.5550537109375	1.7369818430352837
40.0	780.0	-2.4989242553710938	-2.9222412109375	3.845011850304683
40.0	800.0	-3.0902976989746094	-7.5599365234375	8.167164753247729
60.0	0.0	0.431854248046875	0.22327113151550293	0.48615644572950467
60.0	20.0	0.4288291931152344	0.209564208984375	0.4772961706897613
60.0	40.0	0.3694038391113281	0.20823287963867188	0.42405203514757667
60.0	60.0	0.368072509765625	0.2713508605957031	0.4572840058335682
60.0	80.0	0.3237037658691406	0.30431365966796875	0.4442869922678085
60.0	100.0	0.21897125244140625	0.38266754150390625	0.4408887123939576
60.0	120.0	0.3529930114746094	0.2875213623046875	0.45527200653176236
60.0	140.0	0.3437232971191406	0.3665618896484375	0.5025070386821325
60.0	160.0	0.41947174072265625	0.5414276123046875	0.6849090455168849
60.0	180.0	0.5084648132324219	0.52899169921875	0.7337361134207735
60.0	200.0	0.60711669921875	0.422821044921875	0.7398434445874995
60.0	220.0	0.4701423645019531	0.508087158203125	0.6922329111147596
60.0	240.0	0.4010467529296875	0.43475341796875	0.5914803736988713
60.0	260.0	0.5859031677246094	-0.348663330078125	0.6817980930531409
60.0	280.0	0.7642440795898438	-1.304718017578125	1.512070804751259
60.0	300.0	0.7423057556152344	-1.359375	1.5488441578946877
60.0	320.0	0.7634468078613281	-1.370391845703125	1.5687016412317765
60.0	340.0	0.688629150390625	-1.120452880859375	1.3151519931147833
60.0	360.0	0.3507423400878906	-0.2330322265625	0.4210988099567676
60.0	380.0	0.381317138671875	0.012664794921875	0.3815274004253418
60.0	400.0	0.44585418701171875	0.2764892578125	0.5246258340585105
60.0	420.0	0.3864593505859375	0.349090576171875	0.520783121872547
60.0	440.0	0.3028717041015625	0.42059326171875	0.5182952449604389
60.0	460.0	0.2618827819824219	0.48980712890625	0.5554220152516791
60.0	480.0	0.25022125244140625	0.58148193359375	0.6330338966195035
60.0	500.0	0.2452239990234375	0.825836181640625	0.8614755995405873
60.0	520.0	0.5558662414550781	1.7559814453125	1.841862675302144
60.0	540.0	0.7224960327148438	2.0142822265625	2.139937710666895
60.0	560.0	0.7256202697753906	2.0670166015625	2.1906808090280743
60.0	580.0	0.5983848571777344	2.04052734375	2.1264562722734386
60.0	600.0	0.4605064392089844	1.8885498046875	1.9438843960838135
60.0	620.0	0.1762542724609375	1.943359375	1.951335755056296
60.0	640.0	-0.042301177978515625	1.8402099609375	1.8406960884382748
60.0	660.0	-0.158966064453125	1.81591796875	1.8228626604538372
60.0	680.0	-0.29549407958984375	1.818603515625	1.8424536624068075
60.0	700.0	-0.3762092590332031	1.7110595703125	1.7519298672436374
60.0	720.0	-0.4489250183105469	1.7105712890625	1.7684987438587758
60.0	740.0	-0.5637245178222656	1.7264404296875	1.8161447875248014
60.0	760.0	-0.9779396057128906	0.7537841796875	1.2347293071637366
60.0	780.0	-1.3815689086914062	-1.7958984375	2.265829615676718
60.0	800.0	-1.5380783081054688	-1.9041748046875	2.447767670484938
80.0	0.0	0.4254913330078125	0.16125178337097168	0.45502199079284505
80.0	20.0	0.38365936279296875	0.1671276092529297	0.41848075754245473
80.0	40.0	0.27734375	0.20834732055664062	0.3468834986666187
80.0	60.0	0.22821044921875	0.31581878662109375	0.3896428045215818
80.0	80.0	0.2536163330078125	0.30792999267578125	0.39892621467839934
80.0	100.0	0.2908782958984375	0.28849029541015625	0.40967893962299085
80.0	120.0	0.44144439697265625	0.139373779296875	0.4629235422551397
80.0	140.0	0.4483642578125	0.236785888671875	0.5070483850264031
80.0	160.0	0.5373687744140625	0.403350830078125	0.6719055676506811
80.0	180.0	0.610870361328125	0.3489837646484375	0.703528440318762
80.0	200.0	0.5852279663085938	0.3606414794921875	0.6874256681853002
80.0	220.0	0.33400726318359375	0.50933837890625	0.6090865587798184
80.0	240.0	0.43624114990234375	0.157196044921875	0.46369918849098635
80.0	260.0	0.909942626953125	-0.922882080078125	1.2960350759434256
80.0	280.0	0.9360198974609375	-1.2493896484375	1.5611238714674642
80.0	300.0	0.8738937377929688	-1.25946044921875	1.532948429693596
80.0	320.0	0.7991790771484375	-1.28533935546875	1.5135337644296707
80.0	340.0	0.765380859375	-0.94903564453125	1.2192114314131322
80.0	360.0	0.7817764282226562	-0.212615966796875	0.8101727797584561
80.0	380.0	0.7913742065429688	0.06463623046875	0.7940094313487231
80.0	400.0	0.7005615234375	0.291839599609375	0.7589181774218029
80.0	420.0	0.5818405151367188	0.3603515625	0.684391433063531
80.0	440.0	0.486297607421875	0.3834228515625	0.6192725135871597
80.0	460.0	0.39736175537109375	0.46429443359375	0.61111838926491
80.0	480.0	0.46758270263671875	0.53485107421875	0.7104218855004462
80.0	500.0	0.6882476806640625	0.6627197265625	0.9554487458333577
80.0	520.0	0.9920730590820312	0.7457275390625	1.2410956921497198
80.0	540.0	1.0582122802734375	0.727294921875	1.2840448331373289
80.0	560.0	1.034149169921875	0.9190673828125	1.3835278673738096
80.0	580.0	0.665679931640625	1.4564208984375	1.6013405649000971
80.0	600.0	0.5160903930664062	1.434326171875	1.5243493238562575
80.0	620.0	0.17780303955078125	1.9803466796875	1.9883125741750975
80.0	640.0	-0.10524749755859375	1.8636474609375	1.8666169651005362
80.0	660.0	-0.27275848388671875	1.8177490234375	1.83809920916695
80.0	680.0	-0.45428466796875	1.8773193359375	1.9315026400800734
80.0	700.0	-0.53753662109375	1.7230224609375	1.8049243806630804
80.0	720.0	-0.5699234008789062	1.7059326171875	1.7986157947859716
80.0	740.0	-0.5926513671875	1.2529296875	1.3860261342586802
80.0	760.0	-0.8023529052734375	-1.4398193359375	1.6482869606777302
80.0	780.0	-1.3813552856445312	-1.6868896484375	2.180307113959792
80.0	800.0	-1.5344009399414062	-1.690673828125	2.2831478790476787
100.0	0.0	0.28223419189453125	0.2759561538696289	0.3947251422608869
100.0	20.0	0.24405670166015625	0.22311782836914062	0.3306739163608098
100.0	40.0	0.196319580078125	0.20287704467773438	0.28231272160358406
100.0	60.0	0.22667694091796875	0.21837234497070312	0.31475215105211285
100.0	80.0	0.4854736328125	0.016021728515625	0.4857379375144528
100.0	100.0	0.6056671142578125	-0.09699249267578125	0.6133842164001676
100.0	120.0	0.7569808959960938	-0.2201385498046875	0.788340699198741
100.0	140.0	0.7545623779296875	-0.155609130859375	0.7704405128195911
100.0	160.0	0.7210235595703125	-0.0230560302734375	0.7213920944863574
100.0	180.0	0.5792312622070312	0.18585205078125	0.6083172197937083
100.0	200.0	0.592742919921875	0.1907501220703125	0.6226795148287355
100.0	220.0	0.42626190185546875	0.3399505615234375	0.5452206830757081
100.0	240.0	0.9218063354492188	-0.1722564697265625	0.9377628759110566
100.0	260.0	0.7720260620117188	-0.981658935546875	1.2488708925122507
100.0	280.0	-0.00142669677734375	-1.026519775390625	1.026520766829251
100.0	300.0	-0.2600555419921875	-1.007904052734375	1.0409128034755015
100.0	320.0	-0.44390106201171875	-1.037811279296875	1.1287605610982996
100.0	340.0	-0.5966033935546875	-0.47174072265625	0.7605753865418012
100.0	360.0	-0.15706634521484375	0.14935302734375	0.21673985230199685
100.0	380.0	0.8113250732421875	0.12261962890625	0.8205388155745877
100.0	400.0	0.7371673583984375	0.358184814453125	0.8195804265555333
100.0	420.0	0.608062744140625	0.419647216796875	0.7388126199363345
100.0	440.0	0.525909423828125	0.419097900390625	0.6724758524906754
100.0	460.0	0.4489898681640625	0.4808349609375	0.6578709306343832
100.0	480.0	0.5180435180664062	0.563018798828125	0.7650877429710161
100.0	500.0	0.7493820190429688	0.719757080078125	1.0390494044016891
100.0	520.0	0.9932861328125	0.73291015625	1.234412669560715
100.0	540.0	1.0465621948242188	0.7130126953125	1.2663646912766013
100.0	560.0	1.2447891235351562	0.8382568359375	1.5007246533149814
100.0	580.0	1.0859298706054688	1.00634765625	1.480533447482048
100.0	600.0	1.0531845092773438	1.05224609375	1.4887644045966082
100.0	620.0	0.171234130859375	1.2425537109375	1.2542969553242636
100.0	640.0	-0.20557403564453125	0.4500732421875	0.49479956291850846
100.0	660.0	-0.21239471435546875	0.264892578125	0.3395284857443487
100.0	680.0	-0.39864349365234375	-0.04736328125	0.4014472760427113
100.0	700.0	-0.5559768676757812	-0.199462890625	0.5906739558564047
100.0	720.0	-0.37316131591796875	-0.1068115234375	0.38814696860425135
100.0	740.0	-1.070281982421875	-1.4913330078125	1.8356409404041893
100.0	760.0	-1.224151611328125	-1.534912109375	1.9632886570810866
100.0	780.0	-1.365692138671875	-1.540283203125	2.058540104894527
100.0	800.0	-1.5120773315429688	-1.5487060546875	2.1644556591419994
120.0	0.0	0.1556396484375	0.39705753326416016	0.4264720212248023
120.0	20.0	0.184814453125	0.2861747741699219	0.34066462019866195
120.0	40.0	0.20494842529296875	0.2098541259765625	0.2933302085013655
120.0	60.0	0.32776641845703125	0.104522705078125	0.34402880830680216
120.0	80.0	0.6825180053710938	-0.28095245361328125	0.7380820475035681
120.0	100.0	0.8091659545898438	-0.37407684326171875	0.8914499575029131
120.0	120.0	0.986114501953125	-0.5067062377929688	1.108680757648731
120.0	140.0	0.9778213500976562	-0.3720703125	1.0462174296725566
120.0	160.0	0.6507034301757812	-0.0081634521484375	0.6507546357833401
120.0	180.0	0.38055419921875	0.2563018798828125	0.45881603303991864
120.0	200.0	0.5678863525390625	0.258331298828125	0.6238829772916924
120.0	220.0	0.7368392944335938	0.349761962890625	0.8156381406644121
120.0	240.0	1.0849151611328125	-0.0752716064453125	1.0875232050823993
120.0	260.0	0.4412841796875	-0.967010498046875	1.0629398057158905
120.0	280.0	-0.47149658203125	-1.076873779296875	1.175570569299983
120.0	300.0	-0.8069000244140625	-0.90484619140625	1.2123672213903718
120.0	320.0	-1.1119003295898438	-0.9942626953125	1.491603382348029
120.0	340.0	-1.3978805541992188	-0.412139892578125	1.4573706923300687
120.0	360.0	-0.7121734619140625	0.10870361328125	0.7204217621609305
120.0	380.0	0.81842041015625	0.130126953125	0.8287007853802966
120.0	400.0	0.7997589111328125	0.40728759765625	0.8974951270847888
120.0	420.0	0.6805267333984375	0.4666748046875	0.8251678666792983
120.0	440.0	0.634735107421875	0.42840576171875	0.7657807475169911
120.0	460.0	0.5954055786132812	0.504180908203125	0.7801962517471769
120.0	480.0	0.6526336669921875	0.632293701171875	0.9086946835066759
120.0	500.0	0.9205780029296875	0.75469970703125	1.1903930053856442
120.0	520.0	0.9015274047851562	0.6441650390625	1.1080163623020425
120.0	540.0	0.7788848876953125	0.6092529296875	0.9888633882457887
120.0	560.0	0.7187423706054688	0.643798828125	0.9649184040107703
120.0	580.0	0.75421142578125	0.9493408203125	1.2124697389587076
120.0	600.0	0.8560409545898438	0.986572265625	1.3061894775397391
120.0	620.0	0.9452972412109375	0.9395751953125	1.3328122230410149
120.0	640.0	0.9069595336914062	0.927490234375	1.2972331057349429
120.0	660.0	0.8766098022460938	0.7564697265625	1.157882201521156
120.0	680.0	0.4608917236328125	0.2012939453125	0.5029318376606283
120.0	700.0	0.082977294921875	-0.02392578125	0.08635782813951885
120.0	720.0	-0.374755859375	-0.4915771484375	0.6181343276358616
120.0	740.0	-1.0213394165039062	-1.3680419921875	1.7072413701913633
120.0	760.0	-1.168487548828125	-1.401123046875	1.824420166587358
120.0	780.0	-1.3327713012695312	-1.406005859375	1.9373001362939384
120.0	800.0	-1.478363037109375	-1.411376953125	2.043903660475137
140.0	0.0	0.183746337890625	0.3874084949493408	0.42877506766034
140.0	20.0	0.2899017333984375	0.2199573516845703	0.3639014311424297
140.0	40.0	0.2335205078125	0.20182418823242188	0.3086500129996497
140.0	60.0	0.323333740234375	0.08607101440429688	0.33459367461823747
140.0	80.0	0.798553466796875	-0.38417816162109375	0.8861605380515829
140.0	100.0	0.9945220947265625	-0.4859619140625	1.106902515499264
140.0	120.0	0.9965667724609375	-0.4126129150390625	1.0786077830380432
140.0	140.0	0.6560821533203125	-0.018218994140625	0.656335069650338
140.0	160.0	0.2664337158203125	0.211090087890625	0.33992050560607673
140.0	180.0	0.100067138671875	0.355438232421875	0.36925569638011424
140.0	200.0	0.6886444091796875	0.3626251220703125	0.7782853599104572
140.0	220.0	1.1780548095703125	0.4510345458984375	1.261445716606765
140.0	240.0	1.0622406005859375	0.034515380859375	1.0628012067404895
140.0	260.0	-0.1243743896484375	-0.74456787109375	0.7548842980652734
140.0	280.0	-1.23583984375	-0.8817138671875	1.5181302523139313
140.0	300.0	-1.6545867919921875	-0.7784423828125	1.8285595411672548
140.0	320.0	-2.1293487548828125	-0.9144287109375	2.31739206594564
140.0	340.0	-2.3765716552734375	-0.33648681640625	2.4002741948086554
140.0	360.0	-1.4829864501953125	-0.1103515625	1.4870865068344497
140.0	380.0	0.6353302001953125	0.105224609375	0.643985001143922
140.0	400.0	0.595062255859375	0.390380859375	0.711685537098241
140.0	420.0	0.55682373046875	0.453948974609375	0.7184165493375262
140.0	440.0	0.58111572265625	0.416961669921875	0.715228996407678
140.0	460.0	0.75262451171875	0.5753173828125	0.9473297982255765
140.0	480.0	0.9270477294921875	0.702606201171875	1.1632166464944496
140.0	500.0	0.8942108154296875	0.727142333984375	1.1525402189527578
140.0	520.0	0.7598419189453125	0.5223388671875	0.9220616215639905
140.0	540.0	0.5096435546875	0.4521484375	0.6813037225556619
140.0	560.0	0.219085693359375	0.4781494140625	0.5259519019863605
140.0	580.0	0.4320831298828125	0.9273681640625	1.0230872606214874
140.0	600.0	0.848907470703125	0.3876953125	0.9332478497966388
140.0	620.0	0.927215576171875	0.3092041015625	0.9774128611384316
140.0	640.0	0.909912109375	0.2607421875	0.9465339587830682
140.0	660.0	0.961334228515625	0.097412109375	0.9662570144473047
140.0	680.0	0.8410186767578125	-0.6341552734375	1.05331159942538
140.0	700.0	0.265106201171875	-0.412353515625	0.4902210927204987
140.0	720.0	-0.0650482177734375	-0.4755859375	0.48001380665899024
140.0	740.0	-0.60400390625	-1.068359375	1.227278482218135
140.0	760.0	-1.018310546875	-1.2496337890625	1.6119990622340827
140.0	780.0	-1.2269744873046875	-1.257080078125	1.7566208228628502
140.0	800.0	-1.38531494140625	-1.263671875	1.8750904230328247
160.0	0.0	0.42901611328125	0.15268659591674805	0.4553767912702564
160.0	20.0	0.4480133056640625	0.07198524475097656	0.4537596252575792
160.0	40.0	0.386444091796875	0.057407379150390625	0.3906848387967317
160.0	60.0	0.561279296875	-0.171875	0.5870055065546612
160.0	80.0	0.9849700927734375	-0.5169754028320312	1.112398152997143
160.0	100.0	1.05828857421875	-0.4893798828125	1.165961995960216
160.0	120.0	0.7367401123046875	-0.11956024169921875	0.7463783520935606
160.0	140.0	0.4979400634765625	0.10235595703125	0.5083513044685006
160.0	160.0	0.15045166015625	0.2511749267578125	0.2927875439214657
160.0	180.0	0.4307098388671875	0.4146270751953125	0.5978516344228039
160.0	200.0	0.9789581298828125	0.498870849609375	1.09874070856305
160.0	220.0	1.4235687255859375	0.55096435546875	1.5264696647701406
160.0	240.0	0.90966796875	0.1815032958984375	0.9275986523231622
160.0	260.0	-0.7048797607421875	-0.540802001953125	0.8884381140070879
160.0	280.0	-2.2204437255859375	-0.93536376953125	2.4094139785113033
160.0	300.0	-2.63330078125	-0.785308837890625	2.7479051976734903
160.0	320.0	-3.0769500732421875	-0.95672607421875	3.2222579869270436
160.0	340.0	-3.3132171630859375	-0.608612060546875	3.3686520464438505
160.0	360.0	-2.1351318359375	-0.15570068359375	2.1408014059471747
160.0	380.0	0.3401641845703125	-0.00177001953125	0.34016878962292624
160.0	400.0	0.3506011962890625	0.28564453125	0.45223223798437234
160.0	420.0	0.46929931640625	0.36407470703125	0.5939631644127976
160.0	440.0	0.8784027099609375	0.39422607421875	0.9628112579631827
160.0	460.0	1.155853271484375	0.654449462890625	1.3282698839765057
160.0	480.0	1.124908447265625	0.648040771484375	1.2982202649148655
160.0	500.0	1.0509796142578125	0.433624267578125	1.1369204699618025
160.0	520.0	0.780059814453125	0.22802734375	0.8127052255414163
160.0	540.0	0.411773681640625	0.1500244140625	0.43825208465753046
160.0	560.0	0.100830078125	0.255126953125	0.2743291214317932
160.0	580.0	0.3260498046875	0.9530029296875	1.0072353543882955
160.0	600.0	0.735931396484375	0.2706298828125	0.7841145029921012
160.0	620.0	0.8571014404296875	0.1201171875	0.8654773353009051
160.0	640.0	0.8289794921875	0.08056640625	0.8328853128033207
160.0	660.0	0.78765869140625	-0.079833984375	0.7916941828818713
160.0	680.0	0.699462890625	-1.039794921875	1.2531647197868754
160.0	700.0	0.2607879638671875	-0.709228515625	0.7556556421238674
160.0	720.0	-0.0409698486328125	-0.62890625	0.6302393194541721
160.0	740.0	-0.3235931396484375	-0.788818359375	0.8526118249910681
160.0	760.0	-0.58099365234375	-1.024169921875	1.1774878568109202
160.0	780.0	-0.7541351318359375	-1.031494140625	1.277771481608865
160.0	800.0	-0.907501220703125	-1.03759765625	1.3784655823897654
180.0	0.0	0.78387451171875	-0.2274932861328125	0.8162183809237663
180.0	20.0	0.72076416015625	-0.1862812042236328	0.7444472188226317
180.0	40.0	0.6931915283203125	-0.23371124267578125	0.7315295208589387
180.0	60.0	0.8621063232421875	-0.393035888671875	0.9474727026982116
180.0	80.0	0.8390350341796875	-0.35773468017578125	0.9121150640030993
180.0	100.0	0.9085540771484375	-0.39028167724609375	0.9888327961273701
180.0	120.0	0.4263458251953125	-0.00406646728515625	0.42636521764521695
180.0	140.0	0.2353057861328125	0.2011260986328125	0.30954889846167555
180.0	160.0	0.2377471923828125	0.356414794921875	0.4284334645252542
180.0	180.0	0.525787353515625	0.4956817626953125	0.7226013776527809
180.0	200.0	0.853668212890625	0.6064453125	1.0471510563204796
180.0	220.0	1.1055908203125	0.6417388916015625	1.2783426250240069
180.0	240.0	0.6199951171875	0.385284423828125	0.7299575553283301
180.0	260.0	-0.7270660400390625	-0.40008544921875	0.8298755287720277
180.0	280.0	-2.1914520263671875	-1.08880615234375	2.4470310217180438
180.0	300.0	-2.5222625732421875	-0.856597900390625	2.663750823806898
180.0	320.0	-2.817108154296875	-0.98455810546875	2.984200565654085
180.0	340.0	-2.85589599609375	-0.7061767578125	2.94190882825741
180.0	360.0	-1.7210540771484375	-0.161041259765625	1.7285720765464654
180.0	380.0	0.1446533203125	-0.01812744140625	0.14578472899919165
180.0	400.0	0.0788421630859375	0.176666259765625	0.19346072991603452
180.0	420.0	0.61834716796875	0.294677734375	0.6849731288681014
180.0	440.0	1.0547027587890625	0.333831787109375	1.1062737326186038
180.0	460.0	1.1347198486328125	0.629119873046875	1.2974517137619377
180.0	480.0	1.23101806640625	0.2952880859375	1.2659385978455728
180.0	500.0	1.0996856689453125	0.060943603515625	1.101373094502117
180.0	520.0	0.986175537109375	-0.05810546875	0.9878858413256166
180.0	540.0	0.755706787109375	-0.1949462890625	0.7804465412200979
180.0	560.0	0.4409332275390625	-0.1514892578125	0.46623074371023276
180.0	580.0	0.1461334228515625	0.647216796875	0.6635092760703867
180.0	600.0	0.4592132568359375	0.19140625	0.4975069525071295
180.0	620.0	0.5886383056640625	0.0140380859375	0.5888056748638272
180.0	640.0	0.5390472412109375	-0.0145263671875	0.5392429356058257
180.0	660.0	0.5208587646484375	-0.09619140625	0.5296665359898141
180.0	680.0	0.3972625732421875	-1.1019287109375	1.1713515424873033
180.0	700.0	0.26220703125	-0.876708984375	0.9150798711155123
180.0	720.0	0.2626800537109375	-0.84130859375	0.881363126375947
180.0	740.0	-0.1490478515625	-0.595947265625	0.6143031869210116
180.0	760.0	-0.4549102783203125	-0.8424072265625	0.9573887907669419
180.0	780.0	-0.6529998779296875	-0.8548583984375	1.0757284610696671
180.0	800.0	-0.8611297607421875	-0.864013671875	1.219862324208276
200.0	0.0	0.9808197021484375	-0.3594024181365967	1.0445943644711964
200.0	20.0	0.94940185546875	-0.32092857360839844	1.0021771462799511
200.0	40.0	0.8935089111328125	-0.36794281005859375	0.9663022745226043
200.0	60.0	0.810546875	-0.32550811767578125	0.8734653806792206
200.0	80.0	0.67840576171875	-0.1751861572265625	0.7006600939235852
200.0	100.0	0.64166259765625	-0.22939300537109375	0.6814338120053548
200.0	120.0	-0.2150421142578125	0.05452728271484375	0.22184755005348736
200.0	140.0	0.18499755859375	0.28472900390625	0.3395507360485224
200.0	160.0	0.470458984375	0.41363525390625	0.6264389669019995
200.0	180.0	0.5537872314453125	0.509124755859375	0.7522554850187084
200.0	200.0	0.695068359375	0.6226348876953125	0.9331635588575073
200.0	220.0	0.6932373046875	0.623046875	0.9320758386835566
200.0	240.0	0.281036376953125	0.46319580078125	0.5417857464277944
200.0	260.0	-0.6128082275390625	-0.187774658203125	0.6409315454889608
200.0	280.0	-2.1152191162109375	-1.17254638671875	2.418474093016375
200.0	300.0	-1.9252777099609375	-0.8837890625	2.1184374825486496
200.0	320.0	-2.0793914794921875	-0.986602783203125	2.3015764112470523
200.0	340.0	-1.8366241455078125	-0.85223388671875	2.024719943482073
200.0	360.0	-0.6887054443359375	-0.466217041015625	0.8316691159297224
200.0	380.0	0.1568603515625	-0.1534423828125	0.21943047813712865
200.0	400.0	0.2219085693359375	-0.0006103515625	0.221909408709393
200.0	420.0	0.7401275634765625	0.232940673828125	0.7759189182777115
200.0	440.0	0.94329833984375	0.375518798828125	1.0152960781098745
200.0	460.0	1.007720947265625	0.594970703125	1.1702528124875349
200.0	480.0	1.1538543701171875	0.093292236328125	1.157619690916509
200.0	500.0	1.1035003662109375	-0.137451171875	1.1120278246867226
200.0	520.0	0.954803466796875	-0.2125244140625	0.97816986601507
200.0	540.0	0.7037811279296875	-0.3260498046875	0.7756393177029772
200.0	560.0	0.471527099609375	-0.3570556640625	0.5914613705941769
200.0	580.0	0.2610321044921875	0.4644775390625	0.532801223599549
200.0	600.0	0.6243743896484375	0.0718994140625	0.6285005204384398
200.0	620.0	0.7582855224609375	-0.0928955078125	0.7639545202075836
200.0	640.0	0.747100830078125	-0.125	0.7574857426403637
200.0	660.0	0.74896240234375	-0.19580078125	0.7741334678610864
200.0	680.0	0.6385498046875	-1.104736328125	1.2760047835903876
200.0	700.0	0.568359375	-1.023681640625	1.1708785080028936
200.0	720.0	0.4832000732421875	-0.9649658203125	1.0791855008072668
200.0	740.0	-0.0820770263671875	-0.610595703125	0.6160874539641211
200.0	760.0	-0.4161529541015625	-0.6832275390625	0.7999894695187288
200.0	780.0	-0.6246185302734375	-0.698486328125	0.937033328616701
200.0	800.0	-0.8897705078125	-0.718994140625	1.1439598466843128
220.0	0.0	0.941436767578125	-0.3249680995941162	0.9959455070945197
220.0	20.0	0.880889892578125	-0.31458091735839844	0.9353759438922684
220.0	40.0	0.741607666015625	-0.34112548828125	0.8163017389717261
220.0	60.0	0.622955322265625	-0.19657516479492188	0.653234359899431
220.0	80.0	0.43121337890625	-0.07088470458984375	0.4370007088009521
220.0	100.0	-0.2168121337890625	-0.1421661376953125	0.25926571710384094
220.0	120.0	-0.4068756103515625	0.08443450927734375	0.415544159694084
220.0	140.0	0.1646575927734375	0.259490966796875	0.30732342036870547
220.0	160.0	0.42840576171875	0.3770904541015625	0.5707264732324452
220.0	180.0	0.4734649658203125	0.4808502197265625	0.6748229454236964
220.0	200.0	0.5275421142578125	0.56591796875	0.7736690698675558
220.0	220.0	0.45745849609375	0.527496337890625	0.6982267984948558
220.0	240.0	0.0485687255859375	0.4342498779296875	0.436957523778903
220.0	260.0	-0.6607208251953125	-0.00653076171875	0.6607531004054402
220.0	280.0	-2.2071990966796875	-1.452117919921875	2.6420398001812657
220.0	300.0	-1.8969879150390625	-1.03485107421875	2.160897937343629
220.0	320.0	-2.01953125	-1.164337158203125	2.3311343778725178
220.0	340.0	-1.6454010009765625	-1.08355712890625	1.9701371793908742
220.0	360.0	-0.6849517822265625	-0.542205810546875	0.8735823286709375
220.0	380.0	-0.078521728515625	-0.34100341796875	0.3499271251495824
220.0	400.0	0.1170196533203125	-0.194915771484375	0.22734501805967777
220.0	420.0	0.761993408203125	0.082122802734375	0.7664059687097715
220.0	440.0	1.00384521484375	0.25152587890625	1.0348770376833454
220.0	460.0	1.085601806640625	0.294586181640625	1.1248610140790694
220.0	480.0	1.135772705078125	0.03118896484375	1.1362008577397336
220.0	500.0	1.029022216796875	-0.127166748046875	1.036850087751538
220.0	520.0	0.8801727294921875	-0.16455078125	0.895422243051686
220.0	540.0	0.6455078125	-0.26025390625	0.6959974365735258
220.0	560.0	0.500885009765625	-0.2840576171875	0.5758250801156116
220.0	580.0	0.8866119384765625	0.4635009765625	1.0004568380112953
220.0	600.0	0.960113525390625	-0.06591796875	0.9623737113212
220.0	620.0	0.8935546875	-0.232421875	0.9232875540868827
220.0	640.0	0.838714599609375	-0.2781982421875	0.88364950152995
220.0	660.0	0.656280517578125	-0.3780517578125	0.7573818385317493
220.0	680.0	0.6983642578125	-1.0501708984375	1.2611786362427133
220.0	700.0	0.7397308349609375	-1.06640625	1.2978536120191169
220.0	720.0	0.603485107421875	-0.97802734375	1.149230942849466
220.0	740.0	0.45806884765625	-0.917724609375	1.0256927063431918
220.0	760.0	-0.0521087646484375	-0.736328125	0.7381696492129718
220.0	780.0	-0.2918701171875	-0.713623046875	0.7710032544277641
220.0	800.0	-0.571685791015625	-0.659912109375	0.8731028781013855
240.0	0.0	0.8184814453125	-0.18428301811218262	0.8389708618810154
240.0	20.0	0.712860107421875	-0.20766448974609375	0.7424917999917795
240.0	40.0	0.57196044921875	-0.23590087890625	0.6186986181811428
240.0	60.0	0.4945220947265625	-0.13480377197265625	0.512566248509208
240.0	80.0	0.161529541015625	-0.09130096435546875	0.1855469178212267
240.0	100.0	-0.6910247802734375	-0.13947296142578125	0.7049595406268576
240.0	120.0	-0.3804168701171875	0.0760345458984375	0.38794103577700917
240.0	140.0	0.099334716796875	0.2083587646484375	0.23082625666708353
240.0	160.0	0.3326263427734375	0.286285400390625	0.4388617258131003
240.0	180.0	0.36468505859375	0.436126708984375	0.5685083097467165
240.0	200.0	0.341796875	0.4753570556640625	0.5854822235810172
240.0	220.0	0.1378326416015625	0.477294921875	0.4967980269068378
240.0	240.0	-0.2359161376953125	0.387451171875	0.45362411158621674
240.0	260.0	-0.6621246337890625	0.06060791015625	0.6648927352917974
240.0	280.0	-0.54486083984375	-0.260589599609375	0.6039704249545759
240.0	300.0	-0.46240234375	-0.287811279296875	0.5446570113346536
240.0	320.0	-0.5613861083984375	-0.40191650390625	0.6904283009950888
240.0	340.0	-0.4175567626953125	-0.428375244140625	0.598213172594126
240.0	360.0	-0.364501953125	-0.440460205078125	0.5717227178356686
240.0	380.0	-0.16497802734375	-0.791168212890625	0.8081861732266771
240.0	400.0	0.135498046875	-0.74951171875	0.7616610382909965
240.0	420.0	0.81915283203125	-0.4345703125	0.9272878294958717
240.0	440.0	1.0435028076171875	-0.356109619140625	1.1025933839586712
240.0	460.0	1.0851898193359375	-0.279022216796875	1.1204866538502845
240.0	480.0	1.0446624755859375	-0.158721923828125	1.0566514737608805
240.0	500.0	0.937530517578125	-0.19915771484375	0.9584504508695749
240.0	520.0	0.831085205078125	-0.0924072265625	0.8362067409562794
240.0	540.0	0.681396484375	-0.1162109375	0.691235235584268
240.0	560.0	0.690704345703125	-0.0755615234375	0.6948251844869887
240.0	580.0	1.01226806640625	0.311279296875	1.059047420528865
240.0	600.0	0.7890777587890625	-0.2813720703125	0.8377433684413815
240.0	620.0	0.6608428955078125	-0.41552734375	0.7806255862749313
240.0	640.0	0.549530029296875	-0.4798583984375	0.7295528326653435
240.0	660.0	0.450836181640625	-0.5487060546875	0.7101630778398863
240.0	680.0	0.801788330078125	-0.890869140625	1.1985459323561172
240.0	700.0	0.7834320068359375	-1.0645751953125	1.3217738292951755
240.0	720.0	0.642242431640625	-0.933837890625	1.1333704367798785
240.0	740.0	0.476593017578125	-0.9322509765625	1.0470113598743607
240.0	760.0	0.14385986328125	-0.9202880859375	0.9314643425176335
240.0	780.0	-0.1279144287109375	-0.7760009765625	0.7864728963533322
240.0	800.0	-0.3045806884765625	-0.7744140625	0.8321577590761325
260.0	0.0	0.619384765625	-0.015502691268920898	0.6195787450557965
260.0	20.0	0.610015869140625	-0.12051582336425781	0.6218065810881686
260.0	40.0	0.446533203125	-0.13383102416992188	0.46615731735482036
260.0	60.0	0.511962890625	-0.12962722778320312	0.5281185658162986
260.0	80.0	0.00128173828125	-0.09572601318359375	0.0957345938156484
260.0	100.0	-0.66571044921875	-0.0368804931640625	0.6667312599354064
260.0	120.0	-0.29547119140625	0.0717315673828125	0.30405368392805865
260.0	140.0	0.00262451171875	0.1612091064453125	0.16123046877888172
260.0	160.0	0.1824951171875	0.2194061279296875	0.2853831052644458
260.0	180.0	0.3131103515625	0.35321044921875	0.4720124084098887
260.0	200.0	0.294189453125	0.441864013671875	0.5308401274472433
260.0	220.0	0.11236572265625	0.44482421875	0.4587969498750064
260.0	240.0	-0.1744384765625	0.3087158203125	0.35459024213402385
260.0	260.0	-0.448394775390625	0.060943603515625	0.4525174001152649
260.0	280.0	-0.585357666015625	-0.1722412109375	0.6101726246796692
260.0	300.0	-0.511688232421875	-0.31573486328125	0.6012598033215362
260.0	320.0	-0.5780029296875	-0.44110107421875	0.7270884020559455
260.0	340.0	-0.491729736328125	-0.5225830078125	0.7175591499268104
260.0	360.0	-0.35888671875	-0.61181640625	0.7093088127549287
260.0	380.0	-0.06060791015625	-0.82647705078125	0.8286963462219324
260.0	400.0	0.17864990234375	-0.857391357421875	0.8758057589381089
260.0	420.0	0.58154296875	-0.864166259765625	1.0416215958878123
260.0	440.0	0.651885986328125	-0.864715576171875	1.0829073676198024
260.0	460.0	0.609466552734375	-0.814453125	1.0172430249081035
260.0	480.0	0.565704345703125	-0.59771728515625	0.8229747017508853
260.0	500.0	0.456298828125	-0.5291748046875	0.6987378581873906
260.0	520.0	0.497894287109375	-0.174072265625	0.5274465610808107
260.0	540.0	0.50933837890625	-0.144287109375	0.5293811048371861
260.0	560.0	0.42413330078125	-0.145751953125	0.44847819196851757
260.0	580.0	0.9398193359375	0.1151123046875	0.9468427677774549
260.0	600.0	0.807952880859375	-0.2821044921875	0.8557866569427982
260.0	620.0	0.61737060546875	-0.41064453125	0.7414684049522159
260.0	640.0	0.44476318359375	-0.489990234375	0.6617436960510581
260.0	660.0	0.32220458984375	-0.5145263671875	0.6070858096245911
260.0	680.0	0.49298095703125	-0.766845703125	0.9116372943208954
260.0	700.0	0.589569091796875	-1.0252685546875	1.1826949409011553
260.0	720.0	0.511962890625	-0.8702392578125	1.0096644824966146
260.0	740.0	0.390869140625	-0.9227294921875	1.002101991239179
260.0	760.0	0.14154052734375	-0.943359375	0.9539185663782509
260.0	780.0	-0.14996337890625	-0.6934814453125	0.709510768068881
260.0	800.0	-0.42010498046875	-0.705810546875	0.821374897774844
280.0	0.0	0.360870361328125	0.2068779468536377	0.4159638236427154
280.0	20.0	0.272491455078125	0.12296104431152344	0.29894984781527195
280.0	40.0	0.144683837890625	0.07794189453125	0.16434217921726957
280.0	60.0	0.4239501953125	-0.05104827880859375	0.42701252308899185
280.0	80.0	-0.529296875	-0.03964996337890625	0.5307798992809677
280.0	100.0	-0.57379150390625	0.050811767578125	0.5760369134694491
280.0	120.0	-0.30987548828125	0.08794403076171875	0.32211328874195994
280.0	140.0	-0.15936279296875	0.11956787109375	0.1992309603969531
280.0	160.0	0.017486572265625	0.163330078125	0.1642634914700145
280.0	180.0	0.174163818359375	0.219696044921875	0.280355823516887
280.0	200.0	0.233673095703125	0.2773284912109375	0.3626488765911413
280.0	220.0	0.241455078125	0.301727294921875	0.3864452293058125
280.0	240.0	0.091796875	0.1293792724609375	0.1586368885293932
280.0	260.0	-0.1741943359375	-0.104400634765625	0.20308411856216632
280.0	280.0	-0.256500244140625	-0.35528564453125	0.43820116893292965
280.0	300.0	-0.29473876953125	-0.4434814453125	0.532491065278338
280.0	320.0	-0.263336181640625	-0.5135498046875	0.5771302681852977
280.0	340.0	-0.154754638671875	-0.592071533203125	0.6119621709059815
280.0	360.0	-0.05816650390625	-0.67059326171875	0.6731111831185601
280.0	380.0	0.09808349609375	-0.766387939453125	0.7726388845671562
280.0	400.0	0.195953369140625	-0.829681396484375	0.8525074442782449
280.0	420.0	0.203460693359375	-0.88568115234375	0.9087504373364728
280.0	440.0	0.189788818359375	-0.8785400390625	0.8988060946668013
280.0	460.0	0.140289306640625	-0.837310791015625	0.848982008236287
280.0	480.0	0.121734619140625	-0.82958984375	0.8384739866868038
280.0	500.0	0.134246826171875	-0.8076171875	0.8186988041292302
280.0	520.0	0.188140869140625	-0.7635498046875	0.7863874941015461
280.0	540.0	0.162811279296875	-0.8265380859375	0.8424207500836569
280.0	560.0	0.056854248046875	-0.828125	0.8300743467581537
280.0	580.0	0.925994873046875	-0.1104736328125	0.9325614877614715
280.0	600.0	0.6156005859375	-0.229736328125	0.6570714282838289
280.0	620.0	0.3167724609375	-0.397705078125	0.5084428396337314
280.0	640.0	0.15533447265625	-0.4884033203125	0.5125100991079783
280.0	660.0	0.0989990234375	-0.480712890625	0.49080106953288305
280.0	680.0	0.3228759765625	-0.712646484375	0.7823770880676627
280.0	700.0	0.4862060546875	-1.0150146484375	1.1254559361243273
280.0	720.0	0.395477294921875	-0.8118896484375	0.9030875328774565
280.0	740.0	0.332855224609375	-0.862060546875	0.9240892743821787
280.0	760.0	0.19891357421875	-0.845458984375	0.868543323196307
280.0	780.0	-0.002166748046875	-0.4913330078125	0.49133778540142503
280.0	800.0	-0.0372314453125	-0.4779052734375	0.4793533466029306
300.0	0.0	0.238311767578125	0.22024273872375488	0.3244986325498929
300.0	20.0	0.09210205078125	0.13712692260742188	0.1651865026625778
300.0	40.0	-0.029541015625	0.08568572998046875	0.09063507006916414
300.0	60.0	0.159332275390625	-0.06951141357421875	0.17383500970241883
300.0	80.0	-0.67889404296875	-0.00084686279296875	0.6788945711633325
300.0	100.0	-0.446136474609375	0.107513427734375	0.4589083689802096
300.0	120.0	-0.17315673828125	0.0887451171875	0.19457376965260353
300.0	140.0	-0.110260009765625	0.0840606689453125	0.13864871372302429
300.0	160.0	-0.070343017578125	0.1331329345703125	0.15057396318520513
300.0	180.0	0.003448486328125	0.0677947998046875	0.06788244941450568
300.0	200.0	0.0447998046875	0.11968994140625	0.12779947016271118
300.0	220.0	0.07647705078125	0.17535400390625	0.19130542590880958
300.0	240.0	0.1243896484375	-0.058624267578125	0.13751214269102363
300.0	260.0	0.24609375	-0.175048828125	0.30200037420009646
300.0	280.0	0.412872314453125	-0.304901123046875	0.5132526111741914
300.0	300.0	0.391815185546875	-0.378753662109375	0.5449527283961377
300.0	320.0	0.308837890625	-0.415802001953125	0.5179499469195127
300.0	340.0	0.2630615234375	-0.485015869140625	0.5517624112165437
300.0	360.0	0.199249267578125	-0.541412353515625	0.5769121312381525
300.0	380.0	0.24176025390625	-0.628143310546875	0.6730616903030526
300.0	400.0	0.246612548828125	-0.689361572265625	0.7321455637754277
300.0	420.0	0.19683837890625	-0.751373291015625	0.7767285046025358
300.0	440.0	0.201995849609375	-0.7554931640625	0.7820308460697575
300.0	460.0	0.140625	-0.7156982421875	0.7293828655070513
300.0	480.0	0.154083251953125	-0.730194091796875	0.7462741186906546
300.0	500.0	0.0587158203125	-0.656707763671875	0.6593274106404837
300.0	520.0	0.094329833984375	-0.6363525390625	0.6433060481223617
300.0	540.0	0.010711669921875	-0.7183837890625	0.7184636443553074
300.0	560.0	-0.1923828125	-0.714599609375	0.740043071898057
300.0	580.0	0.225372314453125	-0.677734375	0.7142244487404494
300.0	600.0	0.050506591796875	-0.310302734375	0.31438623184792613
300.0	620.0	0.01837158203125	-0.436279296875	0.43666593628090034
300.0	640.0	-0.01153564453125	-0.499755859375	0.4998889777484558
300.0	660.0	-0.0137939453125	-0.481201171875	0.48139883749460544
300.0	680.0	0.286590576171875	-0.69482421875	0.7516081780502891
300.0	700.0	0.3739013671875	-1.0078125	1.0749364016261296
300.0	720.0	0.33441162109375	-0.7681884765625	0.8378213818266782
300.0	740.0	0.252960205078125	-0.791748046875	0.8311761757194104
300.0	760.0	0.136932373046875	-0.7601318359375	0.7723670648040107
300.0	780.0	-0.085540771484375	-0.3157958984375	0.3271762110179924
300.0	800.0	-0.105316162109375	-0.37939453125	0.39374065619879206
320.0	0.0	0.0574951171875	0.01658320426940918	0.059838876696051944
320.0	20.0	-0.12841796875	-0.0398712158203125	0.13446519456300174
320.0	40.0	-0.310821533203125	0.010051727294921875	0.3109840232622133
320.0	60.0	-0.59332275390625	-0.1186065673828125	0.6050614911967461
320.0	80.0	-0.47698974609375	0.01038360595703125	0.47710275324216167
320.0	100.0	-0.277496337890625	0.0991363525390625	0.29467309673171255
320.0	120.0	-0.1588134765625	0.06113433837890625	0.1701738160437567
320.0	140.0	-0.0982666015625	0.004241943359375	0.0983581164221198
320.0	160.0	-0.122406005859375	-0.00311279296875	0.12244557872994699
320.0	180.0	-0.05816650390625	-0.069671630859375	0.09076055488636466
320.0	200.0	0.0623779296875	-0.06158447265625	0.08765645090035928
320.0	220.0	0.124298095703125	-0.02734375	0.1272701742730233
320.0	240.0	0.340301513671875	0.0262451171875	0.34131206598002795
320.0	260.0	0.62353515625	-0.085235595703125	0.6293339319110154
320.0	280.0	0.897003173828125	-0.175994873046875	0.9141055131638334
320.0	300.0	0.865203857421875	-0.237213134765625	0.8971330928034184
320.0	320.0	0.783172607421875	-0.301239013671875	0.8391092159987176
320.0	340.0	0.6328125	-0.390869140625	0.743794558496616
320.0	360.0	0.468505859375	-0.479583740234375	0.6704463469703595
320.0	380.0	0.410186767578125	-0.55560302734375	0.6906141529752562
320.0	400.0	0.326019287109375	-0.61077880859375	0.6923433603310613
320.0	420.0	0.2091064453125	-0.6280517578125	0.6619475175288451
320.0	440.0	0.210784912109375	-0.640350341796875	0.6741504575481141
320.0	460.0	0.09326171875	-0.619354248046875	0.6263365171837852
320.0	480.0	-0.001312255859375	-0.609375	0.6093764129341079
320.0	500.0	-0.108673095703125	-0.497222900390625	0.5089601697604302
320.0	520.0	-0.25640869140625	-0.498291015625	0.5603921424157012
320.0	540.0	-0.443572998046875	-0.5401611328125	0.6989499653033658
320.0	560.0	-0.6529541015625	-0.546875	0.8517166925523366
320.0	580.0	-0.75604248046875	-0.7685546875	1.078089300545907
320.0	600.0	-0.77886962890625	-0.4423828125	0.8957345877144467
320.0	620.0	-0.30279541015625	-0.5489501953125	0.6269221461595719
320.0	640.0	-0.21148681640625	-0.5999755859375	0.6361582957367587
320.0	660.0	-0.1240234375	-0.5772705078125	0.5904430982232056
320.0	680.0	0.154266357421875	-0.772705078125	0.7879538354449301
320.0	700.0	0.4190673828125	-1.085205078125	1.1633088725379883
320.0	720.0	0.405517578125	-0.8248291015625	0.9191232523186248
320.0	740.0	0.261993408203125	-0.8089599609375	0.8503274453655432
320.0	760.0	0.18701171875	-0.7027587890625	0.7272161291902295
320.0	780.0	0.000457763671875	-0.26513671875	0.26513711391862116
320.0	800.0	-0.0938720703125	-0.3343505859375	0.3472783896263983
340.0	0.0	-0.876739501953125	-0.727603554725647	1.1393327376734206
340.0	20.0	-1.041961669921875	-0.5457515716552734	1.1762350528489547
340.0	40.0	-1.185333251953125	-0.15972518920898438	1.1960464264624582
340.0	60.0	-0.566375732421875	-0.005481719970703125	0.5664022594678207
340.0	80.0	-0.428253173828125	0.07672882080078125	0.4350725144563153
340.0	100.0	-0.284210205078125	0.1236114501953125	0.30992778399159066
340.0	120.0	-0.1817626953125	0.083099365234375	0.19985790429607922
340.0	140.0	-0.16192626953125	0.001373291015625	0.16193209284302051
340.0	160.0	-0.18359375	-0.0364227294921875	0.1871717934484883
340.0	180.0	-0.138916015625	-0.068634033203125	0.15494608711049437
340.0	200.0	0.0416259765625	-0.0726165771484375	0.08370118996487907
340.0	220.0	0.171844482421875	-0.0426788330078125	0.17706498503586432
340.0	240.0	0.379730224609375	0.1275634765625	0.4005839288271534
340.0	260.0	0.5791015625	0.002166748046875	0.5791056160037131
340.0	280.0	0.89208984375	-0.078704833984375	0.8955549900561146
340.0	300.0	0.889678955078125	-0.20513916015625	0.9130228464493734
340.0	320.0	0.766845703125	-0.294677734375	0.821515246077429
340.0	340.0	0.634490966796875	-0.4195556640625	0.7606613847131708
340.0	360.0	0.4742431640625	-0.548187255859375	0.7248557416111451
340.0	380.0	0.43194580078125	-0.599945068359375	0.7392639987590972
340.0	400.0	0.37213134765625	-0.63525390625	0.7362263682552674
340.0	420.0	0.148712158203125	-0.4742431640625	0.4970129622630003
340.0	440.0	0.059539794921875	-0.386077880859375	0.3906419297364336
340.0	460.0	-0.0050048828125	-0.370849609375	0.3708833800880769
340.0	480.0	-0.0872802734375	-0.342803955078125	0.35374057973114975
340.0	500.0	-0.221710205078125	-0.3505859375	0.4148082865716862
340.0	520.0	-0.299407958984375	-0.4473876953125	0.538331566806387
340.0	540.0	-0.53070068359375	-0.4610595703125	0.7030072140053903
340.0	560.0	-0.76025390625	-0.4552001953125	0.8861112908551171
340.0	580.0	-0.899200439453125	-0.629638671875	1.0977277838486221
340.0	600.0	-1.01654052734375	-0.4681396484375	1.1191556523430937
340.0	620.0	-0.531158447265625	-0.7034912109375	0.8814925864509241
340.0	640.0	-0.399505615234375	-0.7515869140625	0.8511683887420798
340.0	660.0	-0.275634765625	-0.757568359375	0.8061540443037409
340.0	680.0	0.20684814453125	-0.8687744140625	0.893059425472718
340.0	700.0	0.41607666015625	-1.0809326171875	1.1582465670256044
340.0	720.0	0.41009521484375	-0.8251953125	0.9214799992456234
340.0	740.0	0.310699462890625	-0.7242431640625	0.7880750706194075
340.0	760.0	0.182830810546875	-0.57373046875	0.6021575840735729
340.0	780.0	-0.024017333984375	-0.244140625	0.2453191331859536
340.0	800.0	-0.100860595703125	-0.1624755859375	0.1912359165829557
360.0	0.0	-1.49029541015625	-1.0327503681182861	1.8131612538274804
360.0	20.0	-1.63623046875	-0.5543613433837891	1.7275898372889684
360.0	40.0	-1.646514892578125	-0.15950393676757812	1.6542227169658594
360.0	60.0	-0.651702880859375	0.00669097900390625	0.6517372278153516
360.0	80.0	-0.497467041015625	0.1054229736328125	0.5085149557942482
360.0	100.0	-0.45306396484375	0.1022491455078125	0.4644586569297816
360.0	120.0	-0.374298095703125	0.0585784912109375	0.378854198973082
360.0	140.0	-0.35455322265625	0.0050506591796875	0.35458919449707116
360.0	160.0	-0.318603515625	-0.047515869140625	0.32212723881844985
360.0	180.0	-0.2647705078125	-0.0435638427734375	0.268330449640882
360.0	200.0	-0.022674560546875	-0.069580078125	0.07318143868410215
360.0	220.0	0.18792724609375	-0.05780029296875	0.1966151664843132
360.0	240.0	0.365753173828125	0.17303466796875	0.40461880886138024
360.0	260.0	0.48028564453125	0.005157470703125	0.4803133350708179
360.0	280.0	0.424468994140625	-0.536712646484375	0.6842765463487811
360.0	300.0	0.49871826171875	-0.6884765625	0.8501293323274924
360.0	320.0	0.447235107421875	-0.857818603515625	0.9674047745634466
360.0	340.0	0.347442626953125	-1.011566162109375	1.0695711660982539
360.0	360.0	0.447265625	-0.92755126953125	1.02975623179259
360.0	380.0	0.512237548828125	-0.783233642578125	0.9358644374564319
360.0	400.0	0.45013427734375	-0.745452880859375	0.8708162063382385
360.0	420.0	0.104705810546875	-0.449005126953125	0.46105196105479257
360.0	440.0	-0.115081787109375	-0.21075439453125	0.24012753390338495
360.0	460.0	-0.251556396484375	-0.180694580078125	0.3097275445965599
360.0	480.0	-0.36566162109375	-0.183807373046875	0.40925978488889214
360.0	500.0	-0.4320068359375	-0.24017333984375	0.4942804259410153
360.0	520.0	-0.403472900390625	-0.3974609375	0.5663617026141529
360.0	540.0	-0.54046630859375	-0.4217529296875	0.6855504098350055
360.0	560.0	-0.675933837890625	-0.4210205078125	0.796332104843353
360.0	580.0	-0.610626220703125	-0.5333251953125	0.8107404919980855
360.0	600.0	-0.742828369140625	-0.34375	0.8185096508289444
360.0	620.0	-0.69024658203125	-0.9090576171875	1.141414077087031
360.0	640.0	-0.62945556640625	-0.9588623046875	1.1470096902077318
360.0	660.0	-0.67095947265625	-0.9952392578125	1.2002865467205441
360.0	680.0	-0.032867431640625	-1.07666015625	1.0771617149337074
360.0	700.0	0.4190673828125	-1.071533203125	1.1505654595617933
360.0	720.0	0.44891357421875	-0.8428955078125	0.9549849392573401
360.0	740.0	0.397491455078125	-0.6934814453125	0.7993221952709927
360.0	760.0	0.46343994140625	-0.1910400390625	0.5012712597143686
360.0	780.0	0.220794677734375	0.10498046875	0.24448146869404283
360.0	800.0	0.118988037109375	0.1927490234375	0.22651785583315928
380.0	0.0	-1.208740234375	-0.5153049230575562	1.3139985228014086
380.0	20.0	-1.113739013671875	-0.25586891174316406	1.1427525937714742
380.0	40.0	-1.1055908203125	0.006214141845703125	1.1056082839406303
380.0	60.0	-0.666656494140625	0.102783203125	0.6745333705788796
380.0	80.0	-0.4345703125	0.16571807861328125	0.465095515013449
380.0	100.0	-0.48089599609375	0.13837432861328125	0.50040824721239
380.0	120.0	-0.452728271484375	0.0911712646484375	0.46181715786534544
380.0	140.0	-0.384857177734375	0.0322113037109375	0.38620281632896797
380.0	160.0	-0.372344970703125	-0.017791748046875	0.37276979961696804
380.0	180.0	-0.34112548828125	-0.0239715576171875	0.34196671523660804
380.0	200.0	-0.118194580078125	-0.0597076416015625	0.13241964063334766
380.0	220.0	0.067657470703125	-0.026763916015625	0.07275878326659707
380.0	240.0	0.222442626953125	0.0903778076171875	0.24010179173737228
380.0	260.0	0.186859130859375	-0.58917236328125	0.618094174410287
380.0	280.0	-0.6256103515625	-0.7657470703125	0.9888159018110154
380.0	300.0	-0.859893798828125	-0.58868408203125	1.0420970653926818
380.0	320.0	-0.853271484375	-0.753570556640625	1.1383939607548774
380.0	340.0	-0.946044921875	-0.81793212890625	1.2506054380589369
380.0	360.0	-0.36199951171875	-0.644927978515625	0.7395780850977561
380.0	380.0	0.213470458984375	-0.73297119140625	0.7634241313257639
380.0	400.0	0.20806884765625	-0.735504150390625	0.7643683670893471
380.0	420.0	0.05194091796875	-0.384521484375	0.38801369937850105
380.0	440.0	-0.159271240234375	-0.20947265625	0.2631465783213353
380.0	460.0	-0.34552001953125	-0.155426025390625	0.378868490726799
380.0	480.0	-0.48382568359375	-0.122100830078125	0.49899489457380886
380.0	500.0	-0.465789794921875	-0.1429443359375	0.48723014708654394
380.0	520.0	-0.3382568359375	-0.3819580078125	0.5102054554692086
380.0	540.0	-0.290008544921875	-0.4649658203125	0.5479946808013553
380.0	560.0	-0.307281494140625	-0.453125	0.5474889791277034
380.0	580.0	-0.2596435546875	-0.4671630859375	0.5344680760844457
380.0	600.0	-0.30615234375	-0.4525146484375	0.5463504046252116
380.0	620.0	-0.604827880859375	-0.9803466796875	1.1519098826901122
380.0	640.0	-0.8211669921875	-1.0662841796875	1.345836981550927
380.0	660.0	-1.059112548828125	-1.13916015625	1.5554437478329879
380.0	680.0	-0.369171142578125	-1.216064453125	1.2708658806761017
380.0	700.0	0.387298583984375	-1.06884765625	1.136853335055767
380.0	720.0	0.4278564453125	-0.838134765625	0.9410265794039624
380.0	740.0	0.607574462890625	-0.5262451171875	0.8037914227711795
380.0	760.0	0.555023193359375	0.063720703125	0.5586690193429223
380.0	780.0	0.0982666015625	0.2841796875	0.3006899063324886
380.0	800.0	-0.1724853515625	0.366943359375	0.40546100366502524
400.0	0.0	-1.242218017578125	-0.22694730758666992	1.2627789527928337
400.0	20.0	-1.0057373046875	-0.07507705688476562	1.0085356168775377
400.0	40.0	-0.867645263671875	0.09536361694335938	0.8728702784542256
400.0	60.0	-0.448699951171875	0.1811370849609375	0.4838825164539311
400.0	80.0	-0.374420166015625	0.2248382568359375	0.4367410015743784
400.0	100.0	-0.45343017578125	0.17559814453125	0.4862444165970783
400.0	120.0	-0.451171875	0.1269073486328125	0.4686806331906897
400.0	140.0	-0.389495849609375	0.060302734375	0.3941363173269252
400.0	160.0	-0.373779296875	0.0098876953125	0.37391005508138214
400.0	180.0	-0.3343505859375	0.0012054443359375	0.33435275894300115
400.0	200.0	-0.215789794921875	-0.0081787109375	0.21594473113513107
400.0	220.0	-0.045013427734375	0.0098419189453125	0.04607680593231156
400.0	240.0	0.09332275390625	-0.07073974609375	0.11710357839987093
400.0	260.0	0.355804443359375	-2.074066162109375	2.1043638579678627
400.0	280.0	-0.77520751953125	-2.041595458984375	2.1838174640943353
400.0	300.0	-2.0875244140625	-0.91986083984375	2.2812062914136093
400.0	320.0	-2.278778076171875	-0.956756591796875	2.4714798595959393
400.0	340.0	-2.487396240234375	-0.635955810546875	2.5674072230365867
400.0	360.0	-1.384735107421875	-0.317535400390625	1.4206759124543171
400.0	380.0	0.211181640625	-0.507171630859375	0.5493821515899701
400.0	400.0	0.239959716796875	-0.60107421875	0.6472023502206704
400.0	420.0	0.13348388671875	-0.2559814453125	0.2886943857400426
400.0	440.0	-0.150054931640625	-0.21282958984375	0.2604091335240212
400.0	460.0	-0.350738525390625	-0.179840087890625	0.39415729145316825
400.0	480.0	-0.5174560546875	-0.15753173828125	0.5409038889661131
400.0	500.0	-0.5513916015625	-0.259552001953125	0.609425910174103
400.0	520.0	-0.3953857421875	-0.4093017578125	0.5690850675194022
400.0	540.0	-0.21380615234375	-0.463134765625	0.5101047754241892
400.0	560.0	-0.01702880859375	-0.427978515625	0.4283171607100292
400.0	580.0	0.25396728515625	-0.3587646484375	0.43955824972137536
400.0	600.0	0.441070556640625	-0.4605712890625	0.637706161365847
400.0	620.0	0.07135009765625	-0.9964599609375	0.9990111561875175
400.0	640.0	-0.283416748046875	-1.1080322265625	1.1437047119665622
400.0	660.0	-0.757965087890625	-1.24755859375	1.4597648849388454
400.0	680.0	-0.55242919921875	-1.3291015625	1.4393362996844798
400.0	700.0	-0.050201416015625	-1.1591796875	1.1602662324150312
400.0	720.0	0.10345458984375	-0.8514404296875	0.8577025460299003
400.0	740.0	0.565093994140625	-0.3675537109375	0.6741119733677277
400.0	760.0	0.18212890625	0.400390625	0.43986769724510566
400.0	780.0	-0.329132080078125	0.55224609375	0.6428869840016106
400.0	800.0	-0.68218994140625	0.62939453125	0.9281813357977362
420.0	0.0	-0.248779296875	-0.03677678108215332	0.2514829421260695
420.0	20.0	-0.2957763671875	0.0665283203125	0.3031660877971635
420.0	40.0	-0.359375	0.1686248779296875	0.39696944477100754
420.0	60.0	-0.2763671875	0.2805633544921875	0.39382054061535315
420.0	80.0	-0.286834716796875	0.2954864501953125	0.411808689817214
420.0	100.0	-0.42755126953125	0.24019622802734375	0.4904021982376785
420.0	120.0	-0.43731689453125	0.17986297607421875	0.4728601869524769
420.0	140.0	-0.354339599609375	0.1056976318359375	0.36976822636221407
420.0	160.0	-0.35577392578125	0.0514678955078125	0.3594774409247477
420.0	180.0	-0.29156494140625	0.0297698974609375	0.2930808111290549
420.0	200.0	-0.291229248046875	0.0122833251953125	0.29148817299472385
420.0	220.0	-0.281707763671875	0.0385589599609375	0.2843344114001648
420.0	240.0	-0.24249267578125	-0.21527099609375	0.3242596175393195
420.0	260.0	0.07391357421875	-2.017913818359375	2.0192670439492404
420.0	280.0	-1.06268310546875	-2.135528564453125	2.385325477213525
420.0	300.0	-2.169403076171875	-1.3487548828125	2.5544959269520384
420.0	320.0	-2.358184814453125	-1.2618408203125	2.6745612490508126
420.0	340.0	-2.980224609375	-0.558074951171875	3.0320267765060818
420.0	360.0	-2.067535400390625	-0.375732421875	2.101398935165923
420.0	380.0	0.236083984375	-0.297454833984375	0.3797565350840553
420.0	400.0	0.25958251953125	-0.30804443359375	0.40283303925359204
420.0	420.0	0.233856201171875	-0.15472412109375	0.28040734026550357
420.0	440.0	-0.01934814453125	-0.21331787109375	0.21419352190197508
420.0	460.0	-0.345916748046875	-0.22918701171875	0.4149519043454261
420.0	480.0	-0.601287841796875	-0.251800537109375	0.6518823353806371
420.0	500.0	-0.60894775390625	-0.28326416015625	0.6716069917864855
420.0	520.0	-0.30548095703125	-0.431396484375	0.5286033880328787
420.0	540.0	0.3101806640625	-0.48046875	0.5718935775866135
420.0	560.0	0.79962158203125	-0.4073486328125	0.8974004586049485
420.0	580.0	0.970703125	-0.3223876953125	1.022838395336072
420.0	600.0	0.80377197265625	-0.5230712890625	0.9589853791738563
420.0	620.0	0.011322021484375	-1.0667724609375	1.066832541491467
420.0	640.0	-0.502349853515625	-1.2115478515625	1.3115653136435408
420.0	660.0	-0.941986083984375	-1.344482421875	1.641636611784436
420.0	680.0	-1.043731689453125	-1.4212646484375	1.7633403076170082
420.0	700.0	-0.847076416015625	-1.3624267578125	1.6042896013417767
420.0	720.0	-0.3223876953125	-0.7529296875	0.8190463603531567
420.0	740.0	0.225616455078125	-0.149169921875	0.27047079397637963
420.0	760.0	-0.370391845703125	0.7025146484375	0.794176901346691
420.0	780.0	-0.857452392578125	0.814453125	1.1826066541163283
420.0	800.0	-1.209747314453125	0.8758544921875	1.49352256638846
440.0	0.0	0.077484130859375	0.14124727249145508	0.16110425978635112
440.0	20.0	0.004150390625	0.1762237548828125	0.17627262273914707
440.0	40.0	-0.088592529296875	0.23766708374023438	0.2536420291292538
440.0	60.0	0.022125244140625	0.4007148742675781	0.4013252258300781
440.0	80.0	-0.0753173828125	0.37975311279296875	0.38715001592363896
440.0	100.0	-0.253082275390625	0.29827880859375	0.3911788411622018
440.0	120.0	-0.2877197265625	0.2334442138671875	0.37051159501595754
440.0	140.0	-0.259002685546875	0.1452484130859375	0.2969503201285975
440.0	160.0	-0.274078369140625	0.0921478271484375	0.2891542399463702
440.0	180.0	-0.27252197265625	0.0712432861328125	0.28168037098714505
440.0	200.0	-0.456817626953125	0.081787109375	0.46408132429026133
440.0	220.0	-0.615509033203125	0.1543426513671875	0.6345652243746885
440.0	240.0	-0.611602783203125	-0.1665191650390625	0.6338663871409457
440.0	260.0	-0.43109130859375	-1.863739013671875	1.912946112003076
440.0	280.0	-2.240509033203125	-2.000335693359375	3.003535186075291
440.0	300.0	-2.991729736328125	-1.5416259765625	3.3655694119780435
440.0	320.0	-3.22515869140625	-1.41229248046875	3.5208264136622596
440.0	340.0	-4.003936767578125	-0.67596435546875	4.060595701202995
440.0	360.0	-3.871826171875	-0.470611572265625	3.900322186328527
440.0	380.0	0.32867431640625	-0.165802001953125	0.3681264865732698
440.0	400.0	0.2999267578125	-0.210479736328125	0.3664120350871066
440.0	420.0	0.28131103515625	-0.06884765625	0.28961335996773196
440.0	440.0	0.177032470703125	-0.1619873046875	0.23995912685950033
440.0	460.0	-0.009307861328125	-0.2239990234375	0.22419232543389456
440.0	480.0	-0.15643310546875	-0.227569580078125	0.2761507382998119
440.0	500.0	-0.22332763671875	-0.23504638671875	0.32422528777367465
440.0	520.0	-0.1253662109375	-0.410400390625	0.4291213901333495
440.0	540.0	0.29461669921875	-0.453369140625	0.5406871342371691
440.0	560.0	0.78350830078125	-0.373046875	0.8677840908546246
440.0	580.0	1.04022216796875	-0.2830810546875	1.0780524301983618
440.0	600.0	0.712188720703125	-0.5328369140625	0.8894537373491674
440.0	620.0	-0.04852294921875	-1.0491943359375	1.0503157768805613
440.0	640.0	-0.558319091796875	-1.26416015625	1.3819627740698777
440.0	660.0	-0.96697998046875	-1.437255859375	1.7322686535105096
440.0	680.0	-1.149932861328125	-1.5496826171875	1.9297310174154814
440.0	700.0	-1.04925537109375	-1.421142578125	1.766517212236794
440.0	720.0	-0.47113037109375	-0.6005859375	0.7633264667818669
440.0	740.0	-0.078277587890625	0.2335205078125	0.24629090185181912
440.0	760.0	-1.058746337890625	1.011474609375	1.4642488495495287
440.0	780.0	-1.560333251953125	1.0963134765625	1.9069722326355907
440.0	800.0	-1.835205078125	1.1312255859375	2.1558406724652515
460.0	0.0	0.07269287109375	0.26979827880859375	0.27941969285634155
460.0	20.0	0.039642333984375	0.26059532165527344	0.26359331613746234
460.0	40.0	-0.01837158203125	0.28629302978515625	0.2868818814946237
460.0	60.0	0.2227783203125	0.4919929504394531	0.5400807747766783
460.0	80.0	0.247314453125	0.4721221923828125	0.5329763627637452
460.0	100.0	0.10260009765625	0.37732696533203125	0.3910273888179087
460.0	120.0	0.002288818359375	0.28324127197265625	0.28325051957263986
460.0	140.0	-0.085052490234375	0.19818115234375	0.21566106565480264
460.0	160.0	-0.148681640625	0.154541015625	0.21445082366208842
460.0	180.0	-0.169403076171875	0.0865936279296875	0.1902520922736968
460.0	200.0	-0.398223876953125	0.0827178955078125	0.4067241158485922
460.0	220.0	-0.67877197265625	0.1321258544921875	0.6915118453713918
460.0	240.0	-0.85845947265625	-0.1012420654296875	0.864408828047074
460.0	260.0	-0.90997314453125	-1.824554443359375	2.0388845088799243
460.0	280.0	-2.385009765625	-2.118255615234375	3.1898712252375607
460.0	300.0	-2.7884521484375	-1.76666259765625	3.300994110579908
460.0	320.0	-2.84527587890625	-1.666473388671875	3.2973820497839275
460.0	340.0	-3.30023193359375	-1.046142578125	3.462072372045097
460.0	360.0	-3.238739013671875	-0.439788818359375	3.2684621159551788
460.0	380.0	0.6468505859375	-0.056243896484375	0.6492911953965125
460.0	400.0	0.45501708984375	-0.11578369140625	0.4695172150683434
460.0	420.0	0.26324462890625	0.03277587890625	0.2652772000871286
460.0	440.0	0.179962158203125	-0.043548583984375	0.18515630573159195
460.0	460.0	0.11395263671875	-0.115386962890625	0.1621707575991365
460.0	480.0	0.10589599609375	-0.124267578125	0.16326785648663517
460.0	500.0	0.13800048828125	-0.153594970703125	0.20648377609671237
460.0	520.0	0.174285888671875	-0.2801513671875	0.3299399332108356
460.0	540.0	0.4786376953125	-0.35205078125	0.5941664715824992
460.0	560.0	0.746490478515625	-0.326416015625	0.8147364296329133
460.0	580.0	0.90924072265625	-0.2119140625	0.9336092660324841
460.0	600.0	0.638885498046875	-0.3955078125	0.751399433965144
460.0	620.0	-0.025543212890625	-0.724853515625	0.7253034363896933
460.0	640.0	-0.536468505859375	-1.0628662109375	1.1905809674825263
460.0	660.0	-0.91314697265625	-1.3682861328125	1.6450058768643534
460.0	680.0	-1.114471435546875	-1.5352783203125	1.8971362896406478
460.0	700.0	-0.883209228515625	-0.94873046875	1.2962052475089585
460.0	720.0	-0.715484619140625	-0.0958251953125	0.721873055518409
460.0	740.0	-0.979400634765625	0.7506103515625	1.2339536066044334
460.0	760.0	-1.72186279296875	1.2847900390625	2.14837075996774
460.0	780.0	-2.097808837890625	1.3165283203125	2.4767011807072867
460.0	800.0	-2.3203125	1.3319091796875	2.6754125215734637
480.0	0.0	0.020538330078125	0.3034975528717041	0.30419169548413194
480.0	20.0	-0.116363525390625	0.3091602325439453	0.3303339513703685
480.0	40.0	-0.166290283203125	0.31955718994140625	0.36023500097994854
480.0	60.0	-0.0745849609375	0.47963714599609375	0.48540159478243017
480.0	80.0	-0.084197998046875	0.51080322265625	0.5176960837703064
480.0	100.0	0.062530517578125	0.4388275146484375	0.4432602545244868
480.0	120.0	0.0753173828125	0.3306427001953125	0.3391125231337999
480.0	140.0	0.07720947265625	0.28253173828125	0.29289159394574804
480.0	160.0	-0.037567138671875	0.25958251953125	0.26228681696605277
480.0	180.0	-0.1240234375	0.1237945556640625	0.17523385820491164
480.0	200.0	-0.298309326171875	0.049468994140625	0.30238325922974524
480.0	220.0	-0.653228759765625	0.0936279296875	0.6599045399165732
480.0	240.0	-0.943389892578125	-0.088165283203125	0.9475007158735309
480.0	260.0	-1.174957275390625	-1.65447998046875	2.0292433576989324
480.0	280.0	-2.247100830078125	-2.060882568359375	3.0490488846696655
480.0	300.0	-2.244384765625	-1.831756591796875	2.8969976161123934
480.0	320.0	-2.1534423828125	-1.749969482421875	2.7748346411094595
480.0	340.0	-2.28662109375	-1.293365478515625	2.6270573437590583
480.0	360.0	-1.919464111328125	-0.6317138671875	2.020743646451389
480.0	380.0	0.904541015625	-0.029052734375	0.905007464235832
480.0	400.0	0.677734375	-0.08544921875	0.6830998843812126
480.0	420.0	0.438079833984375	0.099822998046875	0.44930899377026046
480.0	440.0	0.28338623046875	0.060028076171875	0.2896741713515099
480.0	460.0	0.243011474609375	0.026947021484375	0.24450095860487395
480.0	480.0	0.336669921875	-0.00445556640625	0.3366994035743442
480.0	500.0	0.432037353515625	-0.0611572265625	0.4363444524611286
480.0	520.0	0.650115966796875	-0.1483154296875	0.6668194935420104
480.0	540.0	0.837188720703125	-0.1910400390625	0.8587090605074204
480.0	560.0	0.905914306640625	-0.2076416015625	0.9294061360221398
480.0	580.0	0.8790283203125	-0.13330078125	0.8890781102879969
480.0	600.0	0.459075927734375	-0.3082275390625	0.5529511038615459
480.0	620.0	-0.11822509765625	-0.54345703125	0.5561678870007628
480.0	640.0	-0.546600341796875	-0.8326416015625	0.9960240811873102
480.0	660.0	-0.6199951171875	-0.7076416015625	0.9408244159237588
480.0	680.0	-0.5723876953125	-0.240966796875	0.6210416016188874
480.0	700.0	-0.66009521484375	0.5020751953125	0.829340216321204
480.0	720.0	-0.55718994140625	0.31640625	0.6407601312842137
480.0	740.0	-1.320404052734375	0.95361328125	1.6287557068675933
480.0	760.0	-1.253662109375	1.4007568359375	1.8798373328318094
480.0	780.0	-1.393157958984375	1.39990234375	1.9749976381551075
480.0	800.0	-1.54736328125	1.4114990234375	2.0944361096308914
500.0	0.0	-0.2095947265625	0.3605380058288574	0.41703429481261894
500.0	20.0	-0.2723388671875	0.34021949768066406	0.4357955543406267
500.0	40.0	-0.30731201171875	0.3352508544921875	0.454789850353289
500.0	60.0	-0.30352783203125	0.3852043151855469	0.4904197276365999
500.0	80.0	-0.318267822265625	0.4273529052734375	0.5328460493757565
500.0	100.0	-0.32977294921875	0.36351776123046875	0.4908109216046892
500.0	120.0	-0.20635986328125	0.3261260986328125	0.38593085570204816
500.0	140.0	0.027252197265625	0.37408447265625	0.37507582558505315
500.0	160.0	0.288482666015625	0.4176025390625	0.5075570206616489
500.0	180.0	0.07672119140625	0.199371337890625	0.2136236681247942
500.0	200.0	0.0626220703125	0.056793212890625	0.08453988834073267
500.0	220.0	-0.20294189453125	0.113189697265625	0.23237323452372227
500.0	240.0	-0.6639404296875	0.0060882568359375	0.6639683434057098
500.0	260.0	-1.30035400390625	-1.37994384765625	1.8960921808180506
500.0	280.0	-2.314971923828125	-2.150177001953125	3.159486690562348
500.0	300.0	-2.264495849609375	-2.18963623046875	3.1499917896209637
500.0	320.0	-2.126678466796875	-2.20172119140625	3.061100701679849
500.0	340.0	-2.119537353515625	-2.480224609375	3.2625071196699924
500.0	360.0	-1.4940185546875	-1.710205078125	2.2708793122918407
500.0	380.0	1.263641357421875	-0.13128662109375	1.270443094776469
500.0	400.0	0.7493896484375	-0.0819091796875	0.7538527435131871
500.0	420.0	0.44061279296875	0.18975830078125	0.4797372677238135
500.0	440.0	0.34942626953125	0.17523193359375	0.3909027352034393
500.0	460.0	0.35577392578125	0.190704345703125	0.4036622768303466
500.0	480.0	0.52685546875	0.169830322265625	0.5535512833628229
500.0	500.0	0.72979736328125	0.0872802734375	0.7349979847479784
500.0	520.0	0.943115234375	0.0660400390625	0.9454245776737495
500.0	540.0	1.014251708984375	0.041015625	1.0150806917047857
500.0	560.0	1.110595703125	0.000732421875	1.110595944635814
500.0	580.0	0.85552978515625	0.0513916015625	0.857071939804739
500.0	600.0	0.593292236328125	0.0037841796875	0.5933043044704253
500.0	620.0	0.430633544921875	0.0606689453125	0.43488615859476565
500.0	640.0	0.327728271484375	0.1571044921875	0.36343863497931594
500.0	660.0	0.16326904296875	0.2998046875	0.3413790137646194
500.0	680.0	0.051513671875	0.4337158203125	0.436764319947715
500.0	700.0	-0.17742919921875	0.7099609375	0.7317961830395713
500.0	720.0	-0.203765869140625	0.4888916015625	0.5296560464159553
500.0	740.0	-1.121551513671875	1.2353515625	1.6685236830176746
500.0	760.0	-1.15911865234375	1.6015625	1.977007458665101
500.0	780.0	-1.331512451171875	1.6005859375	2.0820184319425437
500.0	800.0	-1.482147216796875	1.612060546875	2.1898629133006584
520.0	0.0	-0.5894775390625	0.45767807960510254	0.7462928336854078
520.0	20.0	-0.46728515625	0.3970298767089844	0.6131787180350752
520.0	40.0	-0.36383056640625	0.361663818359375	0.513004287079334
520.0	60.0	-0.27471923828125	0.4478492736816406	0.5253947390477024
520.0	80.0	-0.3284912109375	0.44374847412109375	0.5521043234280856
520.0	100.0	-0.3792724609375	0.36309814453125	0.5250598653369194
520.0	120.0	-0.3038330078125	0.3661956787109375	0.4758295616530722
520.0	140.0	0.0120849609375	0.4569549560546875	0.45711473192602564
520.0	160.0	0.49261474609375	0.5778045654296875	0.7592940167684714
520.0	180.0	0.4130859375	0.329986572265625	0.5287070357351701
520.0	200.0	0.3907470703125	0.1808013916015625	0.43054897069074893
520.0	220.0	0.32269287109375	0.24237060546875	0.40357675781691893
520.0	240.0	0.12615966796875	0.2586822509765625	0.28780682547897735
520.0	260.0	-0.555908203125	-0.736724853515625	0.9229287296911314
520.0	280.0	-0.72576904296875	-1.940338134765625	2.071630464382468
520.0	300.0	-0.52960205078125	-1.933258056640625	2.0044862298747756
520.0	320.0	-0.5091552734375	-2.089630126953125	2.1507657147953956
520.0	340.0	-0.08258056640625	-2.227691650390625	2.2292217563912486
520.0	360.0	0.9796142578125	-1.3194580078125	1.643354352685405
520.0	380.0	1.36309814453125	-0.323760986328125	1.4010202453543263
520.0	400.0	0.98248291015625	-0.10577392578125	0.9881603068957341
520.0	420.0	0.62921142578125	0.24383544921875	0.6748057088002317
520.0	440.0	0.406982421875	0.32147216796875	0.5186318988394069
520.0	460.0	0.4619140625	0.38604736328125	0.6019943254148326
520.0	480.0	0.61376953125	0.373687744140625	0.7185788527446059
520.0	500.0	0.798828125	0.30377197265625	0.8546366389656397
520.0	520.0	1.11065673828125	0.29833984375	1.1500282834166817
520.0	540.0	1.108642578125	0.2332763671875	1.1329193393705679
520.0	560.0	1.38946533203125	0.1929931640625	1.4028044305217913
520.0	580.0	0.9931640625	0.23095703125	1.0196646533666436
520.0	600.0	0.76837158203125	0.2275390625	0.8013544241074513
520.0	620.0	0.5269775390625	0.343017578125	0.6287816676550846
520.0	640.0	0.30194091796875	0.478759765625	0.566020521823296
520.0	660.0	0.05499267578125	0.6695556640625	0.6718102274212242
520.0	680.0	-0.14349365234375	0.8531494140625	0.8651325626620097
520.0	700.0	-0.244873046875	0.9161376953125	0.9482990487490457
520.0	720.0	0.0343017578125	0.37255859375	0.37413435603537526
520.0	740.0	-1.036376953125	1.469482421875	1.7981812414682437
520.0	760.0	-1.12005615234375	1.7833251953125	2.1058904379476755
520.0	780.0	-1.30303955078125	1.782470703125	2.2079660048105665
520.0	800.0	-1.46551513671875	1.78564453125	2.310034849939457
540.0	0.0	-0.747314453125	0.5025012493133545	0.9005478318284931
540.0	20.0	-0.60479736328125	0.4397449493408203	0.7477669898455754
540.0	40.0	-0.437255859375	0.411285400390625	0.6002902357462151
540.0	60.0	-0.33160400390625	0.45291900634765625	0.5613348748453142
540.0	80.0	-0.32257080078125	0.44139862060546875	0.5467034514149947
540.0	100.0	-0.41583251953125	0.29024505615234375	0.50710834830496
540.0	120.0	-0.42962646484375	0.21031951904296875	0.4783442268749605
540.0	140.0	-0.29833984375	0.319000244140625	0.4367697541388973
540.0	160.0	0.09307861328125	0.5808563232421875	0.588266688246745
540.0	180.0	0.2030029296875	0.3553009033203125	0.4092052313472277
540.0	200.0	0.2254638671875	0.2289276123046875	0.32131263137739846
540.0	220.0	0.26312255859375	0.288970947265625	0.39081669514558104
540.0	240.0	0.2637939453125	0.370941162109375	0.45517534130331344
540.0	260.0	0.074951171875	0.17156982421875	0.18722682165728435
540.0	280.0	-0.52679443359375	-1.213775634765625	1.3231642629757108
540.0	300.0	-0.6541748046875	-1.887054443359375	1.9972278656403453
540.0	320.0	-0.85498046875	-2.1229248046875	2.2886243309685907
540.0	340.0	-0.57830810546875	-2.303985595703125	2.375455722605315
540.0	360.0	0.1961669921875	-1.684173583984375	1.6955595388586817
540.0	380.0	1.1182861328125	-0.5426025390625	1.242972803498857
540.0	400.0	1.14373779296875	-0.2010498046875	1.1612739397015284
540.0	420.0	1.01983642578125	0.251708984375	1.0504397879770973
540.0	440.0	0.87481689453125	0.39447021484375	0.9596412607616319
540.0	460.0	1.0655517578125	0.589141845703125	1.2175749106054188
540.0	480.0	1.1424560546875	0.59814453125	1.2895668719211153
540.0	500.0	1.1566162109375	0.5411376953125	1.2769459912978087
540.0	520.0	1.36810302734375	0.59619140625	1.4923639255602121
540.0	540.0	0.93231201171875	0.4178466796875	1.0216660584168051
540.0	560.0	0.7149658203125	0.384033203125	0.811577245440983
540.0	580.0	0.57525634765625	0.4654541015625	0.7399779633071261
540.0	600.0	0.39892578125	0.6846923828125	0.7924300839994541
540.0	620.0	0.234130859375	0.82861328125	0.861055880402409
540.0	640.0	1.3662109375	-1.0574951171875	1.7276655488317272
540.0	660.0	4.4749755859375	-7.3118896484375	8.572580517304235
540.0	680.0	4.12884521484375	-5.696044921875	7.0350757323682105
540.0	700.0	3.95086669921875	-5.0208740234375	6.388937598241599
540.0	720.0	3.755126953125	-3.708740234375	5.277853025630571
540.0	740.0	3.15118408203125	2.95068359375	4.31700067052028
540.0	760.0	-1.08135986328125	1.980224609375	2.2562421540007658
540.0	780.0	-1.270751953125	1.9825439453125	2.354844160760167
540.0	800.0	-1.43670654296875	1.9853515625	2.4506624649939877
560.0	0.0	-0.55999755859375	0.4566383361816406	0.7225758338760697
560.0	20.0	-0.54803466796875	0.4190101623535156	0.6898634020232829
560.0	40.0	-0.4735107421875	0.41088104248046875	0.626925557013585
560.0	60.0	-0.42706298828125	0.419097900390625	0.5983526101485155
560.0	80.0	-0.45098876953125	0.32471466064453125	0.5557251848538125
560.0	100.0	-0.54132080078125	0.2065582275390625	0.5793915003885826
560.0	120.0	-0.580810546875	0.04964447021484375	0.5829283530453371
560.0	140.0	-0.52642822265625	0.014068603515625	0.5266161782682889
560.0	160.0	-0.4681396484375	-0.10833740234375	0.4805119386506205
560.0	180.0	-0.47943115234375	-0.02105712890625	0.4798933553566151
560.0	200.0	-0.5364990234375	-0.1158599853515625	0.5488667765087039
560.0	220.0	-0.62213134765625	-0.0584716796875	0.6248730679602533
560.0	240.0	-0.68408203125	0.0340728759765625	0.6849300594633295
560.0	260.0	-0.72991943359375	-0.0123291015625	0.7300235518688142
560.0	280.0	-0.79998779296875	-0.62908935546875	1.017710118876244
560.0	300.0	-0.95843505859375	-1.56219482421875	1.8327712433245607
560.0	320.0	-1.04443359375	-1.747589111328125	2.035905015904761
560.0	340.0	-1.1356201171875	-2.0172119140625	2.3149032283870197
560.0	360.0	-0.99468994140625	-1.60107421875	1.8848996613827198
560.0	380.0	-0.48553466796875	-0.616424560546875	0.7846802868971109
560.0	400.0	0.24560546875	-0.141632080078125	0.28351665275105736
560.0	420.0	0.7794189453125	0.215362548828125	0.8086253271755692
560.0	440.0	0.7449951171875	0.575714111328125	0.9415224174790261
560.0	460.0	0.66522216796875	0.856475830078125	1.0844682476979477
560.0	480.0	0.68292236328125	0.861663818359375	1.0994760070776013
560.0	500.0	0.69281005859375	0.830291748046875	1.0813742017282504
560.0	520.0	0.6900634765625	0.9183349609375	1.148706534396668
560.0	540.0	0.31976318359375	1.24267578125	1.2831568847523316
560.0	560.0	-0.04364013671875	1.5008544921875	1.5014888172251666
560.0	580.0	-0.1224365234375	1.5296630859375	1.534555264156784
560.0	600.0	-0.08306884765625	1.6781005859375	1.6801553529286266
560.0	620.0	0.18292236328125	1.5501708984375	1.5609261370580363
560.0	640.0	0.57977294921875	1.87646484375	1.9639900667965506
560.0	660.0	2.8958740234375	0.1820068359375	2.901587987283528
560.0	680.0	2.99053955078125	0.625732421875	3.055301600263462
560.0	700.0	3.3427734375	0.93701171875	3.4716170894167453
560.0	720.0	3.34173583984375	1.0416259765625	3.5003118572987173
560.0	740.0	2.59320068359375	0.6199951171875	2.6662865057467915
560.0	760.0	-2.32537841796875	0.234130859375	2.337135435969966
560.0	780.0	-2.46795654296875	0.308837890625	2.487205327404226
560.0	800.0	-1.24853515625	2.58984375	2.8750879440125434
580.0	0.0	-0.39190673828125	0.4228529930114746	0.5765375488283572
580.0	20.0	-0.4361572265625	0.3914375305175781	0.5860515903744242
580.0	40.0	-0.52264404296875	0.3864784240722656	0.650017205867739
580.0	60.0	-0.51568603515625	0.34857177734375	0.6224422630379094
580.0	80.0	-0.50115966796875	0.3034820556640625	0.5858859709095559
580.0	100.0	-0.5626220703125	0.214385986328125	0.6020838356380336
580.0	120.0	-0.59490966796875	0.12187957763671875	0.6072661232833537
580.0	140.0	-0.58099365234375	0.1016387939453125	0.5898169788149439
580.0	160.0	-0.53839111328125	-0.0594329833984375	0.541661582887196
580.0	180.0	-0.50946044921875	-0.1728057861328125	0.5379700633298752
580.0	200.0	-0.56451416015625	-0.129486083984375	0.579174311380024
580.0	220.0	-0.64886474609375	-0.0738677978515625	0.6530558247828021
580.0	240.0	-0.68267822265625	-0.0077667236328125	0.6827224016282789
580.0	260.0	-0.706787109375	0.085418701171875	0.7119300334222165
580.0	280.0	-0.65545654296875	0.137603759765625	0.6697447830496186
580.0	300.0	-0.67181396484375	0.01068115234375	0.6718988691570107
580.0	320.0	-0.74835205078125	-0.16302490234375	0.7659033298613421
580.0	340.0	-0.880859375	-0.746826171875	1.154843093031628
580.0	360.0	-0.860595703125	-0.62847900390625	1.0656504223187853
580.0	380.0	-0.68878173828125	-0.104034423828125	0.6965941747753783
580.0	400.0	-0.46826171875	0.45849609375	0.6553531149164646
580.0	420.0	-0.24786376953125	1.272613525390625	1.2965267576310933
580.0	440.0	-0.081787109375	1.895111083984375	1.8968751018188708
580.0	460.0	0.0234375	2.001068115234375	2.001205366326481
580.0	480.0	0.351806640625	1.282684326171875	1.3300552593764083
580.0	500.0	0.47967529296875	0.942413330078125	1.0574645485280332
580.0	520.0	0.28082275390625	1.58447265625	1.6091659384648374
580.0	540.0	0.09075927734375	1.5927734375	1.5953571605222219
580.0	560.0	-0.11163330078125	1.7125244140625	1.7161590435048337
580.0	580.0	-0.18756103515625	1.733154296875	1.7432736327625562
580.0	600.0	-0.1483154296875	1.859130859375	1.8650375382184172
580.0	620.0	0.1593017578125	1.7239990234375	1.73134331744331
580.0	640.0	0.5013427734375	2.134765625	2.192844921593783
580.0	660.0	2.838134765625	0.7589111328125	2.93784871212866
580.0	680.0	2.96014404296875	1.112060546875	3.1621403218452055
580.0	700.0	3.35467529296875	1.501953125	3.6755556737658366
580.0	720.0	3.36273193359375	1.5556640625	3.7051392325478356
580.0	740.0	2.564453125	0.8585205078125	2.704344152037033
580.0	760.0	-2.21551513671875	0.794189453125	2.353559901189024
580.0	780.0	-1.801513671875	2.082275390625	2.7534201118527193
580.0	800.0	-1.53143310546875	2.286376953125	2.751873348885595
600.0	0.0	-0.472900390625	0.43775486946105957	0.6444098891157296
600.0	20.0	-0.49835205078125	0.4034423828125	0.6411868080109769
600.0	40.0	-0.6180419921875	0.39237213134765625	0.7320736257818582
600.0	60.0	-0.59979248046875	0.38887786865234375	0.7148265638282095
600.0	80.0	-0.53167724609375	0.35700225830078125	0.640414948643215
600.0	100.0	-0.59423828125	0.20339202880859375	0.628082361068857
600.0	120.0	-0.60125732421875	0.192169189453125	0.6312205377692983
600.0	140.0	-0.61956787109375	0.2478179931640625	0.6672916188800103
600.0	160.0	-0.5953369140625	0.1639251708984375	0.6174929172869454
600.0	180.0	-0.5701904296875	-0.0393524169921875	0.5715467949611326
600.0	200.0	-0.59967041015625	-0.1927642822265625	0.6298909979665426
600.0	220.0	-0.68243408203125	-0.052520751953125	0.6844521208262536
600.0	240.0	-0.71728515625	-0.0205230712890625	0.7175787007929673
600.0	260.0	-0.73681640625	0.04345703125	0.7380968297481222
600.0	280.0	-0.67822265625	0.290771484375	0.7379254891765472
600.0	300.0	-0.65264892578125	0.405364990234375	0.7682912179838675
600.0	320.0	-0.6943359375	0.25494384765625	0.7396612464917823
600.0	340.0	-0.78839111328125	-0.183197021484375	0.8093958834721087
600.0	360.0	-0.77423095703125	-0.124725341796875	0.7842129721650061
600.0	380.0	-0.64166259765625	0.308441162109375	0.7119458123441336
600.0	400.0	-0.38397216796875	0.9984130859375	1.0697024427128619
600.0	420.0	-0.20196533203125	1.5709228515625	1.5838524555348423
600.0	440.0	-0.0904541015625	1.985321044921875	1.9873805865759997
600.0	460.0	-0.00970458984375	2.161285400390625	2.1613071880243444
600.0	480.0	0.12957763671875	2.090972900390625	2.094984017625337
600.0	500.0	0.406005859375	1.02532958984375	1.1027880692390468
600.0	520.0	0.23052978515625	1.891357421875	1.9053547908790724
600.0	540.0	0.054931640625	1.791015625	1.7918578219646488
600.0	560.0	-0.13043212890625	1.89013671875	1.894631720366265
600.0	580.0	-0.204345703125	1.90771484375	1.9186279189696311
600.0	600.0	-0.1763916015625	2.022216796875	2.029895261008599
600.0	620.0	0.15625	1.9031982421875	1.9096014274098116
600.0	640.0	0.64154052734375	2.4052734375	2.489360270705621
600.0	660.0	3.03179931640625	1.77392578125	3.512637153527934
600.0	680.0	3.135986328125	1.80859375	3.6201411025989003
600.0	700.0	3.40411376953125	1.8809814453125	3.8892263695395974
600.0	720.0	3.3641357421875	1.744873046875	3.7897217894687585
600.0	740.0	2.572998046875	1.1207275390625	2.8064834163122456
600.0	760.0	-2.080322265625	1.2490234375	2.4264789873970574
600.0	780.0	-1.8101806640625	2.431396484375	3.0312444475457374
600.0	800.0	-1.53240966796875	2.473388671875	2.909627280708591
620.0	0.0	-0.50531005859375	0.4699673652648926	0.6900779519228564
620.0	20.0	-0.54815673828125	0.43804359436035156	0.7016822644782146
620.0	40.0	-0.70440673828125	0.417388916015625	0.818781020877211
620.0	60.0	-0.7705078125	0.381103515625	0.8596058275426417
620.0	80.0	-0.68096923828125	0.42682647705078125	0.8036790061939698
620.0	100.0	-0.6365966796875	0.2543487548828125	0.6855279875392298
620.0	120.0	-0.58404541015625	0.134307861328125	0.5992892813484295
620.0	140.0	-0.59393310546875	0.1837921142578125	0.62172025464441
620.0	160.0	-0.6009521484375	0.1327972412109375	0.6154499102160004
620.0	180.0	-0.5985107421875	0.1003875732421875	0.6068712988560983
620.0	200.0	-0.63079833984375	-0.1385955810546875	0.6458446257711816
620.0	220.0	-0.71978759765625	-0.0401763916015625	0.7209079887072121
620.0	240.0	-0.76263427734375	-0.068084716796875	0.7656674014485235
620.0	260.0	-0.79754638671875	-0.082305908203125	0.8017820785558101
620.0	280.0	-0.75592041015625	0.187713623046875	0.7788787266116449
620.0	300.0	-0.713623046875	0.400054931640625	0.8181086733198368
620.0	320.0	-0.74591064453125	0.2584228515625	0.789408043938443
620.0	340.0	-0.8245849609375	-0.07232666015625	0.8277508704759278
620.0	360.0	-0.79364013671875	0.134918212890625	0.805026453466317
620.0	380.0	-0.6614990234375	0.603668212890625	0.8955424441439541
620.0	400.0	-0.4334716796875	1.169769287109375	1.2475006541703608
620.0	420.0	-0.273193359375	1.668975830078125	1.6911874328387035
620.0	440.0	-0.16363525390625	2.054962158203125	2.061466945640363
620.0	460.0	-0.0745849609375	2.260406494140625	2.261636671782442
620.0	480.0	0.04998779296875	2.198822021484375	2.1993901567503933
620.0	500.0	0.30517578125	1.093170166015625	1.1349684001452098
620.0	520.0	0.15228271484375	2.01953125	2.02526454937787
620.0	540.0	-0.01617431640625	1.9776611328125	1.9777272725905435
620.0	560.0	-0.2218017578125	2.0455322265625	2.0575223230075665
620.0	580.0	-0.3150634765625	2.035888671875	2.0601232192596153
620.0	600.0	-0.2496337890625	2.161865234375	2.176230300368271
620.0	620.0	0.21258544921875	2.1077880859375	2.1184813401207023
620.0	640.0	0.92169189453125	2.7864990234375	2.9349774711337644
620.0	660.0	3.15740966796875	2.360107421875	3.9419973178798577
620.0	680.0	3.13775634765625	1.9677734375	3.7037342235354385
620.0	700.0	3.40008544921875	2.0308837890625	3.9604381104450965
620.0	720.0	3.36883544921875	1.92919921875	3.882120800482451
620.0	740.0	2.63055419921875	1.32666015625	2.9461572539850405
620.0	760.0	-2.064697265625	1.5064697265625	2.5558610752012023
620.0	780.0	-1.90643310546875	2.6075439453125	3.230135076488768
620.0	800.0	-1.60821533203125	2.6417236328125	3.092743168505988
