# Supplementary material for: Real-time emotion detection by quantitative facial motion analysis
Source: PLoS One. 2023 Mar 10;18(3):e0282730. doi: 10.1371/journal.pone.0282730 (PMC10004542; doi:10.1371/journal.pone.0282730)
Supplement: S1 Dataset — Data from each participant is organized into folders by Study ID and subsequently by emotions. The data files (.csv) contain the pixel displacement results after DISC-processing of videos. (ZIP) [file pone.0282730.s004.zip › S1_Dataset/1/sad/result/103625_cropped_result.csv]

pos_x	pos_y	disp_x	disp_y	disp_xy_indi
0.0	0.0	0.87481689453125	0.8358151912689209	1.2099138948343402
0.0	20.0	0.8359804153442383	0.809234619140625	1.1634964218487298
0.0	40.0	0.8279041051864624	0.7224464416503906	1.0987966456255263
0.0	60.0	0.853282630443573	0.6037521362304688	1.0452788572527225
0.0	80.0	0.8904989957809448	0.45153045654296875	0.9984328794029036
0.0	100.0	0.8065221905708313	0.4695587158203125	0.9332542158951083
0.0	120.0	0.7461898326873779	0.5320205688476562	0.9164306586332656
0.0	140.0	0.6816679239273071	0.6099853515625	0.9147421973606508
0.0	160.0	0.7346383333206177	0.6820526123046875	1.0024416425586795
0.0	180.0	0.7699302434921265	0.7236785888671875	1.056647187962306
0.0	200.0	1.1023164987564087	0.547882080078125	1.2309656522833285
0.0	220.0	1.1224162578582764	0.541107177734375	1.2460398202706995
0.0	240.0	1.0228567123413086	0.714263916015625	1.2475611390643933
0.0	260.0	0.9645065069198608	0.86749267578125	1.2972341131903926
0.0	280.0	1.0469374656677246	0.751800537109375	1.2889073297241749
0.0	300.0	1.1429221630096436	0.6353759765625	1.3076596278433439
0.0	320.0	1.307480812072754	0.38531494140625	1.3630750815745
0.0	340.0	1.2947882413864136	0.301422119140625	1.3294103519755467
0.0	360.0	1.2891793251037598	0.515533447265625	1.388437275329557
0.0	380.0	1.291613221168518	0.473846435546875	1.3757889218836565
0.0	400.0	1.3027130365371704	0.418548583984375	1.3682997378934267
0.0	420.0	1.3138805627822876	0.329925537109375	1.3546708062455655
0.0	440.0	1.3521100282669067	0.314453125	1.3881938972500207
0.0	460.0	1.4176634550094604	0.37713623046875	1.466970145572683
0.0	480.0	1.5162880420684814	0.53704833984375	1.6085864433871115
0.0	500.0	1.6238298416137695	0.663909912109375	1.7543089026486978
0.0	520.0	1.849515438079834	1.47344970703125	2.364690549489746
0.0	540.0	1.9609558582305908	1.5640869140625	2.508329275169117
0.0	560.0	1.924206018447876	1.553466796875	2.473019993939414
0.0	580.0	1.6959643363952637	1.5970458984375	2.3295601799568666
0.0	600.0	1.5401225090026855	1.536865234375	2.1757601180661554
0.0	620.0	1.4992682933807373	1.50604248046875	2.1250810263407027
0.0	640.0	1.5419909954071045	1.52685546875	2.1700285372244243
0.0	660.0	1.6538338661193848	1.43267822265625	2.1880889713164917
0.0	680.0	1.701549768447876	1.36859130859375	2.183646900133667
0.0	700.0	1.605194091796875	1.25787353515625	2.039336633022139
0.0	720.0	1.4667513370513916	1.219970703125	1.907796635185562
0.0	740.0	1.2287673950195312	1.03369140625	1.6057357299438122
0.0	760.0	1.0468688011169434	0.8924560546875	1.375649699705708
0.0	780.0	-2.6211321353912354	-1.8277587890625	3.1954711487002716
0.0	800.0	-3.4093685150146484	-0.41705322265625	3.434781952570083
20.0	0.0	0.7664909362792969	0.8451008796691895	1.1409223690575756
20.0	20.0	0.7654190063476562	0.6913890838623047	1.031448069736034
20.0	40.0	0.8523101806640625	0.5165290832519531	0.9966117287633685
20.0	60.0	0.9193553924560547	0.3705291748046875	0.9912145111021473
20.0	80.0	0.9654197692871094	0.220733642578125	0.9903326067014975
20.0	100.0	0.8614063262939453	0.32170867919921875	0.9195201646790226
20.0	120.0	0.7806568145751953	0.4346923828125	0.8935225401845776
20.0	140.0	0.6796054840087891	0.5746002197265625	0.8899601263004059
20.0	160.0	0.6344394683837891	0.762054443359375	0.9915847990398359
20.0	180.0	0.8004283905029297	0.698394775390625	1.0622809753619953
20.0	200.0	1.140218734741211	0.5007476806640625	1.2453300778288807
20.0	220.0	1.1381664276123047	0.512481689453125	1.2482228562914897
20.0	240.0	1.0697956085205078	0.6529083251953125	1.253296423484529
20.0	260.0	1.0279006958007812	0.692108154296875	1.239190678496234
20.0	280.0	1.0872039794921875	0.431121826171875	1.1695633894857607
20.0	300.0	1.1844615936279297	0.243377685546875	1.2092071636414368
20.0	320.0	1.3216381072998047	0.196807861328125	1.3362112935264245
20.0	340.0	1.2976932525634766	0.1639404296875	1.308007737834489
20.0	360.0	1.2983932495117188	0.24090576171875	1.320553147891781
20.0	380.0	1.2856788635253906	0.278717041015625	1.315542978799418
20.0	400.0	1.287282943725586	0.277496337890625	1.3168529131036306
20.0	420.0	1.2884845733642578	0.208953857421875	1.305317666443366
20.0	440.0	1.3206062316894531	0.2200927734375	1.3388209918045162
20.0	460.0	1.3844928741455078	0.3199462890625	1.4209806988290001
20.0	480.0	1.4913158416748047	0.49066162109375	1.5699591606295298
20.0	500.0	1.602579116821289	0.632476806640625	1.7228716541315623
20.0	520.0	1.8192424774169922	1.4852294921875	2.348520776169939
20.0	540.0	1.9510383605957031	1.641357421875	2.549628378972143
20.0	560.0	1.9247055053710938	1.64398193359375	2.53123840844525
20.0	580.0	1.7041778564453125	1.6473388671875	2.3702209833146646
20.0	600.0	1.568338394165039	1.587158203125	2.2313127258094396
20.0	620.0	1.2433738708496094	1.6219482421875	2.043696328480986
20.0	640.0	0.9148921966552734	1.618408203125	1.8591053879334014
20.0	660.0	0.8481636047363281	1.544677734375	1.7622175811951273
20.0	680.0	0.8047885894775391	1.499755859375	1.7020435692081715
20.0	700.0	0.8324851989746094	1.306640625	1.549303498160443
20.0	720.0	0.9919681549072266	1.174560546875	1.5373982238266526
20.0	740.0	1.0422096252441406	1.0224609375	1.4600093395813984
20.0	760.0	0.9780979156494141	0.94708251953125	1.3614847892647897
20.0	780.0	-2.5856666564941406	-1.077392578125	2.801150982347153
20.0	800.0	-3.3599510192871094	0.2432861328125	3.3687473924928457
40.0	0.0	0.78350830078125	0.5872359275817871	0.9791482482422994
40.0	20.0	0.8122329711914062	0.4952983856201172	0.9513374218900011
40.0	40.0	0.8586959838867188	0.38592529296875	0.9414335475731654
40.0	60.0	0.8385391235351562	0.365875244140625	0.9148839030030368
40.0	80.0	0.8870429992675781	0.2425537109375	0.9196072994703625
40.0	100.0	0.7910041809082031	0.3106689453125	0.8498251630752284
40.0	120.0	0.7668609619140625	0.32627105712890625	0.833383787715945
40.0	140.0	0.7094497680664062	0.420928955078125	0.8249243350954315
40.0	160.0	0.7250480651855469	0.686767578125	0.9986713188997585
40.0	180.0	0.885986328125	0.66387939453125	1.1071168068941954
40.0	200.0	1.135345458984375	0.5658416748046875	1.268536996773139
40.0	220.0	1.1540107727050781	0.5811004638671875	1.292059833222143
40.0	240.0	1.0971717834472656	0.6821746826171875	1.2919551927202095
40.0	260.0	1.0503883361816406	0.699737548828125	1.2621205544742657
40.0	280.0	1.0658683776855469	0.520782470703125	1.1862924514392186
40.0	300.0	1.1271896362304688	0.38336181640625	1.1905976475298763
40.0	320.0	1.2246322631835938	0.303466796875	1.2616720163480457
40.0	340.0	1.2085418701171875	0.25494384765625	1.2351395942500274
40.0	360.0	1.2750434875488281	0.023193359375	1.2752544166007724
40.0	380.0	1.2535057067871094	0.062713623046875	1.2550735259193049
40.0	400.0	1.2603988647460938	0.121795654296875	1.2662699079022788
40.0	420.0	1.2506637573242188	0.080047607421875	1.2532228266905685
40.0	440.0	1.2717971801757812	0.114898681640625	1.2769768104965031
40.0	460.0	1.3343429565429688	0.224761962890625	1.3531404456442346
40.0	480.0	1.441253662109375	0.36907958984375	1.4877606871344986
40.0	500.0	1.5465049743652344	0.453521728515625	1.611632586532121
40.0	520.0	1.7517318725585938	1.40771484375	2.247270707914764
40.0	540.0	1.9161453247070312	1.6729736328125	2.5437086471297117
40.0	560.0	1.9073104858398438	1.70611572265625	2.559035784917725
40.0	580.0	1.6921195983886719	1.71807861328125	2.411444143384927
40.0	600.0	1.5648155212402344	1.68206787109375	2.297389809866886
40.0	620.0	1.2450599670410156	1.71807861328125	2.1217842592833507
40.0	640.0	0.9483375549316406	1.64288330078125	1.8969474579122159
40.0	660.0	0.9082489013671875	1.546630859375	1.7935950161632792
40.0	680.0	0.8632583618164062	1.49884033203125	1.7296639385064063
40.0	700.0	0.8815460205078125	1.303466796875	1.5735784304662839
40.0	720.0	1.02130126953125	1.22515869140625	1.5950141385813537
40.0	740.0	1.0441322326660156	1.1270751953125	1.5363953316711259
40.0	760.0	0.9771995544433594	1.06219482421875	1.4433214519993116
40.0	780.0	-2.215625762939453	0.27459716796875	2.232577238542374
40.0	800.0	-3.2636146545410156	0.66046142578125	3.3297732517815497
60.0	0.0	0.8378524780273438	0.33707523345947266	0.9031148808143505
60.0	20.0	0.7644119262695312	0.33158111572265625	0.833229637811196
60.0	40.0	0.6834068298339844	0.32636260986328125	0.7573357565706962
60.0	60.0	0.6250495910644531	0.39855194091796875	0.7413033393283212
60.0	80.0	0.6310310363769531	0.3416900634765625	0.7176017477330925
60.0	100.0	0.5620841979980469	0.38698577880859375	0.6824196939121858
60.0	120.0	0.6615829467773438	0.35431671142578125	0.7504880595067279
60.0	140.0	0.6579246520996094	0.4531097412109375	0.7988574875537156
60.0	160.0	0.7157745361328125	0.6648712158203125	0.976927285012822
60.0	180.0	0.8992576599121094	0.6537628173828125	1.1117869221676047
60.0	200.0	1.1617050170898438	0.502410888671875	1.2656916084843801
60.0	220.0	1.1655387878417969	0.5321502685546875	1.2812745897295206
60.0	240.0	1.0955276489257812	0.6212615966796875	1.2594232017355582
60.0	260.0	0.9429969787597656	0.76373291015625	1.2134789903437886
60.0	280.0	0.8734893798828125	0.6915283203125	1.1140893656086517
60.0	300.0	0.8146629333496094	0.579681396484375	0.9998530974117474
60.0	320.0	0.7484359741210938	0.53875732421875	0.9221799508544619
60.0	340.0	0.7339401245117188	0.396453857421875	0.8341725046013934
60.0	360.0	0.8572006225585938	0.067138671875	0.8598258594482836
60.0	380.0	1.0171470642089844	0.072540283203125	1.0197304756239
60.0	400.0	1.1233711242675781	0.097900390625	1.1276290034061425
60.0	420.0	1.1236228942871094	0.073333740234375	1.126013430658313
60.0	440.0	1.1401329040527344	0.077972412109375	1.142796016773718
60.0	460.0	1.2030220031738281	0.136810302734375	1.2107761969309776
60.0	480.0	1.3770217895507812	0.22967529296875	1.3960443220392098
60.0	500.0	1.50994873046875	0.2691650390625	1.5337519313427797
60.0	520.0	1.7042388916015625	1.37847900390625	2.191947664488751
60.0	540.0	1.8812065124511719	1.7161865234375	2.546415937296418
60.0	560.0	1.8795280456542969	1.78338623046875	2.590963550771527
60.0	580.0	1.662353515625	1.7911376953125	2.4436844015707453
60.0	600.0	1.5392341613769531	1.77056884765625	2.3460937423386548
60.0	620.0	1.1926765441894531	1.7913818359375	2.1520980974822
60.0	640.0	0.8900566101074219	1.7254638671875	1.94150104974619
60.0	660.0	0.8725776672363281	1.63934326171875	1.857104766862188
60.0	680.0	0.844390869140625	1.5689697265625	1.7817581044456248
60.0	700.0	0.881500244140625	1.3681640625	1.6275489492904616
60.0	720.0	1.0313796997070312	1.2967529296875	1.6568983811993059
60.0	740.0	1.0783042907714844	1.17132568359375	1.5920879374401904
60.0	760.0	0.3381996154785156	-0.1279296875	0.36158675978755567
60.0	780.0	-2.7452316284179688	-1.38690185546875	3.0756777221238627
60.0	800.0	-2.8914718627929688	-1.33880615234375	3.1863790494661677
80.0	0.0	0.58648681640625	0.38791704177856445	0.7031688396968191
80.0	20.0	0.5018157958984375	0.4046897888183594	0.6446649658442986
80.0	40.0	0.42881011962890625	0.4092063903808594	0.5927292709363097
80.0	60.0	0.37660980224609375	0.4556427001953125	0.5911389120918342
80.0	80.0	0.427520751953125	0.3917999267578125	0.5798975564338866
80.0	100.0	0.480255126953125	0.3855743408203125	0.6158835598258657
80.0	120.0	0.6017684936523438	0.29692840576171875	0.6710378514665225
80.0	140.0	0.577484130859375	0.4454803466796875	0.7293426222786259
80.0	160.0	0.6658859252929688	0.6940155029296875	0.9618012184490203
80.0	180.0	0.961883544921875	0.5509796142578125	1.1085118354438803
80.0	200.0	1.0926361083984375	0.5595855712890625	1.227595078586986
80.0	220.0	1.117156982421875	0.5895843505859375	1.2631901795967981
80.0	240.0	1.0357513427734375	0.6850738525390625	1.241816019984318
80.0	260.0	0.8004379272460938	0.863555908203125	1.177467486585743
80.0	280.0	0.7312088012695312	0.77471923828125	1.065296301137437
80.0	300.0	0.5327606201171875	0.649017333984375	0.839676948689099
80.0	320.0	0.32518768310546875	0.613494873046875	0.6943507676227514
80.0	340.0	0.22188568115234375	0.44940185546875	0.5011938579025035
80.0	360.0	0.0635833740234375	0.257904052734375	0.26562632751483733
80.0	380.0	0.14111328125	0.291534423828125	0.3238908433746444
80.0	400.0	0.34320068359375	0.29632568359375	0.4534265320606201
80.0	420.0	0.39288330078125	0.258056640625	0.4700537392718311
80.0	440.0	0.4667205810546875	0.241058349609375	0.5252972764981947
80.0	460.0	0.5986785888671875	0.2220458984375	0.6385299004595818
80.0	480.0	0.7293701171875	0.203521728515625	0.7572330300667657
80.0	500.0	0.8339309692382812	0.147308349609375	0.8468415503028516
80.0	520.0	1.0794296264648438	0.0888671875	1.083081573799588
80.0	540.0	1.5533370971679688	-0.0115966796875	1.5533803849727168
80.0	560.0	1.611358642578125	0.16375732421875	1.6196583393563293
80.0	580.0	1.4043807983398438	0.853271484375	1.6432764991909221
80.0	600.0	1.33966064453125	1.1300048828125	1.752598550063869
80.0	620.0	0.9768295288085938	1.65606689453125	1.9226943302342152
80.0	640.0	0.5994338989257812	1.5244140625	1.6380351745701671
80.0	660.0	0.4296722412109375	1.46142578125	1.523280522086921
80.0	680.0	0.29938507080078125	1.51812744140625	1.5473662620624362
80.0	700.0	0.24565887451171875	1.380615234375	1.4023005056030966
80.0	720.0	0.39011383056640625	1.332763671875	1.3886856396855725
80.0	740.0	0.5766067504882812	0.85516357421875	1.0313971511397744
80.0	760.0	-1.1964874267578125	-1.38970947265625	1.8338142165388631
80.0	780.0	-2.7240524291992188	-1.35736083984375	3.0434996445814635
80.0	800.0	-2.8757476806640625	-1.3272705078125	3.1672656541176942
100.0	0.0	0.3329925537109375	0.4750981330871582	0.5801743504239348
100.0	20.0	0.31444549560546875	0.41909217834472656	0.5239410497911926
100.0	40.0	0.31127166748046875	0.3614082336425781	0.47697585087792427
100.0	60.0	0.34487152099609375	0.31891632080078125	0.4697275653687635
100.0	80.0	0.6204376220703125	0.0930023193359375	0.6273693284518519
100.0	100.0	0.66094970703125	0.1002197265625	0.6685046812229197
100.0	120.0	0.7093048095703125	0.10296630859375	0.7167394042362961
100.0	140.0	0.603668212890625	0.3935546875	0.7206251475682649
100.0	160.0	0.6632461547851562	0.5959930419921875	0.8916855768377084
100.0	180.0	0.8931350708007812	0.57086181640625	1.0599874848907225
100.0	200.0	0.9876327514648438	0.670318603515625	1.1936270280054635
100.0	220.0	1.0328445434570312	0.7139739990234375	1.2555981531646512
100.0	240.0	0.6801605224609375	0.8901824951171875	1.1202871109351376
100.0	260.0	0.7906265258789062	0.98748779296875	1.2649989899939216
100.0	280.0	1.2710189819335938	0.7784423828125	1.4904569083990022
100.0	300.0	1.1208114624023438	0.666473388671875	1.3039958251697943
100.0	320.0	1.0093765258789062	0.60748291015625	1.1780816852524603
100.0	340.0	1.0174713134765625	0.375244140625	1.0844611744184833
100.0	360.0	0.43720245361328125	0.203826904296875	0.4823809618555865
100.0	380.0	0.08892822265625	0.3482666015625	0.3594410306972379
100.0	400.0	0.3291473388671875	0.311676025390625	0.45329892508878583
100.0	420.0	0.37480926513671875	0.28204345703125	0.4690740846459818
100.0	440.0	0.40428924560546875	0.27410888671875	0.48845212241368297
100.0	460.0	0.47061920166015625	0.23907470703125	0.5278628122091201
100.0	480.0	0.5089645385742188	0.200836181640625	0.5471563518611966
100.0	500.0	0.5494308471679688	0.11517333984375	0.5613725625914361
100.0	520.0	0.5554428100585938	0.033203125	0.5564343292389073
100.0	540.0	0.5289306640625	0.04766845703125	0.5310743160625803
100.0	560.0	0.5847549438476562	0.190185546875	0.6149055916109549
100.0	580.0	0.7808761596679688	0.45849609375	0.9055309187000761
100.0	600.0	0.7497482299804688	0.56005859375	0.9358354752797489
100.0	620.0	0.163421630859375	0.65057373046875	0.6707852176432957
100.0	640.0	-0.0068206787109375	-0.32781982421875	0.32789077268030886
100.0	660.0	0.07582855224609375	-0.422607421875	0.42935649798223946
100.0	680.0	-0.0444488525390625	-0.83331298828125	0.8344975955209614
100.0	700.0	-0.1278076171875	-1.01922607421875	1.0272081470561414
100.0	720.0	0.20462799072265625	-0.7744140625	0.8009929804841897
100.0	740.0	0.27045440673828125	-1.19207763671875	1.222372561083206
100.0	760.0	-2.3058853149414062	-1.3525390625	2.6732880505569927
100.0	780.0	-2.66619873046875	-1.2960205078125	2.9645041452195247
100.0	800.0	-2.8377304077148438	-1.2685546875	3.1083669123910833
120.0	0.0	0.212188720703125	0.5333235263824463	0.5739843525625387
120.0	20.0	0.27024078369140625	0.39077186584472656	0.47511338889355076
120.0	40.0	0.316650390625	0.2865142822265625	0.42703384386107784
120.0	60.0	0.45549774169921875	0.10717010498046875	0.4679354913816785
120.0	80.0	0.7127914428710938	-0.17295074462890625	0.7334736539903454
120.0	100.0	0.6449432373046875	-0.00325775146484375	0.6449514650651297
120.0	120.0	0.5578460693359375	0.2613677978515625	0.6160400659269906
120.0	140.0	0.49700164794921875	0.5864410400390625	0.7687156376101221
120.0	160.0	0.6431045532226562	0.6688385009765625	0.9278622779078194
120.0	180.0	0.8573379516601562	0.65985107421875	1.0818649654667956
120.0	200.0	1.0084686279296875	0.7259368896484375	1.2425752859568848
120.0	220.0	0.9235000610351562	0.712188720703125	1.1662183057338327
120.0	240.0	0.534454345703125	0.9030609130859375	1.0493619301197097
120.0	260.0	0.8388595581054688	1.009521484375	1.3125619930653203
120.0	280.0	1.3968429565429688	0.858978271484375	1.639821306156859
120.0	300.0	1.3306121826171875	0.694061279296875	1.5007497592698424
120.0	320.0	1.29571533203125	0.619232177734375	1.4360803290911373
120.0	340.0	1.3033905029296875	0.363372802734375	1.3530951913647238
120.0	360.0	0.6258773803710938	0.158905029296875	0.6457347006286897
120.0	380.0	-0.11556243896484375	0.354644775390625	0.3729981152919812
120.0	400.0	0.15744781494140625	0.338897705078125	0.3736863242574487
120.0	420.0	0.217681884765625	0.322509765625	0.3890988972981127
120.0	440.0	0.29228973388671875	0.30865478515625	0.42508947873997033
120.0	460.0	0.33956146240234375	0.264892578125	0.4306623557899245
120.0	480.0	0.38533782958984375	0.18170166015625	0.4260290321287375
120.0	500.0	0.39733123779296875	0.009765625	0.3974512296593549
120.0	520.0	0.29021453857421875	-0.08514404296875	0.3024466671215126
120.0	540.0	0.23445892333984375	-0.03558349609375	0.23714377902009712
120.0	560.0	0.19931793212890625	0.081787109375	0.21544551359464761
120.0	580.0	0.538543701171875	0.40283203125	0.6725347303098204
120.0	600.0	0.5835800170898438	0.45843505859375	0.7421107325018533
120.0	620.0	0.6398544311523438	0.4984130859375	0.8110667650070684
120.0	640.0	0.6508941650390625	0.50341796875	0.8228565277995152
120.0	660.0	0.9257736206054688	0.1151123046875	0.9329028027074558
120.0	680.0	0.8561630249023438	-0.3902587890625	0.9409128799471608
120.0	700.0	0.6761474609375	-0.71734619140625	0.9857793603323618
120.0	720.0	0.49805450439453125	-0.9039306640625	1.032060528641685
120.0	740.0	0.08159637451171875	-1.2178955078125	1.220625837954991
120.0	760.0	-2.0950927734375	-1.270751953125	2.4503518636475534
120.0	780.0	-2.5274505615234375	-1.25079345703125	2.820016066106242
120.0	800.0	-2.68865966796875	-1.23675537109375	2.95946864455278
140.0	0.0	0.263946533203125	0.4331371784210205	0.5072234100674685
140.0	20.0	0.3847808837890625	0.20001983642578125	0.4336637677893881
140.0	40.0	0.3270111083984375	0.18128585815429688	0.373899488342408
140.0	60.0	0.431121826171875	-0.0041656494140625	0.4311419506807628
140.0	80.0	0.6483306884765625	-0.19889068603515625	0.6781520379767568
140.0	100.0	0.516143798828125	0.09674835205078125	0.5251329971476463
140.0	120.0	0.40631103515625	0.4898681640625	0.6364428296804889
140.0	140.0	0.494720458984375	0.659759521484375	0.8246398963953916
140.0	160.0	0.7725677490234375	0.66448974609375	1.0190228405167754
140.0	180.0	1.0423126220703125	0.6711273193359375	1.2396884612216617
140.0	200.0	0.845733642578125	0.677337646484375	1.0835366544485037
140.0	220.0	0.628082275390625	0.6418914794921875	0.898060140583321
140.0	240.0	0.45452880859375	0.8393402099609375	0.9545095211148626
140.0	260.0	1.1044158935546875	0.81451416015625	1.3722856054886097
140.0	280.0	1.88214111328125	0.7066650390625	2.01043046329307
140.0	300.0	1.8351898193359375	0.6396484375	1.9434690109673636
140.0	320.0	1.8639373779296875	0.58868408203125	1.9546896166093415
140.0	340.0	1.9010467529296875	0.4661865234375	1.9573728902432594
140.0	360.0	0.91796875	0.362335205078125	0.9868907876840118
140.0	380.0	-0.16455078125	0.347137451171875	0.3841632070046418
140.0	400.0	0.053192138671875	0.2926025390625	0.2973981329502756
140.0	420.0	0.09710693359375	0.283355712890625	0.299533331333485
140.0	440.0	0.149444580078125	0.30029296875	0.3354244320192189
140.0	460.0	0.2098236083984375	0.262359619140625	0.3359442161980984
140.0	480.0	0.2209320068359375	0.14752197265625	0.265657079824623
140.0	500.0	0.17852783203125	-0.062042236328125	0.1890011267119144
140.0	520.0	0.0973052978515625	-0.13079833984375	0.16302308638920565
140.0	540.0	0.0526885986328125	-0.11407470703125	0.12565479382082934
140.0	560.0	0.0312652587890625	-0.02362060546875	0.039184810958551176
140.0	580.0	0.4300384521484375	0.28790283203125	0.5175143582721528
140.0	600.0	0.653839111328125	-0.08941650390625	0.6599249159360242
140.0	620.0	0.71429443359375	-0.088623046875	0.719771201355281
140.0	640.0	0.7093505859375	-0.11700439453125	0.7189355201334116
140.0	660.0	0.6400604248046875	-0.2744140625	0.6964053597574554
140.0	680.0	0.6423492431640625	-0.5499267578125	0.845595641634707
140.0	700.0	0.5232696533203125	-1.14190673828125	1.2560900162878785
140.0	720.0	0.235198974609375	-1.3172607421875	1.3380935769092028
140.0	740.0	-0.3986053466796875	-1.37939453125	1.4358326835826105
140.0	760.0	-1.710540771484375	-1.1768798828125	2.076293810971637
140.0	780.0	-2.2485504150390625	-1.19561767578125	2.5466606753968812
140.0	800.0	-2.42510986328125	-1.18878173828125	2.7008072627003568
160.0	0.0	0.50885009765625	0.06519114971160889	0.5130090719329402
160.0	20.0	0.422027587890625	0.0289306640625	0.4230180472082443
160.0	40.0	0.3267822265625	0.06386947631835938	0.3329653639679757
160.0	60.0	0.416839599609375	-0.08132553100585938	0.42469882716566226
160.0	80.0	0.46966552734375	-0.08818817138671875	0.4778732689192984
160.0	100.0	0.3855133056640625	0.2646636962890625	0.4676188415551944
160.0	120.0	0.473541259765625	0.5380859375	0.7167829523891239
160.0	140.0	0.781494140625	0.666473388671875	1.0270929216185747
160.0	160.0	1.052032470703125	0.6818084716796875	1.253648719326077
160.0	180.0	0.8656768798828125	0.641326904296875	1.0773563284905576
160.0	200.0	0.750213623046875	0.6413726806640625	0.9870052663017175
160.0	220.0	0.588836669921875	0.5937042236328125	0.8361897685359011
160.0	240.0	0.440185546875	0.77545166015625	0.8916774040631101
160.0	260.0	1.4244232177734375	0.75	1.6098079088301294
160.0	280.0	2.4116058349609375	0.806396484375	2.5428562667264543
160.0	300.0	2.3937530517578125	0.72772216796875	2.501925903489745
160.0	320.0	2.4288482666015625	0.6917724609375	2.525441157478222
160.0	340.0	2.4210357666015625	0.679412841796875	2.514560795201126
160.0	360.0	1.2001495361328125	0.422821044921875	1.272452963809913
160.0	380.0	-0.219024658203125	0.31365966796875	0.38256265919619264
160.0	400.0	0.020721435546875	0.198089599609375	0.1991704480200961
160.0	420.0	0.049713134765625	0.181671142578125	0.18835020523977833
160.0	440.0	0.0498199462890625	0.21868896484375	0.2242919757652422
160.0	460.0	0.0460205078125	0.204254150390625	0.20937441364960627
160.0	480.0	0.0145416259765625	0.03167724609375	0.034855513281635046
160.0	500.0	0.0088348388671875	-0.1612548828125	0.16149672321345185
160.0	520.0	-0.0012664794921875	-0.1790771484375	0.1790816268152893
160.0	540.0	-0.0146026611328125	-0.1824951171875	0.18307841355397175
160.0	560.0	0.018463134765625	-0.1275634765625	0.12889269916517815
160.0	580.0	0.3919830322265625	0.174560546875	0.42909449085117535
160.0	600.0	0.632354736328125	-0.25628662109375	0.6823161618401428
160.0	620.0	0.7122802734375	-0.3031005859375	0.7740885951387318
160.0	640.0	0.70654296875	-0.33135986328125	0.7803860106920371
160.0	660.0	0.6230926513671875	-0.44805908203125	0.7674642618249256
160.0	680.0	0.583953857421875	-0.9056396484375	1.0775830735585477
160.0	700.0	0.372894287109375	-1.28717041015625	1.340096195853349
160.0	720.0	0.0118255615234375	-1.409423828125	1.4094734375616569
160.0	740.0	-0.433349609375	-1.249755859375	1.322755303140989
160.0	760.0	-0.135894775390625	-0.7958984375	0.8074166909306556
160.0	780.0	-0.2609710693359375	-0.79156494140625	0.8334752278825225
160.0	800.0	-0.356201171875	-0.782958984375	0.8601767528006409
180.0	0.0	0.6116790771484375	-0.20431160926818848	0.6448988502881061
180.0	20.0	0.4580841064453125	-0.12046241760253906	0.4736583606698492
180.0	40.0	0.371673583984375	-0.0854339599609375	0.38136624725635765
180.0	60.0	0.430938720703125	-0.12766647338867188	0.4494517876577492
180.0	80.0	0.24920654296875	0.0880279541015625	0.26429684402531606
180.0	100.0	0.12957763671875	0.4836883544921875	0.500744234324247
180.0	120.0	0.462890625	0.6427764892578125	0.7921043781317518
180.0	140.0	0.8121490478515625	0.691162109375	1.0664385295749113
180.0	160.0	0.7816314697265625	0.6686553955078125	1.0286145013602594
180.0	180.0	0.67962646484375	0.6359710693359375	0.930779959361131
180.0	200.0	0.813934326171875	0.645721435546875	1.0389635506819195
180.0	220.0	0.7613983154296875	0.595458984375	0.9665913287486456
180.0	240.0	0.6513214111328125	0.6842803955078125	0.9447006088049094
180.0	260.0	1.4621124267578125	0.721466064453125	1.6304251073376845
180.0	280.0	2.3103179931640625	0.9215087890625	2.487317365729001
180.0	300.0	2.248016357421875	0.76361083984375	2.3741691300249004
180.0	320.0	2.2406005859375	0.74444580078125	2.361035903158676
180.0	340.0	2.0251007080078125	0.65057373046875	2.127035273884702
180.0	360.0	0.9725189208984375	0.357666015625	1.036203662529005
180.0	380.0	-0.20281982421875	0.30474853515625	0.36607041778325217
180.0	400.0	-0.0205230712890625	0.124053955078125	0.12574012973454973
180.0	420.0	-0.084381103515625	0.051727294921875	0.09897415657862034
180.0	440.0	-0.077606201171875	0.02471923828125	0.08144791710986075
180.0	460.0	-0.0184478759765625	-0.10791015625	0.10947568656987745
180.0	480.0	0.0354156494140625	-0.3916015625	0.39319976090514247
180.0	500.0	-0.0402984619140625	-0.41229248046875	0.4142572334718052
180.0	520.0	-0.0210723876953125	-0.31146240234375	0.31217442815983754
180.0	540.0	-0.015167236328125	-0.25836181640625	0.2588066329029649
180.0	560.0	0.00225830078125	-0.21832275390625	0.2183344333714396
180.0	580.0	0.0258636474609375	-0.10382080078125	0.10699386400557585
180.0	600.0	0.25927734375	-0.37249755859375	0.4538492835075978
180.0	620.0	0.4184112548828125	-0.43115234375	0.6007997351312067
180.0	640.0	0.4901275634765625	-0.4649658203125	0.6755873315407475
180.0	660.0	0.5656890869140625	-0.51513671875	0.7650947536470123
180.0	680.0	0.5517730712890625	-1.0679931640625	1.202107699286547
180.0	700.0	0.3650054931640625	-1.48992919921875	1.5339876233935417
180.0	720.0	0.0064849853515625	-1.59320068359375	1.5932138818245973
180.0	740.0	-0.539215087890625	-1.3153076171875	1.4215438926886337
180.0	760.0	-0.215789794921875	-0.7117919921875	0.7437829493438761
180.0	780.0	-0.3386688232421875	-0.699951171875	0.7775784300284015
180.0	800.0	-0.41583251953125	-0.68218994140625	0.7989366686137083
200.0	0.0	0.4710540771484375	-0.21354436874389648	0.5171973907710627
200.0	20.0	0.378204345703125	-0.13338088989257812	0.4010348973559096
200.0	40.0	0.277008056640625	-0.08643722534179688	0.29018073224906626
200.0	60.0	0.1554718017578125	0.048954010009765625	0.1629968595950756
200.0	80.0	-0.0378570556640625	0.33298492431640625	0.33512999938166493
200.0	100.0	-0.0278472900390625	0.626190185546875	0.626809077820152
200.0	120.0	0.602996826171875	0.6745681762695312	0.9047913554013189
200.0	140.0	0.5473175048828125	0.62542724609375	0.831093070183815
200.0	160.0	0.4734649658203125	0.5959014892578125	0.7610963531373072
200.0	180.0	0.424560546875	0.5533905029296875	0.6974902914704774
200.0	200.0	0.6352386474609375	0.53857421875	0.8328207059926969
200.0	220.0	0.6768341064453125	0.4834136962890625	0.8317410711318027
200.0	240.0	0.6615447998046875	0.4945831298828125	0.825986679380063
200.0	260.0	1.096588134765625	0.498626708984375	1.2046302886036617
200.0	280.0	1.9910736083984375	0.90289306640625	2.1862273448626643
200.0	300.0	1.7935638427734375	0.729400634765625	1.936206741053423
200.0	320.0	1.7435302734375	0.712921142578125	1.8836545250995318
200.0	340.0	1.5079345703125	0.68304443359375	1.655420299080252
200.0	360.0	0.4857330322265625	0.477325439453125	0.6810111260068588
200.0	380.0	-0.1359100341796875	0.234649658203125	0.27116784375284475
200.0	400.0	-0.0138397216796875	0.06085205078125	0.062406009169430475
200.0	420.0	-0.2903289794921875	-0.00787353515625	0.29043572247372007
200.0	440.0	-0.2195281982421875	-0.095001220703125	0.2392025538294795
200.0	460.0	-0.1231842041015625	-0.330230712890625	0.35245804271769116
200.0	480.0	-0.0391998291015625	-0.674652099609375	0.675789968931864
200.0	500.0	-0.018341064453125	-0.638458251953125	0.6387216405699072
200.0	520.0	-0.0105743408203125	-0.54217529296875	0.5422784017361691
200.0	540.0	-0.041046142578125	-0.49853515625	0.5002220385366439
200.0	560.0	0.06201171875	-0.4840087890625	0.4879651228849012
200.0	580.0	0.077056884765625	-0.3895263671875	0.39707499823594267
200.0	600.0	0.2473602294921875	-0.545654296875	0.5991040767951578
200.0	620.0	0.2965240478515625	-0.59698486328125	0.6665714049831485
200.0	640.0	0.2901763916015625	-0.62945556640625	0.693120947831413
200.0	660.0	0.2908477783203125	-0.67431640625	0.7343671056711192
200.0	680.0	0.186187744140625	-1.15087890625	1.1658422418660987
200.0	700.0	0.14678955078125	-1.57379150390625	1.5806223046591672
200.0	720.0	0.044464111328125	-1.75970458984375	1.7602662584715303
200.0	740.0	-0.6441650390625	-1.48358154296875	1.6173938271762784
200.0	760.0	-0.4286346435546875	-0.69964599609375	0.8205072684048994
200.0	780.0	-0.5496826171875	-0.67535400390625	0.8707778190964115
200.0	800.0	-0.610687255859375	-0.63720703125	0.8825937486428805
220.0	0.0	0.25250244140625	-0.13549506664276123	0.2865595854279578
220.0	20.0	0.179473876953125	-0.08483123779296875	0.19851249687128683
220.0	40.0	0.0413818359375	-0.0355377197265625	0.05454709771309447
220.0	60.0	-0.0659027099609375	0.16246414184570312	0.1753218884391113
220.0	80.0	-0.09747314453125	0.38054656982421875	0.3928316505957596
220.0	100.0	0.2748870849609375	0.4786834716796875	0.5519970792836135
220.0	120.0	0.3099822998046875	0.503997802734375	0.5916948633825387
220.0	140.0	0.2916717529296875	0.4848480224609375	0.5658180063778091
220.0	160.0	0.267547607421875	0.476776123046875	0.5467149108491359
220.0	180.0	0.286651611328125	0.448699951171875	0.5324479246448928
220.0	200.0	0.484832763671875	0.3307037353515625	0.5868796889526715
220.0	220.0	0.4901275634765625	0.2398223876953125	0.5456553913591916
220.0	240.0	0.4738311767578125	0.17742919921875	0.5059615645512021
220.0	260.0	0.7794036865234375	0.186676025390625	0.8014474686602773
220.0	280.0	1.7252655029296875	0.916473388671875	1.9535773667154668
220.0	300.0	1.5038909912109375	0.64678955078125	1.6370781399936984
220.0	320.0	1.420928955078125	0.6068115234375	1.545075829969504
220.0	340.0	1.1669464111328125	0.529144287109375	1.2813108924208205
220.0	360.0	0.404754638671875	0.31585693359375	0.5134120372816036
220.0	380.0	-0.095733642578125	0.139862060546875	0.1694884252735092
220.0	400.0	-0.04864501953125	-0.025177001953125	0.0547742581195159
220.0	420.0	-0.22369384765625	-0.223480224609375	0.31619985495049535
220.0	440.0	-0.1281890869140625	-0.3961181640625	0.4163436584170662
220.0	460.0	-0.06439208984375	-0.639678955078125	0.6429117410689336
220.0	480.0	-0.0495452880859375	-0.75958251953125	0.7611966497226327
220.0	500.0	-0.028350830078125	-0.70928955078125	0.7098559265186043
220.0	520.0	-0.0469207763671875	-0.60748291015625	0.6092922495706031
220.0	540.0	-0.077392578125	-0.52313232421875	0.528826095981794
220.0	560.0	0.02685546875	-0.51971435546875	0.5204077511740967
220.0	580.0	0.016876220703125	-0.46453857421875	0.4648450212300974
220.0	600.0	0.226776123046875	-0.782470703125	0.8146703696791134
220.0	620.0	0.1679840087890625	-0.80389404296875	0.8212577302707637
220.0	640.0	0.153900146484375	-0.82183837890625	0.836124139186978
220.0	660.0	0.0650787353515625	-0.8917236328125	0.8940952293303444
220.0	680.0	-0.1698455810546875	-1.1751708984375	1.187381220138758
220.0	700.0	-0.0844268798828125	-1.5394287109375	1.5417420841714868
220.0	720.0	-0.105987548828125	-1.7498779296875	1.7530847467575563
220.0	740.0	-0.287384033203125	-1.711181640625	1.735146158037461
220.0	760.0	-0.6938018798828125	-1.2119140625	1.3964586436461979
220.0	780.0	-0.9956207275390625	-1.07635498046875	1.4662198597363545
220.0	800.0	-1.2413482666015625	-1.000244140625	1.594187523426698
240.0	0.0	-0.0253448486328125	0.03466832637786865	0.04294478089433687
240.0	20.0	-0.100738525390625	0.06015777587890625	0.11733374832747104
240.0	40.0	-0.21197509765625	0.08422470092773438	0.22809480983297936
240.0	60.0	-0.1946563720703125	0.22977828979492188	0.3011464189537293
240.0	80.0	0.1137237548828125	0.30600738525390625	0.3264561413951017
240.0	100.0	0.26019287109375	0.29549407958984375	0.393722086300296
240.0	120.0	0.0622711181640625	0.3333740234375	0.3391399882943759
240.0	140.0	0.0727691650390625	0.348846435546875	0.3563554222601956
240.0	160.0	0.1013641357421875	0.35113525390625	0.36547319265654393
240.0	180.0	0.1789703369140625	0.3681488037109375	0.40934572572451206
240.0	200.0	0.3995513916015625	0.2238006591796875	0.45796075113486284
240.0	220.0	0.4551239013671875	0.0502777099609375	0.4578925787939848
240.0	240.0	0.4954986572265625	-0.0232086181640625	0.4960418926566704
240.0	260.0	0.7288665771484375	-0.094573974609375	0.7349766825944166
240.0	280.0	0.52435302734375	-0.105865478515625	0.5349332638992434
240.0	300.0	0.3597869873046875	-0.039886474609375	0.3619911699068745
240.0	320.0	0.215484619140625	-0.058135986328125	0.22318918878952032
240.0	340.0	-0.0294647216796875	-0.0443115234375	0.05321354088024549
240.0	360.0	-0.1781768798828125	-0.007476806640625	0.17833368487841966
240.0	380.0	-0.143402099609375	-0.30267333984375	0.3349258318263124
240.0	400.0	-0.1400146484375	-0.536346435546875	0.5543208463524666
240.0	420.0	-0.198333740234375	-0.775482177734375	0.8004429276962882
240.0	440.0	-0.1008148193359375	-0.907928466796875	0.9135084721106104
240.0	460.0	-0.0676727294921875	-0.985137939453125	0.9874595475597325
240.0	480.0	-0.1097564697265625	-0.924041748046875	0.9305372828534934
240.0	500.0	-0.116851806640625	-0.8603515625	0.8682506296060887
240.0	520.0	-0.1562652587890625	-0.73406982421875	0.7505180463739425
240.0	540.0	-0.24981689453125	-0.64776611328125	0.6942689812376287
240.0	560.0	-0.2220916748046875	-0.66546630859375	0.7015483731653457
240.0	580.0	-0.1942291259765625	-0.71234130859375	0.7383461879814073
240.0	600.0	-0.1179962158203125	-1.0142822265625	1.0211226870795185
240.0	620.0	-0.1303253173828125	-0.9713134765625	0.9800176315265257
240.0	640.0	-0.1515655517578125	-0.97625732421875	0.987952670713736
240.0	660.0	-0.2551116943359375	-1.04888916015625	1.0794676682885116
240.0	680.0	-0.24090576171875	-1.10400390625	1.1299823941303466
240.0	700.0	-0.18365478515625	-1.44329833984375	1.4549361422091738
240.0	720.0	-0.147552490234375	-1.6334228515625	1.6400737633963096
240.0	740.0	-0.3250274658203125	-1.5616455078125	1.5951111389519337
240.0	760.0	-0.5354156494140625	-1.5224609375	1.6138640661006307
240.0	780.0	-0.97296142578125	-1.35479736328125	1.6679717718271225
240.0	800.0	-1.332794189453125	-1.2945556640625	1.8580136487109864
260.0	0.0	-0.281646728515625	0.21667242050170898	0.3553474602267808
260.0	20.0	-0.3372802734375	0.22562599182128906	0.4057894417495546
260.0	40.0	-0.433258056640625	0.23138809204101562	0.4911751141725246
260.0	60.0	-0.226837158203125	0.3232383728027344	0.3948900378508289
260.0	80.0	0.069366455078125	0.297882080078125	0.30585198825866083
260.0	100.0	-0.00885009765625	0.253936767578125	0.25409094072113597
260.0	120.0	-0.19219970703125	0.22884368896484375	0.29884805731665126
260.0	140.0	-0.13775634765625	0.2415313720703125	0.278054338239412
260.0	160.0	-0.04827880859375	0.2559814453125	0.26049442163606573
260.0	180.0	0.042266845703125	0.2547454833984375	0.25822809211546943
260.0	200.0	0.157012939453125	0.18670654296875	0.24395162705555457
260.0	220.0	0.253631591796875	-0.0168304443359375	0.25418939437742427
260.0	240.0	0.306884765625	-0.145782470703125	0.3397510678968039
260.0	260.0	0.345245361328125	-0.25341796875	0.42826980561786465
260.0	280.0	0.3155517578125	-0.39599609375	0.5063455520924594
260.0	300.0	0.24713134765625	-0.284332275390625	0.3767210451026124
260.0	320.0	0.119140625	-0.334716796875	0.3552883654662092
260.0	340.0	-0.000823974609375	-0.359466552734375	0.3594674970965972
260.0	360.0	-0.16259765625	-0.377777099609375	0.41128279177138544
260.0	380.0	-0.2889404296875	-0.694000244140625	0.7517465735041592
260.0	400.0	-0.376434326171875	-0.881072998046875	0.9581192148202551
260.0	420.0	-0.4066162109375	-1.10028076171875	1.173010868494219
260.0	440.0	-0.42327880859375	-1.216888427734375	1.2884030407284763
260.0	460.0	-0.488616943359375	-1.255645751953125	1.347365121908604
260.0	480.0	-0.518890380859375	-1.202850341796875	1.30999853897218
260.0	500.0	-0.52044677734375	-1.161285400390625	1.2725755887993095
260.0	520.0	-0.541046142578125	-0.9996337890625	1.1366611811063663
260.0	540.0	-0.5042724609375	-0.8594970703125	0.996506863366095
260.0	560.0	-0.513336181640625	-0.8087158203125	0.957880636303447
260.0	580.0	-0.552978515625	-0.8360595703125	1.002387571677717
260.0	600.0	-0.30255126953125	-1.06097412109375	1.103269394266707
260.0	620.0	-0.28924560546875	-0.9923095703125	1.0336059711595915
260.0	640.0	-0.2978515625	-0.98626708984375	1.03026129005828
260.0	660.0	-0.398101806640625	-1.0457763671875	1.1189876043184814
260.0	680.0	-0.30133056640625	-1.044189453125	1.0867988425960886
260.0	700.0	-0.214447021484375	-1.34307861328125	1.3600910581564036
260.0	720.0	-0.182098388671875	-1.51654052734375	1.527434121077879
260.0	740.0	-0.31109619140625	-1.4508056640625	1.4837849962792136
260.0	760.0	-0.542938232421875	-1.42315673828125	1.5232061665909564
260.0	780.0	-0.879974365234375	-1.40045166015625	1.653970899352234
260.0	800.0	-1.1849365234375	-1.395751953125	1.8309008927925075
280.0	0.0	-0.38427734375	0.36208462715148926	0.5279908655829082
280.0	20.0	-0.46240234375	0.36693572998046875	0.5903031064138089
280.0	40.0	-0.472198486328125	0.2974205017089844	0.5580594639708177
280.0	60.0	0.034393310546875	0.23358535766601562	0.2361038312402707
280.0	80.0	0.041534423828125	0.24544525146484375	0.24893468988747772
280.0	100.0	-0.208770751953125	0.20706939697265625	0.294045850223554
280.0	120.0	-0.344970703125	0.1828155517578125	0.390418124552473
280.0	140.0	-0.36663818359375	0.168609619140625	0.4035501967979584
280.0	160.0	-0.262939453125	0.155853271484375	0.3056589574052368
280.0	180.0	-0.17315673828125	0.0749359130859375	0.18867603738213418
280.0	200.0	-0.0802001953125	-0.0525665283203125	0.09589218543663171
280.0	220.0	0.079376220703125	-0.1574249267578125	0.1763042596700767
280.0	240.0	0.17333984375	-0.21234130859375	0.27410861490763216
280.0	260.0	0.25933837890625	-0.30853271484375	0.40304941496369456
280.0	280.0	0.273712158203125	-0.423004150390625	0.5038361408195199
280.0	300.0	0.190643310546875	-0.444305419921875	0.4834792426032641
280.0	320.0	0.032470703125	-0.4930419921875	0.49411006124309054
280.0	340.0	-0.12945556640625	-0.552734375	0.5676918468502112
280.0	360.0	-0.26318359375	-0.661041259765625	0.7115062551599174
280.0	380.0	-0.3876953125	-0.8065185546875	0.8948630254903186
280.0	400.0	-0.497802734375	-0.97210693359375	1.0921535847545758
280.0	420.0	-0.5953369140625	-1.133819580078125	1.280614259413816
280.0	440.0	-0.680999755859375	-1.209625244140625	1.3881476501953223
280.0	460.0	-0.7777099609375	-1.2620849609375	1.4824612075754355
280.0	480.0	-0.815277099609375	-1.329742431640625	1.5597729590081362
280.0	500.0	-0.744842529296875	-1.2811279296875	1.4819173950240094
280.0	520.0	-0.777099609375	-1.25146484375	1.4731082981345904
280.0	540.0	-0.8443603515625	-1.19586181640625	1.463909111669575
280.0	560.0	-0.8714599609375	-1.182861328125	1.4692186308003408
280.0	580.0	-0.7388916015625	-0.8363037109375	1.1159590923449791
280.0	600.0	-0.427001953125	-0.99365234375	1.0815154405797602
280.0	620.0	-0.392913818359375	-0.9560546875	1.0336449265335106
280.0	640.0	-0.41314697265625	-0.9478759765625	1.0340015899210877
280.0	660.0	-0.4979248046875	-1.00146484375	1.1184189485118252
280.0	680.0	-0.389312744140625	-1.04742431640625	1.1174355065727077
280.0	700.0	-0.23187255859375	-1.2828369140625	1.3036239609297653
280.0	720.0	-0.242095947265625	-1.4061279296875	1.4268168075578922
280.0	740.0	-0.35186767578125	-1.33953857421875	1.384981751894118
280.0	760.0	-0.538482666015625	-1.28173828125	1.3902577470458488
280.0	780.0	-0.8233642578125	-1.24090576171875	1.4892198664099
280.0	800.0	-1.055755615234375	-1.233642578125	1.62372840390929
300.0	0.0	-0.270660400390625	0.4146595001220703	0.49517628515620443
300.0	20.0	-0.38262939453125	0.4217853546142578	0.5694805869618614
300.0	40.0	-0.36163330078125	0.3147544860839844	0.47942573016467854
300.0	60.0	-0.126190185546875	0.25635528564453125	0.28573063435033347
300.0	80.0	-0.27911376953125	0.208282470703125	0.34826151659943977
300.0	100.0	-0.42315673828125	0.19446563720703125	0.4657021679219059
300.0	120.0	-0.421142578125	0.14757537841796875	0.4462505612601271
300.0	140.0	-0.400604248046875	0.10467529296875	0.41405395845384185
300.0	160.0	-0.36639404296875	0.0836029052734375	0.3758111766474563
300.0	180.0	-0.301361083984375	-0.077728271484375	0.311223693070091
300.0	200.0	-0.253631591796875	-0.16082763671875	0.30032401350866844
300.0	220.0	-0.157562255859375	-0.243194580078125	0.2897748578653274
300.0	240.0	-0.145263671875	-0.2496795654296875	0.28886228511137496
300.0	260.0	-0.104583740234375	-0.2769775390625	0.2960647156729926
300.0	280.0	0.00787353515625	-0.33441162109375	0.3345042972495369
300.0	300.0	-0.023284912109375	-0.361297607421875	0.36204716303364765
300.0	320.0	-0.117584228515625	-0.417755126953125	0.4339877842649909
300.0	340.0	-0.22332763671875	-0.483673095703125	0.5327428055163451
300.0	360.0	-0.318511962890625	-0.62274169921875	0.6994691518932733
300.0	380.0	-0.410400390625	-0.767425537109375	0.8702703233092378
300.0	400.0	-0.516632080078125	-0.915740966796875	1.0514229522109195
300.0	420.0	-0.611083984375	-1.056488037109375	1.2204878567666477
300.0	440.0	-0.697479248046875	-1.12652587890625	1.3249671155547722
300.0	460.0	-0.794952392578125	-1.182525634765625	1.424891639158406
300.0	480.0	-0.856414794921875	-1.229827880859375	1.4986403562897064
300.0	500.0	-0.7672119140625	-1.16925048828125	1.3984851895624015
300.0	520.0	-0.7928466796875	-1.127197265625	1.3781072284564688
300.0	540.0	-0.861907958984375	-1.0804443359375	1.3821162370871838
300.0	560.0	-0.90472412109375	-1.073974609375	1.404260373602788
300.0	580.0	-0.80291748046875	-0.7823486328125	1.1210467714176218
300.0	600.0	-0.521636962890625	-0.9432373046875	1.07786907090235
300.0	620.0	-0.423675537109375	-0.91680908203125	1.0099702241352964
300.0	640.0	-0.4180908203125	-0.9093017578125	1.0008144787074584
300.0	660.0	-0.4853515625	-0.9691162109375	1.0838599399936546
300.0	680.0	-0.302764892578125	-1.04718017578125	1.0900701356917788
300.0	700.0	-0.164031982421875	-1.22869873046875	1.2395995569185914
300.0	720.0	-0.22308349609375	-1.2891845703125	1.3083436484965392
300.0	740.0	-0.32928466796875	-1.219482421875	1.2631570645891212
300.0	760.0	-0.53314208984375	-1.14337158203125	1.2615621516832236
300.0	780.0	-0.80267333984375	-1.0001220703125	1.2823917677613506
300.0	800.0	-1.052703857421875	-1.017333984375	1.4639514497397814
320.0	0.0	-0.403350830078125	0.5058901309967041	0.6470059634690973
320.0	20.0	-0.45953369140625	0.4705924987792969	0.6577450216039625
320.0	40.0	-0.414794921875	0.3278160095214844	0.5286947732972942
320.0	60.0	-0.44677734375	0.23846435546875	0.5064338493006091
320.0	80.0	-0.449737548828125	0.16619873046875	0.47946416011559645
320.0	100.0	-0.561767578125	0.15126800537109375	0.5817772952611482
320.0	120.0	-0.5218505859375	0.08465576171875	0.5286725187065182
320.0	140.0	-0.517486572265625	0.003173828125	0.5174963049725022
320.0	160.0	-0.48046875	-0.0393524169921875	0.48207762077251576
320.0	180.0	-0.409759521484375	-0.1500396728515625	0.436365407515889
320.0	200.0	-0.3758544921875	-0.2260284423828125	0.438583465333024
320.0	220.0	-0.3564453125	-0.3013763427734375	0.466777206798613
320.0	240.0	-0.384979248046875	-0.2852630615234375	0.4791492833099741
320.0	260.0	-0.40191650390625	-0.25848388671875	0.47786064475478024
320.0	280.0	-0.248504638671875	-0.282470703125	0.37622367491343633
320.0	300.0	-0.225372314453125	-0.3096923828125	0.3830170389082479
320.0	320.0	-0.25555419921875	-0.36456298828125	0.4452124449775538
320.0	340.0	-0.34442138671875	-0.42138671875	0.5442360318539726
320.0	360.0	-0.422515869140625	-0.560516357421875	0.7019246730334708
320.0	380.0	-0.490631103515625	-0.701385498046875	0.8559558964148929
320.0	400.0	-0.554595947265625	-0.84326171875	1.00929034030484
320.0	420.0	-0.586029052734375	-0.9959716796875	1.1555906011162815
320.0	440.0	-0.647613525390625	-1.064208984375	1.2457704606761804
320.0	460.0	-0.705535888671875	-1.111083984375	1.316164317453804
320.0	480.0	-0.76727294921875	-1.153717041015625	1.3855579343111886
320.0	500.0	-0.703857421875	-1.032379150390625	1.2494886876197762
320.0	520.0	-0.72100830078125	-0.98358154296875	1.219543201967135
320.0	540.0	-0.802154541015625	-0.951171875	1.2442587526165945
320.0	560.0	-0.90020751953125	-0.936767578125	1.2991947789484006
320.0	580.0	-0.934295654296875	-0.69635009765625	1.165251830354235
320.0	600.0	-0.6961669921875	-1.0042724609375	1.2219703993177793
320.0	620.0	-0.57147216796875	-0.98565673828125	1.1393417592988224
320.0	640.0	-0.534759521484375	-0.97711181640625	1.1138739819112928
320.0	660.0	-0.573333740234375	-1.03753662109375	1.1854087133987896
320.0	680.0	-0.36627197265625	-1.10516357421875	1.1642773225196235
320.0	700.0	-0.188385009765625	-1.22265625	1.2370841594525641
320.0	720.0	-0.23443603515625	-1.25238037109375	1.2741337639669947
320.0	740.0	-0.330841064453125	-1.1788330078125	1.2243786465945665
320.0	760.0	-0.556304931640625	-1.04620361328125	1.1849123078989532
320.0	780.0	-0.752532958984375	-0.81121826171875	1.1065174750105709
320.0	800.0	-1.0087890625	-0.78240966796875	1.2766441403737372
340.0	0.0	0.917633056640625	0.34064817428588867	0.9788215390375947
340.0	20.0	0.294525146484375	0.3616905212402344	0.466438736670396
340.0	40.0	-0.233367919921875	0.3130607604980469	0.3904710306953361
340.0	60.0	-0.627899169921875	0.23332977294921875	0.6698508420037357
340.0	80.0	-0.56640625	0.14933013916015625	0.5857606426695584
340.0	100.0	-0.680419921875	0.11896514892578125	0.69074161358884
340.0	120.0	-0.60064697265625	0.05353546142578125	0.6030280519106795
340.0	140.0	-0.5782470703125	-0.0325164794921875	0.5791605958312039
340.0	160.0	-0.55352783203125	-0.09295654296875	0.5612788787349091
340.0	180.0	-0.50238037109375	-0.1486358642578125	0.523907107609699
340.0	200.0	-0.52557373046875	-0.228515625	0.5731030771405602
340.0	220.0	-0.51666259765625	-0.292816162109375	0.5938699728133826
340.0	240.0	-0.593414306640625	-0.3074951171875	0.6683515440394584
340.0	260.0	-0.6358642578125	-0.252227783203125	0.6840630153596993
340.0	280.0	-0.409576416015625	-0.244659423828125	0.4770860239245271
340.0	300.0	-0.2991943359375	-0.281951904296875	0.4111132775692312
340.0	320.0	-0.300537109375	-0.328277587890625	0.4450715996587153
340.0	340.0	-0.3714599609375	-0.37841796875	0.5302665948865392
340.0	360.0	-0.434722900390625	-0.499053955078125	0.6618450348859289
340.0	380.0	-0.482452392578125	-0.608795166015625	0.7767830232879382
340.0	400.0	-0.53411865234375	-0.7442626953125	0.9160838904900199
340.0	420.0	-0.556488037109375	-0.90972900390625	1.0664360252702
340.0	440.0	-0.60247802734375	-0.979522705078125	1.1499758707014611
340.0	460.0	-0.65838623046875	-1.0350341796875	1.226689928870465
340.0	480.0	-0.70745849609375	-1.0574951171875	1.2723181388986935
340.0	500.0	-0.658203125	-0.896514892578125	1.1121916680024773
340.0	520.0	-0.712646484375	-0.8438720703125	1.1045293489742825
340.0	540.0	-0.775299072265625	-0.83563232421875	1.1398991327021741
340.0	560.0	-0.855072021484375	-0.83062744140625	1.1920948403304448
340.0	580.0	-0.85455322265625	-0.7236328125	1.119779289716881
340.0	600.0	-0.798583984375	-0.96234130859375	1.250534755345161
340.0	620.0	-0.7109375	-1.0792236328125	1.2923450694482723
340.0	640.0	-0.786163330078125	-1.08294677734375	1.338217659470514
340.0	660.0	-0.713714599609375	-1.135498046875	1.3411727495563388
340.0	680.0	-0.447479248046875	-1.1722412109375	1.2547458444054769
340.0	700.0	-0.27398681640625	-1.1832275390625	1.2145353781427415
340.0	720.0	-0.28729248046875	-1.1807861328125	1.2152336650933375
340.0	740.0	-0.37689208984375	-1.06689453125	1.1315085453490603
340.0	760.0	-0.560394287109375	-0.91217041015625	1.070559019479751
340.0	780.0	-0.766754150390625	-0.61553955078125	0.983260324490535
340.0	800.0	-0.99853515625	-0.46380615234375	1.100994371111463
360.0	0.0	2.0091552734375	0.3722834587097168	2.043355056374341
360.0	20.0	0.259857177734375	0.3621482849121094	0.4457321315373808
360.0	40.0	-0.729248046875	0.31298065185546875	0.7935739425578919
360.0	60.0	-0.927764892578125	0.15769195556640625	0.9410709052727415
360.0	80.0	-0.800018310546875	0.119720458984375	0.8089266255413439
360.0	100.0	-0.879669189453125	0.07978057861328125	0.8832795840485548
360.0	120.0	-0.773590087890625	0.02136993408203125	0.7738851970191026
360.0	140.0	-0.725067138671875	-0.0429534912109375	0.7263383219884713
360.0	160.0	-0.692413330078125	-0.1016082763671875	0.6998288801529908
360.0	180.0	-0.639007568359375	-0.140655517578125	0.6543047050463046
360.0	200.0	-0.63909912109375	-0.2061767578125	0.6715329791193266
360.0	220.0	-0.617156982421875	-0.284454345703125	0.6795564845849589
360.0	240.0	-0.684783935546875	-0.3709564208984375	0.7788053059583283
360.0	260.0	-0.642120361328125	-0.293121337890625	0.7058602391117889
360.0	280.0	-0.351776123046875	-0.2276611328125	0.4190179377298314
360.0	300.0	-0.191986083984375	-0.375091552734375	0.4213695876262784
360.0	320.0	-0.206298828125	-0.3973388671875	0.4477023362275364
360.0	340.0	-0.278900146484375	-0.42535400390625	0.5086367272898055
360.0	360.0	-0.36248779296875	-0.5076904296875	0.6238164573395236
360.0	380.0	-0.3826904296875	-0.55987548828125	0.6781685095553844
360.0	400.0	-0.42333984375	-0.6343994140625	0.762678988742392
360.0	420.0	-0.438934326171875	-0.73626708984375	0.8571770938837217
360.0	440.0	-0.465606689453125	-0.806854248046875	0.9315596421350524
360.0	460.0	-0.524139404296875	-0.858856201171875	1.006159077595619
360.0	480.0	-0.578826904296875	-0.87408447265625	1.0483626521756002
360.0	500.0	-0.545654296875	-0.79150390625	0.961362078151182
360.0	520.0	-0.553497314453125	-0.77496337890625	0.9523274204561232
360.0	540.0	-0.60577392578125	-0.77178955078125	0.9811325903523698
360.0	560.0	-0.673126220703125	-0.77069091796875	1.0232611592538763
360.0	580.0	-0.649749755859375	-0.7486572265625	0.9912932906680908
360.0	600.0	-0.68438720703125	-0.89154052734375	1.1239352121205237
360.0	620.0	-0.864776611328125	-1.22833251953125	1.5022114917807492
360.0	640.0	-1.077484130859375	-1.2327880859375	1.6372960993916854
360.0	660.0	-1.121185302734375	-1.29779052734375	1.715026744960772
360.0	680.0	-0.661590576171875	-1.30584716796875	1.4638780401971465
360.0	700.0	-0.325927734375	-1.12750244140625	1.1736654733832272
360.0	720.0	-0.3291015625	-1.12200927734375	1.1692786908540604
360.0	740.0	-0.38751220703125	-0.97760009765625	1.0516024256037735
360.0	760.0	-0.328033447265625	-0.427978515625	0.5392323732506682
360.0	780.0	-0.587493896484375	-0.137451171875	0.6033588509802473
360.0	800.0	-0.770721435546875	0.01885986328125	0.7709521552304158
380.0	0.0	-0.427276611328125	0.48471808433532715	0.6461554951168913
380.0	20.0	-0.56231689453125	0.4274120330810547	0.7063153232783143
380.0	40.0	-0.657318115234375	0.3861045837402344	0.7623279177627504
380.0	60.0	-0.679840087890625	0.19927978515625	0.7084454657029389
380.0	80.0	-0.77801513671875	0.1399993896484375	0.7905108361467478
380.0	100.0	-0.8818359375	0.09543609619140625	0.8869851572167142
380.0	120.0	-0.84051513671875	0.0394439697265625	0.8414401474859213
380.0	140.0	-0.799072265625	-0.0175933837890625	0.7992659212328647
380.0	160.0	-0.771453857421875	-0.0777130126953125	0.7753582181632387
380.0	180.0	-0.698577880859375	-0.135528564453125	0.7116031530345407
380.0	200.0	-0.720672607421875	-0.1952362060546875	0.7466499737111576
380.0	220.0	-0.691986083984375	-0.268707275390625	0.7423263031011926
380.0	240.0	-0.682098388671875	-0.341827392578125	0.762957520538023
380.0	260.0	-0.2816162109375	-0.23748779296875	0.36838586030405995
380.0	280.0	0.492889404296875	-0.415191650390625	0.6444564154558625
380.0	300.0	0.59423828125	-0.4398193359375	0.7392970872169439
380.0	320.0	0.47119140625	-0.414306640625	0.6274323340327828
380.0	340.0	0.294586181640625	-0.407257080078125	0.5026324180625078
380.0	360.0	-0.071014404296875	-0.44354248046875	0.4491914709764773
380.0	380.0	-0.251953125	-0.40301513671875	0.47529104517305854
380.0	400.0	-0.323150634765625	-0.518341064453125	0.6108222260591252
380.0	420.0	-0.3575439453125	-0.599273681640625	0.6978299351107956
380.0	440.0	-0.4171142578125	-0.667327880859375	0.7869630262234287
380.0	460.0	-0.46856689453125	-0.72186279296875	0.8606049189513757
380.0	480.0	-0.54315185546875	-0.751312255859375	0.9270836229292635
380.0	500.0	-0.534149169921875	-0.693450927734375	0.8753225262175615
380.0	520.0	-0.49176025390625	-0.69732666015625	0.8532834337350103
380.0	540.0	-0.460906982421875	-0.74066162109375	0.8723616700695075
380.0	560.0	-0.4947509765625	-0.7421875	0.8919757922532413
380.0	580.0	-0.46630859375	-0.74053955078125	0.8751242945298674
380.0	600.0	-0.5045166015625	-0.95404052734375	1.0792267273684963
380.0	620.0	-0.77703857421875	-1.28985595703125	1.5058277908555513
380.0	640.0	-1.192840576171875	-1.30877685546875	1.7708092775826312
380.0	660.0	-1.37451171875	-1.392578125	1.956669695991021
380.0	680.0	-0.947052001953125	-1.4180908203125	1.7052533738591462
380.0	700.0	-0.51611328125	-1.10943603515625	1.2236099195355772
380.0	720.0	-0.475341796875	-1.095947265625	1.1945920780280053
380.0	740.0	-0.25830078125	-0.79559326171875	0.8364735092557563
380.0	760.0	-0.31976318359375	-0.1783447265625	0.36613567850547313
380.0	780.0	-0.688934326171875	0.01971435546875	0.6892163387423746
380.0	800.0	-0.903717041015625	0.115478515625	0.9110651885529324
400.0	0.0	-0.516510009765625	0.43999266624450684	0.6785102331852011
400.0	20.0	-0.641876220703125	0.3972949981689453	0.7548830361547337
400.0	40.0	-0.731964111328125	0.37516021728515625	0.8225063214990006
400.0	60.0	-0.75762939453125	0.2122802734375	0.7868069737543563
400.0	80.0	-0.813079833984375	0.17255401611328125	0.8311881284696512
400.0	100.0	-0.912994384765625	0.12093353271484375	0.9209688734959799
400.0	120.0	-0.9105224609375	0.06876373291015625	0.913115328332309
400.0	140.0	-0.8472900390625	0.0092010498046875	0.8473399964666138
400.0	160.0	-0.846649169921875	-0.0481719970703125	0.8480184893215137
400.0	180.0	-0.7559814453125	-0.1255950927734375	0.7663433127427581
400.0	200.0	-0.766998291015625	-0.15673828125	0.7828494537457975
400.0	220.0	-0.72393798828125	-0.2522125244140625	0.7666142239405798
400.0	240.0	-0.715576171875	-0.26068115234375	0.7615798848069354
400.0	260.0	-0.14581298828125	-0.048614501953125	0.15370360227287566
400.0	280.0	0.661895751953125	-0.17059326171875	0.6835261863289765
400.0	300.0	0.832916259765625	-0.2364501953125	0.8658280375717095
400.0	320.0	0.73211669921875	-0.2386474609375	0.7700308252835553
400.0	340.0	0.65716552734375	-0.3291015625	0.7349655561786079
400.0	360.0	0.227142333984375	-0.345672607421875	0.4136220393181522
400.0	380.0	-0.107879638671875	-0.29034423828125	0.30973826554543366
400.0	400.0	-0.2449951171875	-0.443939208984375	0.5070548577021913
400.0	420.0	-0.30914306640625	-0.511199951171875	0.5974067505353338
400.0	440.0	-0.364501953125	-0.56640625	0.6735560213308186
400.0	460.0	-0.4422607421875	-0.61968994140625	0.7613213431661561
400.0	480.0	-0.50634765625	-0.6680908203125	0.8382918902003629
400.0	500.0	-0.513916015625	-0.68988037109375	0.8602584481051758
400.0	520.0	-0.496429443359375	-0.67919921875	0.8412810297306776
400.0	540.0	-0.4334716796875	-0.71466064453125	0.8358454007368373
400.0	560.0	-0.380950927734375	-0.71453857421875	0.809746246294631
400.0	580.0	-0.32275390625	-0.7034912109375	0.7739961032627645
400.0	600.0	-0.28460693359375	-0.9520263671875	0.993657541847223
400.0	620.0	-0.44488525390625	-1.32672119140625	1.3993255549977095
400.0	640.0	-0.86199951171875	-1.359375	1.6096408136066764
400.0	660.0	-1.21405029296875	-1.48797607421875	1.9204142551295933
400.0	680.0	-1.02734375	-1.52874755859375	1.841875207111061
400.0	700.0	-0.85467529296875	-1.1351318359375	1.4209131364619225
400.0	720.0	-0.77203369140625	-1.063232421875	1.313963166756412
400.0	740.0	-0.324310302734375	-0.61627197265625	0.6963966662336112
400.0	760.0	-0.637786865234375	0.0845947265625	0.6433726394770568
400.0	780.0	-1.03326416015625	0.2099609375	1.054380585907802
400.0	800.0	-1.25244140625	0.26849365234375	1.280897465622586
420.0	0.0	-0.585906982421875	0.44783592224121094	0.737457798996216
420.0	20.0	-0.681915283203125	0.4298667907714844	0.8060979538952902
420.0	40.0	-0.762939453125	0.40818023681640625	0.8652674238997857
420.0	60.0	-0.765106201171875	0.2599220275878906	0.8080513346917124
420.0	80.0	-0.799163818359375	0.21575164794921875	0.8277750794554881
420.0	100.0	-0.8963623046875	0.1666259765625	0.9117179373743248
420.0	120.0	-0.89862060546875	0.11119842529296875	0.905474506742547
420.0	140.0	-0.847259521484375	0.0536346435546875	0.8489554592174848
420.0	160.0	-0.8505859375	-0.0023956298828125	0.8505893110751447
420.0	180.0	-0.766632080078125	-0.0931549072265625	0.772271055358999
420.0	200.0	-0.764129638671875	-0.126953125	0.7746038991924039
420.0	220.0	-0.70416259765625	-0.2560272216796875	0.7492629059142176
420.0	240.0	-0.624359130859375	-0.2179107666015625	0.6612937520409178
420.0	260.0	0.01287841796875	-0.0673828125	0.06860245673288952
420.0	280.0	0.694793701171875	-0.0479736328125	0.6964479568735494
420.0	300.0	0.829681396484375	0.000335693359375	0.8296814643960019
420.0	320.0	0.73419189453125	-0.000518798828125	0.7341920778295079
420.0	340.0	0.780548095703125	-0.012420654296875	0.7806469127325985
420.0	360.0	0.5416259765625	0.019073486328125	0.541961711164166
420.0	380.0	-0.022552490234375	-0.019195556640625	0.02961560754931464
420.0	400.0	-0.222991943359375	-0.331756591796875	0.39973471578519304
420.0	420.0	-0.29388427734375	-0.42681884765625	0.5182106687289131
420.0	440.0	-0.34539794921875	-0.509765625	0.6157602908244074
420.0	460.0	-0.371978759765625	-0.566986083984375	0.6781160794058119
420.0	480.0	-0.42742919921875	-0.63665771484375	0.7668303373073131
420.0	500.0	-0.40185546875	-0.719696044921875	0.824287701497767
420.0	520.0	-0.2989501953125	-0.753662109375	0.8107883782991443
420.0	540.0	-0.125244140625	-0.77783203125	0.7878507241853597
420.0	560.0	0.017730712890625	-0.76995849609375	0.7701626217147642
420.0	580.0	0.071533203125	-0.74603271484375	0.7494543420158819
420.0	600.0	-0.072906494140625	-1.002197265625	1.004845618049909
420.0	620.0	-0.34075927734375	-1.371826171875	1.4135147437989644
420.0	640.0	-0.667205810546875	-1.42633056640625	1.57466900594769
420.0	660.0	-0.95355224609375	-1.560546875	1.828816129386085
420.0	680.0	-0.9970703125	-1.5936279296875	1.879840202344049
420.0	700.0	-1.08587646484375	-1.12939453125	1.5667353650565774
420.0	720.0	-1.009521484375	-0.9136962890625	1.3616073354904075
420.0	740.0	-0.5767822265625	-0.3985595703125	0.7010901995935186
420.0	760.0	-1.072784423828125	0.3028564453125	1.1147145134408027
420.0	780.0	-1.462982177734375	0.39447021484375	1.5152305444279062
420.0	800.0	-1.629364013671875	0.42889404296875	1.68486711320003
440.0	0.0	-0.63323974609375	0.4395723342895508	0.7708543397462594
440.0	20.0	-0.710601806640625	0.437774658203125	0.8346266105066283
440.0	40.0	-0.79632568359375	0.4259147644042969	0.9030714151652797
440.0	60.0	-0.826904296875	0.3474311828613281	0.8969276130294795
440.0	80.0	-0.809051513671875	0.28333282470703125	0.8572291650026949
440.0	100.0	-0.843902587890625	0.2197418212890625	0.8720424564617989
440.0	120.0	-0.8619384765625	0.16526031494140625	0.8776382563866596
440.0	140.0	-0.84228515625	0.1061248779296875	0.8489445059335021
440.0	160.0	-0.863555908203125	0.048736572265625	0.8649300897001598
440.0	180.0	-0.815399169921875	-0.0449371337890625	0.8166364872465954
440.0	200.0	-0.772857666015625	-0.0872955322265625	0.7777721272106877
440.0	220.0	-0.65313720703125	-0.2423858642578125	0.696662844136666
440.0	240.0	-0.500091552734375	-0.18072509765625	0.5317453545064021
440.0	260.0	0.18109130859375	-0.050262451171875	0.18793715983275344
440.0	280.0	1.0496826171875	0.009246826171875	1.049723344800835
440.0	300.0	1.29180908203125	0.18096923828125	1.3044234625391085
440.0	320.0	1.198333740234375	0.177337646484375	1.2113844946360852
440.0	340.0	1.431396484375	0.236846923828125	1.4508591802128679
440.0	360.0	1.29107666015625	0.32373046875	1.331044837260305
440.0	380.0	-0.011627197265625	0.10418701171875	0.10483379763767364
440.0	400.0	-0.157257080078125	-0.261474609375	0.3051208950277032
440.0	420.0	-0.236541748046875	-0.362640380859375	0.43296656267996475
440.0	440.0	-0.306915283203125	-0.430999755859375	0.5291103671394989
440.0	460.0	-0.346832275390625	-0.488372802734375	0.5989996842263501
440.0	480.0	-0.38055419921875	-0.572479248046875	0.6874256236039936
440.0	500.0	-0.340850830078125	-0.6744384765625	0.7556762183851577
440.0	520.0	-0.2520751953125	-0.793212890625	0.8323031863122375
440.0	540.0	-0.04351806640625	-0.82489013671875	0.8260372629364954
440.0	560.0	0.171051025390625	-0.79779052734375	0.8159216744311938
440.0	580.0	0.228912353515625	-0.74432373046875	0.7787288882088418
440.0	600.0	0.028228759765625	-0.98199462890625	0.982400282002519
440.0	620.0	-0.311614990234375	-1.32965087890625	1.3656776200534784
440.0	640.0	-0.634063720703125	-1.43218994140625	1.566270995127321
440.0	660.0	-0.9185791015625	-1.60986328125	1.8534959806118778
440.0	680.0	-1.06988525390625	-1.7030029296875	2.0111870711224875
440.0	700.0	-1.332244873046875	-1.28924560546875	1.8539230385806655
440.0	720.0	-1.2908935546875	-0.83013916015625	1.5347759428524588
440.0	740.0	-0.93548583984375	-0.0562744140625	0.9371769129818788
440.0	760.0	-1.726165771484375	0.5303955078125	1.8058149587795331
440.0	780.0	-2.071502685546875	0.59210205078125	2.154462395765421
440.0	800.0	-2.147674560546875	0.60400390625	2.230992321095138
460.0	0.0	-0.722625732421875	0.40192222595214844	0.826879329087734
460.0	20.0	-0.761749267578125	0.39620399475097656	0.8586265498529857
460.0	40.0	-0.859649658203125	0.3956947326660156	0.9463465836089753
460.0	60.0	-0.877410888671875	0.4127693176269531	0.9696537408447358
460.0	80.0	-0.897064208984375	0.34870147705078125	0.9624535911607162
460.0	100.0	-0.90667724609375	0.27814483642578125	0.9483818738327252
460.0	120.0	-0.85595703125	0.21865081787109375	0.8834424822828092
460.0	140.0	-0.8419189453125	0.1635894775390625	0.8576648690704405
460.0	160.0	-0.8544921875	0.111907958984375	0.8617890053734636
460.0	180.0	-0.82049560546875	-0.008087158203125	0.8205354597586463
460.0	200.0	-0.750457763671875	-0.059417724609375	0.7528062971662414
460.0	220.0	-0.6162109375	-0.219146728515625	0.6540192719742515
460.0	240.0	-0.471435546875	-0.1508026123046875	0.49496757745861314
460.0	260.0	0.142364501953125	-0.01739501953125	0.143423283050047
460.0	280.0	1.042236328125	0.09417724609375	1.0464826407281134
460.0	300.0	1.25390625	0.286590576171875	1.2862406626054044
460.0	320.0	1.16156005859375	0.283416748046875	1.1956365763867305
460.0	340.0	1.426239013671875	0.397491455078125	1.4805935232128526
460.0	360.0	1.228515625	0.441253662109375	1.3053564399021729
460.0	380.0	-0.087921142578125	0.16497802734375	0.18694351237333193
460.0	400.0	-0.0968017578125	-0.239898681640625	0.2586927864639829
460.0	420.0	-0.178192138671875	-0.3067626953125	0.354761595328252
460.0	440.0	-0.25469970703125	-0.3624267578125	0.44297301897551855
460.0	460.0	-0.33001708984375	-0.40087890625	0.519244814191855
460.0	480.0	-0.35357666015625	-0.48834228515625	0.6029051683962218
460.0	500.0	-0.29925537109375	-0.5958251953125	0.6667544079326636
460.0	520.0	-0.206268310546875	-0.7081298828125	0.7375598598540373
460.0	540.0	-0.0125732421875	-0.7890625	0.7891626672146596
460.0	560.0	0.18316650390625	-0.7783203125	0.7995826892844391
460.0	580.0	0.268951416015625	-0.69970703125	0.7496164310882588
460.0	600.0	-0.000274658203125	-0.859375	0.8593750438906919
460.0	620.0	-0.308380126953125	-1.0263671875	1.0716939424463896
460.0	640.0	-0.622314453125	-1.20635986328125	1.357416442476009
460.0	660.0	-0.9212646484375	-1.536376953125	1.7914191844887475
460.0	680.0	-1.119110107421875	-1.78729248046875	2.108748881036796
460.0	700.0	-1.340850830078125	-1.3992919921875	1.9380141970381073
460.0	720.0	-1.544891357421875	-0.5809326171875	1.6505065925191338
460.0	740.0	-1.954803466796875	0.4390869140625	2.0035103972532835
460.0	760.0	-2.477447509765625	0.73809814453125	2.5850599673130157
460.0	780.0	-2.704925537109375	0.76275634765625	2.810412675604126
460.0	800.0	-2.782196044921875	0.76708984375	2.8860079107243144
480.0	0.0	-0.72613525390625	0.4298717975616455	0.8438377624308919
480.0	20.0	-0.783294677734375	0.41579437255859375	0.8868119938399531
480.0	40.0	-0.876800537109375	0.4183502197265625	0.9714916820130534
480.0	60.0	-0.897430419921875	0.4463996887207031	1.0023243191158706
480.0	80.0	-0.97998046875	0.38668060302734375	1.0535101365858137
480.0	100.0	-0.9774169921875	0.3154754638671875	1.0270680332475919
480.0	120.0	-0.938995361328125	0.25780487060546875	0.9737431077566806
480.0	140.0	-0.905670166015625	0.2147369384765625	0.9307794595698042
480.0	160.0	-0.887420654296875	0.1751861572265625	0.9045471835987903
480.0	180.0	-0.869415283203125	0.028594970703125	0.8698853987834735
480.0	200.0	-0.789794921875	-0.0338897705078125	0.7905216854486723
480.0	220.0	-0.68463134765625	-0.151824951171875	0.7012637863115101
480.0	240.0	-0.467132568359375	-0.091461181640625	0.4760020842067034
480.0	260.0	-0.032012939453125	-0.02313232421875	0.03949598354504943
480.0	280.0	0.687774658203125	0.092620849609375	0.6939831426258046
480.0	300.0	1.01495361328125	0.360687255859375	1.0771379362235978
480.0	320.0	0.92803955078125	0.368133544921875	0.9983885589844319
480.0	340.0	1.21380615234375	0.510040283203125	1.3166117369815078
480.0	360.0	1.1456298828125	0.5655517578125	1.277621469433647
480.0	380.0	-0.1812744140625	0.241912841796875	0.30229494904801596
480.0	400.0	-0.09014892578125	-0.181243896484375	0.20242573658591972
480.0	420.0	-0.175689697265625	-0.2322998046875	0.2912560196513329
480.0	440.0	-0.251068115234375	-0.274627685546875	0.3720961759494105
480.0	460.0	-0.31304931640625	-0.30230712890625	0.43518901030467266
480.0	480.0	-0.34564208984375	-0.391632080078125	0.5223448481777856
480.0	500.0	-0.29229736328125	-0.49664306640625	0.5762743131448546
480.0	520.0	-0.18475341796875	-0.61029052734375	0.6376428100564203
480.0	540.0	-0.0279541015625	-0.6881103515625	0.6886779274244484
480.0	560.0	0.100830078125	-0.6951904296875	0.7024645458553652
480.0	580.0	0.132171630859375	-0.64056396484375	0.6540577444388009
480.0	600.0	-0.086181640625	-0.70794677734375	0.7131731309662597
480.0	620.0	-0.409820556640625	-0.8138427734375	0.9112041201189082
480.0	640.0	-0.6826171875	-0.92803955078125	1.152051922651351
480.0	660.0	-0.7872314453125	-1.0604248046875	1.3206945577556266
480.0	680.0	-0.827789306640625	-1.06097412109375	1.345697299476826
480.0	700.0	-0.94580078125	-0.84283447265625	1.2668500566802883
480.0	720.0	-1.195465087890625	-0.339111328125	1.242631590306653
480.0	740.0	-2.534210205078125	0.6868896484375	2.625650158085175
480.0	760.0	-2.723876953125	0.856689453125	2.855419842135504
480.0	780.0	-2.862701416015625	0.86297607421875	2.9899476754505034
480.0	800.0	-2.971527099609375	0.869140625	3.096026280530948
500.0	0.0	-0.7869873046875	0.4305295944213867	0.8970533704367537
500.0	20.0	-0.802886962890625	0.4135570526123047	0.9031372603016157
500.0	40.0	-0.850677490234375	0.4140510559082031	0.9460922097185629
500.0	60.0	-0.867584228515625	0.46439361572265625	0.9840547870383104
500.0	80.0	-0.90716552734375	0.45815277099609375	1.0162938824829475
500.0	100.0	-0.973846435546875	0.3547515869140625	1.0364485363226672
500.0	120.0	-1.021240234375	0.28961181640625	1.0615114792165143
500.0	140.0	-1.02459716796875	0.261260986328125	1.0573819837630711
500.0	160.0	-0.971038818359375	0.213592529296875	0.9942525611393755
500.0	180.0	-0.92822265625	0.0298614501953125	0.9287028619443212
500.0	200.0	-0.8134765625	-0.0377655029296875	0.8143527190034725
500.0	220.0	-0.745880126953125	-0.0886077880859375	0.7511248257733812
500.0	240.0	-0.585601806640625	-0.0789947509765625	0.5909057848952006
500.0	260.0	-0.278594970703125	-0.232330322265625	0.36275685568314797
500.0	280.0	0.4312744140625	-0.126617431640625	0.4494770230169959
500.0	300.0	0.90960693359375	0.26422119140625	0.9472051581521096
500.0	320.0	0.83477783203125	0.289215087890625	0.8834587686555473
500.0	340.0	1.034454345703125	0.400238037109375	1.1091827079851388
500.0	360.0	1.100341796875	0.518798828125	1.2165131705057604
500.0	380.0	-0.128021240234375	0.176849365234375	0.21832346629473645
500.0	400.0	-0.059478759765625	-0.115753173828125	0.13014038617793114
500.0	420.0	-0.167877197265625	-0.146514892578125	0.22282137938030336
500.0	440.0	-0.24639892578125	-0.178436279296875	0.3042234974413816
500.0	460.0	-0.30682373046875	-0.20062255859375	0.3665927066861298
500.0	480.0	-0.3360595703125	-0.27392578125	0.4335566496226819
500.0	500.0	-0.29205322265625	-0.364349365234375	0.46695347178342417
500.0	520.0	-0.227020263671875	-0.42681884765625	0.483438236833059
500.0	540.0	-0.17828369140625	-0.48681640625	0.5184354231875017
500.0	560.0	-0.109100341796875	-0.51470947265625	0.5261451566082025
500.0	580.0	-0.084228515625	-0.4415283203125	0.4494904898686606
500.0	600.0	-0.158966064453125	-0.38519287109375	0.41670584059881066
500.0	620.0	-0.190399169921875	-0.2667236328125	0.327709231190756
500.0	640.0	1.2578125	-2.2760009765625	2.60043702682255
500.0	660.0	2.01019287109375	-3.76885986328125	4.271437702700169
500.0	680.0	-0.168060302734375	-0.5068359375	0.5339727829175132
500.0	700.0	-0.304931640625	-0.51507568359375	0.59857018409191
500.0	720.0	-0.583251953125	-0.57781982421875	0.8210107125271353
500.0	740.0	-2.51947021484375	0.885498046875	2.670549934845677
500.0	760.0	-2.70989990234375	0.98236083984375	2.8824625410196023
500.0	780.0	-2.848846435546875	0.98455810546875	3.014179934305905
500.0	800.0	-2.95556640625	0.9906005859375	3.117156124196101
520.0	0.0	-0.9466552734375	0.4467930793762207	1.0467952342772266
520.0	20.0	-0.888671875	0.41828346252441406	0.9821907943151517
520.0	40.0	-0.8399658203125	0.3999595642089844	0.9303280240299611
520.0	60.0	-0.774169921875	0.47113037109375	0.9062576314177322
520.0	80.0	-0.825439453125	0.495361328125	0.96266979602409
520.0	100.0	-0.91729736328125	0.37567138671875	0.9912433825665229
520.0	120.0	-0.9803466796875	0.31446075439453125	1.0295461031098527
520.0	140.0	-1.00445556640625	0.2937774658203125	1.0465353239658495
520.0	160.0	-0.96337890625	0.2713470458984375	1.0008636951779473
520.0	180.0	-0.89794921875	0.0902862548828125	0.902476818136898
520.0	200.0	-0.80120849609375	-0.0033416748046875	0.8012154647804228
520.0	220.0	-0.800048828125	-0.03045654296875	0.8006283334942582
520.0	240.0	-0.79278564453125	-0.0470123291015625	0.79417834096781
520.0	260.0	-0.521240234375	-0.214080810546875	0.5634908831345117
520.0	280.0	-0.23773193359375	-0.218780517578125	0.32308108443852823
520.0	300.0	-0.16790771484375	-0.036224365234375	0.1717707930373597
520.0	320.0	-0.21728515625	-0.0001220703125	0.21728519053941092
520.0	340.0	-0.19775390625	0.07568359375	0.21174185651412625
520.0	360.0	-0.2022705078125	0.227203369140625	0.3041952157407768
520.0	380.0	-0.14056396484375	0.1141357421875	0.18106682704815494
520.0	400.0	-0.1005859375	-0.0482177734375	0.1115458851684991
520.0	420.0	-0.20849609375	-0.067626953125	0.21918947487956564
520.0	440.0	-0.3089599609375	-0.075592041015625	0.31807296981574756
520.0	460.0	-0.36004638671875	-0.096160888671875	0.3726664958101176
520.0	480.0	-0.41998291015625	-0.174835205078125	0.4549208653799282
520.0	500.0	-0.4302978515625	-0.215850830078125	0.48140193383982044
520.0	520.0	-0.4105224609375	-0.2596435546875	0.48574012231330244
520.0	540.0	-0.39215087890625	-0.31207275390625	0.5011703458481709
520.0	560.0	-0.3262939453125	-0.32806396484375	0.4627026083529225
520.0	580.0	-0.161376953125	-0.21728515625	0.2706572742907446
520.0	600.0	0.40228271484375	0.1815185546875	0.4413392893884441
520.0	620.0	0.26239013671875	0.3221435546875	0.4154817128033226
520.0	640.0	0.0184326171875	0.48712158203125	0.4874702011990156
520.0	660.0	-0.1234130859375	0.4544677734375	0.4709264771425106
520.0	680.0	-0.29388427734375	0.306884765625	0.42490731676751503
520.0	700.0	-0.47259521484375	-0.0079345703125	0.47266181832178306
520.0	720.0	-0.618896484375	-0.25732421875	0.6702601076649516
520.0	740.0	-2.4329833984375	1.1685791015625	2.699071198334921
520.0	760.0	-2.68707275390625	1.10699462890625	2.9061653588900622
520.0	780.0	-2.83251953125	1.10565185546875	3.040663236929438
520.0	800.0	-2.94427490234375	1.1048583984375	3.144752260698635
540.0	0.0	-0.84930419921875	0.4067370891571045	0.9416754655966123
540.0	20.0	-0.8663330078125	0.3970165252685547	0.9529716689187407
540.0	40.0	-0.81878662109375	0.38570404052734375	0.905085154977828
540.0	60.0	-0.77032470703125	0.4082450866699219	0.8718166120537697
540.0	80.0	-0.7703857421875	0.439178466796875	0.886776137175465
540.0	100.0	-0.874267578125	0.30289459228515625	0.9252507401759503
540.0	120.0	-0.94793701171875	0.18239593505859375	0.9653252588180692
540.0	140.0	-0.95916748046875	0.1877899169921875	0.9773777716485589
540.0	160.0	-0.91009521484375	0.28143310546875	0.9526163408924266
540.0	180.0	-0.90252685546875	0.1238861083984375	0.910989842257541
540.0	200.0	-0.86102294921875	0.06170654296875	0.8632312647990157
540.0	220.0	-0.8634033203125	0.0089111328125	0.8634493047160623
540.0	240.0	-0.90045166015625	-0.005584716796875	0.9004689785549794
540.0	260.0	-0.74822998046875	-0.0738525390625	0.7518658797938925
540.0	280.0	-0.48016357421875	-0.08172607421875	0.4870689984116559
540.0	300.0	-0.32769775390625	0.0615234375	0.3334230815000929
540.0	320.0	-0.3199462890625	0.093902587890625	0.3334416349189485
540.0	340.0	-0.3314208984375	0.14794921875	0.36294460079997753
540.0	360.0	-0.29180908203125	0.289093017578125	0.4107643036685964
540.0	380.0	-0.3660888671875	0.148529052734375	0.39507206707738496
540.0	400.0	-0.43743896484375	0.057708740234375	0.4412291317025771
540.0	420.0	-0.4910888671875	0.025146484375	0.4917322657218297
540.0	440.0	-0.53912353515625	0.0399169921875	0.5405992530744648
540.0	460.0	-0.52581787109375	0.022613525390625	0.5263039094403118
540.0	480.0	-0.55072021484375	0.001983642578125	0.5507237872794527
540.0	500.0	-0.5833740234375	-0.01361083984375	0.5835327807269348
540.0	520.0	-0.5841064453125	-0.03179931640625	0.5849713975738552
540.0	540.0	0.39794921875	0.109619140625	0.4127710463381593
540.0	560.0	0.61322021484375	0.1612548828125	0.6340679530806521
540.0	580.0	0.55120849609375	0.29876708984375	0.6269709563764793
540.0	600.0	0.43524169921875	0.55072021484375	0.7019459322315152
540.0	620.0	0.290771484375	0.60498046875	0.6712297845705378
540.0	640.0	1.74310302734375	-2.06494140625	2.7022936878105375
540.0	660.0	5.8153076171875	-10.28240966796875	11.812948457622939
540.0	680.0	5.42559814453125	-8.5123291015625	10.094397553061242
540.0	700.0	5.30206298828125	-8.12823486328125	9.704641875121547
540.0	720.0	5.1182861328125	-6.7322998046875	8.456991994647748
540.0	740.0	4.4970703125	4.6976318359375	6.503182779346001
540.0	760.0	-2.67486572265625	1.24041748046875	2.94848133114215
540.0	780.0	-2.828369140625	1.228759765625	3.083751377341988
540.0	800.0	-2.94451904296875	1.22161865234375	3.1878746095415615
560.0	0.0	-0.746826171875	0.3140420913696289	0.8101677395140326
560.0	20.0	-0.765869140625	0.30573081970214844	0.824637420129249
560.0	40.0	-0.7723388671875	0.31118011474609375	0.8326706369158593
560.0	60.0	-0.7620849609375	0.3105316162109375	0.8229236734677694
560.0	80.0	-0.76300048828125	0.34228515625	0.8362588554428065
560.0	100.0	-0.83111572265625	0.3210296630859375	0.8909620581301378
560.0	120.0	-0.873046875	0.23557281494140625	0.9042706437160745
560.0	140.0	-0.8455810546875	0.2684326171875	0.8871659315012924
560.0	160.0	-0.7978515625	0.3326568603515625	0.8644233352487949
560.0	180.0	-0.820068359375	0.2396087646484375	0.854356175224569
560.0	200.0	-0.84381103515625	0.096466064453125	0.8493072262983147
560.0	220.0	-0.895751953125	0.0136260986328125	0.8958555866272216
560.0	240.0	-0.9473876953125	-0.0055389404296875	0.9474038869936169
560.0	260.0	-0.970458984375	-0.036651611328125	0.9711508538672581
560.0	280.0	-0.9053955078125	0.01904296875	0.9055957487896397
560.0	300.0	-0.85491943359375	0.256561279296875	0.8925866501190276
560.0	320.0	-0.87542724609375	0.275115966796875	0.9176391765775186
560.0	340.0	-0.90545654296875	0.2745361328125	0.9461615292457004
560.0	360.0	-0.8614501953125	0.35650634765625	0.9323053228010357
560.0	380.0	-0.8079833984375	0.24957275390625	0.8456498871536385
560.0	400.0	-0.54461669921875	0.30889892578125	0.6261197133270415
560.0	420.0	-0.262451171875	0.2236328125	0.34480755856741446
560.0	440.0	-0.17529296875	0.244049072265625	0.3004789086889473
560.0	460.0	-0.1455078125	0.20269775390625	0.24951733995290556
560.0	480.0	-0.10186767578125	0.194244384765625	0.21933514169428034
560.0	500.0	-0.04638671875	0.153228759765625	0.16009616015290068
560.0	520.0	-0.06890869140625	0.29803466796875	0.305897157656891
560.0	540.0	0.5159912109375	1.21270751953125	1.3179174699852736
560.0	560.0	0.552490234375	1.3641357421875	1.471771647434881
560.0	580.0	0.52691650390625	1.32586669921875	1.4267317569136844
560.0	600.0	0.57489013671875	1.48779296875	1.5950004975417535
560.0	620.0	0.946044921875	1.15191650390625	1.4906081397124706
560.0	640.0	1.25946044921875	1.5633544921875	2.0075651649172266
560.0	660.0	3.84967041015625	-0.20611572265625	3.8551842962378204
560.0	680.0	4.08245849609375	0.34796142578125	4.09726061242872
560.0	700.0	4.54437255859375	0.76715087890625	4.608670352965868
560.0	720.0	4.62664794921875	0.8426513671875	4.702757975128321
560.0	740.0	-0.09136962890625	-1.96612548828125	1.9682474043563856
560.0	760.0	-1.58880615234375	-0.369140625	1.6311253142388362
560.0	780.0	-1.80780029296875	0.75958251953125	1.960894567088027
560.0	800.0	-2.4989013671875	2.82080078125	3.768477821406432
580.0	0.0	-0.69073486328125	0.27704811096191406	0.7442246348648587
580.0	20.0	-0.6910400390625	0.2701854705810547	0.7419814850119965
580.0	40.0	-0.75	0.2845802307128906	0.8021757336847095
580.0	60.0	-0.736328125	0.2798118591308594	0.7877015832003155
580.0	80.0	-0.71240234375	0.3451690673828125	0.7916178272742559
580.0	100.0	-0.77105712890625	0.3763885498046875	0.8580194848960163
580.0	120.0	-0.83599853515625	0.2948760986328125	0.8864792520574319
580.0	140.0	-0.847900390625	0.2750244140625	0.8913885240188192
580.0	160.0	-0.82916259765625	0.3300628662109375	0.8924416557979796
580.0	180.0	-0.84759521484375	0.2671356201171875	0.8886951601991636
580.0	200.0	-0.87457275390625	0.1222381591796875	0.8830739886525935
580.0	220.0	-0.93310546875	0.0450592041015625	0.9341927786519352
580.0	240.0	-0.96466064453125	0.024169921875	0.9649633900987593
580.0	260.0	-0.9931640625	0.001007080078125	0.9931645730954098
580.0	280.0	-0.979248046875	0.00164794921875	0.9792494335179008
580.0	300.0	-0.9501953125	0.205047607421875	0.9720677204837161
580.0	320.0	-0.955322265625	0.324127197265625	1.0088107211990525
580.0	340.0	-0.975830078125	0.2166748046875	0.9995960746020414
580.0	360.0	-0.91455078125	0.26519775390625	0.9522252780523658
580.0	380.0	-0.81280517578125	0.212799072265625	0.8401997970327649
580.0	400.0	-0.69580078125	0.358795166015625	0.7828618641524763
580.0	420.0	-0.5927734375	0.66693115234375	0.8922877955974343
580.0	440.0	-0.46270751953125	1.00518798828125	1.1065717963221675
580.0	460.0	-0.34716796875	1.20294189453125	1.2520362615133933
580.0	480.0	-0.10174560546875	0.903778076171875	0.9094872067275812
580.0	500.0	0.04486083984375	0.856201171875	0.8573756129442975
580.0	520.0	0.25408935546875	1.06201171875	1.0919845655158564
580.0	540.0	0.5213623046875	1.529296875	1.615725095625437
580.0	560.0	0.5369873046875	1.54656982421875	1.6371418956765968
580.0	580.0	0.51202392578125	1.49951171875	1.5845200835713702
580.0	600.0	0.5540771484375	1.62005615234375	1.7121867372361774
580.0	620.0	0.94232177734375	1.27703857421875	1.587072100472736
580.0	640.0	1.25213623046875	1.7982177734375	2.1912170819795582
580.0	660.0	3.8231201171875	0.56646728515625	3.8648586798997004
580.0	680.0	4.09521484375	0.92999267578125	4.19948461045842
580.0	700.0	4.582763671875	1.53936767578125	4.834395072136472
580.0	720.0	4.6536865234375	1.48272705078125	4.884186499873062
580.0	740.0	-0.03857421875	-1.39501953125	1.3955527445858658
580.0	760.0	-1.481689453125	0.36822509765625	1.5267591028206828
580.0	780.0	-2.26025390625	1.220947265625	2.5689414057458664
580.0	800.0	-2.907958984375	1.533935546875	3.2877323061304713
600.0	0.0	-0.7216796875	0.3009183406829834	0.7819037147305912
600.0	20.0	-0.69952392578125	0.30725860595703125	0.7640298251214215
600.0	40.0	-0.73931884765625	0.3277130126953125	0.8086953549944524
600.0	60.0	-0.709716796875	0.3518714904785156	0.7921562204376622
600.0	80.0	-0.675537109375	0.41237640380859375	0.7914573169545147
600.0	100.0	-0.72808837890625	0.4036712646484375	0.8325041605909246
600.0	120.0	-0.794189453125	0.34503936767578125	0.8659036047396323
600.0	140.0	-0.8377685546875	0.3347930908203125	0.9021876550276005
600.0	160.0	-0.83294677734375	0.337310791015625	0.8986539398583446
600.0	180.0	-0.85888671875	0.3267974853515625	0.9189575572774002
600.0	200.0	-0.887451171875	0.24639892578125	0.921022265251207
600.0	220.0	-0.93939208984375	0.10015869140625	0.9447164981756275
600.0	240.0	-0.97052001953125	0.059539794921875	0.9723446382277617
600.0	260.0	-1.0032958984375	0.005340576171875	1.003310112365742
600.0	280.0	-0.9908447265625	0.068145751953125	0.993185338024063
600.0	300.0	-0.9886474609375	0.11053466796875	0.9948073757472485
600.0	320.0	-1.00933837890625	0.09442138671875	1.013745215230626
600.0	340.0	-1.04559326171875	-0.0943603515625	1.0498424381299571
600.0	360.0	-1.0081787109375	-0.018218994140625	1.0083433169982807
600.0	380.0	-0.91259765625	0.03497314453125	0.9132675418689733
600.0	400.0	-0.750244140625	0.2945556640625	0.8059958497247024
600.0	420.0	-0.66009521484375	0.4228515625	0.783919088023954
600.0	440.0	-0.52069091796875	0.782684326171875	0.9400605227804546
600.0	460.0	-0.4019775390625	0.97894287109375	1.0582604059379799
600.0	480.0	-0.19805908203125	0.8487548828125	0.8715573710738278
600.0	500.0	0.0960693359375	1.078399658203125	1.0826703746386013
600.0	520.0	0.31475830078125	1.41290283203125	1.4475383244227513
600.0	540.0	0.5400390625	1.6832275390625	1.767737858757423
600.0	560.0	0.545654296875	1.6708984375	1.7577372386503314
600.0	580.0	0.51861572265625	1.62091064453125	1.701855923790547
600.0	600.0	0.5760498046875	1.74755859375	1.8400528296953826
600.0	620.0	1.0272216796875	1.51318359375	1.8289092289160154
600.0	640.0	1.54913330078125	2.1724853515625	2.6682403539304795
600.0	660.0	4.12896728515625	1.77618408203125	4.494797073856813
600.0	680.0	4.326171875	1.7906494140625	4.682113669714074
600.0	700.0	4.64617919921875	1.9627685546875	5.0437527249581775
600.0	720.0	4.6612548828125	1.65069580078125	4.9449058342156755
600.0	740.0	3.95269775390625	0.966552734375	4.069157618237871
600.0	760.0	-1.30322265625	0.91717529296875	1.5936121892717872
600.0	780.0	-2.294921875	1.484375	2.733136577812846
600.0	800.0	-2.89227294921875	1.5787353515625	3.2950945544939523
620.0	0.0	-0.7708740234375	0.3263518810272217	0.8371094971750859
620.0	20.0	-0.74267578125	0.3435649871826172	0.8182934782051545
620.0	40.0	-0.7705078125	0.3731346130371094	0.8561026390392034
620.0	60.0	-0.75286865234375	0.3904304504394531	0.8480843969277165
620.0	80.0	-0.68048095703125	0.49916839599609375	0.8439333033145919
620.0	100.0	-0.7064208984375	0.45830535888671875	0.8420654889814264
620.0	120.0	-0.75634765625	0.33287811279296875	0.8263592530440236
620.0	140.0	-0.79620361328125	0.3322906494140625	0.8627614209560703
620.0	160.0	-0.81512451171875	0.3572998046875	0.8899950112413306
620.0	180.0	-0.8477783203125	0.381072998046875	0.929486261454314
620.0	200.0	-0.8780517578125	0.281402587890625	0.9220424642440076
620.0	220.0	-0.93719482421875	0.168426513671875	0.9522088158855052
620.0	240.0	-0.970703125	0.085662841796875	0.974475591972155
620.0	260.0	-1.01141357421875	-0.04351806640625	1.0123493666801426
620.0	280.0	-0.99932861328125	0.079437255859375	1.0024809000380475
620.0	300.0	-0.99560546875	0.150543212890625	1.006922791654027
620.0	320.0	-1.029541015625	0.049163818359375	1.0307142105791645
620.0	340.0	-1.0765380859375	-0.192626953125	1.09363585966454
620.0	360.0	-1.03851318359375	-0.076171875	1.0413029276051429
620.0	380.0	-0.94512939453125	0.003326416015625	0.9451352482319746
620.0	400.0	-0.76116943359375	0.357208251953125	0.8408190304107284
620.0	420.0	-0.65887451171875	0.52587890625	0.8430090427933247
620.0	440.0	-0.48333740234375	0.9862060546875	1.0982793027307254
620.0	460.0	-0.34820556640625	1.211456298828125	1.2605052480837344
620.0	480.0	-0.132568359375	1.067596435546875	1.0757957608671693
620.0	500.0	0.1741943359375	1.3779296875	1.3888966449547475
620.0	520.0	0.39654541015625	1.7156982421875	1.7609283689466946
620.0	540.0	0.5787353515625	1.78985595703125	1.8810951475319961
620.0	560.0	0.5693359375	1.781494140625	1.870257945527892
620.0	580.0	0.56170654296875	1.7447509765625	1.8329403183491004
620.0	600.0	0.69390869140625	1.88824462890625	2.0117099817325648
620.0	620.0	1.25286865234375	1.81103515625	2.202164434641316
620.0	640.0	1.9970703125	2.5703125	3.2549648509200675
620.0	660.0	4.3133544921875	2.36346435546875	4.918433768471972
620.0	680.0	4.3316650390625	1.8941650390625	4.727703798446236
620.0	700.0	4.64605712890625	2.045166015625	5.076273325632498
620.0	720.0	4.66796875	1.753662109375	4.986508101350497
620.0	740.0	4.01641845703125	1.08782958984375	4.161128505408227
620.0	760.0	-0.991943359375	1.11810302734375	1.494692613202935
620.0	780.0	-2.2523193359375	1.5860595703125	2.75472818107664
620.0	800.0	-2.88934326171875	1.68505859375	3.344805965734077
