# Supplementary material for: Real-time emotion detection by quantitative facial motion analysis
Source: PLoS One. 2023 Mar 10;18(3):e0282730. doi: 10.1371/journal.pone.0282730 (PMC10004542; doi:10.1371/journal.pone.0282730)
Supplement: S1 Dataset — Data from each participant is organized into folders by Study ID and subsequently by emotions. The data files (.csv) contain the pixel displacement results after DISC-processing of videos. (ZIP) [file pone.0282730.s004.zip › S1_Dataset/1/sad/result/103650_cropped_result.csv]

pos_x	pos_y	disp_x	disp_y	disp_xy_indi
0.0	0.0	0.9357037544250488	-0.15935063362121582	0.9491755056261276
0.0	20.0	0.9065284729003906	-0.2399921417236328	0.9377580179706333
0.0	40.0	0.8621306419372559	-0.3052558898925781	0.9145766244996942
0.0	60.0	0.856911301612854	-0.4277458190917969	0.9577387245916017
0.0	80.0	0.911156415939331	-0.6138229370117188	1.0986285142435999
0.0	100.0	0.790501594543457	-0.5440139770507812	0.9596061578597525
0.0	120.0	0.7064059972763062	-0.43721771240234375	0.8307639622818693
0.0	140.0	0.6231206059455872	-0.3345947265625	0.7072714617439543
0.0	160.0	0.5679807066917419	-0.1015167236328125	0.5769815667343208
0.0	180.0	0.7199478149414062	-0.131378173828125	0.7318367856273135
0.0	200.0	1.604198694229126	-0.7905426025390625	1.7884102037831442
0.0	220.0	1.7634638547897339	-0.9155731201171875	1.986977328866887
0.0	240.0	1.6164586544036865	-0.6467132568359375	1.741027460427871
0.0	260.0	1.4812400341033936	-0.399993896484375	1.5342969581718446
0.0	280.0	1.4034976959228516	-0.229248046875	1.4220972011282336
0.0	300.0	1.3581163883209229	-0.377899169921875	1.4097119942929868
0.0	320.0	1.3218774795532227	-0.40631103515625	1.3829131311256408
0.0	340.0	1.2706027030944824	-0.404876708984375	1.3335502909860668
0.0	360.0	1.2480744123458862	-0.287078857421875	1.2806654555859538
0.0	380.0	1.2568398714065552	-0.24951171875	1.2813674571140103
0.0	400.0	1.295359492301941	-0.18487548828125	1.3084858273836872
0.0	420.0	1.2883062362670898	-0.247833251953125	1.3119276958652621
0.0	440.0	1.3053189516067505	-0.24957275390625	1.328963552892289
0.0	460.0	1.3394079208374023	-0.13616943359375	1.3463118855032128
0.0	480.0	1.4037542343139648	0.029388427734375	1.404061832697935
0.0	500.0	1.5075947046279907	0.278839111328125	1.5331643889122317
0.0	520.0	1.8534413576126099	1.338623046875	2.286297558878499
0.0	540.0	1.9779009819030762	1.4149169921875	2.431888646503798
0.0	560.0	1.9598584175109863	1.4324951171875	2.427568181834384
0.0	580.0	1.8158745765686035	1.4434814453125	2.319706697147221
0.0	600.0	1.689836025238037	1.3797607421875	2.181578671025661
0.0	620.0	1.6111915111541748	1.392822265625	2.129763355219549
0.0	640.0	1.5269417762756348	1.383056640625	2.0601934033756883
0.0	660.0	1.4590345621109009	1.3216552734375	1.968642810476116
0.0	680.0	1.3718127012252808	1.2923583984375	1.88469104026494
0.0	700.0	1.236928939819336	1.224365234375	1.7404204748590886
0.0	720.0	1.1043829917907715	1.215576171875	1.6423419930656997
0.0	740.0	0.9168681502342224	1.1441650390625	1.4662062752310183
0.0	760.0	0.7365282773971558	1.0596923828125	1.2905122431021163
0.0	780.0	-3.029832363128662	-2.252197265625	3.7752187581583323
0.0	800.0	-3.9136290550231934	-1.37060546875	4.1466916609857964
20.0	0.0	0.8286533355712891	-0.1785895824432373	0.847679532317888
20.0	20.0	0.8625812530517578	-0.42112159729003906	0.9598905238726209
20.0	40.0	0.9365444183349609	-0.624969482421875	1.1259228665734775
20.0	60.0	0.9575119018554688	-0.7459030151367188	1.2137546499127922
20.0	80.0	1.0243873596191406	-0.9201507568359375	1.376970180451713
20.0	100.0	0.8880882263183594	-0.7866439819335938	1.186385035322694
20.0	120.0	0.7705783843994141	-0.6120147705078125	0.9840493513149335
20.0	140.0	0.6281909942626953	-0.3895111083984375	0.7391500719329824
20.0	160.0	0.5019512176513672	-0.037353515625	0.5033391600414548
20.0	180.0	0.8729209899902344	-0.22857666015625	0.9023515636013032
20.0	200.0	1.727853775024414	-0.88067626953125	1.9393476634120035
20.0	220.0	1.7998237609863281	-0.802490234375	1.9706232889312492
20.0	240.0	1.6541061401367188	-0.3121490478515625	1.683301562677535
20.0	260.0	1.4614410400390625	0.206146240234375	1.4759085967204153
20.0	280.0	1.211843490600586	1.58575439453125	1.9957909824142868
20.0	300.0	1.3561458587646484	0.177703857421875	1.3677391020173109
20.0	320.0	1.3096961975097656	-0.218048095703125	1.3277232775737942
20.0	340.0	1.2593574523925781	-0.2247314453125	1.2792518967775541
20.0	360.0	1.2419109344482422	-0.170928955078125	1.2536185531437407
20.0	380.0	1.2515277862548828	-0.110382080078125	1.2563860884976485
20.0	400.0	1.2830848693847656	-0.11895751953125	1.2885874721947086
20.0	420.0	1.2710533142089844	-0.187835693359375	1.284857492199598
20.0	440.0	1.2868480682373047	-0.189605712890625	1.3007414336011769
20.0	460.0	1.3179092407226562	-0.103515625	1.3219683246588434
20.0	480.0	1.3905696868896484	0.03253173828125	1.3909501673647315
20.0	500.0	1.4850997924804688	0.184112548828125	1.49646878492721
20.0	520.0	1.8143291473388672	1.3194580078125	2.2433813071486335
20.0	540.0	1.9658699035644531	1.485595703125	2.464069615673221
20.0	560.0	1.9703197479248047	1.521484375	2.489392418328538
20.0	580.0	1.8546676635742188	1.4990234375	2.384714533960442
20.0	600.0	1.7594833374023438	1.4302978515625	2.267494996418028
20.0	620.0	1.54296875	1.4970703125	2.1498772253422778
20.0	640.0	1.3102397918701172	1.49072265625	1.9846869652559578
20.0	660.0	1.1833229064941406	1.45166015625	1.872850851049681
20.0	680.0	1.0515403747558594	1.448974609375	1.7903252716629812
20.0	700.0	0.9637584686279297	1.35888671875	1.6659542311381768
20.0	720.0	0.9427318572998047	1.3150634765625	1.61806529601144
20.0	740.0	0.85357666015625	1.2601318359375	1.5220135868995102
20.0	760.0	0.7065334320068359	1.1568603515625	1.3555498380954754
20.0	780.0	-3.0214176177978516	-1.8489990234375	3.5422820059690436
20.0	800.0	-3.854837417602539	-1.0919189453125	4.006502027864328
40.0	0.0	1.0173797607421875	-0.7055046558380127	1.2380623558516524
40.0	20.0	1.0029296875	-0.7692909240722656	1.2639922800115546
40.0	40.0	0.9901275634765625	-0.8293228149414062	1.2915606541461273
40.0	60.0	0.9033050537109375	-0.8050918579101562	1.2100136031189679
40.0	80.0	0.9409561157226562	-0.9185943603515625	1.3149958215087854
40.0	100.0	0.8174781799316406	-0.82080078125	1.158440545373373
40.0	120.0	0.7583541870117188	-0.7368850708007812	1.0574027995647057
40.0	140.0	0.6492919921875	-0.5095977783203125	0.8253908085190984
40.0	160.0	0.6510047912597656	-0.121337890625	0.6622160689265215
40.0	180.0	0.9560508728027344	-0.1946258544921875	0.97566003024808
40.0	200.0	1.5035820007324219	-0.4580078125	1.5717919675445438
40.0	220.0	1.73150634765625	-0.4903106689453125	1.7995885040907231
40.0	240.0	1.5832595825195312	0.0771942138671875	1.585140325742328
40.0	260.0	1.3160476684570312	1.009857177734375	1.658852912428593
40.0	280.0	1.0201339721679688	3.165863037109375	3.326163268828906
40.0	300.0	1.3631935119628906	0.97265625	1.6746213696599546
40.0	320.0	1.3568382263183594	0.33349609375	1.3972221072346587
40.0	340.0	1.3224296569824219	0.237701416015625	1.3436227747558014
40.0	360.0	1.2416725158691406	0.126251220703125	1.248074519968191
40.0	380.0	1.248443603515625	0.035186767578125	1.248939365930819
40.0	400.0	1.2701911926269531	-0.00872802734375	1.2702211792787879
40.0	420.0	1.2509002685546875	-0.116668701171875	1.2563292035542761
40.0	440.0	1.25445556640625	-0.178863525390625	1.267142820996429
40.0	460.0	1.2813148498535156	-0.129425048828125	1.287834844892504
40.0	480.0	1.3535270690917969	-0.037353515625	1.354042396638221
40.0	500.0	1.4357490539550781	0.036041259765625	1.4362013502076911
40.0	520.0	1.7335891723632812	1.2169189453125	2.1180706168576378
40.0	540.0	1.9316482543945312	1.5107421875	2.452265673983495
40.0	560.0	1.9545555114746094	1.589111328125	2.5190399084990642
40.0	580.0	1.8426246643066406	1.572265625	2.422247891745971
40.0	600.0	1.7556877136230469	1.5289306640625	2.3281040189986184
40.0	620.0	1.5432968139648438	1.59765625	2.221321802251556
40.0	640.0	1.3409957885742188	1.5263671875	2.0317643800525813
40.0	660.0	1.2344093322753906	1.465576171875	1.9161628101955104
40.0	680.0	1.1025581359863281	1.4605712890625	1.830000801547185
40.0	700.0	1.0179595947265625	1.3526611328125	1.6929069309083307
40.0	720.0	0.9812698364257812	1.352783203125	1.6712010311558017
40.0	740.0	0.8531875610351562	1.371337890625	1.6150840921044771
40.0	760.0	0.7019767761230469	1.271484375	1.4523924779773705
40.0	780.0	-2.7659950256347656	-0.690673828125	2.850922450487405
40.0	800.0	-3.752185821533203	-0.442138671875	3.7781457150938724
60.0	0.0	1.1135673522949219	-0.9945087432861328	1.4930103444282246
60.0	20.0	0.9307174682617188	-0.9149818420410156	1.305153928466782
60.0	40.0	0.7924461364746094	-0.8863067626953125	1.1889115008330016
60.0	60.0	0.6859130859375	-0.7854576110839844	1.0427945244726133
60.0	80.0	0.6488113403320312	-0.8021392822265625	1.0316896739981416
60.0	100.0	0.5711441040039062	-0.7466583251953125	0.9400554463019157
60.0	120.0	0.6497993469238281	-0.7033462524414062	0.9575673042068656
60.0	140.0	0.5963096618652344	-0.4505767822265625	0.74739858811445
60.0	160.0	0.6611480712890625	-0.1042022705078125	0.669309259870376
60.0	180.0	0.9377098083496094	-0.07012939453125	0.9403285684548677
60.0	200.0	1.3961753845214844	-0.153076171875	1.4045419248778654
60.0	220.0	1.5694465637207031	0.06256103515625	1.5706929679267507
60.0	240.0	1.2367668151855469	1.4939422607421875	1.9394472494955048
60.0	260.0	0.7777748107910156	4.715850830078125	4.77955884029578
60.0	280.0	0.941009521484375	5.50225830078125	5.582145226348059
60.0	300.0	0.9386329650878906	5.360504150390625	5.442061795818272
60.0	320.0	1.1016998291015625	4.985382080078125	5.105661269395621
60.0	340.0	1.3365707397460938	3.200714111328125	3.468572064236292
60.0	360.0	1.0655326843261719	1.10968017578125	1.5384245167993271
60.0	380.0	1.2302703857421875	0.12432861328125	1.2365366254643124
60.0	400.0	1.2449874877929688	-0.002777099609375	1.2449905851223486
60.0	420.0	1.2024497985839844	-0.084259033203125	1.2053983170682585
60.0	440.0	1.1747779846191406	-0.136688232421875	1.1827032535798767
60.0	460.0	1.21014404296875	-0.14898681640625	1.219280802848803
60.0	480.0	1.3304710388183594	-0.115142822265625	1.3354441413453795
60.0	500.0	1.4151840209960938	-0.14532470703125	1.4226261222669823
60.0	520.0	1.6997833251953125	1.213623046875	2.088574694024179
60.0	540.0	1.91607666015625	1.5859375	2.4872771300162313
60.0	560.0	1.9411125183105469	1.685791015625	2.5709549115268207
60.0	580.0	1.8282203674316406	1.675537109375	2.479881915895314
60.0	600.0	1.7426490783691406	1.638427734375	2.391917902251248
60.0	620.0	1.5117149353027344	1.69677734375	2.27251741464849
60.0	640.0	1.3069229125976562	1.6240234375	2.084586199950018
60.0	660.0	1.21551513671875	1.5670166015625	1.9831838233418728
60.0	680.0	1.0971412658691406	1.5374755859375	1.8887959483826724
60.0	700.0	1.0265045166015625	1.4208984375	1.752901563777427
60.0	720.0	0.9985809326171875	1.4190673828125	1.7351991574309071
60.0	740.0	0.8926925659179688	1.382568359375	1.645720293850108
60.0	760.0	0.22642898559570312	0.4061279296875	0.4649838500315404
60.0	780.0	-3.5271835327148438	-2.466796875	4.304196846795524
60.0	800.0	-3.685413360595703	-2.4708251953125	4.437031528426226
80.0	0.0	0.8098831176757812	-0.8999334573745728	1.2106985140811874
80.0	20.0	0.6084747314453125	-0.8071002960205078	1.010768216083112
80.0	40.0	0.5063629150390625	-0.7883453369140625	0.9369587888274508
80.0	60.0	0.41948699951171875	-0.7151641845703125	0.8291134745325665
80.0	80.0	0.427001953125	-0.7282943725585938	0.8442412931579931
80.0	100.0	0.48748779296875	-0.7312774658203125	0.8788692054624062
80.0	120.0	0.5606918334960938	-0.6949005126953125	0.8928953212406365
80.0	140.0	0.49300384521484375	-0.3714141845703125	0.6172530177298866
80.0	160.0	0.586517333984375	0.0700225830078125	0.5906824402292867
80.0	180.0	0.8044891357421875	0.301483154296875	0.8591244740152646
80.0	200.0	0.09812164306640625	1.80487060546875	1.8075358251838838
80.0	220.0	-0.3397369384765625	3.5411376953125	3.5573975550293153
80.0	240.0	0.72650146484375	4.8185882568359375	4.873048036633469
80.0	260.0	1.4901809692382812	6.86895751953125	7.028742186636586
80.0	280.0	3.2131118774414062	7.61700439453125	8.26697307865844
80.0	300.0	5.153495788574219	7.819732666015625	9.365187548084878
80.0	320.0	6.593482971191406	7.70916748046875	10.144224018292771
80.0	340.0	5.222846984863281	4.6239013671875	6.975571265550506
80.0	360.0	0.34645843505859375	3.40374755859375	3.4213346649891125
80.0	380.0	1.0309371948242188	0.345916748046875	1.0874235128280767
80.0	400.0	1.0430984497070312	0.1097412109375	1.0488553328077428
80.0	420.0	0.9126052856445312	0.007720947265625	0.9126379459637951
80.0	440.0	0.7210540771484375	-0.019256591796875	0.7213111662105449
80.0	460.0	0.678314208984375	-0.08074951171875	0.6831036888737426
80.0	480.0	0.7211761474609375	-0.183258056640625	0.7440957942296801
80.0	500.0	0.7860565185546875	-0.39154052734375	0.878173579034884
80.0	520.0	0.9913558959960938	-0.5269775390625	1.1227162772502173
80.0	540.0	1.5721511840820312	-0.6533203125	1.7024942808525467
80.0	560.0	1.6939849853515625	-0.474853515625	1.7592813850825444
80.0	580.0	1.6284866333007812	0.421142578125	1.6820611718808223
80.0	600.0	1.6219635009765625	0.8726806640625	1.8418298346830833
80.0	620.0	1.431396484375	1.6453857421875	2.18086912401341
80.0	640.0	1.1930923461914062	1.58203125	1.9814873763203935
80.0	660.0	1.057281494140625	1.5498046875	1.8760966732152171
80.0	680.0	0.8992080688476562	1.588134765625	1.8250334749991588
80.0	700.0	0.81964111328125	1.44775390625	1.6636715203558246
80.0	720.0	0.82171630859375	1.4432373046875	1.6607683792301016
80.0	740.0	0.803253173828125	0.9219970703125	1.222822251567982
80.0	760.0	-2.1738510131835938	-2.7894287109375	3.5364587882402616
80.0	780.0	-3.507537841796875	-2.6038818359375	4.368411877005455
80.0	800.0	-3.659942626953125	-2.57861328125	4.477100231938909
100.0	0.0	0.4329986572265625	-0.7637948989868164	0.8779923034277051
100.0	20.0	0.3586578369140625	-0.7798671722412109	0.8583870049804906
100.0	40.0	0.3517608642578125	-0.8368034362792969	0.9077310706328403
100.0	60.0	0.3935394287109375	-0.8731269836425781	0.9577181273813908
100.0	80.0	0.68951416015625	-1.1236724853515625	1.3183586884426166
100.0	100.0	0.7669448852539062	-1.1135711669921875	1.3521261779040703
100.0	120.0	0.806976318359375	-0.9978713989257812	1.283338656468723
100.0	140.0	0.7063217163085938	-0.544219970703125	0.891664591335345
100.0	160.0	0.6453628540039062	0.146575927734375	0.6617988485327395
100.0	180.0	-0.06188201904296875	1.8881378173828125	1.8891516089800642
100.0	200.0	-1.36505126953125	4.3654327392578125	4.5738788756844935
100.0	220.0	1.1926345825195312	4.1868438720703125	4.353393946855059
100.0	240.0	0.30187225341796875	7.3124237060546875	7.318652014835397
100.0	260.0	4.8373260498046875	8.672515869140625	9.930370326056073
100.0	280.0	3.2235565185546875	12.41973876953125	12.831259787398665
100.0	300.0	4.246543884277344	10.976043701171875	11.768885686042163
100.0	320.0	4.2901611328125	10.336181640625	11.191163185902006
100.0	340.0	2.586090087890625	7.222564697265625	7.671590627039078
100.0	360.0	0.35021209716796875	3.918182373046875	3.933802438030922
100.0	380.0	0.9946136474609375	0.5557861328125	1.139365846926361
100.0	400.0	1.0987777709960938	0.089324951171875	1.102402620160621
100.0	420.0	0.980743408203125	-0.060333251953125	0.9825974425089457
100.0	440.0	0.7076568603515625	-0.070465087890625	0.7111564951640843
100.0	460.0	0.5188446044921875	-0.11981201171875	0.5324984899159324
100.0	480.0	0.44120025634765625	-0.272796630859375	0.5187250408544624
100.0	500.0	0.40636444091796875	-0.5184326171875	0.6587142304569215
100.0	520.0	0.3595428466796875	-0.6602783203125	0.7518234625716529
100.0	540.0	0.3137054443359375	-0.672607421875	0.7421669958758219
100.0	560.0	0.33568572998046875	-0.540283203125	0.6360745623679115
100.0	580.0	0.5504379272460938	-0.2257080078125	0.5949168148083088
100.0	600.0	0.5749053955078125	-0.1507568359375	0.5943431983003428
100.0	620.0	0.591552734375	-0.169189453125	0.6152720606327544
100.0	640.0	0.7211456298828125	-0.567138671875	0.917440620768024
100.0	660.0	0.8740921020507812	-0.1824951171875	0.8929397911756608
100.0	680.0	0.77783203125	-0.3604736328125	0.8573003608954927
100.0	700.0	0.6932907104492188	-0.451904296875	0.8275684278229025
100.0	720.0	0.8995819091796875	-0.3671875	0.9716348447228627
100.0	740.0	-0.263153076171875	-2.38134765625	2.395843526073038
100.0	760.0	-3.1111297607421875	-2.563232421875	4.031040664236336
100.0	780.0	-3.4549560546875	-2.51123046875	4.2711824834582
100.0	800.0	-3.6257705688476562	-2.4871826171875	4.39684996209349
120.0	0.0	0.24745941162109375	-0.6724579334259033	0.7165443689174416
120.0	20.0	0.28427886962890625	-0.8064193725585938	0.8550594600115741
120.0	40.0	0.3500823974609375	-0.9265022277832031	0.9904362993646972
120.0	60.0	0.579498291015625	-1.1862945556640625	1.3202700640733416
120.0	80.0	0.931884765625	-1.5568161010742188	1.8144105348481345
120.0	100.0	0.9856414794921875	-1.4545364379882812	1.7570331173689315
120.0	120.0	0.9586410522460938	-1.13897705078125	1.488711318307835
120.0	140.0	0.8622970581054688	-0.4470977783203125	0.9713149024885315
120.0	160.0	-0.920867919921875	2.6010589599609375	2.759258132022866
120.0	180.0	-0.8840866088867188	3.584014892578125	3.691445771271008
120.0	200.0	1.8362274169921875	4.1380157470703125	4.52712993517037
120.0	220.0	3.51910400390625	4.259613037109375	5.525250783106696
120.0	240.0	1.1790542602539062	10.641006469726562	10.706128508353776
120.0	260.0	5.6429901123046875	10.75250244140625	12.14329634654511
120.0	280.0	4.598884582519531	14.00079345703125	14.73675530195792
120.0	300.0	4.855010986328125	12.251251220703125	13.178174689620205
120.0	320.0	4.910652160644531	11.86224365234375	12.838509614063947
120.0	340.0	1.7581939697265625	8.48565673828125	8.665888085771753
120.0	360.0	-1.0607070922851562	5.48541259765625	5.5870252283437845
120.0	380.0	0.5450897216796875	0.732391357421875	0.9129731130252938
120.0	400.0	1.0418319702148438	0.007965087890625	1.0418624173982132
120.0	420.0	0.9616470336914062	-0.16021728515625	0.9749023519667597
120.0	440.0	0.6283416748046875	-0.14434814453125	0.6447089631189986
120.0	460.0	0.3362274169921875	-0.160491943359375	0.3725674969995466
120.0	480.0	0.22537994384765625	-0.366729736328125	0.4304495540665233
120.0	500.0	0.1634979248046875	-0.711639404296875	0.7301795759698092
120.0	520.0	-0.015380859375	-0.8770751953125	0.877210048430576
120.0	540.0	-0.08074951171875	-0.8714599609375	0.8751930913575618
120.0	560.0	-0.15445709228515625	-0.76513671875	0.7805710677040892
120.0	580.0	0.2454681396484375	-0.3564453125	0.43279079055091674
120.0	600.0	0.38324737548828125	-0.2628173828125	0.46470585054103614
120.0	620.0	0.49552154541015625	-0.2115478515625	0.5387894723047019
120.0	640.0	0.5319366455078125	-0.213623046875	0.5732289254654397
120.0	660.0	0.875396728515625	-0.6197509765625	1.0725720046906089
120.0	680.0	0.7164077758789062	-1.267578125	1.4560200562898427
120.0	700.0	0.44091796875	-1.6571044921875	1.7147606110459321
120.0	720.0	0.12563323974609375	-1.9991455078125	2.0030892322450335
120.0	740.0	-0.395721435546875	-2.44677734375	2.4785711255559293
120.0	760.0	-2.86077880859375	-2.499755859375	3.799057086722799
120.0	780.0	-3.2863082885742188	-2.4786376953125	4.116244282373882
120.0	800.0	-3.44879150390625	-2.466796875	4.240194530906065
140.0	0.0	0.2494964599609375	-0.7660682201385498	0.8056730114874677
140.0	20.0	0.442596435546875	-1.0660457611083984	1.1542725715947615
140.0	40.0	0.410858154296875	-1.0929603576660156	1.1676329758882538
140.0	60.0	0.58099365234375	-1.3085060119628906	1.431691868876386
140.0	80.0	0.9374847412109375	-1.6176071166992188	1.8696337673457062
140.0	100.0	0.9549713134765625	-1.354827880859375	1.6575671317678375
140.0	120.0	1.1150360107421875	-1.1210250854492188	1.5811396356610252
140.0	140.0	0.2066497802734375	0.61663818359375	0.6503435870006402
140.0	160.0	-0.2978515625	2.2673492431640625	2.2868292773533265
140.0	180.0	1.8441009521484375	2.984710693359375	3.5084478398244108
140.0	200.0	3.78082275390625	4.15240478515625	5.615789009234923
140.0	220.0	4.2579803466796875	4.3113250732421875	6.059531377910113
140.0	240.0	5.03570556640625	9.864089965820312	11.075134374143362
140.0	260.0	5.90087890625	10.54742431640625	12.085881497704007
140.0	280.0	4.1524810791015625	14.2640380859375	14.85617318253163
140.0	300.0	4.2850189208984375	13.185882568359375	13.864663221983477
140.0	320.0	4.096160888671875	12.909698486328125	13.543959872717721
140.0	340.0	-0.7540740966796875	8.551727294921875	8.584909287231584
140.0	360.0	-1.002349853515625	5.793701171875	5.879768575193121
140.0	380.0	-0.947265625	0.741485595703125	1.202960121093737
140.0	400.0	0.5027618408203125	-0.237396240234375	0.5559914059249894
140.0	420.0	0.661712646484375	-0.409881591796875	0.7783742967308822
140.0	440.0	0.3462066650390625	-0.33551025390625	0.4821059897923961
140.0	460.0	0.0841522216796875	-0.293792724609375	0.30560720123555224
140.0	480.0	-0.064849853515625	-0.539306640625	0.5431916384879474
140.0	500.0	-0.18133544921875	-0.936614990234375	0.9540074344967675
140.0	520.0	-0.30072021484375	-1.1041259765625	1.1443455857981737
140.0	540.0	-0.326385498046875	-1.1353759765625	1.1813577364585874
140.0	560.0	-0.3710784912109375	-1.0362548828125	1.100692249810152
140.0	580.0	0.106689453125	-0.593017578125	0.6025383700424
140.0	600.0	0.4756011962890625	-1.0386962890625	1.1424038160054422
140.0	620.0	0.5767059326171875	-1.03857421875	1.1879503948263297
140.0	640.0	0.6185760498046875	-1.0748291015625	1.2401185132710593
140.0	660.0	0.6180572509765625	-1.2620849609375	1.4052947072088888
140.0	680.0	0.6565704345703125	-1.6856689453125	1.8090230868462693
140.0	700.0	0.3489532470703125	-2.1798095703125	2.207563845388595
140.0	720.0	-0.07855224609375	-2.330322265625	2.3316458386800525
140.0	740.0	-0.77154541015625	-2.533447265625	2.648327277289566
140.0	760.0	-2.372711181640625	-2.4029541015625	3.376973018207059
140.0	780.0	-2.9626312255859375	-2.423095703125	3.8273458904728836
140.0	800.0	-3.126007080078125	-2.4158935546875	3.950754602892866
160.0	0.0	0.494293212890625	-1.1651182174682617	1.265632743328868
160.0	20.0	0.5240478515625	-1.2715930938720703	1.3753454646416716
160.0	40.0	0.458892822265625	-1.2513084411621094	1.332799848908477
160.0	60.0	0.6579437255859375	-1.4739151000976562	1.614099026805291
160.0	80.0	0.9550323486328125	-1.6499862670898438	1.9064473421839332
160.0	100.0	0.9731597900390625	-1.2368698120117188	1.5738128569861083
160.0	120.0	0.8354034423828125	-0.5083770751953125	0.9779295282019015
160.0	140.0	1.0106658935546875	0.6827392578125	1.2196632496525663
160.0	160.0	1.89862060546875	1.42767333984375	2.375502340308494
160.0	180.0	3.8727569580078125	2.599761962890625	4.664440879622212
160.0	200.0	4.6395263671875	3.9452972412109375	6.090203217737047
160.0	220.0	4.6220855712890625	4.091766357421875	6.173024133441244
160.0	240.0	6.8881988525390625	8.990951538085938	11.326274453337705
160.0	260.0	2.0866546630859375	9.833953857421875	10.052898893000012
160.0	280.0	1.9157257080078125	14.730926513671875	14.854972263169092
160.0	300.0	0.7232818603515625	13.9425048828125	13.961252775333739
160.0	320.0	-0.625152587890625	13.45172119140625	13.466239964053601
160.0	340.0	-1.8530731201171875	10.35784912109375	10.522305755101561
160.0	360.0	-5.689300537109375	5.31195068359375	7.783634155488369
160.0	380.0	-2.780670166015625	0.954742431640625	2.940010150143094
160.0	400.0	-0.1877899169921875	-0.587371826171875	0.6166609401481628
160.0	420.0	0.1549835205078125	-0.7303466796875	0.7466097803803211
160.0	440.0	0.01336669921875	-0.62408447265625	0.6242276008465455
160.0	460.0	-0.248504638671875	-0.51409912109375	0.5710100364711687
160.0	480.0	-0.3627166748046875	-0.88372802734375	0.9552688692165391
160.0	500.0	-0.3295745849609375	-1.27703857421875	1.3188809374218857
160.0	520.0	-0.3556365966796875	-1.337646484375	1.3841154236763304
160.0	540.0	-0.3704986572265625	-1.3828125	1.4315864155414915
160.0	560.0	-0.358795166015625	-1.27001953125	1.3197286012330904
160.0	580.0	0.09014892578125	-0.8021240234375	0.8071739451909212
160.0	600.0	0.480316162109375	-1.2738037109375	1.3613520887638235
160.0	620.0	0.6125640869140625	-1.3411865234375	1.4744544927624001
160.0	640.0	0.655853271484375	-1.374267578125	1.5227458389377757
160.0	660.0	0.628143310546875	-1.506103515625	1.6318430740615877
160.0	680.0	0.625335693359375	-2.13818359375	2.227750841088589
160.0	700.0	0.408203125	-2.4586181640625	2.4922746774619013
160.0	720.0	-0.14739990234375	-2.491943359375	2.4962989479515683
160.0	740.0	-0.65960693359375	-2.34814453125	2.4390293246462273
160.0	760.0	-0.495269775390625	-1.986328125	2.0471422936819748
160.0	780.0	-0.6427459716796875	-1.9849853515625	2.0864537450008727
160.0	800.0	-0.7399444580078125	-1.978271484375	2.1121259116889175
180.0	0.0	0.59515380859375	-1.4865320920944214	1.6012450520486436
180.0	20.0	0.558807373046875	-1.4647674560546875	1.5677402146045978
180.0	40.0	0.5312957763671875	-1.4593696594238281	1.5530727622466478
180.0	60.0	0.731201171875	-1.6033248901367188	1.762187804146679
180.0	80.0	0.63238525390625	-1.380859375	1.5187770484450518
180.0	100.0	0.4155120849609375	-0.69024658203125	0.8056616142987132
180.0	120.0	0.623016357421875	-0.07047271728515625	0.6269894620300848
180.0	140.0	1.4635772705078125	0.68731689453125	1.6169300975166427
180.0	160.0	2.4831390380859375	1.213897705078125	2.7639694500591525
180.0	180.0	3.8301849365234375	2.11968994140625	4.377602322695596
180.0	200.0	4.6468353271484375	3.7328033447265625	5.960444561275319
180.0	220.0	4.665496826171875	3.9081878662109375	6.086114773204515
180.0	240.0	5.4823455810546875	6.7399139404296875	8.688069578134622
180.0	260.0	2.970367431640625	8.994537353515625	9.472316764273627
180.0	280.0	1.9217987060546875	13.2406005859375	13.379342814313487
180.0	300.0	-1.3045654296875	12.567413330078125	12.634942373013068
180.0	320.0	-2.53369140625	11.9066162109375	12.173212465765344
180.0	340.0	-8.26666259765625	7.396636962890625	11.092697997524706
180.0	360.0	-12.034225463867188	7.1568603515625	14.001543936543452
180.0	380.0	-3.7297515869140625	1.20257568359375	3.9188308428482777
180.0	400.0	-0.2230987548828125	-0.981536865234375	1.0065722389597207
180.0	420.0	-0.0090179443359375	-1.177093505859375	1.1771280494731067
180.0	440.0	-0.10748291015625	-1.1265869140625	1.1317025452443426
180.0	460.0	-0.0720062255859375	-1.23809814453125	1.2401902725045286
180.0	480.0	-0.0079803466796875	-1.67376708984375	1.673786114465389
180.0	500.0	-0.084014892578125	-1.68829345703125	1.6903825896019644
180.0	520.0	-0.130218505859375	-1.6478271484375	1.6529643584771907
180.0	540.0	-0.1957550048828125	-1.6263427734375	1.6380814505539856
180.0	560.0	-0.2805328369140625	-1.486572265625	1.5128105544027968
180.0	580.0	-0.281829833984375	-1.2218017578125	1.253884999000058
180.0	600.0	0.0600738525390625	-1.431640625	1.4329004665046612
180.0	620.0	0.299072265625	-1.5118408203125	1.5411381787592064
180.0	640.0	0.43768310546875	-1.55419921875	1.614652195482321
180.0	660.0	0.543487548828125	-1.60009765625	1.6898790564025423
180.0	680.0	0.5123748779296875	-2.2994384765625	2.355832193308669
180.0	700.0	0.34625244140625	-2.67333984375	2.6956699859888382
180.0	720.0	-0.008636474609375	-2.7803955078125	2.780408921104521
180.0	740.0	-0.7186279296875	-2.417724609375	2.522264535710804
180.0	760.0	-0.553192138671875	-1.9052734375	1.9839577651581772
180.0	780.0	-0.7093048095703125	-1.899658203125	2.0277609823595286
180.0	800.0	-0.818817138671875	-1.887451171875	2.0574093984414255
200.0	0.0	0.3711090087890625	-1.5023772716522217	1.5475333155643447
200.0	20.0	0.4594573974609375	-1.513071060180664	1.5812922352423717
200.0	40.0	0.4107818603515625	-1.4846000671386719	1.540382775852171
200.0	60.0	0.365020751953125	-1.3782958984375	1.425811955696143
200.0	80.0	0.1983184814453125	-1.0156173706054688	1.0347989483751618
200.0	100.0	0.0722198486328125	-0.30078887939453125	0.30933744762631665
200.0	120.0	0.69207763671875	0.1263580322265625	0.7035181643386182
200.0	140.0	1.4306793212890625	0.5970916748046875	1.550277971360362
200.0	160.0	1.986297607421875	0.875823974609375	2.1708168554142073
200.0	180.0	2.67327880859375	1.291717529296875	2.9689987814024517
200.0	200.0	3.8402862548828125	2.916717529296875	4.8223479411122465
200.0	220.0	3.8259735107421875	3.2482147216796875	5.018861642149298
200.0	240.0	3.9710693359375	4.862548828125	6.278038927620862
200.0	260.0	0.0425262451171875	5.321502685546875	5.32167260490594
200.0	280.0	0.9971771240234375	10.222198486328125	10.2707207201133
200.0	300.0	-4.4064178466796875	9.61126708984375	10.57321962846941
200.0	320.0	-7.207763671875	9.196533203125	11.68452310134143
200.0	340.0	-6.511138916015625	5.47027587890625	8.504048928304487
200.0	360.0	-8.13934326171875	5.503753662109375	9.82548793217257
200.0	380.0	-1.5171661376953125	0.233367919921875	1.535009340498609
200.0	400.0	-0.038848876953125	-1.071075439453125	1.0717797498741166
200.0	420.0	-0.181121826171875	-1.238372802734375	1.251547967306098
200.0	440.0	-0.1651611328125	-1.318511962890625	1.3288160128767252
200.0	460.0	-0.103790283203125	-1.567535400390625	1.5709677445336623
200.0	480.0	-0.049102783203125	-1.9449462890625	1.945566023206687
200.0	500.0	-0.053955078125	-1.89874267578125	1.8995091206120638
200.0	520.0	-0.1291046142578125	-1.860595703125	1.8650695354087663
200.0	540.0	-0.2313385009765625	-1.842041015625	1.8565108686131802
200.0	560.0	-0.2238922119140625	-1.7685546875	1.7826703018881518
200.0	580.0	-0.163055419921875	-1.5789794921875	1.5873762335106931
200.0	600.0	0.1538848876953125	-1.6505126953125	1.6576708708452146
200.0	620.0	0.260009765625	-1.713623046875	1.7332365750241732
200.0	640.0	0.3116912841796875	-1.74267578125	1.770330572291198
200.0	660.0	0.3623504638671875	-1.777099609375	1.813665040823565
200.0	680.0	0.2106170654296875	-2.352294921875	2.3617050933021093
200.0	700.0	0.1403045654296875	-2.71044921875	2.71407817472211
200.0	720.0	0.0309906005859375	-2.8907470703125	2.890913184764458
200.0	740.0	-0.7506561279296875	-2.5675048828125	2.6749889617836597
200.0	760.0	-0.719573974609375	-1.843017578125	1.978509665938702
200.0	780.0	-0.886962890625	-1.828369140625	2.0321508024100123
200.0	800.0	-1.0039520263671875	-1.804931640625	2.0653566032470123
220.0	0.0	0.1519775390625	-1.4674500226974487	1.4752988651436822
220.0	20.0	0.1382293701171875	-1.4532508850097656	1.4598100881774525
220.0	40.0	-0.024566650390625	-1.3850059509277344	1.3852238102258614
220.0	60.0	-0.1442108154296875	-1.1547050476074219	1.1636754299446876
220.0	80.0	-0.24932861328125	-0.804351806640625	0.8421084171570716
220.0	100.0	-0.0864410400390625	-0.40151214599609375	0.4107116467613541
220.0	120.0	0.4767913818359375	-0.09014129638671875	0.48523754503057676
220.0	140.0	1.1051025390625	0.2210845947265625	1.1270004524700923
220.0	160.0	1.66424560546875	0.5502166748046875	1.7528410722467607
220.0	180.0	2.20050048828125	0.90045166015625	2.377607114559545
220.0	200.0	2.71954345703125	1.523284912109375	3.1171001809601098
220.0	220.0	2.672454833984375	1.9654083251953125	3.3173550796430424
220.0	240.0	2.551361083984375	2.57940673828125	3.6280549199758045
220.0	260.0	0.3644866943359375	2.66021728515625	2.6850710520565424
220.0	280.0	-0.8395233154296875	5.192047119140625	5.259482168857169
220.0	300.0	-2.1374053955078125	6.64117431640625	6.97665379144185
220.0	320.0	-4.3423614501953125	6.80645751953125	8.073658831615678
220.0	340.0	-3.7397003173828125	3.992095947265625	5.4701177789886515
220.0	360.0	-3.3234405517578125	2.6552734375	4.253908100671821
220.0	380.0	-0.5648193359375	-0.197052001953125	0.5982059626270979
220.0	400.0	-0.072113037109375	-1.053070068359375	1.05553628975775
220.0	420.0	-0.152984619140625	-1.417755126953125	1.4259852361421816
220.0	440.0	-0.081756591796875	-1.607635498046875	1.6097130287360741
220.0	460.0	-0.030029296875	-1.904754638671875	1.9049913365191014
220.0	480.0	-0.0545196533203125	-1.9976806640625	1.9984244864811276
220.0	500.0	-0.062042236328125	-1.92730712890625	1.9283054758573517
220.0	520.0	-0.1508636474609375	-1.8809814453125	1.8870217374834661
220.0	540.0	-0.247833251953125	-1.83984375	1.8564607039169247
220.0	560.0	-0.245452880859375	-1.8046875	1.8213028549306172
220.0	580.0	-0.1095428466796875	-1.7003173828125	1.7038423746206806
220.0	600.0	0.280364990234375	-1.962890625	1.9828121780597405
220.0	620.0	0.2430267333984375	-1.9854736328125	2.0002918636388993
220.0	640.0	0.25213623046875	-1.9981689453125	2.0140138561405827
220.0	660.0	0.1819915771484375	-2.0565185546875	2.064555521153873
220.0	680.0	-0.0754852294921875	-2.3780517578125	2.379249499885754
220.0	700.0	-0.077545166015625	-2.648681640625	2.6498165382071894
220.0	720.0	-0.113861083984375	-2.8214111328125	2.8237076914589463
220.0	740.0	-0.346832275390625	-2.7435302734375	2.7653663389360696
220.0	760.0	-0.8397979736328125	-2.2318115234375	2.38458451573145
220.0	780.0	-1.16607666015625	-2.0882568359375	2.3917674197548666
220.0	800.0	-1.4573974609375	-2.020751953125	2.4914746266429395
240.0	0.0	-0.198699951171875	-1.3097963333129883	1.3247822860213123
240.0	20.0	-0.2955780029296875	-1.2844657897949219	1.3180359331100935
240.0	40.0	-0.4420623779296875	-1.2373466491699219	1.3139428740218821
240.0	60.0	-0.52398681640625	-1.0374832153320312	1.1622966944215436
240.0	80.0	-0.3817901611328125	-0.81671142578125	0.9015438315131779
240.0	100.0	-0.0631561279296875	-0.6640625	0.6670589931942459
240.0	120.0	0.26348876953125	-0.427490234375	0.5021695253149923
240.0	140.0	0.6650390625	-0.1209259033203125	0.6759438059074974
240.0	160.0	1.1595001220703125	0.077850341796875	1.1621106697724446
240.0	180.0	1.6180572509765625	0.4467315673828125	1.678594162010024
240.0	200.0	1.997161865234375	0.6876068115234375	2.1122165237493706
240.0	220.0	2.0463409423828125	0.80523681640625	2.1990719822161915
240.0	240.0	2.0463104248046875	0.734954833984375	2.17429183015099
240.0	260.0	0.6645355224609375	0.54925537109375	0.8621420551671077
240.0	280.0	-0.375885009765625	1.87591552734375	1.9132037545164613
240.0	300.0	-1.0556182861328125	1.352783203125	1.7159115247223884
240.0	320.0	-1.7601470947265625	2.283599853515625	2.883218008762248
240.0	340.0	-1.080352783203125	0.892669677734375	1.401435439012847
240.0	360.0	-0.520538330078125	-0.285980224609375	0.5939232626763761
240.0	380.0	-0.1150054931640625	-0.94818115234375	0.9551302325430971
240.0	400.0	-0.111358642578125	-1.587127685546875	1.5910295526816034
240.0	420.0	-0.16375732421875	-1.9737548828125	1.980536492635637
240.0	440.0	-0.07745361328125	-2.137115478515625	2.138518559826262
240.0	460.0	-0.0427093505859375	-2.2322998046875	2.232708334430479
240.0	480.0	-0.1099853515625	-2.136444091796875	2.139273272616685
240.0	500.0	-0.1303253173828125	-2.038543701171875	2.0427053409482383
240.0	520.0	-0.2320098876953125	-1.95458984375	1.9683114705958102
240.0	540.0	-0.365081787109375	-1.8917236328125	1.9266299629716905
240.0	560.0	-0.40350341796875	-1.8740234375	1.9169712706798139
240.0	580.0	-0.286407470703125	-1.9459228515625	1.9668871303426876
240.0	600.0	-0.0743560791015625	-2.219970703125	2.221215601699363
240.0	620.0	-0.0914154052734375	-2.1717529296875	2.173676048524146
240.0	640.0	-0.099822998046875	-2.1778564453125	2.1801429602960134
240.0	660.0	-0.1641387939453125	-2.2427978515625	2.248796066043159
240.0	680.0	-0.1658477783203125	-2.312255859375	2.3181959892959445
240.0	700.0	-0.145355224609375	-2.577392578125	2.581488067587196
240.0	720.0	-0.13543701171875	-2.70556640625	2.7089541824792542
240.0	740.0	-0.34600830078125	-2.6048583984375	2.627738385022357
240.0	760.0	-0.62139892578125	-2.4764404296875	2.5532124523339026
240.0	780.0	-1.056488037109375	-2.2376708984375	2.474537941165847
240.0	800.0	-1.4359893798828125	-2.1729736328125	2.6045882415526984
260.0	0.0	-0.6448974609375	-1.1015498638153076	1.2764422578382295
260.0	20.0	-0.70819091796875	-1.0985546112060547	1.3070411661824224
260.0	40.0	-0.8277587890625	-1.077178955078125	1.358491484748218
260.0	60.0	-0.657012939453125	-0.9534149169921875	1.1578713255591295
260.0	80.0	-0.417266845703125	-0.8073959350585938	0.9088453204325676
260.0	100.0	-0.099609375	-0.7280807495117188	0.7348629840980132
260.0	120.0	0.0611572265625	-0.6571502685546875	0.6599899103943293
260.0	140.0	0.2921142578125	-0.511016845703125	0.5886161365522689
260.0	160.0	0.7388916015625	-0.3628692626953125	0.823185823899219
260.0	180.0	1.199859619140625	-0.0027008056640625	1.199862658805382
260.0	200.0	1.457183837890625	0.1609344482421875	1.4660438717994317
260.0	220.0	1.62860107421875	0.0789947509765625	1.630515755712994
260.0	240.0	1.680023193359375	-0.1662445068359375	1.6882284105767666
260.0	260.0	1.560302734375	-0.54705810546875	1.6534258960283523
260.0	280.0	1.205780029296875	-0.9136962890625	1.5128603331761186
260.0	300.0	0.824462890625	-0.705810546875	1.0853145102216764
260.0	320.0	0.476654052734375	-0.779693603515625	0.9138496601472722
260.0	340.0	0.24298095703125	-0.834075927734375	0.868747603568367
260.0	360.0	-0.00634765625	-0.875335693359375	0.8753587086496633
260.0	380.0	-0.249755859375	-1.605743408203125	1.6250507322172845
260.0	400.0	-0.405120849609375	-1.977813720703125	2.01887840559796
260.0	420.0	-0.41363525390625	-2.319061279296875	2.355661125970403
260.0	440.0	-0.4212646484375	-2.4412841796875	2.477363992233608
260.0	460.0	-0.485015869140625	-2.474700927734375	2.521782122834487
260.0	480.0	-0.539031982421875	-2.393096923828125	2.4530528663095077
260.0	500.0	-0.591522216796875	-2.35467529296875	2.427837364462817
260.0	520.0	-0.697845458984375	-2.1834716796875	2.292277657837825
260.0	540.0	-0.66943359375	-2.05029296875	2.156813064256318
260.0	560.0	-0.67034912109375	-1.996337890625	2.1058805563697667
260.0	580.0	-0.59490966796875	-2.1080322265625	2.1903692340034224
260.0	600.0	-0.30462646484375	-2.2969970703125	2.3171087208215777
260.0	620.0	-0.29595947265625	-2.2216796875	2.241306012865058
260.0	640.0	-0.32000732421875	-2.217529296875	2.2405001383737018
260.0	660.0	-0.405426025390625	-2.26708984375	2.303055931083403
260.0	680.0	-0.28216552734375	-2.2628173828125	2.2803420560914955
260.0	700.0	-0.19635009765625	-2.4801025390625	2.487862931335623
260.0	720.0	-0.1851806640625	-2.58203125	2.588663217631678
260.0	740.0	-0.314849853515625	-2.487060546875	2.506910567627211
260.0	760.0	-0.555419921875	-2.3604736328125	2.4249385684628533
260.0	780.0	-0.900909423828125	-2.2138671875	2.3901560019863735
260.0	800.0	-1.200347900390625	-2.179931640625	2.48856123890295
280.0	0.0	-0.28985595703125	-1.2531285285949707	1.2862144397436603
280.0	20.0	-0.383087158203125	-1.240591049194336	1.2983920525485548
280.0	40.0	-0.5374755859375	-1.1930999755859375	1.3085746280675106
280.0	60.0	-0.17071533203125	-1.1291084289550781	1.141941140745855
280.0	80.0	-0.128326416015625	-0.8522491455078125	0.8618562960646118
280.0	100.0	-0.202667236328125	-0.7862396240234375	0.8119401179061153
280.0	120.0	-0.167022705078125	-0.7770462036132812	0.7947939271040181
280.0	140.0	-0.0543212890625	-0.7064971923828125	0.7085824477717526
280.0	160.0	0.2562255859375	-0.643280029296875	0.6924310413183421
280.0	180.0	0.635711669921875	-0.6041412353515625	0.8769925652632244
280.0	200.0	0.928314208984375	-0.552886962890625	1.0804865868379419
280.0	220.0	1.3311767578125	-0.5480499267578125	1.4395798980117231
280.0	240.0	1.469879150390625	-0.6334075927734375	1.6005467488755543
280.0	260.0	1.421966552734375	-0.88006591796875	1.6722753652031894
280.0	280.0	1.183319091796875	-1.165679931640625	1.661039968224929
280.0	300.0	0.778533935546875	-1.2432861328125	1.4669272295659275
280.0	320.0	0.40435791015625	-1.340545654296875	1.4002028320069084
280.0	340.0	0.11785888671875	-1.442291259765625	1.4470987510100672
280.0	360.0	-0.179534912109375	-1.62933349609375	1.6391950543358784
280.0	380.0	-0.409423828125	-1.884490966796875	1.928453804210915
280.0	400.0	-0.58740234375	-2.137176513671875	2.2164306810802055
280.0	420.0	-0.721343994140625	-2.340972900390625	2.449590022482547
280.0	440.0	-0.81854248046875	-2.4171142578125	2.551950847420931
280.0	460.0	-0.923980712890625	-2.458892822265625	2.6267649817186305
280.0	480.0	-1.0020751953125	-2.5107421875	2.7033277694635682
280.0	500.0	-0.88262939453125	-2.44122314453125	2.5958823335208483
280.0	520.0	-0.8651123046875	-2.3905029296875	2.5422280693451245
280.0	540.0	-0.91314697265625	-2.35498046875	2.5258207382681066
280.0	560.0	-0.954345703125	-2.343994140625	2.530826792247443
280.0	580.0	-0.712005615234375	-2.1412353515625	2.256510763747043
280.0	600.0	-0.40301513671875	-2.225830078125	2.2620213829914113
280.0	620.0	-0.412811279296875	-2.19677734375	2.235227919100875
280.0	640.0	-0.447357177734375	-2.189208984375	2.234449467260042
280.0	660.0	-0.528533935546875	-2.234130859375	2.2957980786289425
280.0	680.0	-0.38458251953125	-2.265380859375	2.297793322375104
280.0	700.0	-0.229827880859375	-2.4288330078125	2.439682486443641
280.0	720.0	-0.24603271484375	-2.484619140625	2.496770788585428
280.0	740.0	-0.345703125	-2.3885498046875	2.4134375525601364
280.0	760.0	-0.539276123046875	-2.25390625	2.3175228414575617
280.0	780.0	-0.82403564453125	-2.04833984375	2.2078792672951586
280.0	800.0	-1.040802001953125	-2.0411376953125	2.291181332521557
300.0	0.0	0.422210693359375	-1.5186675786972046	1.576265550017837
300.0	20.0	0.2596435546875	-1.4458141326904297	1.4689429130426206
300.0	40.0	-0.015960693359375	-1.26416015625	1.2642609083502252
300.0	60.0	0.191680908203125	-1.0549850463867188	1.0722569741760424
300.0	80.0	-0.263763427734375	-0.8824691772460938	0.9210445128220376
300.0	100.0	-0.384429931640625	-0.8341598510742188	0.918481915709492
300.0	120.0	-0.283477783203125	-0.856658935546875	0.9023437180044326
300.0	140.0	-0.195281982421875	-0.842926025390625	0.8652510253905823
300.0	160.0	-0.046295166015625	-0.790679931640625	0.7920340880894191
300.0	180.0	0.090301513671875	-0.901214599609375	0.9057273971347659
300.0	200.0	0.233612060546875	-0.9025421142578125	0.9322858267945079
300.0	220.0	0.4755859375	-0.8416748046875	0.9667463270131907
300.0	240.0	0.53802490234375	-0.826934814453125	0.9865556157138968
300.0	260.0	0.5787353515625	-0.926605224609375	1.0924888326301376
300.0	280.0	0.570526123046875	-1.0712890625	1.2137381564864091
300.0	300.0	0.3427734375	-1.165679931640625	1.2150322351630258
300.0	320.0	0.1204833984375	-1.28759765625	1.2932223218300642
300.0	340.0	-0.073974609375	-1.416778564453125	1.4187084772870153
300.0	360.0	-0.27947998046875	-1.683868408203125	1.7069041788065722
300.0	380.0	-0.468353271484375	-1.91302490234375	1.9695225471919409
300.0	400.0	-0.615234375	-2.11175537109375	2.199550882231403
300.0	420.0	-0.7381591796875	-2.25469970703125	2.372456478724895
300.0	440.0	-0.8311767578125	-2.3221435546875	2.466415514730719
300.0	460.0	-0.937255859375	-2.36688232421875	2.545698427275297
300.0	480.0	-1.011016845703125	-2.409393310546875	2.6129162227678724
300.0	500.0	-0.859161376953125	-2.326141357421875	2.479736253385927
300.0	520.0	-0.826568603515625	-2.2760009765625	2.4214450441071804
300.0	540.0	-0.876983642578125	-2.25244140625	2.4171455475289596
300.0	560.0	-0.938385009765625	-2.24755859375	2.4355874155719213
300.0	580.0	-0.811126708984375	-2.1280517578125	2.277395622626138
300.0	600.0	-0.580322265625	-2.2081298828125	2.2831144323817143
300.0	620.0	-0.473297119140625	-2.178955078125	2.2297657714373362
300.0	640.0	-0.4385986328125	-2.167724609375	2.211650682814759
300.0	660.0	-0.5137939453125	-2.2178955078125	2.276630119675713
300.0	680.0	-0.274261474609375	-2.283935546875	2.300343656659612
300.0	700.0	-0.13037109375	-2.407470703125	2.410998093838059
300.0	720.0	-0.200958251953125	-2.413818359375	2.422169129330954
300.0	740.0	-0.30157470703125	-2.3193359375	2.338860084506978
300.0	760.0	-0.5032958984375	-2.1966552734375	2.2535751932661996
300.0	780.0	-0.76593017578125	-1.8873291015625	2.0368260042961475
300.0	800.0	-0.994476318359375	-1.8487548828125	2.0992564789707515
320.0	0.0	0.562469482421875	-1.4186606407165527	1.5260963050129674
320.0	20.0	0.3731689453125	-1.3089847564697266	1.3611378160993666
320.0	40.0	0.09423828125	-1.1107139587402344	1.1147046029300127
320.0	60.0	0.6676025390625	-0.8991584777832031	1.119901387771309
320.0	80.0	-0.363616943359375	-0.9443435668945312	1.0119298660643934
320.0	100.0	-0.510467529296875	-0.9161148071289062	1.0487342076557287
320.0	120.0	-0.490997314453125	-0.9536361694335938	1.0726137731971181
320.0	140.0	-0.466888427734375	-0.9904327392578125	1.0949620152982527
320.0	160.0	-0.39154052734375	-0.992828369140625	1.0672451241973677
320.0	180.0	-0.250579833984375	-1.0991973876953125	1.1273975121117823
320.0	200.0	-0.087799072265625	-1.1082916259765625	1.1117639161712694
320.0	220.0	-0.007171630859375	-1.102996826171875	1.1030201407202012
320.0	240.0	0.042938232421875	-0.994384765625	0.9953113854018757
320.0	260.0	0.077972412109375	-0.99249267578125	0.9955508066038516
320.0	280.0	0.19659423828125	-1.052947998046875	1.0711436790255109
320.0	300.0	0.1173095703125	-1.128570556640625	1.1346510638090608
320.0	320.0	-0.014312744140625	-1.242889404296875	1.2429718122138875
320.0	340.0	-0.194061279296875	-1.352569580078125	1.3664202315082483
320.0	360.0	-0.398834228515625	-1.63323974609375	1.6812319322615874
320.0	380.0	-0.574615478515625	-1.85833740234375	1.9451480275545758
320.0	400.0	-0.672637939453125	-2.023162841796875	2.1320482363256588
320.0	420.0	-0.718109130859375	-2.16900634765625	2.284790856948774
320.0	440.0	-0.771240234375	-2.2393798828125	2.368466541596932
320.0	460.0	-0.823486328125	-2.28070068359375	2.424814496153014
320.0	480.0	-0.8895263671875	-2.319061279296875	2.483808039091558
320.0	500.0	-0.756561279296875	-2.180694580078125	2.308205757923984
320.0	520.0	-0.73870849609375	-2.1358642578125	2.2600014092920455
320.0	540.0	-0.825103759765625	-2.12158203125	2.2763801373457477
320.0	560.0	-0.923309326171875	-2.1175537109375	2.3100939007973547
320.0	580.0	-0.92987060546875	-2.0257568359375	2.2289796098803443
320.0	600.0	-0.78271484375	-2.291015625	2.4210318297413456
320.0	620.0	-0.59967041015625	-2.2655029296875	2.3435247225577993
320.0	640.0	-0.535400390625	-2.2484130859375	2.3112799448133483
320.0	660.0	-0.590423583984375	-2.2978515625	2.372492742203576
320.0	680.0	-0.36907958984375	-2.3685302734375	2.3971139730578415
320.0	700.0	-0.164215087890625	-2.43017578125	2.435717742856297
320.0	720.0	-0.23260498046875	-2.4163818359375	2.4275514935810425
320.0	740.0	-0.315704345703125	-2.3076171875	2.329112774843942
320.0	760.0	-0.526397705078125	-2.1363525390625	2.200249239306835
320.0	780.0	-0.751190185546875	-1.7548828125	1.9089003065822632
320.0	800.0	-0.954345703125	-1.6739501953125	1.9268847857253706
340.0	0.0	1.032806396484375	-1.0709408521652222	1.4878183227314457
340.0	20.0	0.85040283203125	-1.0102787017822266	1.320548383059686
340.0	40.0	0.60662841796875	-0.909637451171875	1.0933610245759329
340.0	60.0	0.557281494140625	-0.8891677856445312	1.0493722002891093
340.0	80.0	-0.464599609375	-0.9493255615234375	1.0569161834285596
340.0	100.0	-0.66473388671875	-0.9531402587890625	1.1620445314516552
340.0	120.0	-0.6287841796875	-0.9849929809570312	1.1685806421295455
340.0	140.0	-0.60833740234375	-1.0402374267578125	1.2050594587480141
340.0	160.0	-0.573394775390625	-1.0650634765625	1.2096039755030008
340.0	180.0	-0.47479248046875	-1.1126861572265625	1.2097513728007432
340.0	200.0	-0.391265869140625	-1.150390625	1.2151080488755965
340.0	220.0	-0.3446044921875	-1.145782470703125	1.1964822297913005
340.0	240.0	-0.358917236328125	-1.13421630859375	1.1896504600988695
340.0	260.0	-0.31951904296875	-1.076812744140625	1.123217745926109
340.0	280.0	-0.055511474609375	-1.04736328125	1.048833336009146
340.0	300.0	-0.0758056640625	-1.032684326171875	1.0354628994923074
340.0	320.0	-0.14813232421875	-1.114532470703125	1.12433349755758
340.0	340.0	-0.2962646484375	-1.196197509765625	1.2323397357398154
340.0	360.0	-0.469757080078125	-1.373382568359375	1.4514997049110687
340.0	380.0	-0.557586669921875	-1.593048095703125	1.6878107505576325
340.0	400.0	-0.66790771484375	-1.87628173828125	1.9916158959386494
340.0	420.0	-0.69091796875	-2.05078125	2.164040520621827
340.0	440.0	-0.7320556640625	-2.14990234375	2.271119896207096
340.0	460.0	-0.7432861328125	-2.20361328125	2.3255936378767363
340.0	480.0	-0.748779296875	-2.23199462890625	2.3542451993993674
340.0	500.0	-0.65655517578125	-2.065948486328125	2.167765634704688
340.0	520.0	-0.68280029296875	-2.0462646484375	2.157177612419352
340.0	540.0	-0.75634765625	-2.0506591796875	2.185695506778444
340.0	560.0	-0.856170654296875	-2.0504150390625	2.221987853633051
340.0	580.0	-0.85614013671875	-2.035888671875	2.208578415626158
340.0	600.0	-0.848388671875	-2.2720947265625	2.4253201407317238
340.0	620.0	-0.7220458984375	-2.4354248046875	2.5402055544261697
340.0	640.0	-0.7803955078125	-2.4354248046875	2.5574032001037845
340.0	660.0	-0.744232177734375	-2.48583984375	2.5948566941452227
340.0	680.0	-0.44219970703125	-2.5272216796875	2.565616884724029
340.0	700.0	-0.214569091796875	-2.462646484375	2.4719764566352738
340.0	720.0	-0.243927001953125	-2.4034423828125	2.415788829716138
340.0	740.0	-0.330841064453125	-2.2552490234375	2.2793867525376807
340.0	760.0	-0.5140380859375	-2.098876953125	2.1609071285350447
340.0	780.0	-0.743865966796875	-1.752197265625	1.903557678196901
340.0	800.0	-0.95330810546875	-1.5272216796875	1.8003339698122474
360.0	0.0	1.096710205078125	-0.93152916431427	1.438930108758082
360.0	20.0	0.868499755859375	-0.8765220642089844	1.2339298014769613
360.0	40.0	0.615753173828125	-0.8115425109863281	1.0187017317239642
360.0	60.0	0.278289794921875	-0.8722267150878906	0.9155460952189527
360.0	80.0	-0.8341064453125	-0.9510498046875	1.265001696879489
360.0	100.0	-0.959869384765625	-0.9744338989257812	1.367797740598382
360.0	120.0	-0.8739013671875	-1.001007080078125	1.3288035121637494
360.0	140.0	-0.85870361328125	-1.0425567626953125	1.350665206075882
360.0	160.0	-0.80194091796875	-1.0707855224609375	1.3377932841154885
360.0	180.0	-0.744415283203125	-1.0930938720703125	1.322500785264061
360.0	200.0	-0.663299560546875	-1.134063720703125	1.3137986259837133
360.0	220.0	-0.58270263671875	-1.146514892578125	1.2860943829060187
360.0	240.0	-0.588623046875	-1.2385406494140625	1.3712986660692907
360.0	260.0	-0.589630126953125	-1.1212158203125	1.266802511179146
360.0	280.0	-0.206695556640625	-0.98199462890625	1.0035120847980363
360.0	300.0	0.04498291015625	-0.731231689453125	0.7326139814845173
360.0	320.0	0.04754638671875	-0.66632080078125	0.6680150211213631
360.0	340.0	0.029937744140625	-0.701568603515625	0.702207073421433
360.0	360.0	-0.29571533203125	-0.906219482421875	0.9532477683788845
360.0	380.0	-0.448577880859375	-1.104827880859375	1.1924205472569251
360.0	400.0	-0.608428955078125	-1.684906005859375	1.7913944406407125
360.0	420.0	-0.5858154296875	-1.851165771484375	1.941647349848909
360.0	440.0	-0.58001708984375	-1.990081787109375	2.0728833406381693
360.0	460.0	-0.562530517578125	-2.069580078125	2.1446683386898298
360.0	480.0	-0.60528564453125	-2.073089599609375	2.1596460819968093
360.0	500.0	-0.533721923828125	-1.97674560546875	2.0475307765000283
360.0	520.0	-0.517974853515625	-2.0030517578125	2.0689403793609613
360.0	540.0	-0.58258056640625	-2.007080078125	2.089921184246067
360.0	560.0	-0.658447265625	-2.0108642578125	2.115922461943456
360.0	580.0	-0.620391845703125	-2.0428466796875	2.134972739621088
360.0	600.0	-0.699249267578125	-2.2159423828125	2.323650184979074
360.0	620.0	-1.036041259765625	-2.7860107421875	2.9724127148700075
360.0	640.0	-1.33160400390625	-2.8006591796875	3.101106425775648
360.0	660.0	-1.396942138671875	-2.87158203125	3.193341619838853
360.0	680.0	-0.77874755859375	-2.8846435546875	2.987911678349255
360.0	700.0	-0.212188720703125	-2.503173828125	2.5121511234405456
360.0	720.0	-0.2366943359375	-2.4295654296875	2.4410678781626496
360.0	740.0	-0.325958251953125	-2.2548828125	2.278320714939898
360.0	760.0	-0.25482177734375	-1.6907958984375	1.7098903205707963
360.0	780.0	-0.58709716796875	-1.322021484375	1.446521306371256
360.0	800.0	-0.781005859375	-1.1424560546875	1.3838988363569824
380.0	0.0	-0.63525390625	-0.8068200349807739	1.026891471506245
380.0	20.0	-0.763885498046875	-0.8082695007324219	1.1121243815062059
380.0	40.0	-0.846771240234375	-0.8193321228027344	1.1782727446327936
380.0	60.0	-0.849578857421875	-0.889892578125	1.2303223299526909
380.0	80.0	-0.9599609375	-0.90594482421875	1.319947357304306
380.0	100.0	-1.05340576171875	-0.9335708618164062	1.407557548683139
380.0	120.0	-1.026458740234375	-0.9582901000976562	1.404256907175007
380.0	140.0	-0.989715576171875	-0.9912567138671875	1.4007593635253708
380.0	160.0	-0.964385986328125	-1.0181427001953125	1.4023747318698638
380.0	180.0	-0.914093017578125	-1.0418548583984375	1.3860113963288725
380.0	200.0	-0.918487548828125	-1.068267822265625	1.4088348084287379
380.0	220.0	-0.860626220703125	-1.0650482177734375	1.369308291782431
380.0	240.0	-0.822021484375	-1.09033203125	1.365482793426497
380.0	260.0	-0.388702392578125	-0.9288330078125	1.0068864416596215
380.0	280.0	2.528289794921875	3.000274658203125	3.923505742542245
380.0	300.0	1.380157470703125	5.675872802734375	5.841264136876316
380.0	320.0	2.82366943359375	5.385009765625	6.08041439756274
380.0	340.0	3.6490478515625	4.179718017578125	5.548476631424171
380.0	360.0	4.14776611328125	6.12139892578125	7.394287561289464
380.0	380.0	3.980682373046875	2.8455810546875	4.893175215939291
380.0	400.0	-0.44781494140625	-1.3465576171875	1.419068581201191
380.0	420.0	-0.582916259765625	-1.70928955078125	1.8059518637851655
380.0	440.0	-0.624420166015625	-1.83758544921875	1.9407784074714598
380.0	460.0	-0.55133056640625	-1.952392578125	2.028743988918124
380.0	480.0	-0.5870361328125	-1.989898681640625	2.0746826707770403
380.0	500.0	-0.501678466796875	-1.94927978515625	2.0128022667083965
380.0	520.0	-0.412750244140625	-1.9893798828125	2.031746805627419
380.0	540.0	-0.336639404296875	-2.0494384765625	2.076902539297445
380.0	560.0	-0.350250244140625	-2.05078125	2.0804756592837443
380.0	580.0	-0.3349609375	-2.046875	2.0741012741126887
380.0	600.0	-0.42559814453125	-2.41259765625	2.4498492262936176
380.0	620.0	-0.88018798828125	-2.9937744140625	3.1204833178547613
380.0	640.0	-1.560882568359375	-3.042236328125	3.4192917787711012
380.0	660.0	-1.902069091796875	-3.13720703125	3.6687783780017877
380.0	680.0	-1.182525634765625	-3.174072265625	3.387196720636058
380.0	700.0	-0.4344482421875	-2.6090087890625	2.644933295292186
380.0	720.0	-0.460052490234375	-2.51611328125	2.557826096092831
380.0	740.0	-0.240753173828125	-2.1435546875	2.1570324033290595
380.0	760.0	-0.28460693359375	-1.4375	1.4654034791311359
380.0	780.0	-0.746612548828125	-1.1898193359375	1.4046709046030614
380.0	800.0	-0.96624755859375	-1.0811767578125	1.4500267328992014
400.0	0.0	-0.59912109375	-0.7943112850189209	0.9949253753345553
400.0	20.0	-0.74603271484375	-0.7980289459228516	1.0924353574229797
400.0	40.0	-0.86029052734375	-0.8005943298339844	1.175181293418047
400.0	60.0	-0.94268798828125	-0.843902587890625	1.2652399855751653
400.0	80.0	-1.052001953125	-0.8579483032226562	1.357491583908147
400.0	100.0	-1.1588134765625	-0.8870315551757812	1.459340143126486
400.0	120.0	-1.14764404296875	-0.9091644287109375	1.464126636529417
400.0	140.0	-1.092193603515625	-0.935882568359375	1.4383195226789445
400.0	160.0	-1.092071533203125	-0.9588623046875	1.4532849524381817
400.0	180.0	-1.0380859375	-0.9828643798828125	1.4295610525184572
400.0	200.0	-1.05291748046875	-0.9824676513671875	1.4400964921350299
400.0	220.0	-0.99249267578125	-0.95587158203125	1.3779449164659485
400.0	240.0	-0.972412109375	-0.81689453125	1.2700007817498753
400.0	260.0	-2.03973388671875	6.407196044921875	6.7240371419773775
400.0	280.0	1.493194580078125	7.90155029296875	8.041400816169359
400.0	300.0	-0.818328857421875	10.498382568359375	10.530227854634552
400.0	320.0	0.828155517578125	10.845062255859375	10.876636285854222
400.0	340.0	6.32183837890625	12.017852783203125	13.579190918746047
400.0	360.0	5.57354736328125	10.095550537109375	11.53189363712954
400.0	380.0	8.662017822265625	7.817535400390625	11.668093781316978
400.0	400.0	-0.079010009765625	-0.7589111328125	0.7630129023482606
400.0	420.0	-0.561798095703125	-1.674560546875	1.7662871016587187
400.0	440.0	-0.6141357421875	-1.7425537109375	1.8476082229017718
400.0	460.0	-0.51715087890625	-1.8453369140625	1.9164324558812964
400.0	480.0	-0.522216796875	-1.908843994140625	1.978988574222984
400.0	500.0	-0.476806640625	-1.989105224609375	2.045454513576973
400.0	520.0	-0.405242919921875	-2.002197265625	2.042796053115199
400.0	540.0	-0.272064208984375	-2.0501708984375	2.068144010123647
400.0	560.0	-0.15509033203125	-2.051025390625	2.0568806878567356
400.0	580.0	-0.0574951171875	-2.038330078125	2.0391407984466086
400.0	600.0	0.00048828125	-2.529541015625	2.5295410627518455
400.0	620.0	-0.2454833984375	-3.144287109375	3.153855343082529
400.0	640.0	-0.876556396484375	-3.212646484375	3.3300823638139523
400.0	660.0	-1.492095947265625	-3.3624267578125	3.6786225706777778
400.0	680.0	-1.147735595703125	-3.42626953125	3.613394511870535
400.0	700.0	-0.85675048828125	-2.7958984375	2.9242211735751287
400.0	720.0	-0.844757080078125	-2.65234375	2.783620285259141
400.0	740.0	-0.388885498046875	-2.10205078125	2.137720612602335
400.0	760.0	-0.746856689453125	-1.140869140625	1.3635898615827662
400.0	780.0	-1.25830078125	-0.9859619140625	1.5985749128758868
400.0	800.0	-1.5140380859375	-0.916015625	1.7695750763709996
420.0	0.0	-0.60284423828125	-0.7335679531097412	0.9494962440465554
420.0	20.0	-0.73919677734375	-0.7360363006591797	1.043149707148229
420.0	40.0	-0.860076904296875	-0.7430610656738281	1.136605485040971
420.0	60.0	-0.956146240234375	-0.7723731994628906	1.2291362788409077
420.0	80.0	-1.097015380859375	-0.7919921875	1.353031548376857
420.0	100.0	-1.201904296875	-0.817657470703125	1.4536635368073383
420.0	120.0	-1.19830322265625	-0.8338699340820312	1.45988687246455
420.0	140.0	-1.1796875	-0.84869384765625	1.453252849543334
420.0	160.0	-1.1702880859375	-0.872589111328125	1.4597896976262246
420.0	180.0	-1.136810302734375	-0.884521484375	1.440387420357445
420.0	200.0	-1.147552490234375	-0.8807525634765625	1.4465827995360832
420.0	220.0	-1.163177490234375	-0.8156280517578125	1.4206445694128367
420.0	240.0	-1.580657958984375	0.03839111328125	1.5811241130536287
420.0	260.0	-2.701873779296875	8.323822021484375	8.751350465191084
420.0	280.0	-0.434478759765625	9.86151123046875	9.87107772947558
420.0	300.0	-1.09368896484375	11.629791259765625	11.681104412577687
420.0	320.0	0.94561767578125	11.780181884765625	11.818074209739509
420.0	340.0	2.5260009765625	13.238250732421875	13.4770903160906
420.0	360.0	4.3511962890625	10.365570068359375	11.241794873952248
420.0	380.0	9.460845947265625	9.766204833984375	13.597292484065795
420.0	400.0	2.889678955078125	1.997528076171875	3.5128852640694537
420.0	420.0	-0.62286376953125	-1.69732666015625	1.8080036135671433
420.0	440.0	-0.645355224609375	-1.693115234375	1.8119388959905154
420.0	460.0	-0.515106201171875	-1.786407470703125	1.859189621816359
420.0	480.0	-0.48443603515625	-1.873046875	1.9346790090620132
420.0	500.0	-0.37115478515625	-2.04473876953125	2.078151224085618
420.0	520.0	-0.1611328125	-2.119140625	2.125257813016941
420.0	540.0	0.1346435546875	-2.1593017578125	2.1634955438158494
420.0	560.0	0.398193359375	-2.150634765625	2.1871871997077084
420.0	580.0	0.545745849609375	-2.137451171875	2.206022675430982
420.0	600.0	0.387542724609375	-2.7392578125	2.7665362326815717
420.0	620.0	-0.0567626953125	-3.3773193359375	3.377796308316482
420.0	640.0	-0.575592041015625	-3.4884033203125	3.535571230062804
420.0	660.0	-0.9835205078125	-3.636962890625	3.7676002517612073
420.0	680.0	-1.028167724609375	-3.677978515625	3.8189860999128418
420.0	700.0	-1.23297119140625	-2.916015625	3.1659698488902084
420.0	720.0	-1.37115478515625	-2.718505859375	3.044723230822974
420.0	740.0	-0.83135986328125	-1.911376953125	2.084351476889737
420.0	760.0	-1.49713134765625	-0.848876953125	1.7210445530786826
420.0	780.0	-1.950927734375	-0.7515869140625	2.0906941225687614
420.0	800.0	-2.087493896484375	-0.718505859375	2.2076868975957
440.0	0.0	-0.625213623046875	-0.7344000339508057	0.9644871612988658
440.0	20.0	-0.725006103515625	-0.725830078125	1.0258962678779238
440.0	40.0	-0.83544921875	-0.7183189392089844	1.1017973931428164
440.0	60.0	-0.88201904296875	-0.6675682067871094	1.1061667608785153
440.0	80.0	-1.048248291015625	-0.7024307250976562	1.2618373124846156
440.0	100.0	-1.180938720703125	-0.730621337890625	1.388676996798399
440.0	120.0	-1.2061767578125	-0.7408370971679688	1.4155218033034096
440.0	140.0	-1.2215576171875	-0.75250244140625	1.434734448053426
440.0	160.0	-1.24591064453125	-0.774261474609375	1.4668926904244082
440.0	180.0	-1.227264404296875	-0.779571533203125	1.4539290537831735
440.0	200.0	-1.2237548828125	-0.77911376953125	1.4507219854543563
440.0	220.0	-1.34912109375	-0.6589813232421875	1.5014606588196777
440.0	240.0	-4.128204345703125	1.6730194091796875	4.454331045552645
440.0	260.0	-1.066375732421875	8.463470458984375	8.530386240540311
440.0	280.0	-0.102142333984375	10.78619384765625	10.786677466931572
440.0	300.0	1.24542236328125	13.15606689453125	13.214884524517881
440.0	320.0	3.446990966796875	13.246002197265625	13.687158979684025
440.0	340.0	4.24371337890625	15.31829833984375	15.895262415913985
440.0	360.0	7.529510498046875	12.337738037109375	14.45383368565356
440.0	380.0	7.319976806640625	9.984222412109375	12.380095218705865
440.0	400.0	0.75225830078125	0.53265380859375	0.9217443414004346
440.0	420.0	-0.628997802734375	-1.599365234375	1.718606234357385
440.0	440.0	-0.657562255859375	-1.58892822265625	1.7196165319874137
440.0	460.0	-0.508819580078125	-1.659912109375	1.7361467610546757
440.0	480.0	-0.446685791015625	-1.79541015625	1.8501421094231936
440.0	500.0	-0.24285888671875	-2.009979248046875	2.0245979888455268
440.0	520.0	-0.054351806640625	-2.2293701171875	2.230032564402078
440.0	540.0	0.2769775390625	-2.2823486328125	2.299093699449026
440.0	560.0	0.672119140625	-2.2681884765625	2.3656760353872217
440.0	580.0	0.866607666015625	-2.2618408203125	2.422175209027822
440.0	600.0	0.604339599609375	-2.8228759765625	2.8868417224901175
440.0	620.0	0.01849365234375	-3.518310546875	3.5183591515689345
440.0	640.0	-0.477020263671875	-3.7457275390625	3.77597975747286
440.0	660.0	-0.85296630859375	-3.9681396484375	4.05877860853456
440.0	680.0	-1.049102783203125	-4.0865478515625	4.219062691266228
440.0	700.0	-1.67352294921875	-3.460693359375	3.8440964594016167
440.0	720.0	-1.875701904296875	-2.7679443359375	3.343616826227463
440.0	740.0	-1.435943603515625	-1.403076171875	2.007624660279118
440.0	760.0	-2.498046875	-0.560302734375	2.560112759986436
440.0	780.0	-2.85479736328125	-0.5048828125	2.8990989358342856
440.0	800.0	-2.801513671875	-0.5072021484375	2.8470568791441737
460.0	0.0	-0.751708984375	-0.7530502080917358	1.0640258517052585
460.0	20.0	-0.803924560546875	-0.7507114410400391	1.0999374376567506
460.0	40.0	-0.908599853515625	-0.7384605407714844	1.170844850560965
460.0	60.0	-0.851898193359375	-0.5802459716796875	1.0307356205640086
460.0	80.0	-0.987701416015625	-0.6100540161132812	1.16091342906145
460.0	100.0	-1.179901123046875	-0.6348648071289062	1.3398581952945992
460.0	120.0	-1.225433349609375	-0.6403656005859375	1.3826622858632693
460.0	140.0	-1.270477294921875	-0.6516876220703125	1.4278688012810083
460.0	160.0	-1.300262451171875	-0.671234130859375	1.4632968599563225
460.0	180.0	-1.27398681640625	-0.6806488037109375	1.4444117149795146
460.0	200.0	-1.267822265625	-0.680084228515625	1.4387104834156874
460.0	220.0	-1.410247802734375	-0.5694580078125	1.5208817468096967
460.0	240.0	-3.389404296875	1.1715850830078125	3.586178062283179
460.0	260.0	-0.825927734375	8.798370361328125	8.837051410821768
460.0	280.0	4.647308349609375	9.1070556640625	10.224281772558983
460.0	300.0	2.61346435546875	12.358856201171875	12.63216222736829
460.0	320.0	3.708251953125	12.67523193359375	13.20653766580212
460.0	340.0	5.20977783203125	13.29705810546875	14.281230315324251
460.0	360.0	-1.52947998046875	10.837432861328125	10.944828003876964
460.0	380.0	-0.170745849609375	8.896820068359375	8.898458376253773
460.0	400.0	-0.454010009765625	0.501220703125	0.6762745612608109
460.0	420.0	-0.507843017578125	-1.39739990234375	1.4868190937613015
460.0	440.0	-0.500152587890625	-1.471832275390625	1.5544911894427815
460.0	460.0	-0.447845458984375	-1.504547119140625	1.569785841714493
460.0	480.0	-0.38153076171875	-1.693084716796875	1.7355407170069057
460.0	500.0	-0.12823486328125	-1.9013671875	1.9056865854233274
460.0	520.0	0.075958251953125	-2.1300048828125	2.1313588287392777
460.0	540.0	0.393829345703125	-2.24169921875	2.2760309621974195
460.0	560.0	0.776763916015625	-2.25537109375	2.3853848644918916
460.0	580.0	1.0194091796875	-2.2493896484375	2.4696050020456553
460.0	600.0	0.610748291015625	-2.632568359375	2.702485826375577
460.0	620.0	0.04095458984375	-3.0533447265625	3.053619376683397
460.0	640.0	-0.509490966796875	-3.6317138671875	3.667277826722377
460.0	660.0	-0.86480712890625	-4.1527099609375	4.241802846653367
460.0	680.0	-1.0906982421875	-4.46923828125	4.600403620346953
460.0	700.0	-1.408477783203125	-3.552734375	3.8217445237853656
460.0	720.0	-1.95159912109375	-2.4765625	3.1531097262639225
460.0	740.0	-3.009979248046875	-0.6357421875	3.0763847618007922
460.0	760.0	-3.407196044921875	-0.3516845703125	3.425298078346928
460.0	780.0	-3.673858642578125	-0.3277587890625	3.6884499656974743
460.0	800.0	-3.665863037109375	-0.330078125	3.680693328090278
480.0	0.0	-0.79840087890625	-0.7240357398986816	1.077808756732336
480.0	20.0	-0.8724365234375	-0.7205047607421875	1.1314913157774869
480.0	40.0	-0.964385986328125	-0.7087783813476562	1.1968321204295422
480.0	60.0	-0.943206787109375	-0.5796127319335938	1.107063666763892
480.0	80.0	-1.042510986328125	-0.5769577026367188	1.1915155673538975
480.0	100.0	-1.13653564453125	-0.5594253540039062	1.266755697833035
480.0	120.0	-1.212310791015625	-0.5512008666992188	1.3317356529968327
480.0	140.0	-1.28887939453125	-0.550048828125	1.4013435720653689
480.0	160.0	-1.319671630859375	-0.5608367919921875	1.4339006662063907
480.0	180.0	-1.307220458984375	-0.590972900390625	1.43459900229417
480.0	200.0	-1.3031005859375	-0.6011505126953125	1.435079466783806
480.0	220.0	-1.4432373046875	-0.534088134765625	1.538890526755904
480.0	240.0	-2.3577880859375	0.5937957763671875	2.431410718537765
480.0	260.0	0.10089111328125	9.08209228515625	9.082652657282111
480.0	280.0	2.897857666015625	8.517578125	8.99703930012335
480.0	300.0	2.316375732421875	11.875946044921875	12.099739294532279
480.0	320.0	2.818359375	12.2525634765625	12.572528039890932
480.0	340.0	2.379608154296875	10.83087158203125	11.089198086175948
480.0	360.0	1.907745361328125	9.8084716796875	9.992277470872228
480.0	380.0	-3.849273681640625	8.298187255859375	9.147503463212141
480.0	400.0	-4.321685791015625	2.215423583984375	4.856446204040617
480.0	420.0	-0.695709228515625	-1.164886474609375	1.356824170395584
480.0	440.0	-0.519561767578125	-1.299835205078125	1.3998271288589161
480.0	460.0	-0.460845947265625	-1.35919189453125	1.4351939218344676
480.0	480.0	-0.34979248046875	-1.566986083984375	1.6055529162233078
480.0	500.0	-0.06280517578125	-1.769622802734375	1.7707369522496497
480.0	520.0	0.1956787109375	-1.9967041015625	2.0062695300259814
480.0	540.0	0.483917236328125	-2.1016845703125	2.1566765925156903
480.0	560.0	0.779144287109375	-2.1541748046875	2.2907498574234606
480.0	580.0	0.91510009765625	-2.2017822265625	2.3843768917553696
480.0	600.0	0.600738525390625	-2.471923828125	2.543873854565249
480.0	620.0	-0.048309326171875	-2.834228515625	2.834640201114962
480.0	640.0	-0.53363037109375	-3.2713623046875	3.3145999308338805
480.0	660.0	-0.50390625	-3.2735595703125	3.3121162070757153
480.0	680.0	-0.508941650390625	-2.7977294921875	2.8436441259338445
480.0	700.0	-0.7572021484375	-2.271728515625	2.3945992446132047
480.0	720.0	-0.935272216796875	-2.2728271484375	2.4577382623433843
480.0	740.0	-3.2161865234375	-0.4339599609375	3.2453315703080126
480.0	760.0	-3.512908935546875	-0.2589111328125	3.522437247721999
480.0	780.0	-3.64630126953125	-0.25634765625	3.6553012282232054
480.0	800.0	-3.7537841796875	-0.2454833984375	3.7618024624613904
500.0	0.0	-0.923309326171875	-0.7303743362426758	1.1772624103562854
500.0	20.0	-0.946929931640625	-0.7405834197998047	1.2021397993242269
500.0	40.0	-0.97735595703125	-0.7309455871582031	1.2204532429104038
500.0	60.0	-0.985107421875	-0.6208076477050781	1.164404898685299
500.0	80.0	-1.00750732421875	-0.5521163940429688	1.1488705414124936
500.0	100.0	-1.07568359375	-0.5075531005859375	1.189413865640263
500.0	120.0	-1.14117431640625	-0.45873260498046875	1.2299245600025388
500.0	140.0	-1.16412353515625	-0.44091796875	1.244826196812756
500.0	160.0	-1.16363525390625	-0.444122314453125	1.2455085846065708
500.0	180.0	-1.231353759765625	-0.511810302734375	1.333484858434468
500.0	200.0	-1.15325927734375	-0.545806884765625	1.2758965930815023
500.0	220.0	-1.25787353515625	-0.4966888427734375	1.3523851659132091
500.0	240.0	-1.728790283203125	0.00164794921875	1.728791068647154
500.0	260.0	1.7108154296875	7.633758544921875	7.823116959155383
500.0	280.0	-0.37554931640625	5.343597412109375	5.356778004710967
500.0	300.0	-0.087982177734375	9.73907470703125	9.739472111605162
500.0	320.0	0.070159912109375	10.561614990234375	10.561848020834738
500.0	340.0	-1.803924560546875	7.595611572265625	7.806885356970455
500.0	360.0	-3.529449462890625	8.4871826171875	9.191805170291012
500.0	380.0	-6.994232177734375	4.649139404296875	8.398439197651005
500.0	400.0	-4.10858154296875	1.320709228515625	4.315636124780426
500.0	420.0	-0.7957763671875	-0.917327880859375	1.214393044930712
500.0	440.0	-0.51611328125	-1.1346435546875	1.2465106960136874
500.0	460.0	-0.427703857421875	-1.199676513671875	1.2736382245792783
500.0	480.0	-0.26141357421875	-1.4134521484375	1.4374227049509154
500.0	500.0	0.0164794921875	-1.601104736328125	1.6011895422950753
500.0	520.0	0.248291015625	-1.7342529296875	1.7519365435339749
500.0	540.0	0.479217529296875	-1.8385009765625	1.8999303358825206
500.0	560.0	0.7647705078125	-1.912109375	2.0593776223856275
500.0	580.0	0.800567626953125	-1.9068603515625	2.0680969333390586
500.0	600.0	0.701324462890625	-1.9969482421875	2.1165203245479525
500.0	620.0	0.599853515625	-1.9345703125	2.0254349000187637
500.0	640.0	0.5567626953125	-1.72021484375	1.8080718480053486
500.0	660.0	0.433380126953125	-1.7430419921875	1.7961107206870282
500.0	680.0	0.231292724609375	-1.66552734375	1.681510528434526
500.0	700.0	0.2603759765625	-1.98974609375	2.006710035546805
500.0	720.0	0.138275146484375	-2.4329833984375	2.4369095660708795
500.0	740.0	-3.030181884765625	-0.0975341796875	3.0317511723373785
500.0	760.0	-3.4625244140625	-0.1220703125	3.4646755229274655
500.0	780.0	-3.609039306640625	-0.1231689453125	3.611140443954851
500.0	800.0	-3.7197265625	-0.11279296875	3.7214362756290083
520.0	0.0	-1.15411376953125	-0.6912345886230469	1.3452820706195798
520.0	20.0	-1.06903076171875	-0.7318439483642578	1.2955393989602775
520.0	40.0	-1.006591796875	-0.7485809326171875	1.254432325083366
520.0	60.0	-0.92730712890625	-0.6298065185546875	1.1209615346363713
520.0	80.0	-0.96014404296875	-0.5722732543945312	1.1177536673810042
520.0	100.0	-1.0257568359375	-0.5664443969726562	1.1717663339310562
520.0	120.0	-1.032958984375	-0.44731903076171875	1.1256547333363969
520.0	140.0	-1.03399658203125	-0.37188720703125	1.0988398547585592
520.0	160.0	-0.9755859375	-0.299774169921875	1.0206039753009504
520.0	180.0	-0.9674072265625	-0.392547607421875	1.0440164587294525
520.0	200.0	-0.91082763671875	-0.437469482421875	1.010438781847335
520.0	220.0	-0.94970703125	-0.4381103515625	1.0458891553849796
520.0	240.0	-1.05755615234375	-0.352752685546875	1.1148360742820667
520.0	260.0	0.134765625	2.924041748046875	2.927145694700328
520.0	280.0	1.80108642578125	2.207611083984375	2.8491154787519837
520.0	300.0	-0.38238525390625	4.11065673828125	4.128403723278768
520.0	320.0	-0.640380859375	4.345062255859375	4.391998821988415
520.0	340.0	-1.744140625	1.149749755859375	2.0890071854529566
520.0	360.0	-10.269744873046875	4.34136962890625	11.149670399265718
520.0	380.0	-3.6190185546875	1.2314453125	3.8227938548724576
520.0	400.0	-1.048828125	-0.37579345703125	1.1141190053753296
520.0	420.0	-0.69134521484375	-0.66973876953125	0.9625529728282926
520.0	440.0	-0.47589111328125	-0.926177978515625	1.0412867038368236
520.0	460.0	-0.41168212890625	-1.006256103515625	1.0872136501733367
520.0	480.0	-0.23211669921875	-1.2554931640625	1.2767698489014672
520.0	500.0	-0.0654296875	-1.371978759765625	1.3735380450698735
520.0	520.0	0.16583251953125	-1.475830078125	1.4851177879321646
520.0	540.0	0.35113525390625	-1.5714111328125	1.6101642508958118
520.0	560.0	0.654541015625	-1.6407470703125	1.7664865948753923
520.0	580.0	0.7073974609375	-1.574951171875	1.726523200403417
520.0	600.0	1.0767822265625	-1.336181640625	1.716054002700443
520.0	620.0	0.910400390625	-1.2003173828125	1.5065160771568296
520.0	640.0	0.60626220703125	-0.970703125	1.144472988129981
520.0	660.0	0.42822265625	-0.9437255859375	1.0363361543818121
520.0	680.0	0.2252197265625	-1.015625	1.040297104609009
520.0	700.0	-0.0848388671875	-1.1961669921875	1.199171841974514
520.0	720.0	-0.27484130859375	-1.433837890625	1.4599413828991472
520.0	740.0	-2.8939208984375	0.32470703125	2.9120804972659147
520.0	760.0	-3.43096923828125	0.0142822265625	3.4309989647372094
520.0	780.0	-3.587890625	0.0078125	3.587899130705759
520.0	800.0	-3.71026611328125	0.0062255859375	3.710271336342319
540.0	0.0	-1.12823486328125	-0.7382500171661377	1.3483052304908794
540.0	20.0	-1.08624267578125	-0.7608737945556641	1.3262172076737448
540.0	40.0	-1.00152587890625	-0.7685203552246094	1.2624094512136292
540.0	60.0	-0.94342041015625	-0.7111358642578125	1.1814212998473885
540.0	80.0	-0.91888427734375	-0.65289306640625	1.127216780974672
540.0	100.0	-0.99932861328125	-0.7099456787109375	1.2258387104521378
540.0	120.0	-1.04656982421875	-0.7398300170898438	1.2816617537995054
540.0	140.0	-1.0135498046875	-0.611785888671875	1.183877181197486
540.0	160.0	-0.90234375	-0.3196868896484375	0.9573003450209108
540.0	180.0	-0.93756103515625	-0.3713226318359375	1.0084151880831755
540.0	200.0	-0.9193115234375	-0.3763580322265625	0.9933675279303362
540.0	220.0	-0.9361572265625	-0.50164794921875	1.062092753859365
540.0	240.0	-0.98077392578125	-0.44342041015625	1.076354566876316
540.0	260.0	-1.38262939453125	-0.07806396484375	1.3848314067889194
540.0	280.0	-1.868896484375	0.798736572265625	2.032425688969679
540.0	300.0	-2.18768310546875	4.2764892578125	4.803573434656651
540.0	320.0	-1.98577880859375	4.28656005859375	4.7241840155302235
540.0	340.0	-1.4185791015625	2.173065185546875	2.595106735382139
540.0	360.0	-0.57427978515625	1.262054443359375	1.386570838306594
540.0	380.0	-0.498779296875	-0.129425048828125	0.515297613283122
540.0	400.0	-0.43798828125	-0.483612060546875	0.6524678993013552
540.0	420.0	-0.4136962890625	-0.544219970703125	0.6836080719946143
540.0	440.0	-0.3787841796875	-0.7352294921875	0.8270670232597969
540.0	460.0	-0.30438232421875	-0.822021484375	0.8765659815843224
540.0	480.0	-0.11541748046875	-1.00030517578125	1.0069417259665585
540.0	500.0	-0.07427978515625	-1.098419189453125	1.10092788239817
540.0	520.0	0.13555908203125	-1.1591796875	1.1670791801046545
540.0	540.0	0.9705810546875	-1.0555419921875	1.4339443786247277
540.0	560.0	1.093505859375	-1.0341796875	1.5050856090352651
540.0	580.0	1.00079345703125	-0.916259765625	1.3568785876929963
540.0	600.0	0.8497314453125	-0.6307373046875	1.058240557093387
540.0	620.0	0.68505859375	-0.5438232421875	0.8746707927066342
540.0	640.0	1.95428466796875	-2.837646484375	3.4454994026619024
540.0	660.0	4.13250732421875	-7.4127197265625	8.48681509927549
540.0	680.0	3.76910400390625	-6.0457763671875	7.124433793243152
540.0	700.0	3.64453125	-5.7662353515625	6.821442527928801
540.0	720.0	3.4560546875	-4.5006103515625	5.6744874252730755
540.0	740.0	2.79376220703125	3.28173828125	4.309862343052018
540.0	760.0	-3.439453125	0.1212158203125	3.4415884521781943
540.0	780.0	-3.5924072265625	0.1072998046875	3.594009311276815
540.0	800.0	-3.71331787109375	0.103271484375	3.7147536407235995
560.0	0.0	-0.96087646484375	-0.8132667541503906	1.258843276225017
560.0	20.0	-0.978759765625	-0.8230609893798828	1.2788276158440184
560.0	40.0	-0.960693359375	-0.81134033203125	1.25745968727741
560.0	60.0	-0.947021484375	-0.7815895080566406	1.2278973291656148
560.0	80.0	-0.9351806640625	-0.7504119873046875	1.1990333711481715
560.0	100.0	-0.99359130859375	-0.742889404296875	1.2406080587879502
560.0	120.0	-1.01312255859375	-0.7933502197265625	1.2867874299478261
560.0	140.0	-0.9569091796875	-0.720367431640625	1.1977497295924198
560.0	160.0	-0.88397216796875	-0.5769195556640625	1.0555770779298834
560.0	180.0	-0.86199951171875	-0.416534423828125	0.9573630891345203
560.0	200.0	-0.887451171875	-0.3887481689453125	0.9688625915580826
560.0	220.0	-0.91644287109375	-0.61773681640625	1.1051996698887874
560.0	240.0	-0.94500732421875	-0.6048583984375	1.1220037990075877
560.0	260.0	-0.963623046875	-0.575897216796875	1.12259831675584
560.0	280.0	-0.86572265625	-0.012298583984375	0.8658100095936616
560.0	300.0	-0.9151611328125	-0.40179443359375	0.9994791973210752
560.0	320.0	-0.921630859375	-0.39471435546875	1.002598056733311
560.0	340.0	-0.99365234375	-0.6539306640625	1.1895252387575013
560.0	360.0	-0.93316650390625	-1.0380859375	1.3958589246939919
560.0	380.0	-0.56353759765625	-0.363189697265625	0.6704337254136861
560.0	400.0	-0.2457275390625	-0.2408447265625	0.3440758721077051
560.0	420.0	0.0064697265625	-0.388702392578125	0.3887562312783582
560.0	440.0	0.13641357421875	-0.500152587890625	0.5184219077207519
560.0	460.0	0.2164306640625	-0.61639404296875	0.6532869572813282
560.0	480.0	0.36920166015625	-0.697113037109375	0.7888450116277519
560.0	500.0	0.43939208984375	-0.78668212890625	0.9010739040487898
560.0	520.0	0.44488525390625	-0.61279296875	0.7572569654302739
560.0	540.0	0.679443359375	1.1142578125	1.3050723165081966
560.0	560.0	0.44317626953125	1.3963623046875	1.4650026934541185
560.0	580.0	0.3475341796875	1.3741455078125	1.4174116842654914
560.0	600.0	0.34515380859375	1.4791259765625	1.5188629978140689
560.0	620.0	0.48779296875	1.3165283203125	1.4039903128393696
560.0	640.0	0.784423828125	1.576904296875	1.7612347667568675
560.0	660.0	2.5201416015625	0.40478515625	2.552442891554352
560.0	680.0	2.5762939453125	0.7691650390625	2.6886623718812044
560.0	700.0	2.93084716796875	1.018798828125	3.102872245868224
560.0	720.0	2.98223876953125	0.9085693359375	3.1175705792653954
560.0	740.0	1.72039794921875	0.112548828125	1.7240755036796942
560.0	760.0	-2.455322265625	-0.2366943359375	2.466704610758811
560.0	780.0	-2.77911376953125	0.119384765625	2.7816768443263733
560.0	800.0	-3.24310302734375	1.6898193359375	3.656939517420879
580.0	0.0	-0.91241455078125	-0.8170708417892456	1.2247877665046858
580.0	20.0	-0.91412353515625	-0.8220996856689453	1.2294184522381053
580.0	40.0	-0.97509765625	-0.8098678588867188	1.267557252388231
580.0	60.0	-0.948974609375	-0.8043403625488281	1.2439920530548474
580.0	80.0	-0.891845703125	-0.7317276000976562	1.1536091361146552
580.0	100.0	-0.93310546875	-0.69873046875	1.1657229875792756
580.0	120.0	-0.97039794921875	-0.7381744384765625	1.2192512790512644
580.0	140.0	-0.9512939453125	-0.707183837890625	1.1853561283268146
580.0	160.0	-0.8975830078125	-0.64691162109375	1.106413079017
580.0	180.0	-0.8704833984375	-0.632659912109375	1.0761040429928426
580.0	200.0	-0.8955078125	-0.520599365234375	1.0358368314222899
580.0	220.0	-0.93035888671875	-0.7024993896484375	1.1657928849298143
580.0	240.0	-0.94140625	-0.7222137451171875	1.18652367071848
580.0	260.0	-0.9522705078125	-0.719818115234375	1.1937157279139137
580.0	280.0	-0.9039306640625	-0.846466064453125	1.238384206820821
580.0	300.0	-0.894287109375	-0.833251953125	1.2223167557474293
580.0	320.0	-0.87225341796875	-0.6533203125	1.0897951439987539
580.0	340.0	-0.85980224609375	-0.6988525390625	1.107995836518333
580.0	360.0	-0.79437255859375	-0.727630615234375	1.077253022308657
580.0	380.0	-0.5521240234375	-0.480682373046875	0.7320495072157266
580.0	400.0	-0.36865234375	-0.245330810546875	0.4428224894423891
580.0	420.0	-0.2904052734375	-0.060455322265625	0.29663120002884
580.0	440.0	-0.16162109375	0.212646484375	0.26709531119432517
580.0	460.0	-0.03619384765625	0.430145263671875	0.43166531302330824
580.0	480.0	0.27850341796875	0.2083740234375	0.34782738170507516
580.0	500.0	0.423583984375	0.180816650390625	0.4605627567199564
580.0	520.0	0.4510498046875	0.76806640625	0.8907142811914615
580.0	540.0	0.59332275390625	1.441162109375	1.5585185644711121
580.0	560.0	0.43280029296875	1.5623779296875	1.6212158674181654
580.0	580.0	0.3394775390625	1.5450439453125	1.5818994255245011
580.0	600.0	0.3328857421875	1.6260986328125	1.6598221835444917
580.0	620.0	0.4793701171875	1.45849609375	1.5352545602395604
580.0	640.0	0.770751953125	1.811279296875	1.9684489489275552
580.0	660.0	2.4871826171875	0.9482421875	2.661811529277467
580.0	680.0	2.58319091796875	1.170654296875	2.836072425286092
580.0	700.0	2.9541015625	1.5611572265625	3.341246463165095
580.0	720.0	3.00921630859375	1.4112548828125	3.3237062349384487
580.0	740.0	1.755615234375	0.390869140625	1.79860043819146
580.0	760.0	-2.3577880859375	0.3350830078125	2.381479640961369
580.0	780.0	-3.149169921875	0.2691650390625	3.1606519920889284
580.0	800.0	-3.6619873046875	0.4619140625	3.6910046898951068
600.0	0.0	-0.94049072265625	-0.7799794673919678	1.2218390929068905
600.0	20.0	-0.9141845703125	-0.7737884521484375	1.1976986253961073
600.0	40.0	-0.962646484375	-0.7578315734863281	1.2251518059621473
600.0	60.0	-0.92657470703125	-0.7319412231445312	1.1807957663577386
600.0	80.0	-0.85504150390625	-0.6685028076171875	1.0853533881618116
600.0	100.0	-0.8936767578125	-0.6798171997070312	1.1228577703662077
600.0	120.0	-0.9281005859375	-0.6797561645507812	1.1504082496498014
600.0	140.0	-0.943359375	-0.6451416015625	1.142862457370535
600.0	160.0	-0.90338134765625	-0.64080810546875	1.1075797431009973
600.0	180.0	-0.87890625	-0.6924896240234375	1.1189361356526049
600.0	200.0	-0.8919677734375	-0.7346038818359375	1.1555299096343112
600.0	220.0	-0.924072265625	-0.9127197265625	1.2988328804560059
600.0	240.0	-0.943359375	-0.9605865478515625	1.3463481816802714
600.0	260.0	-0.96533203125	-1.00250244140625	1.3917173116630916
600.0	280.0	-0.9259033203125	-1.00994873046875	1.3701435679304383
600.0	300.0	-0.9344482421875	-1.197021484375	1.518569705803009
600.0	320.0	-0.9478759765625	-1.361907958984375	1.6592956806094865
600.0	340.0	-0.97747802734375	-1.594573974609375	1.870328702244974
600.0	360.0	-0.9158935546875	-1.4293212890625	1.697592516149088
600.0	380.0	-0.74835205078125	-1.11102294921875	1.3395532037210138
600.0	400.0	-0.4810791015625	-0.581512451171875	0.7547144048102596
600.0	420.0	-0.4456787109375	-0.7086181640625	0.8371195946949396
600.0	440.0	-0.26824951171875	-0.306488037109375	0.4072992971127073
600.0	460.0	-0.1446533203125	-0.13897705078125	0.20059711792866033
600.0	480.0	0.24261474609375	-0.323211669921875	0.40413821719285825
600.0	500.0	0.45098876953125	0.53985595703125	0.7034453245174338
600.0	520.0	0.50506591796875	1.2918701171875	1.3870904733202016
600.0	540.0	0.597900390625	1.6082763671875	1.7158198478754552
600.0	560.0	0.43389892578125	1.6951904296875	1.7498396699978582
600.0	580.0	0.3402099609375	1.6741943359375	1.7084113942508994
600.0	600.0	0.34429931640625	1.764404296875	1.797683103917032
600.0	620.0	0.531005859375	1.6746826171875	1.7568520401560732
600.0	640.0	0.9476318359375	2.1402587890625	2.3406652431822788
600.0	660.0	2.6678466796875	1.7825927734375	3.2085889269632557
600.0	680.0	2.74090576171875	1.7615966796875	3.258187725793139
600.0	700.0	3.01171875	1.9122314453125	3.5675031786311693
600.0	720.0	3.01397705078125	1.53759765625	3.3835283677163894
600.0	740.0	2.09405517578125	0.8277587890625	2.2517219393358627
600.0	760.0	-2.31439208984375	0.6243896484375	2.3971385397192266
600.0	780.0	-3.15478515625	0.456787109375	3.187683146955874
600.0	800.0	-3.6353759765625	0.5147705078125	3.6716409365134397
620.0	0.0	-0.99359130859375	-0.7420073747634888	1.2400800912507406
620.0	20.0	-0.95672607421875	-0.7235221862792969	1.1995037036743132
620.0	40.0	-1.01629638671875	-0.7078018188476562	1.2384836536755894
620.0	60.0	-1.00244140625	-0.7001953125	1.222768272654901
620.0	80.0	-0.8863525390625	-0.586700439453125	1.062938487946048
620.0	100.0	-0.8848876953125	-0.655731201171875	1.1013671692518248
620.0	120.0	-0.8814697265625	-0.7254409790039062	1.1416012845404102
620.0	140.0	-0.8909912109375	-0.69464111328125	1.1297750281487404
620.0	160.0	-0.88519287109375	-0.673858642578125	1.1124980400937476
620.0	180.0	-0.864990234375	-0.6878814697265625	1.1051647035430028
620.0	200.0	-0.874267578125	-0.90875244140625	1.2610213312717484
620.0	220.0	-0.91766357421875	-1.0211334228515625	1.372887432644235
620.0	240.0	-0.94805908203125	-1.105621337890625	1.456439001750843
620.0	260.0	-0.98699951171875	-1.207000732421875	1.5591724741669837
620.0	280.0	-0.96368408203125	-1.16986083984375	1.5156719284067832
620.0	300.0	-0.9658203125	-1.277069091796875	1.601160310918458
620.0	320.0	-0.98883056640625	-1.496856689453125	1.7939804452166903
620.0	340.0	-1.02215576171875	-1.7325439453125	2.0115941249799474
620.0	360.0	-0.958251953125	-1.50787353515625	1.7865971576414432
620.0	380.0	-0.7979736328125	-1.14306640625	1.3940454539796285
620.0	400.0	-0.528076171875	-0.571868896484375	0.7783948086083381
620.0	420.0	-0.4840087890625	-0.668121337890625	0.8250155332080156
620.0	440.0	-0.276123046875	-0.203338623046875	0.342914760017898
620.0	460.0	-0.12750244140625	0.022308349609375	0.12943931020693952
620.0	480.0	0.28070068359375	-0.189727783203125	0.3388059997833134
620.0	500.0	0.49835205078125	0.850189208984375	0.9854828550468825
620.0	520.0	0.548828125	1.5933837890625	1.6852549391822547
620.0	540.0	0.604248046875	1.736328125	1.8384643210620835
620.0	560.0	0.415771484375	1.8134765625	1.8605276590140247
620.0	580.0	0.338134765625	1.7982177734375	1.829732844005046
620.0	600.0	0.39178466796875	1.9111328125	1.9508777135098816
620.0	620.0	0.629638671875	1.893798828125	1.995725146037935
620.0	640.0	1.19970703125	2.433349609375	2.7130217990786867
620.0	660.0	2.79638671875	2.2313232421875	3.5775105998344054
620.0	680.0	2.74334716796875	1.8746337890625	3.3226804732169155
620.0	700.0	3.00848388671875	2.006103515625	3.6159959363983445
620.0	720.0	3.02154541015625	1.6700439453125	3.4523591129706137
620.0	740.0	2.16748046875	0.9620361328125	2.371388855343963
620.0	760.0	-2.18463134765625	0.7947998046875	2.324719521725933
620.0	780.0	-3.1192626953125	0.5662841796875	3.1702488127168422
620.0	800.0	-3.624267578125	0.626953125	3.6780953901163738
