# Supplementary material for: Real-time emotion detection by quantitative facial motion analysis
Source: PLoS One. 2023 Mar 10;18(3):e0282730. doi: 10.1371/journal.pone.0282730 (PMC10004542; doi:10.1371/journal.pone.0282730)
Supplement: S1 Dataset — Data from each participant is organized into folders by Study ID and subsequently by emotions. The data files (.csv) contain the pixel displacement results after DISC-processing of videos. (ZIP) [file pone.0282730.s004.zip › S1_Dataset/1/sad/result/103675_cropped_result.csv]

pos_x	pos_y	disp_x	disp_y	disp_xy_indi
0.0	0.0	0.6016445159912109	0.13738560676574707	0.6171312085518694
0.0	20.0	0.39782238006591797	0.2172393798828125	0.45327209736887686
0.0	40.0	0.43946051597595215	0.0797576904296875	0.44663949028778005
0.0	60.0	0.5312099456787109	-0.15125656127929688	0.5523246814311458
0.0	80.0	0.6531469821929932	-0.4215850830078125	0.7773898395030117
0.0	100.0	0.6006851196289062	-0.44220733642578125	0.7459020990266602
0.0	120.0	0.6349501609802246	-0.59991455078125	0.8735325839188153
0.0	140.0	0.5864288806915283	-0.6368865966796875	0.865750177094613
0.0	160.0	0.5865449905395508	-0.3545379638671875	0.6853701144273311
0.0	180.0	0.516934871673584	-0.043701171875	0.5187788102606283
0.0	200.0	1.278915524482727	-0.4668426513671875	1.361457667317818
0.0	220.0	1.3528820276260376	-0.4423370361328125	1.423359348235118
0.0	240.0	1.1188185214996338	-0.1054229736328125	1.1237743934705984
0.0	260.0	0.9049875736236572	0.09637451171875	0.9101046944842456
0.0	280.0	0.8441605567932129	-0.0390625	0.8450638582685199
0.0	300.0	0.823261022567749	-0.689453125	1.0738269520046335
0.0	320.0	0.7990012168884277	-0.915069580078125	1.2148066846101664
0.0	340.0	0.7107293605804443	-0.675079345703125	0.9802389234192074
0.0	360.0	0.6463847160339355	-0.0277099609375	0.6469783945831803
0.0	380.0	0.6189055442810059	0.566864013671875	0.839272829738909
0.0	400.0	0.6860435009002686	0.732513427734375	1.0036092899822422
0.0	420.0	0.6958317756652832	0.684356689453125	0.9759743533642378
0.0	440.0	0.682636022567749	0.653076171875	0.9447224066243062
0.0	460.0	0.6742398738861084	0.397674560546875	0.7827799586372313
0.0	480.0	0.5862843990325928	0.238677978515625	0.6330059825762421
0.0	500.0	0.5669999122619629	0.337493896484375	0.659841670909984
0.0	520.0	1.178712248802185	1.3248291015625	1.7732835965584313
0.0	540.0	1.6569452285766602	1.60235595703125	2.3049972025007954
0.0	560.0	1.7833396196365356	1.71868896484375	2.4767300936599983
0.0	580.0	1.720850944519043	1.73577880859375	2.444229131160829
0.0	600.0	1.628922939300537	1.66253662109375	2.3275347384426563
0.0	620.0	1.5640019178390503	1.67523193359375	2.2918342065551953
0.0	640.0	1.4796777963638306	1.5987548828125	2.1784084916215627
0.0	660.0	1.412362813949585	1.5572509765625	2.102331877281142
0.0	680.0	1.3065916299819946	1.5135498046875	1.9995036131021557
0.0	700.0	1.1627742052078247	1.45843505859375	1.8652283164352945
0.0	720.0	0.9998652935028076	1.46435546875	1.7731518671590112
0.0	740.0	0.7864542007446289	1.45098876953125	1.6504177105129125
0.0	760.0	0.5873281955718994	1.30145263671875	1.4278422093970784
0.0	780.0	-2.753668785095215	-3.23284912109375	4.246646349505029
0.0	800.0	-4.539713382720947	-10.836669921875	11.749145185626313
20.0	0.0	0.4599876403808594	0.17228412628173828	0.4911928841827951
20.0	20.0	0.4124298095703125	0.02710723876953125	0.413319670734303
20.0	40.0	0.5010871887207031	-0.18119049072265625	0.5328399052514128
20.0	60.0	0.5930366516113281	-0.3525238037109375	0.6899025310413083
20.0	80.0	0.7100944519042969	-0.5963821411132812	0.9273110529181271
20.0	100.0	0.6313743591308594	-0.6282272338867188	0.8906756080441753
20.0	120.0	0.5625438690185547	-0.58331298828125	0.8103762378475609
20.0	140.0	0.4487037658691406	-0.4366912841796875	0.6261264626125086
20.0	160.0	0.26592254638671875	0.0347137451171875	0.26817875526755963
20.0	180.0	0.376373291015625	0.1850738525390625	0.41941528952052165
20.0	200.0	1.0355892181396484	-0.1615753173828125	1.0481181287977253
20.0	220.0	1.0773906707763672	-0.015228271484375	1.0774982866475251
20.0	240.0	0.9525394439697266	0.3976898193359375	1.0322250649551223
20.0	260.0	0.7620754241943359	0.8028564453125	1.1069496031621315
20.0	280.0	0.6886711120605469	1.38787841796875	1.5493464440370175
20.0	300.0	0.8617763519287109	-0.12646484375	0.8710062212454451
20.0	320.0	0.8286209106445312	-0.611480712890625	1.0298161368878422
20.0	340.0	0.7522258758544922	-0.4295654296875	0.8662391278900211
20.0	360.0	0.7049579620361328	-0.05206298828125	0.7068778416295924
20.0	380.0	0.65203857421875	0.3460693359375	0.7381858082796245
20.0	400.0	0.6778049468994141	0.7445068359375	1.0068316516672413
20.0	420.0	0.6869373321533203	0.887237548828125	1.1220843846861344
20.0	440.0	0.6692371368408203	0.851470947265625	1.0829963616579326
20.0	460.0	0.6622142791748047	0.638763427734375	0.9200795988141321
20.0	480.0	0.5914840698242188	0.484771728515625	0.764759461284297
20.0	500.0	0.5695934295654297	0.520263671875	0.7714343544832352
20.0	520.0	1.154134750366211	1.405029296875	1.8182778520017047
20.0	540.0	1.647390365600586	1.71295166015625	2.376572827982699
20.0	560.0	1.7890090942382812	1.85357666015625	2.576101701086988
20.0	580.0	1.7572669982910156	1.8328857421875	2.5391844059061444
20.0	600.0	1.6795482635498047	1.7584228515625	2.4316523794511333
20.0	620.0	1.470794677734375	1.82781982421875	2.3460951161150363
20.0	640.0	1.2254638671875	1.75250244140625	2.13846358325715
20.0	660.0	1.1064491271972656	1.73480224609375	2.0576123308649543
20.0	680.0	0.9666271209716797	1.7193603515625	1.9724522832056348
20.0	700.0	0.8724575042724609	1.62896728515625	1.8478951574347109
20.0	720.0	0.8379135131835938	1.58648681640625	1.7941681844817423
20.0	740.0	0.7280960083007812	1.57745361328125	1.7373783984376008
20.0	760.0	0.5708694458007812	1.39111328125	1.5036914861164283
20.0	780.0	-2.4058570861816406	-3.85504150390625	4.544171356360825
20.0	800.0	-4.69096565246582	-14.230224609375	14.983472601031977
40.0	0.0	0.6733322143554688	-0.3365147113800049	0.7527406072904576
40.0	20.0	0.5911598205566406	-0.34329986572265625	0.6836115353369583
40.0	40.0	0.5931129455566406	-0.3918495178222656	0.7108649736795425
40.0	60.0	0.5473251342773438	-0.472503662109375	0.7230660504535411
40.0	80.0	0.611541748046875	-0.6860427856445312	0.9190418996646104
40.0	100.0	0.5272674560546875	-0.6871261596679688	0.8661139240968434
40.0	120.0	0.5099754333496094	-0.6966323852539062	0.8633490735529105
40.0	140.0	0.4000968933105469	-0.467742919921875	0.6155168260687864
40.0	160.0	0.3892822265625	0.0093994140625	0.3893956868047923
40.0	180.0	0.5292472839355469	0.13916015625	0.5472369108902266
40.0	200.0	0.9109344482421875	0.118072509765625	0.9185546726007398
40.0	220.0	0.9099617004394531	0.400482177734375	0.9941912647722915
40.0	240.0	0.8171730041503906	0.90899658203125	1.2223119507133478
40.0	260.0	0.6159019470214844	1.65106201171875	1.7621977683806154
40.0	280.0	0.60601806640625	2.561798095703125	2.6325021139514644
40.0	300.0	0.98638916015625	0.328033447265625	1.0395044578060846
40.0	320.0	0.9682121276855469	-0.13482666015625	0.9775545777532131
40.0	340.0	0.8867988586425781	-0.089324951171875	0.8912862405488133
40.0	360.0	0.7420272827148438	-0.003814697265625	0.7420370881623122
40.0	380.0	0.6651458740234375	0.336883544921875	0.7455934257821293
40.0	400.0	0.6762504577636719	0.893280029296875	1.120385599856675
40.0	420.0	0.6674880981445312	0.910247802734375	1.1287565829475197
40.0	440.0	0.6311569213867188	0.83258056640625	1.044772443631489
40.0	460.0	0.6227989196777344	0.71441650390625	0.9477707715504746
40.0	480.0	0.5727729797363281	0.60516357421875	0.8332417643620876
40.0	500.0	0.5712242126464844	0.702728271484375	0.9056070475968114
40.0	520.0	1.1188278198242188	1.45257568359375	1.8335080602442042
40.0	540.0	1.6386299133300781	1.82012939453125	2.449077174303994
40.0	560.0	1.7887458801269531	1.97784423828125	2.666735767670559
40.0	580.0	1.7540321350097656	1.95166015625	2.6240438441727094
40.0	600.0	1.6809158325195312	1.89312744140625	2.531681169780311
40.0	620.0	1.4730987548828125	1.9632568359375	2.4544647778064808
40.0	640.0	1.2498893737792969	1.83660888671875	2.2215660353589963
40.0	660.0	1.14630126953125	1.8056640625	2.1387915529880326
40.0	680.0	1.0050735473632812	1.7879638671875	2.051094250876222
40.0	700.0	0.9119873046875	1.684814453125	1.9158080763401286
40.0	720.0	0.8667068481445312	1.666015625	1.8779746599368077
40.0	740.0	0.7255859375	1.69378662109375	1.842657882107782
40.0	760.0	0.5674781799316406	1.4593505859375	1.5658019087274904
40.0	780.0	-2.203876495361328	-4.04254150390625	4.604260355107076
40.0	800.0	-4.622161865234375	-14.8575439453125	15.55991620785019
60.0	0.0	0.7717170715332031	-0.6704528331756592	1.0222789443244202
60.0	20.0	0.5597572326660156	-0.5503501892089844	0.7849926689366473
60.0	40.0	0.3420600891113281	-0.46923065185546875	0.580674185067287
60.0	60.0	0.252197265625	-0.4326972961425781	0.5008297224384998
60.0	80.0	0.17401504516601562	-0.4237823486328125	0.45811866907699045
60.0	100.0	0.09012222290039062	-0.38213348388671875	0.3926168801362326
60.0	120.0	0.2792091369628906	-0.468963623046875	0.5457880741687323
60.0	140.0	0.2518959045410156	-0.2449798583984375	0.35137825451421284
60.0	160.0	0.23693466186523438	0.2474517822265625	0.34259366386478174
60.0	180.0	0.4350395202636719	0.31561279296875	0.537467040177145
60.0	200.0	0.6795921325683594	0.4521636962890625	0.8162704667514304
60.0	220.0	0.6143341064453125	1.0868377685546875	1.2484481284774682
60.0	240.0	0.5653419494628906	1.9127349853515625	1.9945341922389657
60.0	260.0	0.27059173583984375	4.2606201171875	4.269204102697322
60.0	280.0	0.34151458740234375	5.169525146484375	5.180793612328413
60.0	300.0	0.9702262878417969	3.174896240234375	3.3198351142599902
60.0	320.0	1.3044853210449219	2.11773681640625	2.487265803323833
60.0	340.0	1.4611091613769531	0.55657958984375	1.5635283244285343
60.0	360.0	0.4836578369140625	0.404022216796875	0.6302054068903653
60.0	380.0	0.6400794982910156	0.28375244140625	0.7001551343355883
60.0	400.0	0.7127151489257812	0.797271728515625	1.0693947318921069
60.0	420.0	0.6452598571777344	0.843597412109375	1.062081389067083
60.0	440.0	0.5423507690429688	0.84564208984375	1.0046167930095558
60.0	460.0	0.50054931640625	0.77392578125	0.9216890652699461
60.0	480.0	0.4983482360839844	0.7265625	0.881047121789901
60.0	500.0	0.5391578674316406	0.887847900390625	1.0387324488247567
60.0	520.0	1.1060867309570312	1.59832763671875	1.943728142178879
60.0	540.0	1.6190414428710938	1.9779052734375	2.5560525159757543
60.0	560.0	1.75579833984375	2.13232421875	2.762179281666175
60.0	580.0	1.7186470031738281	2.0838623046875	2.701153388168817
60.0	600.0	1.6494903564453125	2.0291748046875	2.615027499661263
60.0	620.0	1.4291419982910156	2.08551025390625	2.528200915755579
60.0	640.0	1.2115707397460938	1.96160888671875	2.3056047106698214
60.0	660.0	1.1276206970214844	1.93701171875	2.2413261331020187
60.0	680.0	0.9968795776367188	1.91046142578125	2.154908757165205
60.0	700.0	0.9144401550292969	1.80718994140625	2.025373121538333
60.0	720.0	0.8754692077636719	1.78839111328125	1.9911778192330538
60.0	740.0	0.7468185424804688	1.78460693359375	1.9345696789786453
60.0	760.0	-0.09278488159179688	0.244384765625	0.26140571516627165
60.0	780.0	-2.744964599609375	-2.7156982421875	3.8613271806114713
60.0	800.0	-2.9199752807617188	-2.77490234375	4.028192976709125
80.0	0.0	0.41998291015625	-0.570227861404419	0.7081987424058094
80.0	20.0	0.152923583984375	-0.4150390625	0.44231555018957347
80.0	40.0	-0.0007781982421875	-0.37276458740234375	0.3727653997003259
80.0	60.0	-0.09597015380859375	-0.3077507019042969	0.32236743778587895
80.0	80.0	-0.09381103515625	-0.31728363037109375	0.33086162125358093
80.0	100.0	0.05100250244140625	-0.44809722900390625	0.4509904454600617
80.0	120.0	0.21242523193359375	-0.5179595947265625	0.5598273134917106
80.0	140.0	0.21033477783203125	-0.2501678466796875	0.326840435500263
80.0	160.0	0.1826934814453125	0.30535888671875	0.3558383872781619
80.0	180.0	0.005218505859375	0.842559814453125	0.8425759750519171
80.0	200.0	-1.9759292602539062	3.57989501953125	4.089002909315693
80.0	220.0	-1.91241455078125	4.2122344970703125	4.626040301634762
80.0	240.0	-1.0909500122070312	5.1950836181640625	5.308395777337173
80.0	260.0	0.18933868408203125	7.5023193359375	7.504708159260532
80.0	280.0	2.930450439453125	6.692657470703125	7.306107294466004
80.0	300.0	6.280082702636719	5.15606689453125	8.125543955504643
80.0	320.0	7.7368927001953125	4.365966796875	8.883759042530952
80.0	340.0	5.7677154541015625	0.93975830078125	5.843773372006247
80.0	360.0	2.0093460083007812	0.559722900390625	2.0858478147496706
80.0	380.0	1.8774261474609375	0.273162841796875	1.8971944753526357
80.0	400.0	1.2796554565429688	0.683380126953125	1.450698619760377
80.0	420.0	0.836151123046875	0.7371826171875	1.11471382500441
80.0	440.0	0.369659423828125	0.738372802734375	0.825737540289139
80.0	460.0	0.04492950439453125	0.782989501953125	0.7842775149995956
80.0	480.0	-0.0416259765625	0.68670654296875	0.687967003627989
80.0	500.0	0.18100738525390625	0.785308837890625	0.805899276824083
80.0	520.0	0.9560470581054688	0.824951171875	1.2627630075711187
80.0	540.0	1.5957794189453125	0.59619140625	1.7035128842529461
80.0	560.0	1.6120758056640625	0.675048828125	1.7477068757547336
80.0	580.0	1.58319091796875	1.1229248046875	1.9409929416979324
80.0	600.0	1.5516891479492188	1.501708984375	2.1593677513605614
80.0	620.0	1.347686767578125	2.1025390625	2.4973846585665482
80.0	640.0	1.1044921875	1.9796142578125	2.266886764261301
80.0	660.0	0.9648284912109375	1.990478515625	2.211989769103166
80.0	680.0	0.775604248046875	2.0330810546875	2.1760010396407434
80.0	700.0	0.6603546142578125	1.9398193359375	2.049138178027189
80.0	720.0	0.6280136108398438	1.91033935546875	2.010919577818282
80.0	740.0	0.5444259643554688	1.39532470703125	1.4977752397193065
80.0	760.0	-1.636505126953125	-2.6224365234375	3.0911684441328697
80.0	780.0	-2.779205322265625	-2.581787109375	3.793363534047916
80.0	800.0	-2.9145355224609375	-2.58343505859375	3.8946956252906264
100.0	0.0	-0.04833221435546875	-0.38698744773864746	0.38999395848112234
100.0	20.0	-0.16150665283203125	-0.3893871307373047	0.421552768337295
100.0	40.0	-0.202056884765625	-0.4182548522949219	0.4645041508419876
100.0	60.0	-0.17757415771484375	-0.43088531494140625	0.4660415605075271
100.0	80.0	0.06392669677734375	-0.6111221313476562	0.614456574530507
100.0	100.0	0.271331787109375	-0.7488555908203125	0.7964958471949534
100.0	120.0	0.49390411376953125	-0.8642349243164062	0.9954111100478287
100.0	140.0	0.47028350830078125	-0.6106719970703125	0.7707703070211869
100.0	160.0	0.4081573486328125	-0.121429443359375	0.42583744663607837
100.0	180.0	-1.6583251953125	2.8204498291015625	3.2718465263345213
100.0	200.0	-2.329925537109375	4.1786651611328125	4.784328117650327
100.0	220.0	-0.9041213989257812	4.278472900390625	4.372958479493314
100.0	240.0	-1.156036376953125	7.6297760009765625	7.716858294015565
100.0	260.0	5.745025634765625	8.80706787109375	10.515215833741406
100.0	280.0	7.0381927490234375	8.726226806640625	11.210851504383578
100.0	300.0	8.017814636230469	7.047607421875	10.674929597604805
100.0	320.0	8.15087890625	5.873077392578125	10.046385668665296
100.0	340.0	6.009513854980469	2.032989501953125	6.344076220243088
100.0	360.0	3.0596466064453125	0.417236328125	3.087964298666607
100.0	380.0	2.1385498046875	0.329345703125	2.1637615070279455
100.0	400.0	1.516204833984375	0.604034423828125	1.6320951822019942
100.0	420.0	1.0023422241210938	0.60675048828125	1.1716808820176066
100.0	440.0	0.5189971923828125	0.5546875	0.7596290597110488
100.0	460.0	-0.009307861328125	0.673187255859375	0.6732516006174655
100.0	480.0	-0.06072235107421875	0.64788818359375	0.6507275177525454
100.0	500.0	0.1780242919921875	0.7623291015625	0.7828398991035191
100.0	520.0	0.7381668090820312	0.7279052734375	1.036694904554117
100.0	540.0	1.0352935791015625	0.53509521484375	1.1654010828369785
100.0	560.0	1.4448928833007812	0.5601806640625	1.5496831355482799
100.0	580.0	0.9881744384765625	0.59393310546875	1.1529289894135817
100.0	600.0	1.0009841918945312	0.6177978515625	1.1762837828593866
100.0	620.0	0.8270339965820312	0.6104736328125	1.0279412861937876
100.0	640.0	0.8218536376953125	0.31011962890625	0.8784176603563753
100.0	660.0	0.91546630859375	0.7081298828125	1.157379148378919
100.0	680.0	0.7718048095703125	0.6298828125	0.9962103299799578
100.0	700.0	0.6287765502929688	0.63287353515625	0.8921260346495306
100.0	720.0	0.7128067016601562	0.71734619140625	1.0112759031326135
100.0	740.0	-1.859527587890625	-3.0986328125	3.6137747794830806
100.0	760.0	-2.538177490234375	-2.446044921875	3.524979536360877
100.0	780.0	-2.7534103393554688	-2.4288330078125	3.671579806664852
100.0	800.0	-2.8775482177734375	-2.439208984375	3.7722704323877423
120.0	0.0	-0.30403900146484375	-0.27140140533447266	0.4075517601842323
120.0	20.0	-0.3171234130859375	-0.34358978271484375	0.46756945784910686
120.0	40.0	-0.26531219482421875	-0.4331398010253906	0.5079376417974545
120.0	60.0	-0.12664794921875	-0.5706748962402344	0.5845592700831262
120.0	80.0	0.2397918701171875	-0.9399032592773438	0.970009421487478
120.0	100.0	0.5581817626953125	-1.147003173828125	1.2756108971694458
120.0	120.0	1.0469894409179688	-1.56939697265625	1.8865825577419937
120.0	140.0	1.3547592163085938	-1.6140289306640625	2.1072403572430107
120.0	160.0	-0.2746734619140625	0.7952728271484375	0.8413705368507531
120.0	180.0	-2.262481689453125	3.575592041015625	4.231274257110374
120.0	200.0	0.42501068115234375	3.53472900390625	3.5601886481125757
120.0	220.0	2.822906494140625	3.7686309814453125	4.708649546204386
120.0	240.0	3.8445510864257812	8.902297973632812	9.696983152892685
120.0	260.0	7.914100646972656	8.87469482421875	11.890887152497415
120.0	280.0	8.329925537109375	9.298736572265625	12.484156410994585
120.0	300.0	8.926025390625	7.57794189453125	11.708933881057407
120.0	320.0	9.16943359375	6.493255615234375	11.235696725836087
120.0	340.0	6.708503723144531	2.887908935546875	7.303700447270241
120.0	360.0	3.62774658203125	0.5224609375	3.665175397529127
120.0	380.0	2.5504989624023438	0.1614990234375	2.5556069517409554
120.0	400.0	2.0569839477539062	0.34967041015625	2.086492836569559
120.0	420.0	1.4122085571289062	0.389373779296875	1.464904416278427
120.0	440.0	0.7386856079101562	0.33245849609375	0.8100525161731893
120.0	460.0	0.112091064453125	0.555877685546875	0.5670664934724896
120.0	480.0	0.07314300537109375	0.63421630859375	0.6384201009687889
120.0	500.0	0.3460845947265625	0.713714599609375	0.7931980057984384
120.0	520.0	0.3720855712890625	0.47576904296875	0.6039899457846201
120.0	540.0	0.2637481689453125	0.22802734375	0.34865393461093447
120.0	560.0	0.21517181396484375	0.05755615234375	0.22273666109901685
120.0	580.0	0.3769378662109375	0.43084716796875	0.5724608607846888
120.0	600.0	0.6240158081054688	0.5218505859375	0.8134640513316082
120.0	620.0	0.8335037231445312	0.4412841796875	0.9431119677632477
120.0	640.0	0.8605194091796875	0.4134521484375	0.9546917474360732
120.0	660.0	1.0497360229492188	0.17596435546875	1.0643820612321382
120.0	680.0	0.46649932861328125	-0.724853515625	0.8619943403007727
120.0	700.0	0.04467010498046875	-0.82818603515625	0.8293898523051723
120.0	720.0	-0.5223922729492188	-1.22857666015625	1.3350259535745876
120.0	740.0	-1.6277389526367188	-2.48846435546875	2.9735482081798144
120.0	760.0	-2.4007186889648438	-2.32550048828125	3.3423648431225175
120.0	780.0	-2.656494140625	-2.31964111328125	3.526711784878321
120.0	800.0	-2.7783126831054688	-2.32635498046875	3.6236651142533116
140.0	0.0	-0.3958587646484375	-0.2711629867553711	0.4798265592222679
140.0	20.0	-0.2873687744140625	-0.451812744140625	0.535458278744593
140.0	40.0	-0.311981201171875	-0.48052215576171875	0.5729169329514842
140.0	60.0	-0.1732635498046875	-0.6310501098632812	0.654403926370694
140.0	80.0	0.3748321533203125	-1.142333984375	1.2022587387999328
140.0	100.0	0.9246063232421875	-1.5317306518554688	1.789160597267058
140.0	120.0	2.00054931640625	-2.6143951416015625	3.291999320140174
140.0	140.0	0.5741424560546875	-0.7662353515625	0.9574738502061645
140.0	160.0	-1.5394134521484375	1.8885650634765625	2.4364875898801133
140.0	180.0	-1.8193511962890625	3.187591552734375	3.6702559423699577
140.0	200.0	2.858642578125	3.714202880859375	4.686911608901242
140.0	220.0	4.4309234619140625	4.0192108154296875	5.982235226418924
140.0	240.0	9.034255981445312	8.503585815429688	12.406802684763605
140.0	260.0	8.681655883789062	8.9598388671875	12.475971361400804
140.0	280.0	8.935592651367188	9.740936279296875	13.218572374825103
140.0	300.0	8.852615356445312	8.469940185546875	12.251884973175075
140.0	320.0	8.971908569335938	7.26434326171875	11.544081877767596
140.0	340.0	5.7859954833984375	2.10888671875	6.158339624154165
140.0	360.0	4.3359375	0.458984375	4.360162916726896
140.0	380.0	2.2269134521484375	-0.286102294921875	2.245216703687917
140.0	400.0	1.4086456298828125	-0.111602783203125	1.413059691522842
140.0	420.0	0.854949951171875	0.038116455078125	0.8557992072656495
140.0	440.0	0.3885955810546875	-0.05328369140625	0.39223166290485356
140.0	460.0	0.1186981201171875	0.461669921875	0.4766847600704504
140.0	480.0	0.289794921875	0.57501220703125	0.643910036402203
140.0	500.0	0.20098876953125	0.471099853515625	0.5121831288319924
140.0	520.0	0.0143280029296875	-0.0189208984375	0.023733774786900703
140.0	540.0	-0.315826416015625	-0.21502685546875	0.382077051949019
140.0	560.0	-0.756927490234375	-0.27032470703125	0.8037503795980696
140.0	580.0	-0.289581298828125	0.3182373046875	0.43027004395582613
140.0	600.0	0.46392822265625	-0.2890625	0.5466136887082477
140.0	620.0	0.691375732421875	-0.41302490234375	0.8053508386647079
140.0	640.0	0.7901611328125	-0.48187255859375	0.9255029867770391
140.0	660.0	1.0008087158203125	-0.67913818359375	1.2094820205678631
140.0	680.0	0.71502685546875	-2.0733642578125	2.193194644717132
140.0	700.0	-0.1938629150390625	-1.4150390625	1.4282571120874286
140.0	720.0	-0.9461212158203125	-1.3465576171875	1.6457104154227693
140.0	740.0	-1.676666259765625	-2.28759765625	2.836249774529201
140.0	760.0	-2.1279754638671875	-2.20587158203125	3.064987603765115
140.0	780.0	-2.4399871826171875	-2.21136474609375	3.292973047506225
140.0	800.0	-2.580169677734375	-2.21978759765625	3.4036351955825723
160.0	0.0	-0.2202911376953125	-0.533775806427002	0.5774467913789905
160.0	20.0	-0.232086181640625	-0.5969715118408203	0.6404990098806085
160.0	40.0	-0.1999053955078125	-0.6717376708984375	0.7008520997023499
160.0	60.0	0.0899810791015625	-0.9862556457519531	0.9903518533197602
160.0	80.0	0.64678955078125	-1.4441986083984375	1.5824178789118235
160.0	100.0	1.2060699462890625	-1.8559722900390625	2.213422204807421
160.0	120.0	1.378692626953125	-2.0147247314453125	2.441292506667789
160.0	140.0	-0.1666107177734375	-0.09228515625	0.19046175821163405
160.0	160.0	-0.8697509765625	1.236907958984375	1.5120873189833697
160.0	180.0	2.104888916015625	2.70184326171875	3.4249838480875274
160.0	200.0	4.156524658203125	3.891448974609375	5.693862692078108
160.0	220.0	5.1346435546875	4.1109161376953125	6.577552426614146
160.0	240.0	8.9957275390625	8.526687622070312	12.394656742379539
160.0	260.0	5.233001708984375	8.706207275390625	10.157871430978934
160.0	280.0	5.803802490234375	9.953094482421875	11.521641077627246
160.0	300.0	4.716094970703125	8.976837158203125	10.140274016888679
160.0	320.0	4.4377288818359375	7.58819580078125	8.790571832348283
160.0	340.0	5.435150146484375	2.184783935546875	5.8578270681074915
160.0	360.0	3.200225830078125	-0.409942626953125	3.22637541536822
160.0	380.0	0.5165557861328125	-0.783233642578125	0.9382349487487055
160.0	400.0	0.24163818359375	-0.668975830078125	0.7112788995880611
160.0	420.0	0.11700439453125	-0.494415283203125	0.5080713538514553
160.0	440.0	0.4444427490234375	-0.49200439453125	0.6630216296604299
160.0	460.0	0.42169189453125	0.26116943359375	0.49601766798878755
160.0	480.0	0.3486480712890625	0.119781494140625	0.3686503546073756
160.0	500.0	0.3387908935546875	-0.37939453125	0.5086447482260982
160.0	520.0	0.0717315673828125	-0.814208984375	0.8173626416690232
160.0	540.0	-0.43133544921875	-1.00213623046875	1.091021216187319
160.0	560.0	-0.863067626953125	-0.85870361328125	1.2174800302907531
160.0	580.0	-0.4893341064453125	0.2833251953125	0.5654387977752311
160.0	600.0	0.19512939453125	-0.5091552734375	0.5452655986575236
160.0	620.0	0.462188720703125	-0.750244140625	0.88118368351175
160.0	640.0	0.5315704345703125	-0.8133544921875	0.9716545975143929
160.0	660.0	0.5693817138671875	-0.98681640625	1.1392989755680907
160.0	680.0	0.31683349609375	-2.74896240234375	2.767160594137339
160.0	700.0	-0.2817535400390625	-2.108154296875	2.126899056550891
160.0	720.0	-0.9434356689453125	-1.707763671875	1.9510324498619371
160.0	740.0	-1.1693115234375	-1.88177490234375	2.2154832930840525
160.0	760.0	-1.0634613037109375	-1.90008544921875	2.177446821124086
160.0	780.0	-1.1797943115234375	-1.89508056640625	2.232318295107957
160.0	800.0	-1.241058349609375	-1.89312744140625	2.263660163659846
180.0	0.0	0.0961456298828125	-0.990620493888855	0.9952753111868905
180.0	20.0	-0.03509521484375	-0.8919200897216797	0.8926102848130634
180.0	40.0	0.060302734375	-1.01324462890625	1.0150374858991495
180.0	60.0	0.3764495849609375	-1.3203277587890625	1.3729456218824585
180.0	80.0	0.41448974609375	-1.3510971069335938	1.4132463132735171
180.0	100.0	1.1654052734375	-2.0562286376953125	2.3635239922273383
180.0	120.0	0.267364501953125	-1.3460006713867188	1.3722979211082922
180.0	140.0	-0.7457427978515625	-0.0272674560546875	0.7462411371046029
180.0	160.0	0.4666595458984375	1.1836090087890625	1.2722819724670955
180.0	180.0	2.9969940185546875	2.612945556640625	3.976110867320045
180.0	200.0	3.941741943359375	3.957244873046875	5.585437899869116
180.0	220.0	4.387176513671875	4.1434326171875	6.034513370213655
180.0	240.0	5.781890869140625	7.6472015380859375	9.586967893278649
180.0	260.0	3.3458251953125	7.868804931640625	8.550592803414261
180.0	280.0	2.507720947265625	8.681488037109375	9.036420690064622
180.0	300.0	0.843780517578125	8.08477783203125	8.128689817870303
180.0	320.0	0.3321075439453125	6.7247314453125	6.7329271815697025
180.0	340.0	1.0965576171875	1.3077392578125	1.7066401419853912
180.0	360.0	0.7381744384765625	-0.436370849609375	0.8575086122068957
180.0	380.0	-0.5334014892578125	-1.059600830078125	1.1862845644467872
180.0	400.0	-0.4724578857421875	-1.213470458984375	1.302200832678173
180.0	420.0	-0.13702392578125	-0.893280029296875	0.9037282594768913
180.0	440.0	0.05029296875	-0.810699462890625	0.8122579650805748
180.0	460.0	-0.075439453125	-0.09130859375	0.11844142172568518
180.0	480.0	0.0870208740234375	-0.577239990234375	0.5837624849556404
180.0	500.0	-0.0126495361328125	-0.95855712890625	0.9586405896587983
180.0	520.0	-0.1006927490234375	-1.19488525390625	1.1991204275253176
180.0	540.0	-0.3072052001953125	-1.40087890625	1.434167613984934
180.0	560.0	-0.4326171875	-1.4652099609375	1.527742733758168
180.0	580.0	-0.8386993408203125	-0.18115234375	0.8580400666277449
180.0	600.0	-0.3790130615234375	-0.6771240234375	0.7759818579848095
180.0	620.0	-0.1227874755859375	-0.9422607421875	0.950227378277697
180.0	640.0	-0.19097900390625	-0.97576904296875	0.9942827591531364
180.0	660.0	-0.1950225830078125	-1.06793212890625	1.085593312356554
180.0	680.0	-0.458770751953125	-2.76702880859375	2.8048028505467872
180.0	700.0	-0.5388031005859375	-2.25250244140625	2.316047501616091
180.0	720.0	-0.477386474609375	-2.09564208984375	2.1493286428242304
180.0	740.0	-0.92047119140625	-1.7105712890625	1.9425038865273305
180.0	760.0	-0.9589385986328125	-1.7589111328125	2.0033301298287345
180.0	780.0	-1.0939483642578125	-1.75750732421875	2.070158210945457
180.0	800.0	-1.252288818359375	-1.75714111328125	2.157723841591224
200.0	0.0	0.1662445068359375	-1.157617449760437	1.169493649423964
200.0	20.0	0.155120849609375	-1.1136722564697266	1.1244235735762154
200.0	40.0	0.16796875	-1.2195281982421875	1.2310412370365174
200.0	60.0	0.2033843994140625	-1.3113136291503906	1.326992331522902
200.0	80.0	0.0627593994140625	-1.1667633056640625	1.1684499791000658
200.0	100.0	0.2884674072265625	-1.5533447265625	1.5799029351740388
200.0	120.0	-2.2839202880859375	-1.0894927978515625	2.5304715842903627
200.0	140.0	-0.41015625	0.23956298828125	0.47499323655006376
200.0	160.0	1.2759857177734375	1.091705322265625	1.67927367115217
200.0	180.0	2.5768280029296875	2.0482025146484375	3.2916828671205227
200.0	200.0	3.4739990234375	3.8082275390625	5.154732408585215
200.0	220.0	3.100372314453125	3.8298797607421875	4.927503167931002
200.0	240.0	2.51861572265625	5.9490814208984375	6.460262758656976
200.0	260.0	1.5175018310546875	7.063323974609375	7.224497032842211
200.0	280.0	1.6529998779296875	7.917633056640625	8.088344813127339
200.0	300.0	-0.60009765625	6.907501220703125	6.933519330834227
200.0	320.0	-1.5016326904296875	5.22491455078125	5.436417276104984
200.0	340.0	0.061065673828125	0.72344970703125	0.7260223792168423
200.0	360.0	-0.39208984375	-0.22552490234375	0.4523228129876464
200.0	380.0	-0.6737518310546875	-1.239227294921875	1.410540966554652
200.0	400.0	-0.589080810546875	-1.35870361328125	1.4809090823200755
200.0	420.0	-0.40643310546875	-0.921966552734375	1.0075763959034962
200.0	440.0	-0.21527099609375	-0.74908447265625	0.7794030721865853
200.0	460.0	-0.2578887939453125	-0.20611572265625	0.33013682189158483
200.0	480.0	-0.0521240234375	-0.83526611328125	0.836890909148426
200.0	500.0	-0.057830810546875	-1.2161865234375	1.2175607017473509
200.0	520.0	-0.2057952880859375	-1.38385009765625	1.3990685449189353
200.0	540.0	-0.453399658203125	-1.59051513671875	1.6538771569225372
200.0	560.0	-0.54815673828125	-1.67645263671875	1.763793993890553
200.0	580.0	-0.63946533203125	-0.4779052734375	0.7983165795905836
200.0	600.0	-0.05474853515625	-0.8548583984375	0.8566097614905417
200.0	620.0	0.1811370849609375	-1.13092041015625	1.1453347186111693
200.0	640.0	0.18072509765625	-1.175537109375	1.189348164517267
200.0	660.0	0.194610595703125	-1.27294921875	1.2877394913087665
200.0	680.0	-0.0173797607421875	-2.73052978515625	2.7305850954894066
200.0	700.0	-0.11639404296875	-2.37762451171875	2.3804717792833494
200.0	720.0	-0.1381378173828125	-2.2364501953125	2.2407122824460544
200.0	740.0	-0.795928955078125	-1.859619140625	2.0227916970638917
200.0	760.0	-1.0035247802734375	-1.6571044921875	1.9372808992634092
200.0	780.0	-1.1388092041015625	-1.65521240234375	2.0091327731683144
200.0	800.0	-1.383026123046875	-1.664794921875	2.1643251578565676
220.0	0.0	0.0306396484375	-1.1937679052352905	1.1941610442592017
220.0	20.0	-0.05316162109375	-1.173025131225586	1.1742291584031281
220.0	40.0	-0.1638031005859375	-1.2397346496582031	1.2505092791837709
220.0	60.0	-0.2825469970703125	-1.1639480590820312	1.1977511802516743
220.0	80.0	-0.713623046875	-0.9740142822265625	1.2074608378794254
220.0	100.0	-2.046051025390625	-1.0633697509765625	2.3058794473679636
220.0	120.0	-2.653594970703125	-0.6573410034179688	2.733800187159892
220.0	140.0	-0.0766448974609375	0.202880859375	0.21687573263861532
220.0	160.0	1.2616119384765625	0.86480712890625	1.5295607387461476
220.0	180.0	1.9701385498046875	1.50726318359375	2.4805822320664324
220.0	200.0	2.8537445068359375	3.7523193359375	4.714208110504534
220.0	220.0	2.010162353515625	3.1324462890625	3.7219581461044
220.0	240.0	1.1375885009765625	3.9908294677734375	4.149798481661841
220.0	260.0	-0.786651611328125	4.849700927734375	4.913086590532758
220.0	280.0	0.6120147705078125	6.51788330078125	6.546553658370396
220.0	300.0	-1.080596923828125	4.701446533203125	4.824032464272446
220.0	320.0	-2.0545806884765625	3.3662109375	3.9436883600514703
220.0	340.0	-0.9878387451171875	0.72509765625	1.2253946292741547
220.0	360.0	-1.1356353759765625	-0.436187744140625	1.2165226900094859
220.0	380.0	-1.2808990478515625	-1.39483642578125	1.8937452377427255
220.0	400.0	-1.04901123046875	-1.538970947265625	1.8624865471130834
220.0	420.0	-0.5239715576171875	-1.0313720703125	1.156838165264474
220.0	440.0	-0.2702178955078125	-0.7154541015625	0.7647825066613875
220.0	460.0	-0.21221923828125	-0.50439453125	0.5472210232178413
220.0	480.0	-0.0970458984375	-0.931976318359375	0.9370153490665116
220.0	500.0	-0.1798858642578125	-1.222259521484375	1.2354259435591408
220.0	520.0	-0.3251495361328125	-1.3477783203125	1.3864445973610944
220.0	540.0	-0.568328857421875	-1.5562744140625	1.656800453296664
220.0	560.0	-0.565277099609375	-1.5753173828125	1.6736675464183477
220.0	580.0	0.349456787109375	-0.36505126953125	0.5053538121387672
220.0	600.0	0.4071807861328125	-1.1297607421875	1.2008978004742061
220.0	620.0	0.3612213134765625	-1.4442138671875	1.4887022978038311
220.0	640.0	0.2838897705078125	-1.50933837890625	1.5358045916842171
220.0	660.0	0.0737152099609375	-1.638916015625	1.6405729604170947
220.0	680.0	0.1632232666015625	-2.68731689453125	2.6922692893529736
220.0	700.0	0.1122283935546875	-2.435791015625	2.43837509094055
220.0	720.0	-0.082244873046875	-2.1983642578125	2.19990218627329
220.0	740.0	-0.2745819091796875	-2.1973876953125	2.2144768927129364
220.0	760.0	-0.8717193603515625	-1.995361328125	2.177466755885954
220.0	780.0	-1.0792694091796875	-2.0255126953125	2.295108741751288
220.0	800.0	-1.3636627197265625	-1.9764404296875	2.4012273497683125
240.0	0.0	-0.30145263671875	-1.1001418828964233	1.1406953382422382
240.0	20.0	-0.416900634765625	-1.1444034576416016	1.2179759493233164
240.0	40.0	-0.572296142578125	-1.1693382263183594	1.3018735585068038
240.0	60.0	-0.789276123046875	-1.0958366394042969	1.350486852462033
240.0	80.0	-1.50457763671875	-0.9865036010742188	1.7991506940349884
240.0	100.0	-2.74114990234375	-0.9220657348632812	2.892076763595343
240.0	120.0	-1.641510009765625	-0.488250732421875	1.7125839803849736
240.0	140.0	-0.05072021484375	0.0657958984375	0.08307611236085842
240.0	160.0	0.9143218994140625	0.429534912109375	1.0101904654415164
240.0	180.0	1.367462158203125	1.1388702392578125	1.77960056641503
240.0	200.0	1.5415802001953125	2.153289794921875	2.6482308159503223
240.0	220.0	0.8303985595703125	2.498992919921875	2.6333490808390954
240.0	240.0	0.261138916015625	1.8357696533203125	1.8542501863312826
240.0	260.0	-1.873291015625	2.002349853515625	2.7420109710020104
240.0	280.0	-2.38409423828125	2.4951171875	3.4510165337714285
240.0	300.0	-2.8735198974609375	0.4697265625	2.911659259704333
240.0	320.0	-3.0513763427734375	0.355621337890625	3.0720293164617614
240.0	340.0	-2.526275634765625	-0.195281982421875	2.533812075799837
240.0	360.0	-1.9996490478515625	-0.857452392578125	2.175734570234065
240.0	380.0	-1.4267578125	-1.8187255859375	2.3115796790233056
240.0	400.0	-1.2968902587890625	-1.9228515625	2.3193280222406343
240.0	420.0	-0.5702056884765625	-1.52197265625	1.625280066186659
240.0	440.0	-0.3220672607421875	-1.33843994140625	1.3766440343071777
240.0	460.0	-0.2647705078125	-1.174835205078125	1.2043011172037703
240.0	480.0	-0.23443603515625	-1.162750244140625	1.186148550911253
240.0	500.0	-0.3157501220703125	-1.292236328125	1.3302529335857147
240.0	520.0	-0.3993072509765625	-1.2218017578125	1.2853971433281524
240.0	540.0	-0.513916015625	-1.36614990234375	1.4596147528679315
240.0	560.0	-0.24896240234375	-1.2435302734375	1.2682073248236325
240.0	580.0	0.6549072265625	-0.44268798828125	0.790491069128732
240.0	600.0	0.25555419921875	-1.45458984375	1.4768681600870763
240.0	620.0	0.0582427978515625	-1.6990966796875	1.700094629844664
240.0	640.0	-0.0456085205078125	-1.77911376953125	1.7796982727638428
240.0	660.0	-0.1283721923828125	-1.84844970703125	1.8529019777638223
240.0	680.0	0.337493896484375	-2.3804931640625	2.404298199956174
240.0	700.0	0.221038818359375	-2.5035400390625	2.5132789113846425
240.0	720.0	-0.0439910888671875	-2.202392578125	2.202831878305697
240.0	740.0	-0.2838287353515625	-2.257080078125	2.2748558701772787
240.0	760.0	-0.729827880859375	-2.267822265625	2.3823657494482653
240.0	780.0	-1.004364013671875	-2.135498046875	2.3598938493428085
240.0	800.0	-1.170135498046875	-2.223388671875	2.512503586069378
260.0	0.0	-0.6280517578125	-1.0384860038757324	1.213631818442957
260.0	20.0	-0.6673583984375	-1.1526756286621094	1.3319265508565605
260.0	40.0	-0.832305908203125	-1.1656875610351562	1.432326992967011
260.0	60.0	-0.81396484375	-1.2610588073730469	1.5009357356376365
260.0	80.0	-1.717041015625	-1.0104141235351562	1.992276725351639
260.0	100.0	-2.168548583984375	-0.7599563598632812	2.2978547887099583
260.0	120.0	-1.09637451171875	-0.5030441284179688	1.2062713065817
260.0	140.0	-0.2685546875	-0.21075439453125	0.3413781407654222
260.0	160.0	0.416259765625	0.0330352783203125	0.41756858369839134
260.0	180.0	1.068206787109375	0.7271881103515625	1.2922338363714245
260.0	200.0	1.06683349609375	1.2122650146484375	1.6148436995970197
260.0	220.0	0.6466064453125	1.4739227294921875	1.6095179736906846
260.0	240.0	0.206085205078125	1.13055419921875	1.1491840188252018
260.0	260.0	-0.498016357421875	0.189910888671875	0.5329975965198099
260.0	280.0	-1.08612060546875	-0.41357421875	1.162196886950949
260.0	300.0	-1.26593017578125	-0.48895263671875	1.357075491970791
260.0	320.0	-1.548583984375	-0.746734619140625	1.7192221927621352
260.0	340.0	-1.468475341796875	-1.0245361328125	1.7905569292552084
260.0	360.0	-1.406158447265625	-1.205841064453125	1.852386096778401
260.0	380.0	-1.23876953125	-1.808807373046875	2.192335299251025
260.0	400.0	-1.135528564453125	-1.9337158203125	2.242472295127817
260.0	420.0	-0.809173583984375	-1.984100341796875	2.1427589820921518
260.0	440.0	-0.748626708984375	-1.90509033203125	2.046902812202796
260.0	460.0	-0.774871826171875	-1.77606201171875	1.9377364672383575
260.0	480.0	-0.742950439453125	-1.542724609375	1.7123009594854632
260.0	500.0	-0.802825927734375	-1.544403076171875	1.740606311585624
260.0	520.0	-0.504974365234375	-1.14373779296875	1.2502540736221928
260.0	540.0	-0.47735595703125	-1.2794189453125	1.365570044830279
260.0	560.0	-0.51556396484375	-1.30145263671875	1.3998518376841151
260.0	580.0	0.757110595703125	-0.77508544921875	1.0835007649819968
260.0	600.0	0.380401611328125	-1.4119873046875	1.462331540554229
260.0	620.0	0.04656982421875	-1.6724853515625	1.6731335869316903
260.0	640.0	-0.171661376953125	-1.7894287109375	1.7976436632060553
260.0	660.0	-0.2705078125	-1.801025390625	1.8212267663032708
260.0	680.0	-0.23223876953125	-2.2122802734375	2.224436749901891
260.0	700.0	-0.163177490234375	-2.50146484375	2.506781453943762
260.0	720.0	-0.30987548828125	-2.15924072265625	2.1813627200937096
260.0	740.0	-0.49444580078125	-2.28192138671875	2.3348751283686746
260.0	760.0	-0.810760498046875	-2.3319091796875	2.468832316603144
260.0	780.0	-1.13262939453125	-2.00732421875	2.304821004880102
260.0	800.0	-1.4287109375	-2.0452880859375	2.4948784133520436
280.0	0.0	-0.66900634765625	-1.0169447660446167	1.2172699578934392
280.0	20.0	-0.744903564453125	-1.1325244903564453	1.3555416045227446
280.0	40.0	-0.958740234375	-1.0992774963378906	1.45862738592292
280.0	60.0	-0.78802490234375	-1.2536277770996094	1.4807315253716944
280.0	80.0	-2.37188720703125	-0.9545516967773438	2.556759250437751
280.0	100.0	-1.706146240234375	-0.6492996215820312	1.8255204714416278
280.0	120.0	-1.0926513671875	-0.5285568237304688	1.213778944507094
280.0	140.0	-0.667449951171875	-0.3843231201171875	0.7701906893594264
280.0	160.0	-0.134796142578125	-0.2472381591796875	0.2815967105782713
280.0	180.0	0.358978271484375	0.0382080078125	0.3610058881222157
280.0	200.0	0.702423095703125	0.4839019775390625	0.8529708841709527
280.0	220.0	0.784027099609375	0.53515625	0.949257975913793
280.0	240.0	0.56671142578125	0.0328521728515625	0.567662844804983
280.0	260.0	0.028350830078125	-0.3890380859375	0.390069739759485
280.0	280.0	-0.420806884765625	-0.888763427734375	0.9833508350249699
280.0	300.0	-0.764190673828125	-1.067657470703125	1.3129660546693802
280.0	320.0	-0.947509765625	-1.2244873046875	1.548271266702189
280.0	340.0	-0.938385009765625	-1.383941650390625	1.672082808427489
280.0	360.0	-0.940765380859375	-1.562957763671875	1.8242468234440408
280.0	380.0	-0.928558349609375	-1.791595458984375	2.0179283677283295
280.0	400.0	-0.95391845703125	-1.92034912109375	2.144225074368458
280.0	420.0	-0.99517822265625	-2.027923583984375	2.2589497022575085
280.0	440.0	-1.0748291015625	-1.97039794921875	2.2444878426605714
280.0	460.0	-1.141448974609375	-1.871795654296875	2.192378784125011
280.0	480.0	-1.109649658203125	-1.8350830078125	2.1444934155908437
280.0	500.0	-0.975555419921875	-1.836090087890625	2.0791669457234905
280.0	520.0	-0.738616943359375	-1.78326416015625	1.9301777259919155
280.0	540.0	-0.615447998046875	-1.966796875	2.060841135509885
280.0	560.0	-0.706512451171875	-1.9805908203125	2.102831386765718
280.0	580.0	0.793304443359375	-1.203369140625	1.4413289799564424
280.0	600.0	0.064178466796875	-1.34912109375	1.3506467344208084
280.0	620.0	-0.462677001953125	-1.66973876953125	1.7326562170875286
280.0	640.0	-0.66400146484375	-1.8095703125	1.927548355086324
280.0	660.0	-0.62481689453125	-1.76300048828125	1.8704456349682022
280.0	680.0	-0.5133056640625	-2.11456298828125	2.1759731928880868
280.0	700.0	-0.437408447265625	-2.502197265625	2.540141198012534
280.0	720.0	-0.595428466796875	-2.0994873046875	2.182288248975387
280.0	740.0	-0.687469482421875	-2.23028564453125	2.333835543791287
280.0	760.0	-0.85296630859375	-2.21405029296875	2.3726715371898943
280.0	780.0	-1.07208251953125	-1.66650390625	1.9815640787597513
280.0	800.0	-1.018646240234375	-1.6826171875	1.9669368984321887
300.0	0.0	0.83941650390625	-2.030839681625366	2.1974826232519815
300.0	20.0	0.60589599609375	-2.066089630126953	2.153099235474428
300.0	40.0	-0.298736572265625	-1.39251708984375	1.4242006126651967
300.0	60.0	-1.067474365234375	-1.2082138061523438	1.6122289297149042
300.0	80.0	-2.40252685546875	-0.9040908813476562	2.5670051836692
300.0	100.0	-1.549774169921875	-0.5982284545898438	1.6612276369113264
300.0	120.0	-0.956573486328125	-0.5691986083984375	1.113112703435129
300.0	140.0	-0.723388671875	-0.499420166015625	0.8790401997748174
300.0	160.0	-0.508087158203125	-0.3448638916015625	0.6140713835227153
300.0	180.0	-0.388214111328125	-0.28704833984375	0.48281150114857335
300.0	200.0	-0.2537841796875	-0.1025543212890625	0.2737221194472919
300.0	220.0	-0.12152099609375	0.06427001953125	0.13746995272482077
300.0	240.0	0.0013427734375	-0.2982330322265625	0.298236055083141
300.0	260.0	0.1978759765625	-0.56915283203125	0.602569372196891
300.0	280.0	0.24249267578125	-0.89337158203125	0.9256972946857784
300.0	300.0	0.054229736328125	-1.05755615234375	1.0589456452822945
300.0	320.0	-0.201629638671875	-1.182281494140625	1.1993515091824998
300.0	340.0	-0.37469482421875	-1.32635498046875	1.3782647588582457
300.0	360.0	-0.58966064453125	-1.492523193359375	1.6047819660080542
300.0	380.0	-0.712646484375	-1.69451904296875	1.838276311841007
300.0	400.0	-0.818115234375	-1.78472900390625	1.9633059247352809
300.0	420.0	-0.9169921875	-1.902587890625	2.1120405662507817
300.0	440.0	-0.986328125	-1.859527587890625	2.104919480714724
300.0	460.0	-1.07659912109375	-1.764312744140625	2.066849081736946
300.0	480.0	-1.0262451171875	-1.76287841796875	2.0398331689359277
300.0	500.0	-0.883544921875	-1.7445068359375	1.9554937303923445
300.0	520.0	-0.59344482421875	-1.76495361328125	1.862052098204173
300.0	540.0	-0.55029296875	-1.94940185546875	2.0255838530065087
300.0	560.0	-0.777801513671875	-1.95068359375	2.100033732489951
300.0	580.0	-0.354248046875	-2.00140380859375	2.0325129479952446
300.0	600.0	-0.825897216796875	-1.42559814453125	1.647554637152822
300.0	620.0	-0.94024658203125	-1.70184326171875	1.9443081346532916
300.0	640.0	-1.015655517578125	-1.809326171875	2.074901763124879
300.0	660.0	-0.89837646484375	-1.7452392578125	1.9628908119391357
300.0	680.0	-0.692108154296875	-2.04486083984375	2.1588120695351676
300.0	700.0	-0.68963623046875	-2.4754638671875	2.569731403887581
300.0	720.0	-0.72216796875	-2.05224609375	2.1756012052765175
300.0	740.0	-0.821136474609375	-2.12890625	2.281777143198471
300.0	760.0	-0.9346923828125	-2.11102294921875	2.308693947368498
300.0	780.0	-1.180023193359375	-1.39569091796875	1.827678274578573
300.0	800.0	-1.0732421875	-1.51702880859375	1.8582855537115812
320.0	0.0	2.069854736328125	-3.292696714401245	3.8892351796373443
320.0	20.0	1.316986083984375	-2.7575321197509766	3.055885426004518
320.0	40.0	-0.45062255859375	-1.25390625	1.3324194437573478
320.0	60.0	-2.406463623046875	-1.1502227783203125	2.6672232019114546
320.0	80.0	-1.921661376953125	-0.8472824096679688	2.100159500944188
320.0	100.0	-1.349365234375	-0.6356582641601562	1.4915924257433737
320.0	120.0	-1.04705810546875	-0.6436538696289062	1.229073219997927
320.0	140.0	-0.86041259765625	-0.6617279052734375	1.0854462947668795
320.0	160.0	-0.783111572265625	-0.599639892578125	0.9863223283427404
320.0	180.0	-0.662261962890625	-0.6373138427734375	0.9191081773558483
320.0	200.0	-0.401214599609375	-0.5215911865234375	0.6580505457779352
320.0	220.0	-0.186004638671875	-0.315948486328125	0.36663492962412647
320.0	240.0	0.15142822265625	-0.2805328369140625	0.31879331737645134
320.0	260.0	0.57562255859375	-0.53338623046875	0.7847561409862797
320.0	280.0	0.841827392578125	-0.7896728515625	1.1542341926098598
320.0	300.0	0.8084716796875	-0.9356689453125	1.2365689758678784
320.0	320.0	0.641326904296875	-1.086822509765625	1.2619363557280792
320.0	340.0	0.3258056640625	-1.25970458984375	1.3011552499254717
320.0	360.0	-0.026092529296875	-1.479949951171875	1.4801799478640236
320.0	380.0	-0.30743408203125	-1.6812744140625	1.7091516521875991
320.0	400.0	-0.595001220703125	-1.724456787109375	1.8242197409429044
320.0	420.0	-0.7696533203125	-1.792327880859375	1.9505910555454502
320.0	440.0	-0.785552978515625	-1.76824951171875	1.9348901306659165
320.0	460.0	-0.9117431640625	-1.7213134765625	1.9478695238157968
320.0	480.0	-0.92333984375	-1.69500732421875	1.9301829696201034
320.0	500.0	-0.845733642578125	-1.592498779296875	1.8031410805176895
320.0	520.0	-0.92657470703125	-1.63067626953125	1.8755387982450271
320.0	540.0	-1.0625	-1.73236083984375	2.0322353036555936
320.0	560.0	-1.285736083984375	-1.750244140625	2.171743960381062
320.0	580.0	-1.501800537109375	-2.11199951171875	2.5915143817394193
320.0	600.0	-1.80108642578125	-1.531494140625	2.3641883630333234
320.0	620.0	-1.299224853515625	-1.80816650390625	2.2265334773681817
320.0	640.0	-1.253204345703125	-1.89617919921875	2.2728873020101674
320.0	660.0	-1.003143310546875	-1.81988525390625	2.078046880818708
320.0	680.0	-0.863067626953125	-2.07098388671875	2.243626525904701
320.0	700.0	-0.62213134765625	-2.455078125	2.5326776371244124
320.0	720.0	-0.6480712890625	-2.05865478515625	2.158252978720024
320.0	740.0	-0.824249267578125	-2.08447265625	2.241520267532062
320.0	760.0	-0.840179443359375	-2.0234375	2.1909360587315
320.0	780.0	-1.06805419921875	-1.38433837890625	1.7484657616841084
320.0	800.0	-1.12420654296875	-1.52178955078125	1.892005229411575
340.0	0.0	3.325103759765625	-5.415205955505371	6.354586576147054
340.0	20.0	2.764923095703125	-4.579172134399414	5.349169763768265
340.0	40.0	0.23699951171875	-1.1520843505859375	1.1762087907425056
340.0	60.0	-2.11773681640625	-0.9684944152832031	2.3286886129315856
340.0	80.0	-1.7733154296875	-0.7478713989257812	1.9245672870801291
340.0	100.0	-1.388275146484375	-0.6134033203125	1.517752125914048
340.0	120.0	-1.15374755859375	-0.6384353637695312	1.3186103073586875
340.0	140.0	-1.105438232421875	-0.6995849609375	1.3082097703617424
340.0	160.0	-1.043609619140625	-0.663116455078125	1.2364645042047182
340.0	180.0	-0.892303466796875	-0.681182861328125	1.1225932332883952
340.0	200.0	-0.5810546875	-0.5979156494140625	0.8337431700949416
340.0	220.0	-0.265777587890625	-0.4385833740234375	0.5128285309874455
340.0	240.0	0.140350341796875	-0.1798553466796875	0.22813628420698495
340.0	260.0	0.57562255859375	-0.47314453125	0.7451221895862432
340.0	280.0	1.0504150390625	-0.62457275390625	1.2220731889746663
340.0	300.0	1.078460693359375	-0.732269287109375	1.3035703954773046
340.0	320.0	0.800384521484375	-0.886199951171875	1.1941380722884627
340.0	340.0	0.51202392578125	-1.08856201171875	1.2029695565265213
340.0	360.0	0.150299072265625	-1.28448486328125	1.2932483037385198
340.0	380.0	-0.205810546875	-1.5721435546875	1.5855577371229452
340.0	400.0	-0.401641845703125	-1.737030029296875	1.782859920156072
340.0	420.0	-0.74957275390625	-1.5860595703125	1.7542645963418608
340.0	440.0	-0.85699462890625	-1.444549560546875	1.6796318724203618
340.0	460.0	-0.837738037109375	-1.42535400390625	1.6533115421091835
340.0	480.0	-0.82965087890625	-1.377593994140625	1.6081311493663175
340.0	500.0	-0.89569091796875	-1.47906494140625	1.7291313777237332
340.0	520.0	-0.9512939453125	-1.635986328125	1.8924617396925472
340.0	540.0	-1.227752685546875	-1.660400390625	2.0650196401136762
340.0	560.0	-1.51708984375	-1.6468505859375	2.2391244821161878
340.0	580.0	-1.824859619140625	-1.87139892578125	2.6138566466019677
340.0	600.0	-2.108184814453125	-1.5260009765625	2.6025222750940022
340.0	620.0	-1.4771728515625	-1.91729736328125	2.4203447714403254
340.0	640.0	-1.34429931640625	-2.00567626953125	2.414514019477026
340.0	660.0	-1.109954833984375	-1.9730224609375	2.2638059468181346
340.0	680.0	-0.705596923828125	-2.12542724609375	2.2394883338283713
340.0	700.0	-0.529266357421875	-2.457763671875	2.5141052372339354
340.0	720.0	-0.569610595703125	-2.04351806640625	2.1214198826413426
340.0	740.0	-0.68829345703125	-1.97100830078125	2.08773120988805
340.0	760.0	-0.77777099609375	-1.86669921875	2.0222496620463373
340.0	780.0	-1.037261962890625	-1.41412353515625	1.7537553285286183
340.0	800.0	-1.085540771484375	-1.29547119140625	1.6901610498169755
360.0	0.0	3.4462890625	-5.241451263427734	6.272935489003161
360.0	20.0	2.575225830078125	-3.7117576599121094	4.517624707943079
360.0	40.0	0.73406982421875	-1.0033607482910156	1.2432181216663685
360.0	60.0	-1.694122314453125	-0.8295440673828125	1.8863175172960762
360.0	80.0	-1.559173583984375	-0.6601791381835938	1.693180072965517
360.0	100.0	-1.496856689453125	-0.6151809692382812	1.6183409942510634
360.0	120.0	-1.400115966796875	-0.650634765625	1.5439074838601718
360.0	140.0	-1.4398193359375	-0.691986083984375	1.597474400598499
360.0	160.0	-1.347686767578125	-0.6816253662109375	1.510255860232752
360.0	180.0	-1.1678466796875	-0.6461944580078125	1.3347033920752314
360.0	200.0	-0.788818359375	-0.6082611083984375	0.996100386546036
360.0	220.0	-0.384857177734375	-0.4545745849609375	0.595611534933699
360.0	240.0	0.036773681640625	-0.000457763671875	0.03677653068174496
360.0	260.0	0.7001953125	-0.32391357421875	0.7714878347778001
360.0	280.0	2.418212890625	0.911468505859375	2.5842848955868702
360.0	300.0	2.178466796875	-0.09283447265625	2.1804439512173173
360.0	320.0	1.77996826171875	-0.437835693359375	1.8330267611536808
360.0	340.0	1.503875732421875	-0.72686767578125	1.6703229737577903
360.0	360.0	0.712127685546875	-1.1964111328125	1.3923093906312771
360.0	380.0	0.044525146484375	-1.533538818359375	1.534185059269097
360.0	400.0	-0.211669921875	-1.727752685546875	1.7406704163169453
360.0	420.0	-0.69744873046875	-1.383026123046875	1.5489338232030898
360.0	440.0	-0.937957763671875	-1.05548095703125	1.4120215356317865
360.0	460.0	-1.032257080078125	-1.05938720703125	1.4791402684643837
360.0	480.0	-1.139495849609375	-1.05096435546875	1.550153820671625
360.0	500.0	-1.184234619140625	-1.322113037109375	1.774935073760648
360.0	520.0	-1.168975830078125	-1.56781005859375	1.9556412940860548
360.0	540.0	-1.332611083984375	-1.60589599609375	2.0868047947587116
360.0	560.0	-1.49810791015625	-1.59906005859375	2.191191543763934
360.0	580.0	-1.53753662109375	-1.7269287109375	2.3122070914744297
360.0	600.0	-1.77362060546875	-1.3931884765625	2.255372293739966
360.0	620.0	-1.589996337890625	-2.11328125	2.6446258707248482
360.0	640.0	-1.496826171875	-2.2147216796875	2.673103198024309
360.0	660.0	-1.47430419921875	-2.23931884765625	2.6810672825019806
360.0	680.0	-0.865966796875	-2.3623046875	2.5160250256852414
360.0	700.0	-0.44891357421875	-2.5009765625	2.540946115778957
360.0	720.0	-0.419830322265625	-2.04962158203125	2.0921773655744254
360.0	740.0	-0.49072265625	-1.9052734375	1.9674540901886688
360.0	760.0	-0.25091552734375	-1.394775390625	1.417165125225467
360.0	780.0	-0.54345703125	-0.982666015625	1.1229327865368328
360.0	800.0	-0.502716064453125	-0.90045166015625	1.0312791250371478
380.0	0.0	-2.791717529296875	-2.2507848739624023	3.586045079504913
380.0	20.0	-2.7835693359375	-1.7965354919433594	3.3129741957618237
380.0	40.0	-2.716033935546875	-1.030670166015625	2.905016580014118
380.0	60.0	-1.916839599609375	-0.7206840515136719	2.047842658198327
380.0	80.0	-1.527374267578125	-0.5833587646484375	1.6349861166236137
380.0	100.0	-1.556610107421875	-0.5746078491210938	1.6592797253023708
380.0	120.0	-1.546051025390625	-0.6027297973632812	1.6593845189530319
380.0	140.0	-1.535858154296875	-0.641082763671875	1.6642858468416333
380.0	160.0	-1.508026123046875	-0.6294403076171875	1.6341168528122487
380.0	180.0	-1.3936767578125	-0.58056640625	1.5097656299349254
380.0	200.0	-1.03277587890625	-0.5495758056640625	1.1698972528482492
380.0	220.0	-0.714385986328125	-0.361907958984375	0.800827514661081
380.0	240.0	-0.10247802734375	0.1617431640625	0.19147479523220587
380.0	260.0	5.409576416015625	1.07989501953125	5.516311290520219
380.0	280.0	5.99822998046875	2.08856201171875	6.351445046238597
380.0	300.0	5.8856201171875	0.813507080078125	5.941575374694782
380.0	320.0	5.400543212890625	0.58148193359375	5.43175737983527
380.0	340.0	4.22186279296875	-0.123870849609375	4.223679607881834
380.0	360.0	1.2740478515625	-0.867523193359375	1.5413612227792257
380.0	380.0	-0.152069091796875	-1.349090576171875	1.3576341154359992
380.0	400.0	-0.559844970703125	-1.65740966796875	1.749409385677882
380.0	420.0	-0.83062744140625	-1.34063720703125	1.5771017935737832
380.0	440.0	-1.03448486328125	-1.13299560546875	1.5342222701973551
380.0	460.0	-1.171295166015625	-1.077789306640625	1.5917167321607353
380.0	480.0	-1.310455322265625	-1.039276123046875	1.6725393901459082
380.0	500.0	-1.2669677734375	-1.16534423828125	1.7214048136985336
380.0	520.0	-1.15850830078125	-1.53802490234375	1.9255290398247857
380.0	540.0	-1.080169677734375	-1.62664794921875	1.952626457721586
380.0	560.0	-1.090087890625	-1.60406494140625	1.9394112368283056
380.0	580.0	-1.07647705078125	-1.631591796875	1.9547108820714354
380.0	600.0	-1.16876220703125	-1.5269775390625	1.9229314863993276
380.0	620.0	-1.545257568359375	-2.21527099609375	2.700971406495471
380.0	640.0	-1.70770263671875	-2.36029052734375	2.9132833142220838
380.0	660.0	-1.870819091796875	-2.42498779296875	3.062765069390588
380.0	680.0	-1.164794921875	-2.53094482421875	2.78611358585135
380.0	700.0	-0.329132080078125	-2.55462646484375	2.5757415050848227
380.0	720.0	-0.335906982421875	-2.08404541015625	2.110942626513829
380.0	740.0	-0.06536865234375	-1.70208740234375	1.7033421811035305
380.0	760.0	-0.05267333984375	-1.09539794921875	1.0966636439140938
380.0	780.0	-0.632598876953125	-0.8046875	1.023573794007352
380.0	800.0	-0.861053466796875	-0.7171630859375	1.120596254015832
400.0	0.0	-3.18597412109375	-1.8643298149108887	3.6913624529494204
400.0	20.0	-2.503997802734375	-1.5331859588623047	2.936096759398624
400.0	40.0	-2.087860107421875	-0.9770050048828125	2.305146114182298
400.0	60.0	-1.434326171875	-0.6170310974121094	1.561415685363505
400.0	80.0	-1.371826171875	-0.5192794799804688	1.4668190836534691
400.0	100.0	-1.493682861328125	-0.5368194580078125	1.5872188320207066
400.0	120.0	-1.51934814453125	-0.5664291381835938	1.6214995383514486
400.0	140.0	-1.5335693359375	-0.5986175537109375	1.646261790766782
400.0	160.0	-1.5201416015625	-0.5891571044921875	1.630317939107161
400.0	180.0	-1.4835205078125	-0.5084686279296875	1.5682389622404351
400.0	200.0	-1.283599853515625	-0.455474853515625	1.3620153912971813
400.0	220.0	-1.0113525390625	-0.247589111328125	1.041217713216797
400.0	240.0	-0.655364990234375	0.2509307861328125	0.7017617329650668
400.0	260.0	3.025787353515625	4.517791748046875	5.437447138815744
400.0	280.0	5.0042724609375	4.7022705078125	6.866883630289703
400.0	300.0	6.584716796875	3.363037109375	7.39381592238278
400.0	320.0	6.543548583984375	2.986114501953125	7.192698234302526
400.0	340.0	6.52459716796875	2.03790283203125	6.83545288602495
400.0	360.0	1.7843017578125	-0.230987548828125	1.7991909322377109
400.0	380.0	-0.347320556640625	-0.75469970703125	0.8307846994608219
400.0	400.0	-0.5682373046875	-1.42926025390625	1.5380762360281992
400.0	420.0	-0.84637451171875	-1.287353515625	1.5406585891362172
400.0	440.0	-1.1197509765625	-1.20574951171875	1.6455011803467892
400.0	460.0	-1.235137939453125	-1.16497802734375	1.6978632258430733
400.0	480.0	-1.42132568359375	-1.11993408203125	1.8095355887460238
400.0	500.0	-1.473663330078125	-1.33563232421875	1.9888683505739964
400.0	520.0	-1.27532958984375	-1.59716796875	2.0438715916446486
400.0	540.0	-1.032318115234375	-1.656005859375	1.951418995840049
400.0	560.0	-0.7821044921875	-1.6177978515625	1.7969299722638354
400.0	580.0	-0.46435546875	-1.5277099609375	1.5967228081622966
400.0	600.0	-0.1905517578125	-1.52630615234375	1.5381548826720333
400.0	620.0	-0.6456298828125	-2.24371337890625	2.3347564481682848
400.0	640.0	-0.914459228515625	-2.4158935546875	2.5831719548256937
400.0	660.0	-1.466064453125	-2.54779052734375	2.9394866136690005
400.0	680.0	-1.24615478515625	-2.64849853515625	2.927020027142387
400.0	700.0	-0.65216064453125	-2.7244873046875	2.8014540117015616
400.0	720.0	-0.5584716796875	-2.19366455078125	2.2636375103729134
400.0	740.0	0.06768798828125	-1.53619384765625	1.5376843633641062
400.0	760.0	-0.441864013671875	-0.7254638671875	0.8494360653827112
400.0	780.0	-1.068359375	-0.53753662109375	1.195967128798813
400.0	800.0	-1.374298095703125	-0.46563720703125	1.4510386846756012
420.0	0.0	-0.9842529296875	-1.6057578325271606	1.8834043767393
420.0	20.0	-0.97711181640625	-1.3397769927978516	1.6582369831212833
420.0	40.0	-1.030517578125	-0.9587287902832031	1.4075252651879857
420.0	60.0	-1.009765625	-0.4954185485839844	1.124751597337253
420.0	80.0	-1.20166015625	-0.43524169921875	1.2780541725050623
420.0	100.0	-1.43798828125	-0.4618988037109375	1.5103512180555634
420.0	120.0	-1.521453857421875	-0.49263763427734375	1.599222835933217
420.0	140.0	-1.511749267578125	-0.517364501953125	1.5978272359376662
420.0	160.0	-1.540496826171875	-0.520233154296875	1.6259683288044993
420.0	180.0	-1.49249267578125	-0.4312286376953125	1.5535419290219465
420.0	200.0	-1.51104736328125	-0.387298583984375	1.5598924088652781
420.0	220.0	-1.570343017578125	-0.1138153076171875	1.5744621675684578
420.0	240.0	-2.639251708984375	2.981689453125	3.9819745828236783
420.0	260.0	2.907379150390625	5.34185791015625	6.081800675492827
420.0	280.0	5.500213623046875	5.571197509765625	7.82883079341795
420.0	300.0	6.46746826171875	5.18255615234375	8.287764112746899
420.0	320.0	6.91900634765625	4.64385986328125	8.332951654048044
420.0	340.0	6.146484375	3.8619384765625	7.259052208716578
420.0	360.0	3.843780517578125	0.862579345703125	3.939377082096456
420.0	380.0	0.546173095703125	0.093780517578125	0.5541658920821056
420.0	400.0	-0.703155517578125	-1.12384033203125	1.3256865292370859
420.0	420.0	-0.81884765625	-1.280059814453125	1.5195606643776638
420.0	440.0	-1.02471923828125	-1.230560302734375	1.6013519837841466
420.0	460.0	-1.37957763671875	-1.235260009765625	1.8517833964750476
420.0	480.0	-1.719879150390625	-1.201202392578125	2.0978254169219586
420.0	500.0	-1.78167724609375	-1.305511474609375	2.2087856436478743
420.0	520.0	-1.34326171875	-1.5865478515625	2.0788184457419048
420.0	540.0	-0.47210693359375	-1.66876220703125	1.7342584179882483
420.0	560.0	0.2095947265625	-1.581787109375	1.5956128630678956
420.0	580.0	0.5849609375	-1.4583740234375	1.571316037797031
420.0	600.0	0.47991943359375	-1.6444091796875	1.7130102781307128
420.0	620.0	-0.658172607421875	-2.346923828125	2.437466437960001
420.0	640.0	-1.263702392578125	-2.56396484375	2.8584715246077996
420.0	660.0	-1.710845947265625	-2.72772216796875	3.219854357094953
420.0	680.0	-1.864959716796875	-2.8123779296875	3.3745435787182285
420.0	700.0	-1.643463134765625	-3.00311279296875	3.423398534004801
420.0	720.0	-0.885528564453125	-2.01947021484375	2.2050897458161365
420.0	740.0	-0.245635986328125	-1.28533935546875	1.3086001285710667
420.0	760.0	-1.0496826171875	-0.40740966796875	1.1259734607796077
420.0	780.0	-1.58221435546875	-0.28863525390625	1.6083260168413982
420.0	800.0	-1.917633056640625	-0.2333984375	1.931784504169217
440.0	0.0	-0.154327392578125	-1.067354440689087	1.0784537292617964
440.0	20.0	-0.1878662109375	-1.0017375946044922	1.0192016099163144
440.0	40.0	-0.29010009765625	-0.8227615356445312	0.8724073653954975
440.0	60.0	-0.11322021484375	-0.36835479736328125	0.3853622630588118
440.0	80.0	-0.680694580078125	-0.3417816162109375	0.7616822070440503
440.0	100.0	-1.177886962890625	-0.3895111083984375	1.2406194424211963
440.0	120.0	-1.36126708984375	-0.42411041259765625	1.4258042404079974
440.0	140.0	-1.379302978515625	-0.4522247314453125	1.4515453538463274
440.0	160.0	-1.397216796875	-0.454071044921875	1.4691478112518421
440.0	180.0	-1.43798828125	-0.3590545654296875	1.4821371319713406
440.0	200.0	-1.819061279296875	-0.2561798095703125	1.8370117127195094
440.0	220.0	-2.31475830078125	0.1396636962890625	2.318967860729601
440.0	240.0	-5.522613525390625	4.008270263671875	6.823891166882988
440.0	260.0	3.456634521484375	5.33154296875	6.354028064365555
440.0	280.0	6.327392578125	6.03082275390625	8.741093748882042
440.0	300.0	6.9495849609375	6.48223876953125	9.503480972491221
440.0	320.0	7.465118408203125	5.971435546875	9.559604350545868
440.0	340.0	5.92230224609375	6.54669189453125	8.82795778512835
440.0	360.0	3.15155029296875	1.80694580078125	3.632811910362606
440.0	380.0	-0.661224365234375	0.779144287109375	1.021901894173202
440.0	400.0	-1.20001220703125	-0.775665283203125	1.4288757568769217
440.0	420.0	-0.99847412109375	-1.053070068359375	1.4511744000527143
440.0	440.0	-0.9227294921875	-1.090911865234375	1.4288171378667547
440.0	460.0	-1.04888916015625	-1.1436767578125	1.5518263422992262
440.0	480.0	-1.141937255859375	-1.078521728515625	1.5707418041167591
440.0	500.0	-1.20391845703125	-1.09515380859375	1.6275077620883722
440.0	520.0	-0.964019775390625	-1.36541748046875	1.6714362157479479
440.0	540.0	-0.379852294921875	-1.49896240234375	1.5463427982169935
440.0	560.0	0.292938232421875	-1.47271728515625	1.5015688495744868
440.0	580.0	0.698577880859375	-1.392578125	1.5579746114280844
440.0	600.0	0.341400146484375	-1.74658203125	1.779635595256773
440.0	620.0	-0.73724365234375	-2.35888671875	2.471411490386879
440.0	640.0	-1.30511474609375	-2.72247314453125	3.0191363869764523
440.0	660.0	-1.733551025390625	-2.9461669921875	3.418347422876737
440.0	680.0	-1.962005615234375	-3.0504150390625	3.6269130048499774
440.0	700.0	-1.74029541015625	-3.1287841796875	3.5802120827785737
440.0	720.0	-0.7957763671875	-1.7255859375	1.9002386308755774
440.0	740.0	-0.424560546875	-0.90216064453125	0.99706844624822
440.0	760.0	-1.807220458984375	-0.10675048828125	1.810370529510459
440.0	780.0	-2.381866455078125	-0.01947021484375	2.381946031943733
440.0	800.0	-2.76397705078125	0.02252197265625	2.764068808206074
460.0	0.0	-0.0458984375	-0.7875223159790039	0.7888587102452983
460.0	20.0	-0.029510498046875	-0.7992000579833984	0.7997447106268613
460.0	40.0	-0.049957275390625	-0.7470970153808594	0.7487654370732151
460.0	60.0	0.38909912109375	-0.2786865234375	0.47860662801679726
460.0	80.0	0.267547607421875	-0.216949462890625	0.34445433904321837
460.0	100.0	-0.30487060546875	-0.2882232666015625	0.41954587054261133
460.0	120.0	-0.83056640625	-0.34951019287109375	0.901109277563953
460.0	140.0	-1.066375732421875	-0.370208740234375	1.128809866206091
460.0	160.0	-1.217681884765625	-0.3752899169921875	1.274202375716812
460.0	180.0	-1.296478271484375	-0.3294219970703125	1.3376751326779255
460.0	200.0	-1.7701416015625	-0.248870849609375	1.7875508354638603
460.0	220.0	-2.4718017578125	0.1188201904296875	2.4746559695397483
460.0	240.0	-5.779937744140625	3.4676666259765625	6.740355491741744
460.0	260.0	0.239410400390625	5.940216064453125	5.9450386232725325
460.0	280.0	6.789764404296875	6.183258056640625	9.18333168631451
460.0	300.0	5.340911865234375	6.601959228515625	8.491831675627111
460.0	320.0	5.77703857421875	6.0377197265625	8.356328989725892
460.0	340.0	4.8011474609375	5.38232421875	7.212519042429586
460.0	360.0	-1.198394775390625	2.18914794921875	2.495700058350804
460.0	380.0	-3.92340087890625	1.266937255859375	4.122887879495005
460.0	400.0	-1.65997314453125	-0.35003662109375	1.6964776676018154
460.0	420.0	-1.149627685546875	-0.711456298828125	1.3519666713784326
460.0	440.0	-0.92071533203125	-0.86224365234375	1.26142016736871
460.0	460.0	-0.811431884765625	-0.951751708984375	1.2507010111009638
460.0	480.0	-0.69830322265625	-0.91705322265625	1.1526551973406087
460.0	500.0	-0.544586181640625	-0.98553466796875	1.1259896495981614
460.0	520.0	-0.4383544921875	-1.14532470703125	1.2263455244575974
460.0	540.0	-0.024688720703125	-1.29248046875	1.2927162469119728
460.0	560.0	0.365570068359375	-1.33416748046875	1.3833453440195658
460.0	580.0	0.65350341796875	-1.2274169921875	1.3905463638467608
460.0	600.0	0.4041748046875	-1.49188232421875	1.5456617165668942
460.0	620.0	-0.613372802734375	-1.96868896484375	2.0620287183819186
460.0	640.0	-1.2601318359375	-2.55694580078125	2.8505971430695154
460.0	660.0	-1.6461181640625	-3.04498291015625	3.461448531063277
460.0	680.0	-1.837005615234375	-3.04693603515625	3.5578657693533513
460.0	700.0	-1.23162841796875	-1.964111328125	2.318327386116369
460.0	720.0	-0.924835205078125	-0.78759765625	1.2147552118358622
460.0	740.0	-1.330657958984375	-0.3258056640625	1.3699634792736883
460.0	760.0	-2.514984130859375	0.1527099609375	2.5196161435115507
460.0	780.0	-3.072723388671875	0.19720458984375	3.0790450911843776
460.0	800.0	-3.474700927734375	0.22637939453125	3.482067513341242
480.0	0.0	-0.15234375	-0.6997978687286377	0.716188295939836
480.0	20.0	-0.4051513671875	-0.6396236419677734	0.7571433376171376
480.0	40.0	-0.413818359375	-0.6181259155273438	0.7438583749628241
480.0	60.0	-0.184356689453125	-0.29534912109375	0.3481644615364506
480.0	80.0	-0.188323974609375	-0.1653594970703125	0.25061860003602926
480.0	100.0	-0.072296142578125	-0.149200439453125	0.1657935564630972
480.0	120.0	-0.317230224609375	-0.23688507080078125	0.3959160923402908
480.0	140.0	-0.580108642578125	-0.2462921142578125	0.6302268184863432
480.0	160.0	-0.900390625	-0.2477264404296875	0.9338477750018223
480.0	180.0	-1.099884033203125	-0.277801513671875	1.1344243330842114
480.0	200.0	-1.529022216796875	-0.3249053955078125	1.563161045922178
480.0	220.0	-2.243255615234375	-0.045074462890625	2.243708417438735
480.0	240.0	-4.1463623046875	3.0913848876953125	5.1719416939486464
480.0	260.0	-0.65570068359375	6.2353515625	6.269733048099935
480.0	280.0	3.046173095703125	6.6207275390625	7.287880602444455
480.0	300.0	0.417327880859375	7.0511474609375	7.063486609035791
480.0	320.0	0.767486572265625	6.39898681640625	6.444848168510181
480.0	340.0	-0.2371826171875	4.417083740234375	4.4234471130712985
480.0	360.0	-2.01715087890625	2.746826171875	3.407924835845081
480.0	380.0	-4.761566162109375	1.132904052734375	4.894485050426344
480.0	400.0	-1.783935546875	-0.13653564453125	1.789152877099039
480.0	420.0	-1.0540771484375	-0.381317138671875	1.120928809114583
480.0	440.0	-0.79742431640625	-0.5771484375	0.9843707936060814
480.0	460.0	-0.599151611328125	-0.66705322265625	0.8966284934203113
480.0	480.0	-0.28326416015625	-0.695098876953125	0.7506004484214762
480.0	500.0	-0.0150146484375	-0.8160400390625	0.816178157647476
480.0	520.0	0.2471923828125	-0.9632568359375	0.9944686048844605
480.0	540.0	0.5771484375	-1.03948974609375	1.188965622355306
480.0	560.0	0.692840576171875	-1.14862060546875	1.3414012670702133
480.0	580.0	0.712249755859375	-1.11773681640625	1.3253811925147114
480.0	600.0	0.199432373046875	-1.4088134765625	1.422859333582637
480.0	620.0	-0.66619873046875	-1.802978515625	1.9221218161925904
480.0	640.0	-1.21356201171875	-2.33135986328125	2.628302031427444
480.0	660.0	-1.0633544921875	-1.885498046875	2.164676802856439
480.0	680.0	-1.01348876953125	-0.2283935546875	1.038904760692124
480.0	700.0	-1.3455810546875	1.8543701171875	2.291130050052137
480.0	720.0	-0.27056884765625	-0.3375244140625	0.4325855191869753
480.0	740.0	-1.887237548828125	0.032958984375	1.8875253270771815
480.0	760.0	-2.407379150390625	0.29571533203125	2.4254735478528393
480.0	780.0	-2.600433349609375	0.28277587890625	2.615762948635032
480.0	800.0	-2.7708740234375	0.28472900390625	2.7854646756737313
500.0	0.0	-0.559173583984375	-0.6102168560028076	0.8276712562218662
500.0	20.0	-0.688140869140625	-0.5962409973144531	0.9105169864753477
500.0	40.0	-0.785430908203125	-0.5986061096191406	0.9875378403049416
500.0	60.0	-0.789520263671875	-0.5362663269042969	0.9544232918993193
500.0	80.0	-0.82415771484375	-0.43450164794921875	0.9316799992524573
500.0	100.0	-0.831817626953125	-0.32781219482421875	0.8940813159804872
500.0	120.0	-0.593994140625	-0.25261688232421875	0.645479920936384
500.0	140.0	-0.253875732421875	-0.125	0.28298036594920056
500.0	160.0	0.211395263671875	0.0328369140625	0.21393041024606474
500.0	180.0	-0.408294677734375	-0.123443603515625	0.42654761412430847
500.0	200.0	-0.658447265625	-0.291748046875	0.7201872842979224
500.0	220.0	-1.104278564453125	-0.105560302734375	1.1093124561745566
500.0	240.0	-1.646514892578125	1.7581939697265625	2.40878752210825
500.0	260.0	1.099151611328125	5.827056884765625	5.92981670905431
500.0	280.0	-0.044158935546875	6.73040771484375	6.730552579069337
500.0	300.0	-2.837127685546875	7.10784912109375	7.653157036957348
500.0	320.0	-3.0345458984375	6.43402099609375	7.11372581618796
500.0	340.0	-3.9095458984375	4.238494873046875	5.766228223096457
500.0	360.0	-4.165924072265625	3.356353759765625	5.349769521818211
500.0	380.0	-4.646728515625	0.456939697265625	4.669141225628083
500.0	400.0	-1.65045166015625	-0.07586669921875	1.6521944312225696
500.0	420.0	-1.067352294921875	-0.102752685546875	1.072286825370007
500.0	440.0	-0.690948486328125	-0.344940185546875	0.7722652020933222
500.0	460.0	-0.412506103515625	-0.35882568359375	0.5467331676825228
500.0	480.0	0.078125	-0.4019775390625	0.4094990323990323
500.0	500.0	0.49981689453125	-0.578826904296875	0.7647597748291723
500.0	520.0	0.895294189453125	-0.63043212890625	1.094986919933656
500.0	540.0	1.01544189453125	-0.70172119140625	1.234315547839296
500.0	560.0	1.253387451171875	-0.83087158203125	1.5037711556557538
500.0	580.0	0.846954345703125	-0.852294921875	1.2015566143795808
500.0	600.0	0.46710205078125	-1.0015869140625	1.1051518774653968
500.0	620.0	0.432220458984375	-0.9117431640625	1.0090045204950089
500.0	640.0	0.60870361328125	-0.68206787109375	0.9141863429301544
500.0	660.0	0.56329345703125	-0.3096923828125	0.6428132627025525
500.0	680.0	0.55914306640625	-0.072998046875	0.5638880062190974
500.0	700.0	0.358184814453125	0.35211181640625	0.5022739218372065
500.0	720.0	0.9251708984375	-0.47772216796875	1.041229879077821
500.0	740.0	-1.565643310546875	0.32623291015625	1.5992707361573257
500.0	760.0	-2.31329345703125	0.47125244140625	2.3608061084881458
500.0	780.0	-2.547607421875	0.454345703125	2.587804782811241
500.0	800.0	-2.713226318359375	0.4530029296875	2.7507832900727434
520.0	0.0	-1.209228515625	-0.40549468994140625	1.2754056400107843
520.0	20.0	-1.01708984375	-0.4811248779296875	1.1251457231942252
520.0	40.0	-0.987060546875	-0.50634765625	1.1093585859347024
520.0	60.0	-0.8978271484375	-0.41741943359375	0.9901174536453439
520.0	80.0	-0.9561767578125	-0.4521484375	1.057691921929309
520.0	100.0	-0.9559326171875	-0.4046478271484375	1.03804962916948
520.0	120.0	-0.7408447265625	-0.22748565673828125	0.7749842791290108
520.0	140.0	-0.0860595703125	0.0182647705078125	0.08797642572914172
520.0	160.0	0.919677734375	0.3806610107421875	0.9953441315466711
520.0	180.0	0.5169677734375	0.1303863525390625	0.5331568997034241
520.0	200.0	0.28466796875	-0.04150390625	0.2876776436678036
520.0	220.0	0.19921875	0.089141845703125	0.2182530160316742
520.0	240.0	0.0299072265625	0.277313232421875	0.27892126322123517
520.0	260.0	2.630615234375	5.041168212890625	5.686256542048089
520.0	280.0	-1.22998046875	5.193328857421875	5.336995088515378
520.0	300.0	-5.628662109375	5.951080322265625	8.191287697521737
520.0	320.0	-6.7957763671875	5.636077880859375	8.828813641250813
520.0	340.0	-4.0784912109375	-1.2064208984375	4.25318021507215
520.0	360.0	-7.2802734375	1.149932861328125	7.370530978859688
520.0	380.0	-1.8262939453125	-0.183837890625	1.8355233435493394
520.0	400.0	-0.41015625	-0.112762451171875	0.4253745641294881
520.0	420.0	-0.2984619140625	0.139190673828125	0.329322877775867
520.0	440.0	-0.2904052734375	-0.001983642578125	0.29041204809406046
520.0	460.0	0.0872802734375	0.107391357421875	0.13838623407058115
520.0	480.0	0.404296875	-0.026214599609375	0.4051458606075662
520.0	500.0	0.911865234375	-0.236114501953125	0.9419385668366839
520.0	520.0	1.7183837890625	-0.22894287109375	1.7335679060069853
520.0	540.0	1.6912841796875	-0.38348388671875	1.7342151157898893
520.0	560.0	2.1097412109375	-0.51824951171875	2.172461860085178
520.0	580.0	1.3314208984375	-0.57293701171875	1.4494614269422041
520.0	600.0	1.209228515625	-0.60064697265625	1.3501890196419755
520.0	620.0	0.9659423828125	-0.45611572265625	1.0682163822782926
520.0	640.0	0.7459716796875	-0.29931640625	0.8037811007645086
520.0	660.0	0.493408203125	0.0491943359375	0.49585455286744407
520.0	680.0	0.4273681640625	0.09539794921875	0.43788619111510596
520.0	700.0	0.802490234375	-0.370361328125	0.8838314826016079
520.0	720.0	2.52294921875	-2.6124267578125	3.6318103371908017
520.0	740.0	-1.45556640625	0.7073974609375	1.6183586533103105
520.0	760.0	-2.279296875	0.643310546875	2.368341762521908
520.0	780.0	-2.5242919921875	0.61993408203125	2.5993015076912234
520.0	800.0	-2.6900634765625	0.61834716796875	2.7602164277589716
540.0	0.0	-1.798828125	-0.25202393531799316	1.8163971722242314
540.0	20.0	-1.4024658203125	-0.3837928771972656	1.4540314129110723
540.0	40.0	-1.20849609375	-0.41881561279296875	1.2790110734970823
540.0	60.0	-1.0401611328125	-0.388885498046875	1.1104805774100461
540.0	80.0	-1.04833984375	-0.4463958740234375	1.1394234087199206
540.0	100.0	-1.0947265625	-0.5079421997070312	1.2068270484565236
540.0	120.0	-1.0394287109375	-0.470947265625	1.1411412586182559
540.0	140.0	-0.821044921875	-0.2599029541015625	0.8611993435247404
540.0	160.0	0.01123046875	0.28460693359375	0.28482842217373944
540.0	180.0	0.185546875	0.149993896484375	0.2385913070604858
540.0	200.0	0.1513671875	-0.0106658935546875	0.15174250141927964
540.0	220.0	0.2076416015625	0.0391693115234375	0.21130373793347834
540.0	240.0	0.2271728515625	0.23272705078125	0.3252220543757391
540.0	260.0	0.845458984375	2.128173828125	2.2899617326445925
540.0	280.0	-1.6922607421875	5.72625732421875	5.971077738793715
540.0	300.0	-2.906005859375	6.14605712890625	6.798447490898283
540.0	320.0	-3.9718017578125	4.706268310546875	6.158260356157427
540.0	340.0	-2.504150390625	0.295440673828125	2.521518266961268
540.0	360.0	-0.2958984375	-0.436309814453125	0.5271832124632401
540.0	380.0	1.4288330078125	-1.227783203125	1.8838830531883874
540.0	400.0	1.848876953125	-0.65185546875	1.960423816407071
540.0	420.0	1.604248046875	0.219757080078125	1.6192297459430258
540.0	440.0	1.4166259765625	0.257720947265625	1.439878204617025
540.0	460.0	2.0380859375	0.772674560546875	2.179637645378598
540.0	480.0	2.25048828125	0.601959228515625	2.3296034891883868
540.0	500.0	2.678466796875	0.367095947265625	2.7035058380666888
540.0	520.0	3.99169921875	0.88232421875	4.088050718858825
540.0	540.0	1.9029541015625	-0.239501953125	1.9179665008034503
540.0	560.0	1.4888916015625	-0.35418701171875	1.5304400153137672
540.0	580.0	1.2318115234375	-0.3236083984375	1.2736098401051628
540.0	600.0	1.0384521484375	-0.20098876953125	1.0577236643245462
540.0	620.0	0.822021484375	-0.07965087890625	0.8258714084436005
540.0	640.0	2.193603515625	-2.5887451171875	3.393154530156928
540.0	660.0	4.3642578125	-6.9063720703125	8.169744269410142
540.0	680.0	3.9583740234375	-5.24725341796875	6.5728527552204845
540.0	700.0	3.8095703125	-4.68035888671875	6.034781294659196
540.0	720.0	3.616943359375	-3.32281494140625	4.911555598764971
540.0	740.0	3.04833984375	2.37738037109375	3.8657875306146394
540.0	760.0	-2.2615966796875	0.80255126953125	2.399772506259655
540.0	780.0	-2.4801025390625	0.7841796875	2.6011240621223464
540.0	800.0	-2.6405029296875	0.7916259765625	2.756615208631194
560.0	0.0	-1.8958740234375	-0.28519487380981445	1.9172048478951045
560.0	20.0	-1.6546630859375	-0.3895225524902344	1.6998934516206354
560.0	40.0	-1.4578857421875	-0.4137725830078125	1.5154664587916669
560.0	60.0	-1.3345947265625	-0.4732093811035156	1.4160050150097656
560.0	80.0	-1.320556640625	-0.6319961547851562	1.4639976027173025
560.0	100.0	-1.3824462890625	-0.7441558837890625	1.5700081915456867
560.0	120.0	-1.4114990234375	-0.8720169067382812	1.6591392282754382
560.0	140.0	-1.3641357421875	-0.951263427734375	1.6630599604519356
560.0	160.0	-1.2630615234375	-1.109405517578125	1.681102321222907
560.0	180.0	-1.23486328125	-0.789306640625	1.4655689326381887
560.0	200.0	-1.282470703125	-0.763671875	1.4926238096184676
560.0	220.0	-1.3526611328125	-0.68359375	1.5155832393044792
560.0	240.0	-1.4193115234375	-0.489715576171875	1.5014215084738292
560.0	260.0	-1.4993896484375	-0.3536376953125	1.5405287849915257
560.0	280.0	-1.4180908203125	1.128997802734375	1.8126272681479847
560.0	300.0	-1.412353515625	1.899932861328125	2.3673798450296846
560.0	320.0	-1.65234375	0.554229736328125	1.7428168202064167
560.0	340.0	-1.9515380859375	-1.1976318359375	2.2897211435708997
560.0	360.0	-1.82763671875	-2.38677978515625	3.006155970430307
560.0	380.0	-0.819091796875	-1.487030029296875	1.6976954025203053
560.0	400.0	0.7548828125	-0.3787841796875	0.8445860023641419
560.0	420.0	1.9342041015625	0.101318359375	1.9368559359042787
560.0	440.0	1.7734375	0.556732177734375	1.8587714448342243
560.0	460.0	1.7274169921875	1.152435302734375	2.0765540185332476
560.0	480.0	1.883544921875	0.896820068359375	2.0861514105484322
560.0	500.0	2.082275390625	0.658660888671875	2.1839654229562613
560.0	520.0	2.1973876953125	1.06927490234375	2.4437392455605846
560.0	540.0	1.2318115234375	1.241455078125	1.7488768796790026
560.0	560.0	0.5821533203125	1.5975341796875	1.7002993688232322
560.0	580.0	0.3902587890625	1.63861083984375	1.6844427585685329
560.0	600.0	0.3677978515625	1.73974609375	1.7781990131400858
560.0	620.0	0.5587158203125	1.55419921875	1.6515745758004936
560.0	640.0	0.8741455078125	1.885498046875	2.0782765103802268
560.0	660.0	2.808837890625	0.5057373046875	2.8540042952250926
560.0	680.0	2.830078125	1.046630859375	3.0174125255588713
560.0	700.0	3.2091064453125	1.2796630859375	3.454837447819697
560.0	720.0	3.232177734375	1.28662109375	3.4788456052937953
560.0	740.0	2.30810546875	0.5947265625	2.3834954455624042
560.0	760.0	-2.3140869140625	0.095947265625	2.316075155001715
560.0	780.0	-2.5728759765625	0.11883544921875	2.575618887716787
560.0	800.0	-2.43994140625	0.82568359375	2.575862469721771
580.0	0.0	-1.78125	-0.3744227886199951	1.8201769109451897
580.0	20.0	-1.737060546875	-0.44046592712402344	1.7920350377341676
580.0	40.0	-1.713134765625	-0.4590187072753906	1.7735638975863808
580.0	60.0	-1.607421875	-0.5707473754882812	1.7057425511651154
580.0	80.0	-1.49267578125	-0.6616973876953125	1.6327658805882423
580.0	100.0	-1.504150390625	-0.8228378295898438	1.714505902999889
580.0	120.0	-1.498046875	-0.852783203125	1.723770179353791
580.0	140.0	-1.45947265625	-0.84521484375	1.6865493074430904
580.0	160.0	-1.360595703125	-1.0856170654296875	1.7406277833340418
580.0	180.0	-1.279296875	-1.16400146484375	1.7295953007981841
580.0	200.0	-1.3095703125	-0.9135589599609375	1.5967355374971328
580.0	220.0	-1.3743896484375	-0.8106536865234375	1.5956523133835248
580.0	240.0	-1.409423828125	-0.6466064453125	1.5506693465746322
580.0	260.0	-1.46533203125	-0.5006103515625	1.548485933387443
580.0	280.0	-1.4315185546875	-0.29852294921875	1.462313688517224
580.0	300.0	-1.4078369140625	0.062713623046875	1.4092330449974158
580.0	320.0	-1.520751953125	-0.363677978515625	1.5636330052127685
580.0	340.0	-1.6904296875	-1.281219482421875	2.121102517682426
580.0	360.0	-1.67431640625	-1.481170654296875	2.235442223674803
580.0	380.0	-1.2672119140625	-0.531219482421875	1.374052463935242
580.0	400.0	-0.706298828125	0.835968017578125	1.0943950662463025
580.0	420.0	-0.0743408203125	2.682281494140625	2.6833114935418885
580.0	440.0	0.62646484375	4.862091064453125	4.902283928893719
580.0	460.0	0.8228759765625	4.87457275390625	4.943539663634636
580.0	480.0	1.197998046875	2.458251953125	2.734630136848344
580.0	500.0	1.671142578125	0.87176513671875	1.8848586074346618
580.0	520.0	1.3240966796875	1.7808837890625	2.2191843292762026
580.0	540.0	0.921142578125	1.65606689453125	1.8950095536427118
580.0	560.0	0.529296875	1.8048095703125	1.8808223645459867
580.0	580.0	0.357177734375	1.84100341796875	1.8753318423430767
580.0	600.0	0.3272705078125	1.9261474609375	1.9537528058994131
580.0	620.0	0.5333251953125	1.7244873046875	1.805074022854319
580.0	640.0	0.82958984375	2.117919921875	2.274599767943397
580.0	660.0	2.7557373046875	1.03350830078125	2.9431662372740814
580.0	680.0	2.81787109375	1.4481201171875	3.1681933928968036
580.0	700.0	3.23486328125	1.78436279296875	3.6943593524873504
580.0	720.0	3.248779296875	1.7158203125	3.674044945913321
580.0	740.0	2.2913818359375	0.77728271484375	2.419627892230369
580.0	760.0	-2.2164306640625	0.49334716796875	2.2706730977266014
580.0	780.0	-2.6270751953125	0.8385009765625	2.757645366888657
580.0	800.0	-2.837646484375	0.97247314453125	2.999656911568437
600.0	0.0	-1.9522705078125	-0.4597764015197754	2.0056805516006158
600.0	20.0	-1.8887939453125	-0.53314208984375	1.962595999132812
600.0	40.0	-1.96435546875	-0.5563430786132812	2.0416194622722754
600.0	60.0	-1.8856201171875	-0.6367721557617188	1.9902366705232892
600.0	80.0	-1.6585693359375	-0.6905899047851562	1.7965986359516504
600.0	100.0	-1.6522216796875	-0.89447021484375	1.8788063881283799
600.0	120.0	-1.612060546875	-0.8346939086914062	1.8153382957447524
600.0	140.0	-1.5784912109375	-0.677886962890625	1.7178955839817538
600.0	160.0	-1.502685546875	-0.7100677490234375	1.6620048318191585
600.0	180.0	-1.41455078125	-0.9952239990234375	1.7295735662200635
600.0	200.0	-1.367919921875	-1.20050048828125	1.8200017403909332
600.0	220.0	-1.42431640625	-0.9492950439453125	1.711677044764008
600.0	240.0	-1.4552001953125	-0.7955169677734375	1.658449533284924
600.0	260.0	-1.49658203125	-0.671600341796875	1.6403672745339855
600.0	280.0	-1.4736328125	-0.4383544921875	1.537448642035766
600.0	300.0	-1.4730224609375	-0.380157470703125	1.5212872420939334
600.0	320.0	-1.5450439453125	-0.8494873046875	1.7631759622261327
600.0	340.0	-1.6622314453125	-1.496124267578125	2.236381273804148
600.0	360.0	-1.548828125	-1.186065673828125	1.9507999239861529
600.0	380.0	-1.16796875	-0.017486572265625	1.1680996452298766
600.0	400.0	-0.49560546875	1.79364013671875	1.8608518803772007
600.0	420.0	0.049560546875	3.0980224609375	3.0984188574625917
600.0	440.0	0.3853759765625	3.884552001953125	3.9036212545775406
600.0	460.0	0.476806640625	3.71319580078125	3.743683697574303
600.0	480.0	0.7408447265625	3.043975830078125	3.1328325462710698
600.0	500.0	1.529296875	0.83380126953125	1.741830499490892
600.0	520.0	1.2135009765625	1.90185546875	2.2560227933539196
600.0	540.0	0.8707275390625	1.8304443359375	2.026991098709492
600.0	560.0	0.5013427734375	1.96649169921875	2.0293925641862027
600.0	580.0	0.330810546875	2.00030517578125	2.0274753794265896
600.0	600.0	0.3092041015625	2.0958251953125	2.1185113702148857
600.0	620.0	0.55517578125	1.9400634765625	2.0179361836238336
600.0	640.0	0.9674072265625	2.43170166015625	2.61706891502918
600.0	660.0	2.9033203125	1.98663330078125	3.5179512089777627
600.0	680.0	2.9725341796875	2.07147216796875	3.6231141842453147
600.0	700.0	3.279052734375	2.14520263671875	3.918428407843793
600.0	720.0	3.251708984375	1.907470703125	3.7698880357837257
600.0	740.0	2.37890625	1.056884765625	2.6031135883974166
600.0	760.0	-2.1634521484375	0.90277099609375	2.344252689017747
600.0	780.0	-2.6583251953125	1.19122314453125	2.9130234163322752
600.0	800.0	-2.8582763671875	1.22998046875	3.1116869612364675
620.0	0.0	-2.0675048828125	-0.5404999256134033	2.1369877421364922
620.0	20.0	-2.0230712890625	-0.5995082855224609	2.1100302426835227
620.0	40.0	-2.169189453125	-0.6355857849121094	2.2603876157710383
620.0	60.0	-2.2103271484375	-0.7201728820800781	2.3246924706729226
620.0	80.0	-2.0013427734375	-0.7071990966796875	2.122617124950958
620.0	100.0	-1.79638671875	-0.9293212890625	2.0225338814482634
620.0	120.0	-1.6724853515625	-0.9522476196289062	1.9245734021543728
620.0	140.0	-1.6121826171875	-0.80133056640625	1.8003509290742454
620.0	160.0	-1.5623779296875	-0.7696685791015625	1.7416700367264797
620.0	180.0	-1.5050048828125	-0.7824859619140625	1.6962676610376213
620.0	200.0	-1.453857421875	-1.15179443359375	1.8548131497265619
620.0	220.0	-1.505126953125	-1.000244140625	1.8071788748981077
620.0	240.0	-1.54345703125	-0.88690185546875	1.7801276663624368
620.0	260.0	-1.60009765625	-0.814971923828125	1.7956869844616177
620.0	280.0	-1.6005859375	-0.62469482421875	1.7181731480640852
620.0	300.0	-1.601318359375	-0.554412841796875	1.694577849265335
620.0	320.0	-1.6541748046875	-0.995635986328125	1.9306955486908097
620.0	340.0	-1.736083984375	-1.418670654296875	2.242011156566019
620.0	360.0	-1.5638427734375	-0.71502685546875	1.7195544841831039
620.0	380.0	-1.1585693359375	0.62261962890625	1.3152711159582333
620.0	400.0	-0.5640869140625	2.07586669921875	2.151143091368378
620.0	420.0	-0.08203125	3.146484375	3.147553502022754
620.0	440.0	0.2308349609375	3.76263427734375	3.7697084083829537
620.0	460.0	0.366455078125	3.7130126953125	3.7310524788369563
620.0	480.0	0.6031494140625	3.10626220703125	3.1642778187944542
620.0	500.0	1.3526611328125	0.76318359375	1.5531069950234468
620.0	520.0	1.075927734375	1.9197998046875	2.2007389167448927
620.0	540.0	0.778076171875	2.01690673828125	2.1617852160110553
620.0	560.0	0.4202880859375	2.11871337890625	2.1599973280394
620.0	580.0	0.2626953125	2.14166259765625	2.1577134910384164
620.0	600.0	0.2889404296875	2.25738525390625	2.2758020029126835
620.0	620.0	0.6290283203125	2.16119384765625	2.2508743800804147
620.0	640.0	1.2259521484375	2.78143310546875	3.0396264228447643
620.0	660.0	3.016357421875	2.49249267578125	3.9129185827619226
620.0	680.0	2.9715576171875	2.23046875	3.715527622961726
620.0	700.0	3.2744140625	2.2987060546875	4.000729555787885
620.0	720.0	3.2552490234375	2.109130859375	3.8787986782712407
620.0	740.0	2.3997802734375	1.2596435546875	2.7102854546422823
620.0	760.0	-2.1796875	1.16717529296875	2.4725160792546803
620.0	780.0	-2.7490234375	1.35198974609375	3.0634957374651197
620.0	800.0	-3.0052490234375	1.39337158203125	3.3125528008598315
