# Supplementary material for: Real-time emotion detection by quantitative facial motion analysis
Source: PLoS One. 2023 Mar 10;18(3):e0282730. doi: 10.1371/journal.pone.0282730 (PMC10004542; doi:10.1371/journal.pone.0282730)
Supplement: S1 Dataset — Data from each participant is organized into folders by Study ID and subsequently by emotions. The data files (.csv) contain the pixel displacement results after DISC-processing of videos. (ZIP) [file pone.0282730.s004.zip › S1_Dataset/1/sad/result/103700_cropped_result.csv]

pos_x	pos_y	disp_x	disp_y	disp_xy_indi
0.0	0.0	1.1779346466064453	0.33090901374816895	1.2235321029934756
0.0	20.0	0.9571747779846191	0.4302520751953125	1.0494286082529758
0.0	40.0	1.0643210411071777	0.17557144165039062	1.078705061481897
0.0	60.0	0.9953794479370117	0.1430206298828125	1.0056018824303516
0.0	80.0	0.7955403327941895	0.381561279296875	0.8823114138222159
0.0	100.0	0.7355308532714844	0.24078369140625	0.7739395468390914
0.0	120.0	0.6836390495300293	0.1661529541015625	0.7035404424757669
0.0	140.0	0.7706913948059082	-0.0813446044921875	0.7749723677060149
0.0	160.0	0.8975200653076172	-0.12554931640625	0.9062587370502235
0.0	180.0	1.082517147064209	-0.11224365234375	1.0883207299227093
0.0	200.0	1.9679710865020752	-0.7129364013671875	2.0931288803374133
0.0	220.0	2.0211472511291504	-0.70489501953125	2.140540398896242
0.0	240.0	1.7542388439178467	-0.3441009521484375	1.7876687016278168
0.0	260.0	1.4777607917785645	-0.1270751953125	1.4832144359403059
0.0	280.0	1.460482120513916	-0.6649169921875	1.6047188634899563
0.0	300.0	1.4387636184692383	-1.500640869140625	2.0789333245599355
0.0	320.0	1.4826769828796387	-2.371612548828125	2.7969406710404323
0.0	340.0	1.376924991607666	-1.8189697265625	2.281353391884876
0.0	360.0	1.265385627746582	-1.128570556640625	1.6955448352148468
0.0	380.0	1.1846904754638672	-0.1131591796875	1.1900825696573964
0.0	400.0	1.1944174766540527	0.408660888671875	1.2623932946854246
0.0	420.0	1.1549763679504395	0.465301513671875	1.2451810748438665
0.0	440.0	1.109623908996582	0.4534912109375	1.1987157702368043
0.0	460.0	1.0522656440734863	0.25946044921875	1.0837816710049053
0.0	480.0	0.9706840515136719	0.05938720703125	0.9724990325043873
0.0	500.0	0.966240406036377	0.091796875	0.9705911541514832
0.0	520.0	1.5698609352111816	1.0025634765625	1.862685394917567
0.0	540.0	2.0793297290802	1.219970703125	2.410796681331722
0.0	560.0	2.1941487789154053	1.3426513671875	2.5723533112359247
0.0	580.0	2.0089917182922363	1.38720703125	2.4413912164411977
0.0	600.0	1.8684518337249756	1.2760009765625	2.2625849701477905
0.0	620.0	1.7774920463562012	1.3046875	2.204923456158015
0.0	640.0	1.7630112171173096	1.2694091796875	2.1724659300335065
0.0	660.0	1.8159635066986084	1.19921875	2.1762006038076245
0.0	680.0	1.785815954208374	1.1429443359375	2.120250074249917
0.0	700.0	1.6162400245666504	1.0286865234375	1.9158360526185785
0.0	720.0	1.4339947700500488	1.0010986328125	1.7488680548142987
0.0	740.0	1.1050801277160645	0.8328857421875	1.383799388716506
0.0	760.0	0.8049802780151367	0.564453125	0.9831584706015569
0.0	780.0	-1.4645562171936035	-4.0374755859375	4.294896275856007
0.0	800.0	-2.757880210876465	-17.755615234375	17.96852179809774
20.0	0.0	1.0577507019042969	0.30143237113952637	1.099862728593814
20.0	20.0	1.0398406982421875	0.15055465698242188	1.0506832931287595
20.0	40.0	1.1710281372070312	-0.12119674682617188	1.1772831220958775
20.0	60.0	1.1429977416992188	-0.15440750122070312	1.1533800388262039
20.0	80.0	1.061594009399414	-0.11711883544921875	1.0680349537396725
20.0	100.0	0.9189949035644531	-0.1446685791015625	0.9303121145920349
20.0	120.0	0.7936973571777344	-0.0547943115234375	0.7955865203522792
20.0	140.0	0.7152252197265625	0.024017333984375	0.7156283583429507
20.0	160.0	0.63470458984375	0.2669219970703125	0.6885472161651129
20.0	180.0	0.9504013061523438	0.146514892578125	0.9616284399305485
20.0	200.0	1.6640663146972656	-0.3104400634765625	1.6927757479127208
20.0	220.0	1.6339073181152344	-0.1110992431640625	1.6376801171236541
20.0	240.0	1.5038623809814453	0.248748779296875	1.5242959083238619
20.0	260.0	1.2882347106933594	0.6011962890625	1.4216137477591178
20.0	280.0	1.2407073974609375	0.78472900390625	1.468044432463128
20.0	300.0	1.325469970703125	-0.2076416015625	1.3416354489708384
20.0	320.0	1.3777275085449219	-1.07171630859375	1.7454824358632808
20.0	340.0	1.3238716125488281	-0.783111572265625	1.5381481661819754
20.0	360.0	1.259500503540039	-0.408203125	1.3239982287289427
20.0	380.0	1.20404052734375	0.048736572265625	1.2050264913944497
20.0	400.0	1.1827125549316406	0.60015869140625	1.3262727632215747
20.0	420.0	1.1464881896972656	0.82171630859375	1.4105505524171236
20.0	440.0	1.1017417907714844	0.84674072265625	1.3895340315864113
20.0	460.0	1.052642822265625	0.70697021484375	1.2680156923096646
20.0	480.0	1.004547119140625	0.561553955078125	1.1508508847968157
20.0	500.0	1.0021171569824219	0.5286865234375	1.1330261410854394
20.0	520.0	1.5618000030517578	1.141357421875	1.9344032707792906
20.0	540.0	2.072368621826172	1.3447265625	2.4704253141155217
20.0	560.0	2.2030372619628906	1.4835205078125	2.6559755787087367
20.0	580.0	2.0396366119384766	1.4776611328125	2.518650418812541
20.0	600.0	1.907217025756836	1.36328125	2.344357598562624
20.0	620.0	1.4888668060302734	1.507080078125	2.1184935043516284
20.0	640.0	1.0208587646484375	1.4254150390625	1.753271413941687
20.0	660.0	0.8795509338378906	1.3607177734375	1.6202353854189868
20.0	680.0	0.7417411804199219	1.3392333984375	1.5309232750929076
20.0	700.0	0.7599582672119141	1.12158203125	1.3547999190753632
20.0	720.0	0.9171199798583984	0.97607421875	1.3393393662413915
20.0	740.0	0.9278907775878906	0.8321533203125	1.2463789326042776
20.0	760.0	0.747955322265625	0.600830078125	0.9593924884452497
20.0	780.0	-1.3624763488769531	-4.751953125	4.943419899568146
20.0	800.0	-2.780416488647461	-18.1353759765625	18.347277118461555
40.0	0.0	1.2607421875	-0.16466212272644043	1.271449754415432
40.0	20.0	1.2194976806640625	-0.2075347900390625	1.2370308331733633
40.0	40.0	1.2300186157226562	-0.2813835144042969	1.2617933575680262
40.0	60.0	1.1262474060058594	-0.2820854187011719	1.1610363486897137
40.0	80.0	1.0390052795410156	-0.2849578857421875	1.0773731793398058
40.0	100.0	0.8948326110839844	-0.2575531005859375	0.9311600300060195
40.0	120.0	0.8313980102539062	-0.222564697265625	0.860672815838338
40.0	140.0	0.7268142700195312	-0.0260009765625	0.7272791994043469
40.0	160.0	0.7675628662109375	0.24774169921875	0.8065535959362794
40.0	180.0	1.0138282775878906	0.2083892822265625	1.0350236081286894
40.0	200.0	1.4490280151367188	0.080902099609375	1.4512847199541046
40.0	220.0	1.4248542785644531	0.354339599609375	1.4682527939679735
40.0	240.0	1.34136962890625	0.7802886962890625	1.5518127886148432
40.0	260.0	1.1490516662597656	1.29107666015625	1.7283514324738938
40.0	280.0	1.1096115112304688	1.76275634765625	2.0829180605721307
40.0	300.0	1.1881141662597656	0.877899169921875	1.477268501192879
40.0	320.0	1.2833976745605469	0.17877197265625	1.2957889524435784
40.0	340.0	1.2551307678222656	0.22515869140625	1.2751665305558662
40.0	360.0	1.2700576782226562	-0.214935302734375	1.2881163341770967
40.0	380.0	1.200531005859375	0.135650634765625	1.2081704311652557
40.0	400.0	1.1666908264160156	0.886993408203125	1.4655800185043057
40.0	420.0	1.1205635070800781	1.018035888671875	1.5139549676339579
40.0	440.0	1.0636520385742188	1.00830078125	1.4656145893898749
40.0	460.0	1.0195198059082031	0.961578369140625	1.4014469646184418
40.0	480.0	0.996734619140625	0.856781005859375	1.3143643303874346
40.0	500.0	1.0165252685546875	0.870941162109375	1.3386045455871605
40.0	520.0	1.5398635864257812	1.2498779296875	1.983273733986305
40.0	540.0	2.0626258850097656	1.46435546875	2.529577530017681
40.0	560.0	2.2000503540039062	1.60986328125	2.726147711418024
40.0	580.0	2.036487579345703	1.598876953125	2.5891483487941755
40.0	600.0	1.9087409973144531	1.4996337890625	2.4273841261998323
40.0	620.0	1.4928932189941406	1.639892578125	2.2176514223628896
40.0	640.0	1.0621070861816406	1.482177734375	1.823436946755841
40.0	660.0	0.9496879577636719	1.39013671875	1.6835638728418802
40.0	680.0	0.81341552734375	1.3626708984375	1.5869835530251644
40.0	700.0	0.8212471008300781	1.1356201171875	1.4014563322425568
40.0	720.0	0.9532012939453125	1.0408935546875	1.411400757747068
40.0	740.0	0.9296150207519531	0.9329833984375	1.3170581264954258
40.0	760.0	0.7510604858398438	0.6448974609375	0.9899417096544707
40.0	780.0	-1.2592277526855469	-4.880859375	5.040678800683384
40.0	800.0	-2.7524261474609375	-17.44384765625	17.659662249082945
60.0	0.0	1.3089637756347656	-0.38071179389953613	1.363204913407454
60.0	20.0	1.1313323974609375	-0.29199981689453125	1.168407842583724
60.0	40.0	0.9381980895996094	-0.24129104614257812	0.9687295929602525
60.0	60.0	0.8835258483886719	-0.24887847900390625	0.917909811518659
60.0	80.0	0.7953567504882812	-0.23255157470703125	0.8286571036598902
60.0	100.0	0.7237815856933594	-0.2303314208984375	0.7595474621390601
60.0	120.0	0.8309249877929688	-0.2449188232421875	0.8662687604416329
60.0	140.0	0.7545738220214844	-0.000946044921875	0.7545744150719033
60.0	160.0	0.7210502624511719	0.4308624267578125	0.8399737565975113
60.0	180.0	0.9142913818359375	0.4488983154296875	1.0185472146616863
60.0	200.0	1.1725807189941406	0.548828125	1.2946651510517426
60.0	220.0	1.147979736328125	1.085357666015625	1.5798287053344982
60.0	240.0	1.168701171875	1.5656890869140625	1.9537770461400628
60.0	260.0	0.9129066467285156	2.5491943359375	2.707727886626892
60.0	280.0	0.9653434753417969	2.29473876953125	2.4895208466238588
60.0	300.0	0.7997894287109375	1.628143310546875	1.813977334465981
60.0	320.0	0.582000732421875	1.2899169921875	1.4151362829330771
60.0	340.0	0.6696510314941406	0.706573486328125	0.9734878507526674
60.0	360.0	0.8863182067871094	-0.04742431640625	0.8875860687668082
60.0	380.0	1.0506629943847656	0.424041748046875	1.1330066777632917
60.0	400.0	1.1020889282226562	1.151702880859375	1.5940575684368326
60.0	420.0	1.0416183471679688	1.242767333984375	1.6215546329296346
60.0	440.0	0.9387435913085938	1.25897216796875	1.5704300207086244
60.0	460.0	0.8740997314453125	1.193359375	1.4792420148214958
60.0	480.0	0.8914833068847656	1.143096923828125	1.4496251459323957
60.0	500.0	0.9831581115722656	1.222869873046875	1.5690795386965009
60.0	520.0	1.5204048156738281	1.4210205078125	2.081088678347913
60.0	540.0	2.0267791748046875	1.6102294921875	2.588565788411101
60.0	560.0	2.1572189331054688	1.7548828125	2.7808644718785933
60.0	580.0	1.9918441772460938	1.718017578125	2.6304044603778443
60.0	600.0	1.8702392578125	1.630859375	2.4814304710163535
60.0	620.0	1.4373016357421875	1.751953125	2.2660926160032457
60.0	640.0	1.0028724670410156	1.5992431640625	1.8876789671312146
60.0	660.0	0.9194068908691406	1.5147705078125	1.7719590069514022
60.0	680.0	0.8010673522949219	1.47216796875	1.6760034102370727
60.0	700.0	0.8214035034179688	1.2510986328125	1.4966467533966121
60.0	720.0	0.9628677368164062	1.15673828125	1.505044095670008
60.0	740.0	0.9537010192871094	1.0306396484375	1.4041950431192403
60.0	760.0	0.5106964111328125	-0.1798095703125	0.5414261777194566
60.0	780.0	-0.04804229736328125	-2.2637939453125	2.264303665405653
60.0	800.0	-0.1824188232421875	-2.32421875	2.331366428711846
80.0	0.0	0.931915283203125	-0.21070027351379395	0.9554374392530095
80.0	20.0	0.6886749267578125	-0.0777740478515625	0.6930526367196762
80.0	40.0	0.5554962158203125	-0.06275177001953125	0.5590293645518734
80.0	60.0	0.4956817626953125	-0.048267364501953125	0.49802625266615863
80.0	80.0	0.530426025390625	-0.11653900146484375	0.5430774413231678
80.0	100.0	0.689910888671875	-0.28536224365234375	0.746598047419303
80.0	120.0	0.7642135620117188	-0.275543212890625	0.812370870066577
80.0	140.0	0.7120819091796875	0.0131072998046875	0.7122025320715721
80.0	160.0	0.6248550415039062	0.5489959716796875	0.8317694390955781
80.0	180.0	0.5320510864257812	0.944244384765625	1.0838246245256968
80.0	200.0	0.0850677490234375	1.9343414306640625	1.9362110660533387
80.0	220.0	-0.30098724365234375	2.8390350341796875	2.8549454016042226
80.0	240.0	0.45648193359375	3.0192108154296875	3.0535241449356656
80.0	260.0	0.94091796875	3.0084228515625	3.152131767188686
80.0	280.0	1.1648025512695312	2.483062744140625	2.7426931244277366
80.0	300.0	1.12982177734375	1.877777099609375	2.1914707582757265
80.0	320.0	1.0727691650390625	1.416900634765625	1.7772003517493007
80.0	340.0	1.336181640625	0.518280029296875	1.4331767391048762
80.0	360.0	1.5503616333007812	0.216705322265625	1.5654336110833045
80.0	380.0	1.59564208984375	0.619842529296875	1.7118056081243798
80.0	400.0	1.0432815551757812	1.2777099609375	1.6495390712707911
80.0	420.0	0.7311630249023438	1.356048583984375	1.5406060921307476
80.0	440.0	0.3827972412109375	1.33929443359375	1.3929261673663498
80.0	460.0	0.06246185302734375	1.382476806640625	1.3838871355652056
80.0	480.0	0.08084869384765625	1.28228759765625	1.2848338392180947
80.0	500.0	0.37813568115234375	1.333648681640625	1.3862198236218972
80.0	520.0	1.2109298706054688	1.287109375	1.767201656500318
80.0	540.0	2.0774459838867188	0.982177734375	2.2979240452784913
80.0	560.0	2.1191940307617188	1.05419921875	2.3669219110121085
80.0	580.0	1.8460845947265625	1.1790771484375	2.1904910985562673
80.0	600.0	1.7122726440429688	1.213134765625	2.0984693390912157
80.0	620.0	1.1840286254882812	1.7183837890625	2.086807761268024
80.0	640.0	0.6766357421875	1.4564208984375	1.6059258267464047
80.0	660.0	0.420501708984375	1.38818359375	1.4504741904685672
80.0	680.0	0.18425750732421875	1.4844970703125	1.4958884920914828
80.0	700.0	0.0799713134765625	1.3480224609375	1.3503925229988354
80.0	720.0	0.1967926025390625	1.2816162109375	1.2966369733089875
80.0	740.0	0.3793182373046875	0.6646728515625	0.7652923132739283
80.0	760.0	0.3945159912109375	-1.6878662109375	1.7333595164724662
80.0	780.0	-0.074859619140625	-1.986328125	1.9877382581074137
80.0	800.0	-0.1906585693359375	-2.0006103515625	2.0096747171719747
100.0	0.0	0.5363998413085938	-0.02929520606994629	0.5371992171015937
100.0	20.0	0.3996734619140625	-0.01894378662109375	0.4001221603584549
100.0	40.0	0.34521484375	-0.042652130126953125	0.3478397512500598
100.0	60.0	0.3996734619140625	-0.10807037353515625	0.414026667974902
100.0	80.0	0.646820068359375	-0.32007598876953125	0.7216819517067193
100.0	100.0	0.8839111328125	-0.5141983032226562	1.022594145175365
100.0	120.0	1.03369140625	-0.5775527954101562	1.1840967675157248
100.0	140.0	0.9502105712890625	-0.284271240234375	0.9918216915423237
100.0	160.0	0.7509689331054688	0.2834014892578125	0.8026647759825468
100.0	180.0	-0.44986724853515625	2.193084716796875	2.2387499003579254
100.0	200.0	0.06075286865234375	2.5211029052734375	2.5218348022873456
100.0	220.0	0.8328399658203125	2.8997650146484375	3.0169951191287385
100.0	240.0	1.608367919921875	3.24627685546875	3.6228663773572847
100.0	260.0	1.1376190185546875	3.06658935546875	3.2708022420274165
100.0	280.0	0.8228530883789062	2.6610107421875	2.785330388857303
100.0	300.0	0.4548797607421875	2.17510986328125	2.2221652760486217
100.0	320.0	0.2971954345703125	1.708221435546875	1.7338816566280593
100.0	340.0	0.236419677734375	1.080902099609375	1.1064554274619385
100.0	360.0	0.6321792602539062	0.628509521484375	0.8914453632678192
100.0	380.0	1.5757598876953125	0.737823486328125	1.7399433096072219
100.0	400.0	1.1542816162109375	1.277069091796875	1.721415555508149
100.0	420.0	0.78350830078125	1.3214111328125	1.536233263314506
100.0	440.0	0.42624664306640625	1.250762939453125	1.321398551321592
100.0	460.0	-0.03762054443359375	1.32763671875	1.3281696286004836
100.0	480.0	-0.014801025390625	1.255218505859375	1.2553057666578513
100.0	500.0	0.34621429443359375	1.344390869140625	1.3882547124713231
100.0	520.0	0.8827972412109375	1.210693359375	1.4983689063526262
100.0	540.0	1.230743408203125	0.972412109375	1.5685390168225275
100.0	560.0	1.5775375366210938	0.9454345703125	1.8391495877689041
100.0	580.0	1.246917724609375	0.981689453125	1.5869839300767612
100.0	600.0	1.2691650390625	1.0009765625	1.6163953647090286
100.0	620.0	0.4381256103515625	1.1085205078125	1.1919613109018312
100.0	640.0	0.0179290771484375	-0.2811279296875	0.2816990675486424
100.0	660.0	0.1078643798828125	-0.5965576171875	0.6062307440834154
100.0	680.0	-0.0767364501953125	-0.99462890625	0.9975846550226447
100.0	700.0	-0.21823883056640625	-1.1253662109375	1.1463321054069882
100.0	720.0	0.09638214111328125	-0.81298828125	0.8186815391685643
100.0	740.0	-0.5374984741210938	-2.1591796875	2.2250756240171032
100.0	760.0	0.00096893310546875	-1.7974853515625	1.7974856127138061
100.0	780.0	-0.07293701171875	-1.81689453125	1.8183579255373838
100.0	800.0	-0.168548583984375	-1.837646484375	1.8453599179290026
120.0	0.0	0.272979736328125	0.11452126502990723	0.29602881040503964
120.0	20.0	0.2312469482421875	0.05978202819824219	0.2388494127412089
120.0	40.0	0.2760467529296875	-0.029628753662109375	0.2776322618979896
120.0	60.0	0.42662811279296875	-0.19543075561523438	0.4692597648058392
120.0	80.0	0.7849655151367188	-0.5727691650390625	0.9717177452189494
120.0	100.0	1.1411361694335938	-0.8597793579101562	1.4287800045766235
120.0	120.0	1.6649017333984375	-1.3797073364257812	2.1622881667484206
120.0	140.0	1.9215316772460938	-1.4517059326171875	2.40826371094532
120.0	160.0	0.18735504150390625	1.01324462890625	1.0304205886842006
120.0	180.0	-1.2299423217773438	3.173095703125	3.4031300968504543
120.0	200.0	1.4253768920898438	2.9352569580078125	3.263040406436454
120.0	220.0	3.1789321899414062	3.179107666015625	4.495813098913808
120.0	240.0	2.5736618041992188	3.5292510986328125	4.3679913460989015
120.0	260.0	1.0717849731445312	3.0146484375	3.1995043726145482
120.0	280.0	0.4254302978515625	2.59942626953125	2.634009846044471
120.0	300.0	0.1895294189453125	2.14190673828125	2.1502757674634134
120.0	320.0	0.0164642333984375	1.6480712890625	1.6481535258626632
120.0	340.0	-0.18871307373046875	0.91912841796875	0.9383014829544598
120.0	360.0	0.0664825439453125	0.728759765625	0.7317859828141322
120.0	380.0	1.691619873046875	0.72552490234375	1.840642327778005
120.0	400.0	1.4425048828125	1.14337158203125	1.8406843595615594
120.0	420.0	0.9301071166992188	1.208709716796875	1.5251486576769215
120.0	440.0	0.5008010864257812	1.075958251953125	1.1867973239400513
120.0	460.0	0.00762939453125	1.21868896484375	1.21871284587176
120.0	480.0	0.04291534423828125	1.216705322265625	1.2174619369822568
120.0	500.0	0.48227691650390625	1.22247314453125	1.3141657480290065
120.0	520.0	0.548095703125	0.9425048828125	1.0902863632594386
120.0	540.0	0.4775238037109375	0.7049560546875	0.8514646335292662
120.0	560.0	0.4619598388671875	0.5423583984375	0.7124321196309777
120.0	580.0	0.6984939575195312	0.8306884765625	1.0853281318500059
120.0	600.0	0.9455413818359375	0.893798828125	1.3011244559694655
120.0	620.0	1.1033554077148438	0.8253173828125	1.3778758790638814
120.0	640.0	1.1691741943359375	0.7811279296875	1.4061042419532659
120.0	660.0	1.5173110961914062	0.434814453125	1.578384164667132
120.0	680.0	1.0149459838867188	-0.4410400390625	1.1066307723283457
120.0	700.0	0.7146759033203125	-0.4698486328125	0.8552890649029018
120.0	720.0	0.25263214111328125	-0.8768310546875	0.912499697089196
120.0	740.0	-0.43158721923828125	-1.802001953125	1.8529648045432885
120.0	760.0	0.01697540283203125	-1.66552734375	1.6656138499304816
120.0	780.0	-0.0655364990234375	-1.6734619140625	1.6747447001026678
120.0	800.0	-0.16133880615234375	-1.6854248046875	1.693129346100457
140.0	0.0	0.1503448486328125	0.14973759651184082	0.21219076633908024
140.0	20.0	0.2319793701171875	-0.0038814544677734375	0.23201183988915838
140.0	40.0	0.218109130859375	-0.0387725830078125	0.22152856736170548
140.0	60.0	0.349151611328125	-0.17869949340820312	0.39222488018657675
140.0	80.0	0.923248291015625	-0.7422714233398438	1.184632547573394
140.0	100.0	1.4790496826171875	-1.1645050048828125	1.8824611204609571
140.0	120.0	2.8423309326171875	-2.6434326171875	3.8815694161155028
140.0	140.0	0.7671356201171875	-0.071746826171875	0.7704833980809185
140.0	160.0	-0.8459320068359375	1.892303466796875	2.0727791417903036
140.0	180.0	-0.4702301025390625	2.886260986328125	2.924315104521689
140.0	200.0	3.2865753173828125	3.20538330078125	4.590866957531794
140.0	220.0	4.6668853759765625	3.5235748291015625	5.8476831898438215
140.0	240.0	3.295928955078125	3.6103057861328125	4.888502382765753
140.0	260.0	1.01373291015625	2.7608642578125	2.941092630843243
140.0	280.0	0.2342071533203125	2.32598876953125	2.3377503602078438
140.0	300.0	0.0106353759765625	1.88525390625	1.885283904947222
140.0	320.0	-0.25018310546875	1.346405029296875	1.3694517476632415
140.0	340.0	-0.59051513671875	0.610748291015625	0.8495419952377108
140.0	360.0	-0.1031341552734375	0.751373291015625	0.7584184045997411
140.0	380.0	1.3314208984375	0.545928955078125	1.4389996639293607
140.0	400.0	0.8212738037109375	0.8612060546875	1.1900279531558242
140.0	420.0	0.417236328125	0.935760498046875	1.0245652069107989
140.0	440.0	0.11981201171875	0.78466796875	0.7937623947595054
140.0	460.0	-0.025604248046875	1.086029052734375	1.0863308340009363
140.0	480.0	0.2305755615234375	1.126434326171875	1.1497910161199445
140.0	500.0	0.283447265625	1.020111083984375	1.0587582236082353
140.0	520.0	0.1523895263671875	0.4866943359375	0.5099940630831499
140.0	540.0	-0.114837646484375	0.2470703125	0.2724544445754518
140.0	560.0	-0.527191162109375	0.1800537109375	0.5570905314476258
140.0	580.0	0.0009307861328125	0.73095703125	0.7309576238720262
140.0	600.0	0.7855072021484375	0.04638671875	0.7868756523768274
140.0	620.0	0.9795074462890625	-0.079345703125	0.9827159192463106
140.0	640.0	1.0915985107421875	-0.149658203125	1.1018098231624027
140.0	660.0	1.3009033203125	-0.34375	1.3455532361449274
140.0	680.0	1.036865234375	-1.5068359375	1.8291101816995683
140.0	700.0	0.4314117431640625	-0.9459228515625	1.0396567381823612
140.0	720.0	0.0696563720703125	-0.9193115234375	0.9219466835424784
140.0	740.0	-0.1744384765625	-1.5498046875	1.5595907641116686
140.0	760.0	0.1151275634765625	-1.5321044921875	1.5364239424238244
140.0	780.0	-0.0110626220703125	-1.5340576171875	1.5340975048731618
140.0	800.0	-0.123504638671875	-1.5439453125	1.5488771816268045
160.0	0.0	0.2501373291015625	-0.0025403499603271484	0.25015022843880097
160.0	20.0	0.2575225830078125	-0.07645034790039062	0.268630855363092
160.0	40.0	0.3019256591796875	-0.15430068969726562	0.33906902912554643
160.0	60.0	0.603668212890625	-0.4791374206542969	0.7707061561489006
160.0	80.0	1.1982879638671875	-0.9896926879882812	1.5541511062333802
160.0	100.0	1.7635498046875	-1.42352294921875	2.266390412211843
160.0	120.0	1.9702301025390625	-1.6893310546875	2.5953123259605317
160.0	140.0	0.1800537109375	0.5590362548828125	0.5873166719034678
160.0	160.0	-0.3387908935546875	1.5299224853515625	1.5669850288818605
160.0	180.0	2.570220947265625	2.681671142578125	3.7144845987968873
160.0	200.0	4.29754638671875	3.421234130859375	5.493063619161577
160.0	220.0	5.25958251953125	3.672393798828125	6.414801983960999
160.0	240.0	3.78857421875	3.6255645751953125	5.243854793936264
160.0	260.0	0.8830413818359375	2.55767822265625	2.7058233446928415
160.0	280.0	-0.2384490966796875	2.000579833984375	2.014740093374902
160.0	300.0	-0.54998779296875	1.6280517578125	1.7184408917769058
160.0	320.0	-0.7951812744140625	1.09814453125	1.3558151314589517
160.0	340.0	-1.03448486328125	0.444976806640625	1.1261275641800599
160.0	360.0	-0.8309173583984375	0.573394775390625	1.0095569448689374
160.0	380.0	0.2949371337890625	0.180755615234375	0.34591979608930273
160.0	400.0	0.0114898681640625	0.47039794921875	0.4705382531735685
160.0	420.0	-0.15740966796875	0.573211669921875	0.5944320163859419
160.0	440.0	0.082427978515625	0.39898681640625	0.40741238482423064
160.0	460.0	0.198974609375	0.8880615234375	0.910079207863836
160.0	480.0	0.1836700439453125	0.699005126953125	0.7227329054011775
160.0	500.0	0.31158447265625	0.137908935546875	0.34074001541372495
160.0	520.0	0.1997528076171875	-0.31201171875	0.37047604077494434
160.0	540.0	-0.2681427001953125	-0.4990234375	0.5665023378966318
160.0	560.0	-0.708892822265625	-0.3486328125	0.7899834627455078
160.0	580.0	-0.2329864501953125	0.711181640625	0.7483729096758377
160.0	600.0	0.489501953125	-0.185546875	0.5234881134614762
160.0	620.0	0.7606201171875	-0.420654296875	0.8691910032609212
160.0	640.0	0.8473663330078125	-0.4808349609375	0.9742853596225667
160.0	660.0	0.8462371826171875	-0.6580810546875	1.0720018860909188
160.0	680.0	0.6156463623046875	-2.2674560546875	2.3495483402896817
160.0	700.0	0.2126007080078125	-1.4859619140625	1.5010935584065743
160.0	720.0	-0.0316619873046875	-1.258544921875	1.2589431289051274
160.0	740.0	-0.0374908447265625	-1.40966796875	1.4101664247733536
160.0	760.0	0.2089996337890625	-1.3895263671875	1.4051563514546177
160.0	780.0	0.1385498046875	-1.380126953125	1.3870639693687672
160.0	800.0	0.0932159423828125	-1.375	1.3781560912735233
180.0	0.0	0.4670562744140625	-0.34830546379089355	0.5826304657123017
180.0	20.0	0.4192962646484375	-0.3086509704589844	0.5206484217909485
180.0	40.0	0.5248870849609375	-0.44171142578125	0.6860141657608064
180.0	60.0	0.851348876953125	-0.7403335571289062	1.128223686199012
180.0	80.0	0.950225830078125	-0.8382949829101562	1.267149401814956
180.0	100.0	1.6839141845703125	-1.5432662963867188	2.284127370038781
180.0	120.0	0.621826171875	-0.7324066162109375	0.960774291651412
180.0	140.0	-0.1531829833984375	0.6199798583984375	0.6386235598712222
180.0	160.0	1.051513671875	1.5509185791015625	1.8737741168941509
180.0	180.0	3.1939697265625	2.6381988525390625	4.142648404069088
180.0	200.0	3.9831390380859375	3.4998779296875	5.302314788791573
180.0	220.0	4.4115447998046875	3.6804656982421875	5.745220211325336
180.0	240.0	3.5122833251953125	3.663482666015625	5.075159051758082
180.0	260.0	1.062164306640625	2.461029052734375	2.680458358696142
180.0	280.0	-0.27008056640625	1.666107177734375	1.6878556336512684
180.0	300.0	-0.6807098388671875	1.253570556640625	1.4264659215021152
180.0	320.0	-0.884185791015625	0.851654052734375	1.2276396615346101
180.0	340.0	-1.0622406005859375	0.24932861328125	1.0911094587317647
180.0	360.0	-0.973297119140625	0.40155029296875	1.0528769728276561
180.0	380.0	-0.3460845947265625	0.006134033203125	0.3461389505247655
180.0	400.0	-0.596038818359375	0.051666259765625	0.5982739133452244
180.0	420.0	-0.64715576171875	0.1806640625	0.6719003522880305
180.0	440.0	-0.5909576416015625	0.04840087890625	0.592936404048679
180.0	460.0	-0.57574462890625	0.450958251953125	0.7313311306918459
180.0	480.0	-0.3795013427734375	-0.06011962890625	0.38423383368291153
180.0	500.0	-0.43359375	-0.4630126953125	0.6343376829888072
180.0	520.0	-0.3868865966796875	-0.626953125	0.7367166752813844
180.0	540.0	-0.44708251953125	-0.7989501953125	0.9155349222505346
180.0	560.0	-0.3411102294921875	-0.942626953125	1.0024478846413583
180.0	580.0	-0.66644287109375	0.2236328125	0.7029635376449769
180.0	600.0	-0.17474365234375	-0.3673095703125	0.4067575008252297
180.0	620.0	0.0828094482421875	-0.6260986328125	0.631551187733708
180.0	640.0	0.079620361328125	-0.6634521484375	0.668212657171619
180.0	660.0	0.0758056640625	-0.75390625	0.7577078147234718
180.0	680.0	-0.2075347900390625	-2.421875	2.430750749192841
180.0	700.0	-0.1776275634765625	-1.8770751953125	1.8854609092113472
180.0	720.0	0.12689208984375	-1.7103271484375	1.7150278590003325
180.0	740.0	0.0365447998046875	-1.305419921875	1.3059313514962783
180.0	760.0	0.2325592041015625	-1.2530517578125	1.2744498778568534
180.0	780.0	0.1767425537109375	-1.239990234375	1.2525229385674463
180.0	800.0	0.0778656005859375	-1.2283935546875	1.2308589590007464
200.0	0.0	0.5913238525390625	-0.5258848667144775	0.7913398711179305
200.0	20.0	0.6362762451171875	-0.5235519409179688	0.8239867079870885
200.0	40.0	0.6770172119140625	-0.6408729553222656	0.9322394810837961
200.0	60.0	0.6995086669921875	-0.6978836059570312	0.9881062203330044
200.0	80.0	0.613311767578125	-0.6215057373046875	0.8731670548941063
200.0	100.0	0.864471435546875	-1.0289154052734375	1.3438667248226206
200.0	120.0	-1.8082122802734375	-0.4333038330078125	1.8594041686064187
200.0	140.0	0.3472137451171875	0.8073272705078125	0.8788257543471845
200.0	160.0	1.634735107421875	1.453704833984375	2.1876052239348738
200.0	180.0	2.739532470703125	2.2399749755859375	3.538718136456758
200.0	200.0	3.3621063232421875	3.312347412109375	4.719682649002237
200.0	220.0	3.103240966796875	3.4113922119140625	4.611691806865927
200.0	240.0	2.4163818359375	3.4462127685546875	4.208952794128018
200.0	260.0	0.9341583251953125	2.384246826171875	2.5607195677469976
200.0	280.0	-0.5258636474609375	1.321502685546875	1.422287567135607
200.0	300.0	-0.80517578125	0.827545166015625	1.1546164040526083
200.0	320.0	-0.90765380859375	0.530853271484375	1.051494475544405
200.0	340.0	-0.7735137939453125	0.008392333984375	0.7735593194405822
200.0	360.0	-0.593719482421875	0.057403564453125	0.5964880493515551
200.0	380.0	-0.50311279296875	-0.33538818359375	0.6046550389628216
200.0	400.0	-0.79937744140625	-0.188720703125	0.8213524198644556
200.0	420.0	-1.0926361083984375	0.085052490234375	1.095941417901135
200.0	440.0	-0.935302734375	0.065399169921875	0.9375863994085143
200.0	460.0	-0.8457489013671875	0.33685302734375	0.9103632056462156
200.0	480.0	-0.5500946044921875	-0.448974609375	0.7100579369001166
200.0	500.0	-0.4727630615234375	-0.8328857421875	0.9577074563144198
200.0	520.0	-0.50408935546875	-0.9384765625	1.0652907287021305
200.0	540.0	-0.6511688232421875	-1.106689453125	1.284049213239402
200.0	560.0	-0.5343170166015625	-1.1851806640625	1.3000568759472113
200.0	580.0	-0.52288818359375	-0.084716796875	0.5297065113954436
200.0	600.0	0.0693511962890625	-0.555908203125	0.5602173852428987
200.0	620.0	0.39630126953125	-0.8277587890625	0.9177359691666753
200.0	640.0	0.42724609375	-0.8724365234375	0.9714343580769342
200.0	660.0	0.446075439453125	-0.9688720703125	1.066628513736122
200.0	680.0	0.18231201171875	-2.480224609375	2.486916118924462
200.0	700.0	0.143585205078125	-2.1588134765625	2.1635832171897604
200.0	720.0	0.1804656982421875	-1.9560546875	1.9643619342506011
200.0	740.0	-0.0954132080078125	-1.583251953125	1.5861243417010122
200.0	760.0	0.0623779296875	-1.207275390625	1.2088857989573891
200.0	780.0	0.050018310546875	-1.1748046875	1.1758689914960494
200.0	800.0	-0.0843505859375	-1.1544189453125	1.1574964892579263
220.0	0.0	0.489654541015625	-0.5376706123352051	0.7272216009622767
220.0	20.0	0.435028076171875	-0.5353832244873047	0.6898439128674155
220.0	40.0	0.3307647705078125	-0.5975151062011719	0.6829565400138456
220.0	60.0	0.2148895263671875	-0.510894775390625	0.5542481213894652
220.0	80.0	-0.1500091552734375	-0.385223388671875	0.4134002973459172
220.0	100.0	-1.4370574951171875	-0.5383758544921875	1.5345953228694131
220.0	120.0	-1.93096923828125	-0.004180908203125	1.9309737644985945
220.0	140.0	0.5125885009765625	0.69757080078125	0.8656511961731432
220.0	160.0	1.558685302734375	1.2483978271484375	1.9969969974411805
220.0	180.0	2.0546112060546875	1.7488250732421875	2.698113478867418
220.0	200.0	2.3915863037109375	2.6696014404296875	3.5841954325680967
220.0	220.0	2.05401611328125	2.7657928466796875	3.4450823305638925
220.0	240.0	1.276763916015625	2.7236175537109375	3.00802571068166
220.0	260.0	0.32177734375	1.927978515625	1.9546462124032533
220.0	280.0	-0.7310333251953125	0.82806396484375	1.1045812113280158
220.0	300.0	-1.04132080078125	0.302001953125	1.0842297680063107
220.0	320.0	-1.2282257080078125	0.001251220703125	1.2282263453307538
220.0	340.0	-1.0592041015625	-0.3985595703125	1.1317080276531166
220.0	360.0	-0.9819183349609375	-0.405914306640625	1.062511195643603
220.0	380.0	-1.0110931396484375	-0.840240478515625	1.3146533378728786
220.0	400.0	-1.12872314453125	-0.617218017578125	1.2864579348830585
220.0	420.0	-1.09375	-0.269256591796875	1.1264049781166936
220.0	440.0	-0.89666748046875	-0.133148193359375	0.9064993171122865
220.0	460.0	-0.76983642578125	-0.0814208984375	0.7741301474313087
220.0	480.0	-0.5975341796875	-0.59625244140625	0.8441351016145029
220.0	500.0	-0.58935546875	-0.89263916015625	1.069646922488906
220.0	520.0	-0.6283111572265625	-0.9561767578125	1.144136749901954
220.0	540.0	-0.78240966796875	-1.1256103515625	1.3708258649717784
220.0	560.0	-0.58197021484375	-1.131103515625	1.2720395017547668
220.0	580.0	0.332855224609375	-0.0345458984375	0.3346431228168473
220.0	600.0	0.502685546875	-0.852294921875	0.9894945138255846
220.0	620.0	0.5309295654296875	-1.16015625	1.2758717521214344
220.0	640.0	0.460968017578125	-1.2313232421875	1.3147807573816417
220.0	660.0	0.2289276123046875	-1.37158203125	1.3905556875304927
220.0	680.0	0.2291259765625	-2.4951171875	2.5056153919733233
220.0	700.0	0.204803466796875	-2.3916015625	2.400354659995989
220.0	720.0	0.08355712890625	-2.2222900390625	2.223860339928626
220.0	740.0	0.0471343994140625	-2.2340087890625	2.2345059680422925
220.0	760.0	-0.3555145263671875	-1.8531494140625	1.8869428526848058
220.0	780.0	-0.37371826171875	-1.8114013671875	1.8495513651128557
220.0	800.0	-0.4684906005859375	-1.6561279296875	1.721116835757636
240.0	0.0	0.1950836181640625	-0.41616249084472656	0.45961814244225485
240.0	20.0	0.0863800048828125	-0.45818138122558594	0.4662528105495348
240.0	40.0	-0.0289459228515625	-0.508880615234375	0.5097031950174971
240.0	60.0	-0.2320709228515625	-0.44754791259765625	0.5041389166724736
240.0	80.0	-0.9816741943359375	-0.38118743896484375	1.0530850333423643
240.0	100.0	-2.1558837890625	-0.3755340576171875	2.1883465768412713
240.0	120.0	-1.16943359375	0.120574951171875	1.175633126889992
240.0	140.0	0.4114532470703125	0.5879058837890625	0.7175842129802622
240.0	160.0	1.1846923828125	0.8901214599609375	1.4818273365601506
240.0	180.0	1.5145263671875	1.4614715576171875	2.1046826911984082
240.0	200.0	1.533203125	1.9046783447265625	2.4450994702424858
240.0	220.0	1.0018310546875	2.1536102294921875	2.37522682763345
240.0	240.0	0.2955322265625	1.83819580078125	1.8618010363480868
240.0	260.0	-0.2871551513671875	1.147308349609375	1.1826979876706056
240.0	280.0	-0.6796875	0.45941162109375	0.8203865767138303
240.0	300.0	-1.046600341796875	-0.132843017578125	1.0549974136312361
240.0	320.0	-1.3518218994140625	-0.398040771484375	1.409205060840799
240.0	340.0	-1.4230804443359375	-0.57940673828125	1.5365123232233076
240.0	360.0	-1.5030975341796875	-0.6959228515625	1.6563848624591866
240.0	380.0	-1.4216156005859375	-1.357147216796875	1.9654107672160595
240.0	400.0	-1.2843170166015625	-1.29296875	1.8224265108938962
240.0	420.0	-0.9829864501953125	-1.01312255859375	1.4116230658356104
240.0	440.0	-0.8425445556640625	-0.916961669921875	1.2452710678342551
240.0	460.0	-0.80517578125	-0.770721435546875	1.114593903591341
240.0	480.0	-0.757965087890625	-0.843963623046875	1.1343657573672834
240.0	500.0	-0.7665863037109375	-1.01446533203125	1.2715323318462932
240.0	520.0	-0.7564544677734375	-0.890380859375	1.1683327593437403
240.0	540.0	-0.790435791015625	-0.9962158203125	1.2717054298694348
240.0	560.0	-0.288238525390625	-0.8221435546875	0.8712069054097082
240.0	580.0	0.6641845703125	-0.1212158203125	0.6751551070200332
240.0	600.0	0.3497772216796875	-1.2127685546875	1.2622011218679727
240.0	620.0	0.194976806640625	-1.46533203125	1.4782469066211594
240.0	640.0	0.0657958984375	-1.5556640625	1.5570548402690259
240.0	660.0	-0.041900634765625	-1.6407470703125	1.6412820025616603
240.0	680.0	0.3448486328125	-2.2537841796875	2.2800139710454204
240.0	700.0	0.1974639892578125	-2.533935546875	2.541617867180335
240.0	720.0	0.0305328369140625	-2.3297119140625	2.329911984744226
240.0	740.0	-0.095855712890625	-2.414794921875	2.4166966777829315
240.0	760.0	-0.4239654541015625	-2.4710693359375	2.507175775505607
240.0	780.0	-0.5460205078125	-2.3621826171875	2.424468005954009
240.0	800.0	-0.5658721923828125	-2.3719482421875	2.4385138510429876
260.0	0.0	0.02685546875	-0.385347843170166	0.3862825085836545
260.0	20.0	0.01385498046875	-0.5079174041748047	0.5081063372439487
260.0	40.0	-0.1395263671875	-0.52703857421875	0.5451947045368966
260.0	60.0	-0.2452392578125	-0.5532913208007812	0.6052054025253731
260.0	80.0	-1.127593994140625	-0.41193389892578125	1.2004823000386984
260.0	100.0	-1.73065185546875	-0.1990966796875	1.7420663973281885
260.0	120.0	-0.730926513671875	0.06243133544921875	0.7335879224977021
260.0	140.0	0.156982421875	0.39678955078125	0.4267146920214098
260.0	160.0	0.763427734375	0.6124114990234375	0.9787082045988372
260.0	180.0	1.19659423828125	1.1189422607421875	1.6382519812173957
260.0	200.0	1.2110595703125	1.5457000732421875	1.9636328575541817
260.0	220.0	0.73052978515625	1.740081787109375	1.8872091545004208
260.0	240.0	0.26422119140625	1.2564849853515625	1.2839654810009709
260.0	260.0	-0.3160400390625	0.6182861328125	0.6943767337107882
260.0	280.0	-0.950958251953125	-0.0113525390625	0.9510260128413464
260.0	300.0	-1.18634033203125	-0.3609619140625	1.240039066645757
260.0	320.0	-1.463226318359375	-0.612762451171875	1.5863508692296593
260.0	340.0	-1.446044921875	-0.81060791015625	1.6577488048821987
260.0	360.0	-1.43829345703125	-1.003173828125	1.7535808501389012
260.0	380.0	-1.2574462890625	-1.36346435546875	1.8547792910507888
260.0	400.0	-1.155975341796875	-1.382232666015625	1.8019007003281464
260.0	420.0	-1.1104736328125	-1.42547607421875	1.8069681035762337
260.0	440.0	-1.1197509765625	-1.361053466796875	1.7624723512703582
260.0	460.0	-1.2088623046875	-1.2679443359375	1.751864980736347
260.0	480.0	-1.228607177734375	-1.14422607421875	1.6789070570172961
260.0	500.0	-1.1370849609375	-1.16717529296875	1.6294969692843626
260.0	520.0	-0.57708740234375	-0.7415771484375	0.9396629911987335
260.0	540.0	-0.5203857421875	-0.87451171875	1.0176306141734899
260.0	560.0	-0.5010986328125	-0.8648681640625	0.9995482884860521
260.0	580.0	0.835174560546875	-0.356201171875	0.9079624559582786
260.0	600.0	0.464111328125	-1.196533203125	1.2833904437366377
260.0	620.0	0.11883544921875	-1.47119140625	1.4759830682683575
260.0	640.0	-0.13873291015625	-1.600830078125	1.6068303455530444
260.0	660.0	-0.26324462890625	-1.635009765625	1.6560660217325596
260.0	680.0	-0.24102783203125	-2.1239013671875	2.137533960748838
260.0	700.0	-0.13519287109375	-2.602783203125	2.606291908989514
260.0	720.0	-0.2144775390625	-2.4033203125	2.412871554649647
260.0	740.0	-0.32965087890625	-2.556884765625	2.5780475958850864
260.0	760.0	-0.543243408203125	-2.6986083984375	2.752744210542192
260.0	780.0	-0.77838134765625	-2.4678955078125	2.5877375755397374
260.0	800.0	-0.97802734375	-2.50537109375	2.6895021477070347
280.0	0.0	-0.216583251953125	-0.22690820693969727	0.31368079221268763
280.0	20.0	-0.25408935546875	-0.35838890075683594	0.4393222106247509
280.0	40.0	-0.43963623046875	-0.3496246337890625	0.5617093551765966
280.0	60.0	-0.38897705078125	-0.4571571350097656	0.6002464428256249
280.0	80.0	-1.959808349609375	-0.31369781494140625	1.9847556742071895
280.0	100.0	-1.37646484375	-0.070770263671875	1.3782829521908404
280.0	120.0	-0.716064453125	0.04535675048828125	0.7174995023301839
280.0	140.0	-0.27423095703125	0.20263671875	0.340975450113409
280.0	160.0	0.221954345703125	0.36260986328125	0.42514661532858183
280.0	180.0	0.70916748046875	0.7108306884765625	1.0040910232814846
280.0	200.0	0.90191650390625	1.0173492431640625	1.359578192891076
280.0	220.0	0.90740966796875	1.0187225341796875	1.3642536080834244
280.0	240.0	0.6900634765625	0.606353759765625	0.918614436892559
280.0	260.0	0.120635986328125	0.096099853515625	0.15423431214578728
280.0	280.0	-0.41552734375	-0.33837890625	0.5358761588267171
280.0	300.0	-0.824462890625	-0.555694580078125	0.9942512380409362
280.0	320.0	-1.02069091796875	-0.743988037109375	1.2630630029360175
280.0	340.0	-1.001251220703125	-0.91741943359375	1.357999419769749
280.0	360.0	-0.9732666015625	-1.111724853515625	1.4775588068301566
280.0	380.0	-0.909698486328125	-1.28570556640625	1.5749889331407056
280.0	400.0	-0.918792724609375	-1.3621826171875	1.6430829417174613
280.0	420.0	-0.981689453125	-1.43206787109375	1.7362409308030515
280.0	440.0	-1.075775146484375	-1.36737060546875	1.739826008109275
280.0	460.0	-1.17010498046875	-1.273040771484375	1.7290975886800914
280.0	480.0	-1.1446533203125	-1.254913330078125	1.698540164291148
280.0	500.0	-1.015777587890625	-1.295318603515625	1.646102789218998
280.0	520.0	-0.7227783203125	-1.281982421875	1.4716954271554457
280.0	540.0	-0.60125732421875	-1.4659423828125	1.584454934560362
280.0	560.0	-0.670989990234375	-1.4847412109375	1.6293201129461579
280.0	580.0	0.9290771484375	-0.7474365234375	1.1924117176198383
280.0	600.0	0.124664306640625	-1.1387939453125	1.1455971539902658
280.0	620.0	-0.3843994140625	-1.4700927734375	1.5195182368253282
280.0	640.0	-0.614715576171875	-1.6221923828125	1.7347574373505987
280.0	660.0	-0.62823486328125	-1.607177734375	1.725601145488948
280.0	680.0	-0.53936767578125	-2.033447265625	2.1037645476039986
280.0	700.0	-0.43951416015625	-2.6575927734375	2.693691156462648
280.0	720.0	-0.525115966796875	-2.3980712890625	2.454891583351676
280.0	740.0	-0.55908203125	-2.5758056640625	2.6357821489423365
280.0	760.0	-0.648284912109375	-2.6922607421875	2.7692131068577313
280.0	780.0	-0.754119873046875	-2.3421630859375	2.460574059859306
280.0	800.0	-0.634857177734375	-2.378173828125	2.46145371536813
300.0	0.0	0.13665771484375	-0.5411229133605957	0.558112299085206
300.0	20.0	-0.056640625	-0.6334629058837891	0.6359901049003238
300.0	40.0	-0.476898193359375	-0.40233612060546875	0.623944100679936
300.0	60.0	-0.93572998046875	-0.41252899169921875	1.022629339174474
300.0	80.0	-2.18646240234375	-0.2280120849609375	2.1983192097034125
300.0	100.0	-1.161407470703125	0.00817108154296875	1.1614362141670165
300.0	120.0	-0.6025390625	0.03765106201171875	0.6037142737330211
300.0	140.0	-0.341094970703125	0.103424072265625	0.3564299619321739
300.0	160.0	-0.1690673828125	0.2505645751953125	0.302268731882535
300.0	180.0	-0.035186767578125	0.315093994140625	0.3170525725429289
300.0	200.0	0.003570556640625	0.523193359375	0.5232055429454296
300.0	220.0	0.072723388671875	0.6800079345703125	0.6838855769341119
300.0	240.0	0.181671142578125	0.2613677978515625	0.31830414668900664
300.0	260.0	0.334442138671875	-0.0460205078125	0.33759358888867846
300.0	280.0	0.3089599609375	-0.33355712890625	0.4546609898668262
300.0	300.0	0.06524658203125	-0.523895263671875	0.527942576199897
300.0	320.0	-0.19384765625	-0.663665771484375	0.6913965360584104
300.0	340.0	-0.359039306640625	-0.81982421875	0.8949977504787532
300.0	360.0	-0.56353759765625	-0.97882080078125	1.1294533120117116
300.0	380.0	-0.64178466796875	-1.149749755859375	1.3167429745924035
300.0	400.0	-0.748687744140625	-1.210601806640625	1.4234079079687323
300.0	420.0	-0.879241943359375	-1.311676025390625	1.5791011337298564
300.0	440.0	-0.9659423828125	-1.264556884765625	1.5912726987294266
300.0	460.0	-1.089202880859375	-1.169830322265625	1.5983947880809852
300.0	480.0	-1.077239990234375	-1.174346923828125	1.5935923864228068
300.0	500.0	-0.849700927734375	-1.2525634765625	1.5135742232910132
300.0	520.0	-0.48187255859375	-1.3304443359375	1.4150205983496715
300.0	540.0	-0.426055908203125	-1.5308837890625	1.5890653896328957
300.0	560.0	-0.622283935546875	-1.5357666015625	1.657050497394252
300.0	580.0	-0.24774169921875	-1.487548828125	1.5080376207468613
300.0	600.0	-0.771636962890625	-1.2069091796875	1.4324989949431106
300.0	620.0	-0.913421630859375	-1.5020751953125	1.7580014129957022
300.0	640.0	-1.0162353515625	-1.623046875	1.9149452859579628
300.0	660.0	-0.91558837890625	-1.59033203125	1.8350635000478663
300.0	680.0	-0.680694580078125	-1.9547119140625	2.069841486279956
300.0	700.0	-0.700225830078125	-2.71435546875	2.803219902869133
300.0	720.0	-0.69476318359375	-2.39306640625	2.4918793522158356
300.0	740.0	-0.737213134765625	-2.5401611328125	2.6449767081625204
300.0	760.0	-0.7572021484375	-2.64599609375	2.7522082809516113
300.0	780.0	-0.860107421875	-2.196044921875	2.3584736750825592
300.0	800.0	-0.667083740234375	-2.416015625	2.5064182046755934
320.0	0.0	0.060302734375	-0.8382433652877808	0.8404096377494047
320.0	20.0	-0.362823486328125	-0.7936687469482422	0.8726688731206631
320.0	40.0	-0.947479248046875	-0.340240478515625	1.0067176906660642
320.0	60.0	-2.748291015625	-0.4578819274902344	2.78617288876467
320.0	80.0	-1.66168212890625	-0.14734649658203125	1.6682021722745135
320.0	100.0	-0.98931884765625	0.0338287353515625	0.9898970480122549
320.0	120.0	-0.68017578125	0.01902008056640625	0.6804416630864107
320.0	140.0	-0.47918701171875	0.0045318603515625	0.4792084410339529
320.0	160.0	-0.440582275390625	0.06939697265625	0.4460142163678562
320.0	180.0	-0.295867919921875	0.0453948974609375	0.2993301233661358
320.0	200.0	-0.135498046875	0.16571044921875	0.2140553052069012
320.0	220.0	0.02618408203125	0.3119049072265625	0.31300204041480273
320.0	240.0	0.38775634765625	0.327667236328125	0.5076620952076548
320.0	260.0	0.761871337890625	0.039520263671875	0.7628956591434672
320.0	280.0	0.989227294921875	-0.2119140625	1.0116709993390658
320.0	300.0	0.85870361328125	-0.380523681640625	0.9392391430043843
320.0	320.0	0.70086669921875	-0.555694580078125	0.8944331145490921
320.0	340.0	0.39111328125	-0.74884033203125	0.8448262789750414
320.0	360.0	0.004974365234375	-0.961822509765625	0.9618353729206109
320.0	380.0	-0.238525390625	-1.12713623046875	1.1520982787974783
320.0	400.0	-0.52593994140625	-1.182373046875	1.294070648744836
320.0	420.0	-0.68701171875	-1.234344482421875	1.412654028056819
320.0	440.0	-0.679779052734375	-1.2098388671875	1.3877354377164177
320.0	460.0	-0.789031982421875	-1.16595458984375	1.407842880033955
320.0	480.0	-0.7354736328125	-1.147125244140625	1.3626510155968419
320.0	500.0	-0.65362548828125	-1.143646240234375	1.3172520646152446
320.0	520.0	-0.741241455078125	-1.2095947265625	1.4186466428445617
320.0	540.0	-0.88494873046875	-1.3138427734375	1.5840824122728572
320.0	560.0	-1.10284423828125	-1.3309326171875	1.7284811382840481
320.0	580.0	-1.372222900390625	-1.623046875	2.125388634298143
320.0	600.0	-1.72454833984375	-1.281005859375	2.1482651112492883
320.0	620.0	-1.36083984375	-1.594482421875	2.096248857842477
320.0	640.0	-1.327301025390625	-1.699462890625	2.156363171781248
320.0	660.0	-1.05810546875	-1.6510009765625	1.9609669572965747
320.0	680.0	-0.85400390625	-1.967041015625	2.144428368829626
320.0	700.0	-0.58807373046875	-2.7025146484375	2.7657577872052888
320.0	720.0	-0.595367431640625	-2.41845703125	2.49066191817776
320.0	740.0	-0.739227294921875	-2.5113525390625	2.6178900987270604
320.0	760.0	-0.68798828125	-2.55712890625	2.64806271041995
320.0	780.0	-0.774658203125	-2.1455078125	2.2810741121601876
320.0	800.0	-0.73602294921875	-2.3389892578125	2.4520604662077434
340.0	0.0	-1.115997314453125	-1.9369996786117554	2.235490496693876
340.0	20.0	-1.78521728515625	-1.5244312286376953	2.3475287700189074
340.0	40.0	-2.2520751953125	-0.5736923217773438	2.323997755035085
340.0	60.0	-2.380615234375	-0.2762184143066406	2.3965862193003638
340.0	80.0	-1.49462890625	-0.05551910400390625	1.4956597000345593
340.0	100.0	-1.019287109375	0.07195281982421875	1.0218235755837206
340.0	120.0	-0.778167724609375	0.0360260009765625	0.7790012069118348
340.0	140.0	-0.746612548828125	-0.021636962890625	0.746926004521706
340.0	160.0	-0.7113037109375	0.01739501953125	0.7115163778142786
340.0	180.0	-0.552490234375	-0.00897216796875	0.5525630813561487
340.0	200.0	-0.308319091796875	0.100921630859375	0.3244161493233125
340.0	220.0	-0.0401611328125	0.2475738525390625	0.25081014542840313
340.0	240.0	0.403411865234375	0.4697418212890625	0.6191918213928888
340.0	260.0	0.754730224609375	0.157745361328125	0.771039111173654
340.0	280.0	1.1131591796875	-0.081024169921875	1.1161040612031106
340.0	300.0	1.01812744140625	-0.335418701171875	1.0719557789574459
340.0	320.0	0.76812744140625	-0.524749755859375	0.9302591426671311
340.0	340.0	0.5262451171875	-0.75567626953125	0.9208585926711832
340.0	360.0	0.18328857421875	-0.995025634765625	1.0117661366540576
340.0	380.0	-0.1160888671875	-1.170379638671875	1.17612292032023
340.0	400.0	-0.311248779296875	-1.27496337890625	1.312405204258897
340.0	420.0	-0.59332275390625	-1.079803466796875	1.2320744365538336
340.0	440.0	-0.63702392578125	-0.9281005859375	1.125686537023201
340.0	460.0	-0.558135986328125	-0.9183349609375	1.0746417448222214
340.0	480.0	-0.4967041015625	-0.87261962890625	1.0040816606538991
340.0	500.0	-0.644989013671875	-1.060638427734375	1.2413559933170923
340.0	520.0	-0.755035400390625	-1.2215576171875	1.4360645765256639
340.0	540.0	-1.073516845703125	-1.232666015625	1.6345959513241184
340.0	560.0	-1.37518310546875	-1.2154541015625	1.8353357312959881
340.0	580.0	-1.747589111328125	-1.423583984375	2.254031735047585
340.0	600.0	-2.140869140625	-1.205078125	2.4567323754601236
340.0	620.0	-1.6236572265625	-1.62890625	2.2999126854421434
340.0	640.0	-1.50311279296875	-1.7337646484375	2.2946215209829104
340.0	660.0	-1.222442626953125	-1.7239990234375	2.1134187017733876
340.0	680.0	-0.704681396484375	-1.9451904296875	2.0688986631294948
340.0	700.0	-0.543792724609375	-2.6873779296875	2.7418443909729016
340.0	720.0	-0.53167724609375	-2.4501953125	2.5072171352738493
340.0	740.0	-0.60821533203125	-2.449951171875	2.5243190437600336
340.0	760.0	-0.636932373046875	-2.4091796875	2.491952971967513
340.0	780.0	-0.673828125	-2.1207275390625	2.225203279922781
340.0	800.0	-0.619842529296875	-2.0362548828125	2.1285062153780276
360.0	0.0	-1.611572265625	-2.4338159561157227	2.9190110098413786
360.0	20.0	-2.602325439453125	-1.5950756072998047	3.0522719219997
360.0	40.0	-2.765838623046875	-0.5811958312988281	2.8262434224703594
360.0	60.0	-1.87939453125	-0.19864654541015625	1.8898635543593607
360.0	80.0	-1.253570556640625	0.0204925537109375	1.253738044901678
360.0	100.0	-1.146820068359375	0.0717010498046875	1.1490593151508306
360.0	120.0	-1.044464111328125	0.02243804931640625	1.04470509997299
360.0	140.0	-1.06927490234375	-0.0251312255859375	1.0695701918442226
360.0	160.0	-1.0223388671875	-0.007720947265625	1.0223680219905644
360.0	180.0	-0.85028076171875	0.01287841796875	0.8503782848817316
360.0	200.0	-0.51806640625	0.0584716796875	0.5213556738065365
360.0	220.0	-0.141510009765625	0.2234649658203125	0.26450269150415223
360.0	240.0	0.330841064453125	0.62957763671875	0.7112129150858013
360.0	260.0	0.697174072265625	0.239776611328125	0.737254712008973
360.0	280.0	0.8297119140625	-0.244964599609375	0.8651182089165843
360.0	300.0	0.87738037109375	-0.5181884765625	1.018977729306569
360.0	320.0	0.758636474609375	-0.762603759765625	1.0756829435369921
360.0	340.0	0.601043701171875	-0.983856201171875	1.1529208798971156
360.0	360.0	0.481658935546875	-1.12811279296875	1.2266351551508308
360.0	380.0	0.3270263671875	-1.153717041015625	1.1991702362741092
360.0	400.0	0.09930419921875	-1.3909912109375	1.3945314169597793
360.0	420.0	-0.401092529296875	-0.940643310546875	1.022587431339907
360.0	440.0	-0.637786865234375	-0.5947265625	0.87205032515822
360.0	460.0	-0.721099853515625	-0.581787109375	0.9265318339782903
360.0	480.0	-0.802398681640625	-0.559844970703125	0.9784017761227726
360.0	500.0	-0.916168212890625	-0.89111328125	1.2780637990066628
360.0	520.0	-0.957672119140625	-1.1455078125	1.4930921057583255
360.0	540.0	-1.17462158203125	-1.1798095703125	1.6648382753812943
360.0	560.0	-1.363067626953125	-1.173828125	1.798840132610077
360.0	580.0	-1.461944580078125	-1.2977294921875	1.9548360008228394
360.0	600.0	-1.787872314453125	-1.026123046875	2.061411147761651
360.0	620.0	-1.6351318359375	-1.6990966796875	2.3580894062400235
360.0	640.0	-1.493896484375	-1.8037109375	2.3420290032544675
360.0	660.0	-1.462860107421875	-1.8509521484375	2.3592336784837014
360.0	680.0	-0.756927490234375	-2.05322265625	2.1883012821846117
360.0	700.0	-0.454864501953125	-2.6346435546875	2.6736208361309295
360.0	720.0	-0.37603759765625	-2.42822265625	2.457166975029758
360.0	740.0	-0.399871826171875	-2.368408203125	2.4019273290413725
360.0	760.0	-0.178466796875	-1.630126953125	1.6398671534278069
360.0	780.0	-0.440399169921875	-1.169677734375	1.2498389620909205
360.0	800.0	-0.7391357421875	-0.84521484375	1.1228133315357471
380.0	0.0	-1.97979736328125	-1.5566391944885254	2.5184763611106766
380.0	20.0	-2.107421875	-0.9270191192626953	2.3023013283901608
380.0	40.0	-2.142333984375	-0.4037132263183594	2.1800411165187783
380.0	60.0	-1.497894287109375	-0.0457916259765625	1.4985940639027235
380.0	80.0	-1.16845703125	0.08528900146484375	1.1715656394963252
380.0	100.0	-1.22125244140625	0.08924102783203125	1.2245086715451399
380.0	120.0	-1.200836181640625	0.04279327392578125	1.2015984351814557
380.0	140.0	-1.1998291015625	0.002899169921875	1.1998326042171517
380.0	160.0	-1.202484130859375	0.0216064453125	1.2026782293895855
380.0	180.0	-1.12420654296875	0.0619354248046875	1.1259113411363637
380.0	200.0	-0.842132568359375	0.102508544921875	0.8483485512886537
380.0	220.0	-0.466094970703125	0.2898712158203125	0.5488805366160228
380.0	240.0	0.086212158203125	0.66265869140625	0.6682432771964746
380.0	260.0	0.296600341796875	0.175140380859375	0.3444501644092945
380.0	280.0	-0.114471435546875	-0.0506591796875	0.12518011840053822
380.0	300.0	-0.1240234375	-0.205413818359375	0.2399513488653371
380.0	320.0	-0.23675537109375	-0.442779541015625	0.5021024075661725
380.0	340.0	-0.4063720703125	-0.673065185546875	0.786228340576271
380.0	360.0	-0.334503173828125	-0.75030517578125	0.8214926841458914
380.0	380.0	-0.126495361328125	-0.948211669921875	0.9566119628216886
380.0	400.0	-0.41357421875	-1.371368408203125	1.4323738846517153
380.0	420.0	-0.53228759765625	-0.828033447265625	0.984362472064664
380.0	440.0	-0.70672607421875	-0.6033935546875	0.9292715027477509
380.0	460.0	-0.84197998046875	-0.549835205078125	1.0056087908592786
380.0	480.0	-0.97698974609375	-0.512847900390625	1.1034137632399745
380.0	500.0	-1.014862060546875	-0.700042724609375	1.2328847546368502
380.0	520.0	-0.983489990234375	-1.091796875	1.4694464866578083
380.0	540.0	-0.994384765625	-1.178466796875	1.5419419747331313
380.0	560.0	-1.074798583984375	-1.1561279296875	1.5785511667153278
380.0	580.0	-1.1148681640625	-1.1920166015625	1.632125792223351
380.0	600.0	-1.25665283203125	-1.055419921875	1.6410629335107145
380.0	620.0	-1.59722900390625	-1.6927490234375	2.3273460738076666
380.0	640.0	-1.665283203125	-1.8404541015625	2.482023256653428
380.0	660.0	-1.747039794921875	-1.9315185546875	2.604402421313334
380.0	680.0	-0.961395263671875	-2.096435546875	2.306365724513741
380.0	700.0	-0.30560302734375	-2.5902099609375	2.6081757709290816
380.0	720.0	-0.224212646484375	-2.3994140625	2.4098670407651706
380.0	740.0	0.093536376953125	-2.104736328125	2.106813723313626
380.0	760.0	0.156646728515625	-1.009033203125	1.0211200725494263
380.0	780.0	-0.616607666015625	-0.5716552734375	0.8408298076532131
380.0	800.0	-1.329315185546875	-0.2861328125	1.359761320568681
400.0	0.0	-2.62152099609375	-1.0970364809036255	2.8418060055876047
400.0	20.0	-1.989715576171875	-0.6736564636230469	2.100662063503334
400.0	40.0	-1.661468505859375	-0.35193634033203125	1.698333531320891
400.0	60.0	-1.075531005859375	0.032543182373046875	1.0760232354758164
400.0	80.0	-1.02020263671875	0.12551116943359375	1.0278941937867332
400.0	100.0	-1.153411865234375	0.10729217529296875	1.1583913594906246
400.0	120.0	-1.176300048828125	0.07520294189453125	1.1787015259779048
400.0	140.0	-1.21539306640625	0.04248046875	1.2161352293612775
400.0	160.0	-1.21478271484375	0.0601654052734375	1.2162717296208396
400.0	180.0	-1.21051025390625	0.1309661865234375	1.2175743167563389
400.0	200.0	-1.054168701171875	0.1725311279296875	1.0681941025090376
400.0	220.0	-0.725616455078125	0.3593902587890625	0.8097410684858549
400.0	240.0	-0.398193359375	0.5584869384765625	0.6859049583574036
400.0	260.0	-0.235382080078125	-0.1005859375	0.25597315180436164
400.0	280.0	-0.599639892578125	-0.12091064453125	0.6117085782724218
400.0	300.0	-1.0626220703125	0.029022216796875	1.063018322223577
400.0	320.0	-1.2791748046875	-0.053802490234375	1.2803057794537693
400.0	340.0	-1.48040771484375	-0.1458740234375	1.4875773031620032
400.0	360.0	-1.468048095703125	-0.20684814453125	1.4825489422591056
400.0	380.0	-0.30072021484375	-0.4727783203125	0.5603141866606449
400.0	400.0	-0.469390869140625	-1.11322021484375	1.2081336990454974
400.0	420.0	-0.620086669921875	-0.666748046875	0.9105275592899028
400.0	440.0	-0.87738037109375	-0.635009765625	1.083066811429343
400.0	460.0	-0.990814208984375	-0.588104248046875	1.1522063197605337
400.0	480.0	-1.190093994140625	-0.55389404296875	1.312677540649589
400.0	500.0	-1.258056640625	-0.8118896484375	1.4972879857464387
400.0	520.0	-1.13604736328125	-1.119384765625	1.59487487444364
400.0	540.0	-1.012237548828125	-1.19970703125	1.5696884455484341
400.0	560.0	-0.865081787109375	-1.1676025390625	1.4531559405698848
400.0	580.0	-0.603759765625	-1.08056640625	1.2378003122085546
400.0	600.0	-0.362762451171875	-0.974853515625	1.0401615128943433
400.0	620.0	-0.796875	-1.642578125	1.8256704692669803
400.0	640.0	-0.952880859375	-1.8153076171875	2.0502008870308774
400.0	660.0	-1.414093017578125	-1.9681396484375	2.4234753429970963
400.0	680.0	-1.100067138671875	-2.1177978515625	2.3864650531001845
400.0	700.0	-0.65673828125	-2.6724853515625	2.7519962071876742
400.0	720.0	-0.425384521484375	-2.3983154296875	2.4357481173954807
400.0	740.0	0.3768310546875	-1.8157958984375	1.854485478120371
400.0	760.0	-0.458770751953125	-0.2911376953125	0.5433523354873059
400.0	780.0	-1.50311279296875	0.0362548828125	1.503549960897231
400.0	800.0	-2.156707763671875	0.21435546875	2.1673339947653596
420.0	0.0	-0.537506103515625	-0.8734680414199829	1.0256018870393184
420.0	20.0	-0.59527587890625	-0.5066108703613281	0.7816699725433176
420.0	40.0	-0.6429443359375	-0.2898674011230469	0.7052662825826442
420.0	60.0	-0.677337646484375	0.1463165283203125	0.6929609035181573
420.0	80.0	-0.872161865234375	0.19916534423828125	0.8946134100910053
420.0	100.0	-1.11138916015625	0.170196533203125	1.1243454652495277
420.0	120.0	-1.19720458984375	0.13832855224609375	1.2051695392389579
420.0	140.0	-1.21282958984375	0.1098175048828125	1.2177912376016036
420.0	160.0	-1.2506103515625	0.1142120361328125	1.2558147318107407
420.0	180.0	-1.23291015625	0.1955108642578125	1.2483156457512004
420.0	200.0	-1.23797607421875	0.228515625	1.258890047306439
420.0	220.0	-1.225738525390625	0.4365234375	1.3011485864856482
420.0	240.0	-0.858062744140625	0.5126800537109375	0.999556156679148
420.0	260.0	-0.554412841796875	0.068206787109375	0.5585926646108686
420.0	280.0	-0.8087158203125	0.101654052734375	0.8150796430171979
420.0	300.0	-1.145538330078125	0.204803466796875	1.1637020777201517
420.0	320.0	-1.315338134765625	0.20562744140625	1.3313140326113875
420.0	340.0	-1.657196044921875	0.23577880859375	1.6738848161945294
420.0	360.0	-1.455596923828125	0.267547607421875	1.4799811238306622
420.0	380.0	-0.1810302734375	0.1373291015625	0.22722509112512082
420.0	400.0	-0.486236572265625	-0.5384521484375	0.7255044592320463
420.0	420.0	-0.54815673828125	-0.44775390625	0.7077848333252647
420.0	440.0	-0.8251953125	-0.543670654296875	0.9881928375148066
420.0	460.0	-1.22259521484375	-0.5897216796875	1.357391144384065
420.0	480.0	-1.55413818359375	-0.593719482421875	1.663685161775322
420.0	500.0	-1.628692626953125	-0.721954345703125	1.7815324163121755
420.0	520.0	-1.357666015625	-1.0604248046875	1.7227181360801846
420.0	540.0	-0.636566162109375	-1.1673583984375	1.329639841891489
420.0	560.0	-0.04339599609375	-1.08349609375	1.08436478993394
420.0	580.0	0.262542724609375	-0.949951171875	0.9855637529820178
420.0	600.0	0.168792724609375	-0.9976806640625	1.0118585332571186
420.0	620.0	-0.90252685546875	-1.666259765625	1.8949871586327411
420.0	640.0	-1.426666259765625	-1.85302734375	2.338607909299637
420.0	660.0	-1.853118896484375	-2.0087890625	2.732998928306979
420.0	680.0	-1.95849609375	-2.142578125	2.9028172472552463
420.0	700.0	-1.54522705078125	-2.80078125	3.198765738346227
420.0	720.0	-0.497406005859375	-2.016357421875	2.076802828247153
420.0	740.0	0.228790283203125	-1.319091796875	1.3387860778597462
420.0	760.0	-1.4736328125	0.208740234375	1.488343425262997
420.0	780.0	-2.16961669921875	0.38330078125	2.2032149487591366
420.0	800.0	-2.679168701171875	0.4678955078125	2.7197189442238527
440.0	0.0	0.311920166015625	-0.28529787063598633	0.4227162936966625
440.0	20.0	0.2740478515625	-0.24293136596679688	0.36622107191765446
440.0	40.0	0.161163330078125	-0.1290740966796875	0.20647939702437137
440.0	60.0	0.184844970703125	0.26149749755859375	0.3202321102320095
440.0	80.0	-0.377838134765625	0.2869873046875	0.4744716736908143
440.0	100.0	-0.86724853515625	0.23851776123046875	0.8994502455128112
440.0	120.0	-1.053070068359375	0.20880889892578125	1.0735724126229287
440.0	140.0	-1.0992431640625	0.1812591552734375	1.1140872565057804
440.0	160.0	-1.117401123046875	0.183746337890625	1.132408047690687
440.0	180.0	-1.196380615234375	0.2725677490234375	1.227036981641664
440.0	200.0	-1.55316162109375	0.3543548583984375	1.5930719967751432
440.0	220.0	-1.859527587890625	0.646484375	1.9687013225081824
440.0	240.0	-1.354583740234375	0.6514434814453125	1.5030887261984696
440.0	260.0	-0.8662109375	0.260833740234375	0.9046301057831772
440.0	280.0	-1.328277587890625	0.31329345703125	1.3647249322523307
440.0	300.0	-1.549652099609375	0.366302490234375	1.592356475220184
440.0	320.0	-1.68170166015625	0.378021240234375	1.7236648548487095
440.0	340.0	-2.1646728515625	0.40869140625	2.2029156179559686
440.0	360.0	-1.99517822265625	0.52117919921875	2.06212606255293
440.0	380.0	-0.443328857421875	0.443389892578125	0.6270048426156104
440.0	400.0	-0.75115966796875	-0.153228759765625	0.766628919101174
440.0	420.0	-0.653411865234375	-0.101470947265625	0.6612438421399841
440.0	440.0	-0.67266845703125	-0.281768798828125	0.7292986419004542
440.0	460.0	-0.9383544921875	-0.37994384765625	1.0123568937782252
440.0	480.0	-1.084014892578125	-0.361297607421875	1.1426391593411873
440.0	500.0	-1.185882568359375	-0.430389404296875	1.261567479475294
440.0	520.0	-1.0491943359375	-0.742919921875	1.2855888786397025
440.0	540.0	-0.589813232421875	-0.906982421875	1.0818949869234913
440.0	560.0	-0.060791015625	-0.8963623046875	0.8984213537340959
440.0	580.0	0.293670654296875	-0.804443359375	0.8563711646463174
440.0	600.0	-0.0130615234375	-0.9930419921875	0.9931278878584707
440.0	620.0	-1.00299072265625	-1.572509765625	1.8651480779607015
440.0	640.0	-1.526336669921875	-1.8394775390625	2.3902680282059645
440.0	660.0	-1.920074462890625	-2.0423583984375	2.8031970624115803
440.0	680.0	-2.05242919921875	-2.2113037109375	3.017006748386831
440.0	700.0	-1.547882080078125	-2.6632080078125	3.0803596911243347
440.0	720.0	-0.004608154296875	-1.498291015625	1.4982981020439883
440.0	740.0	0.131378173828125	-0.7003173828125	0.7125339719815208
440.0	760.0	-1.709320068359375	0.492919921875	1.7789730592331505
440.0	780.0	-2.4483642578125	0.609375	2.52305874476968
440.0	800.0	-3.097930908203125	0.68310546875	3.1723507046725454
460.0	0.0	0.4307861328125	-0.05141019821166992	0.43384294474350055
460.0	20.0	0.42352294921875	-0.06187248229980469	0.4280185656964982
460.0	40.0	0.38726806640625	-0.02066802978515625	0.387819188170513
460.0	60.0	0.721282958984375	0.3385581970214844	0.7967877758171832
460.0	80.0	0.548919677734375	0.4089813232421875	0.6845279653636809
460.0	100.0	-0.077117919921875	0.342926025390625	0.3514903020899557
460.0	120.0	-0.544921875	0.29039764404296875	0.61747116654887
460.0	140.0	-0.79620361328125	0.264801025390625	0.8390826996488753
460.0	160.0	-0.938934326171875	0.2614898681640625	0.9746664147370072
460.0	180.0	-1.064605712890625	0.296630859375	1.1051584459492254
460.0	200.0	-1.528564453125	0.351531982421875	1.5684654991496574
460.0	220.0	-1.99432373046875	0.5642242431640625	2.0726012975207873
460.0	240.0	-1.71417236328125	0.6555023193359375	1.8352302802896479
460.0	260.0	-1.204925537109375	0.407196044921875	1.2718703428330789
460.0	280.0	-1.417816162109375	0.417938232421875	1.4781322794860001
460.0	300.0	-1.512939453125	0.473175048828125	1.5852067422439486
460.0	320.0	-1.546539306640625	0.4788818359375	1.6189847558810848
460.0	340.0	-1.804412841796875	0.450775146484375	1.8598666447703942
460.0	360.0	-1.70050048828125	0.68951416015625	1.8349745741292298
460.0	380.0	-0.439178466796875	0.701171875	0.8273570716377963
460.0	400.0	-0.69903564453125	0.254852294921875	0.7440433620106871
460.0	420.0	-0.693572998046875	0.26739501953125	0.7433327653815941
460.0	440.0	-0.6595458984375	0.06268310546875	0.6625178970087793
460.0	460.0	-0.65399169921875	-0.102386474609375	0.6619578029073788
460.0	480.0	-0.676605224609375	-0.151123046875	0.6932768604716922
460.0	500.0	-0.669708251953125	-0.26641845703125	0.7207551158202226
460.0	520.0	-0.6624755859375	-0.4932861328125	0.8259570877402441
460.0	540.0	-0.34033203125	-0.6474609375	0.7314585135762177
460.0	560.0	-0.024993896484375	-0.6820068359375	0.682464665112379
460.0	580.0	0.2071533203125	-0.582275390625	0.6180268025288139
460.0	600.0	0.0152587890625	-0.712646484375	0.7128098219972148
460.0	620.0	-0.8424072265625	-1.07861328125	1.3685965606611814
460.0	640.0	-1.43096923828125	-1.4974365234375	2.0712288870696565
460.0	660.0	-1.798065185546875	-1.8795166015625	2.6010807498085806
460.0	680.0	-1.91717529296875	-1.957275390625	2.739797083492874
460.0	700.0	-0.964569091796875	-1.415771484375	1.7131265069513224
460.0	720.0	-0.040313720703125	-0.4161376953125	0.4180858494818124
460.0	740.0	-0.273101806640625	-0.1112060546875	0.29487519968544756
460.0	760.0	-1.588653564453125	0.7091064453125	1.7397275932264076
460.0	780.0	-2.2557373046875	0.765869140625	2.38220618929607
460.0	800.0	-3.073638916015625	0.83984375	3.1863134984586448
480.0	0.0	0.326385498046875	0.04695606231689453	0.329745909942208
480.0	20.0	0.071044921875	0.09613037109375	0.11953421757324109
480.0	40.0	0.045074462890625	0.11475372314453125	0.12328878367641583
480.0	60.0	0.148773193359375	0.3257865905761719	0.35814852458385504
480.0	80.0	0.1207275390625	0.45381927490234375	0.4696031015240173
480.0	100.0	0.178314208984375	0.459503173828125	0.4928885511795171
480.0	120.0	-0.063568115234375	0.38123321533203125	0.3864966620125582
480.0	140.0	-0.336700439453125	0.363433837890625	0.4954304597537747
480.0	160.0	-0.666961669921875	0.3624114990234375	0.7590651907243482
480.0	180.0	-0.900543212890625	0.3204803466796875	0.9558690971525872
480.0	200.0	-1.291259765625	0.2647247314453125	1.318116446206754
480.0	220.0	-1.843414306640625	0.4184722900390625	1.8903162072674173
480.0	240.0	-1.66412353515625	0.5868072509765625	1.7645537368013493
480.0	260.0	-1.2081298828125	0.586395263671875	1.3429211514461126
480.0	280.0	-1.316741943359375	0.61871337890625	1.454859302695423
480.0	300.0	-1.314544677734375	0.605865478515625	1.4474462642242505
480.0	320.0	-1.28662109375	0.597320556640625	1.4185153105511101
480.0	340.0	-1.41436767578125	0.483245849609375	1.4946445977086131
480.0	360.0	-0.99896240234375	0.600799560546875	1.165712654666541
480.0	380.0	-0.1925048828125	0.7867431640625	0.8099524282979391
480.0	400.0	-0.4542236328125	0.493194580078125	0.6704923582143371
480.0	420.0	-0.453369140625	0.54486083984375	0.7088137360874771
480.0	440.0	-0.49615478515625	0.3643798828125	0.6155828699954994
480.0	460.0	-0.4332275390625	0.204833984375	0.47921087399712425
480.0	480.0	-0.301361083984375	0.095184326171875	0.3160356924289271
480.0	500.0	-0.23388671875	-0.084625244140625	0.24872561016811676
480.0	520.0	-0.032440185546875	-0.301513671875	0.30325378804865877
480.0	540.0	0.17431640625	-0.3885498046875	0.42586049383643165
480.0	560.0	0.224395751953125	-0.4805908203125	0.5303970117404981
480.0	580.0	0.22198486328125	-0.43603515625	0.48928921612064696
480.0	600.0	-0.260589599609375	-0.6318359375	0.6834644038580783
480.0	620.0	-0.962127685546875	-0.9130859375	1.3264296485513434
480.0	640.0	-1.446929931640625	-1.328369140625	1.9642226963464058
480.0	660.0	-1.28265380859375	-0.95263671875	1.597722601270577
480.0	680.0	-1.0491943359375	0.2645263671875	1.0820272424947293
480.0	700.0	-1.123565673828125	2.2481689453125	2.5132973222586235
480.0	720.0	0.153717041015625	0.10107421875	0.1839699062198005
480.0	740.0	-0.13323974609375	0.0653076171875	0.14838434823739333
480.0	760.0	0.085784912109375	0.7344970703125	0.7394896871784344
480.0	780.0	0.006134033203125	0.7232666015625	0.7232926125014033
480.0	800.0	-0.142364501953125	0.731201171875	0.7449314097067827
500.0	0.0	-0.1102294921875	0.1407792568206787	0.17879972063428046
500.0	20.0	-0.24908447265625	0.14962196350097656	0.29056807546654145
500.0	40.0	-0.364654541015625	0.14525222778320312	0.39251897273800623
500.0	60.0	-0.39910888671875	0.16199111938476562	0.43073080481596554
500.0	80.0	-0.45428466796875	0.24675750732421875	0.5169756541388959
500.0	100.0	-0.4671630859375	0.34332275390625	0.5797515521431741
500.0	120.0	-0.32757568359375	0.392242431640625	0.5110381137070532
500.0	140.0	0.049224853515625	0.5042266845703125	0.5066237614210413
500.0	160.0	0.3724365234375	0.61590576171875	0.7197561193269323
500.0	180.0	-0.238128662109375	0.4322357177734375	0.49349060319029336
500.0	200.0	-0.4476318359375	0.26397705078125	0.5196711882372772
500.0	220.0	-0.828582763671875	0.3795318603515625	0.9113692057975408
500.0	240.0	-1.222076416015625	0.5744171142578125	1.3503428408126092
500.0	260.0	-0.968414306640625	0.835479736328125	1.2790045578969433
500.0	280.0	-1.30218505859375	0.809356689453125	1.5332136764284783
500.0	300.0	-1.362701416015625	0.69879150390625	1.5314257132301743
500.0	320.0	-1.284332275390625	0.63128662109375	1.43109475283156
500.0	340.0	-1.324462890625	0.37078857421875	1.3753858060245874
500.0	360.0	-0.694580078125	0.29339599609375	0.7540044399418182
500.0	380.0	0.16253662109375	0.510467529296875	0.5357193777184368
500.0	400.0	-0.3309326171875	0.54119873046875	0.6343598844343447
500.0	420.0	-0.414642333984375	0.74359130859375	0.8513849301862088
500.0	440.0	-0.372772216796875	0.59088134765625	0.6986414621418647
500.0	460.0	-0.253875732421875	0.514190673828125	0.5734500297014246
500.0	480.0	0.01104736328125	0.4024658203125	0.4026174123846129
500.0	500.0	0.2685546875	0.176025390625	0.3211020995305177
500.0	520.0	0.502838134765625	0.03076171875	0.5037781983323881
500.0	540.0	0.53753662109375	-0.0611572265625	0.5410044596652626
500.0	560.0	0.686737060546875	-0.182861328125	0.7106659240826179
500.0	580.0	0.35723876953125	-0.174560546875	0.3976064926299627
500.0	600.0	0.0177001953125	-0.2939453125	0.29447774729989923
500.0	620.0	0.01470947265625	-0.2015380859375	0.20207416625876773
500.0	640.0	0.16162109375	-0.031494140625	0.16466104226153058
500.0	660.0	0.234771728515625	0.248779296875	0.3420656414547268
500.0	680.0	0.303314208984375	0.4578857421875	0.5492347970316656
500.0	700.0	0.186279296875	0.8663330078125	0.8861336563237499
500.0	720.0	0.829345703125	0.261962890625	0.8697349316639561
500.0	740.0	0.25341796875	0.33935546875	0.42353606818771433
500.0	760.0	0.261383056640625	0.9500732421875	0.9853731617105593
500.0	780.0	0.1146240234375	0.942138671875	0.9490858463760744
500.0	800.0	-0.02996826171875	0.9498291015625	0.9503017514902672
520.0	0.0	-0.79022216796875	0.35338521003723145	0.865639752681385
520.0	20.0	-0.6055908203125	0.2725105285644531	0.6640799875205127
520.0	40.0	-0.55755615234375	0.23872756958007812	0.6065143984226409
520.0	60.0	-0.488037109375	0.2555046081542969	0.5508745999909476
520.0	80.0	-0.5599365234375	0.23030853271484375	0.6054510141378394
520.0	100.0	-0.5616455078125	0.28521728515625	0.6299163247589815
520.0	120.0	-0.38165283203125	0.44998931884765625	0.5900417538398881
520.0	140.0	0.27093505859375	0.6501007080078125	0.7042987551653473
520.0	160.0	1.16802978515625	0.9600982666015625	1.5119795833752123
520.0	180.0	0.69415283203125	0.6309356689453125	0.9380447604269605
520.0	200.0	0.46160888671875	0.4424591064453125	0.6394160032202104
520.0	220.0	0.3607177734375	0.5482940673828125	0.6563106706437857
520.0	240.0	0.0833740234375	0.6690673828125	0.6742420859956202
520.0	260.0	-0.09881591796875	0.97998046875	0.9849498996271213
520.0	280.0	-0.25506591796875	1.012969970703125	1.0445892896519335
520.0	300.0	-0.4267578125	0.89105224609375	0.9879758781460719
520.0	320.0	-0.44830322265625	0.71270751953125	0.8419784960676646
520.0	340.0	-0.25634765625	0.399017333984375	0.4742667537208005
520.0	360.0	0.60015869140625	0.240997314453125	0.6467380926187052
520.0	380.0	0.779052734375	0.082672119140625	0.7834269858897931
520.0	400.0	0.4686279296875	0.5108642578125	0.6932491805934637
520.0	420.0	0.15997314453125	0.9185791015625	0.9324049403550937
520.0	440.0	-0.0557861328125	0.9093017578125	0.9110114046350223
520.0	460.0	0.1141357421875	0.935943603515625	0.9428771906279761
520.0	480.0	0.3494873046875	0.7459716796875	0.823780992153572
520.0	500.0	0.679931640625	0.524871826171875	0.858951378037199
520.0	520.0	1.35174560546875	0.496337890625	1.4399887095300963
520.0	540.0	1.1553955078125	0.303466796875	1.1945839762356087
520.0	560.0	1.38714599609375	0.1258544921875	1.392843626428572
520.0	580.0	0.90264892578125	0.11279296875	0.9096688062220684
520.0	600.0	0.8436279296875	0.1248779296875	0.852820368584061
520.0	620.0	0.58087158203125	0.248779296875	0.6319042121754741
520.0	640.0	0.3785400390625	0.3316650390625	0.5032834780814572
520.0	660.0	0.21441650390625	0.5438232421875	0.584566639392553
520.0	680.0	0.09857177734375	0.6744384765625	0.6816037367537326
520.0	700.0	0.4658203125	0.3311767578125	0.5715475557228785
520.0	720.0	2.32733154296875	-1.974609375	3.0521392980555775
520.0	740.0	0.358154296875	0.5206298828125	0.6319256089504389
520.0	760.0	0.316162109375	1.1348876953125	1.1781037986426184
520.0	780.0	0.1539306640625	1.129150390625	1.1395943374672026
520.0	800.0	0.00140380859375	1.1319580078125	1.1319588782855197
540.0	0.0	-1.35247802734375	0.48988962173461914	1.438467467804166
540.0	20.0	-0.97412109375	0.3569793701171875	1.037471048260124
540.0	40.0	-0.7808837890625	0.3090095520019531	0.8398014022666638
540.0	60.0	-0.632080078125	0.2736663818359375	0.6887804539253994
540.0	80.0	-0.64739990234375	0.2017974853515625	0.678121566276218
540.0	100.0	-0.69403076171875	0.12631988525390625	0.7054327832064997
540.0	120.0	-0.64398193359375	0.16240692138671875	0.6641451188629311
540.0	140.0	-0.4620361328125	0.35357666015625	0.5818022367021104
540.0	160.0	0.29290771484375	0.822540283203125	0.8731365568494224
540.0	180.0	0.4085693359375	0.6499481201171875	0.7676988088516719
540.0	200.0	0.35198974609375	0.480712890625	0.5958033774393914
540.0	220.0	0.428955078125	0.5829925537109375	0.7237974694150465
540.0	240.0	0.4683837890625	0.7526397705078125	0.8864818091797468
540.0	260.0	0.34893798828125	1.005157470703125	1.0640015322244933
540.0	280.0	0.056884765625	1.072052001953125	1.0735601387215876
540.0	300.0	-0.202392578125	1.00732421875	1.027455516000757
540.0	320.0	-0.351806640625	0.780029296875	0.8556948149726951
540.0	340.0	-0.07794189453125	0.440521240234375	0.4473632774611171
540.0	360.0	1.05572509765625	0.113555908203125	1.0618146853896564
540.0	380.0	1.825439453125	-1.2872314453125	2.2336503734529733
540.0	400.0	1.86212158203125	0.28448486328125	1.8837272689279403
540.0	420.0	1.62664794921875	0.963775634765625	1.8907265864914071
540.0	440.0	1.378173828125	1.09332275390625	1.7591809869191581
540.0	460.0	1.93182373046875	1.58612060546875	2.4995442585989056
540.0	480.0	1.98828125	1.280731201171875	2.3650654829743543
540.0	500.0	2.34661865234375	0.994232177734375	2.548551887399987
540.0	520.0	3.48712158203125	1.607177734375	3.839666287288374
540.0	540.0	1.84381103515625	0.570556640625	1.930070986654441
540.0	560.0	1.39349365234375	0.385009765625	1.4457029704434246
540.0	580.0	1.12042236328125	0.3704833984375	1.1800865310046296
540.0	600.0	0.923095703125	0.36376953125	0.992186448704921
540.0	620.0	0.659912109375	0.4185791015625	0.7814681416184742
540.0	640.0	2.38470458984375	-2.9632568359375	3.803643918212136
540.0	660.0	5.19842529296875	-8.507568359375	9.97007246292703
540.0	680.0	4.793701171875	-6.6787109375	8.22099450869041
540.0	700.0	4.63702392578125	-5.9461669921875	7.540483591073446
540.0	720.0	4.43853759765625	-4.3470458984375	6.212682516347541
540.0	740.0	3.72113037109375	2.0955810546875	4.270628899288895
540.0	760.0	0.3699951171875	1.3155517578125	1.3665916779441292
540.0	780.0	0.2093505859375	1.321533203125	1.3380125839446344
540.0	800.0	0.0560302734375	1.3289794921875	1.330160096453215
560.0	0.0	-1.42999267578125	0.42971253395080566	1.4931617175049867
560.0	20.0	-1.20574951171875	0.30861473083496094	1.2446183901495025
560.0	40.0	-1.01910400390625	0.2718238830566406	1.0547327596020426
560.0	60.0	-0.923828125	0.15643310546875	0.936979039801645
560.0	80.0	-0.92236328125	-0.0298614501953125	0.9228465358910081
560.0	100.0	-0.98834228515625	-0.137969970703125	0.9979259418632724
560.0	120.0	-1.04296875	-0.2927703857421875	1.0832812710668416
560.0	140.0	-1.007568359375	-0.399688720703125	1.0839488328657076
560.0	160.0	-0.97125244140625	-0.5339508056640625	1.1083477648314641
560.0	180.0	-1.00909423828125	-0.2436370849609375	1.0380896930904764
560.0	200.0	-1.0982666015625	-0.26361083984375	1.1294601378493931
560.0	220.0	-1.21722412109375	-0.1442108154296875	1.22573705184242
560.0	240.0	-1.31097412109375	0.018890380859375	1.3111102137755402
560.0	260.0	-1.3890380859375	0.0982666015625	1.3925096513732165
560.0	280.0	-1.353515625	0.77374267578125	1.559064551403908
560.0	300.0	-1.3887939453125	1.10589599609375	1.7753181621086533
560.0	320.0	-1.486328125	0.840606689453125	1.7075687106290505
560.0	340.0	-1.55975341796875	0.58197021484375	1.6647882915946035
560.0	360.0	-1.380615234375	0.2579345703125	1.40450299677524
560.0	380.0	-0.8712158203125	-1.039520263671875	1.3563256925042844
560.0	400.0	0.79217529296875	0.49749755859375	0.9354386754869967
560.0	420.0	2.0369873046875	0.846405029296875	2.2058374267105654
560.0	440.0	1.85595703125	1.231781005859375	2.22752350116497
560.0	460.0	1.82647705078125	1.918914794921875	2.6491984461720937
560.0	480.0	2.0211181640625	1.63287353515625	2.5983061049301024
560.0	500.0	2.20477294921875	1.416290283203125	2.620477422894983
560.0	520.0	2.33935546875	2.0382080078125	3.1027207241841044
560.0	540.0	1.326171875	1.7745361328125	2.215335263272392
560.0	560.0	0.595458984375	2.1458740234375	2.2269590760803735
560.0	580.0	0.424560546875	2.1544189453125	2.1958535128473904
560.0	600.0	0.3995361328125	2.265625	2.3005837872261394
560.0	620.0	0.62530517578125	1.966796875	2.063806316098627
560.0	640.0	0.919189453125	2.3656005859375	2.5379076781719387
560.0	660.0	3.45733642578125	0.4775390625	3.4901602709971997
560.0	680.0	3.581787109375	1.214599609375	3.782122566493426
560.0	700.0	3.9931640625	1.5384521484375	4.27927496698605
560.0	720.0	4.02325439453125	1.7105712890625	4.371799407347043
560.0	740.0	3.3714599609375	1.23681640625	3.5911637516234003
560.0	760.0	-1.650634765625	0.4852294921875	1.7204774888322247
560.0	780.0	-1.8558349609375	-0.2786865234375	1.8766431681551963
560.0	800.0	0.1085205078125	1.2437744140625	1.2484996971134588
580.0	0.0	-1.32843017578125	0.30248403549194336	1.3624328694118084
580.0	20.0	-1.28759765625	0.23646163940429688	1.3091301811853018
580.0	40.0	-1.25103759765625	0.2156829833984375	1.2694936865054398
580.0	60.0	-1.17254638671875	0.0709228515625	1.1746893546299604
580.0	80.0	-1.098876953125	-0.05890655517578125	1.1004546970920523
580.0	100.0	-1.11474609375	-0.2076568603515625	1.1339224952270557
580.0	120.0	-1.13226318359375	-0.27313995361328125	1.1647426115591888
580.0	140.0	-1.11285400390625	-0.30450439453125	1.1537620899903998
580.0	160.0	-1.07763671875	-0.537139892578125	1.2040847818144311
580.0	180.0	-1.06494140625	-0.6263885498046875	1.2355010376653461
580.0	200.0	-1.14276123046875	-0.40185546875	1.2113591736668088
580.0	220.0	-1.2530517578125	-0.2628326416015625	1.2803201573232579
580.0	240.0	-1.319091796875	-0.116851806640625	1.3242573440604717
580.0	260.0	-1.39324951171875	-0.0341796875	1.3936687027203176
580.0	280.0	-1.404296875	0.11419677734375	1.408932438795581
580.0	300.0	-1.37530517578125	0.56878662109375	1.4882817431071107
580.0	320.0	-1.4937744140625	0.2685546875	1.517723169845538
580.0	340.0	-1.6492919921875	-0.295196533203125	1.6755014379907158
580.0	360.0	-1.638671875	-0.474395751953125	1.7059592150421377
580.0	380.0	-1.34771728515625	-0.051666259765625	1.3487072636814492
580.0	400.0	-0.7413330078125	1.539093017578125	1.7083272359914148
580.0	420.0	-0.04278564453125	3.5423583984375	3.5426167778012125
580.0	440.0	0.700927734375	5.782562255859375	5.824888490924572
580.0	460.0	0.9208984375	5.812255859375	5.884757608179708
580.0	480.0	1.416015625	2.798919677734375	3.13672625720716
580.0	500.0	1.8057861328125	1.513336181640625	2.356066628115714
580.0	520.0	1.4520263671875	2.4273681640625	2.828514941610152
580.0	540.0	1.01190185546875	2.167236328125	2.3918316552478838
580.0	560.0	0.53765869140625	2.3426513671875	2.403558257382197
580.0	580.0	0.387939453125	2.3507080078125	2.3825039679473226
580.0	600.0	0.3577880859375	2.4481201171875	2.474127002119527
580.0	620.0	0.6019287109375	2.1343994140625	2.2176516930756334
580.0	640.0	0.86651611328125	2.6434326171875	2.781831442806483
580.0	660.0	3.3968505859375	1.2314453125	3.613177474310134
580.0	680.0	3.5882568359375	1.7586669921875	3.996060148453978
580.0	700.0	4.022216796875	2.215576171875	4.592058986385482
580.0	720.0	4.04669189453125	2.244140625	4.627297530312948
580.0	740.0	3.3564453125	1.416259765625	3.6430093136761816
580.0	760.0	-1.44049072265625	0.925048828125	1.711937164873221
580.0	780.0	-0.69573974609375	1.437255859375	1.5967962298309593
580.0	800.0	-0.1834716796875	1.5118408203125	1.5229328689113402
600.0	0.0	-1.52313232421875	0.2299056053161621	1.5403858816659552
600.0	20.0	-1.45556640625	0.16301536560058594	1.4646663689814936
600.0	40.0	-1.52001953125	0.13916397094726562	1.526376751064848
600.0	60.0	-1.46942138671875	0.018581390380859375	1.4695388663846016
600.0	80.0	-1.277099609375	-0.07568359375	1.2793402278630546
600.0	100.0	-1.285888671875	-0.28447723388671875	1.3169802477851709
600.0	120.0	-1.2569580078125	-0.27021026611328125	1.2856737616195562
600.0	140.0	-1.23406982421875	-0.147064208984375	1.2428017591762157
600.0	160.0	-1.2177734375	-0.185089111328125	1.2317589554019088
600.0	180.0	-1.18682861328125	-0.47705078125	1.279116728525716
600.0	200.0	-1.2039794921875	-0.7220306396484375	1.4038856300280311
600.0	220.0	-1.3125	-0.325714111328125	1.3523113296568472
600.0	240.0	-1.37481689453125	-0.1808929443359375	1.386666416554131
600.0	260.0	-1.4378662109375	-0.118133544921875	1.4427109117877954
600.0	280.0	-1.458984375	0.060546875	1.460240161948166
600.0	300.0	-1.4869384765625	-0.02056884765625	1.487080734383952
600.0	320.0	-1.587890625	-0.561065673828125	1.6840995597977866
600.0	340.0	-1.73760986328125	-1.131011962890625	2.0732766571719243
600.0	360.0	-1.67303466796875	-0.9276123046875	1.9129844714563056
600.0	380.0	-1.28338623046875	0.300628662109375	1.3181266286053326
600.0	400.0	-0.51007080078125	2.55389404296875	2.6043323529305726
600.0	420.0	0.166015625	4.230010986328125	4.233267547911516
600.0	440.0	0.66900634765625	5.481781005859375	5.522453484584997
600.0	460.0	0.826904296875	5.498016357421875	5.559852028846527
600.0	480.0	1.09637451171875	4.87127685546875	4.993132811429318
600.0	500.0	1.68243408203125	1.63525390625	2.346196875431859
600.0	520.0	1.36480712890625	2.630615234375	2.9635848242355336
600.0	540.0	0.96002197265625	2.34033203125	2.529584195965327
600.0	560.0	0.51385498046875	2.5020751953125	2.554295837202618
600.0	580.0	0.36553955078125	2.5069580078125	2.5334675084004092
600.0	600.0	0.3511962890625	2.6214599609375	2.6448801788076732
600.0	620.0	0.655029296875	2.39013671875	2.478268934978925
600.0	640.0	1.1143798828125	3.0465087890625	3.243926374789086
600.0	660.0	3.6312255859375	2.512939453125	4.415955610175369
600.0	680.0	3.7794189453125	2.597412109375	4.585908550125584
600.0	700.0	4.061279296875	2.642333984375	4.845195394636686
600.0	720.0	4.0439453125	2.4183349609375	4.71188260398997
600.0	740.0	3.35589599609375	1.5955810546875	3.7159005420860955
600.0	760.0	-1.153564453125	1.3985595703125	1.8129202462398242
600.0	780.0	-0.7054443359375	1.7486572265625	1.8855911028416408
600.0	800.0	-0.2100830078125	1.7496337890625	1.7622012558163576
620.0	0.0	-1.64556884765625	0.1735990047454834	1.6547004099912892
620.0	20.0	-1.581298828125	0.11595535278320312	1.5855445839422413
620.0	40.0	-1.724365234375	0.07978439331054688	1.726210013566449
620.0	60.0	-1.81341552734375	-0.06774139404296875	1.8146803496148558
620.0	80.0	-1.6131591796875	-0.072235107421875	1.6147756654576815
620.0	100.0	-1.45697021484375	-0.30953216552734375	1.4894872837449435
620.0	120.0	-1.3514404296875	-0.39015960693359375	1.4066327715066613
620.0	140.0	-1.28497314453125	-0.2098541259765625	1.3019964425281336
620.0	160.0	-1.27642822265625	-0.243133544921875	1.2993779004814845
620.0	180.0	-1.2735595703125	-0.257171630859375	1.2992656490700547
620.0	200.0	-1.2886962890625	-0.6038665771484375	1.4231630154133532
620.0	220.0	-1.3924560546875	-0.38641357421875	1.445077615415998
620.0	240.0	-1.46575927734375	-0.2329864501953125	1.484160687086774
620.0	260.0	-1.54266357421875	-0.24835205078125	1.5625266859636737
620.0	280.0	-1.59149169921875	-0.100830078125	1.5946825807466758
620.0	300.0	-1.61126708984375	-0.12506103515625	1.6161132068416184
620.0	320.0	-1.69512939453125	-0.690673828125	1.8304354676034673
620.0	340.0	-1.81207275390625	-1.07843017578125	2.108700858226448
620.0	360.0	-1.70257568359375	-0.55413818359375	1.790484036477652
620.0	380.0	-1.2841796875	0.864044189453125	1.5478016123248177
620.0	400.0	-0.57476806640625	2.843017578125	2.9005356884010443
620.0	420.0	0.0078125	4.172698974609375	4.172706288233378
620.0	440.0	0.47454833984375	5.205474853515625	5.227060797181527
620.0	460.0	0.71478271484375	5.450469970703125	5.497139004152608
620.0	480.0	0.98358154296875	4.85321044921875	4.9518768478300075
620.0	500.0	1.57086181640625	1.484588623046875	2.161390808235142
620.0	520.0	1.24310302734375	2.6419677734375	2.91981144125327
620.0	540.0	0.87158203125	2.516357421875	2.6630264572142863
620.0	560.0	0.44488525390625	2.6541748046875	2.691201735838686
620.0	580.0	0.3173828125	2.6572265625	2.6761137595636657
620.0	600.0	0.3671875	2.80029296875	2.8242640405930426
620.0	620.0	0.78265380859375	2.65673828125	2.7696218657364593
620.0	640.0	1.50921630859375	3.450927734375	3.766515112674303
620.0	660.0	3.78448486328125	3.164306640625	4.933068233494077
620.0	680.0	3.7786865234375	2.7535400390625	4.675516505064279
620.0	700.0	4.058837890625	2.8194580078125	4.942014617561469
620.0	720.0	4.04559326171875	2.625244140625	4.822730724097091
620.0	740.0	3.36944580078125	1.818115234375	3.828669221788278
620.0	760.0	-1.20660400390625	1.6834716796875	2.0712243042588234
620.0	780.0	-0.93170166015625	1.924560546875	2.138223861555593
620.0	800.0	-0.3646240234375	1.9134521484375	1.947883416128346
