# Supplementary material for: Real-time emotion detection by quantitative facial motion analysis
Source: PLoS One. 2023 Mar 10;18(3):e0282730. doi: 10.1371/journal.pone.0282730 (PMC10004542; doi:10.1371/journal.pone.0282730)
Supplement: S1 Dataset — Data from each participant is organized into folders by Study ID and subsequently by emotions. The data files (.csv) contain the pixel displacement results after DISC-processing of videos. (ZIP) [file pone.0282730.s004.zip › S1_Dataset/1/sad/result/103725_cropped_result.csv]

pos_x	pos_y	disp_x	disp_y	disp_xy_indi
0.0	0.0	1.2940475940704346	0.20781612396240234	1.3106283672720642
0.0	20.0	1.016427993774414	0.32990264892578125	1.0686260451142522
0.0	40.0	1.0389485359191895	0.1421356201171875	1.0486260509803886
0.0	60.0	1.1529412269592285	-0.25153350830078125	1.1800604131231378
0.0	80.0	1.2860205173492432	-0.6554489135742188	1.4434202608210953
0.0	100.0	1.2716426849365234	-0.7831192016601562	1.4934359049391477
0.0	120.0	1.3146848678588867	-1.0365753173828125	1.6741817972921629
0.0	140.0	1.260178565979004	-1.1339263916015625	1.6952401245025552
0.0	160.0	1.2425408363342285	-0.8743133544921875	1.5193194436330846
0.0	180.0	1.1421654224395752	-0.526031494140625	1.2574780256705846
0.0	200.0	1.8019903898239136	-0.81475830078125	1.9776249527424783
0.0	220.0	1.83040452003479	-0.731842041015625	1.9712872646983002
0.0	240.0	1.5787327289581299	-0.3077392578125	1.6084466047346964
0.0	260.0	1.386206865310669	-0.095245361328125	1.389475135541819
0.0	280.0	1.3535711765289307	-0.252471923828125	1.3769157571367205
0.0	300.0	1.369830846786499	-0.963470458984375	1.6747274029355879
0.0	320.0	1.3967273235321045	-1.1607666015625	1.8161019573812787
0.0	340.0	1.3059666156768799	-0.8585205078125	1.5628839571756938
0.0	360.0	1.2354936599731445	-0.083892822265625	1.238338640865869
0.0	380.0	1.2419278621673584	0.309814453125	1.2799882070522088
0.0	400.0	1.316903829574585	0.47625732421875	1.4003773545799043
0.0	420.0	1.322622537612915	0.41400146484375	1.3859031675749924
0.0	440.0	1.2976067066192627	0.302886962890625	1.3324877775621045
0.0	460.0	1.265707015991211	0.164154052734375	1.2763074877781198
0.0	480.0	1.170442819595337	0.06915283203125	1.1724839052712939
0.0	500.0	1.148381233215332	0.204986572265625	1.1665328763521314
0.0	520.0	1.714530110359192	1.6300048828125	2.36569850516098
0.0	540.0	2.171426296234131	1.921875	2.899775107763027
0.0	560.0	2.285397529602051	2.0457763671875	3.0672859033441995
0.0	580.0	2.1837167739868164	2.0821533203125	3.0172804639740995
0.0	600.0	2.089156150817871	2.0283203125	2.9118133031841587
0.0	620.0	2.0202550888061523	2.03857421875	2.8700549592646003
0.0	640.0	1.9324575662612915	1.9847412109375	2.7701245314595817
0.0	660.0	1.8725718259811401	1.94677734375	2.7011973770157276
0.0	680.0	1.7655888795852661	1.89697265625	2.591487864196037
0.0	700.0	1.6109453439712524	1.8492431640625	2.452518130635234
0.0	720.0	1.4532711505889893	1.8526611328125	2.3546444126806794
0.0	740.0	1.2263622283935547	1.782958984375	2.1640025543408994
0.0	760.0	0.9972310066223145	1.65576171875	1.9328777896822418
0.0	780.0	-2.0051522254943848	-2.9615478515625	3.5765068327209364
0.0	800.0	-3.2655701637268066	-9.8223876953125	10.351002295973522
20.0	0.0	1.0899524688720703	0.20185089111328125	1.1084855283870634
20.0	20.0	1.0482540130615234	-0.058551788330078125	1.0498879882236194
20.0	40.0	1.2484970092773438	-0.4954109191894531	1.3431964714912747
20.0	60.0	1.332601547241211	-0.7404022216796875	1.5244744450393015
20.0	80.0	1.4187774658203125	-1.0314407348632812	1.7540808097276515
20.0	100.0	1.3209342956542969	-1.1187057495117188	1.731002590242513
20.0	120.0	1.2416152954101562	-1.110931396484375	1.6660663580695618
20.0	140.0	1.1156997680664062	-1.0008087158203125	1.4988008734069165
20.0	160.0	0.9045944213867188	-0.5038299560546875	1.0354398542754866
20.0	180.0	0.9840641021728516	-0.2955474853515625	1.027487456508785
20.0	200.0	1.552490234375	-0.52911376953125	1.6401790478290201
20.0	220.0	1.5730228424072266	-0.338531494140625	1.6090383572991647
20.0	240.0	1.4345054626464844	0.136138916015625	1.4409509800185827
20.0	260.0	1.2662887573242188	0.5391845703125	1.3763020082048814
20.0	280.0	1.2091693878173828	1.17364501953125	1.6850914634835619
20.0	300.0	1.4879989624023438	-0.70318603515625	1.6457859861322244
20.0	320.0	1.5119876861572266	-1.307861328125	1.9991518243234987
20.0	340.0	1.4229316711425781	-1.10198974609375	1.7997544113673893
20.0	360.0	1.3556137084960938	-0.56707763671875	1.4694439671961141
20.0	380.0	1.2983074188232422	-0.19390869140625	1.3127081680154025
20.0	400.0	1.3147563934326172	0.397705078125	1.373591534350134
20.0	420.0	1.3154716491699219	0.515045166015625	1.4127056249643437
20.0	440.0	1.2825927734375	0.399871826171875	1.3434811870064012
20.0	460.0	1.2449874877929688	0.257232666015625	1.2712837957067469
20.0	480.0	1.1534175872802734	0.12445068359375	1.160112108071629
20.0	500.0	1.1253108978271484	0.20263671875	1.1434099249850465
20.0	520.0	1.6813278198242188	1.66357421875	2.365236229006425
20.0	540.0	2.164064407348633	2.0263671875	2.964681894863233
20.0	560.0	2.292095184326172	2.1727294921875	3.158235865199523
20.0	580.0	2.218475341796875	2.18212890625	3.111803240189293
20.0	600.0	2.137798309326172	2.12744140625	3.015988817682323
20.0	620.0	1.8996124267578125	2.2080078125	2.9127007865473824
20.0	640.0	1.629537582397461	2.138671875	2.6887376445763125
20.0	660.0	1.506805419921875	2.1025390625	2.5867224595700864
20.0	680.0	1.3641204833984375	2.081787109375	2.488907845217879
20.0	700.0	1.2764720916748047	1.9847412109375	2.359783607710314
20.0	720.0	1.2602920532226562	1.9324951171875	2.307135331394695
20.0	740.0	1.1605758666992188	1.8914794921875	2.2191509664127236
20.0	760.0	0.9883575439453125	1.74169921875	2.0025900237612215
20.0	780.0	-1.7730979919433594	-3.5673828125	3.9837289842500563
20.0	800.0	-3.4140663146972656	-13.680419921875	14.099990710634705
40.0	0.0	1.4472694396972656	-0.6974341869354248	1.6065501163013602
40.0	20.0	1.3890647888183594	-0.7667369842529297	1.5866274265107958
40.0	40.0	1.37872314453125	-0.8295211791992188	1.609031664078181
40.0	60.0	1.2589988708496094	-0.9290695190429688	1.564687933108492
40.0	80.0	1.278717041015625	-1.1740875244140625	1.7359720003411625
40.0	100.0	1.188262939453125	-1.2223052978515625	1.7046991096477342
40.0	120.0	1.1037521362304688	-1.1639862060546875	1.6040987083464997
40.0	140.0	0.9725189208984375	-0.9475860595703125	1.3578337128667315
40.0	160.0	0.9129066467285156	-0.4295196533203125	1.0089032055799527
40.0	180.0	1.0397224426269531	-0.265228271484375	1.0730185430349035
40.0	200.0	1.3930892944335938	-0.2292938232421875	1.411833361145184
40.0	220.0	1.4079017639160156	0.066741943359375	1.4094828355965228
40.0	240.0	1.297607421875	0.6338043212890625	1.4441235885441985
40.0	260.0	1.07672119140625	1.5089111328125	1.8536831797124331
40.0	280.0	1.158935546875	2.438751220703125	2.7001183526452017
40.0	300.0	1.6842041015625	-0.351715087890625	1.720536822846247
40.0	320.0	1.7590255737304688	-1.247894287109375	2.156713036274882
40.0	340.0	1.6550331115722656	-1.200836181640625	2.044784129324612
40.0	360.0	1.4742813110351562	-1.07940673828125	1.8271902721705
40.0	380.0	1.3293266296386719	-0.608367919921875	1.4619236690937663
40.0	400.0	1.3197898864746094	0.462371826171875	1.3984395053337764
40.0	420.0	1.3027267456054688	0.482269287109375	1.3891294536524665
40.0	440.0	1.2556800842285156	0.362091064453125	1.3068444486184763
40.0	460.0	1.212127685546875	0.26470947265625	1.240695220827087
40.0	480.0	1.1336784362792969	0.17156982421875	1.1465875463596857
40.0	500.0	1.1136665344238281	0.283660888671875	1.1492243687190493
40.0	520.0	1.6342048645019531	1.65185546875	2.3236290643734705
40.0	540.0	2.156444549560547	2.124755859375	3.027348767036561
40.0	560.0	2.2925949096679688	2.2886962890625	3.239463246188161
40.0	580.0	2.2157936096191406	2.289794921875	3.186361891667919
40.0	600.0	2.139057159423828	2.250244140625	3.10470034362408
40.0	620.0	1.90155029296875	2.3316650390625	3.0087464783653455
40.0	640.0	1.655303955078125	2.210205078125	2.761347075444668
40.0	660.0	1.5479087829589844	2.15966796875	2.6571013032261894
40.0	680.0	1.4042510986328125	2.1365966796875	2.5567492093795807
40.0	700.0	1.3176841735839844	2.0242919921875	2.4153777449807197
40.0	720.0	1.2887039184570312	2.0	2.379234706674923
40.0	740.0	1.1560859680175781	2.0006103515625	2.3106225447325164
40.0	760.0	0.9835281372070312	1.7999267578125	2.051112851641116
40.0	780.0	-1.6411399841308594	-3.691162109375	4.039556679290283
40.0	800.0	-3.3425827026367188	-14.136962890625	14.526753900816058
60.0	0.0	1.643035888671875	-1.246495008468628	2.062357082951685
60.0	20.0	1.283416748046875	-1.0279293060302734	1.6443227199558776
60.0	40.0	0.995941162109375	-0.9148635864257812	1.352358746838876
60.0	60.0	0.8737106323242188	-0.9113006591796875	1.262473429604647
60.0	80.0	0.7587776184082031	-0.9094085693359375	1.1843848277392197
60.0	100.0	0.6746177673339844	-0.9120330810546875	1.1344220876467437
60.0	120.0	0.81341552734375	-0.945709228515625	1.2474016053475037
60.0	140.0	0.7461204528808594	-0.69903564453125	1.0224219102368448
60.0	160.0	0.7030982971191406	-0.167816162109375	0.7228481719399693
60.0	180.0	0.9163017272949219	-0.0805511474609375	0.9198354976847388
60.0	200.0	1.1003799438476562	0.1367950439453125	1.1088502626009389
60.0	220.0	1.1063385009765625	0.6756439208984375	1.2963331310238435
60.0	240.0	1.0210609436035156	1.606903076171875	1.903865264865961
60.0	260.0	0.7099723815917969	4.21099853515625	4.270429655867336
60.0	280.0	1.2852058410644531	4.47088623046875	4.6519434368553165
60.0	300.0	2.017681121826172	2.9449462890625	3.569838337353207
60.0	320.0	2.7334518432617188	1.3153076171875	3.0334457481983006
60.0	340.0	3.1148338317871094	-0.84344482421875	3.2270092920763283
60.0	360.0	1.5867919921875	-0.858673095703125	1.804225127791641
60.0	380.0	1.3809356689453125	-0.68463134765625	1.54133169822691
60.0	400.0	1.3851966857910156	0.2623291015625	1.409817866198681
60.0	420.0	1.2951850891113281	0.329345703125	1.336403010780513
60.0	440.0	1.1748771667480469	0.324615478515625	1.2188976847290531
60.0	460.0	1.0886192321777344	0.24603271484375	1.116075234668625
60.0	480.0	1.0593757629394531	0.207550048828125	1.079515645959847
60.0	500.0	1.0584297180175781	0.353363037109375	1.1158579228458843
60.0	520.0	1.6263542175292969	1.8319091796875	2.449677383554549
60.0	540.0	2.1422462463378906	2.2977294921875	3.141461411384359
60.0	560.0	2.2669677734375	2.45849609375	3.34415100268935
60.0	580.0	2.182239532470703	2.4158935546875	3.2555661634589086
60.0	600.0	2.1091384887695312	2.3792724609375	3.1795286770502025
60.0	620.0	1.8570480346679688	2.4407958984375	3.066938542079624
60.0	640.0	1.6141586303710938	2.322265625	2.828148814517745
60.0	660.0	1.5272140502929688	2.282470703125	2.746280259921807
60.0	680.0	1.3935470581054688	2.2513427734375	2.6477382209470144
60.0	700.0	1.3177413940429688	2.140625	2.5137059836423403
60.0	720.0	1.29559326171875	2.114990234375	2.480271273734518
60.0	740.0	1.1722869873046875	2.0848388671875	2.391821457119983
60.0	760.0	0.3533477783203125	0.685302734375	0.7710346880560903
60.0	780.0	-1.8983039855957031	-2.98046875	3.5336598579171556
60.0	800.0	-2.0604591369628906	-3.080810546875	3.706330460284147
80.0	0.0	1.0831451416015625	-1.0432548522949219	1.5038564042527358
80.0	20.0	0.7250595092773438	-0.8242816925048828	1.0977939700108654
80.0	40.0	0.5627899169921875	-0.8013801574707031	0.9792561704966899
80.0	60.0	0.45473480224609375	-0.7877311706542969	0.9095626078474109
80.0	80.0	0.44878387451171875	-0.8363723754882812	0.9491710680913429
80.0	100.0	0.5892410278320312	-0.9944686889648438	1.1559294797746114
80.0	120.0	0.6910858154296875	-1.0186233520507812	1.2309318168084233
80.0	140.0	0.6412811279296875	-0.7012786865234375	0.9502806328715796
80.0	160.0	0.5626907348632812	-0.0630340576171875	0.5662103456496237
80.0	180.0	0.4535980224609375	0.43060302734375	0.6254359544654237
80.0	200.0	-1.179840087890625	2.830352783203125	3.066418026032888
80.0	220.0	-1.181549072265625	3.6002197265625	3.7891476996419025
80.0	240.0	-0.47057342529296875	4.810516357421875	4.833477730745781
80.0	260.0	0.8114852905273438	8.131622314453125	8.172012594315689
80.0	280.0	4.907127380371094	6.67041015625	8.280958324964015
80.0	300.0	9.013984680175781	6.574615478515625	11.156947992384877
80.0	320.0	11.273162841796875	5.844085693359375	12.697934400877866
80.0	340.0	8.432106018066406	1.277984619140625	8.5284029329454
80.0	360.0	3.589569091796875	0.097442626953125	3.590891439507879
80.0	380.0	2.8473968505859375	-0.413543701171875	2.8772707932180537
80.0	400.0	2.19891357421875	0.095184326171875	2.200972731051494
80.0	420.0	1.6553726196289062	0.181915283203125	1.6653383079962885
80.0	440.0	1.1363601684570312	0.16497802734375	1.1482735658204135
80.0	460.0	0.7552032470703125	0.201202392578125	0.7815461260633983
80.0	480.0	0.5377960205078125	0.111541748046875	0.5492414052412582
80.0	500.0	0.6581192016601562	0.15887451171875	0.6770243674105627
80.0	520.0	1.3321380615234375	0.1834716796875	1.3447132304721234
80.0	540.0	1.865142822265625	-0.073974609375	1.8666092227033393
80.0	560.0	1.9176559448242188	0.149658203125	1.923486911960222
80.0	580.0	1.9212265014648438	1.0255126953125	2.1777941955515336
80.0	600.0	1.971099853515625	1.741943359375	2.6305135049643784
80.0	620.0	1.7345962524414062	2.402099609375	2.9629219855310565
80.0	640.0	1.4701385498046875	2.28173828125	2.714339134990971
80.0	660.0	1.3161239624023438	2.2833251953125	2.635480265901931
80.0	680.0	1.1146163940429688	2.337646484375	2.5897800662952344
80.0	700.0	1.0107498168945312	2.251220703125	2.4677134855025105
80.0	720.0	0.9972076416015625	2.2269287109375	2.4400070827901925
80.0	740.0	0.9319534301757812	1.64501953125	1.890668255990557
80.0	760.0	-0.9441986083984375	-2.849609375	3.0019634578371264
80.0	780.0	-1.947174072265625	-2.8624267578125	3.4619320922780212
80.0	800.0	-2.0615692138671875	-2.8780517578125	3.5402329788041627
100.0	0.0	0.5521469116210938	-0.8557708263397217	1.0184350343673778
100.0	20.0	0.36582183837890625	-0.8193073272705078	0.8972681393842454
100.0	40.0	0.32413482666015625	-0.8698844909667969	0.9283115928817074
100.0	60.0	0.36042022705078125	-0.9562492370605469	1.0219174836777256
100.0	80.0	0.5784759521484375	-1.1609344482421875	1.2970748707493465
100.0	100.0	0.7798614501953125	-1.3152847290039062	1.5291035935644175
100.0	120.0	0.91888427734375	-1.3496627807617188	1.6327700196056396
100.0	140.0	0.7602767944335938	-0.934234619140625	1.2044978737030005
100.0	160.0	0.6448211669921875	-0.37359619140625	0.7452304688043974
100.0	180.0	-0.6251144409179688	1.68768310546875	1.7997339605421765
100.0	200.0	-1.555511474609375	3.40069580078125	3.7395651989359218
100.0	220.0	-0.0817718505859375	3.55718994140625	3.5581296933627993
100.0	240.0	-0.9836654663085938	8.278060913085938	8.336299552581426
100.0	260.0	8.439697265625	9.3199462890625	12.573380164713384
100.0	280.0	8.375999450683594	11.428253173828125	14.169062686111756
100.0	300.0	9.674652099609375	10.0947265625	13.982217192567106
100.0	320.0	9.976081848144531	8.504852294921875	13.10933719145696
100.0	340.0	7.332305908203125	3.2152099609375	8.006265360602418
100.0	360.0	3.3669662475585938	0.847686767578125	3.4720360839319984
100.0	380.0	2.6306381225585938	3.0517578125e-05	2.630638122735608
100.0	400.0	2.33074951171875	0.03167724609375	2.330964764705223
100.0	420.0	1.75567626953125	0.032470703125	1.7559765117895507
100.0	440.0	1.2336807250976562	-0.03924560546875	1.2343048039386737
100.0	460.0	0.6651840209960938	0.054473876953125	0.6674108068190355
100.0	480.0	0.511962890625	0.01763916015625	0.5122666701515174
100.0	500.0	0.6425094604492188	0.109893798828125	0.6518397454801468
100.0	520.0	1.0830612182617188	0.0438232421875	1.0839474521665626
100.0	540.0	1.3122787475585938	-0.1004638671875	1.3161187256111126
100.0	560.0	1.615570068359375	-0.0400390625	1.6160661410674362
100.0	580.0	1.163330078125	0.2047119140625	1.181204401629731
100.0	600.0	1.1332168579101562	0.338623046875	1.1827282083922221
100.0	620.0	0.9880828857421875	0.3553466796875	1.050037643068828
100.0	640.0	1.0128860473632812	0.1328125	1.0215563151874991
100.0	660.0	1.1713180541992188	0.6656494140625	1.34724724031441
100.0	680.0	1.0367279052734375	0.635009765625	1.2157475691983788
100.0	700.0	0.9070358276367188	0.67041015625	1.127902376192096
100.0	720.0	1.0142974853515625	0.816650390625	1.3021970854284954
100.0	740.0	-1.7815933227539062	-3.2674560546875	3.7216050081913994
100.0	760.0	-1.8135299682617188	-2.6962890625	3.249440821793879
100.0	780.0	-1.946319580078125	-2.69775390625	3.326565202499813
100.0	800.0	-2.0418319702148438	-2.7197265625	3.40088082257516
120.0	0.0	0.24828338623046875	-0.7322983741760254	0.7732435248347821
120.0	20.0	0.1709136962890625	-0.789337158203125	0.8076290243047083
120.0	40.0	0.2187957763671875	-0.9014167785644531	0.9275903192862874
120.0	60.0	0.38637542724609375	-1.1256561279296875	1.1901208716450857
120.0	80.0	0.6933517456054688	-1.4726638793945312	1.627720966507313
120.0	100.0	0.9954910278320312	-1.696563720703125	1.9670614746113313
120.0	120.0	1.4715576171875	-2.1356658935546875	2.593559451717908
120.0	140.0	1.5464630126953125	-1.9467620849609375	2.486248271005154
120.0	160.0	0.1265869140625	0.2615966796875	0.2906149852216696
120.0	180.0	-1.3609848022460938	2.540069580078125	2.8817066303812227
120.0	200.0	1.0235824584960938	2.6662139892578125	2.8559443422193938
120.0	220.0	3.4552764892578125	2.90118408203125	4.511740761064326
120.0	240.0	3.7114715576171875	11.953231811523438	12.51618040230394
120.0	260.0	11.7564697265625	10.194366455078125	15.560838276005656
120.0	280.0	10.018142700195312	13.47833251953125	16.79370806786072
120.0	300.0	9.665252685546875	11.670166015625	15.152883696106157
120.0	320.0	10.1728515625	9.865020751953125	14.170587261970638
120.0	340.0	6.1420440673828125	4.875885009765625	7.842127259495955
120.0	360.0	2.3633346557617188	4.833648681640625	5.380474911441416
120.0	380.0	2.3700714111328125	0.47418212890625	2.417040997840778
120.0	400.0	2.8001708984375	-0.18701171875	2.8064088161574223
120.0	420.0	2.0634841918945312	-0.185882568359375	2.071839602724715
120.0	440.0	1.315826416015625	-0.272918701171875	1.3438317508281563
120.0	460.0	0.66204833984375	-0.073028564453125	0.6660639425129916
120.0	480.0	0.541015625	-0.01165771484375	0.5411412096759207
120.0	500.0	0.7900543212890625	0.037139892578125	0.7909267995258701
120.0	520.0	0.6910934448242188	-0.186279296875	0.7157584270710684
120.0	540.0	0.448150634765625	-0.350830078125	0.5691403475049245
120.0	560.0	0.34755706787109375	-0.435302734375	0.5570317638891914
120.0	580.0	0.47272491455078125	0.05322265625	0.47571156804869597
120.0	600.0	0.7393722534179688	0.2611083984375	0.7841230291599407
120.0	620.0	0.9133682250976562	0.2315673828125	0.9422658687444185
120.0	640.0	0.9365768432617188	0.2396240234375	0.9667449797865317
120.0	660.0	1.1532821655273438	-0.0372314453125	1.1538829810008886
120.0	680.0	0.5811920166015625	-0.8858642578125	1.0594997137475226
120.0	700.0	0.19142913818359375	-0.9456787109375	0.964859232876032
120.0	720.0	-0.28003692626953125	-1.2210693359375	1.2527693336130694
120.0	740.0	-1.490631103515625	-2.62109375	3.0153131732968093
120.0	760.0	-1.7432327270507812	-2.592041015625	3.123705646718843
120.0	780.0	-1.9012298583984375	-2.5936279296875	3.215832833360716
120.0	800.0	-1.9972381591796875	-2.6065673828125	3.283771274864538
140.0	0.0	0.104766845703125	-0.7536435127258301	0.7608906861253533
140.0	20.0	0.139068603515625	-0.9357757568359375	0.9460530342246453
140.0	40.0	0.1087493896484375	-0.98260498046875	0.9886045606767654
140.0	60.0	0.275634765625	-1.2032203674316406	1.2343880170446735
140.0	80.0	0.73095703125	-1.6918258666992188	1.8429793663430896
140.0	100.0	1.234344482421875	-2.0717010498046875	2.4115454673398076
140.0	120.0	2.1494598388671875	-2.9673004150390625	3.664020926795308
140.0	140.0	0.3769073486328125	-0.6810150146484375	0.778357629647213
140.0	160.0	-0.9611968994140625	1.0577850341796875	1.4292685744735767
140.0	180.0	-1.077728271484375	2.197174072265625	2.44725808426349
140.0	200.0	3.1253204345703125	2.725067138671875	4.146518868763542
140.0	220.0	4.958099365234375	3.1080474853515625	5.8517269661816655
140.0	240.0	10.108642578125	12.007369995117188	15.695909944056195
140.0	260.0	11.934722900390625	10.133941650390625	15.656767996065799
140.0	280.0	8.3245849609375	14.601959228515625	16.808210139187914
140.0	300.0	7.9642791748046875	13.403717041015625	15.591323654194351
140.0	320.0	7.6588134765625	11.13262939453125	13.512692592698045
140.0	340.0	1.1899261474609375	5.001556396484375	5.141156545333452
140.0	360.0	3.7066802978515625	6.582550048828125	7.554432075001277
140.0	380.0	1.17279052734375	0.542236328125	1.2920750197127542
140.0	400.0	1.8143463134765625	-0.51837158203125	1.8869450554490381
140.0	420.0	1.3793487548828125	-0.5128173828125	1.4715925576433946
140.0	440.0	0.86895751953125	-0.635589599609375	1.0765970972845451
140.0	460.0	0.5771026611328125	-0.183624267578125	0.6056115530025634
140.0	480.0	0.678985595703125	-0.091278076171875	0.6850935165084882
140.0	500.0	0.5310211181640625	-0.205780029296875	0.5694987694399646
140.0	520.0	0.240234375	-0.660888671875	0.7031972636069782
140.0	540.0	-0.2179107666015625	-0.7802734375	0.8101306928323029
140.0	560.0	-0.7336273193359375	-0.7841796875	1.073846742307128
140.0	580.0	-0.2660369873046875	-0.063720703125	0.27356170532605406
140.0	600.0	0.5409698486328125	-0.64453125	0.8414683056160646
140.0	620.0	0.7775421142578125	-0.7618408203125	1.0885647316255163
140.0	640.0	0.8858642578125	-0.820068359375	1.2071733915712752
140.0	660.0	1.0856781005859375	-1.021728515625	1.490847442810013
140.0	680.0	0.7596435546875	-2.202392578125	2.3297191672728164
140.0	700.0	-0.125030517578125	-1.442626953125	1.4480349292087449
140.0	720.0	-0.8709259033203125	-1.4013671875	1.6499520972670578
140.0	740.0	-1.47698974609375	-2.4010009765625	2.818919012586236
140.0	760.0	-1.5600433349609375	-2.4674072265625	2.9192179823796804
140.0	780.0	-1.7688140869140625	-2.472412109375	3.039987650081784
140.0	800.0	-1.883697509765625	-2.484130859375	3.1175667490522785
160.0	0.0	0.22528076171875	-1.046471118927002	1.0704453392625481
160.0	20.0	0.1519775390625	-1.1233463287353516	1.133580233888491
160.0	40.0	0.160308837890625	-1.1900787353515625	1.2008273480570872
160.0	60.0	0.4902801513671875	-1.5845298767089844	1.6586469054648194
160.0	80.0	0.8211212158203125	-1.9294204711914062	2.096879444727974
160.0	100.0	1.3102569580078125	-2.27130126953125	2.6221332447040435
160.0	120.0	1.41192626953125	-2.330047607421875	2.7244554765025684
160.0	140.0	-0.070343017578125	-0.457763671875	0.46313682579825055
160.0	160.0	-0.576507568359375	0.5686798095703125	0.8097886774884954
160.0	180.0	2.24560546875	1.751617431640625	2.847965510343692
160.0	200.0	4.26837158203125	2.8435821533203125	5.128835679272026
160.0	220.0	5.6847991943359375	3.2007598876953125	6.523940966823798
160.0	240.0	10.842056274414062	11.582901000976562	15.86549021795372
160.0	260.0	5.404052734375	9.811309814453125	11.201142184218988
160.0	280.0	5.0667266845703125	15.998748779296875	16.78188552574442
160.0	300.0	2.96380615234375	14.676025390625	14.972303369052483
160.0	320.0	1.4026336669921875	11.429779052734375	11.515521282082954
160.0	340.0	2.203948974609375	6.863555908203125	7.208730178589828
160.0	360.0	-2.1007843017578125	6.105072021484375	6.456407597884707
160.0	380.0	-1.619171142578125	0.41265869140625	1.6709285994772096
160.0	400.0	0.4439544677734375	-1.178131103515625	1.2590029652574057
160.0	420.0	0.4184722900390625	-1.1390380859375	1.21347716037291
160.0	440.0	0.6643218994140625	-1.1571044921875	1.3342467507480016
160.0	460.0	0.6484375	-0.440185546875	0.7837311446432972
160.0	480.0	0.5037384033203125	-0.609954833984375	0.791073497521314
160.0	500.0	0.41082763671875	-1.004852294921875	1.0855908445181692
160.0	520.0	0.13580322265625	-1.3533935546875	1.36018992392735
160.0	540.0	-0.437591552734375	-1.499267578125	1.5618225372433592
160.0	560.0	-0.9342193603515625	-1.328125	1.6237862632996631
160.0	580.0	-0.5342559814453125	-0.07568359375	0.5395900852248947
160.0	600.0	0.226776123046875	-0.9012451171875	0.9293385665291644
160.0	620.0	0.53875732421875	-1.134033203125	1.2555041856518419
160.0	640.0	0.642547607421875	-1.1888427734375	1.3513750655381145
160.0	660.0	0.650390625	-1.3841552734375	1.5293442340012045
160.0	680.0	0.35089111328125	-3.0550537109375	3.0751386554255964
160.0	700.0	-0.235992431640625	-2.1678466796875	2.1806539510944356
160.0	720.0	-0.9669189453125	-1.79638671875	2.0400827164861792
160.0	740.0	-1.1566314697265625	-2.1199951171875	2.4149897833449874
160.0	760.0	-1.0391082763671875	-2.2530517578125	2.481126404155335
160.0	780.0	-1.147216796875	-2.2510986328125	2.526569103286598
160.0	800.0	-1.1973724365234375	-2.250732421875	2.549411145073579
180.0	0.0	0.5085296630859375	-1.5988795757293701	1.6778016318751237
180.0	20.0	0.2376251220703125	-1.4395675659179688	1.4590477975316354
180.0	40.0	0.3353729248046875	-1.5613441467285156	1.5969566503870565
180.0	60.0	0.5553131103515625	-1.8133087158203125	1.8964337977894818
180.0	80.0	0.512664794921875	-1.83544921875	1.9057017150021862
180.0	100.0	1.038818359375	-2.308258056640625	2.5312445239093204
180.0	120.0	0.30499267578125	-1.713531494140625	1.7404627872183909
180.0	140.0	-0.5137481689453125	-0.5898284912109375	0.7821987152500522
180.0	160.0	0.7115020751953125	0.460662841796875	0.8476116190919099
180.0	180.0	2.979583740234375	1.6289215087890625	3.395777458383382
180.0	200.0	4.0558624267578125	2.8541717529296875	4.959467352449001
180.0	220.0	4.744293212890625	3.174957275390625	5.708648858568542
180.0	240.0	6.684326171875	9.9173583984375	11.959691215707531
180.0	260.0	2.182098388671875	9.1871337890625	9.4427210398263
180.0	280.0	0.8486175537109375	13.7178955078125	13.744119066558202
180.0	300.0	-3.5449676513671875	12.558990478515625	13.04971407689402
180.0	320.0	-6.0782012939453125	9.580841064453125	11.346234902910734
180.0	340.0	-7.1497344970703125	6.8115234375	9.874996451554253
180.0	360.0	-11.637802124023438	7.470489501953125	13.829195626525655
180.0	380.0	-3.892059326171875	0.485992431640625	3.9222843397761764
180.0	400.0	-0.4085540771484375	-1.69189453125	1.740523926531396
180.0	420.0	-0.298248291015625	-1.51611328125	1.5451703869400237
180.0	440.0	-0.413177490234375	-1.4451904296875	1.503093814935288
180.0	460.0	-0.593048095703125	-0.771453857421875	0.9730606856451418
180.0	480.0	-0.451995849609375	-1.1998291015625	1.282142784958203
180.0	500.0	-0.525543212890625	-1.534881591796875	1.6223616025573058
180.0	520.0	-0.487884521484375	-1.659423828125	1.7296585638943505
180.0	540.0	-0.56982421875	-1.8319091796875	1.9184866126448152
180.0	560.0	-0.55926513671875	-1.9716796875	2.0494629255610213
180.0	580.0	-0.97662353515625	-0.6153564453125	1.1543210490191742
180.0	600.0	-0.4646453857421875	-1.101318359375	1.1953231626585121
180.0	620.0	-0.1961517333984375	-1.3970947265625	1.4107973552229103
180.0	640.0	-0.192901611328125	-1.4283447265625	1.4413117947036616
180.0	660.0	-0.1789703369140625	-1.5198974609375	1.5303982074151135
180.0	680.0	-0.5277557373046875	-3.1895751953125	3.232942320056265
180.0	700.0	-0.5409088134765625	-2.549072265625	2.605830339810171
180.0	720.0	-0.524566650390625	-2.3045654296875	2.363512638090343
180.0	740.0	-0.904693603515625	-1.938720703125	2.139417790186756
180.0	760.0	-0.9127655029296875	-2.1072998046875	2.2964871717853033
180.0	780.0	-1.0341339111328125	-2.1085205078125	2.3484658136793755
180.0	800.0	-1.1711578369140625	-2.107421875	2.410982712130832
200.0	0.0	0.3220367431640625	-1.679197072982788	1.7097983722830243
200.0	20.0	0.2591094970703125	-1.6253299713134766	1.6458539568023334
200.0	40.0	0.23443603515625	-1.6969337463378906	1.7130511942262936
200.0	60.0	0.2274627685546875	-1.7690963745117188	1.7836595228319418
200.0	80.0	0.0558319091796875	-1.653167724609375	1.6541102526049427
200.0	100.0	0.186767578125	-2.012420654296875	2.021068781135204
200.0	120.0	-2.2062530517578125	-1.5893630981445312	2.719122576518801
200.0	140.0	-0.0320587158203125	-0.3476409912109375	0.34911605524548806
200.0	160.0	1.3786468505859375	0.3791046142578125	1.4298207744966112
200.0	180.0	2.5569305419921875	1.1624908447265625	2.808785994098792
200.0	200.0	3.5997772216796875	2.75836181640625	4.53508058979462
200.0	220.0	3.2006378173828125	2.706878662109375	4.191810411915602
200.0	240.0	2.6800384521484375	6.868408203125	7.372763209933504
200.0	260.0	-2.4317169189453125	6.974273681640625	7.38605040331502
200.0	280.0	-1.0871124267578125	10.86700439453125	10.921245255884182
200.0	300.0	-6.434326171875	10.647216796875	12.440409109258937
200.0	320.0	-8.078521728515625	9.0028076171875	12.095993481735526
200.0	340.0	-5.35736083984375	5.53277587890625	7.701488433705407
200.0	360.0	-8.288833618164062	5.3555908203125	9.868491059134739
200.0	380.0	-2.32373046875	-0.59283447265625	2.3981609627726637
200.0	400.0	-0.6578369140625	-1.864776611328125	1.9774077009204951
200.0	420.0	-1.0200958251953125	-1.48681640625	1.8031135622791679
200.0	440.0	-0.8975372314453125	-1.36279296875	1.6318019970281183
200.0	460.0	-0.914337158203125	-0.90313720703125	1.2851728496957806
200.0	480.0	-0.6518096923828125	-1.61346435546875	1.74015031001703
200.0	500.0	-0.560577392578125	-1.94488525390625	2.0240616749327742
200.0	520.0	-0.593597412109375	-2.0274658203125	2.112575570292903
200.0	540.0	-0.736572265625	-2.200927734375	2.320909648053757
200.0	560.0	-0.658416748046875	-2.30859375	2.400649436433334
200.0	580.0	-0.794677734375	-0.9727783203125	1.256109215785551
200.0	600.0	-0.12860107421875	-1.339111328125	1.3452722346807422
200.0	620.0	0.1593170166015625	-1.6251220703125	1.632912629382114
200.0	640.0	0.21356201171875	-1.6641845703125	1.6778316414096974
200.0	660.0	0.3020477294921875	-1.7540283203125	1.7798449874496587
200.0	680.0	-0.0288848876953125	-3.260009765625	3.260137728487485
200.0	700.0	-0.0686492919921875	-2.904541015625	2.905352170863101
200.0	720.0	-0.189697265625	-2.65625	2.6630150422191763
200.0	740.0	-0.7994384765625	-2.21435546875	2.3542455309061547
200.0	760.0	-0.8963470458984375	-2.00048828125	2.1921202955379604
200.0	780.0	-0.9959869384765625	-1.9920654296875	2.227176386766877
200.0	800.0	-1.2001800537109375	-1.9964599609375	2.3294386742200692
220.0	0.0	0.072662353515625	-1.6719515323638916	1.6735297261155522
220.0	20.0	-0.0160980224609375	-1.6792430877685547	1.6793202476435585
220.0	40.0	-0.1360931396484375	-1.7269554138183594	1.7323095404620705
220.0	60.0	-0.258575439453125	-1.7085380554199219	1.7279940812127987
220.0	80.0	-0.6815338134765625	-1.5674667358398438	1.7092221350299441
220.0	100.0	-1.927947998046875	-1.6305618286132812	2.5250178930264315
220.0	120.0	-2.6727447509765625	-1.1790771484375	2.9212646962985525
220.0	140.0	0.2010955810546875	-0.4046173095703125	0.4518347042045802
220.0	160.0	1.3397064208984375	0.1599578857421875	1.3492219311171947
220.0	180.0	1.94256591796875	0.6851348876953125	2.0598476060114352
220.0	200.0	2.932403564453125	2.7476654052734375	4.018539018617815
220.0	220.0	2.028045654296875	1.909393310546875	2.7854536417383784
220.0	240.0	1.0217742919921875	3.8708953857421875	4.0034802099094104
220.0	260.0	-3.2447509765625	4.29815673828125	5.385402514829863
220.0	280.0	-1.346038818359375	8.273406982421875	8.382188473025248
220.0	300.0	-4.1069183349609375	8.53326416015625	9.470130697991737
220.0	320.0	-6.2653656005859375	7.119964599609375	9.484128953609618
220.0	340.0	-4.17083740234375	3.104156494140625	5.199199186115586
220.0	360.0	-4.15679931640625	1.539764404296875	4.432815694072469
220.0	380.0	-1.8494720458984375	-1.506072998046875	2.385121113068612
220.0	400.0	-1.140533447265625	-2.123382568359375	2.4103049757124233
220.0	420.0	-1.1142578125	-1.75537109375	2.079158038603693
220.0	440.0	-0.926025390625	-1.492523193359375	1.7564590820163875
220.0	460.0	-0.85791015625	-1.328582763671875	1.5814999197353432
220.0	480.0	-0.7012481689453125	-1.799041748046875	1.9308806813640012
220.0	500.0	-0.669921875	-2.057647705078125	2.1639568842323986
220.0	520.0	-0.7098388671875	-2.090576171875	2.2077997979394697
220.0	540.0	-0.850677490234375	-2.2451171875	2.4008755440462477
220.0	560.0	-0.6211395263671875	-2.258544921875	2.342400366150715
220.0	580.0	0.2364044189453125	-0.9068603515625	0.9371674058208234
220.0	600.0	0.3501434326171875	-1.673583984375	1.7098198080971712
220.0	620.0	0.310760498046875	-1.9990234375	2.0230340557738167
220.0	640.0	0.2794189453125	-2.0645751953125	2.083397629858304
220.0	660.0	0.0390777587890625	-2.20849609375	2.2088417931895856
220.0	680.0	0.06549072265625	-3.3140869140625	3.3147339423721993
220.0	700.0	0.045989990234375	-3.0960693359375	3.0964108920061353
220.0	720.0	-0.2386322021484375	-2.7674560546875	2.7777253900500525
220.0	740.0	-0.358306884765625	-2.7294921875	2.752909628973313
220.0	760.0	-0.89129638671875	-2.445556640625	2.6029130856567098
220.0	780.0	-1.0047454833984375	-2.428466796875	2.628110437164672
220.0	800.0	-1.2013702392578125	-2.362060546875	2.6500227317662386
240.0	0.0	-0.3633880615234375	-1.5451350212097168	1.5872911254796687
240.0	20.0	-0.4521636962890625	-1.6097412109375	1.6720403028732043
240.0	40.0	-0.57763671875	-1.6491928100585938	1.7474269952124546
240.0	60.0	-0.7890625	-1.6505355834960938	1.8294500106023779
240.0	80.0	-1.602569580078125	-1.543975830078125	2.2253293290785554
240.0	100.0	-3.042816162109375	-1.4551925659179688	3.3728794227331855
240.0	120.0	-1.752960205078125	-1.02227783203125	2.029266233506598
240.0	140.0	0.10333251953125	-0.50390625	0.5143919890334011
240.0	160.0	0.988006591796875	-0.214874267578125	1.0111023569853412
240.0	180.0	1.3830413818359375	0.359283447265625	1.42894648582434
240.0	200.0	1.395233154296875	0.841583251953125	1.629398025289464
240.0	220.0	0.8749237060546875	1.22906494140625	1.5086723042498056
240.0	240.0	0.25091552734375	0.8631591796875	0.8988895212099149
240.0	260.0	-2.9657440185546875	1.78924560546875	3.463673977192735
240.0	280.0	-3.7701873779296875	2.92791748046875	4.773574513625487
240.0	300.0	-4.300994873046875	0.967559814453125	4.4084837407571404
240.0	320.0	-4.340301513671875	0.681610107421875	4.393496280654171
240.0	340.0	-3.1772613525390625	-0.4991455078125	3.216230081991609
240.0	360.0	-2.37591552734375	-1.412811279296875	2.7642377437517203
240.0	380.0	-1.6160736083984375	-2.4459228515625	2.9315921448178255
240.0	400.0	-1.491455078125	-2.671844482421875	3.059933199975625
240.0	420.0	-1.1040496826171875	-2.446075439453125	2.6836934916608697
240.0	440.0	-0.927032470703125	-2.30828857421875	2.487485747417816
240.0	460.0	-0.8891448974609375	-2.147857666015625	2.324622808574094
240.0	480.0	-0.8724212646484375	-2.11224365234375	2.285321008059315
240.0	500.0	-0.8643035888671875	-2.234771728515625	2.3960854267536904
240.0	520.0	-0.8621368408203125	-2.070068359375	2.242423453495154
240.0	540.0	-0.8735809326171875	-2.1392822265625	2.3107730504570374
240.0	560.0	-0.308746337890625	-1.96142578125	1.9855768422584519
240.0	580.0	0.60028076171875	-1.0811767578125	1.236640681250456
240.0	600.0	0.18951416015625	-2.086181640625	2.094771933786718
240.0	620.0	-0.00958251953125	-2.34033203125	2.3403516490423653
240.0	640.0	-0.12237548828125	-2.428466796875	2.4315482194800078
240.0	660.0	-0.2371368408203125	-2.5074462890625	2.5186347043204855
240.0	680.0	0.2030792236328125	-3.0810546875	3.08774013777666
240.0	700.0	0.101654052734375	-3.264892578125	3.2664747195000654
240.0	720.0	-0.23638916015625	-2.8780517578125	2.887743367352265
240.0	740.0	-0.410400390625	-2.90576171875	2.93460042369964
240.0	760.0	-0.8071441650390625	-2.8194580078125	2.9327163451269262
240.0	780.0	-1.006317138671875	-2.6383056640625	2.8237087244630987
240.0	800.0	-1.0573272705078125	-2.6766357421875	2.8779019881356507
260.0	0.0	-0.710479736328125	-1.500728964805603	1.6604122625237923
260.0	20.0	-0.70654296875	-1.6382713317871094	1.7841345025657602
260.0	40.0	-0.85552978515625	-1.656463623046875	1.86435054315627
260.0	60.0	-0.9088134765625	-1.7469215393066406	1.9691817589230052
260.0	80.0	-1.7886962890625	-1.5465774536132812	2.3646006501163996
260.0	100.0	-2.275848388671875	-1.302520751953125	2.622221614869518
260.0	120.0	-1.05462646484375	-1.0450515747070312	1.4847120172432333
260.0	140.0	-0.1474609375	-0.7336578369140625	0.7483305083676597
260.0	160.0	0.4664306640625	-0.5256500244140625	0.702755656358801
260.0	180.0	1.007110595703125	0.020294189453125	1.0073150480872717
260.0	200.0	0.990631103515625	0.414764404296875	1.0739550709058208
260.0	220.0	0.584869384765625	0.629058837890625	0.8589454108174887
260.0	240.0	0.139251708984375	0.14556884765625	0.2014480773376544
260.0	260.0	-0.546142578125	-0.486480712890625	0.7313926439714802
260.0	280.0	-1.24853515625	-1.170135498046875	1.711156661495849
260.0	300.0	-1.47186279296875	-1.14453125	1.8644923876359303
260.0	320.0	-1.74505615234375	-1.38385009765625	2.227164580271513
260.0	340.0	-1.65478515625	-1.64520263671875	2.333453584113398
260.0	360.0	-1.562774658203125	-1.8443603515625	2.417422126716317
260.0	380.0	-1.41796875	-2.57037353515625	2.935550286778988
260.0	400.0	-1.3543701171875	-2.7655029296875	3.079338381607424
260.0	420.0	-1.274139404296875	-2.932403564453125	3.1972522400335244
260.0	440.0	-1.264190673828125	-2.9014892578125	3.164935698082244
260.0	460.0	-1.327362060546875	-2.815643310546875	3.1128342859854605
260.0	480.0	-1.3553466796875	-2.589874267578125	2.9230828493224856
260.0	500.0	-1.25238037109375	-2.5689697265625	2.8579821640268377
260.0	520.0	-0.714111328125	-2.0250244140625	2.14724913936544
260.0	540.0	-0.654022216796875	-2.115966796875	2.2147371278644665
260.0	560.0	-0.61517333984375	-2.0821533203125	2.171128896989509
260.0	580.0	0.59967041015625	-1.450439453125	1.5695155966088754
260.0	600.0	0.233673095703125	-2.074951171875	2.0880674034429343
260.0	620.0	-0.07562255859375	-2.3543701171875	2.355584305448172
260.0	640.0	-0.321563720703125	-2.487060546875	2.507762626385243
260.0	660.0	-0.4619140625	-2.5076904296875	2.549877623001059
260.0	680.0	-0.411773681640625	-2.958251953125	2.9867728710197823
260.0	700.0	-0.32391357421875	-3.29736328125	3.3132347656178744
260.0	720.0	-0.489501953125	-2.9136962890625	2.954528427179162
260.0	740.0	-0.609130859375	-3.0155029296875	3.0764099731337535
260.0	760.0	-0.88983154296875	-3.0006103515625	3.1297703840323776
260.0	780.0	-1.16851806640625	-2.5877685546875	2.8393627038733946
260.0	800.0	-1.4130859375	-2.586181640625	2.9470574044402444
280.0	0.0	-0.84344482421875	-1.4171223640441895	1.6491315794003796
280.0	20.0	-0.8797607421875	-1.552694320678711	1.784611615159507
280.0	40.0	-1.079803466796875	-1.5204696655273438	1.8648870021251642
280.0	60.0	-0.989776611328125	-1.6619644165039062	1.9343690087616054
280.0	80.0	-2.616302490234375	-1.4043121337890625	2.96936546917246
280.0	100.0	-1.84906005859375	-1.1561737060546875	2.1807706754399816
280.0	120.0	-1.058563232421875	-1.0484848022460938	1.489924997299018
280.0	140.0	-0.669677734375	-0.9114532470703125	1.1310240004140713
280.0	160.0	-0.109375	-0.7860565185546875	0.7936294733610363
280.0	180.0	0.365478515625	-0.492218017578125	0.613068611341335
280.0	200.0	0.588958740234375	-0.114349365234375	0.5999568109688951
280.0	220.0	0.661956787109375	-0.0950469970703125	0.668745631501433
280.0	240.0	0.43463134765625	-0.612640380859375	0.7511542082854945
280.0	260.0	-0.1263427734375	-1.0390625	1.0467155178491094
280.0	280.0	-0.60162353515625	-1.551727294921875	1.6642741588630952
280.0	300.0	-0.952239990234375	-1.741485595703125	1.9848257049532159
280.0	320.0	-1.12451171875	-1.9051513671875	2.2122676911943726
280.0	340.0	-1.120819091796875	-2.08441162109375	2.366644722531679
280.0	360.0	-1.121856689453125	-2.292633056640625	2.5523966705964924
280.0	380.0	-1.1099853515625	-2.589447021484375	2.817322018825258
280.0	400.0	-1.1561279296875	-2.779266357421875	3.010141736746056
280.0	420.0	-1.213531494140625	-2.9544677734375	3.1939847387788056
280.0	440.0	-1.294342041015625	-2.9300537109375	3.203207153482133
280.0	460.0	-1.36199951171875	-2.85101318359375	3.159639036812193
280.0	480.0	-1.328338623046875	-2.83367919921875	3.129572063647534
280.0	500.0	-1.2012939453125	-2.82171630859375	3.066788233515384
280.0	520.0	-0.98822021484375	-2.7376708984375	2.9105705868742326
280.0	540.0	-0.8603515625	-2.88427734375	3.0098605626782358
280.0	560.0	-0.911407470703125	-2.8968505859375	3.036841598585594
280.0	580.0	0.606475830078125	-1.9075927734375	2.001680074772171
280.0	600.0	-0.088531494140625	-2.0228271484375	2.024763565928269
280.0	620.0	-0.6241455078125	-2.3660888671875	2.4470255704326327
280.0	640.0	-0.8375244140625	-2.5189208984375	2.654507418851173
280.0	660.0	-0.85479736328125	-2.48486328125	2.627779301763581
280.0	680.0	-0.7174072265625	-2.8638916015625	2.952380096502535
280.0	700.0	-0.649810791015625	-3.295654296875	3.3591057304930136
280.0	720.0	-0.78399658203125	-2.873046875	2.97809485856041
280.0	740.0	-0.828216552734375	-2.9840087890625	3.0968130572292316
280.0	760.0	-0.97271728515625	-2.927978515625	3.0853260937546496
280.0	780.0	-1.10174560546875	-2.3687744140625	2.6124577707375183
280.0	800.0	-1.031097412109375	-2.3372802734375	2.554611702364711
300.0	0.0	0.444580078125	-2.233647346496582	2.2774617262155807
300.0	20.0	0.2340087890625	-2.2785987854003906	2.2905834492955357
300.0	40.0	-0.383941650390625	-1.8637886047363281	1.9029238434707958
300.0	60.0	-1.21307373046875	-1.6383285522460938	2.0385456386007528
300.0	80.0	-2.538360595703125	-1.319366455078125	2.860769539233061
300.0	100.0	-1.600616455078125	-1.0711669921875	1.9259729389113647
300.0	120.0	-0.944549560546875	-1.0575332641601562	1.4179388129022104
300.0	140.0	-0.763031005859375	-1.003631591796875	1.2607508429326941
300.0	160.0	-0.56781005859375	-0.8673858642578125	1.0367094579266218
300.0	180.0	-0.41461181640625	-0.8074188232421875	0.9076497752048908
300.0	200.0	-0.36993408203125	-0.65277099609375	0.7503074025954497
300.0	220.0	-0.268707275390625	-0.5163421630859375	0.5820763087672596
300.0	240.0	-0.13323974609375	-0.9119720458984375	0.9216538625966414
300.0	260.0	0.07220458984375	-1.19281005859375	1.1949934471271921
300.0	280.0	0.15338134765625	-1.544647216796875	1.552243815309689
300.0	300.0	-0.05853271484375	-1.73773193359375	1.7387174444798248
300.0	320.0	-0.311370849609375	-1.870391845703125	1.896132237598213
300.0	340.0	-0.4986572265625	-2.044097900390625	2.104042598424368
300.0	360.0	-0.745513916015625	-2.249420166015625	2.3697430413972556
300.0	380.0	-0.8741455078125	-2.511444091796875	2.659225788655451
300.0	400.0	-0.99688720703125	-2.656036376953125	2.8369549413483552
300.0	420.0	-1.098785400390625	-2.832916259765625	3.0385430539908502
300.0	440.0	-1.1661376953125	-2.8232421875	3.0545987582182597
300.0	460.0	-1.26776123046875	-2.74627685546875	3.024773562494053
300.0	480.0	-1.21337890625	-2.7642822265625	3.018864786343002
300.0	500.0	-1.064208984375	-2.730865478515625	2.9308986717682415
300.0	520.0	-0.77313232421875	-2.7164306640625	2.8243103836885424
300.0	540.0	-0.719390869140625	-2.87744140625	2.9660061141212912
300.0	560.0	-0.904052734375	-2.8804931640625	3.01903166839
300.0	580.0	-0.47381591796875	-2.6636962890625	2.705509091554841
300.0	600.0	-0.957489013671875	-2.100341796875	2.3082939316738766
300.0	620.0	-1.100433349609375	-2.40185546875	2.641943082221264
300.0	640.0	-1.18914794921875	-2.524658203125	2.790693800426251
300.0	660.0	-1.13079833984375	-2.471435546875	2.7178481465583597
300.0	680.0	-0.900543212890625	-2.7855224609375	2.9274756119685565
300.0	700.0	-0.8974609375	-3.2603759765625	3.3816397860925775
300.0	720.0	-0.89996337890625	-2.81591796875	2.9562354591780204
300.0	740.0	-0.9552001953125	-2.8817138671875	3.0358989155546294
300.0	760.0	-1.042572021484375	-2.839111328125	3.0244850063225175
300.0	780.0	-1.1849365234375	-2.123291015625	2.4315508017744545
300.0	800.0	-1.070037841796875	-2.2171630859375	2.4618678137790444
320.0	0.0	1.515625	-3.2464778423309326	3.5828393100124805
320.0	20.0	0.799591064453125	-2.8298797607421875	2.9406742986280445
320.0	40.0	-0.537872314453125	-1.6785316467285156	1.7626046396524389
320.0	60.0	-2.52423095703125	-1.5326156616210938	2.953075124456058
320.0	80.0	-1.909271240234375	-1.229583740234375	2.2709453632870304
320.0	100.0	-1.357391357421875	-1.0396194458007812	1.7097718822377224
320.0	120.0	-0.992218017578125	-1.0650787353515625	1.4556405143113968
320.0	140.0	-0.857940673828125	-1.0939178466796875	1.390222448061094
320.0	160.0	-0.83087158203125	-1.0256195068359375	1.319940513291983
320.0	180.0	-0.698211669921875	-1.0547943115234375	1.2649468667249608
320.0	200.0	-0.507171630859375	-0.9495391845703125	1.0764978988288887
320.0	220.0	-0.3443603515625	-0.8105010986328125	0.8806225539998647
320.0	240.0	0.0166015625	-0.869384765625	0.8695432609009615
320.0	260.0	0.4638671875	-1.1455078125	1.2358644408419943
320.0	280.0	0.806610107421875	-1.45086669921875	1.6600102542746655
320.0	300.0	0.779510498046875	-1.626007080078125	1.803201497622902
320.0	320.0	0.61016845703125	-1.780517578125	1.8821658779098116
320.0	340.0	0.253936767578125	-1.9859619140625	2.0021310162011914
320.0	360.0	-0.152130126953125	-2.241485595703125	2.2466422170143976
320.0	380.0	-0.45257568359375	-2.49737548828125	2.538052221458093
320.0	400.0	-0.759002685546875	-2.608856201171875	2.717023326189953
320.0	420.0	-0.877197265625	-2.743927001953125	2.880730885533642
320.0	440.0	-0.851318359375	-2.75274658203125	2.8813810393444443
320.0	460.0	-0.9520263671875	-2.715118408203125	2.87718997884806
320.0	480.0	-0.914031982421875	-2.70269775390625	2.8530737133589716
320.0	500.0	-0.835205078125	-2.549285888671875	2.6826155268147054
320.0	520.0	-0.926727294921875	-2.5413818359375	2.705077654187819
320.0	540.0	-1.068511962890625	-2.62353515625	2.8327821185047197
320.0	560.0	-1.28570556640625	-2.636962890625	2.933702795107468
320.0	580.0	-1.53082275390625	-2.7420654296875	3.1404364544700485
320.0	600.0	-1.926422119140625	-2.1602783203125	2.8944610210411286
320.0	620.0	-1.48956298828125	-2.48095703125	2.8937770624162082
320.0	640.0	-1.44525146484375	-2.5826416015625	2.959525204953376
320.0	660.0	-1.225616455078125	-2.516845703125	2.799401362487531
320.0	680.0	-1.048919677734375	-2.7742919921875	2.9659616565717895
320.0	700.0	-0.8172607421875	-3.18115234375	3.284455107756381
320.0	720.0	-0.809661865234375	-2.7764892578125	2.8921350132320955
320.0	740.0	-0.955535888671875	-2.7916259765625	2.9506311913823593
320.0	760.0	-0.956085205078125	-2.7088623046875	2.872635358886706
320.0	780.0	-1.077667236328125	-2.0462646484375	2.312696625954244
320.0	800.0	-1.106719970703125	-2.1385498046875	2.407950240491292
340.0	0.0	3.072296142578125	-5.197679042816162	6.037786930641952
340.0	20.0	2.374847412109375	-4.356832504272461	4.962044911232429
340.0	40.0	0.061431884765625	-1.5362052917480469	1.5374331123208447
340.0	60.0	-2.1387939453125	-1.3198432922363281	2.5132500585032598
340.0	80.0	-1.780914306640625	-1.11962890625	2.1036217947406395
340.0	100.0	-1.40350341796875	-0.9886932373046875	1.7167807552922962
340.0	120.0	-1.13299560546875	-1.050689697265625	1.5451950951098796
340.0	140.0	-1.140625	-1.1373291015625	1.6107584784460902
340.0	160.0	-1.111663818359375	-1.1050872802734375	1.5674866321827081
340.0	180.0	-0.9569091796875	-1.1394500732421875	1.4879588863882733
340.0	200.0	-0.650177001953125	-1.0324249267578125	1.2200948173234851
340.0	220.0	-0.361663818359375	-0.867340087890625	0.9397231217610856
340.0	240.0	0.063079833984375	-0.739776611328125	0.7424611101758933
340.0	260.0	0.494476318359375	-1.049560546875	1.1602086756160683
340.0	280.0	1.1109619140625	-1.268035888671875	1.6858681411834335
340.0	300.0	1.10699462890625	-1.368408203125	1.760107416837699
340.0	320.0	0.845458984375	-1.53216552734375	1.7499520271827333
340.0	340.0	0.546295166015625	-1.7757568359375	1.8578887880577784
340.0	360.0	0.063873291015625	-1.993194580078125	1.9942177492335134
340.0	380.0	-0.32305908203125	-2.3212890625	2.3436616825312058
340.0	400.0	-0.561767578125	-2.5950927734375	2.6552004283255086
340.0	420.0	-0.81109619140625	-2.503326416015625	2.6314483040400694
340.0	440.0	-0.85430908203125	-2.39013671875	2.538227243955532
340.0	460.0	-0.79949951171875	-2.3759765625	2.506883342875738
340.0	480.0	-0.73370361328125	-2.32366943359375	2.4367520655084838
340.0	500.0	-0.844085693359375	-2.37127685546875	2.517028919781364
340.0	520.0	-0.93829345703125	-2.461669921875	2.6344284799120516
340.0	540.0	-1.256805419921875	-2.4598388671875	2.76231191505798
340.0	560.0	-1.5654296875	-2.43798828125	2.897301669833274
340.0	580.0	-1.874725341796875	-2.458251953125	3.091536474347066
340.0	600.0	-2.27288818359375	-2.08935546875	3.0873009198838437
340.0	620.0	-1.72418212890625	-2.49072265625	3.029274395626244
340.0	640.0	-1.556884765625	-2.5836181640625	3.0164503959304376
340.0	660.0	-1.355072021484375	-2.5654296875	2.901318607963644
340.0	680.0	-0.949951171875	-2.7259521484375	2.886732122057346
340.0	700.0	-0.754638671875	-3.1131591796875	3.203316968887377
340.0	720.0	-0.738189697265625	-2.7086181640625	2.8074074139387792
340.0	740.0	-0.82025146484375	-2.6273193359375	2.7523843043022507
340.0	760.0	-0.871185302734375	-2.4986572265625	2.646176820916053
340.0	780.0	-1.00848388671875	-2.0068359375	2.245980905932386
340.0	800.0	-0.995941162109375	-1.88134765625	2.1287009658618423
360.0	0.0	3.034576416015625	-4.996339321136475	5.845687353645653
360.0	20.0	2.26446533203125	-3.748983383178711	4.379803608304999
360.0	40.0	0.618194580078125	-1.4030342102050781	1.5331893339844747
360.0	60.0	-1.483001708984375	-1.1846542358398438	1.8980779033917077
360.0	80.0	-1.564910888671875	-1.0352630615234375	1.87635702787041
360.0	100.0	-1.512481689453125	-0.9918212890625	1.8086764028893003
360.0	120.0	-1.418487548828125	-1.0699996948242188	1.7767966324552575
360.0	140.0	-1.484344482421875	-1.1461029052734375	1.8753214156438565
360.0	160.0	-1.424835205078125	-1.1453857421875	1.8281312480334755
360.0	180.0	-1.256011962890625	-1.1247406005859375	1.6860034013995275
360.0	200.0	-0.902130126953125	-1.0945281982421875	1.418390194094612
360.0	220.0	-0.503204345703125	-0.87982177734375	1.0135585693105382
360.0	240.0	-0.086761474609375	-0.5142059326171875	0.5214741552705223
360.0	260.0	0.481109619140625	-0.797943115234375	0.9317616008290834
360.0	280.0	2.08380126953125	0.040191650390625	2.0841888349334305
360.0	300.0	1.820953369140625	-0.57568359375	1.909786054168767
360.0	320.0	1.497406005859375	-1.0880126953125	1.8509447240652266
360.0	340.0	1.286376953125	-1.412750244140625	1.9106619056888516
360.0	360.0	0.581756591796875	-1.769195556640625	1.8623892315346025
360.0	380.0	0.0902099609375	-1.8443603515625	1.8465651744436462
360.0	400.0	-0.3026123046875	-2.47222900390625	2.4906807211490536
360.0	420.0	-0.664825439453125	-2.0595703125	2.164214115348892
360.0	440.0	-0.832763671875	-1.739898681640625	1.9289226929997785
360.0	460.0	-0.901580810546875	-1.734588623046875	1.9549029769147148
360.0	480.0	-1.0103759765625	-1.698974609375	1.976707954482796
360.0	500.0	-1.09234619140625	-2.101104736328125	2.36809233664995
360.0	520.0	-1.12579345703125	-2.2923583984375	2.5538829132873953
360.0	540.0	-1.329010009765625	-2.3170166015625	2.671110918320964
360.0	560.0	-1.50531005859375	-2.30419921875	2.752324910360626
360.0	580.0	-1.609161376953125	-2.2991943359375	2.8063668561834105
360.0	600.0	-1.957366943359375	-1.911376953125	2.7358083280620065
360.0	620.0	-1.66253662109375	-2.5147705078125	3.014647363032924
360.0	640.0	-1.500091552734375	-2.605712890625	3.0066616595410802
360.0	660.0	-1.48876953125	-2.63525390625	3.0267140379600166
360.0	680.0	-0.933624267578125	-2.7708740234375	2.923935212478469
360.0	700.0	-0.640625	-3.0369873046875	3.1038189830365503
360.0	720.0	-0.5721435546875	-2.6463623046875	2.7075046989509333
360.0	740.0	-0.593994140625	-2.497802734375	2.5674593548775135
360.0	760.0	-0.2943115234375	-1.8690185546875	1.892049056074988
360.0	780.0	-0.50665283203125	-1.4627685546875	1.5480274341199007
360.0	800.0	-0.498260498046875	-1.3521728515625	1.4410534148381116
380.0	0.0	-2.578887939453125	-2.5182769298553467	3.6044946524718906
380.0	20.0	-2.656280517578125	-1.9754657745361328	3.3103309826101612
380.0	40.0	-2.59112548828125	-1.4211311340332031	2.9552571793566873
380.0	60.0	-1.825531005859375	-1.0774612426757812	2.119784466124417
380.0	80.0	-1.527069091796875	-0.9593276977539062	1.8033994684481702
380.0	100.0	-1.570709228515625	-0.9644927978515625	1.8431966356446305
380.0	120.0	-1.5789794921875	-1.0283355712890625	1.8843169276762064
380.0	140.0	-1.621490478515625	-1.0941925048828125	1.9561412550372108
380.0	160.0	-1.624237060546875	-1.0901031494140625	1.9561367296833856
380.0	180.0	-1.535430908203125	-1.0518646240234375	1.8611736246619874
380.0	200.0	-1.23309326171875	-1.01416015625	1.5965712682561997
380.0	220.0	-0.329833984375	-0.1587371826171875	0.36604364547677926
380.0	240.0	-0.033294677734375	-0.220672607421875	0.22317019342153388
380.0	260.0	5.19024658203125	1.59808349609375	5.430702573587905
380.0	280.0	10.51007080078125	0.223876953125	10.512454952463537
380.0	300.0	7.534759521484375	3.66748046875	8.379917304798548
380.0	320.0	8.022735595703125	3.032989501953125	8.576905721617782
380.0	340.0	7.705078125	1.033477783203125	7.774079060617274
380.0	360.0	4.18658447265625	0.50152587890625	4.216517254073449
380.0	380.0	0.613525390625	-1.070831298828125	1.2341365708427443
380.0	400.0	-0.617279052734375	-2.224517822265625	2.3085737957713297
380.0	420.0	-0.84564208984375	-1.90167236328125	2.08121798987588
380.0	440.0	-1.00250244140625	-1.668670654296875	1.9466568515115992
380.0	460.0	-1.0550537109375	-1.640625	1.9505867639220742
380.0	480.0	-1.182525634765625	-1.574066162109375	1.9687689451978823
380.0	500.0	-1.206268310546875	-1.758575439453125	2.13252686109164
380.0	520.0	-1.169097900390625	-2.1168212890625	2.4182064160294487
380.0	540.0	-1.175079345703125	-2.1917724609375	2.486901282564732
380.0	560.0	-1.227020263671875	-2.1558837890625	2.4806075141795163
380.0	580.0	-1.2464599609375	-2.1734619140625	2.505513744943448
380.0	600.0	-1.3577880859375	-1.86083984375	2.3035436636628672
380.0	620.0	-1.573486328125	-2.441650390625	2.9047402387882313
380.0	640.0	-1.579315185546875	-2.5609130859375	3.008739318888376
380.0	660.0	-1.6861572265625	-2.63037109375	3.124416470882925
380.0	680.0	-1.0831298828125	-2.7501220703125	2.9557303233991647
380.0	700.0	-0.4998779296875	-2.9793701171875	3.0210137768269973
380.0	720.0	-0.42510986328125	-2.566162109375	2.6011355919003822
380.0	740.0	-0.029296875	-2.1671142578125	2.167312278675823
380.0	760.0	0.0294189453125	-1.49755859375	1.4978475276401726
380.0	780.0	-0.458831787109375	-1.23681640625	1.319182107076634
380.0	800.0	-0.698089599609375	-1.132568359375	1.3304285691987212
400.0	0.0	-3.0682373046875	-2.1168198585510254	3.727600631965822
400.0	20.0	-2.38543701171875	-1.6759586334228516	2.9153296688063035
400.0	40.0	-2.08135986328125	-1.3447952270507812	2.4780099037688905
400.0	60.0	-1.40155029296875	-0.9722175598144531	1.7057403692626727
400.0	80.0	-1.3785400390625	-0.8858261108398438	1.638615433206975
400.0	100.0	-1.527099609375	-0.921661376953125	1.7836739922756086
400.0	120.0	-1.57354736328125	-0.973388671875	1.8502801979764985
400.0	140.0	-1.65594482421875	-1.0331573486328125	1.9518113043762324
400.0	160.0	-1.662078857421875	-1.026824951171875	1.9536825762231511
400.0	180.0	-1.628997802734375	-0.9695587158203125	1.8956998561841363
400.0	200.0	-2.971588134765625	2.2017669677734375	3.6983934110716348
400.0	220.0	-1.19378662109375	-0.61590576171875	1.343304285715186
400.0	240.0	-0.870697021484375	0.047515869140625	0.8719925808411165
400.0	260.0	1.233001708984375	7.602203369140625	7.701544603528013
400.0	280.0	11.141876220703125	5.23541259765625	12.310603185269498
400.0	300.0	6.2706298828125	9.944549560546875	11.756481832988735
400.0	320.0	7.0904541015625	9.9161376953125	12.1903374095536
400.0	340.0	11.120758056640625	9.4578857421875	14.598728111264041
400.0	360.0	3.59979248046875	5.715576171875	6.754725522102629
400.0	380.0	3.315948486328125	1.60498046875	3.683948516069511
400.0	400.0	-0.588897705078125	-1.723114013671875	1.8209674382477796
400.0	420.0	-0.96697998046875	-1.804229736328125	2.04702106097568
400.0	440.0	-1.1912841796875	-1.6654052734375	2.0476163511671697
400.0	460.0	-1.18426513671875	-1.627197265625	2.012524498063305
400.0	480.0	-1.3687744140625	-1.556549072265625	2.072773120957313
400.0	500.0	-1.423828125	-1.837310791015625	2.3244348716028758
400.0	520.0	-1.314056396484375	-2.1153564453125	2.4902765115277132
400.0	540.0	-1.179107666015625	-2.18359375	2.4816076549478723
400.0	560.0	-0.980804443359375	-2.1337890625	2.3484107646146835
400.0	580.0	-0.7103271484375	-2.0224609375	2.143574794944354
400.0	600.0	-0.48797607421875	-1.7548828125	1.821464887012059
400.0	620.0	-0.83807373046875	-2.3529052734375	2.4977051073879406
400.0	640.0	-0.99554443359375	-2.4862060546875	2.6781204725748027
400.0	660.0	-1.4375	-2.6297607421875	2.997006474993097
400.0	680.0	-1.28521728515625	-2.756591796875	3.041476911742541
400.0	700.0	-0.8504638671875	-3.08935546875	3.204279326414451
400.0	720.0	-0.634857177734375	-2.5345458984375	2.6128464454321096
400.0	740.0	0.168548583984375	-1.8824462890625	1.8899768930778797
400.0	760.0	-0.227081298828125	-1.1285400390625	1.151159648374046
400.0	780.0	-0.7950439453125	-0.951171875	1.2396865776352832
400.0	800.0	-1.0782470703125	-0.87109375	1.386153334204608
420.0	0.0	-0.79730224609375	-1.7788234949111938	1.9493342190794818
420.0	20.0	-0.82720947265625	-1.4753551483154297	1.6914338075470392
420.0	40.0	-0.91845703125	-1.2409896850585938	1.5438972493901242
420.0	60.0	-0.979827880859375	-0.8376884460449219	1.2891022491433832
420.0	80.0	-1.22735595703125	-0.7930679321289062	1.4612868952506606
420.0	100.0	-1.497161865234375	-0.8431472778320312	1.7182523047642442
420.0	120.0	-1.61798095703125	-0.8962631225585938	1.8496350889227422
420.0	140.0	-1.662872314453125	-0.9479827880859375	1.914109636536497
420.0	160.0	-1.718414306640625	-0.9518585205078125	1.9644292739445983
420.0	180.0	-1.68560791015625	-0.881439208984375	1.9021590643046447
420.0	200.0	-1.70208740234375	-0.8408355712890625	1.8984483093206144
420.0	220.0	-1.864959716796875	-0.4548187255859375	1.9196184043759053
420.0	240.0	-3.772125244140625	3.9725189208984375	5.478123349686374
420.0	260.0	-0.051055908203125	9.2567138671875	9.256854666934325
420.0	280.0	4.8067626953125	9.31787109375	10.484640638991387
420.0	300.0	3.201934814453125	11.17529296875	11.624954171668813
420.0	320.0	4.964569091796875	11.02532958984375	12.091519293782275
420.0	340.0	4.8206787109375	11.174102783203125	12.169614465695856
420.0	360.0	3.39483642578125	8.107330322265625	8.789409497351848
420.0	380.0	6.105621337890625	5.363861083984375	8.127091586169517
420.0	400.0	-0.53350830078125	-1.149444580078125	1.267222928167524
420.0	420.0	-1.006072998046875	-1.785400390625	2.049350490336616
420.0	440.0	-1.226470947265625	-1.625244140625	2.036086810802166
420.0	460.0	-1.47430419921875	-1.62884521484375	2.196977379435988
420.0	480.0	-1.807647705078125	-1.563262939453125	2.389849627809632
420.0	500.0	-1.804229736328125	-1.73095703125	2.5002914201117576
420.0	520.0	-1.545013427734375	-2.033447265625	2.55381563037689
420.0	540.0	-0.79345703125	-2.1346435546875	2.2773399320279237
420.0	560.0	-0.1607666015625	-2.0257568359375	2.032126142375386
420.0	580.0	0.2125244140625	-1.86279296875	1.874877134906991
420.0	600.0	0.158172607421875	-1.7486572265625	1.7557963064512605
420.0	620.0	-0.928680419921875	-2.3214111328125	2.500279378367962
420.0	640.0	-1.4332275390625	-2.4822998046875	2.8663484608607432
420.0	660.0	-1.82659912109375	-2.644775390625	3.2142341570016457
420.0	680.0	-2.01263427734375	-2.766845703125	3.4214224935310567
420.0	700.0	-1.76605224609375	-3.1741943359375	3.6324165810422246
420.0	720.0	-0.728179931640625	-2.14013671875	2.260626282202824
420.0	740.0	-0.008453369140625	-1.5224609375	1.5224844057208622
420.0	760.0	-0.665679931640625	-0.8299560546875	1.063934595781859
420.0	780.0	-1.13165283203125	-0.70947265625	1.3356607287072488
420.0	800.0	-1.462921142578125	-0.6484375	1.6001904451684295
440.0	0.0	0.103973388671875	-1.1902589797973633	1.1947915736814405
440.0	20.0	0.10302734375	-1.1512413024902344	1.1558421908373098
440.0	40.0	-0.01751708984375	-1.0363731384277344	1.0365211674110404
440.0	60.0	0.007568359375	-0.6888008117675781	0.6888423900685147
440.0	80.0	-0.650146484375	-0.6733627319335938	0.9360063140290481
440.0	100.0	-1.247467041015625	-0.7516632080078125	1.4564242502419669
440.0	120.0	-1.480133056640625	-0.8042678833007812	1.6845298137668678
440.0	140.0	-1.5496826171875	-0.8502655029296875	1.7676163722610667
440.0	160.0	-1.590057373046875	-0.853302001953125	1.8045516773198655
440.0	180.0	-1.649627685546875	-0.7827606201171875	1.8259205046575777
440.0	200.0	-2.03326416015625	-0.694610595703125	2.148638411794537
440.0	220.0	-3.8624267578125	0.389007568359375	3.8819669431496777
440.0	240.0	-8.881317138671875	5.690155029296875	10.547779784158337
440.0	260.0	-1.41961669921875	9.588348388671875	9.692870389892112
440.0	280.0	-0.7432861328125	10.529266357421875	10.5554689285113
440.0	300.0	-0.229461669921875	12.80340576171875	12.8054617939837
440.0	320.0	1.654693603515625	12.185699462890625	12.297531553991167
440.0	340.0	0.199951171875	13.278472900390625	13.279978276998136
440.0	360.0	3.117401123046875	10.5037841796875	10.956626846590483
440.0	380.0	3.091064453125	6.84326171875	7.508988640601486
440.0	400.0	-1.25128173828125	-0.529266357421875	1.3586128461245928
440.0	420.0	-1.33782958984375	-1.4324951171875	1.9600587420349231
440.0	440.0	-1.2518310546875	-1.40093994140625	1.8787532325740297
440.0	460.0	-1.319366455078125	-1.446624755859375	1.9579200767780625
440.0	480.0	-1.42205810546875	-1.348388671875	1.9596941765924083
440.0	500.0	-1.479248046875	-1.389862060546875	2.0297515442859275
440.0	520.0	-1.3299560546875	-1.6767578125	2.140163514589417
440.0	540.0	-0.79931640625	-1.829345703125	1.9963497736725184
440.0	560.0	-0.13580322265625	-1.7896728515625	1.7948179380939095
440.0	580.0	0.276031494140625	-1.6533203125	1.6762044748426737
440.0	600.0	-0.0247802734375	-1.720458984375	1.7206374338797508
440.0	620.0	-1.049407958984375	-2.16455078125	2.4055222196000887
440.0	640.0	-1.5394287109375	-2.3720703125	2.8278186510988537
440.0	660.0	-1.905975341796875	-2.584228515625	3.2110713203706807
440.0	680.0	-2.118865966796875	-2.73193359375	3.457318924529504
440.0	700.0	-1.699676513671875	-2.9718017578125	3.4235224460875444
440.0	720.0	-0.3780517578125	-1.637451171875	1.6805265460146508
440.0	740.0	-0.036529541015625	-1.141845703125	1.1424298740455967
440.0	760.0	-1.018096923828125	-0.5673828125	1.165523316896192
440.0	780.0	-1.556396484375	-0.474365234375	1.627080942104144
440.0	800.0	-1.99993896484375	-0.423828125	2.0443547007897886
460.0	0.0	0.2279052734375	-0.8982369899749756	0.926698712538183
460.0	20.0	0.25067138671875	-0.9102745056152344	0.944158789448343
460.0	40.0	0.211334228515625	-0.8761405944824219	0.9012682716274362
460.0	60.0	0.581817626953125	-0.5459060668945312	0.7978252846993645
460.0	80.0	0.356964111328125	-0.5075531005859375	0.6205106982886571
460.0	100.0	-0.337432861328125	-0.6209869384765625	0.7067430322702727
460.0	120.0	-0.902008056640625	-0.6963882446289062	1.1395504032301187
460.0	140.0	-1.173858642578125	-0.7411041259765625	1.388228885412936
460.0	160.0	-1.364501953125	-0.7505950927734375	1.5573241709347174
460.0	180.0	-1.4805908203125	-0.730194091796875	1.6508581371179973
460.0	200.0	-1.9923095703125	-0.6800384521484375	2.1051721355649806
460.0	220.0	-3.29730224609375	-0.00274658203125	3.297303390015505
460.0	240.0	-10.2911376953125	5.3088531494140625	11.579785698618325
460.0	260.0	-4.586456298828125	10.104339599609375	11.096542710470425
460.0	280.0	1.18084716796875	9.259552001953125	9.334543551292368
460.0	300.0	-0.179534912109375	11.75225830078125	11.753629565072567
460.0	320.0	1.232574462890625	11.28582763671875	11.352935534578483
460.0	340.0	0.973480224609375	10.565216064453125	10.609969568112998
460.0	360.0	-4.3026123046875	9.3277587890625	10.27227125184012
460.0	380.0	-5.447662353515625	6.613433837890625	8.568228069214085
460.0	400.0	-2.209625244140625	-0.2073974609375	2.2193371592317463
460.0	420.0	-1.646331787109375	-1.0445556640625	1.9497448265277686
460.0	440.0	-1.351348876953125	-1.1312255859375	1.7623322937295658
460.0	460.0	-1.179168701171875	-1.216949462890625	1.694522003708759
460.0	480.0	-1.077789306640625	-1.140289306640625	1.5690409466766113
460.0	500.0	-0.98583984375	-1.211212158203125	1.561702625247232
460.0	520.0	-0.92041015625	-1.4102783203125	1.6840545705147432
460.0	540.0	-0.541748046875	-1.5361328125	1.6288630893761566
460.0	560.0	-0.118408203125	-1.54833984375	1.5528608354617828
460.0	580.0	0.18560791015625	-1.381591796875	1.3940036547673975
460.0	600.0	-0.014739990234375	-1.4599609375	1.4600353442084848
460.0	620.0	-0.940582275390625	-1.7713623046875	2.0055970261363116
460.0	640.0	-1.48150634765625	-2.0345458984375	2.516791225150512
460.0	660.0	-1.8006591796875	-2.3873291015625	2.990269840760207
460.0	680.0	-1.960418701171875	-2.4278564453125	3.1205333523213414
460.0	700.0	-1.13031005859375	-1.6593017578125	2.007705942621543
460.0	720.0	-0.418121337890625	-0.664306640625	0.7849387020512615
460.0	740.0	-0.5670166015625	-0.7183837890625	0.9151956593184222
460.0	760.0	-1.463714599609375	-0.3182373046875	1.4979103481865654
460.0	780.0	-1.957916259765625	-0.2794189453125	1.9777540360859245
460.0	800.0	-2.431793212890625	-0.2437744140625	2.44398121826098
480.0	0.0	0.10760498046875	-0.7836101055145264	0.7909637344949307
480.0	20.0	-0.214111328125	-0.7152194976806641	0.7465805989268893
480.0	40.0	-0.1971435546875	-0.7055015563964844	0.7325285163273066
480.0	60.0	-0.0802001953125	-0.4830322265625	0.48964497671893814
480.0	80.0	-0.16131591796875	-0.38812255859375	0.42031172465142985
480.0	100.0	-0.05963134765625	-0.45673370361328125	0.46061000167126764
480.0	120.0	-0.362640380859375	-0.5754852294921875	0.680214153920299
480.0	140.0	-0.633392333984375	-0.5995635986328125	0.8721595940856824
480.0	160.0	-1.01007080078125	-0.6090850830078125	1.179503141553048
480.0	180.0	-1.278106689453125	-0.6689910888671875	1.442603821778014
480.0	200.0	-1.7396240234375	-0.7305450439453125	1.886792994515809
480.0	220.0	-2.670989990234375	-0.44744873046875	2.7082093520129353
480.0	240.0	-7.907684326171875	4.8944091796875	9.29982325749224
480.0	260.0	-3.7479248046875	10.374298095703125	11.030548550280775
480.0	280.0	-2.410369873046875	9.22698974609375	9.536625330766183
480.0	300.0	-3.15435791015625	11.176513671875	11.613114641773503
480.0	320.0	-1.615142822265625	10.664825439453125	10.786435369959934
480.0	340.0	-3.30322265625	8.04937744140625	8.700790602639689
480.0	360.0	0.354248046875	7.939056396484375	7.94695590432426
480.0	380.0	-8.201568603515625	5.998504638671875	10.161091745395336
480.0	400.0	-2.91094970703125	-0.31341552734375	2.9277734696600897
480.0	420.0	-1.64532470703125	-0.66900634765625	1.776137068126169
480.0	440.0	-1.274383544921875	-0.7962646484375	1.502694516499924
480.0	460.0	-1.0009765625	-0.88201904296875	1.3341333032474028
480.0	480.0	-0.699493408203125	-0.8841552734375	1.1273959267564186
480.0	500.0	-0.47955322265625	-0.9927978515625	1.1025510724801417
480.0	520.0	-0.26336669921875	-1.17529296875	1.2044399448086103
480.0	540.0	-0.052764892578125	-1.26025390625	1.261358015040601
480.0	560.0	0.13690185546875	-1.3067626953125	1.3139143274548672
480.0	580.0	0.20343017578125	-1.1817626953125	1.1991442383844635
480.0	600.0	-0.298675537109375	-1.33447265625	1.367488335140927
480.0	620.0	-1.02557373046875	-1.5474853515625	1.8564784916416626
480.0	640.0	-1.4691162109375	-1.827880859375	2.3450908036382825
480.0	660.0	-1.277252197265625	-1.436279296875	1.9220487491350502
480.0	680.0	-1.0889892578125	0.2039794921875	1.1079283536691757
480.0	700.0	-1.099853515625	2.0555419921875	2.3312937690215767
480.0	720.0	0.152618408203125	-0.196044921875	0.24844715718927143
480.0	740.0	-1.04290771484375	-0.3663330078125	1.1053761234500978
480.0	760.0	-1.52667236328125	-0.1446533203125	1.533510054705931
480.0	780.0	-1.7059326171875	-0.157958984375	1.7132300298351575
480.0	800.0	-1.882904052734375	-0.1602783203125	1.8897134205391384
500.0	0.0	-0.39678955078125	-0.6704587936401367	0.7790744133769082
500.0	20.0	-0.5753173828125	-0.6464900970458984	0.8654129283438281
500.0	40.0	-0.654144287109375	-0.6543083190917969	0.925215717976389
500.0	60.0	-0.67950439453125	-0.6428947448730469	0.935435660626994
500.0	80.0	-0.70721435546875	-0.5683670043945312	0.9072999483442576
500.0	100.0	-0.684814453125	-0.5359268188476562	0.8695909327776259
500.0	120.0	-0.539642333984375	-0.5283584594726562	0.7552327524177048
500.0	140.0	-0.15081787109375	-0.3948211669921875	0.42264616897154506
500.0	160.0	0.27789306640625	-0.24578857421875	0.37099404250358853
500.0	180.0	-0.512420654296875	-0.4897613525390625	0.7088308044878759
500.0	200.0	-0.83929443359375	-0.6598052978515625	1.0675945753582878
500.0	220.0	-1.32086181640625	-0.497772216796875	1.4115428147438154
500.0	240.0	-2.986968994140625	2.884765625	4.15257227307835
500.0	260.0	-0.69342041015625	9.38934326171875	9.414913634845758
500.0	280.0	-4.80755615234375	7.04638671875	8.530191202318658
500.0	300.0	-6.40838623046875	9.217376708984375	11.226194701419939
500.0	320.0	-5.312042236328125	8.313568115234375	9.86575934873619
500.0	340.0	-6.732818603515625	4.746734619140625	8.237859909733485
500.0	360.0	-3.841827392578125	5.309967041015625	6.554035984874958
500.0	380.0	-9.9384765625	1.82672119140625	10.104960499402978
500.0	400.0	-2.7552490234375	-0.408782958984375	2.785408531743471
500.0	420.0	-1.702056884765625	-0.352508544921875	1.7381771811932758
500.0	440.0	-1.212677001953125	-0.537322998046875	1.3263866386902807
500.0	460.0	-0.844879150390625	-0.5347900390625	0.9999105783245092
500.0	480.0	-0.334259033203125	-0.54925537109375	0.6429701112440771
500.0	500.0	-0.024627685546875	-0.70513916015625	0.7055691022722419
500.0	520.0	0.35791015625	-0.781005859375	0.85910990701131
500.0	540.0	0.516387939453125	-0.7830810546875	0.9380151609772263
500.0	560.0	0.645111083984375	-0.9066162109375	1.1127089757048627
500.0	580.0	0.425628662109375	-0.7972412109375	0.9037440491788081
500.0	600.0	0.028839111328125	-0.875244140625	0.8757191330789745
500.0	620.0	0.113372802734375	-0.661865234375	0.6715050118011936
500.0	640.0	0.517730712890625	-0.3270263671875	0.6123653614518774
500.0	660.0	1.055145263671875	-0.6739501953125	1.252014533945572
500.0	680.0	0.7874755859375	0.0091552734375	0.7875288042219943
500.0	700.0	0.56927490234375	0.543701171875	0.7872006597664502
500.0	720.0	1.31866455078125	-0.3787841796875	1.3719889402865637
500.0	740.0	-0.756805419921875	-0.132568359375	0.7683285843508002
500.0	760.0	-1.45318603515625	0.0263671875	1.453425223859075
500.0	780.0	-1.66888427734375	0.0086669921875	1.6689067822735784
500.0	800.0	-1.8370361328125	0.0023193359375	1.8370375969418524
520.0	0.0	-1.0179443359375	-0.4495394229888916	1.1127876544464463
520.0	20.0	-0.87451171875	-0.5145606994628906	1.0146642102995544
520.0	40.0	-0.8460693359375	-0.54205322265625	1.004815912197726
520.0	60.0	-0.8165283203125	-0.5275688171386719	0.9721354610801162
520.0	80.0	-0.8541259765625	-0.5540924072265625	1.0181107894453192
520.0	100.0	-0.82470703125	-0.5327911376953125	0.9818391333613944
520.0	120.0	-0.6480712890625	-0.4112701416015625	0.7675542489492841
520.0	140.0	0.0777587890625	-0.1685791015625	0.185648438614727
520.0	160.0	1.142333984375	0.23297119140625	1.1658484069051647
520.0	180.0	0.5076904296875	-0.2343597412109375	0.5591726573221691
520.0	200.0	0.2110595703125	-0.3830413818359375	0.4373406480299786
520.0	220.0	0.070068359375	-0.275604248046875	0.2843717224461454
520.0	240.0	-0.252197265625	-0.0604248046875	0.25933495292815684
520.0	260.0	2.23907470703125	8.0506591796875	8.356229339310506
520.0	280.0	1.24603271484375	6.701934814453125	6.81678280302664
520.0	300.0	-3.3790283203125	5.86376953125	6.767689820395861
520.0	320.0	-4.04156494140625	4.66680908203125	6.173601394950395
520.0	340.0	-4.85028076171875	-1.096160888671875	4.972604162946507
520.0	360.0	-6.70892333984375	0.061309814453125	6.709203475320188
520.0	380.0	-4.39398193359375	-0.689178466796875	4.4477010007243925
520.0	400.0	-1.145263671875	-0.614959716796875	1.2999247406675127
520.0	420.0	-0.79388427734375	-0.0592041015625	0.7960887962127284
520.0	440.0	-0.775634765625	-0.143646240234375	0.7888241451550659
520.0	460.0	-0.39703369140625	-0.03179931640625	0.3983050949154155
520.0	480.0	0.00811767578125	-0.13421630859375	0.13446157128571057
520.0	500.0	0.376953125	-0.320465087890625	0.4947641165282822
520.0	520.0	3.4495849609375	0.9298095703125	3.5726995731198685
520.0	540.0	3.3563232421875	0.7496337890625	3.439019703891243
520.0	560.0	4.82208251953125	0.7469482421875	4.879591325272624
520.0	580.0	1.17340087890625	-0.4659423828125	1.2625260103138272
520.0	600.0	1.29632568359375	-0.319580078125	1.3351373353626153
520.0	620.0	1.020263671875	-0.0775146484375	1.023204027000601
520.0	640.0	0.76507568359375	0.148681640625	0.7793888836039333
520.0	660.0	0.5296630859375	0.5069580078125	0.7331776089666503
520.0	680.0	0.48291015625	0.508056640625	0.700944911596168
520.0	700.0	0.95806884765625	-0.125732421875	0.9662838913900654
520.0	720.0	2.9769287109375	-2.6903076171875	4.012463037225525
520.0	740.0	-0.6773681640625	0.1778564453125	0.7003288833288259
520.0	760.0	-1.43927001953125	0.1824951171875	1.4507938023436564
520.0	780.0	-1.6597900390625	0.1583251953125	1.6673241560182102
520.0	800.0	-1.82122802734375	0.1556396484375	1.8278663046700532
540.0	0.0	-1.64691162109375	-0.30789899826049805	1.6754461139718764
540.0	20.0	-1.2513427734375	-0.42253875732421875	1.3207565021893133
540.0	40.0	-1.06640625	-0.4583244323730469	1.1607254521845973
540.0	60.0	-0.97509765625	-0.4973640441894531	1.0946170251173382
540.0	80.0	-0.977294921875	-0.56573486328125	1.1292304015808807
540.0	100.0	-1.0089111328125	-0.654266357421875	1.2024833222823055
540.0	120.0	-0.96759033203125	-0.6562118530273438	1.169121485002275
540.0	140.0	-0.747802734375	-0.439208984375	0.8672447529356668
540.0	160.0	0.099365234375	0.068145751953125	0.12048773095902969
540.0	180.0	0.1541748046875	-0.2086181640625	0.2594058765279556
540.0	200.0	0.110107421875	-0.3153839111328125	0.33405187584174556
540.0	220.0	0.18084716796875	-0.26904296875	0.32417559623779635
540.0	240.0	0.1527099609375	-0.1004791259765625	0.18280149596364548
540.0	260.0	1.16485595703125	6.542449951171875	6.645339777936118
540.0	280.0	-1.30615234375	7.44390869140625	7.557632602282088
540.0	300.0	-3.67315673828125	5.857025146484375	6.91352471540612
540.0	320.0	-4.62664794921875	4.130615234375	6.2022458400534966
540.0	340.0	-4.37628173828125	-1.05535888671875	4.501735691107398
540.0	360.0	-0.85516357421875	-3.174652099609375	3.2878139686157426
540.0	380.0	1.4544677734375	-2.52130126953125	2.9107450241661725
540.0	400.0	2.04315185546875	-2.099761962890625	2.9297559293066864
540.0	420.0	1.52777099609375	0.051544189453125	1.5286402519794082
540.0	440.0	1.189208984375	0.22393798828125	1.210110007856175
540.0	460.0	1.94378662109375	0.92999267578125	2.1548069067435778
540.0	480.0	2.150390625	0.825439453125	2.3033736411757406
540.0	500.0	2.91400146484375	1.4178466796875	3.240631689071189
540.0	520.0	4.17181396484375	3.1015625	5.1984345430784815
540.0	540.0	2.2197265625	-0.0557861328125	2.220427459945999
540.0	560.0	1.76690673828125	-0.2169189453125	1.7801722530752953
540.0	580.0	1.47332763671875	-0.149658203125	1.480909147409746
540.0	600.0	1.24395751953125	0.0596923828125	1.2453888914568711
540.0	620.0	0.97650146484375	0.2340087890625	1.0041490049790853
540.0	640.0	2.5755615234375	-2.78857421875	3.796006234780031
540.0	660.0	6.0897216796875	-9.6632080078125	11.42200941771226
540.0	680.0	5.6273193359375	-7.6217041015625	9.474022182810778
540.0	700.0	5.483154296875	-6.9853515625	8.880321925192801
540.0	720.0	5.2880859375	-5.5316162109375	7.6526224777844485
540.0	740.0	4.6497802734375	2.7884521484375	5.421800621138168
540.0	760.0	-1.42889404296875	0.3314208984375	1.4668258239998024
540.0	780.0	-1.619140625	0.31298828125	1.6491143161482833
540.0	800.0	-1.77239990234375	0.3170166015625	1.8005279613197822
560.0	0.0	-1.8463134765625	-0.33287930488586426	1.876081577479402
560.0	20.0	-1.53717041015625	-0.4379730224609375	1.5983470331137424
560.0	40.0	-1.318359375	-0.46086883544921875	1.3965928272544972
560.0	60.0	-1.248046875	-0.58685302734375	1.3791364971966298
560.0	80.0	-1.25494384765625	-0.7877578735351562	1.4817039272698524
560.0	100.0	-1.3284912109375	-0.9277191162109375	1.6203554104335838
560.0	120.0	-1.388427734375	-1.102630615234375	1.7729991108948226
560.0	140.0	-1.3258056640625	-1.1544036865234375	1.7579557816734497
560.0	160.0	-1.2637939453125	-1.35272216796875	1.8512245676639583
560.0	180.0	-1.292236328125	-1.0604705810546875	1.6716676048211405
560.0	200.0	-1.3680419921875	-1.0171966552734375	1.704766238487791
560.0	220.0	-1.46624755859375	-0.990478515625	1.7694433003057306
560.0	240.0	-1.5511474609375	-0.8099212646484375	1.7498659664393093
560.0	260.0	-1.63201904296875	-0.6297607421875	1.7493097921789569
560.0	280.0	-1.3155517578125	3.257080078125	3.512726442921839
560.0	300.0	-1.5848388671875	1.82733154296875	2.4188540267814242
560.0	320.0	-1.86199951171875	0.2587890625	1.8798973271193542
560.0	340.0	-2.2073974609375	-1.672576904296875	2.7694976171393684
560.0	360.0	-2.1085205078125	-3.209320068359375	3.8399992230520184
560.0	380.0	-1.0997314453125	-2.12994384765625	2.3970961695305073
560.0	400.0	0.671630859375	-0.617919921875	0.9126406966132987
560.0	420.0	2.12701416015625	-0.07330322265625	2.12827690866508
560.0	440.0	1.91180419921875	0.5882568359375	2.0002603333510476
560.0	460.0	1.8646240234375	1.6492919921875	2.4893747858195363
560.0	480.0	2.02838134765625	1.72021484375	2.65959959395726
560.0	500.0	2.2740478515625	1.936920166015625	2.9871312928483773
560.0	520.0	2.47662353515625	3.4146728515625	4.218252578744878
560.0	540.0	1.42205810546875	2.1861572265625	2.6079748224591457
560.0	560.0	0.73675537109375	2.5386962890625	2.6434423248739884
560.0	580.0	0.559814453125	2.5438232421875	2.6046936306254844
560.0	600.0	0.56024169921875	2.6553955078125	2.7138526239378433
560.0	620.0	0.87890625	2.2830810546875	2.446412740843632
560.0	640.0	1.1513671875	2.7509765625	2.982200269578818
560.0	660.0	3.9219970703125	0.8446044921875	4.011909491472002
560.0	680.0	4.292236328125	1.2833251953125	4.479979492520011
560.0	700.0	4.844970703125	1.441162109375	5.054768969956763
560.0	720.0	4.87933349609375	1.613037109375	5.139045055486799
560.0	740.0	1.59930419921875	-2.06005859375	2.607990669331843
560.0	760.0	-2.1397705078125	-0.79833984375	2.2838485790925236
560.0	780.0	-2.14813232421875	-0.847900390625	2.3094171461161963
560.0	800.0	-1.53717041015625	0.295166015625	1.5652526462650915
580.0	0.0	-1.6724853515625	-0.43856382369995117	1.729030213341994
580.0	20.0	-1.54534912109375	-0.5191497802734375	1.6302209667475094
580.0	40.0	-1.515625	-0.5321540832519531	1.6063334364155926
580.0	60.0	-1.48309326171875	-0.7248268127441406	1.6507390864180778
580.0	80.0	-1.43798828125	-0.8667526245117188	1.6790087579016024
580.0	100.0	-1.47613525390625	-1.0135421752929688	1.7905985113705618
580.0	120.0	-1.473388671875	-1.055206298828125	1.8122732993387412
580.0	140.0	-1.43597412109375	-1.04705810546875	1.7771753860209678
580.0	160.0	-1.37213134765625	-1.2899932861328125	1.8833021832644619
580.0	180.0	-1.344482421875	-1.3365020751953125	1.8957507166640455
580.0	200.0	-1.40557861328125	-1.1094512939453125	1.790679594944492
580.0	220.0	-1.4918212890625	-1.0972442626953125	1.8518843728801966
580.0	240.0	-1.538818359375	-0.9492950439453125	1.8080716312161693
580.0	260.0	-1.5950927734375	-0.8289794921875	1.7976451135694111
580.0	280.0	-1.5809326171875	-0.660369873046875	1.7133115038764155
580.0	300.0	-1.53656005859375	-0.127532958984375	1.5418435294454942
580.0	320.0	-1.66326904296875	-0.529998779296875	1.7456696753264516
580.0	340.0	-1.83404541015625	-1.3477783203125	2.276011636002679
580.0	360.0	-1.824462890625	-1.51324462890625	2.3703531690828994
580.0	380.0	-1.45965576171875	-0.744140625	1.638395621482838
580.0	400.0	-0.86541748046875	0.799346923828125	1.1780929165962952
580.0	420.0	-0.0582275390625	3.18218994140625	3.1827226189997124
580.0	440.0	0.6961669921875	5.421875	5.466386100216155
580.0	460.0	0.93316650390625	5.521026611328125	5.599333403808522
580.0	480.0	1.365966796875	3.20623779296875	3.4850862364116715
580.0	500.0	1.7945556640625	1.431304931640625	2.2954441484727033
580.0	520.0	1.5274658203125	2.729248046875	3.1276103871156877
580.0	540.0	1.100830078125	2.54443359375	2.7723580529773266
580.0	560.0	0.68084716796875	2.7064208984375	2.790746664538061
580.0	580.0	0.5286865234375	2.72509765625	2.7759082614819377
580.0	600.0	0.51593017578125	2.8309326171875	2.8775620635075345
580.0	620.0	0.8494873046875	2.453125	2.5960452512331584
580.0	640.0	1.11376953125	3.017578125	3.2165603226458166
580.0	660.0	3.85089111328125	1.64208984375	4.186385245208019
580.0	680.0	4.29901123046875	1.9429931640625	4.7177028303285535
580.0	700.0	4.844970703125	2.47705078125	5.441463193574941
580.0	720.0	4.87896728515625	2.3619384765625	5.420615752540604
580.0	740.0	1.9058837890625	-1.478759765625	2.41228594114432
580.0	760.0	-2.02587890625	-0.1646728515625	2.032560574947379
580.0	780.0	-2.016357421875	0.341552734375	2.0450808108995195
580.0	800.0	-2.02032470703125	0.49609375	2.0803415418219116
600.0	0.0	-1.90643310546875	-0.562483549118042	1.9876807914390204
600.0	20.0	-1.765380859375	-0.6422023773193359	1.878561543331019
600.0	40.0	-1.81915283203125	-0.6635704040527344	1.9363994183592461
600.0	60.0	-1.7513427734375	-0.7878837585449219	1.9204068129046583
600.0	80.0	-1.6025390625	-0.892578125	1.8343465201719371
600.0	100.0	-1.64703369140625	-1.0949935913085938	1.9778096333151454
600.0	120.0	-1.61572265625	-1.0617599487304688	1.933363362290618
600.0	140.0	-1.57940673828125	-0.9105224609375	1.8230679627484814
600.0	160.0	-1.5272216796875	-0.926513671875	1.7862904699624873
600.0	180.0	-1.4744873046875	-1.1490020751953125	1.8693096534517075
600.0	200.0	-1.4696044921875	-1.3270416259765625	1.9800951594638574
600.0	220.0	-1.5433349609375	-1.2483062744140625	1.98498144988649
600.0	240.0	-1.586669921875	-1.113616943359375	1.938469534844408
600.0	260.0	-1.628662109375	-1.036956787109375	1.930756236516154
600.0	280.0	-1.62457275390625	-0.855010986328125	1.8358323505909602
600.0	300.0	-1.5958251953125	-0.599456787109375	1.704701291606736
600.0	320.0	-1.6697998046875	-0.987457275390625	1.9399235187131192
600.0	340.0	-1.77423095703125	-1.515838623046875	2.333594270649607
600.0	360.0	-1.6873779296875	-1.249237060546875	2.0994850585418012
600.0	380.0	-1.35821533203125	-0.305755615234375	1.3922052235256517
600.0	400.0	-0.5765380859375	1.931243896484375	2.0154649965317253
600.0	420.0	0.14349365234375	3.76617431640625	3.768906925067404
600.0	440.0	0.62786865234375	4.94256591796875	4.982286312333147
600.0	460.0	0.7376708984375	4.76556396484375	4.822318763563735
600.0	480.0	0.97479248046875	4.12603759765625	4.239623407479888
600.0	500.0	1.6551513671875	1.489410400390625	2.226627357483603
600.0	520.0	1.41033935546875	2.6802978515625	3.028704949425507
600.0	540.0	1.04144287109375	2.7025146484375	2.8962369859476724
600.0	560.0	0.653564453125	2.85693359375	2.9307364353496324
600.0	580.0	0.50244140625	2.8746337890625	2.9182129442407563
600.0	600.0	0.507568359375	3.001953125	3.044560428721344
600.0	620.0	0.91552734375	2.7247314453125	2.8744306855843083
600.0	640.0	1.356689453125	3.429443359375	3.6880466411614017
600.0	660.0	4.2662353515625	2.9974365234375	5.213961045784548
600.0	680.0	4.5040283203125	3.013916015625	5.419405950786296
600.0	700.0	4.887451171875	2.9595947265625	5.713701068743347
600.0	720.0	4.88067626953125	2.5054931640625	5.486209697334709
600.0	740.0	4.12701416015625	1.15478515625	4.285530846374289
600.0	760.0	-0.848876953125	1.350341796875	1.5949968808541248
600.0	780.0	-2.04833984375	0.68017578125	2.15831768025303
600.0	800.0	-2.03997802734375	0.713623046875	2.161196012645881
620.0	0.0	-2.02685546875	-0.6286892890930176	2.1221200044818547
620.0	20.0	-1.90863037109375	-0.6931343078613281	2.03059229344442
620.0	40.0	-2.0418701171875	-0.7242622375488281	2.1665154890289915
620.0	60.0	-2.07916259765625	-0.8491744995117188	2.245888340526675
620.0	80.0	-1.873046875	-0.8747406005859375	2.0672386689157864
620.0	100.0	-1.77337646484375	-1.069976806640625	2.071162584832631
620.0	120.0	-1.67889404296875	-1.12347412109375	2.020118637180334
620.0	140.0	-1.6279296875	-0.96868896484375	1.894337187000747
620.0	160.0	-1.60076904296875	-0.9282379150390625	1.8504289113184418
620.0	180.0	-1.56646728515625	-0.9404296875	1.8270817585965167
620.0	200.0	-1.558349609375	-1.251373291015625	1.998596662287439
620.0	220.0	-1.62591552734375	-1.31005859375	2.08802653745486
620.0	240.0	-1.677734375	-1.2135162353515625	2.070607226520392
620.0	260.0	-1.73590087890625	-1.22174072265625	2.122734617135196
620.0	280.0	-1.755126953125	-1.031280517578125	2.0356841914997648
620.0	300.0	-1.73345947265625	-0.785064697265625	1.9029472725838863
620.0	320.0	-1.78021240234375	-1.106964111328125	2.096312414986605
620.0	340.0	-1.85107421875	-1.42413330078125	2.3355152368835066
620.0	360.0	-1.71051025390625	-0.808319091796875	1.8918840035482485
620.0	380.0	-1.3397216796875	0.352691650390625	1.3853683911797465
620.0	400.0	-0.55316162109375	2.52099609375	2.5809705701061034
620.0	420.0	0.0184326171875	3.795745849609375	3.795790604894213
620.0	440.0	0.4716796875	4.78302001953125	4.8062212011971335
620.0	460.0	0.64288330078125	4.769744873046875	4.812874930057953
620.0	480.0	0.86328125	4.141754150390625	4.230766119614689
620.0	500.0	1.5013427734375	1.46551513671875	2.098038307396884
620.0	520.0	1.260986328125	2.689697265625	2.9706157443245282
620.0	540.0	0.94464111328125	2.8819580078125	3.0328252161467915
620.0	560.0	0.5870361328125	3.0068359375	3.0636047030041196
620.0	580.0	0.46875	3.02783203125	3.0639016583375356
620.0	600.0	0.55914306640625	3.18115234375	3.229918141819743
620.0	620.0	1.11773681640625	3.0338134765625	3.233165600664807
620.0	640.0	1.8040771484375	3.9063720703125	4.302840586081705
620.0	660.0	4.455810546875	3.75439453125	5.826639333777439
620.0	680.0	4.505126953125	3.1685791015625	5.507818296442973
620.0	700.0	4.88482666015625	3.1551513671875	5.815196613154057
620.0	720.0	4.8785400390625	2.775390625	5.61274852759981
620.0	740.0	4.149658203125	1.4835205078125	4.406869217467528
620.0	760.0	-0.33575439453125	1.80908203125	1.8399752197349486
620.0	780.0	-2.15966796875	0.8367919921875	2.316114542382107
620.0	800.0	-2.193359375	0.8709716796875	2.359961231613362
