# Supplementary material for: Real-time emotion detection by quantitative facial motion analysis
Source: PLoS One. 2023 Mar 10;18(3):e0282730. doi: 10.1371/journal.pone.0282730 (PMC10004542; doi:10.1371/journal.pone.0282730)
Supplement: S1 Dataset — Data from each participant is organized into folders by Study ID and subsequently by emotions. The data files (.csv) contain the pixel displacement results after DISC-processing of videos. (ZIP) [file pone.0282730.s004.zip › S1_Dataset/1/sad/result/103750_cropped_result.csv]

pos_x	pos_y	disp_x	disp_y	disp_xy_indi
0.0	0.0	1.2835509777069092	1.0671374797821045	1.6692170359566978
0.0	20.0	0.9943816661834717	1.190481185913086	1.55114162862546
0.0	40.0	0.9525995254516602	1.0373497009277344	1.4083821420003835
0.0	60.0	1.0811655521392822	0.5677719116210938	1.2211813521170842
0.0	80.0	1.1810781955718994	0.2138824462890625	1.2002880507969609
0.0	100.0	1.1863350868225098	0.06534576416015625	1.1881334130138108
0.0	120.0	1.2543087005615234	-0.19390106201171875	1.2692076024644707
0.0	140.0	1.1905856132507324	-0.241455078125	1.2148228913022558
0.0	160.0	1.1910912990570068	-0.0225982666015625	1.1913056552970374
0.0	180.0	1.0708138942718506	0.331024169921875	1.1208119366058307
0.0	200.0	1.7385013103485107	0.0187530517578125	1.7386024511180582
0.0	220.0	1.7382756471633911	0.1283111572265625	1.7430048705009764
0.0	240.0	1.4879789352416992	0.517974853515625	1.5755568097017492
0.0	260.0	1.2830195426940918	0.720458984375	1.471461958428288
0.0	280.0	1.2395374774932861	0.43292236328125	1.3129641772491134
0.0	300.0	1.1878292560577393	-0.37481689453125	1.2455625419756058
0.0	320.0	1.159238576889038	-0.826416015625	1.4236563872751116
0.0	340.0	1.0468566417694092	-0.406524658203125	1.1230187559181248
0.0	360.0	0.9240100383758545	0.403045654296875	1.0080874716347505
0.0	380.0	0.8997035026550293	1.0718994140625	1.3994408692607412
0.0	400.0	0.9578313827514648	1.349761962890625	1.6550825702211767
0.0	420.0	0.9672551155090332	1.3389892578125	1.651809520197672
0.0	440.0	0.9548079967498779	1.302093505859375	1.6146534639540069
0.0	460.0	0.9248943328857422	1.17828369140625	1.4979258941743752
0.0	480.0	0.8040683269500732	1.04083251953125	1.3152407415063068
0.0	500.0	0.7669379711151123	1.21661376953125	1.4381734651116334
0.0	520.0	1.3265354633331299	2.70159912109375	3.0097066545719975
0.0	540.0	1.7889447212219238	2.9588623046875	3.4576277060563374
0.0	560.0	1.8908557891845703	3.0523681640625	3.5905831036859572
0.0	580.0	1.7851651906967163	3.078857421875	3.5589574010249145
0.0	600.0	1.6849887371063232	3.0145263671875	3.4534846550468163
0.0	620.0	1.6216967105865479	3.03497314453125	3.441069922154029
0.0	640.0	1.5845608711242676	2.987060546875	3.3813257555277443
0.0	660.0	1.5796473026275635	2.9361572265625	3.334112304616287
0.0	680.0	1.5239229202270508	2.88037109375	3.2586621034565573
0.0	700.0	1.3995487689971924	2.8033447265625	3.1332855619536715
0.0	720.0	1.2542390823364258	2.8013916015625	3.069350188715036
0.0	740.0	1.0298488140106201	2.718017578125	2.9065801442099564
0.0	760.0	0.8221931457519531	2.52056884765625	2.6512768404481357
0.0	780.0	-1.7000937461853027	-2.149169921875	2.740301096396265
0.0	800.0	-3.0700764656066895	-11.33441162109375	11.742838511239823
20.0	0.0	1.0846309661865234	1.0682721138000488	1.5223763141659608
20.0	20.0	1.0246315002441406	0.8174762725830078	1.3107773142409684
20.0	40.0	1.1376590728759766	0.4864349365234375	1.2372902301269444
20.0	60.0	1.2157115936279297	0.21002960205078125	1.2337208406357454
20.0	80.0	1.27728271484375	-0.046478271484375	1.2781280700144237
20.0	100.0	1.2006053924560547	-0.16538238525390625	1.2119425076078603
20.0	120.0	1.1559276580810547	-0.1941680908203125	1.1721220065375262
20.0	140.0	1.0328254699707031	-0.0720062255859375	1.0353324818353458
20.0	160.0	0.8578624725341797	0.34014892578125	0.922837642000257
20.0	180.0	0.9243755340576172	0.537628173828125	1.0693522250680874
20.0	200.0	1.4605865478515625	0.31085205078125	1.4932990528490446
20.0	220.0	1.4300174713134766	0.5568084716796875	1.5345962473550034
20.0	240.0	1.3087654113769531	0.9263916015625	1.603455113641233
20.0	260.0	1.1733646392822266	1.156097412109375	1.6472236651420182
20.0	280.0	1.1562652587890625	1.225555419921875	1.68491407376828
20.0	300.0	1.192068099975586	0.272216796875	1.2227544068537592
20.0	320.0	1.1705398559570312	-0.37884521484375	1.230319979189932
20.0	340.0	1.0856170654296875	-0.1456298828125	1.0953412598456012
20.0	360.0	0.9890460968017578	0.279571533203125	1.027799797517171
20.0	380.0	0.9338188171386719	0.67486572265625	1.1521550793441875
20.0	400.0	0.9467239379882812	1.193634033203125	1.5234987430191067
20.0	420.0	0.9504661560058594	1.37701416015625	1.6731867531699434
20.0	440.0	0.9298686981201172	1.339935302734375	1.630975907626309
20.0	460.0	0.8977260589599609	1.226318359375	1.5197923527495376
20.0	480.0	0.7949275970458984	1.0902099609375	1.3492470653933295
20.0	500.0	0.7532215118408203	1.194061279296875	1.4117807849010626
20.0	520.0	1.3009777069091797	2.73736572265625	3.0307943007482447
20.0	540.0	1.7856388092041016	3.052490234375	3.536410975535873
20.0	560.0	1.905487060546875	3.1644287109375	3.693844880949542
20.0	580.0	1.8256759643554688	3.15203857421875	3.642586979083443
20.0	600.0	1.752096176147461	3.07830810546875	3.542008159598896
20.0	620.0	1.4875640869140625	3.1796875	3.5104500438451933
20.0	640.0	1.2091178894042969	3.121337890625	3.347344663748988
20.0	660.0	1.1086769104003906	3.07843017578125	3.271986680720986
20.0	680.0	0.9948062896728516	3.0606689453125	3.218281210020808
20.0	700.0	0.9534873962402344	2.92913818359375	3.080420217011938
20.0	720.0	0.991455078125	2.856201171875	3.0233868932308305
20.0	740.0	0.9434452056884766	2.788818359375	2.9440782424595375
20.0	760.0	0.8083076477050781	2.6031494140625	2.725756431758431
20.0	780.0	-1.5523014068603516	-2.8271484375	3.2252764137976326
20.0	800.0	-3.156780242919922	-14.4437255859375	14.784670111434856
40.0	0.0	1.4199295043945312	0.25092029571533203	1.4419295378942651
40.0	20.0	1.3339195251464844	0.19731712341308594	1.3484344058051312
40.0	40.0	1.2848243713378906	0.15474319458007812	1.2941093931552516
40.0	60.0	1.1561088562011719	0.049701690673828125	1.1571767131439428
40.0	80.0	1.1369094848632812	-0.16268157958984375	1.1484896486733949
40.0	100.0	1.0653228759765625	-0.2404327392578125	1.092117545040821
40.0	120.0	1.0601043701171875	-0.2789306640625	1.0961859289809854
40.0	140.0	0.9411964416503906	-0.083709716796875	0.9449116670152666
40.0	160.0	0.9318161010742188	0.32928466796875	0.9882862129871329
40.0	180.0	1.0389251708984375	0.491485595703125	1.1493144049867308
40.0	200.0	1.3307228088378906	0.5565185546875	1.4424063559458093
40.0	220.0	1.2399749755859375	0.9561309814453125	1.5657983247401062
40.0	240.0	1.2075233459472656	1.2786712646484375	1.7587247749563644
40.0	260.0	1.0868949890136719	1.643280029296875	1.9702055658811262
40.0	280.0	1.098541259765625	1.859588623046875	2.159829332695715
40.0	300.0	1.1280021667480469	1.011444091796875	1.515060407712872
40.0	320.0	1.1324195861816406	0.3909912109375	1.1980184665514013
40.0	340.0	1.0591354370117188	0.42926025390625	1.1428176755360684
40.0	360.0	1.0221328735351562	0.071044921875	1.0245989420673147
40.0	380.0	0.9301986694335938	0.41436767578125	1.0183173058277972
40.0	400.0	0.9333038330078125	1.14239501953125	1.475168609128082
40.0	420.0	0.9189338684082031	1.240264892578125	1.5435985418072578
40.0	440.0	0.8829460144042969	1.206634521484375	1.4951790972289103
40.0	460.0	0.8552436828613281	1.16461181640625	1.444909145928308
40.0	480.0	0.7775154113769531	1.09490966796875	1.3428914311812816
40.0	500.0	0.7489852905273438	1.226409912109375	1.4370317456293213
40.0	520.0	1.26519775390625	2.72723388671875	3.006414813254565
40.0	540.0	1.7826995849609375	3.14227294921875	3.6127409397314665
40.0	560.0	1.9070663452148438	3.26348876953125	3.779849334815833
40.0	580.0	1.8239822387695312	3.2423095703125	3.7201455021392293
40.0	600.0	1.7538833618164062	3.18341064453125	3.63458528288597
40.0	620.0	1.4909515380859375	3.28472900390625	3.6072678190042624
40.0	640.0	1.242523193359375	3.15997314453125	3.3954814327565828
40.0	660.0	1.1599578857421875	3.101318359375	3.311144494414571
40.0	680.0	1.0450401306152344	3.0809326171875	3.2533451501871307
40.0	700.0	1.003570556640625	2.9312744140625	3.098309789658456
40.0	720.0	1.0243911743164062	2.89642333984375	3.0722378556369896
40.0	740.0	0.9407005310058594	2.8717041015625	3.0218540560334133
40.0	760.0	0.8050079345703125	2.627197265625	2.7477633171779257
40.0	780.0	-1.4271926879882812	-3.0216064453125	3.3417038287378578
40.0	800.0	-3.130199432373047	-14.599609375	14.931401219879413
60.0	0.0	1.5670089721679688	-0.24312758445739746	1.5857579074937647
60.0	20.0	1.2515335083007812	-0.0583343505859375	1.2528922614726075
60.0	40.0	0.9688529968261719	0.053363800048828125	0.970321505798313
60.0	60.0	0.8397865295410156	0.0543670654296875	0.8415445282348278
60.0	80.0	0.70849609375	0.067047119140625	0.7116614581695891
60.0	100.0	0.6317901611328125	0.04290771484375	0.6332455129705522
60.0	120.0	0.7811508178710938	-0.04975128173828125	0.7827335372240546
60.0	140.0	0.7472381591796875	0.1331939697265625	0.7590161395555225
60.0	160.0	0.7501106262207031	0.5581207275390625	0.9349677524267603
60.0	180.0	0.9616317749023438	0.6145172119140625	1.1412129837328633
60.0	200.0	1.0522842407226562	0.91961669921875	1.3974966893539484
60.0	220.0	0.9978370666503906	1.4539031982421875	1.763381218409768
60.0	240.0	1.0605964660644531	1.78741455078125	2.07839256161413
60.0	260.0	0.8277206420898438	2.712066650390625	2.83556466642936
60.0	280.0	0.9108352661132812	2.40057373046875	2.567562096116139
60.0	300.0	0.78009033203125	1.658172607421875	1.8325057495497485
60.0	320.0	0.603668212890625	1.264129638671875	1.4008708201055677
60.0	340.0	0.7105255126953125	0.416656494140625	0.8236802403241766
60.0	360.0	0.7397079467773438	-0.217529296875	0.7710297280419773
60.0	380.0	0.8117599487304688	0.267120361328125	0.8545803074018037
60.0	400.0	0.9208564758300781	0.86981201171875	1.266708168762012
60.0	420.0	0.8730621337890625	1.012115478515625	1.3366432700265332
60.0	440.0	0.7902565002441406	1.0806884765625	1.3388027933766402
60.0	460.0	0.7300262451171875	1.05828857421875	1.2856566512416348
60.0	480.0	0.6955451965332031	1.05560302734375	1.26415223440759
60.0	500.0	0.6950492858886719	1.2431640625	1.4242718827898895
60.0	520.0	1.2679176330566406	2.91448974609375	3.1783432168822747
60.0	540.0	1.7682304382324219	3.295166015625	3.7396200279201577
60.0	560.0	1.8786430358886719	3.408447265625	3.8918905969771997
60.0	580.0	1.7870559692382812	3.34417724609375	3.7917133977242203
60.0	600.0	1.7214279174804688	3.291748046875	3.714689661221583
60.0	620.0	1.444000244140625	3.37506103515625	3.6709908330188137
60.0	640.0	1.1967964172363281	3.2530517578125	3.466218025934997
60.0	660.0	1.1372489929199219	3.205322265625	3.4010918979658222
60.0	680.0	1.0339469909667969	3.1759033203125	3.3399712992930426
60.0	700.0	1.0043487548828125	3.02752685546875	3.189770412117329
60.0	720.0	1.0327186584472656	2.99371337890625	3.1668324272918826
60.0	740.0	0.9624862670898438	2.93670654296875	3.0904085706993514
60.0	760.0	0.27072906494140625	1.335205078125	1.3623754355003748
60.0	780.0	-1.0513496398925781	-2.01812744140625	2.275560246413878
60.0	800.0	-1.1666641235351562	-2.10748291015625	2.408856449385208
80.0	0.0	1.1292648315429688	-0.1504199504852295	1.1392388780513718
80.0	20.0	0.7721099853515625	0.056812286376953125	0.7741973038980224
80.0	40.0	0.6138687133789062	0.08156967163085938	0.6192644092755856
80.0	60.0	0.4862518310546875	0.11794281005859375	0.500351226288648
80.0	80.0	0.446044921875	0.10375213623046875	0.4579525937287184
80.0	100.0	0.586883544921875	-0.07701873779296875	0.5919156876374274
80.0	120.0	0.6975021362304688	-0.13427734375	0.7103095347034439
80.0	140.0	0.66290283203125	0.13201904296875	0.6759209956950859
80.0	160.0	0.6330413818359375	0.6361541748046875	0.8974594838978449
80.0	180.0	0.6063308715820312	0.9752655029296875	1.1483814379543593
80.0	200.0	0.0357818603515625	2.1201629638671875	2.1204648865011455
80.0	220.0	-0.2033538818359375	2.82305908203125	2.8303737177088237
80.0	240.0	0.34783935546875	3.1083831787109375	3.1277848715834065
80.0	260.0	0.8517684936523438	3.21075439453125	3.3218147673794993
80.0	280.0	1.2451934814453125	2.609893798828125	2.891721364065943
80.0	300.0	1.4196624755859375	1.861358642578125	2.3409608157521715
80.0	320.0	1.5268173217773438	1.23626708984375	1.9645680063337272
80.0	340.0	1.68505859375	0.078948974609375	1.686907052852231
80.0	360.0	1.5599822998046875	-0.183502197265625	1.5707379896422045
80.0	380.0	1.7300338745117188	0.211944580078125	1.7429680754341206
80.0	400.0	1.3355712890625	0.686248779296875	1.5015618719368573
80.0	420.0	1.063690185546875	0.791290283203125	1.3257364455729606
80.0	440.0	0.733367919921875	0.789215087890625	1.0773527560296787
80.0	460.0	0.4282684326171875	0.914947509765625	1.0102191821593476
80.0	480.0	0.44647216796875	0.860626220703125	0.969543649627215
80.0	500.0	0.658477783203125	0.960784912109375	1.1647749303230737
80.0	520.0	1.2838211059570312	1.049560546875	1.6582442442708143
80.0	540.0	1.661041259765625	0.8853759765625	1.8822722137134615
80.0	560.0	1.626251220703125	1.0142822265625	1.9166276289250832
80.0	580.0	1.5521774291992188	1.92236328125	2.4707762660374093
80.0	600.0	1.591644287109375	2.54351806640625	3.0004692451053216
80.0	620.0	1.3140716552734375	3.3155517578125	3.566464323938574
80.0	640.0	1.0137100219726562	3.1661376953125	3.324460244058658
80.0	660.0	0.8650436401367188	3.16326904296875	3.2794163409889596
80.0	680.0	0.6706390380859375	3.234375	3.303170955313974
80.0	700.0	0.6001205444335938	3.1219482421875	3.17910451145427
80.0	720.0	0.6428070068359375	3.0894775390625	3.155641347239743
80.0	740.0	0.6660842895507812	2.43365478515625	2.523161487915564
80.0	760.0	-0.288116455078125	-1.70947265625	1.7335823759352238
80.0	780.0	-1.0767974853515625	-1.88134765625	2.167708889158509
80.0	800.0	-1.1682357788085938	-1.8988037109375	2.2294013473483285
100.0	0.0	0.554718017578125	0.06125807762145996	0.5580901639517416
100.0	20.0	0.40599822998046875	0.07662773132324219	0.41316627640094317
100.0	40.0	0.36147308349609375	0.034084320068359375	0.3630764808779224
100.0	60.0	0.38744354248046875	-0.0384063720703125	0.38934245597599304
100.0	80.0	0.5859222412109375	-0.22400665283203125	0.6272829132525914
100.0	100.0	0.7688446044921875	-0.38544464111328125	0.8600520898292698
100.0	120.0	0.9305877685546875	-0.4784698486328125	1.0463875912081044
100.0	140.0	0.8331069946289062	-0.1685028076171875	0.8499767412550083
100.0	160.0	0.7818679809570312	0.256439208984375	0.8228478641585919
100.0	180.0	-0.2540283203125	1.996612548828125	2.012707643364712
100.0	200.0	0.1954345703125	2.365142822265625	2.3732035818673114
100.0	220.0	0.9419021606445312	2.6743011474609375	2.8353247270000175
100.0	240.0	1.574462890625	3.2164306640625	3.5811115049208904
100.0	260.0	1.5421142578125	3.189117431640625	3.5423983933124594
100.0	280.0	2.2851486206054688	2.457794189453125	3.35598815492019
100.0	300.0	2.2661590576171875	1.7939453125	2.8902796851967705
100.0	320.0	2.3471832275390625	0.93359375	2.5260376865121694
100.0	340.0	1.99224853515625	-0.16046142578125	1.998700101314846
100.0	360.0	1.45159912109375	-0.132476806640625	1.4576316793545085
100.0	380.0	1.9279403686523438	0.12921142578125	1.932265421113714
100.0	400.0	1.5822830200195312	0.573944091796875	1.6831611259622972
100.0	420.0	1.2241363525390625	0.6517333984375	1.386818745275147
100.0	440.0	0.8966064453125	0.588409423828125	1.072440566104091
100.0	460.0	0.405487060546875	0.7640380859375	0.8649704925799399
100.0	480.0	0.4423828125	0.78082275390625	0.8974334102389716
100.0	500.0	0.66680908203125	0.95703125	1.166423235946507
100.0	520.0	1.2161941528320312	0.97674560546875	1.5598590305490228
100.0	540.0	1.3726577758789062	0.8087158203125	1.5931762764065203
100.0	560.0	1.6582260131835938	0.87530517578125	1.8750660419164444
100.0	580.0	1.0991363525390625	1.07611083984375	1.5382182098460853
100.0	600.0	1.0570602416992188	1.23077392578125	1.6223997075209922
100.0	620.0	0.6203079223632812	1.3419189453125	1.478353264390911
100.0	640.0	0.55499267578125	0.87066650390625	1.0325100634837239
100.0	660.0	0.6992645263671875	1.28668212890625	1.4644185804209966
100.0	680.0	0.5697784423828125	1.19384765625	1.3228453045378368
100.0	700.0	0.45832061767578125	1.16278076171875	1.2498467459692593
100.0	720.0	0.6635894775390625	1.32171630859375	1.4789472590674946
100.0	740.0	-1.6242752075195312	-2.18011474609375	2.718670678088472
100.0	760.0	-1.0225372314453125	-1.73455810546875	2.0135228359616844
100.0	780.0	-1.0791702270507812	-1.7520751953125	2.05775991529191
100.0	800.0	-1.1486892700195312	-1.77679443359375	2.1157706629754887
120.0	0.0	0.25498199462890625	0.1857008934020996	0.3154372194197659
120.0	20.0	0.21999359130859375	0.10551834106445312	0.24399036972357502
120.0	40.0	0.261932373046875	0.005901336669921875	0.26199884317389466
120.0	60.0	0.40314483642578125	-0.19301605224609375	0.44696862928111264
120.0	80.0	0.7366714477539062	-0.5675048828125	0.9299175307261744
120.0	100.0	1.0176315307617188	-0.8007583618164062	1.2949084471186887
120.0	120.0	1.4844818115234375	-1.2539901733398438	1.9432389465983841
120.0	140.0	1.6287841796875	-1.209930419921875	2.029007029325578
120.0	160.0	0.1939849853515625	0.9879302978515625	1.0067951370338073
120.0	180.0	-0.8923187255859375	2.742462158203125	2.8839783974932014
120.0	200.0	1.5399627685546875	2.5960540771484375	3.018440342298261
120.0	220.0	3.1613922119140625	2.8203125	4.236574478892958
120.0	240.0	2.8375091552734375	3.2817230224609375	4.338336570900272
120.0	260.0	1.8416061401367188	3.020904541015625	3.53799059090299
120.0	280.0	2.2566452026367188	2.378082275390625	3.2783719860794274
120.0	300.0	2.4124832153320312	1.63946533203125	2.916834215239377
120.0	320.0	2.4253005981445312	0.841827392578125	2.5672468424861496
120.0	340.0	1.7138748168945312	-0.30340576171875	1.7405234684512008
120.0	360.0	1.2747116088867188	-0.244232177734375	1.2978979322240414
120.0	380.0	2.1603317260742188	-0.14990234375	2.165526236124734
120.0	400.0	1.9694671630859375	0.341033935546875	1.9987758883047295
120.0	420.0	1.49945068359375	0.46136474609375	1.5688243309777914
120.0	440.0	1.0850372314453125	0.35699462890625	1.142256958258701
120.0	460.0	0.552215576171875	0.605072021484375	0.819178975407709
120.0	480.0	0.5590972900390625	0.74395751953125	0.9306248280569962
120.0	500.0	0.8204116821289062	0.938140869140625	1.2462678759101147
120.0	520.0	0.739013671875	0.71856689453125	1.0307665056328008
120.0	540.0	0.45899200439453125	0.49188232421875	0.6727717896708726
120.0	560.0	0.28975677490234375	0.393798828125	0.48891359730982203
120.0	580.0	0.4155731201171875	0.8983154296875	0.9897836275563322
120.0	600.0	0.6723098754882812	1.1065673828125	1.2947941695047804
120.0	620.0	0.8772201538085938	1.061279296875	1.376891042974522
120.0	640.0	0.9493255615234375	1.0712890625	1.4313906794421707
120.0	660.0	1.1029586791992188	0.87493896484375	1.4078480174446169
120.0	680.0	0.4807586669921875	0.06097412109375	0.4846098836499936
120.0	700.0	0.101470947265625	-0.01495361328125	0.10256687422919948
120.0	720.0	-0.3872528076171875	-0.39434814453125	0.5526981057527103
120.0	740.0	-1.3748779296875	-1.6793212890625	2.170347740211306
120.0	760.0	-0.9990158081054688	-1.62921142578125	1.911115500104794
120.0	780.0	-1.0680999755859375	-1.6370849609375	1.9547083483666856
120.0	800.0	-1.139923095703125	-1.65087890625	2.0061968565468824
140.0	0.0	0.124603271484375	0.15044569969177246	0.19534554978385313
140.0	20.0	0.18841552734375	-0.0418701171875	0.19301170342110965
140.0	40.0	0.18035888671875	-0.098907470703125	0.20569884729700463
140.0	60.0	0.366302490234375	-0.3429450988769531	0.5017856665904553
140.0	80.0	0.8564605712890625	-0.8655242919921875	1.2176440408433677
140.0	100.0	1.3202667236328125	-1.235870361328125	1.8084467842713623
140.0	120.0	2.2166595458984375	-2.1606826782226562	3.095501442156682
140.0	140.0	0.51593017578125	-0.00433349609375	0.5159483748109553
140.0	160.0	-0.6705780029296875	1.562255859375	1.7000935939426063
140.0	180.0	-0.297698974609375	2.4222412109375	2.440466587242579
140.0	200.0	3.11181640625	2.7664337158203125	4.163719112792558
140.0	220.0	4.7454833984375	3.0587310791015625	5.645834614926985
140.0	240.0	4.12322998046875	3.2393035888671875	5.243482927662125
140.0	260.0	2.552886962890625	2.521881103515625	3.588469889182032
140.0	280.0	2.7596282958984375	1.960968017578125	3.3854015858517577
140.0	300.0	2.642791748046875	1.43914794921875	3.009234959800446
140.0	320.0	2.38592529296875	0.87109375	2.539969256687387
140.0	340.0	1.7538299560546875	-0.121734619140625	1.7580497240556365
140.0	360.0	1.538909912109375	-0.042999267578125	1.539510524355303
140.0	380.0	1.818511962890625	-0.35748291015625	1.8533158905675242
140.0	400.0	1.31866455078125	-0.0234375	1.3188728194535537
140.0	420.0	0.9824981689453125	0.13446044921875	0.9916563237256141
140.0	440.0	0.777801513671875	-0.00714111328125	0.7778342948013771
140.0	460.0	0.5771026611328125	0.487823486328125	0.7556581471140903
140.0	480.0	0.7729644775390625	0.66387939453125	1.018925872681823
140.0	500.0	0.6169891357421875	0.6639404296875	0.9063622276979075
140.0	520.0	0.31439208984375	0.18426513671875	0.3644118916367854
140.0	540.0	-0.1648406982421875	0.0206298828125	0.1661266019089941
140.0	560.0	-0.732025146484375	0.0242919921875	0.7324280961090367
140.0	580.0	-0.3258056640625	0.7674560546875	0.833749438747463
140.0	600.0	0.47747802734375	0.1859130859375	0.5123952986892865
140.0	620.0	0.715545654296875	0.0804443359375	0.7200533831373673
140.0	640.0	0.851043701171875	0.0185546875	0.851245944326636
140.0	660.0	1.1206817626953125	-0.1805419921875	1.135131280593088
140.0	680.0	0.8210601806640625	-1.37548828125	1.6019075604191966
140.0	700.0	-0.063140869140625	-0.6248779296875	0.628059866864911
140.0	720.0	-0.6461944580078125	-0.54937744140625	0.8481644007420308
140.0	740.0	-1.0972137451171875	-1.4178466796875	1.7928098643121508
140.0	760.0	-0.884765625	-1.51800537109375	1.7570288893046448
140.0	780.0	-1.0020294189453125	-1.52081298828125	1.8212454809159655
140.0	800.0	-1.0957489013671875	-1.533447265625	1.8847085109640132
160.0	0.0	0.2135772705078125	-0.09712457656860352	0.23462402658550943
160.0	20.0	0.214019775390625	-0.2309589385986328	0.3148753651476416
160.0	40.0	0.2548828125	-0.3239173889160156	0.4121743841507857
160.0	60.0	0.61175537109375	-0.7383232116699219	0.9588356475187184
160.0	80.0	0.9765625	-1.1154556274414062	1.4825368707715
160.0	100.0	1.416961669921875	-1.4549789428710938	2.0309466015201076
160.0	120.0	1.4647674560546875	-1.488800048828125	2.088556747064237
160.0	140.0	0.0402069091796875	0.174530029296875	0.17910144240667544
160.0	160.0	-0.428009033203125	1.1084442138671875	1.1882088653764207
160.0	180.0	2.172271728515625	2.1883087158203125	3.083416854439796
160.0	200.0	4.106201171875	2.924285888671875	5.041064969090666
160.0	220.0	5.335662841796875	3.164947509765625	6.203723938160332
160.0	240.0	4.506561279296875	3.2312774658203125	5.545290670936558
160.0	260.0	2.602996826171875	2.349884033203125	3.506785913990736
160.0	280.0	2.55706787109375	1.868377685546875	3.1669277341343647
160.0	300.0	2.3580780029296875	1.382843017578125	2.733639822501391
160.0	320.0	2.1107635498046875	0.820892333984375	2.2647708465048733
160.0	340.0	1.940460205078125	-0.060760498046875	1.9414112510271344
160.0	360.0	1.2004852294921875	-0.1541748046875	1.2103448502924028
160.0	380.0	0.7332916259765625	-0.704742431640625	1.0170440028248984
160.0	400.0	0.4919281005859375	-0.386199951171875	0.6254147891049961
160.0	420.0	0.4090423583984375	-0.234649658203125	0.471567718423345
160.0	440.0	0.878204345703125	-0.320892333984375	0.9349945255571251
160.0	460.0	0.9378204345703125	0.308197021484375	0.9871639030827101
160.0	480.0	0.8120574951171875	0.2730712890625	0.8567410952477162
160.0	500.0	0.6623687744140625	-0.129730224609375	0.6749535721040271
160.0	520.0	0.2586822509765625	-0.5980224609375	0.6515729972582082
160.0	540.0	-0.3589935302734375	-0.7711181640625	0.8505877836680387
160.0	560.0	-0.878448486328125	-0.60028076171875	1.0639589917011918
160.0	580.0	-0.5555267333984375	0.7120361328125	0.903108745362882
160.0	600.0	0.17657470703125	-0.09228515625	0.19923648568286553
160.0	620.0	0.4900360107421875	-0.3291015625	0.5902907167354563
160.0	640.0	0.5982666015625	-0.39154052734375	0.7150013364307545
160.0	660.0	0.63720703125	-0.57574462890625	0.8587867479117467
160.0	680.0	0.3763275146484375	-2.30712890625	2.337619769837642
160.0	700.0	-0.1302032470703125	-1.3619384765625	1.3681481277584808
160.0	720.0	-0.6494903564453125	-0.93804931640625	1.1409532168873937
160.0	740.0	-0.7849273681640625	-1.2099609375	1.4422608791646678
160.0	760.0	-0.7053985595703125	-1.3853759765625	1.554623338394343
160.0	780.0	-0.79083251953125	-1.38189697265625	1.5921857043023133
160.0	800.0	-0.8404083251953125	-1.3841552734375	1.6193121916549726
180.0	0.0	0.5636138916015625	-0.6924343109130859	0.8928190711090003
180.0	20.0	0.363555908203125	-0.5890445709228516	0.6922040197247379
180.0	40.0	0.4861907958984375	-0.7289772033691406	0.8762358432797928
180.0	60.0	0.7228546142578125	-1.0011024475097656	1.234797515288986
180.0	80.0	0.7562103271484375	-1.1040496826171875	1.33820019450494
180.0	100.0	1.467315673828125	-1.8433151245117188	2.3560190862799346
180.0	120.0	0.5528717041015625	-1.111236572265625	1.2411743796650097
180.0	140.0	-0.5400848388671875	0.0962677001953125	0.5485973963437034
180.0	160.0	0.7775115966796875	1.1141815185546875	1.3586481293036201
180.0	180.0	2.8555450439453125	2.1132965087890625	3.5524864013899724
180.0	200.0	3.7653045654296875	2.9590301513671875	4.788880652840053
180.0	220.0	4.27899169921875	3.1489410400390625	5.31277701730698
180.0	240.0	3.3956298828125	3.150146484375	4.631816617059597
180.0	260.0	2.2189178466796875	2.239837646484375	3.15285094682928
180.0	280.0	2.1085662841796875	1.76690673828125	2.751001853246017
180.0	300.0	1.8224334716796875	1.15643310546875	2.158379319332581
180.0	320.0	1.6266632080078125	0.6956787109375	1.7691811838073368
180.0	340.0	1.440673828125	-0.11834716796875	1.445526593048556
180.0	360.0	0.82794189453125	-0.3389892578125	0.8946516068460756
180.0	380.0	-0.1404571533203125	-0.86767578125	0.8789706896629964
180.0	400.0	-0.3408660888671875	-0.773895263671875	0.8456379660784953
180.0	420.0	-0.08056640625	-0.511260986328125	0.51757003579926
180.0	440.0	0.2153778076171875	-0.554046630859375	0.5944369345696907
180.0	460.0	0.046844482421875	0.178253173828125	0.1843057229528511
180.0	480.0	0.179443359375	-0.197967529296875	0.26719105875701465
180.0	500.0	0.078887939453125	-0.653045654296875	0.657793230116572
180.0	520.0	-0.02197265625	-0.96435546875	0.96460575767031
180.0	540.0	-0.23016357421875	-1.20440673828125	1.2262018031769606
180.0	560.0	-0.3434295654296875	-1.328125	1.3718089816137755
180.0	580.0	-0.835174560546875	0.07061767578125	0.8381547606005776
180.0	600.0	-0.4044036865234375	-0.3292236328125	0.5214695984197032
180.0	620.0	-0.179931640625	-0.59991455078125	0.6263169034419183
180.0	640.0	-0.2090911865234375	-0.63189697265625	0.6655921486420288
180.0	660.0	-0.17083740234375	-0.72320556640625	0.7431094867652714
180.0	680.0	-0.530609130859375	-2.48468017578125	2.5407049465988143
180.0	700.0	-0.4453582763671875	-1.76513671875	1.8204536880152344
180.0	720.0	-0.2782440185546875	-1.49468994140625	1.5203676380410365
180.0	740.0	-0.5443878173828125	-1.041259765625	1.1749808488755262
180.0	760.0	-0.5823822021484375	-1.24755859375	1.3767975429302381
180.0	780.0	-0.6704559326171875	-1.24395751953125	1.4131317942711228
180.0	800.0	-0.8003997802734375	-1.24554443359375	1.4805474475065439
200.0	0.0	0.449127197265625	-0.8226932287216187	0.937304319795912
200.0	20.0	0.4103851318359375	-0.7932052612304688	0.8930792478138185
200.0	40.0	0.4191131591796875	-0.8891563415527344	0.9829826244247764
200.0	60.0	0.436004638671875	-0.9874000549316406	1.0793789480170526
200.0	80.0	0.356903076171875	-0.9722824096679688	1.035718537987372
200.0	100.0	0.6020355224609375	-1.5778274536132812	1.6887824737604855
200.0	120.0	-2.0435028076171875	-0.9772567749023438	2.265156623465993
200.0	140.0	-0.0001678466796875	0.2986602783203125	0.2986603254851143
200.0	160.0	1.501007080078125	1.0462493896484375	1.8296611816903114
200.0	180.0	2.539642333984375	1.64251708984375	3.0245074929638354
200.0	200.0	3.1222686767578125	2.6407928466796875	4.0892968281768916
200.0	220.0	2.9193267822265625	2.7618560791015625	4.0187458072258755
200.0	240.0	2.150909423828125	2.756591796875	3.4964567327669274
200.0	260.0	1.5462646484375	1.9407958984375	2.481455839300665
200.0	280.0	1.34381103515625	1.4986572265625	2.012908736365292
200.0	300.0	0.9031524658203125	0.821563720703125	1.2209223250038772
200.0	320.0	0.8365325927734375	0.479644775390625	0.9642851701295488
200.0	340.0	0.82916259765625	-0.143646240234375	0.8415134316726811
200.0	360.0	0.109405517578125	-0.39190673828125	0.40689121247181737
200.0	380.0	-0.3877716064453125	-1.15557861328125	1.2189047338648722
200.0	400.0	-0.5448455810546875	-0.978759765625	1.1201907810730836
200.0	420.0	-0.368133544921875	-0.618499755859375	0.7197668059134519
200.0	440.0	-0.11724853515625	-0.479400634765625	0.49353033099290927
200.0	460.0	-0.1882781982421875	0.108154296875	0.2171313700639548
200.0	480.0	0.0648193359375	-0.65228271484375	0.6554954510866657
200.0	500.0	0.0670013427734375	-1.1048583984375	1.1068880975651156
200.0	520.0	-0.1065521240234375	-1.34765625	1.3518619468340576
200.0	540.0	-0.357940673828125	-1.583984375	1.623923651599629
200.0	560.0	-0.382171630859375	-1.70684814453125	1.7491099862282775
200.0	580.0	-0.6275482177734375	-0.30621337890625	0.6982717229358499
200.0	600.0	-0.0490570068359375	-0.5748291015625	0.5769186129107399
200.0	620.0	0.254425048828125	-0.86065673828125	0.8974754183932359
200.0	640.0	0.2986602783203125	-0.901611328125	0.9497899498571739
200.0	660.0	0.36444091796875	-0.998779296875	1.0631920177258785
200.0	680.0	0.0919647216796875	-2.59442138671875	2.596050816509042
200.0	700.0	0.0200042724609375	-2.13287353515625	2.1329673433708756
200.0	720.0	-0.0022125244140625	-1.83782958984375	1.837830921649086
200.0	740.0	-0.5026702880859375	-1.33709716796875	1.4284628994532729
200.0	760.0	-0.6060638427734375	-1.17034912109375	1.31796450891601
200.0	780.0	-0.6765899658203125	-1.15625	1.3396596748236962
200.0	800.0	-0.8728179931640625	-1.16339111328125	1.4544037031212234
220.0	0.0	0.1848907470703125	-0.8140196800231934	0.8347530340269992
220.0	20.0	0.125213623046875	-0.83929443359375	0.8485832885804308
220.0	40.0	0.0356292724609375	-0.9055442810058594	0.906244939251257
220.0	60.0	-0.090911865234375	-0.9008865356445312	0.9054620463310422
220.0	80.0	-0.476593017578125	-0.8265762329101562	0.9541326811383036
220.0	100.0	-1.828887939453125	-0.9265823364257812	2.050216066967908
220.0	120.0	-2.4940948486328125	-0.52154541015625	2.548042136392525
220.0	140.0	0.3225860595703125	0.2946929931640625	0.4369275981774273
220.0	160.0	1.522979736328125	0.792816162109375	1.7169812882404758
220.0	180.0	2.0608673095703125	1.29632568359375	2.434673355010972
220.0	200.0	2.2465972900390625	2.078125	3.0603599296873334
220.0	220.0	1.9185638427734375	2.2203521728515625	2.9344251549978635
220.0	240.0	1.1549835205078125	2.117828369140625	2.4122984752682366
220.0	260.0	0.846282958984375	1.459259033203125	1.6869000482104055
220.0	280.0	0.911590576171875	1.220794677734375	1.5235934575043133
220.0	300.0	0.4317626953125	0.438140869140625	0.6151312431301282
220.0	320.0	0.241119384765625	0.0560302734375	0.24754383298970414
220.0	340.0	0.156982421875	-0.459320068359375	0.48540540373527097
220.0	360.0	-0.5789794921875	-0.80157470703125	0.9888069899257032
220.0	380.0	-1.030670166015625	-1.644073486328125	1.94042743218132
220.0	400.0	-1.0127105712890625	-1.311981201171875	1.657370620419288
220.0	420.0	-0.4600830078125	-0.833587646484375	0.9521264298658851
220.0	440.0	-0.1603851318359375	-0.524871826171875	0.5488295039655121
220.0	460.0	-0.1340484619140625	-0.25152587890625	0.28501624146895105
220.0	480.0	0.0200653076171875	-0.83837890625	0.8386189879884182
220.0	500.0	-0.0538787841796875	-1.211181640625	1.212379433169232
220.0	520.0	-0.21966552734375	-1.3861083984375	1.4034063688476617
220.0	540.0	-0.458526611328125	-1.6085205078125	1.6725982414642904
220.0	560.0	-0.3321533203125	-1.66107177734375	1.6939555123091465
220.0	580.0	0.4828033447265625	-0.281005859375	0.5586263175703757
220.0	600.0	0.5138092041015625	-0.9990234375	1.1234089757936767
220.0	620.0	0.4985198974609375	-1.3201904296875	1.4111785354103603
220.0	640.0	0.4415130615234375	-1.387939453125	1.4564716643439113
220.0	660.0	0.2255859375	-1.5262451171875	1.542826358647155
220.0	680.0	0.271209716796875	-2.67205810546875	2.6857865197156467
220.0	700.0	0.1874237060546875	-2.3929443359375	2.4002729512467194
220.0	720.0	-0.0041046142578125	-2.06298828125	2.0629923646085158
220.0	740.0	-0.086029052734375	-2.00921630859375	2.0110572275878846
220.0	760.0	-0.5915374755859375	-1.66876220703125	1.7705038516304876
220.0	780.0	-0.654022216796875	-1.6300048828125	1.7563202948370467
220.0	800.0	-0.81005859375	-1.521240234375	1.7234752031838265
240.0	0.0	-0.2929229736328125	-0.6843830347061157	0.7444353609786694
240.0	20.0	-0.3560638427734375	-0.7645759582519531	0.843420331784502
240.0	40.0	-0.45513916015625	-0.8168754577636719	0.9351134522635983
240.0	60.0	-0.706451416015625	-0.8246002197265625	1.0858356807379175
240.0	80.0	-1.52313232421875	-0.7923202514648438	1.7168877243318286
240.0	100.0	-2.8672027587890625	-0.72808837890625	2.958202891538365
240.0	120.0	-1.6114959716796875	-0.3210906982421875	1.6431733028617266
240.0	140.0	0.25341796875	0.173858642578125	0.30732311088573244
240.0	160.0	1.1688690185546875	0.4619293212890625	1.2568347068742065
240.0	180.0	1.510955810546875	0.9253692626953125	1.7718057833088339
240.0	200.0	1.4778289794921875	1.446868896484375	2.0681895697060346
240.0	220.0	0.8585052490234375	1.742950439453125	1.9429121176704407
240.0	240.0	0.217498779296875	1.40838623046875	1.4250815742158782
240.0	260.0	-0.002471923828125	0.754852294921875	0.7548563423302698
240.0	280.0	-0.4258880615234375	0.066802978515625	0.4310954405775481
240.0	300.0	-0.879608154296875	-0.567779541015625	1.046940357566499
240.0	320.0	-1.203704833984375	-0.8861083984375	1.49468840269095
240.0	340.0	-1.4726409912109375	-1.11724853515625	1.8484901347595877
240.0	360.0	-1.655792236328125	-1.301300048828125	2.105951031473565
240.0	380.0	-1.5133514404296875	-2.1458740234375	2.6258347066627126
240.0	400.0	-1.32989501953125	-2.073486328125	2.4633242409182188
240.0	420.0	-0.4668426513671875	-1.601226806640625	1.6678936858925029
240.0	440.0	-0.1646575927734375	-1.38092041015625	1.3907024491400197
240.0	460.0	-0.1454315185546875	-1.16522216796875	1.1742627590598775
240.0	480.0	-0.131256103515625	-1.1767578125	1.184055367788977
240.0	500.0	-0.220123291015625	-1.3731689453125	1.3907002608823344
240.0	520.0	-0.3276519775390625	-1.33984375	1.3793248684770825
240.0	540.0	-0.423980712890625	-1.47711181640625	1.5367559868340237
240.0	560.0	0.010406494140625	-1.35723876953125	1.3572786643276318
240.0	580.0	0.9385986328125	-0.46942138671875	1.0494397704615774
240.0	600.0	0.3365478515625	-1.43963623046875	1.478450855615298
240.0	620.0	0.1325531005859375	-1.70172119140625	1.7068758999283025
240.0	640.0	-0.0002593994140625	-1.79364013671875	1.7936401554761514
240.0	660.0	-0.07977294921875	-1.872802734375	1.874500948335192
240.0	680.0	0.4294891357421875	-2.4580078125	2.495248148788334
240.0	700.0	0.270233154296875	-2.59136962890625	2.6054217530562984
240.0	720.0	0.0260009765625	-2.2457275390625	2.2458780533425933
240.0	740.0	-0.1205291748046875	-2.27532958984375	2.2785197002434776
240.0	760.0	-0.4922027587890625	-2.22998046875	2.2836541872109346
240.0	780.0	-0.663116455078125	-2.0130615234375	2.119466944809446
240.0	800.0	-0.660064697265625	-2.00830078125	2.113990878065873
260.0	0.0	-0.640838623046875	-0.6737273931503296	0.9298294150379163
260.0	20.0	-0.6236572265625	-0.8226375579833984	1.0323182106543112
260.0	40.0	-0.74774169921875	-0.8512725830078125	1.1330413316959522
260.0	60.0	-0.82598876953125	-0.9819068908691406	1.283120645040072
260.0	80.0	-1.726806640625	-0.8063507080078125	1.9057971136538376
260.0	100.0	-2.1968994140625	-0.5522003173828125	2.2652355784831375
260.0	120.0	-0.92254638671875	-0.2948455810546875	0.9685172958266144
260.0	140.0	0.0072021484375	-0.0400238037109375	0.04066664241866346
260.0	160.0	0.62457275390625	0.1468048095703125	0.6415939346931304
260.0	180.0	1.176788330078125	0.674102783203125	1.3561877953035344
260.0	200.0	1.150390625	1.004364013671875	1.5271364254862658
260.0	220.0	0.667205810546875	1.2851715087890625	1.4480433006753175
260.0	240.0	0.11444091796875	0.8067474365234375	0.81482399942728
260.0	260.0	-0.53289794921875	0.068939208984375	0.5373386630579832
260.0	280.0	-1.0614013671875	-0.506866455078125	1.1762170146494901
260.0	300.0	-1.291229248046875	-0.817291259765625	1.5281485445796756
260.0	320.0	-1.62078857421875	-1.1341552734375	1.9781971050894143
260.0	340.0	-1.605224609375	-1.358123779296875	2.102675972762981
260.0	360.0	-1.56976318359375	-1.571197509765625	2.220994837288031
260.0	380.0	-1.352783203125	-2.11865234375	2.513704467182748
260.0	400.0	-1.161346435546875	-2.187744140625	2.476883115570142
260.0	420.0	-0.745452880859375	-2.270904541015625	2.3901270744433085
260.0	440.0	-0.63934326171875	-2.213409423828125	2.303896934282504
260.0	460.0	-0.62872314453125	-2.1051025390625	2.1969864570444324
260.0	480.0	-0.60260009765625	-1.8609619140625	1.956094610003945
260.0	500.0	-0.6693115234375	-1.861114501953125	1.977808156719568
260.0	520.0	-0.37969970703125	-1.40185546875	1.4523672479038832
260.0	540.0	-0.31768798828125	-1.5091552734375	1.5422306238829533
260.0	560.0	-0.32452392578125	-1.4937744140625	1.5286195663121154
260.0	580.0	0.939483642578125	-0.90057373046875	1.3014079140232178
260.0	600.0	0.447021484375	-1.45233154296875	1.5195707019401297
260.0	620.0	0.09808349609375	-1.746337890625	1.7490901636103688
260.0	640.0	-0.162506103515625	-1.88787841796875	1.8948596662317823
260.0	660.0	-0.278564453125	-1.9107666015625	1.930965344119758
260.0	680.0	-0.198394775390625	-2.35662841796875	2.3649646904933253
260.0	700.0	-0.106048583984375	-2.6851806640625	2.687273990649301
260.0	720.0	-0.240875244140625	-2.33294677734375	2.3453489184252296
260.0	740.0	-0.348876953125	-2.43890380859375	2.463730284750115
260.0	760.0	-0.58349609375	-2.47003173828125	2.5380158548634406
260.0	780.0	-0.81842041015625	-2.09503173828125	2.2492154081292615
260.0	800.0	-0.9898681640625	-2.0887451171875	2.3114270801388237
280.0	0.0	-0.831573486328125	-0.5848691463470459	1.0166545044963085
280.0	20.0	-0.8685302734375	-0.7155189514160156	1.1253053833128557
280.0	40.0	-1.034881591796875	-0.6979026794433594	1.2482179533295674
280.0	60.0	-0.989166259765625	-0.8673171997070312	1.3155565416835424
280.0	80.0	-2.423370361328125	-0.6646194458007812	2.5128555302484354
280.0	100.0	-1.69921875	-0.39925384521484375	1.7454936245287178
280.0	120.0	-0.9429931640625	-0.29271697998046875	0.9873800371880582
280.0	140.0	-0.542083740234375	-0.17950439453125	0.5710311804818717
280.0	160.0	0.057403564453125	-0.0495147705078125	0.07580819025913635
280.0	180.0	0.56463623046875	0.205810546875	0.6009759179559078
280.0	200.0	0.801971435546875	0.5756378173828125	0.987176316690369
280.0	220.0	0.78155517578125	0.60174560546875	0.9863702481783466
280.0	240.0	0.5386962890625	0.059600830078125	0.5419833491867717
280.0	260.0	-0.04705810546875	-0.374755859375	0.37769884753094335
280.0	280.0	-0.58544921875	-0.875885009765625	1.0535299417041333
280.0	300.0	-0.988372802734375	-1.085723876953125	1.468222440290002
280.0	320.0	-1.166351318359375	-1.273406982421875	1.7268296791286155
280.0	340.0	-1.132904052734375	-1.459228515625	1.8473817833666955
280.0	360.0	-1.06976318359375	-1.7379150390625	2.0407699409713596
280.0	380.0	-0.979278564453125	-2.053955078125	2.2754599468575245
280.0	400.0	-0.95556640625	-2.17974853515625	2.3800022758958357
280.0	420.0	-0.996124267578125	-2.340911865234375	2.544038505458032
280.0	440.0	-1.067718505859375	-2.3050537109375	2.540333721789583
280.0	460.0	-1.130859375	-2.21881103515625	2.4903745372446573
280.0	480.0	-1.087554931640625	-2.212005615234375	2.4649025480055493
280.0	500.0	-1.024566650390625	-2.277496337890625	2.497343867031105
280.0	520.0	-0.791778564453125	-2.2410888671875	2.3768450950281137
280.0	540.0	-0.68829345703125	-2.40460205078125	2.5011715066371245
280.0	560.0	-0.750274658203125	-2.41180419921875	2.5258090897989525
280.0	580.0	0.937347412109375	-1.3065185546875	1.607983490192252
280.0	600.0	0.065032958984375	-1.42852783203125	1.4300073610447488
280.0	620.0	-0.40985107421875	-1.782958984375	1.829459112142656
280.0	640.0	-0.6326904296875	-1.9432373046875	2.043640967035867
280.0	660.0	-0.638214111328125	-1.9117431640625	2.0154600410918713
280.0	680.0	-0.575286865234375	-2.29339599609375	2.3644492323181816
280.0	700.0	-0.458526611328125	-2.7550048828125	2.7929014586298546
280.0	720.0	-0.58502197265625	-2.3585205078125	2.429993764243592
280.0	740.0	-0.6024169921875	-2.47662353515625	2.5488370617530802
280.0	760.0	-0.675994873046875	-2.471435546875	2.5622183222245116
280.0	780.0	-0.783966064453125	-1.96417236328125	2.114846534122978
280.0	800.0	-0.646087646484375	-1.93511962890625	2.040126766923561
300.0	0.0	0.46649169921875	-1.452796220779419	1.5258543064627628
300.0	20.0	0.21728515625	-1.4646530151367188	1.480682712087795
300.0	40.0	-0.38031005859375	-1.0566062927246094	1.122965982785242
300.0	60.0	-1.3663330078125	-0.8264846801757812	1.5968540367870874
300.0	80.0	-2.309112548828125	-0.5618972778320312	2.3764951744092744
300.0	100.0	-1.460479736328125	-0.3115081787109375	1.4933313114071087
300.0	120.0	-0.813568115234375	-0.30060577392578125	0.867327452259832
300.0	140.0	-0.617706298828125	-0.25994873046875	0.6701749130519999
300.0	160.0	-0.428192138671875	-0.1243133544921875	0.44587253528950904
300.0	180.0	-0.263336181640625	-0.04913330078125	0.2678806185723876
300.0	200.0	-0.193756103515625	0.094329833984375	0.21549836479443954
300.0	220.0	-0.1121826171875	0.1975860595703125	0.22721177464110492
300.0	240.0	0.0186767578125	-0.21319580078125	0.21401231448948263
300.0	260.0	0.20733642578125	-0.529815673828125	0.5689402795458359
300.0	280.0	0.250213623046875	-0.8919677734375	0.9263980602361466
300.0	300.0	0.000640869140625	-1.07098388671875	1.0709840784645006
300.0	320.0	-0.248260498046875	-1.214691162109375	1.2398015543614658
300.0	340.0	-0.41748046875	-1.388824462890625	1.4502149256269405
300.0	360.0	-0.6390380859375	-1.6304931640625	1.7512503057339366
300.0	380.0	-0.72637939453125	-1.93182373046875	2.0638725615700655
300.0	400.0	-0.832489013671875	-2.03863525390625	2.2020607749001324
300.0	420.0	-0.933929443359375	-2.2276611328125	2.4155120218738353
300.0	440.0	-0.99969482421875	-2.21636962890625	2.4313954991954283
300.0	460.0	-1.09161376953125	-2.135589599609375	2.398408547305891
300.0	480.0	-1.023345947265625	-2.154205322265625	2.384918761354886
300.0	500.0	-0.831390380859375	-2.213531494140625	2.364515096364987
300.0	520.0	-0.513702392578125	-2.2320556640625	2.2904066528924463
300.0	540.0	-0.477783203125	-2.40380859375	2.4508309906182304
300.0	560.0	-0.675872802734375	-2.40203857421875	2.495314280308367
300.0	580.0	-0.26885986328125	-2.05426025390625	2.071779625554461
300.0	600.0	-0.819427490234375	-1.51275634765625	1.7204340089425354
300.0	620.0	-0.943206787109375	-1.8206787109375	2.0504901881526347
300.0	640.0	-1.0245361328125	-1.9451904296875	2.1985086070302824
300.0	660.0	-0.9200439453125	-1.89447021484375	2.1060622631433086
300.0	680.0	-0.7528076171875	-2.22137451171875	2.3454688294260566
300.0	700.0	-0.750762939453125	-2.7962646484375	2.89529635363249
300.0	720.0	-0.7603759765625	-2.33837890625	2.458899659385946
300.0	740.0	-0.804412841796875	-2.41070556640625	2.5413739095122945
300.0	760.0	-0.836944580078125	-2.40606689453125	2.547476031502829
300.0	780.0	-0.967041015625	-1.7847900390625	2.029936897895536
300.0	800.0	-0.75201416015625	-1.88385009765625	2.028402447128028
320.0	0.0	1.625701904296875	-2.5177345275878906	2.996980786231821
320.0	20.0	0.724517822265625	-1.9590835571289062	2.0887638589829565
320.0	40.0	-0.56280517578125	-0.8735809326171875	1.0391791528502095
320.0	60.0	-2.81170654296875	-0.7453041076660156	2.9088093606623855
320.0	80.0	-1.738525390625	-0.46158599853515625	1.7987585073854429
320.0	100.0	-1.199462890625	-0.2758941650390625	1.2307838219155638
320.0	120.0	-0.81646728515625	-0.31928253173828125	0.876675631464468
320.0	140.0	-0.66632080078125	-0.3578033447265625	0.7563112078048835
320.0	160.0	-0.63262939453125	-0.2944183349609375	0.6977837106053327
320.0	180.0	-0.49981689453125	-0.3248138427734375	0.596088047620576
320.0	200.0	-0.2884521484375	-0.21240234375	0.35821696996192504
320.0	220.0	-0.11669921875	-0.1068115234375	0.15820053475225665
320.0	240.0	0.23583984375	-0.1488494873046875	0.27888456710777804
320.0	260.0	0.642791748046875	-0.4576416015625	0.789060876509441
320.0	280.0	0.9332275390625	-0.783599853515625	1.2185821146292763
320.0	300.0	0.83331298828125	-0.94366455078125	1.2589334060383834
320.0	320.0	0.715240478515625	-1.1221923828125	1.3307459134446578
320.0	340.0	0.395538330078125	-1.33148193359375	1.3889905363419663
320.0	360.0	0.0118408203125	-1.648956298828125	1.6489988115431198
320.0	380.0	-0.2601318359375	-1.9002685546875	1.9179909155161123
320.0	400.0	-0.603118896484375	-1.974212646484375	2.0642838895935243
320.0	420.0	-0.83984375	-2.095794677734375	2.2578070899954663
320.0	440.0	-0.86749267578125	-2.101348876953125	2.2733698874592037
320.0	460.0	-1.0294189453125	-2.062225341796875	2.3048810653301697
320.0	480.0	-1.033935546875	-2.045562744140625	2.2920186856367093
320.0	500.0	-0.755279541015625	-1.972412109375	2.1120740314406383
320.0	520.0	-0.7340087890625	-1.99798583984375	2.1285479366547357
320.0	540.0	-0.831207275390625	-2.09600830078125	2.2548073823735386
320.0	560.0	-1.02667236328125	-2.1138916015625	2.350019966868788
320.0	580.0	-1.45343017578125	-2.07037353515625	2.5296058686971183
320.0	600.0	-1.862640380859375	-1.59246826171875	2.4505885727697123
320.0	620.0	-1.4097900390625	-1.90277099609375	2.368131207896946
320.0	640.0	-1.34185791015625	-2.00885009765625	2.415794148081004
320.0	660.0	-1.05322265625	-1.94244384765625	2.209607672175294
320.0	680.0	-0.9296875	-2.22369384765625	2.4102143422858697
320.0	700.0	-0.687255859375	-2.76190185546875	2.8461241145612384
320.0	720.0	-0.67205810546875	-2.33135986328125	2.4262936568447384
320.0	740.0	-0.812744140625	-2.3614501953125	2.4973986592175694
320.0	760.0	-0.74798583984375	-2.31695556640625	2.4347003744419284
320.0	780.0	-0.853973388671875	-1.7462158203125	1.9438467634228225
320.0	800.0	-0.80352783203125	-1.864501953125	2.030276954027647
340.0	0.0	3.39471435546875	-4.490264892578125	5.629082017589124
340.0	20.0	2.354888916015625	-3.2683639526367188	4.028362537516746
340.0	40.0	-0.0499267578125	-0.7236595153808594	0.7253797456139289
340.0	60.0	-2.385986328125	-0.5317001342773438	2.444511360331542
340.0	80.0	-1.62347412109375	-0.35296630859375	1.6614010463652122
340.0	100.0	-1.24322509765625	-0.22882843017578125	1.264108814105457
340.0	120.0	-0.976715087890625	-0.31044769287109375	1.0248659097277928
340.0	140.0	-0.959869384765625	-0.4013671875	1.0404061010067174
340.0	160.0	-0.92669677734375	-0.3784637451171875	1.001000361392252
340.0	180.0	-0.778778076171875	-0.413116455078125	0.8815670691344382
340.0	200.0	-0.50091552734375	-0.306884765625	0.5874475507709419
340.0	220.0	-0.191162109375	-0.178558349609375	0.26158370797112585
340.0	240.0	0.238800048828125	0.0059661865234375	0.23887456687966455
340.0	260.0	0.65966796875	-0.31756591796875	0.7321269980338697
340.0	280.0	1.17529296875	-0.61590576171875	1.326896178949786
340.0	300.0	1.137908935546875	-0.84100341796875	1.4149641319243897
340.0	320.0	0.869659423828125	-1.0399169921875	1.355630799330468
340.0	340.0	0.592132568359375	-1.28240966796875	1.4125139061303396
340.0	360.0	0.21923828125	-1.6104736328125	1.625327888750373
340.0	380.0	-0.13690185546875	-1.850494384765625	1.855551558453684
340.0	400.0	-0.398406982421875	-1.94384765625	1.9842559901260528
340.0	420.0	-0.838653564453125	-1.81427001953125	1.9987284720391247
340.0	440.0	-0.985076904296875	-1.654510498046875	1.925560047239876
340.0	460.0	-0.98822021484375	-1.66436767578125	1.9356391588339257
340.0	480.0	-0.93994140625	-1.609161376953125	1.8635692056537383
340.0	500.0	-0.868682861328125	-1.775726318359375	1.9768191296320863
340.0	520.0	-0.852783203125	-1.8968505859375	2.079731073216817
340.0	540.0	-1.108184814453125	-1.904052734375	2.2030638661340305
340.0	560.0	-1.38427734375	-1.8878173828125	2.340956692309491
340.0	580.0	-1.816009521484375	-1.7969970703125	2.5548168335193067
340.0	600.0	-2.274993896484375	-1.53466796875	2.7442308582457873
340.0	620.0	-1.622406005859375	-1.92431640625	2.5169813029125754
340.0	640.0	-1.44976806640625	-2.022705078125	2.4886066944063256
340.0	660.0	-1.1817626953125	-2.002685546875	2.325362867961532
340.0	680.0	-0.803009033203125	-2.19427490234375	2.3365927874709986
340.0	700.0	-0.622772216796875	-2.7308349609375	2.800947128721392
340.0	720.0	-0.596038818359375	-2.3114013671875	2.3870145691276132
340.0	740.0	-0.666839599609375	-2.258544921875	2.3549310426707915
340.0	760.0	-0.67559814453125	-2.1551513671875	2.2585637623021
340.0	780.0	-0.7867431640625	-1.7564697265625	1.9246170285357078
340.0	800.0	-0.711639404296875	-1.66162109375	1.8075993198004245
360.0	0.0	3.445465087890625	-4.404110431671143	5.591727672752647
360.0	20.0	2.639404296875	-3.072399139404297	4.050443372542626
360.0	40.0	0.787750244140625	-0.5924797058105469	0.9856889209791122
360.0	60.0	-1.849761962890625	-0.4113121032714844	1.8949398316713357
360.0	80.0	-1.441802978515625	-0.25180816650390625	1.4636267220758805
360.0	100.0	-1.3543701171875	-0.210723876953125	1.3706651548239774
360.0	120.0	-1.22393798828125	-0.30146026611328125	1.260516755621695
360.0	140.0	-1.2581787109375	-0.3880462646484375	1.316660006290141
360.0	160.0	-1.1932373046875	-0.3977203369140625	1.257774515441033
360.0	180.0	-1.02227783203125	-0.39111328125	1.0945417144324168
360.0	200.0	-0.71124267578125	-0.3670806884765625	0.8003838927070556
360.0	220.0	-0.3094482421875	-0.2517852783203125	0.39894114975992495
360.0	240.0	0.148162841796875	0.2072601318359375	0.25477242774283093
360.0	260.0	0.7308349609375	-0.171905517578125	0.7507804253590528
360.0	280.0	1.168182373046875	-0.481414794921875	1.2634912985324036
360.0	300.0	1.22650146484375	-0.8636474609375	1.500064258639494
360.0	320.0	1.081695556640625	-1.102569580078125	1.5445792165407783
360.0	340.0	0.885009765625	-1.307464599609375	1.5788305686435518
360.0	360.0	0.5672607421875	-1.561920166015625	1.661739857689341
360.0	380.0	0.2359619140625	-1.678680419921875	1.6951831691935597
360.0	400.0	-0.13372802734375	-1.884552001953125	1.8892907222983926
360.0	420.0	-0.727813720703125	-1.42169189453125	1.5971601845211336
360.0	440.0	-1.083770751953125	-1.03851318359375	1.501022543230803
360.0	460.0	-1.19891357421875	-1.0643310546875	1.6031825698959505
360.0	480.0	-1.287353515625	-1.0615234375	1.6685655763421057
360.0	500.0	-1.14874267578125	-1.50091552734375	1.8900680293001713
360.0	520.0	-1.050537109375	-1.7176513671875	2.013443427905306
360.0	540.0	-1.175140380859375	-1.74932861328125	2.107393060625098
360.0	560.0	-1.30072021484375	-1.74005126953125	2.1724758912127164
360.0	580.0	-1.502105712890625	-1.6666259765625	2.2436496425359196
360.0	600.0	-1.828643798828125	-1.34478759765625	2.269888064597597
360.0	620.0	-1.562225341796875	-1.95574951171875	2.5030989135750294
360.0	640.0	-1.387908935546875	-2.057861328125	2.482153190107985
360.0	660.0	-1.38201904296875	-2.0943603515625	2.509247281023785
360.0	680.0	-0.807342529296875	-2.264892578125	2.4044833852736818
360.0	700.0	-0.531829833984375	-2.66455078125	2.717107623590908
360.0	720.0	-0.457366943359375	-2.28607177734375	2.3313748501786473
360.0	740.0	-0.46881103515625	-2.1663818359375	2.216527474624262
360.0	760.0	-0.198486328125	-1.55865478515625	1.5712420442894917
360.0	780.0	-0.45697021484375	-1.0770263671875	1.1699605005603593
360.0	800.0	-0.542327880859375	-0.89459228515625	1.046142861667804
380.0	0.0	-2.289276123046875	-1.7279685735702515	2.8682155704895926
380.0	20.0	-2.445343017578125	-1.1476249694824219	2.701248886015063
380.0	40.0	-2.43121337890625	-0.6135292053222656	2.5074322681891363
380.0	60.0	-1.79925537109375	-0.28615570068359375	1.8218685395613556
380.0	80.0	-1.406982421875	-0.17679595947265625	1.4180466659285573
380.0	100.0	-1.432159423828125	-0.18253326416015625	1.4437447862363584
380.0	120.0	-1.418853759765625	-0.25445556640625	1.4414900717230679
380.0	140.0	-1.403717041015625	-0.3339080810546875	1.442884658533483
380.0	160.0	-1.40106201171875	-0.343048095703125	1.4424481816158705
380.0	180.0	-1.2969970703125	-0.3182220458984375	1.3354649643083099
380.0	200.0	-1.002410888671875	-0.2914581298828125	1.0439230964025676
380.0	220.0	-0.714324951171875	-0.1734619140625	0.7350844655527198
380.0	240.0	-0.010498046875	0.338836669921875	0.3389992593973258
380.0	260.0	0.753692626953125	0.144195556640625	0.7673623228165442
380.0	280.0	1.10516357421875	-0.338165283203125	1.1557431741281505
380.0	300.0	1.129638671875	-0.66656494140625	1.3116372784071941
380.0	320.0	0.885345458984375	-0.87274169921875	1.2431872969506585
380.0	340.0	0.585968017578125	-1.1004638671875	1.2467474646493995
380.0	360.0	0.082550048828125	-1.324005126953125	1.3265760765066157
380.0	380.0	-0.20489501953125	-1.468597412109375	1.4828217451477654
380.0	400.0	-0.547271728515625	-1.835174560546875	1.9150383840829133
380.0	420.0	-0.79937744140625	-1.273956298828125	1.503984356684955
380.0	440.0	-1.09747314453125	-1.0421142578125	1.5134230833786724
380.0	460.0	-1.294891357421875	-0.972381591796875	1.619342331809828
380.0	480.0	-1.44976806640625	-0.93621826171875	1.7257844824736936
380.0	500.0	-1.341278076171875	-1.02825927734375	1.6900721934470186
380.0	520.0	-1.156829833984375	-1.465576171875	1.8671284852318268
380.0	540.0	-1.08441162109375	-1.55535888671875	1.896072211298442
380.0	560.0	-1.086151123046875	-1.53271484375	1.8785470593912665
380.0	580.0	-1.120452880859375	-1.57037353515625	1.929115781425576
380.0	600.0	-1.235992431640625	-1.34100341796875	1.823723514701934
380.0	620.0	-1.45751953125	-1.9154052734375	2.406894377717353
380.0	640.0	-1.47869873046875	-2.0555419921875	2.532153790182589
380.0	660.0	-1.609710693359375	-2.14129638671875	2.6788651948334943
380.0	680.0	-0.962646484375	-2.27825927734375	2.4732880116723996
380.0	700.0	-0.3919677734375	-2.60211181640625	2.631468153045859
380.0	720.0	-0.31689453125	-2.25616455078125	2.2783109147212803
380.0	740.0	0.0830078125	-1.85675048828125	1.858605034069556
380.0	760.0	0.147613525390625	-1.033447265625	1.04393630251373
380.0	780.0	-0.441375732421875	-0.68524169921875	0.8150881691689228
380.0	800.0	-0.77984619140625	-0.5322265625	0.9441531634652293
400.0	0.0	-2.93682861328125	-1.1400433778762817	3.1503430300884747
400.0	20.0	-2.25469970703125	-0.8255481719970703	2.4010832041340238
400.0	40.0	-1.975128173828125	-0.5057754516601562	2.038857550333436
400.0	60.0	-1.3275146484375	-0.17764663696289062	1.339348150945214
400.0	80.0	-1.262481689453125	-0.0991973876953125	1.2663728273814117
400.0	100.0	-1.39385986328125	-0.13330841064453125	1.4002201436970532
400.0	120.0	-1.43524169921875	-0.1954193115234375	1.4484845330526037
400.0	140.0	-1.465179443359375	-0.27215576171875	1.4902414434847802
400.0	160.0	-1.451202392578125	-0.2794189453125	1.477857683007408
400.0	180.0	-1.39691162109375	-0.2437591552734375	1.4180199585782947
400.0	200.0	-1.23175048828125	-0.21099853515625	1.2496918208979289
400.0	220.0	-0.99859619140625	-0.0703887939453125	1.0010738912808304
400.0	240.0	-0.645050048828125	0.2983551025390625	0.7107076281455412
400.0	260.0	0.14898681640625	0.197784423828125	0.2476201723848302
400.0	280.0	0.6494140625	-0.01666259765625	0.6496277909183135
400.0	300.0	0.701507568359375	-0.265777587890625	0.7501670445243793
400.0	320.0	0.432373046875	-0.364471435546875	0.5654961352596238
400.0	340.0	0.29327392578125	-0.66583251953125	0.7275593031557487
400.0	360.0	-0.3807373046875	-0.901947021484375	0.9790144660551435
400.0	380.0	-0.515045166015625	-1.005767822265625	1.1299736436488246
400.0	400.0	-0.631927490234375	-1.600311279296875	1.7205605317915196
400.0	420.0	-0.74127197265625	-1.0447998046875	1.281050650568012
400.0	440.0	-1.09722900390625	-1.010101318359375	1.4913806222304382
400.0	460.0	-1.27801513671875	-0.962554931640625	1.599948338574697
400.0	480.0	-1.518310546875	-0.91241455078125	1.771374389910053
400.0	500.0	-1.55560302734375	-1.171295166015625	1.947262988045685
400.0	520.0	-1.3155517578125	-1.5128173828125	2.0048174134377477
400.0	540.0	-1.111175537109375	-1.59454345703125	1.9435225521283457
400.0	560.0	-0.880218505859375	-1.55609130859375	1.7877932706938797
400.0	580.0	-0.566070556640625	-1.45556640625	1.5617648472478074
400.0	600.0	-0.284759521484375	-1.24554443359375	1.2776810717594536
400.0	620.0	-0.67718505859375	-1.85125732421875	1.9712263401385917
400.0	640.0	-0.862091064453125	-2.013916015625	2.1906754030209035
400.0	660.0	-1.373199462890625	-2.16680908203125	2.5652949855438085
400.0	680.0	-1.190216064453125	-2.29547119140625	2.585691835980907
400.0	700.0	-0.775146484375	-2.6654052734375	2.7758309285522698
400.0	720.0	-0.564422607421875	-2.2510986328125	2.3207795962605355
400.0	740.0	0.302886962890625	-1.5615234375	1.5906275359589759
400.0	760.0	-0.23260498046875	-0.5294189453125	0.5782642100239884
400.0	780.0	-0.92633056640625	-0.29888916015625	0.9733565884697306
400.0	800.0	-1.31622314453125	-0.1832275390625	1.3289152332901568
420.0	0.0	-0.805572509765625	-0.8252737522125244	1.1532665930221977
420.0	20.0	-0.8270263671875	-0.6516323089599609	1.0528994624862544
420.0	40.0	-0.888824462890625	-0.4169654846191406	0.9817683745143163
420.0	60.0	-0.934722900390625	-0.0579833984375	0.9365196073809796
420.0	80.0	-1.125244140625	-0.0114898681640625	1.1253028006191588
420.0	100.0	-1.376251220703125	-0.063018798828125	1.377693286436637
420.0	120.0	-1.484588623046875	-0.12631988525390625	1.489953050633065
420.0	140.0	-1.49212646484375	-0.190277099609375	1.5042096801054243
420.0	160.0	-1.513885498046875	-0.20697021484375	1.5279679221204556
420.0	180.0	-1.46038818359375	-0.1621551513671875	1.4693631068919513
420.0	200.0	-1.462860107421875	-0.1480255126953125	1.4703303187702583
420.0	220.0	-1.50286865234375	0.030670166015625	1.5031815742886636
420.0	240.0	-1.1588134765625	0.2863006591796875	1.1936568773770757
420.0	260.0	-0.129302978515625	0.21185302734375	0.24819541786206262
420.0	280.0	0.449859619140625	0.200775146484375	0.4926300197705885
420.0	300.0	0.516937255859375	0.0394287109375	0.5184387618047226
420.0	320.0	0.307525634765625	0.007476806640625	0.3076165123583939
420.0	340.0	0.197296142578125	-0.207733154296875	0.2864940335684796
420.0	360.0	-0.17584228515625	-0.294281005859375	0.34281455578574466
420.0	380.0	-0.3565673828125	-0.325653076171875	0.48289773711000233
420.0	400.0	-0.639801025390625	-0.993377685546875	1.181585620356545
420.0	420.0	-0.641510009765625	-0.8123779296875	1.0351294572529761
420.0	440.0	-0.939910888671875	-0.89984130859375	1.3012097675992393
420.0	460.0	-1.3944091796875	-0.923309326171875	1.6723866395641676
420.0	480.0	-1.80792236328125	-0.89886474609375	2.0190446016427277
420.0	500.0	-1.884002685546875	-1.05914306640625	2.161307510342818
420.0	520.0	-1.49566650390625	-1.43560791015625	2.073159029744303
420.0	540.0	-0.731719970703125	-1.5611572265625	1.7241305059577419
420.0	560.0	-0.045623779296875	-1.4620361328125	1.4627478193067527
420.0	580.0	0.310760498046875	-1.308349609375	1.3447493400251427
420.0	600.0	0.27532958984375	-1.23858642578125	1.2688194186617336
420.0	620.0	-0.87176513671875	-1.84320068359375	2.0389613075285977
420.0	640.0	-1.45184326171875	-2.03240966796875	2.4977065310101954
420.0	660.0	-1.915740966796875	-2.18170166015625	2.903426524951572
420.0	680.0	-2.06439208984375	-2.302490234375	3.0924385167698465
420.0	700.0	-1.711669921875	-2.7266845703125	3.2194134042449147
420.0	720.0	-0.684173583984375	-1.83160400390625	1.955215261843931
420.0	740.0	0.138824462890625	-1.17010498046875	1.1783114600200766
420.0	760.0	-0.849822998046875	-0.1715087890625	0.8669569728279853
420.0	780.0	-1.382598876953125	-0.027099609375	1.3828644342018201
420.0	800.0	-1.7657470703125	0.0484619140625	1.7664119772668487
440.0	0.0	0.070465087890625	-0.3610224723815918	0.36783495507625524
440.0	20.0	0.078948974609375	-0.32381248474121094	0.3332978635787345
440.0	40.0	-0.0126953125	-0.20487213134765625	0.20526509971839824
440.0	60.0	-0.00506591796875	0.0968780517578125	0.09701041406599346
440.0	80.0	-0.61126708984375	0.10160064697265625	0.6196532470594417
440.0	100.0	-1.16656494140625	0.02223968505859375	1.1667769135998847
440.0	120.0	-1.37255859375	-0.04273223876953125	1.3732236298240843
440.0	140.0	-1.40557861328125	-0.102874755859375	1.4093383034270968
440.0	160.0	-1.406463623046875	-0.115478515625	1.4111963756065615
440.0	180.0	-1.436981201171875	-0.0740966796875	1.438890298272275
440.0	200.0	-1.777587890625	-0.02001953125	1.7777006189255002
440.0	220.0	-2.11614990234375	0.2484130859375	2.130680518157158
440.0	240.0	-1.599212646484375	0.415985107421875	1.652429937477637
440.0	260.0	-0.360595703125	0.33782958984375	0.4941235603431691
440.0	280.0	0.316192626953125	0.3980712890625	0.5083684967770903
440.0	300.0	0.445709228515625	0.29144287109375	0.5325370066909546
440.0	320.0	0.30859375	0.26263427734375	0.40522446393935335
440.0	340.0	0.2158203125	0.081878662109375	0.23083007298967537
440.0	360.0	-0.009735107421875	0.09259033203125	0.09310070838706097
440.0	380.0	-0.668121337890625	-0.000732421875	0.6681217393458783
440.0	400.0	-0.9547119140625	-0.5240478515625	1.089082636708599
440.0	420.0	-0.791778564453125	-0.39581298828125	0.8852012295628516
440.0	440.0	-0.784912109375	-0.589141845703125	0.9814148632469333
440.0	460.0	-1.05157470703125	-0.672210693359375	1.2480691410072404
440.0	480.0	-1.236907958984375	-0.626953125	1.3867269089284155
440.0	500.0	-1.348419189453125	-0.705810546875	1.5219733370087036
440.0	520.0	-1.182037353515625	-1.03509521484375	1.571188852079422
440.0	540.0	-0.720947265625	-1.236572265625	1.431389509506448
440.0	560.0	-0.066741943359375	-1.22149658203125	1.2233185958356934
440.0	580.0	0.367034912109375	-1.10723876953125	1.166487170722513
440.0	600.0	0.045166015625	-1.2161865234375	1.2170249088488003
440.0	620.0	-1.01153564453125	-1.70947265625	1.9863285535438697
440.0	640.0	-1.57623291015625	-1.96710205078125	2.5207143164681396
440.0	660.0	-1.99249267578125	-2.164794921875	2.942169967357038
440.0	680.0	-2.158721923828125	-2.30322265625	3.1567253521140395
440.0	700.0	-1.692626953125	-2.54119873046875	3.053305911660541
440.0	720.0	-0.2469482421875	-1.2520751953125	1.276195803564771
440.0	740.0	0.090911865234375	-0.677978515625	0.6840466613393209
440.0	760.0	-1.12347412109375	0.09454345703125	1.1274451499007807
440.0	780.0	-1.697998046875	0.19989013671875	1.7097232038984425
440.0	800.0	-2.166656494140625	0.25567626953125	2.1816898767705646
460.0	0.0	0.19580078125	-0.03793597221374512	0.199441931212853
460.0	20.0	0.223602294921875	-0.0523529052734375	0.22964932611461913
460.0	40.0	0.202301025390625	-0.016269683837890625	0.20295420046474333
460.0	60.0	0.481781005859375	0.2595100402832031	0.5472279219983761
460.0	80.0	0.2694091796875	0.2617645263671875	0.37563542613035006
460.0	100.0	-0.33953857421875	0.1453094482421875	0.36932543796894163
460.0	120.0	-0.854827880859375	0.05052947998046875	0.8563199952363757
460.0	140.0	-1.066741943359375	-0.00616455078125	1.0667597552441086
460.0	160.0	-1.20721435546875	-0.0233306884765625	1.2074397794816187
460.0	180.0	-1.285552978515625	-0.0355682373046875	1.2860449292599996
460.0	200.0	-1.742279052734375	-0.022918701171875	1.742429787526716
460.0	220.0	-2.2786865234375	0.1982421875	2.2872936490534976
460.0	240.0	-2.065185546875	0.409637451171875	2.1054201918913913
460.0	260.0	-0.805999755859375	0.447052001953125	0.9216784140336959
460.0	280.0	0.158355712890625	0.563720703125	0.5855404024803433
460.0	300.0	0.355621337890625	0.48565673828125	0.6019377072431171
460.0	320.0	0.307769775390625	0.446990966796875	0.5426998793458506
460.0	340.0	0.341766357421875	0.2882080078125	0.4470661011893732
460.0	360.0	0.217926025390625	0.33087158203125	0.39619156520352317
460.0	380.0	-0.744537353515625	0.30084228515625	0.8030205173705621
460.0	400.0	-1.0218505859375	-0.0657958984375	1.0239666597267754
460.0	420.0	-0.93585205078125	0.003082275390625	0.9358571265813255
460.0	440.0	-0.813140869140625	-0.223419189453125	0.8432758785134686
460.0	460.0	-0.7718505859375	-0.403778076171875	0.8710855651479495
460.0	480.0	-0.77099609375	-0.40753173828125	0.8720763121907945
460.0	500.0	-0.769073486328125	-0.5252685546875	0.9313329597498372
460.0	520.0	-0.754364013671875	-0.7635498046875	1.0733468075889825
460.0	540.0	-0.430755615234375	-0.92938232421875	1.0243543842958795
460.0	560.0	-0.056427001953125	-0.9599609375	0.9616179116859757
460.0	580.0	0.229095458984375	-0.82122802734375	0.8525844252753908
460.0	600.0	0.054779052734375	-0.897216796875	0.8988874930785891
460.0	620.0	-0.903533935546875	-1.25341796875	1.5451311197015614
460.0	640.0	-1.5042724609375	-1.56744384765625	2.1724907024635094
460.0	660.0	-1.8736572265625	-1.950927734375	2.704941852869198
460.0	680.0	-2.01251220703125	-1.9566650390625	2.806909948420014
460.0	700.0	-1.09307861328125	-1.140380859375	1.5796484923050838
460.0	720.0	-0.277801513671875	-0.19561767578125	0.3397645597710909
460.0	740.0	-0.3680419921875	-0.21417236328125	0.4258223916221639
460.0	760.0	-1.352203369140625	0.322998046875	1.3902451905330664
460.0	780.0	-1.847259521484375	0.3656005859375	1.883090950579001
460.0	800.0	-2.3804931640625	0.41082763671875	2.415683557761696
480.0	0.0	0.054290771484375	0.045954227447509766	0.07112860808891233
480.0	20.0	-0.273406982421875	0.1260089874267578	0.30104757589017767
480.0	40.0	-0.231689453125	0.13592910766601562	0.2686200383445748
480.0	60.0	-0.10809326171875	0.3534202575683594	0.36958088653051807
480.0	80.0	-0.184417724609375	0.41004180908203125	0.4496044732265953
480.0	100.0	-0.100830078125	0.30196380615234375	0.31835333339028166
480.0	120.0	-0.32757568359375	0.15818023681640625	0.36376752988853606
480.0	140.0	-0.545654296875	0.1236419677734375	0.5594872187039114
480.0	160.0	-0.870361328125	0.107269287109375	0.8769467152868909
480.0	180.0	-1.084381103515625	0.0101470947265625	1.0844285781890637
480.0	200.0	-1.494049072265625	-0.0877838134765625	1.496625747555568
480.0	220.0	-2.11383056640625	0.0652008056640625	2.1148358821744564
480.0	240.0	-1.928192138671875	0.2879486083984375	1.9495741393223844
480.0	260.0	-0.965362548828125	0.513031005859375	1.0932180311598487
480.0	280.0	-0.145050048828125	0.713409423828125	0.7280058534598597
480.0	300.0	-0.001068115234375	0.642120361328125	0.6421212496891189
480.0	320.0	0.015045166015625	0.593536376953125	0.5937270313764397
480.0	340.0	0.095672607421875	0.42431640625	0.4349685740646274
480.0	360.0	0.320068359375	0.452545166015625	0.5542931372091069
480.0	380.0	-0.477996826171875	0.421051025390625	0.6369968067525005
480.0	400.0	-0.757049560546875	0.21405029296875	0.7867283934397081
480.0	420.0	-0.683868408203125	0.29681396484375	0.745502870192022
480.0	440.0	-0.63165283203125	0.09674072265625	0.6390180495362803
480.0	460.0	-0.51373291015625	-0.074981689453125	0.5191760363603606
480.0	480.0	-0.336395263671875	-0.146087646484375	0.36674701617901956
480.0	500.0	-0.265655517578125	-0.325714111328125	0.4203124270563169
480.0	520.0	-0.07598876953125	-0.5390625	0.5443920205156606
480.0	540.0	0.107757568359375	-0.6334228515625	0.64252330885369
480.0	560.0	0.211669921875	-0.71630859375	0.7469284820561277
480.0	580.0	0.21441650390625	-0.630859375	0.6663017245758632
480.0	600.0	-0.25689697265625	-0.7802734375	0.8214759228535018
480.0	620.0	-1.035736083984375	-1.05206298828125	1.476342022357476
480.0	640.0	-1.53131103515625	-1.38763427734375	2.066504869108858
480.0	660.0	-1.362762451171875	-0.9654541015625	1.6700967398770141
480.0	680.0	-1.168548583984375	0.5181884765625	1.2782899085786654
480.0	700.0	-1.23065185546875	2.59637451171875	2.873267233389796
480.0	720.0	0.032562255859375	0.31329345703125	0.31498109582202405
480.0	740.0	-0.5809326171875	0.0384521484375	0.5822038074693242
480.0	760.0	-0.756103515625	0.4246826171875	0.8672069255268372
480.0	780.0	-0.89605712890625	0.4085693359375	0.9848082455646489
480.0	800.0	-1.039581298828125	0.40838623046875	1.1169192406390205
500.0	0.0	-0.4468994140625	0.1448993682861328	0.4698030579073812
500.0	20.0	-0.62469482421875	0.18123626708984375	0.6504538476435943
500.0	40.0	-0.71728515625	0.17210769653320312	0.7376442601841026
500.0	60.0	-0.744415283203125	0.197723388671875	0.7702263643204368
500.0	80.0	-0.789337158203125	0.24823760986328125	0.8274509413075919
500.0	100.0	-0.7506103515625	0.2426300048828125	0.7888505683221718
500.0	120.0	-0.533203125	0.21596527099609375	0.5752795588113503
500.0	140.0	-0.219696044921875	0.300384521484375	0.37215213676897174
500.0	160.0	0.258636474609375	0.4369354248046875	0.5077454002230041
500.0	180.0	-0.448883056640625	0.158477783203125	0.47603697997950456
500.0	200.0	-0.66021728515625	-0.0311279296875	0.6609506877413164
500.0	220.0	-1.027191162109375	0.0742645263671875	1.029872275280848
500.0	240.0	-1.382171630859375	0.2744140625	1.409149209576551
500.0	260.0	-0.767486572265625	0.611083984375	0.9810500876956607
500.0	280.0	-0.2431640625	0.909271240234375	0.9412241760648004
500.0	300.0	-0.15545654296875	0.860931396484375	0.8748540485157115
500.0	320.0	-0.089385986328125	0.763214111328125	0.7684306307548076
500.0	340.0	0.018890380859375	0.567474365234375	0.567788694574988
500.0	360.0	0.376556396484375	0.500640869140625	0.6264471243346705
500.0	380.0	-0.189453125	0.262451171875	0.3236867377431865
500.0	400.0	-0.65264892578125	0.297271728515625	0.7171618373129506
500.0	420.0	-0.670257568359375	0.5284423828125	0.8535200992920876
500.0	440.0	-0.54254150390625	0.3404541015625	0.6405156350406949
500.0	460.0	-0.360137939453125	0.2568359375	0.44233927501980497
500.0	480.0	0.003204345703125	0.18402099609375	0.184048892511531
500.0	500.0	0.267181396484375	-0.0133056640625	0.2675125031161813
500.0	520.0	0.462005615234375	-0.14691162109375	0.48480120969371243
500.0	540.0	0.593597412109375	-0.17010498046875	0.6174897505572227
500.0	560.0	0.818328857421875	-0.2945556640625	0.8697270595541406
500.0	580.0	0.381103515625	-0.24298095703125	0.45197304687509493
500.0	600.0	0.00897216796875	-0.34503173828125	0.3451483742094702
500.0	620.0	0.06304931640625	-0.16497802734375	0.17661530456200716
500.0	640.0	0.2916259765625	0.143310546875	0.3249363369210088
500.0	660.0	0.320159912109375	0.45843505859375	0.559164620008936
500.0	680.0	0.355316162109375	0.75347900390625	0.833054730725233
500.0	700.0	0.20281982421875	1.2381591796875	1.2546609244495293
500.0	720.0	0.8497314453125	0.45166015625	0.9623099427401988
500.0	740.0	-0.214630126953125	0.26470947265625	0.3407890789181257
500.0	760.0	-0.63494873046875	0.596435546875	0.8711459417915908
500.0	780.0	-0.824981689453125	0.58197021484375	1.0095960176715304
500.0	800.0	-0.9632568359375	0.57952880859375	1.1241518456020143
520.0	0.0	-1.103271484375	0.37194108963012695	1.1642800961926052
520.0	20.0	-0.94305419921875	0.30791473388671875	0.9920497497649231
520.0	40.0	-0.930419921875	0.2829017639160156	0.9724786059593672
520.0	60.0	-0.86688232421875	0.312255859375	0.9214058203402677
520.0	80.0	-0.91259765625	0.26477813720703125	0.9502325737080468
520.0	100.0	-0.91070556640625	0.25307464599609375	0.9452150047102388
520.0	120.0	-0.68511962890625	0.3274993896484375	0.7593712900371838
520.0	140.0	-0.076171875	0.4706878662109375	0.4768115161562491
520.0	160.0	0.9759521484375	0.8369598388671875	1.2856843966994234
520.0	180.0	0.44635009765625	0.3611297607421875	0.574145551033406
520.0	200.0	0.228271484375	0.1738433837890625	0.28693098937897443
520.0	220.0	0.13714599609375	0.274688720703125	0.307022666143831
520.0	240.0	-0.1336669921875	0.3849639892578125	0.4075096781988648
520.0	260.0	-0.0408935546875	0.863616943359375	0.8645845867654416
520.0	280.0	-0.187744140625	1.114013671875	1.129723118053021
520.0	300.0	-0.40936279296875	0.994873046875	1.0758021545179772
520.0	320.0	-0.4124755859375	0.80657958984375	0.9059286637186152
520.0	340.0	-0.33392333984375	0.4676513671875	0.5746325766302695
520.0	360.0	0.2872314453125	0.26080322265625	0.3879693597749611
520.0	380.0	0.5263671875	-0.2347412109375	0.5763383140040788
520.0	400.0	0.3262939453125	0.228973388671875	0.39861830297601525
520.0	420.0	0.04425048828125	0.70733642578125	0.7087192144637556
520.0	440.0	-0.1676025390625	0.694549560546875	0.714485621378103
520.0	460.0	0.05938720703125	0.74053955078125	0.7429169984798222
520.0	480.0	0.309326171875	0.591217041015625	0.6672482822713846
520.0	500.0	0.5572509765625	0.36785888671875	0.667719111167127
520.0	520.0	4.57989501953125	2.6978759765625	5.315446658074955
520.0	540.0	5.0133056640625	3.07049560546875	5.878875482991968
520.0	560.0	6.07269287109375	2.38214111328125	6.5232043498742005
520.0	580.0	0.95745849609375	0.072998046875	0.9602372032938894
520.0	600.0	0.98907470703125	0.1422119140625	0.9992462182016367
520.0	620.0	0.74169921875	0.34381103515625	0.8175107087919843
520.0	640.0	0.51470947265625	0.527587890625	0.737071789974499
520.0	660.0	0.30255126953125	0.845458984375	0.8979633427681654
520.0	680.0	0.22283935546875	0.948486328125	0.9743119074432853
520.0	700.0	0.46759033203125	0.71832275390625	0.8571046011943663
520.0	720.0	2.3785400390625	-1.711669921875	2.9304038354593738
520.0	740.0	-0.13623046875	0.50537109375	0.5234106256219069
520.0	760.0	-0.60577392578125	0.74493408203125	0.9601504234900741
520.0	780.0	-0.80426025390625	0.72637939453125	1.0837257867250973
520.0	800.0	-0.94049072265625	0.7255859375	1.1878542638304705
540.0	0.0	-1.7315673828125	0.5064818859100342	1.8041201462139698
540.0	20.0	-1.33544921875	0.39063262939453125	1.391408806572558
540.0	40.0	-1.16253662109375	0.3543663024902344	1.2153463998896255
540.0	60.0	-1.022216796875	0.3332786560058594	1.0751752612306782
540.0	80.0	-1.02935791015625	0.23357391357421875	1.0555256890780154
540.0	100.0	-1.073974609375	0.10381317138671875	1.0789803687442845
540.0	120.0	-1.02789306640625	0.085418701171875	1.0314361397953504
540.0	140.0	-0.7972412109375	0.2348785400390625	0.8311206151864919
540.0	160.0	0.025390625	0.7469329833984375	0.7473644128043435
540.0	180.0	0.1187744140625	0.396728515625	0.4141266431249094
540.0	200.0	0.0968017578125	0.2230987548828125	0.24319464374416463
540.0	220.0	0.17889404296875	0.3072967529296875	0.35557611417365254
540.0	240.0	0.1649169921875	0.43792724609375	0.4679507315769768
540.0	260.0	0.3018798828125	0.84478759765625	0.8971050935095101
540.0	280.0	0.01556396484375	1.213043212890625	1.2131430555963578
540.0	300.0	-0.2476806640625	1.21649169921875	1.241449864319362
540.0	320.0	-0.3590087890625	0.99114990234375	1.054165755249215
540.0	340.0	-0.165283203125	0.5810546875	0.604105195393139
540.0	360.0	1.02716064453125	0.132720947265625	1.035699685969315
540.0	380.0	1.84674072265625	-1.8663330078125	2.6255761639623754
540.0	400.0	1.8258056640625	-0.09808349609375	1.8284383213903277
540.0	420.0	1.5531005859375	0.754241943359375	1.726557945497901
540.0	440.0	1.25909423828125	0.877288818359375	1.5345859284156849
540.0	460.0	1.8179931640625	1.4163818359375	2.304612038880224
540.0	480.0	1.93731689453125	1.308624267578125	2.337882422948295
540.0	500.0	2.60205078125	1.442474365234375	2.9751303437937047
540.0	520.0	4.0728759765625	4.43878173828125	6.024209661072484
540.0	540.0	1.86041259765625	0.614990234375	1.9594254315729123
540.0	560.0	1.324462890625	0.4129638671875	1.3873503898601773
540.0	580.0	1.06500244140625	0.46905517578125	1.1637194499227261
540.0	600.0	0.876708984375	0.60302734375	1.0640773564896608
540.0	620.0	0.6336669921875	0.7264404296875	0.963975909902583
540.0	640.0	1.94757080078125	-1.67510986328125	2.568856764811508
540.0	660.0	4.53448486328125	-6.82916259765625	8.197500519094454
540.0	680.0	4.1083984375	-4.9901123046875	6.463757307839306
540.0	700.0	3.9852294921875	-4.447265625	5.971618343858529
540.0	720.0	3.7984619140625	-2.85968017578125	4.754585536126112
540.0	740.0	3.0064697265625	2.3409423828125	3.8103636908285616
540.0	760.0	-0.58160400390625	0.88580322265625	1.0596747456781157
540.0	780.0	-0.76055908203125	0.874267578125	1.1587898495502844
540.0	800.0	-0.8939208984375	0.87939453125	1.2539654358297578
560.0	0.0	-1.89825439453125	0.4938077926635742	1.9614320998832648
560.0	20.0	-1.6158447265625	0.39531707763671875	1.6634992552541392
560.0	40.0	-1.39794921875	0.3678779602050781	1.4455435696679586
560.0	60.0	-1.288818359375	0.2528953552246094	1.3133959129509456
560.0	80.0	-1.2989501953125	0.01766204833984375	1.2990702667115204
560.0	100.0	-1.37823486328125	-0.18209075927734375	1.3902116324423721
560.0	120.0	-1.43475341796875	-0.40692138671875	1.491342477549044
560.0	140.0	-1.41021728515625	-0.5561676025390625	1.5159271728772172
560.0	160.0	-1.37109375	-0.7295379638671875	1.5531013205881141
560.0	180.0	-1.38482666015625	-0.517120361328125	1.4782281105362747
560.0	200.0	-1.4527587890625	-0.5466156005859375	1.5521909399304799
560.0	220.0	-1.545166015625	-0.438232421875	1.6061088603904985
560.0	240.0	-1.62689208984375	-0.261138916015625	1.6477170283316185
560.0	260.0	-1.6976318359375	-0.128753662109375	1.702507373227823
560.0	280.0	-1.6241455078125	0.89678955078125	1.8552843795326794
560.0	300.0	-1.6688232421875	1.40557861328125	2.1818850225845634
560.0	320.0	-1.7508544921875	1.133758544921875	2.0858810826594394
560.0	340.0	-1.8072509765625	0.74102783203125	1.9532737494091923
560.0	360.0	-1.67218017578125	0.24725341796875	1.6903611427659597
560.0	380.0	-1.10284423828125	-1.1357421875	1.5830905629108638
560.0	400.0	0.61651611328125	0.2386474609375	0.6610935853170371
560.0	420.0	1.885986328125	0.63623046875	1.9904104197979533
560.0	440.0	1.6309814453125	1.10797119140625	1.971725294238484
560.0	460.0	1.52423095703125	1.987335205078125	2.504552101217963
560.0	480.0	1.66741943359375	1.844329833984375	2.4863306505875147
560.0	500.0	1.87969970703125	2.778778076171875	3.354829143969456
560.0	520.0	2.0516357421875	4.840087890625	5.256963002304278
560.0	540.0	0.78851318359375	3.22918701171875	3.32406404832311
560.0	560.0	-0.0252685546875	3.59674072265625	3.5968294824567093
560.0	580.0	-0.2235107421875	3.62310791015625	3.6299955895992486
560.0	600.0	-0.22808837890625	3.71563720703125	3.7226313493101983
560.0	620.0	0.01275634765625	3.45697021484375	3.456993750460416
560.0	640.0	0.3048095703125	3.8575439453125	3.8695676973237227
560.0	660.0	2.8570556640625	1.7667236328125	3.3591783909595825
560.0	680.0	2.93603515625	2.52874755859375	3.8749021476457717
560.0	700.0	3.40643310546875	2.5772705078125	4.271546531699447
560.0	720.0	3.4676513671875	2.5621337890625	4.311511980432514
560.0	740.0	2.72027587890625	1.5743408203125	3.1430001393352507
560.0	760.0	-1.82342529296875	1.28369140625	2.2299648933376224
560.0	780.0	-3.16607666015625	-0.98370361328125	3.3153754262177824
560.0	800.0	-0.923095703125	0.70611572265625	1.1621983870708978
580.0	0.0	-1.77587890625	0.39578795433044434	1.8194488161134883
580.0	20.0	-1.63836669921875	0.31899261474609375	1.6691320287417326
580.0	40.0	-1.60125732421875	0.29553985595703125	1.628302436534225
580.0	60.0	-1.5152587890625	0.10321426391601562	1.5187700227838574
580.0	80.0	-1.48809814453125	-0.1155548095703125	1.4925779717563101
580.0	100.0	-1.5406494140625	-0.32984161376953125	1.5755621559383854
580.0	120.0	-1.5452880859375	-0.4137725830078125	1.5997259199592095
580.0	140.0	-1.53057861328125	-0.4738311767578125	1.602244324534073
580.0	160.0	-1.483642578125	-0.6855926513671875	1.6343905846627014
580.0	180.0	-1.44525146484375	-0.765869140625	1.6356366764030088
580.0	200.0	-1.494873046875	-0.629791259765625	1.6221228243109456
580.0	220.0	-1.576416015625	-0.5249176025390625	1.6615131488418493
580.0	240.0	-1.63494873046875	-0.3735504150390625	1.6770799813477093
580.0	260.0	-1.70513916015625	-0.274017333984375	1.7270162288821336
580.0	280.0	-1.713623046875	-0.082855224609375	1.7156249400805026
580.0	300.0	-1.67901611328125	0.595001220703125	1.7813257875235187
580.0	320.0	-1.797607421875	0.239837646484375	1.8135364732619106
580.0	340.0	-1.97491455078125	-0.645965576171875	2.0778736748143687
580.0	360.0	-2.0091552734375	-0.89105224609375	2.1978805741100746
580.0	380.0	-1.66632080078125	-0.06524658203125	1.6675977115548664
580.0	400.0	-1.07427978515625	1.489044189453125	1.8361180939524213
580.0	420.0	-0.30865478515625	3.75909423828125	3.7717445921853114
580.0	440.0	0.43536376953125	6.014007568359375	6.02974532166196
580.0	460.0	0.6397705078125	5.987274169921875	6.021358508549407
580.0	480.0	1.072998046875	3.81976318359375	3.9676082956027585
580.0	500.0	1.42340087890625	2.35589599609375	2.7525108549253074
580.0	520.0	1.00701904296875	3.85400390625	3.9833947158537977
580.0	540.0	0.43292236328125	3.540283203125	3.566654865691105
580.0	560.0	-0.06536865234375	3.7364501953125	3.737021959095244
580.0	580.0	-0.24658203125	3.78173828125	3.7897687430774822
580.0	600.0	-0.2650146484375	3.87701416015625	3.8860611886508587
580.0	620.0	-0.01873779296875	3.61273193359375	3.612780525979038
580.0	640.0	0.25457763671875	4.1153564453125	4.1232230651630335
580.0	660.0	2.77777099609375	2.591796875	3.7991344735346537
580.0	680.0	2.92401123046875	3.136474609375	4.288043219367248
580.0	700.0	3.39471435546875	3.50665283203125	4.880645412198923
580.0	720.0	3.458984375	3.34747314453125	4.8135381332084695
580.0	740.0	2.69000244140625	1.82159423828125	3.248741095210733
580.0	760.0	-1.447509765625	1.7293701171875	2.255217400562715
580.0	780.0	-1.68682861328125	0.95501708984375	1.938413890911322
580.0	800.0	-1.18212890625	1.0604248046875	1.588058411201661
600.0	0.0	-1.95513916015625	0.2822840213775635	1.975412211236322
600.0	20.0	-1.78302001953125	0.19211578369140625	1.793340141856135
600.0	40.0	-1.8525390625	0.16132736206054688	1.8595503477555517
600.0	60.0	-1.78955078125	-0.00273895263671875	1.7895528772668416
600.0	80.0	-1.6416015625	-0.1740264892578125	1.6508000814652999
600.0	100.0	-1.7059326171875	-0.43849945068359375	1.7613880499861485
600.0	120.0	-1.68115234375	-0.45135498046875	1.7406879448338992
600.0	140.0	-1.665771484375	-0.369659423828125	1.7062950295250328
600.0	160.0	-1.63482666015625	-0.3652191162109375	1.6751248346327916
600.0	180.0	-1.5797119140625	-0.612548828125	1.6943157315767088
600.0	200.0	-1.56939697265625	-0.77825927734375	1.7517689232756182
600.0	220.0	-1.64251708984375	-0.5604400634765625	1.7354986186045769
600.0	240.0	-1.69293212890625	-0.4065399169921875	1.7410611411409602
600.0	260.0	-1.74481201171875	-0.31402587890625	1.7728455118427195
600.0	280.0	-1.76458740234375	-0.162506103515625	1.7720544388336648
600.0	300.0	-1.7838134765625	-0.026214599609375	1.784006088666368
600.0	320.0	-1.87554931640625	-0.497955322265625	1.940526923607249
600.0	340.0	-2.0208740234375	-1.208343505859375	2.3545755130717287
600.0	360.0	-1.96966552734375	-0.9521484375	2.1877314589866885
600.0	380.0	-1.5655517578125	0.4072265625	1.6176482249226423
600.0	400.0	-0.7694091796875	2.780029296875	2.88453694330142
600.0	420.0	-0.06280517578125	4.595733642578125	4.596162769488187
600.0	440.0	0.39349365234375	5.686859130859375	5.70045647546523
600.0	460.0	0.53338623046875	5.63323974609375	5.658435376305365
600.0	480.0	0.7869873046875	5.2138671875	5.272927087171646
600.0	500.0	1.28729248046875	2.44403076171875	2.762319368664478
600.0	520.0	0.88482666015625	3.8173828125	3.9185877246392833
600.0	540.0	0.37908935546875	3.67938232421875	3.6988596928246795
600.0	560.0	-0.094482421875	3.8677978515625	3.8689516859990456
600.0	580.0	-0.2711181640625	3.91229248046875	3.9216753450045996
600.0	600.0	-0.2763671875	4.0269775390625	4.036449791888972
600.0	620.0	0.029296875	3.84344482421875	3.843556481138096
600.0	640.0	0.4674072265625	4.521484375	4.545579222586709
600.0	660.0	2.97857666015625	3.9893798828125	4.978661544011265
600.0	680.0	3.0916748046875	4.02215576171875	5.073084867165818
600.0	700.0	3.4305419921875	3.9583740234375	5.238066749248864
600.0	720.0	3.45477294921875	3.5234375	4.93457880138314
600.0	740.0	2.704345703125	1.90838623046875	3.3098978362863973
600.0	760.0	-0.95843505859375	2.09478759765625	2.303634702125328
600.0	780.0	-1.6971435546875	1.24481201171875	2.1047216418654044
600.0	800.0	-1.20196533203125	1.24981689453125	1.7340019980555763
620.0	0.0	-2.09332275390625	0.15549302101135254	2.0990898579157786
620.0	20.0	-1.9541015625	0.07548332214355469	1.9555589094902688
620.0	40.0	-2.09716796875	0.030040740966796875	2.0973831159968928
620.0	60.0	-2.147705078125	-0.12374114990234375	2.151266830214947
620.0	80.0	-1.9564208984375	-0.19049835205078125	1.9656735115417967
620.0	100.0	-1.839111328125	-0.4261474609375	1.8878379527123559
620.0	120.0	-1.75146484375	-0.5205230712890625	1.8271763370393155
620.0	140.0	-1.7139892578125	-0.4165496826171875	1.7638800452369554
620.0	160.0	-1.7017822265625	-0.4027252197265625	1.7487853925647447
620.0	180.0	-1.67364501953125	-0.4265289306640625	1.7271405791351169
620.0	200.0	-1.66717529296875	-0.6821136474609375	1.8013196511274454
620.0	220.0	-1.7401123046875	-0.574981689453125	1.8326469316622918
620.0	240.0	-1.79498291015625	-0.429931640625	1.8457531967637235
620.0	260.0	-1.85272216796875	-0.37841796875	1.8909731861546057
620.0	280.0	-1.88433837890625	-0.251373291015625	1.9010312090165853
620.0	300.0	-1.91015625	-0.184112548828125	1.9190086842039176
620.0	320.0	-1.986328125	-0.6793212890625	2.0992800751542307
620.0	340.0	-2.092041015625	-1.140838623046875	2.38288656358056
620.0	360.0	-1.9962158203125	-0.548553466796875	2.070214604141507
620.0	380.0	-1.550537109375	1.039031982421875	1.866481392364926
620.0	400.0	-0.79962158203125	3.18621826171875	3.2850238181419953
620.0	420.0	-0.2132568359375	4.55517578125	4.560165005365554
620.0	440.0	0.17999267578125	5.33135986328125	5.334397375068824
620.0	460.0	0.41900634765625	5.563262939453125	5.579019703574173
620.0	480.0	0.66729736328125	5.197967529296875	5.240625173265759
620.0	500.0	1.13128662109375	2.367584228515625	2.623978753378472
620.0	520.0	0.716796875	3.81036376953125	3.8771987073357694
620.0	540.0	0.27825927734375	3.843505859375	3.8535652993660072
620.0	560.0	-0.18426513671875	3.9957275390625	3.9999740257947227
620.0	580.0	-0.3486328125	4.030517578125	4.0455675480118085
620.0	600.0	-0.2884521484375	4.17437744140625	4.184331686812077
620.0	620.0	0.13006591796875	4.06915283203125	4.071231007133468
620.0	640.0	0.849609375	4.91253662109375	4.985464085085268
620.0	660.0	3.0927734375	4.7064208984375	5.631664514950692
620.0	680.0	3.0899658203125	4.16748046875	5.188042234611455
620.0	700.0	3.42596435546875	4.1375732421875	5.3718473637481905
620.0	720.0	3.454833984375	3.76068115234375	5.1067211191904684
620.0	740.0	2.7164306640625	2.26922607421875	3.5395455257099426
620.0	760.0	-0.80633544921875	2.417724609375	2.5486406461963798
620.0	780.0	-1.98187255859375	1.402099609375	2.427694822896087
620.0	800.0	-1.35467529296875	1.389892578125	1.9408623155976128
