# Supplementary material for: Real-time emotion detection by quantitative facial motion analysis
Source: PLoS One. 2023 Mar 10;18(3):e0282730. doi: 10.1371/journal.pone.0282730 (PMC10004542; doi:10.1371/journal.pone.0282730)
Supplement: S1 Dataset — Data from each participant is organized into folders by Study ID and subsequently by emotions. The data files (.csv) contain the pixel displacement results after DISC-processing of videos. (ZIP) [file pone.0282730.s004.zip › S1_Dataset/1/sad/result/103775_cropped_result.csv]

pos_x	pos_y	disp_x	disp_y	disp_xy_indi
0.0	0.0	1.566572666168213	0.3854501247406006	1.613295297534809
0.0	20.0	1.2100496292114258	0.5742206573486328	1.3393839884367011
0.0	40.0	1.129347324371338	0.491607666015625	1.2317075449756854
0.0	60.0	1.1062958240509033	0.333831787109375	1.1555665763585872
0.0	80.0	1.0426418781280518	0.2758941650390625	1.07852662291155
0.0	100.0	1.0529561042785645	0.0896759033203125	1.056767867212949
0.0	120.0	1.1543984413146973	-0.24143218994140625	1.1793749461683956
0.0	140.0	1.1679673194885254	-0.41473388671875	1.239415933488856
0.0	160.0	1.2521069049835205	-0.3468780517578125	1.2992675183728355
0.0	180.0	1.2421495914459229	-0.105804443359375	1.2466475796165732
0.0	200.0	2.03572154045105	-0.58837890625	2.119045050860491
0.0	220.0	2.0623319149017334	-0.510467529296875	2.1245681974671244
0.0	240.0	1.7813045978546143	-0.0812530517578125	1.7831567874861556
0.0	260.0	1.5893614292144775	0.0787353515625	1.5913104688464652
0.0	280.0	1.5776033401489258	-0.251495361328125	1.5975237762295156
0.0	300.0	1.5752894878387451	-1.109649658203125	1.926878131705679
0.0	320.0	1.6611738204956055	-1.746429443359375	2.4102933976038066
0.0	340.0	1.569746494293213	-1.357513427734375	2.075318472626542
0.0	360.0	1.4499459266662598	-0.5009765625	1.5340536843378054
0.0	380.0	1.3853528499603271	0.3486328125	1.4285472889774635
0.0	400.0	1.3986091613769531	0.74249267578125	1.583478121060201
0.0	420.0	1.3920352458953857	0.714111328125	1.5645181733592866
0.0	440.0	1.3540232181549072	0.687164306640625	1.5184115580511965
0.0	460.0	1.299717664718628	0.455963134765625	1.3773773586954807
0.0	480.0	1.2030105590820312	0.1802978515625	1.2164463492242126
0.0	500.0	1.2068915367126465	0.173370361328125	1.219280305580164
0.0	520.0	1.8238017559051514	1.1517333984375	2.157021711972113
0.0	540.0	2.4308011531829834	1.4464111328125	2.828586115259647
0.0	560.0	2.599213123321533	1.599853515625	3.0521205958979656
0.0	580.0	2.477775812149048	1.6319580078125	2.9669276894683865
0.0	600.0	2.39157772064209	1.5238037109375	2.835775333720658
0.0	620.0	2.3775734901428223	1.5390625	2.832237468846172
0.0	640.0	2.438836097717285	1.492431640625	2.8592435561643756
0.0	660.0	2.5410399436950684	1.403564453125	2.902908398404937
0.0	680.0	2.5795931816101074	1.35009765625	2.9115399128332586
0.0	700.0	2.459648609161377	1.216064453125	2.7438447541185162
0.0	720.0	2.308579206466675	1.1904296875	2.5974335012491947
0.0	740.0	2.0322928428649902	1.052490234375	2.2886567878594217
0.0	760.0	1.7964811325073242	0.7938232421875	1.9640518830448122
0.0	780.0	-0.9524688720703125	-3.5299072265625	3.6561512523965765
0.0	800.0	-2.2922115325927734	-13.764404296875	13.953962138331258
20.0	0.0	1.3568038940429688	0.42839622497558594	1.4228282160765215
20.0	20.0	1.192972183227539	0.32800865173339844	1.2372438343215306
20.0	40.0	1.2423248291015625	0.11035919189453125	1.2472169547588103
20.0	60.0	1.2495880126953125	-0.040348052978515625	1.250239243845344
20.0	80.0	1.2191276550292969	-0.149139404296875	1.2282161052401401
20.0	100.0	1.1194629669189453	-0.24202728271484375	1.1453272632227431
20.0	120.0	1.0921878814697266	-0.29982757568359375	1.132594783481555
20.0	140.0	1.0065135955810547	-0.2274627685546875	1.0318957937544209
20.0	160.0	0.8687858581542969	0.1205902099609375	0.8771150814273581
20.0	180.0	1.0556144714355469	0.16558837890625	1.068523010296432
20.0	200.0	1.7275848388671875	-0.232147216796875	1.743112648611759
20.0	220.0	1.698202133178711	0.006439208984375	1.6982143411669415
20.0	240.0	1.582672119140625	0.367279052734375	1.6247291895212987
20.0	260.0	1.4521846771240234	0.590087890625	1.5674961100864226
20.0	280.0	1.4554576873779297	0.68084716796875	1.6068322706115217
20.0	300.0	1.5043983459472656	-0.127685546875	1.5098072665640594
20.0	320.0	1.5951309204101562	-0.87847900390625	1.821034874337301
20.0	340.0	1.5410804748535156	-0.634674072265625	1.6666553956895136
20.0	360.0	1.4681625366210938	-0.16839599609375	1.477788362871386
20.0	380.0	1.4068050384521484	0.3140869140625	1.441440600857231
20.0	400.0	1.383737564086914	0.808319091796875	1.6025321838978808
20.0	420.0	1.3787212371826172	0.9971923828125	1.701547794861384
20.0	440.0	1.3393287658691406	1.005889892578125	1.6749973191248357
20.0	460.0	1.2902812957763672	0.800445556640625	1.518400115706022
20.0	480.0	1.2197761535644531	0.561981201171875	1.3430103258259318
20.0	500.0	1.2256851196289062	0.505767822265625	1.3259355574533171
20.0	520.0	1.809591293334961	1.2406005859375	2.194016969565679
20.0	540.0	2.4187889099121094	1.53125	2.8627375627559384
20.0	560.0	2.5966720581054688	1.706787109375	3.107382823868723
20.0	580.0	2.4734840393066406	1.701904296875	3.0024326018124508
20.0	600.0	2.3804855346679688	1.60693359375	2.8720980058984296
20.0	620.0	2.0567703247070312	1.715087890625	2.678027378718145
20.0	640.0	1.6869754791259766	1.6317138671875	2.34699305741289
20.0	660.0	1.6263408660888672	1.547119140625	2.2446741964033277
20.0	680.0	1.5783023834228516	1.5096435546875	2.1840471779995423
20.0	700.0	1.6375732421875	1.2880859375	2.083461424148221
20.0	720.0	1.8149242401123047	1.1463623046875	2.1466477426340034
20.0	740.0	1.8554096221923828	1.025634765625	2.120016872240108
20.0	760.0	1.7444038391113281	0.7969970703125	1.9178501203152056
20.0	780.0	-0.7665748596191406	-4.21728515625	4.286389051932487
20.0	800.0	-2.2822647094726562	-15.406005859375	15.57413717491923
40.0	0.0	1.4917831420898438	-0.06818008422851562	1.4933403720883107
40.0	20.0	1.3626823425292969	-0.06605339050292969	1.3642823084091007
40.0	40.0	1.3172416687011719	-0.11028289794921875	1.3218501924736878
40.0	60.0	1.1635055541992188	-0.16009521484375	1.1744682424264599
40.0	80.0	1.0892601013183594	-0.25907135009765625	1.1196452709521463
40.0	100.0	0.9962806701660156	-0.31270599365234375	1.0442031470037547
40.0	120.0	0.9367103576660156	-0.28939056396484375	0.9803944066908405
40.0	140.0	0.8025779724121094	-0.06341552734375	0.8050794562708817
40.0	160.0	0.8024406433105469	0.294830322265625	0.8548894109555321
40.0	180.0	0.9988822937011719	0.3269500732421875	1.051029108570636
40.0	200.0	1.4569320678710938	0.2001190185546875	1.4706116659330677
40.0	220.0	1.5128631591796875	0.418304443359375	1.569628473791598
40.0	240.0	1.46441650390625	0.775115966796875	1.6569008597065964
40.0	260.0	1.3374862670898438	1.19287109375	1.792152605376631
40.0	280.0	1.3345909118652344	1.535888671875	2.034720352880766
40.0	300.0	1.4088783264160156	0.6937255859375	1.5704118336376356
40.0	320.0	1.4976425170898438	0.14837646484375	1.5049746457381703
40.0	340.0	1.4725914001464844	0.211944580078125	1.4877654172650594
40.0	360.0	1.4945564270019531	-0.2755126953125	1.5197388455820964
40.0	380.0	1.4014778137207031	0.233489990234375	1.420794720531791
40.0	400.0	1.3609848022460938	1.00213623046875	1.6901351000328213
40.0	420.0	1.3422012329101562	1.094940185546875	1.7321657425174326
40.0	440.0	1.2878761291503906	1.063140869140625	1.6699980334337154
40.0	460.0	1.2458076477050781	0.962158203125	1.5740981871920152
40.0	480.0	1.1995697021484375	0.781402587890625	1.4316275614400056
40.0	500.0	1.2242698669433594	0.766937255859375	1.444655481950842
40.0	520.0	1.7658538818359375	1.2745361328125	2.1777700259301236
40.0	540.0	2.3992652893066406	1.6041259765625	2.886120939453902
40.0	560.0	2.5912399291992188	1.7994384765625	3.154758818294981
40.0	580.0	2.4681434631347656	1.788330078125	3.047926610491375
40.0	600.0	2.381328582763672	1.7110595703125	2.9323114896349662
40.0	620.0	2.0582427978515625	1.8177490234375	2.746010729606826
40.0	640.0	1.7103729248046875	1.681884765625	2.398773000253755
40.0	660.0	1.6669502258300781	1.586181640625	2.3010204806673853
40.0	680.0	1.6221466064453125	1.5467529296875	2.241384446787054
40.0	700.0	1.6628341674804688	1.332763671875	2.1310270935889566
40.0	720.0	1.8228721618652344	1.2227783203125	2.19500563532978
40.0	740.0	1.8518447875976562	1.099853515625	2.1538353867427475
40.0	760.0	1.7426338195800781	0.8084716796875	1.9210411463581356
40.0	780.0	-0.6127433776855469	-4.4476318359375	4.48964178915671
40.0	800.0	-2.2708282470703125	-15.24658203125	15.414763201662483
60.0	0.0	1.4336204528808594	-0.2978631258010864	1.4642370179142152
60.0	20.0	1.1787033081054688	-0.16419029235839844	1.1900840057086357
60.0	40.0	0.9375762939453125	-0.10851669311523438	0.9438353562210376
60.0	60.0	0.822784423828125	-0.11589813232421875	0.8309070857625549
60.0	80.0	0.7297439575195312	-0.13018035888671875	0.741264574478062
60.0	100.0	0.6545295715332031	-0.14813995361328125	0.6710844997971445
60.0	120.0	0.7355194091796875	-0.13272857666015625	0.7473992750479944
60.0	140.0	0.646484375	0.131805419921875	0.6597838402385454
60.0	160.0	0.6238784790039062	0.5696258544921875	0.8448064693586231
60.0	180.0	0.8493118286132812	0.567535400390625	1.0214827521397425
60.0	200.0	1.1211814880371094	0.65789794921875	1.2999529378801926
60.0	220.0	1.2396354675292969	1.004302978515625	1.5954060815390965
60.0	240.0	1.2990913391113281	1.407196044921875	1.9151603108350568
60.0	260.0	1.0507659912109375	2.435577392578125	2.652573543471163
60.0	280.0	1.1483802795410156	2.081146240234375	2.376961703452619
60.0	300.0	1.0244483947753906	1.4171142578125	1.7486301304888199
60.0	320.0	0.8290634155273438	1.109893798828125	1.3853556913814558
60.0	340.0	0.9212837219238281	0.40283203125	1.0055035264397745
60.0	360.0	1.0616302490234375	-0.33392333984375	1.1129077151920417
60.0	380.0	1.1557998657226562	0.4193115234375	1.22951026156433
60.0	400.0	1.2179603576660156	1.17755126953125	1.6941234976295523
60.0	420.0	1.1772689819335938	1.25958251953125	1.7240969750369763
60.0	440.0	1.1072349548339844	1.2525634765625	1.6717908086912525
60.0	460.0	1.0475349426269531	1.138916015625	1.5474040024090603
60.0	480.0	1.0646095275878906	1.036590576171875	1.4859049326384415
60.0	500.0	1.1639823913574219	1.065948486328125	1.5783222683898759
60.0	520.0	1.740753173828125	1.4190673828125	2.2458793042269676
60.0	540.0	2.3563995361328125	1.72412109375	2.9197966230202796
60.0	560.0	2.541156768798828	1.915283203125	3.1821042521867287
60.0	580.0	2.4149856567382812	1.8677978515625	3.0530025444721
60.0	600.0	2.3384437561035156	1.8031005859375	2.952878413255052
60.0	620.0	1.9980354309082031	1.8907470703125	2.7508307957887617
60.0	640.0	1.6568145751953125	1.7669677734375	2.422232368899875
60.0	660.0	1.6389236450195312	1.6839599609375	2.349849327987804
60.0	680.0	1.5968589782714844	1.6434326171875	2.291468822332524
60.0	700.0	1.6497917175292969	1.438232421875	2.188681157811867
60.0	720.0	1.814117431640625	1.3369140625	2.253521969338802
60.0	740.0	1.8464431762695312	1.2296142578125	2.218401141860529
60.0	760.0	1.2843170166015625	-0.1417236328125	1.2921129158204057
60.0	780.0	0.12440872192382812	-1.92529296875	1.9293083075571174
60.0	800.0	0.011264801025390625	-1.930419921875	1.9304527889886411
80.0	0.0	0.9547119140625	-0.1706315279006958	0.9698401709388039
80.0	20.0	0.6570968627929688	-0.00272369384765625	0.6571025076809077
80.0	40.0	0.5269699096679688	0.00185394287109375	0.5269731708537319
80.0	60.0	0.42328643798828125	0.02105712890625	0.4238098763155261
80.0	80.0	0.44319915771484375	-0.0546112060546875	0.44655109139480836
80.0	100.0	0.574371337890625	-0.2083892822265625	0.6110061593283397
80.0	120.0	0.6113204956054688	-0.163726806640625	0.632865874858214
80.0	140.0	0.5062179565429688	0.2043304443359375	0.5459006777876912
80.0	160.0	0.4283294677734375	0.766387939453125	0.8779616202900233
80.0	180.0	0.42359161376953125	1.061126708984375	1.1425496697193895
80.0	200.0	0.08626556396484375	1.947265625	1.949175508216952
80.0	220.0	-0.107147216796875	2.5906524658203125	2.592867278656619
80.0	240.0	0.438568115234375	2.9742889404296875	3.006449183482499
80.0	260.0	1.0022506713867188	3.00787353515625	3.17045889608878
80.0	280.0	1.2789840698242188	2.371124267578125	2.6940732252784114
80.0	300.0	1.3818359375	1.684112548828125	2.178464054164509
80.0	320.0	1.2721481323242188	1.261322021484375	1.7914502818826505
80.0	340.0	1.2877578735351562	0.3323974609375	1.329965568309753
80.0	360.0	1.5858535766601562	-0.0556640625	1.586830190808019
80.0	380.0	1.6969528198242188	0.56927490234375	1.7898946301801828
80.0	400.0	1.0676422119140625	1.25946044921875	1.6510907048999601
80.0	420.0	0.7678756713867188	1.33868408203125	1.5432783670457688
80.0	440.0	0.4181365966796875	1.308837890625	1.374006854938712
80.0	460.0	0.14031219482421875	1.332275390625	1.3396436945999433
80.0	480.0	0.0881805419921875	1.186798095703125	1.190069547526782
80.0	500.0	0.2793121337890625	1.19696044921875	1.2291174008514203
80.0	520.0	1.1442642211914062	1.10693359375	1.5920560884815163
80.0	540.0	2.1527481079101562	0.83984375	2.3107708541793626
80.0	560.0	2.2271652221679688	0.881103515625	2.3951217781317995
80.0	580.0	2.1134490966796875	1.0133056640625	2.343812162498806
80.0	600.0	2.0762481689453125	1.267822265625	2.4327309255779337
80.0	620.0	1.71148681640625	1.8267822265625	2.503261957130545
80.0	640.0	1.3416671752929688	1.623046875	2.1057901053300347
80.0	660.0	1.1611099243164062	1.5831298828125	1.9632820689345611
80.0	680.0	1.0055923461914062	1.665771484375	1.9457673563084636
80.0	700.0	0.9291763305664062	1.5601806640625	1.8159108892782583
80.0	720.0	1.0578994750976562	1.482421875	1.8211880503919446
80.0	740.0	1.20135498046875	1.0010986328125	1.5637941877741224
80.0	760.0	0.7863845825195312	-1.3736572265625	1.5828249706495652
80.0	780.0	0.08719635009765625	-1.639892578125	1.6422091435806256
80.0	800.0	-0.00032806396484375	-1.65185546875	1.6518555013272944
100.0	0.0	0.47203826904296875	0.012678861618041992	0.4722085142953392
100.0	20.0	0.32584381103515625	0.03251457214355469	0.32746203839772486
100.0	40.0	0.26596832275390625	0.0150299072265625	0.26639265534125584
100.0	60.0	0.29821014404296875	-0.056819915771484375	0.30357502011596205
100.0	80.0	0.48500823974609375	-0.2283782958984375	0.5360873423790927
100.0	100.0	0.6456756591796875	-0.3588714599609375	0.7387054769200095
100.0	120.0	0.7363052368164062	-0.35066986083984375	0.8155456780982285
100.0	140.0	0.562774658203125	0.0781097412109375	0.5681693828319895
100.0	160.0	0.4491424560546875	0.6078643798828125	0.7557963020292922
100.0	180.0	-0.3083038330078125	1.9849700927734375	2.0087701517725463
100.0	200.0	0.10784912109375	2.4270172119140625	2.429412270457158
100.0	220.0	0.8477935791015625	2.6821441650390625	2.8129435249963564
100.0	240.0	1.5334320068359375	3.2191314697265625	3.5657006519017815
100.0	260.0	1.8131484985351562	3.054840087890625	3.552401362504509
100.0	280.0	2.782867431640625	2.1119384765625	3.4935133133954452
100.0	300.0	2.7507095336914062	1.538360595703125	3.151659286971367
100.0	320.0	3.0256729125976562	0.597015380859375	3.0840110147354935
100.0	340.0	2.5323410034179688	-0.488739013671875	2.579072852999093
100.0	360.0	1.6528167724609375	-0.0074462890625	1.6528335459292303
100.0	380.0	1.7514190673828125	0.60589599609375	1.8532616403720545
100.0	400.0	1.23480224609375	1.1827392578125	1.7098563503783097
100.0	420.0	0.8590087890625	1.21978759765625	1.4919041132333632
100.0	440.0	0.5074310302734375	1.132843017578125	1.2412975279762197
100.0	460.0	0.035797119140625	1.22027587890625	1.220800825023963
100.0	480.0	-0.00146484375	1.154754638671875	1.1547555677724288
100.0	500.0	0.2152862548828125	1.21502685546875	1.2339523617432506
100.0	520.0	0.7453384399414062	1.1143798828125	1.3406609986389142
100.0	540.0	1.0079727172851562	0.8934326171875	1.3469338663222212
100.0	560.0	1.2777481079101562	0.8211669921875	1.5188665037870346
100.0	580.0	0.7490921020507812	0.9034423828125	1.1736043270271228
100.0	600.0	0.74322509765625	0.93896484375	1.1975134753248518
100.0	620.0	0.6565093994140625	0.8531494140625	1.0765075541928166
100.0	640.0	0.6776046752929688	0.05029296875	0.6794685266328221
100.0	660.0	0.8349456787109375	0.0804443359375	0.8388120037186482
100.0	680.0	0.7177658081054688	-0.1427001953125	0.7318135698574619
100.0	700.0	0.6153945922851562	-0.184814453125	0.6425471860476135
100.0	720.0	0.8330230712890625	-0.0777587890625	0.8366444086804913
100.0	740.0	-0.372039794921875	-2.0411376953125	2.074766661634781
100.0	760.0	0.14272308349609375	-1.4879150390625	1.4947444738252067
100.0	780.0	0.10471343994140625	-1.50244140625	1.506086014714578
100.0	800.0	0.0264892578125	-1.5157470703125	1.515978516318877
120.0	0.0	0.18050384521484375	0.1455988883972168	0.23190660715005396
120.0	20.0	0.1111297607421875	0.11696052551269531	0.16133687814886494
120.0	40.0	0.138519287109375	0.039398193359375	0.1440132304382905
120.0	60.0	0.250457763671875	-0.11020278930664062	0.2736306747323491
120.0	80.0	0.5326309204101562	-0.42162322998046875	0.6793098302219197
120.0	100.0	0.8686065673828125	-0.7217178344726562	1.1293157226818604
120.0	120.0	1.2361907958984375	-1.033843994140625	1.6115213582465027
120.0	140.0	1.3361587524414062	-0.89752197265625	1.60961669447311
120.0	160.0	0.0001678466796875	1.18939208984375	1.1893921016869882
120.0	180.0	-0.9189300537109375	2.773193359375	2.9214780252630317
120.0	200.0	1.340728759765625	2.75225830078125	3.0614505322611314
120.0	220.0	2.9513092041015625	2.9631500244140625	4.182162608675045
120.0	240.0	2.677642822265625	3.3819732666015625	4.313642806218228
120.0	260.0	2.0955581665039062	3.001495361328125	3.660647269715489
120.0	280.0	2.9774246215820312	2.054962158203125	3.617723987377941
120.0	300.0	3.2025833129882812	1.35211181640625	3.4763121609971113
120.0	320.0	3.233642578125	0.595855712890625	3.2880827777973125
120.0	340.0	2.3992462158203125	-0.510345458984375	2.4529237435424
120.0	360.0	1.8319015502929688	-0.16375732421875	1.8392062829386668
120.0	380.0	1.8441390991210938	0.52667236328125	1.9178719444090673
120.0	400.0	1.65997314453125	0.985015869140625	1.9302246250174686
120.0	420.0	1.0842361450195312	1.0594482421875	1.5159151018579495
120.0	440.0	0.6154251098632812	0.9351806640625	1.1195137070561532
120.0	460.0	0.06426239013671875	1.09808349609375	1.0999622807985538
120.0	480.0	0.0318756103515625	1.14691162109375	1.147354488000626
120.0	500.0	0.29186248779296875	1.186370849609375	1.2217444514232798
120.0	520.0	0.23040771484375	0.8919677734375	0.9212460170391893
120.0	540.0	0.0783538818359375	0.6168212890625	0.6217779615260453
120.0	560.0	0.00289154052734375	0.3963623046875	0.3963728517239896
120.0	580.0	0.0739593505859375	0.7861328125	0.7896041947889169
120.0	600.0	0.37007904052734375	0.8846435546875	0.9589331129373806
120.0	620.0	0.5843505859375	0.805419921875	0.9950712827926603
120.0	640.0	0.678924560546875	0.75244140625	1.01346269233418
120.0	660.0	1.3478927612304688	0.26953125	1.374577022397821
120.0	680.0	0.9155197143554688	-0.6817626953125	1.1414800568092653
120.0	700.0	0.7040176391601562	-0.63037109375	0.9449912973589817
120.0	720.0	0.32321929931640625	-1.0242919921875	1.074078582185692
120.0	740.0	-0.233184814453125	-1.7862548828125	1.8014110203013183
120.0	760.0	0.2168731689453125	-1.408203125	1.4248052542955292
120.0	780.0	0.1506195068359375	-1.4112548828125	1.4192697347937862
120.0	800.0	0.07666778564453125	-1.4188232421875	1.4208931493701717
140.0	0.0	0.047210693359375	0.17202138900756836	0.17838219598257585
140.0	20.0	0.0345458984375	0.06981277465820312	0.07789250672774059
140.0	40.0	0.0127410888671875	0.026836395263671875	0.029707363670807268
140.0	60.0	0.1307220458984375	-0.12786483764648438	0.1828597002902362
140.0	80.0	0.541351318359375	-0.5600357055664062	0.7789102909826624
140.0	100.0	1.044158935546875	-0.9789581298828125	1.4313025196463662
140.0	120.0	1.7693023681640625	-1.7019424438476562	2.455002841579026
140.0	140.0	0.1822967529296875	0.4011383056640625	0.44061780082032814
140.0	160.0	-0.8635406494140625	1.8173828125	2.0121090279507396
140.0	180.0	-0.3903350830078125	2.6244049072265625	2.6532739387597313
140.0	200.0	2.90484619140625	2.991241455078125	4.1696111135578695
140.0	220.0	4.247039794921875	3.25616455078125	5.351631022540184
140.0	240.0	3.408599853515625	3.408660888671875	4.820531300110816
140.0	260.0	2.8795318603515625	2.5477294921875	3.8448185002860287
140.0	280.0	3.667694091796875	1.7135009765625	4.048217576623364
140.0	300.0	3.7540130615234375	1.244964599609375	3.955066487477689
140.0	320.0	3.397796630859375	0.770355224609375	3.484030584934966
140.0	340.0	2.74334716796875	-0.088836669921875	2.7447851715434797
140.0	360.0	2.4053955078125	0.202484130859375	2.4139029334781528
140.0	380.0	1.4440460205078125	0.22265625	1.4611107812238304
140.0	400.0	0.911163330078125	0.68359375	1.1390869278146074
140.0	420.0	0.5374603271484375	0.78717041015625	0.9531531135573468
140.0	440.0	0.216217041015625	0.646759033203125	0.6819435870036417
140.0	460.0	0.0047760009765625	0.98931884765625	0.9893303758165007
140.0	480.0	0.174713134765625	1.065155029296875	1.0793886769352632
140.0	500.0	0.05841064453125	0.9249267578125	0.9267692866685316
140.0	520.0	-0.189971923828125	0.378173828125	0.42320772219050534
140.0	540.0	-0.5856170654296875	0.1689453125	0.6094996849369174
140.0	560.0	-1.0685577392578125	0.0814208984375	1.0716552639865755
140.0	580.0	-0.6029052734375	0.66064453125	0.8943969842353444
140.0	600.0	0.2289276123046875	-0.0146484375	0.22939578984087025
140.0	620.0	0.4738311767578125	-0.164306640625	0.5015103749885602
140.0	640.0	0.624725341796875	-0.2506103515625	0.6731175981903178
140.0	660.0	0.9390411376953125	-0.46240234375	1.0467159050046007
140.0	680.0	0.7772064208984375	-1.8681640625	2.0233849819305925
140.0	700.0	0.3048553466796875	-1.18798828125	1.2264798974245446
140.0	720.0	0.0823822021484375	-1.1903076171875	1.1931550824454507
140.0	740.0	0.0342254638671875	-1.6065673828125	1.606931902071127
140.0	760.0	0.323455810546875	-1.298828125	1.3384984720452808
140.0	780.0	0.2240447998046875	-1.2950439453125	1.3142811314974008
140.0	800.0	0.1402435302734375	-1.3006591796875	1.3081982072640663
160.0	0.0	0.107421875	-0.02675604820251465	0.11070386327464328
160.0	20.0	0.0174102783203125	-0.05194091796875	0.05478117149739644
160.0	40.0	0.04766845703125	-0.13083648681640625	0.1392496609626026
160.0	60.0	0.332489013671875	-0.462890625	0.5699269031423125
160.0	80.0	0.641754150390625	-0.7728042602539062	1.0045271595184375
160.0	100.0	1.0615081787109375	-1.095672607421875	1.5255484509267025
160.0	120.0	0.923370361328125	-0.8789138793945312	1.2747950547329467
160.0	140.0	-0.238861083984375	0.64483642578125	0.6876544433482039
160.0	160.0	-0.439605712890625	1.4156036376953125	1.482291078655699
160.0	180.0	2.1507568359375	2.433563232421875	3.2477661512996114
160.0	200.0	3.7450714111328125	3.161346435546875	4.900986753708813
160.0	220.0	4.761993408203125	3.374053955078125	5.836164948966775
160.0	240.0	3.6272735595703125	3.369293212890625	4.950681794499492
160.0	260.0	3.1256256103515625	2.375030517578125	3.9255961859968473
160.0	280.0	3.8065338134765625	1.740081787109375	4.185401330693411
160.0	300.0	3.82269287109375	1.30816650390625	4.040331717650579
160.0	320.0	3.517120361328125	0.859344482421875	3.620581248299477
160.0	340.0	3.5014190673828125	0.180450439453125	3.506065864545438
160.0	360.0	2.110931396484375	0.128753662109375	2.1148543368681563
160.0	380.0	0.30450439453125	-0.1148681640625	0.32544987540930564
160.0	400.0	0.0239410400390625	0.18939208984375	0.190899285209597
160.0	420.0	-0.1779327392578125	0.314208984375	0.3610918796674299
160.0	440.0	0.170196533203125	0.17279052734375	0.2425354123712528
160.0	460.0	0.2024688720703125	0.77825927734375	0.8041648754633844
160.0	480.0	0.118194580078125	0.6026611328125	0.6141420029298518
160.0	500.0	0.09588623046875	0.066253662109375	0.11654920392868187
160.0	520.0	-0.1501312255859375	-0.4166259765625	0.44285052697562916
160.0	540.0	-0.735931396484375	-0.610107421875	0.9559425121618985
160.0	560.0	-1.2468414306640625	-0.4967041015625	1.3421358045031868
160.0	580.0	-0.843780517578125	0.6375732421875	1.0575751514657903
160.0	600.0	-0.0798187255859375	-0.2913818359375	0.3021165392170236
160.0	620.0	0.2427215576171875	-0.538330078125	0.5905192863456555
160.0	640.0	0.3664398193359375	-0.603515625	0.706051875441242
160.0	660.0	0.4503631591796875	-0.786376953125	0.9062095163660924
160.0	680.0	0.242218017578125	-2.662841796875	2.6738354480453648
160.0	700.0	-0.0237884521484375	-1.9044189453125	1.9045675125132198
160.0	720.0	-0.0715789794921875	-1.629150390625	1.630722093300613
160.0	740.0	0.110931396484375	-1.549560546875	1.5535262029195138
160.0	760.0	0.568511962890625	-1.1629638671875	1.2944847655856968
160.0	780.0	0.5650482177734375	-1.1417236328125	1.2738965193968899
160.0	800.0	0.5693511962890625	-1.1290283203125	1.26446262609199
180.0	0.0	0.2102203369140625	-0.35030221939086914	0.4085391474050321
180.0	20.0	0.030303955078125	-0.2445831298828125	0.24645331630280357
180.0	40.0	0.139190673828125	-0.37584686279296875	0.4007928491777818
180.0	60.0	0.37158203125	-0.6305084228515625	0.731856596086037
180.0	80.0	0.396575927734375	-0.6976165771484375	0.802459566065906
180.0	100.0	0.8520965576171875	-1.1507797241210938	1.4319086971421333
180.0	120.0	0.045684814453125	-0.4071502685546875	0.4097053129455006
180.0	140.0	-0.50091552734375	0.5931396484375	0.7763575259393241
180.0	160.0	0.8289794921875	1.481903076171875	1.6980116977321185
180.0	180.0	2.68634033203125	2.38775634765625	3.594134771439502
180.0	200.0	3.40277099609375	3.2004241943359375	4.671355849809313
180.0	220.0	3.8382720947265625	3.3769073486328125	5.112321968969376
180.0	240.0	3.003814697265625	3.2902069091796875	4.455150305065221
180.0	260.0	2.6864166259765625	2.328887939453125	3.555355583180608
180.0	280.0	3.2732391357421875	1.835205078125	3.752608708422722
180.0	300.0	3.2642974853515625	1.249755859375	3.4953580332942544
180.0	320.0	3.055145263671875	0.87835693359375	3.1789028744094883
180.0	340.0	2.9200897216796875	0.216583251953125	2.92811070277166
180.0	360.0	1.6779632568359375	-0.103668212890625	1.681162630341099
180.0	380.0	-0.438507080078125	-0.316375732421875	0.5407236478499169
180.0	400.0	-0.711212158203125	-0.188262939453125	0.7357075970434708
180.0	420.0	-0.9007568359375	-0.001495361328125	0.900758077173687
180.0	440.0	-0.914794921875	-0.079742431640625	0.9182639078675842
180.0	460.0	-1.0334320068359375	0.480621337890625	1.1397274161784157
180.0	480.0	-0.8737335205078125	0.055816650390625	0.8755145705925204
180.0	500.0	-0.92425537109375	-0.399993896484375	1.0070963748422483
180.0	520.0	-0.89959716796875	-0.628662109375	1.097493103568865
180.0	540.0	-0.997283935546875	-0.8328857421875	1.2993359487211482
180.0	560.0	-0.8740692138671875	-1.037109375	1.3563159094928046
180.0	580.0	-1.2275390625	0.1524658203125	1.2369712916341036
180.0	600.0	-0.6247711181640625	-0.4854736328125	0.7912165305705758
180.0	620.0	-0.3558349609375	-0.7843017578125	0.8612477963589629
180.0	640.0	-0.358917236328125	-0.825439453125	0.9000954801068152
180.0	660.0	-0.3361053466796875	-0.932373046875	0.9911035781418831
180.0	680.0	-0.6837615966796875	-2.7672119140625	2.8504371065546072
180.0	700.0	-0.5201416015625	-2.16259765625	2.2242697472415514
180.0	720.0	-0.070404052734375	-1.9974365234375	1.9986769113099574
180.0	740.0	0.0809173583984375	-1.520751953125	1.5229031885920008
180.0	760.0	0.5308837890625	-1.076416015625	1.200212079668988
180.0	780.0	0.5414581298828125	-1.0504150390625	1.1817565996028396
180.0	800.0	0.5261077880859375	-1.025390625	1.1524822508492565
200.0	0.0	0.059417724609375	-0.42897069454193115	0.4330661875205017
200.0	20.0	0.0412445068359375	-0.4067096710205078	0.4087956284572395
200.0	40.0	0.0434722900390625	-0.488800048828125	0.49072938340353917
200.0	60.0	0.095123291015625	-0.5978965759277344	0.6054161841244025
200.0	80.0	0.01507568359375	-0.55889892578125	0.5591022137992785
200.0	100.0	0.1144561767578125	-0.9285354614257812	0.9355631029081919
200.0	120.0	-1.8553314208984375	-0.3298492431640625	1.884424369559288
200.0	140.0	0.057037353515625	0.77886962890625	0.7809552858702129
200.0	160.0	1.3815765380859375	1.4260711669921875	1.9855560188309933
200.0	180.0	2.3217010498046875	2.0241546630859375	3.080178219641963
200.0	200.0	2.735321044921875	2.9105377197265625	3.994147097534541
200.0	220.0	2.552398681640625	3.0767059326171875	3.997606587177207
200.0	240.0	1.957733154296875	2.94970703125	3.5402670342276275
200.0	260.0	1.7191314697265625	1.919891357421875	2.577090575534244
200.0	280.0	2.093597412109375	1.628173828125	2.652187802283671
200.0	300.0	1.71630859375	1.00067138671875	1.986720517128096
200.0	320.0	1.6853790283203125	0.728179931640625	1.8359598257985021
200.0	340.0	1.48681640625	0.304107666015625	1.5175982664801762
200.0	360.0	0.0910491943359375	0.029052734375	0.09557205221134273
200.0	380.0	-0.727264404296875	-0.620330810546875	0.9558890250813802
200.0	400.0	-1.062347412109375	-0.444427490234375	1.1515632062946053
200.0	420.0	-1.54425048828125	-0.081024169921875	1.5463746268832814
200.0	440.0	-1.357879638671875	-0.0504150390625	1.35881521528254
200.0	460.0	-1.34295654296875	0.3477783203125	1.3872570188620275
200.0	480.0	-1.0664520263671875	-0.384307861328125	1.133583899330472
200.0	500.0	-0.9722747802734375	-0.789825439453125	1.2526541714148736
200.0	520.0	-1.0183258056640625	-0.9373779296875	1.384075442144172
200.0	540.0	-1.181121826171875	-1.1317138671875	1.6357949276862522
200.0	560.0	-1.0543212890625	-1.239013671875	1.6268829889280858
200.0	580.0	-1.0354461669921875	-0.179931640625	1.0509634437204831
200.0	600.0	-0.3155517578125	-0.7249755859375	0.7906721900155462
200.0	620.0	-0.0331878662109375	-1.033935546875	1.0344680514908813
200.0	640.0	0.0023345947265625	-1.083251953125	1.0832544688491548
200.0	660.0	0.039642333984375	-1.198486328125	1.199141773664096
200.0	680.0	-0.3034820556640625	-2.7376708984375	2.754440652158197
200.0	700.0	-0.2806243896484375	-2.435546875	2.4516603819427814
200.0	720.0	-0.185638427734375	-2.2545166015625	2.262146487867798
200.0	740.0	-0.30255126953125	-1.8447265625	1.8693724511418364
200.0	760.0	0.1591949462890625	-1.0921630859375	1.1037043250837157
200.0	780.0	0.2432861328125	-1.0323486328125	1.060628041345645
200.0	800.0	0.2067718505859375	-0.9901123046875	1.0114726758980324
220.0	0.0	-0.185516357421875	-0.38984811305999756	0.4317381962804791
220.0	20.0	-0.2129058837890625	-0.4238719940185547	0.4743378360043266
220.0	40.0	-0.2913360595703125	-0.4811973571777344	0.5625189740451363
220.0	60.0	-0.3470458984375	-0.5097122192382812	0.6166420372169783
220.0	80.0	-0.6693572998046875	-0.43814849853515625	0.8000083134383256
220.0	100.0	-1.7216796875	-0.5046844482421875	1.7941257867406117
220.0	120.0	-2.0709991455078125	0.08197784423828125	2.0726210043420976
220.0	140.0	0.2181854248046875	0.71649169921875	0.748976124216636
220.0	160.0	1.25543212890625	1.229339599609375	1.7570958088441897
220.0	180.0	1.7906036376953125	1.6703643798828125	2.448750405596491
220.0	200.0	1.8841400146484375	2.4193572998046875	3.0664757196034738
220.0	220.0	1.593292236328125	2.5377960205078125	2.996496085772309
220.0	240.0	1.009368896484375	2.3417205810546875	2.549996244884527
220.0	260.0	1.03350830078125	1.518646240234375	1.8369610259234543
220.0	280.0	1.5315399169921875	1.553497314453125	2.1815059989267755
220.0	300.0	1.0558013916015625	0.740203857421875	1.2894255810437527
220.0	320.0	0.84906005859375	0.397186279296875	0.9373686166929834
220.0	340.0	0.469757080078125	-0.004425048828125	0.4697779212996895
220.0	360.0	-0.7060089111328125	-0.385345458984375	0.8043256214735536
220.0	380.0	-1.40045166015625	-0.9979248046875	1.7196275085741626
220.0	400.0	-1.5627288818359375	-0.765777587890625	1.7402691953372569
220.0	420.0	-1.6101531982421875	-0.409210205078125	1.661338711325787
220.0	440.0	-1.379302978515625	-0.194488525390625	1.3929474121626755
220.0	460.0	-1.2879791259765625	-0.071075439453125	1.2899387377099754
220.0	480.0	-1.122528076171875	-0.554840087890625	1.2521648473442333
220.0	500.0	-1.0912322998046875	-0.8604736328125	1.3896772304756844
220.0	520.0	-1.1311187744140625	-0.952880859375	1.4789900655498702
220.0	540.0	-1.28143310546875	-1.13916015625	1.7145718606634162
220.0	560.0	-1.0296783447265625	-1.149169921875	1.542993520058016
220.0	580.0	-0.03753662109375	-0.0775146484375	0.08612501753570201
220.0	600.0	0.0961761474609375	-1.035400390625	1.0398575961384475
220.0	620.0	0.0717010498046875	-1.3433837890625	1.3452958950576686
220.0	640.0	-0.0237884521484375	-1.4144287109375	1.4146287388498568
220.0	660.0	-0.2639007568359375	-1.5718994140625	1.5938981703322868
220.0	680.0	-0.2886810302734375	-2.718017578125	2.733305012660721
220.0	700.0	-0.249786376953125	-2.5987548828125	2.610731731728325
220.0	720.0	-0.3364410400390625	-2.4559326171875	2.4788702252413315
220.0	740.0	-0.3478546142578125	-2.4461669921875	2.4707763529563116
220.0	760.0	-0.671783447265625	-2.0526123046875	2.1597477337352657
220.0	780.0	-0.5950927734375	-1.963623046875	2.0518164828308096
220.0	800.0	-0.5949554443359375	-1.7696533203125	1.8669881774767694
240.0	0.0	-0.481414794921875	-0.30983245372772217	0.5725000909629727
240.0	20.0	-0.538787841796875	-0.3749656677246094	0.6564233317305964
240.0	40.0	-0.615966796875	-0.4265327453613281	0.7492297896626369
240.0	60.0	-0.772125244140625	-0.4593238830566406	0.898418511711246
240.0	80.0	-1.5408477783203125	-0.3788299560546875	1.586733755725591
240.0	100.0	-2.4964752197265625	-0.289093017578125	2.5131580323412246
240.0	120.0	-1.391937255859375	0.1971435546875	1.40582890331795
240.0	140.0	0.0611724853515625	0.6164703369140625	0.6194979816424141
240.0	160.0	0.8360137939453125	0.896270751953125	1.2256509798770021
240.0	180.0	1.1845703125	1.419189453125	1.848595555852492
240.0	200.0	1.0988006591796875	1.79461669921875	2.104284197946779
240.0	220.0	0.53887939453125	2.0119781494140625	2.0828939184629642
240.0	240.0	0.021484375	1.704559326171875	1.704694716014764
240.0	260.0	0.0796051025390625	1.0010986328125	1.0042586544159384
240.0	280.0	-0.3470916748046875	0.306182861328125	0.46283968638158157
240.0	300.0	-0.80926513671875	-0.28216552734375	0.8570457667648756
240.0	320.0	-1.1583251953125	-0.58270263671875	1.296633957959888
240.0	340.0	-1.5139007568359375	-0.761505126953125	1.6946343440177056
240.0	360.0	-1.79949951171875	-0.8431396484375	1.9872299714535635
240.0	380.0	-1.8403167724609375	-1.470733642578125	2.3558062888132723
240.0	400.0	-1.824554443359375	-1.36138916015625	2.2764839911963755
240.0	420.0	-1.5549468994140625	-1.072967529296875	1.8892112584152274
240.0	440.0	-1.39190673828125	-0.966064453125	1.694309563115446
240.0	460.0	-1.35107421875	-0.82379150390625	1.5824139744324315
240.0	480.0	-1.30523681640625	-0.865081787109375	1.5658894103003165
240.0	500.0	-1.290771484375	-1.017730712890625	1.6437356322829109
240.0	520.0	-1.2760162353515625	-0.91650390625	1.5710495991700208
240.0	540.0	-1.2897186279296875	-1.0235595703125	1.6465261410640115
240.0	560.0	-0.7051544189453125	-0.844482421875	1.1001787652077124
240.0	580.0	0.3372955322265625	-0.1988525390625	0.3915489858901478
240.0	600.0	-0.0367431640625	-1.3175048828125	1.3180171381056103
240.0	620.0	-0.2568511962890625	-1.5831298828125	1.6038306528087816
240.0	640.0	-0.42681884765625	-1.676513671875	1.7299920290852222
240.0	660.0	-0.540069580078125	-1.7789306640625	1.8591044776632673
240.0	680.0	-0.2176666259765625	-2.4010009765625	2.410847247238634
240.0	700.0	-0.2790679931640625	-2.7552490234375	2.769345793858527
240.0	720.0	-0.419891357421875	-2.58837890625	2.6222154973147287
240.0	740.0	-0.524261474609375	-2.6568603515625	2.708091029021072
240.0	760.0	-0.796356201171875	-2.690673828125	2.80604861834248
240.0	780.0	-0.8548431396484375	-2.5872802734375	2.7248442169641227
240.0	800.0	-0.7854766845703125	-2.539306640625	2.6580165231100037
260.0	0.0	-0.724365234375	-0.2848668098449707	0.7783662968823865
260.0	20.0	-0.69293212890625	-0.41101837158203125	0.8056618627243644
260.0	40.0	-0.7979736328125	-0.4392242431640625	0.9108676382697005
260.0	60.0	-0.8157958984375	-0.559906005859375	0.9894532244148009
260.0	80.0	-1.62872314453125	-0.37830352783203125	1.6720803332082832
260.0	100.0	-1.93280029296875	-0.12749481201171875	1.9370007484742977
260.0	120.0	-0.960723876953125	0.13507843017578125	0.9701734638952957
260.0	140.0	-0.197296142578125	0.436370849609375	0.4789000796251924
260.0	160.0	0.33270263671875	0.6254425048828125	0.7084273931700379
260.0	180.0	0.833282470703125	1.102996826171875	1.3823753739582942
260.0	200.0	0.793487548828125	1.46539306640625	1.6664331157345555
260.0	220.0	0.338043212890625	1.661468505859375	1.6955090119913845
260.0	240.0	-0.156829833984375	1.163970947265625	1.1744888091872152
260.0	260.0	-0.7410888671875	0.5621337890625	0.9301650960313526
260.0	280.0	-1.133636474609375	-0.11737060546875	1.1396962382989921
260.0	300.0	-1.29901123046875	-0.42236328125	1.365950554827005
260.0	320.0	-1.608367919921875	-0.711029052734375	1.7585248589844165
260.0	340.0	-1.647186279296875	-0.929534912109375	1.8913640029180174
260.0	360.0	-1.7254638671875	-1.06005859375	2.0250801907956313
260.0	380.0	-1.70684814453125	-1.3939208984375	2.2037118821639496
260.0	400.0	-1.67596435546875	-1.412933349609375	2.192085119524365
260.0	420.0	-1.67987060546875	-1.47222900390625	2.233701746218759
260.0	440.0	-1.707855224609375	-1.412811279296875	2.21648487004401
260.0	460.0	-1.780029296875	-1.317047119140625	2.2142984016997183
260.0	480.0	-1.78973388671875	-1.20758056640625	2.159027144255357
260.0	500.0	-1.71258544921875	-1.23187255859375	2.109611082994233
260.0	520.0	-1.17413330078125	-0.856689453125	1.4534461899565063
260.0	540.0	-1.07476806640625	-0.97802734375	1.4531565234651462
260.0	560.0	-1.000244140625	-0.9466552734375	1.3771871868346992
260.0	580.0	0.35357666015625	-0.5167236328125	0.6261148195931763
260.0	600.0	-0.0040283203125	-1.297119140625	1.2971253957656825
260.0	620.0	-0.330078125	-1.5767822265625	1.6109605080842022
260.0	640.0	-0.617919921875	-1.7164306640625	1.8242695125403048
260.0	660.0	-0.75921630859375	-1.766357421875	1.9226096704863462
260.0	680.0	-0.78033447265625	-2.266845703125	2.3973967821351523
260.0	700.0	-0.66851806640625	-2.84130859375	2.918895498305678
260.0	720.0	-0.720458984375	-2.6591796875	2.7550495020197467
260.0	740.0	-0.82525634765625	-2.8419189453125	2.95931602419766
260.0	760.0	-1.001129150390625	-2.9814453125	3.145039860985879
260.0	780.0	-1.20806884765625	-2.7333984375	2.988460700562238
260.0	800.0	-1.350738525390625	-2.7452392578125	3.059547866370024
280.0	0.0	-0.988372802734375	-0.12537622451782227	0.996293126975865
280.0	20.0	-1.02252197265625	-0.2351207733154297	1.0492058723669415
280.0	40.0	-1.12640380859375	-0.25576019287109375	1.1550752426885291
280.0	60.0	-1.04864501953125	-0.3992500305175781	1.122077075719838
280.0	80.0	-2.229736328125	-0.25421905517578125	2.244181681810727
280.0	100.0	-1.641754150390625	-0.0089111328125	1.6417783341891332
280.0	120.0	-1.0255126953125	0.11014556884765625	1.0314108466483578
280.0	140.0	-0.699798583984375	0.2595977783203125	0.7463973905738005
280.0	160.0	-0.21246337890625	0.4114532470703125	0.4630706878015109
280.0	180.0	0.238555908203125	0.7178955078125	0.7564938079561425
280.0	200.0	0.43798828125	0.9440155029296875	1.040672380859567
280.0	220.0	0.5035400390625	0.9761505126953125	1.0983726118100294
280.0	240.0	0.2899169921875	0.5452117919921875	0.6175012230646829
280.0	260.0	-0.278472900390625	0.072967529296875	0.2878739595442027
280.0	280.0	-0.803131103515625	-0.35443115234375	0.8778616127761505
280.0	300.0	-1.15374755859375	-0.5611572265625	1.2829773427010922
280.0	320.0	-1.371551513671875	-0.764312744140625	1.5701361487181245
280.0	340.0	-1.379241943359375	-0.935333251953125	1.666480312074209
280.0	360.0	-1.384307861328125	-1.11920166015625	1.7801462330469802
280.0	380.0	-1.39190673828125	-1.2938232421875	1.9003638993880416
280.0	400.0	-1.44122314453125	-1.377349853515625	1.9935437721083673
280.0	420.0	-1.52777099609375	-1.471893310546875	2.121450950207883
280.0	440.0	-1.642791748046875	-1.4283447265625	2.1769091357587276
280.0	460.0	-1.728973388671875	-1.334320068359375	2.183977798321694
280.0	480.0	-1.716522216796875	-1.32757568359375	2.1700013171486026
280.0	500.0	-1.6314697265625	-1.385650634765625	2.140495538494836
280.0	520.0	-1.322967529296875	-1.3870849609375	1.9168327450335525
280.0	540.0	-1.181304931640625	-1.5703125	1.9650350351010824
280.0	560.0	-1.201751708984375	-1.5960693359375	1.9979100317999403
280.0	580.0	0.35986328125	-0.9144287109375	0.9826909222023141
280.0	600.0	-0.3826904296875	-1.2601318359375	1.316960215389067
280.0	620.0	-0.92822265625	-1.6021728515625	1.8516358027051967
280.0	640.0	-1.156951904296875	-1.757080078125	2.103774728862366
280.0	660.0	-1.185333251953125	-1.7508544921875	2.114357200427335
280.0	680.0	-1.103546142578125	-2.1907958984375	2.4530390859930526
280.0	700.0	-0.994873046875	-2.9344482421875	3.0985091359354833
280.0	720.0	-1.074676513671875	-2.694580078125	2.900981111015042
280.0	740.0	-1.092193603515625	-2.900146484375	3.0989895931404994
280.0	760.0	-1.146728515625	-2.9866943359375	3.1992701268990493
280.0	780.0	-1.219940185546875	-2.645263671875	2.9130180140283635
280.0	800.0	-1.02618408203125	-2.67724609375	2.8671763839558166
300.0	0.0	-0.6866455078125	-0.40996253490448	0.7997195342270895
300.0	20.0	-0.81475830078125	-0.48332786560058594	0.9473314701612989
300.0	40.0	-1.112884521484375	-0.3433952331542969	1.164659711809677
300.0	60.0	-1.56011962890625	-0.3541755676269531	1.599816736130251
300.0	80.0	-2.234954833984375	-0.15958404541015625	2.2406450360330608
300.0	100.0	-1.460601806640625	0.062713623046875	1.4619475490172427
300.0	120.0	-0.9381103515625	0.0935516357421875	0.9427634593357743
300.0	140.0	-0.772979736328125	0.156707763671875	0.7887046316390807
300.0	160.0	-0.599853515625	0.296417236328125	0.6690944762887193
300.0	180.0	-0.486358642578125	0.374969482421875	0.6141228231861808
300.0	200.0	-0.449371337890625	0.538909912109375	0.7016826153520868
300.0	220.0	-0.3897705078125	0.6907806396484375	0.7931575763198121
300.0	240.0	-0.28338623046875	0.2384796142578125	0.3703785658428988
300.0	260.0	-0.135955810546875	-0.068817138671875	0.15238038258398567
300.0	280.0	-0.118499755859375	-0.368377685546875	0.38696810120164143
300.0	300.0	-0.315521240234375	-0.548309326171875	0.6326110734140636
300.0	320.0	-0.5806884765625	-0.701507568359375	0.910665677006639
300.0	340.0	-0.751007080078125	-0.861236572265625	1.1426898388168656
300.0	360.0	-0.965850830078125	-1.00494384765625	1.393836418990676
300.0	380.0	-1.12115478515625	-1.18084716796875	1.6283083511357959
300.0	400.0	-1.270477294921875	-1.245758056640625	1.779332934724986
300.0	420.0	-1.418243408203125	-1.373443603515625	1.9742749800748631
300.0	440.0	-1.531585693359375	-1.3477783203125	2.0401620368998885
300.0	460.0	-1.6455078125	-1.253082275390625	2.06831118304202
300.0	480.0	-1.6500244140625	-1.26800537109375	2.0809656864362025
300.0	500.0	-1.427886962890625	-1.365631103515625	1.9758060354403002
300.0	520.0	-1.007598876953125	-1.4451904296875	1.761769245644145
300.0	540.0	-0.9246826171875	-1.633544921875	1.877100677724113
300.0	560.0	-1.084442138671875	-1.6436767578125	1.9691846120412992
300.0	580.0	-0.72076416015625	-1.542724609375	1.7027918824498167
300.0	600.0	-1.273101806640625	-1.3526611328125	1.8575468635523624
300.0	620.0	-1.43072509765625	-1.6583251953125	2.1902092955860923
300.0	640.0	-1.545379638671875	-1.7772216796875	2.355146519088117
300.0	660.0	-1.48455810546875	-1.7537841796875	2.2977536241806087
300.0	680.0	-1.251739501953125	-2.140869140625	2.479954124178567
300.0	700.0	-1.248748779296875	-2.96337890625	3.2157406698617477
300.0	720.0	-1.231842041015625	-2.6900634765625	2.958695036996727
300.0	740.0	-1.24969482421875	-2.837158203125	3.100194158958211
300.0	760.0	-1.234527587890625	-2.914306640625	3.1650026162475786
300.0	780.0	-1.3203125	-2.492919921875	2.8209705483286256
300.0	800.0	-1.094696044921875	-2.7034912109375	2.9167146172335587
320.0	0.0	-0.757110595703125	-0.6279873847961426	0.983658787176244
320.0	20.0	-1.002197265625	-0.6276435852050781	1.1825125070270128
320.0	40.0	-1.4307861328125	-0.2627143859863281	1.4547054019466354
320.0	60.0	-2.70269775390625	-0.2953147888183594	2.7187839144486494
320.0	80.0	-1.78411865234375	-0.0611572265625	1.7851665390102112
320.0	100.0	-1.242401123046875	0.0946807861328125	1.246003612278417
320.0	120.0	-0.990997314453125	0.07989501953125	0.9942126992747602
320.0	140.0	-0.85211181640625	0.0652923583984375	0.8546096417221074
320.0	160.0	-0.838653564453125	0.1215057373046875	0.8474098449793274
320.0	180.0	-0.731536865234375	0.1120758056640625	0.7400724095736746
320.0	200.0	-0.56915283203125	0.2084503173828125	0.6061241465460583
320.0	220.0	-0.4254150390625	0.3175201416015625	0.5308455479546049
320.0	240.0	-0.079437255859375	0.306884765625	0.31699926970133385
320.0	260.0	0.30523681640625	0.015350341796875	0.3056225565679072
320.0	280.0	0.542327880859375	-0.260101318359375	0.6014750420172938
320.0	300.0	0.482177734375	-0.43048095703125	0.6463816379613123
320.0	320.0	0.3160400390625	-0.610015869140625	0.6870230468434219
320.0	340.0	0.01605224609375	-0.814483642578125	0.8146418100195847
320.0	360.0	-0.349090576171875	-1.017333984375	1.075561558506218
320.0	380.0	-0.693084716796875	-1.189544677734375	1.376729081912481
320.0	400.0	-1.04058837890625	-1.236175537109375	1.615844711865094
320.0	420.0	-1.21197509765625	-1.3343505859375	1.8026023198505616
320.0	440.0	-1.229583740234375	-1.330413818359375	1.8115951816921811
320.0	460.0	-1.316314697265625	-1.28839111328125	1.8419109758670729
320.0	480.0	-1.2589111328125	-1.291168212890625	1.8033226539636278
320.0	500.0	-1.099395751953125	-1.269683837890625	1.6795142356089883
320.0	520.0	-1.13531494140625	-1.3275146484375	1.746778508568392
320.0	540.0	-1.25537109375	-1.4189453125	1.8945612639576461
320.0	560.0	-1.450836181640625	-1.43505859375	2.0406662621441254
320.0	580.0	-1.723175048828125	-1.60400390625	2.3541794282019097
320.0	600.0	-2.20050048828125	-1.4478759765625	2.634112230417078
320.0	620.0	-1.876129150390625	-1.771728515625	2.5804810640700726
320.0	640.0	-1.835357666015625	-1.8760986328125	2.6245540273050687
320.0	660.0	-1.62701416015625	-1.8404541015625	2.4565110171353144
320.0	680.0	-1.424346923828125	-2.185546875	2.6087121922973617
320.0	700.0	-1.12945556640625	-2.9344482421875	3.144305386339465
320.0	720.0	-1.133636474609375	-2.7010498046875	2.92930054858957
320.0	740.0	-1.249908447265625	-2.800537109375	3.0668027695847098
320.0	760.0	-1.158203125	-2.8358154296875	3.0632145909180877
320.0	780.0	-1.21142578125	-2.4686279296875	2.749850228414334
320.0	800.0	-1.139129638671875	-2.67578125	2.908164650007334
340.0	0.0	-1.7630615234375	-1.449876308441162	2.282657934339863
340.0	20.0	-2.160064697265625	-1.1881160736083984	2.4652584653013307
340.0	40.0	-2.473541259765625	-0.36785888671875	2.5007451937974157
340.0	60.0	-2.45849609375	-0.13646697998046875	2.4622807069075203
340.0	80.0	-1.6744384765625	0.032928466796875	1.674762220650603
340.0	100.0	-1.29644775390625	0.13961029052734375	1.3039431781445425
340.0	120.0	-1.10406494140625	0.10395050048828125	1.108947745114327
340.0	140.0	-1.108795166015625	0.0515899658203125	1.1099947048310448
340.0	160.0	-1.103973388671875	0.090118408203125	1.1076455075486598
340.0	180.0	-0.977203369140625	0.0771484375	0.9802440033320683
340.0	200.0	-0.736297607421875	0.1673126220703125	0.7550679970699465
340.0	220.0	-0.46832275390625	0.279083251953125	0.5451730581632455
340.0	240.0	-0.06854248046875	0.4556121826171875	0.46073911552852376
340.0	260.0	0.31951904296875	0.133941650390625	0.34645747867383425
340.0	280.0	0.70941162109375	-0.1148681640625	0.7186511972145818
340.0	300.0	0.709869384765625	-0.359130859375	0.7955435359444214
340.0	320.0	0.451507568359375	-0.54888916015625	0.710730887483321
340.0	340.0	0.213836669921875	-0.785247802734375	0.8138428798622255
340.0	360.0	-0.108367919921875	-1.0020751953125	1.0079178057405171
340.0	380.0	-0.518280029296875	-1.1932373046875	1.3009340698382295
340.0	400.0	-0.8121337890625	-1.2760009765625	1.5125276141365045
340.0	420.0	-1.089691162109375	-1.153076171875	1.5865092142578892
340.0	440.0	-1.144195556640625	-1.02978515625	1.5393638101075997
340.0	460.0	-1.043212890625	-1.028564453125	1.4650044264091828
340.0	480.0	-0.918548583984375	-0.9993896484375	1.3573913107662545
340.0	500.0	-1.03985595703125	-1.182525634765625	1.5746959351732706
340.0	520.0	-1.1260986328125	-1.3258056640625	1.7394995802478332
340.0	540.0	-1.432373046875	-1.326416015625	1.9521967093304073
340.0	560.0	-1.723541259765625	-1.3052978515625	2.1620353733017774
340.0	580.0	-2.093170166015625	-1.4178466796875	2.5281713848152676
340.0	600.0	-2.530487060546875	-1.378662109375	2.8816790201931735
340.0	620.0	-2.102508544921875	-1.8321533203125	2.7887861105867584
340.0	640.0	-1.988037109375	-1.9398193359375	2.777623193366787
340.0	660.0	-1.762176513671875	-1.948486328125	2.6271400869056847
340.0	680.0	-1.2431640625	-2.1988525390625	2.5259472232873565
340.0	700.0	-1.036041259765625	-2.9383544921875	3.115655406763592
340.0	720.0	-1.023681640625	-2.7353515625	2.920628745976435
340.0	740.0	-1.07177734375	-2.744384765625	2.9462441202945815
340.0	760.0	-1.07122802734375	-2.69921875	2.90401641643403
340.0	780.0	-1.116485595703125	-2.4466552734375	2.689360911527512
340.0	800.0	-1.02252197265625	-2.388671875	2.5983272524801113
360.0	0.0	-2.219940185546875	-2.132093667984009	3.077979505530113
360.0	20.0	-2.959228515625	-1.273895263671875	3.221776303608582
360.0	40.0	-3.041839599609375	-0.45075225830078125	3.075055405698404
360.0	60.0	-2.1531982421875	-0.045536041259765625	2.153679688628964
360.0	80.0	-1.4886474609375	0.131561279296875	1.4944496087743795
360.0	100.0	-1.413330078125	0.1716461181640625	1.423714964314701
360.0	120.0	-1.33819580078125	0.12555694580078125	1.3440731184974244
360.0	140.0	-1.38580322265625	0.080535888671875	1.3881414197727178
360.0	160.0	-1.3692626953125	0.09173583984375	1.3723322458815468
360.0	180.0	-1.23297119140625	0.1170806884765625	1.2385176003803473
360.0	200.0	-0.93988037109375	0.165496826171875	0.9543397253810034
360.0	220.0	-0.58685302734375	0.28851318359375	0.653939089525871
360.0	240.0	-0.143035888671875	0.6598358154296875	0.6751611428184486
360.0	260.0	0.489471435546875	0.275665283203125	0.5617594098720357
360.0	280.0	0.754180908203125	-0.066864013671875	0.7571391144448972
360.0	300.0	0.86920166015625	-0.482696533203125	0.9942371292527235
360.0	320.0	0.7120361328125	-0.68267822265625	0.9864304385610151
360.0	340.0	0.51708984375	-0.865631103515625	1.008314987433529
360.0	360.0	0.245361328125	-1.044342041015625	1.0727779266800492
360.0	380.0	-0.070587158203125	-1.12481689453125	1.1270295440342806
360.0	400.0	-0.406219482421875	-1.34930419921875	1.4091260021475893
360.0	420.0	-0.830230712890625	-0.974517822265625	1.280221864576688
360.0	440.0	-1.06610107421875	-0.657379150390625	1.252485068900493
360.0	460.0	-1.1256103515625	-0.64776611328125	1.29869149572181
360.0	480.0	-1.18780517578125	-0.630859375	1.3449404026343015
360.0	500.0	-1.265167236328125	-0.982330322265625	1.6017555986855898
360.0	520.0	-1.29315185546875	-1.228515625	1.7836738385061917
360.0	540.0	-1.492950439453125	-1.2587890625	1.9528059090787564
360.0	560.0	-1.65771484375	-1.2532958984375	2.0781648424100885
360.0	580.0	-1.79296875	-1.334228515625	2.2349278893027966
360.0	600.0	-2.1412353515625	-1.205322265625	2.45717125874294
360.0	620.0	-2.095123291015625	-1.9444580078125	2.858401397407701
360.0	640.0	-2.009521484375	-2.058837890625	2.8769758525295104
360.0	660.0	-1.988189697265625	-2.1253662109375	2.9103401524406047
360.0	680.0	-1.27056884765625	-2.33984375	2.662557787363233
360.0	700.0	-0.938140869140625	-2.9295654296875	3.0761114897175026
360.0	720.0	-0.85357666015625	-2.7393798828125	2.8692847988865315
360.0	740.0	-0.845916748046875	-2.6925048828125	2.8222610950433618
360.0	760.0	-0.595855712890625	-1.9254150390625	2.015506661669081
360.0	780.0	-0.92333984375	-1.4132080078125	1.688109398232724
360.0	800.0	-1.308013916015625	-1.0338134765625	1.6672344492640419
380.0	0.0	-2.21356201171875	-1.3257761001586914	2.580220736192225
380.0	20.0	-2.29461669921875	-0.8658256530761719	2.4525333550959774
380.0	40.0	-2.399200439453125	-0.2684478759765625	2.4141721170596755
380.0	60.0	-1.764984130859375	0.09686279296875	1.7676400603197275
380.0	80.0	-1.455657958984375	0.206024169921875	1.4701653145638263
380.0	100.0	-1.505096435546875	0.21309661865234375	1.520107051880548
380.0	120.0	-1.500823974609375	0.1734619140625	1.510814892166644
380.0	140.0	-1.521514892578125	0.1258392333984375	1.5267098876339702
380.0	160.0	-1.554107666015625	0.1397705078125	1.5603802204663764
380.0	180.0	-1.491790771484375	0.1813507080078125	1.5027733645433305
380.0	200.0	-1.21734619140625	0.2308349609375	1.2390385502163843
380.0	220.0	-0.927520751953125	0.3663787841796875	0.9972603264948809
380.0	240.0	-0.231781005859375	0.762176513671875	0.7966401149014513
380.0	260.0	0.865203857421875	0.4591064453125	0.9794674282614872
380.0	280.0	2.466278076171875	-0.85174560546875	2.6092140819490783
380.0	300.0	1.84539794921875	-0.61151123046875	1.944078078671269
380.0	320.0	1.445587158203125	-0.72894287109375	1.6189749662302337
380.0	340.0	1.051177978515625	-0.900360107421875	1.3840604992387169
380.0	360.0	0.16217041015625	-0.9530029296875	0.9667025529723217
380.0	380.0	-0.467132568359375	-0.93194580078125	1.0424662162467575
380.0	400.0	-0.825225830078125	-1.322113037109375	1.5585187048998501
380.0	420.0	-0.9149169921875	-0.855712890625	1.2527240932365016
380.0	440.0	-1.094512939453125	-0.656890869140625	1.27650467629016
380.0	460.0	-1.21142578125	-0.61358642578125	1.3579546109425684
380.0	480.0	-1.328460693359375	-0.580291748046875	1.4496711098218689
380.0	500.0	-1.36944580078125	-0.7567138671875	1.5646078352326056
380.0	520.0	-1.32208251953125	-1.1568603515625	1.7567663650774423
380.0	540.0	-1.33380126953125	-1.241943359375	1.8224843303849925
380.0	560.0	-1.394073486328125	-1.2181396484375	1.8512982170300087
380.0	580.0	-1.43560791015625	-1.2601318359375	1.9102100187273676
380.0	600.0	-1.5780029296875	-1.2330322265625	2.0026137215758832
380.0	620.0	-1.962310791015625	-1.95947265625	2.773120396075114
380.0	640.0	-2.065460205078125	-2.1251220703125	2.9634894419401356
380.0	660.0	-2.173797607421875	-2.22705078125	3.1120975595728524
380.0	680.0	-1.427154541015625	-2.3994140625	2.7917660946548284
380.0	700.0	-0.8134765625	-2.93994140625	3.0504097413167375
380.0	720.0	-0.70318603515625	-2.7508544921875	2.83930819694286
380.0	740.0	-0.2406005859375	-2.4459228515625	2.457728064239227
380.0	760.0	-0.203277587890625	-1.19580078125	1.2129555994251155
380.0	780.0	-1.16778564453125	-0.6805419921875	1.3516141145696128
380.0	800.0	-2.08001708984375	-0.313232421875	2.10346990569291
400.0	0.0	-2.62603759765625	-0.8987966775894165	2.775591636381329
400.0	20.0	-2.1837158203125	-0.6519756317138672	2.27896621480701
400.0	40.0	-1.925994873046875	-0.2739601135253906	1.945381812088746
400.0	60.0	-1.38616943359375	0.16704559326171875	1.396198384491895
400.0	80.0	-1.345855712890625	0.25847625732421875	1.3704515954679568
400.0	100.0	-1.46795654296875	0.24417877197265625	1.4881262327930511
400.0	120.0	-1.503509521484375	0.2119140625	1.5183703273837474
400.0	140.0	-1.5709228515625	0.1691131591796875	1.579999324736878
400.0	160.0	-1.59503173828125	0.1847686767578125	1.6056978887808686
400.0	180.0	-1.596588134765625	0.2548980712890625	1.6168075639423702
400.0	200.0	-1.449920654296875	0.3032073974609375	1.481284790184424
400.0	220.0	-1.186248779296875	0.458282470703125	1.2716953209543105
400.0	240.0	-0.74853515625	0.6613922119140625	0.9988716324547354
400.0	260.0	0.327178955078125	0.562225341796875	0.6504947375687421
400.0	280.0	1.6788330078125	-0.005126953125	1.6788408363418825
400.0	300.0	1.998626708984375	-0.2689208984375	2.016637590515992
400.0	320.0	1.61004638671875	-0.32696533203125	1.6429107388219264
400.0	340.0	1.519866943359375	-0.6527099609375	1.654093654731679
400.0	360.0	0.455413818359375	-0.7608642578125	0.8867447010099537
400.0	380.0	-0.79693603515625	-0.573822021484375	0.9820278796811108
400.0	400.0	-0.927032470703125	-1.026947021484375	1.3834772808664295
400.0	420.0	-1.024322509765625	-0.66265869140625	1.2199807971065744
400.0	440.0	-1.254638671875	-0.659210205078125	1.417277774976877
400.0	460.0	-1.341888427734375	-0.632415771484375	1.4834467501429265
400.0	480.0	-1.52435302734375	-0.60711669921875	1.6408055455910446
400.0	500.0	-1.600677490234375	-0.862518310546875	1.81827012948342
400.0	520.0	-1.4735107421875	-1.2210693359375	1.913699096124781
400.0	540.0	-1.36041259765625	-1.301513671875	1.8827268187231443
400.0	560.0	-1.17340087890625	-1.2728271484375	1.7311726004120727
400.0	580.0	-0.91650390625	-1.1915283203125	1.503236225041905
400.0	600.0	-0.660400390625	-1.1611328125	1.3357986690372965
400.0	620.0	-1.10980224609375	-1.939697265625	2.2347452892237705
400.0	640.0	-1.30224609375	-2.11962890625	2.4877040798490695
400.0	660.0	-1.8009033203125	-2.2882080078125	2.9118977757005546
400.0	680.0	-1.525146484375	-2.453857421875	2.889201973848911
400.0	700.0	-1.15740966796875	-3.1220703125	3.329702715814338
400.0	720.0	-0.8935546875	-2.8094482421875	2.948124726853268
400.0	740.0	0.1248779296875	-2.1607666015625	2.1643721500127913
400.0	760.0	-1.11358642578125	-0.373779296875	1.1746427927062035
400.0	780.0	-2.4384765625	0.049560546875	2.4389801544228207
400.0	800.0	-2.90826416015625	0.168701171875	2.913153018748129
420.0	0.0	-0.66534423828125	-0.6945724487304688	0.9618283848740878
420.0	20.0	-0.693939208984375	-0.5067234039306641	0.8592556277714677
420.0	40.0	-0.78778076171875	-0.23373031616210938	0.8217228177599875
420.0	60.0	-0.968292236328125	0.2779350280761719	1.0073915498777146
420.0	80.0	-1.181610107421875	0.34066009521484375	1.2297364540556328
420.0	100.0	-1.419189453125	0.30832672119140625	1.4522961374533363
420.0	120.0	-1.550323486328125	0.26847076416015625	1.5733974270569182
420.0	140.0	-1.591522216796875	0.2301177978515625	1.6080725006808902
420.0	160.0	-1.648773193359375	0.2305450439453125	1.6648135212173816
420.0	180.0	-1.640228271484375	0.316802978515625	1.670542699176825
420.0	200.0	-1.668548583984375	0.3546295166015625	1.7058184168197155
420.0	220.0	-1.679962158203125	0.5666046142578125	1.772939266273029
420.0	240.0	-1.20953369140625	0.6326446533203125	1.3649948747235676
420.0	260.0	0.161285400390625	0.43682861328125	0.4656524645702888
420.0	280.0	1.471832275390625	0.243804931640625	1.4918884313425835
420.0	300.0	1.792083740234375	0.1773681640625	1.8008396923755676
420.0	320.0	1.49688720703125	0.186126708984375	1.508414552558802
420.0	340.0	1.591278076171875	0.001220703125	1.5912785443854205
420.0	360.0	0.9000244140625	0.084381103515625	0.9039713029400109
420.0	380.0	-0.58636474609375	0.211029052734375	0.6231828596483985
420.0	400.0	-0.97406005859375	-0.520111083984375	1.1042230469570273
420.0	420.0	-0.962005615234375	-0.4407958984375	1.0581851576268642
420.0	440.0	-1.194549560546875	-0.55615234375	1.3176699442809456
420.0	460.0	-1.580535888671875	-0.610198974609375	1.6942362538896771
420.0	480.0	-1.914886474609375	-0.619476318359375	2.012595617517341
420.0	500.0	-1.979888916015625	-0.786407470703125	2.1303513395069866
420.0	520.0	-1.71221923828125	-1.1943359375	2.0876142008389453
420.0	540.0	-1.013275146484375	-1.303955078125	1.6513707543283267
420.0	560.0	-0.3668212890625	-1.2242431640625	1.2780176770542868
420.0	580.0	-0.030029296875	-1.098388671875	1.0987990868098376
420.0	600.0	-0.097442626953125	-1.1983642578125	1.2023194084560183
420.0	620.0	-1.20025634765625	-1.9847412109375	2.3194423843852587
420.0	640.0	-1.73681640625	-2.1929931640625	2.7974542438874708
420.0	660.0	-2.192169189453125	-2.364501953125	3.2243565624042745
420.0	680.0	-2.32427978515625	-2.5169677734375	3.42598938880565
420.0	700.0	-2.045074462890625	-3.2864990234375	3.870840398391933
420.0	720.0	-0.94598388671875	-2.420166015625	2.5984782194811062
420.0	740.0	0.02166748046875	-1.6229248046875	1.6230694382495852
420.0	760.0	-2.328277587890625	0.1595458984375	2.333737650204499
420.0	780.0	-2.898193359375	0.287353515625	2.912403953998723
420.0	800.0	-3.331329345703125	0.35546875	3.3502407737011044
440.0	0.0	0.20611572265625	-0.2671966552734375	0.337457765824733
440.0	20.0	0.189239501953125	-0.2188434600830078	0.28931652064921876
440.0	40.0	0.086151123046875	-0.08570098876953125	0.12151821048021205
440.0	60.0	0.032379150390625	0.3805656433105469	0.38194059518253504
440.0	80.0	-0.604278564453125	0.41854095458984375	0.7350708225242703
440.0	100.0	-1.18701171875	0.3655242919921875	1.2420164364798958
440.0	120.0	-1.41632080078125	0.3208160400390625	1.4522009304059775
440.0	140.0	-1.48388671875	0.2765045166015625	1.509428548088218
440.0	160.0	-1.5234375	0.27392578125	1.5478685829357972
440.0	180.0	-1.591583251953125	0.36248779296875	1.63234023657724
440.0	200.0	-1.954376220703125	0.4546356201171875	2.0065592338949703
440.0	220.0	-2.242401123046875	0.7282257080078125	2.357684346651469
440.0	240.0	-1.516021728515625	0.694305419921875	1.6674477195595652
440.0	260.0	0.092926025390625	0.452545166015625	0.4619874170137198
440.0	280.0	1.706573486328125	0.4197998046875	1.757448417522914
440.0	300.0	2.27203369140625	0.45782470703125	2.317701567772124
440.0	320.0	2.105926513671875	0.4649658203125	2.156645472729594
440.0	340.0	2.33380126953125	0.418060302734375	2.370949763784132
440.0	360.0	1.811492919921875	0.60308837890625	1.9092464984120958
440.0	380.0	-0.828460693359375	0.581756591796875	1.0123180589817669
440.0	400.0	-1.25799560546875	-0.051177978515625	1.2590361904503113
440.0	420.0	-1.08428955078125	-0.03997802734375	1.085026300420272
440.0	440.0	-1.05438232421875	-0.276397705078125	1.0900081545554545
440.0	460.0	-1.289764404296875	-0.391510009765625	1.3478769626111846
440.0	480.0	-1.41717529296875	-0.385162353515625	1.4685829392876515
440.0	500.0	-1.51824951171875	-0.462005615234375	1.5869879546935182
440.0	520.0	-1.36260986328125	-0.8487548828125	1.6053318942229384
440.0	540.0	-0.933380126953125	-1.0247802734375	1.3861360215424996
440.0	560.0	-0.350128173828125	-1.0343017578125	1.0919568967327626
440.0	580.0	0.014312744140625	-0.9620361328125	0.9621425962307589
440.0	600.0	-0.277435302734375	-1.2144775390625	1.2457632359684647
440.0	620.0	-1.29058837890625	-1.85791015625	2.262177825120024
440.0	640.0	-1.809051513671875	-2.162353515625	2.8192978036479754
440.0	660.0	-2.233856201171875	-2.3916015625	3.272594011066219
440.0	680.0	-2.37152099609375	-2.5980224609375	3.5176458807630473
440.0	700.0	-1.979766845703125	-3.12890625	3.702638395068355
440.0	720.0	-0.32000732421875	-1.8297119140625	1.8574849598357188
440.0	740.0	-0.118438720703125	-0.9052734375	0.9129883499830976
440.0	760.0	-2.20550537109375	0.3353271484375	2.2308514604075738
440.0	780.0	-2.9725341796875	0.4517822265625	3.0066703559998404
440.0	800.0	-3.639373779296875	0.5289306640625	3.677609162597246
460.0	0.0	0.329833984375	0.019925355911254883	0.3304352842189797
460.0	20.0	0.354766845703125	0.017999649047851562	0.35522317235224216
460.0	40.0	0.3192138671875	0.06305313110351562	0.3253816072656167
460.0	60.0	0.6275634765625	0.4680671691894531	0.7828938574214512
460.0	80.0	0.409881591796875	0.5399398803710938	0.6778923171928497
460.0	100.0	-0.37628173828125	0.45439910888671875	0.5899716067074781
460.0	120.0	-0.904632568359375	0.37613677978515625	0.9797137137162194
460.0	140.0	-1.16949462890625	0.3356781005859375	1.2167158560048235
460.0	160.0	-1.305755615234375	0.32855224609375	1.3464562024549291
460.0	180.0	-1.414581298828125	0.3401031494140625	1.4548918871296346
460.0	200.0	-1.857391357421875	0.383331298828125	1.896535140535691
460.0	220.0	-2.33770751953125	0.6522064208984375	2.4269836551435815
460.0	240.0	-1.83367919921875	0.6717529296875	1.9528521204103642
460.0	260.0	-0.373779296875	0.525421142578125	0.6448087622237091
460.0	280.0	1.513946533203125	0.640228271484375	1.64375373611914
460.0	300.0	2.235687255859375	0.686309814453125	2.3386574497832524
460.0	320.0	2.194244384765625	0.671875	2.294803790240132
460.0	340.0	2.62225341796875	0.694976806640625	2.712785607049918
460.0	360.0	2.37127685546875	0.82904052734375	2.512023511287298
460.0	380.0	-0.966949462890625	0.860443115234375	1.294354518027694
460.0	400.0	-1.382110595703125	0.420379638671875	1.444627543474353
460.0	420.0	-1.19061279296875	0.372589111328125	1.2475501868306258
460.0	440.0	-1.0751953125	0.064849853515625	1.077149229922656
460.0	460.0	-1.00054931640625	-0.13818359375	1.010046355442501
460.0	480.0	-0.982666015625	-0.185211181640625	0.9999678395173663
460.0	500.0	-0.961456298828125	-0.31298828125	1.011118132938039
460.0	520.0	-0.954254150390625	-0.5968017578125	1.1255102494716889
460.0	540.0	-0.640777587890625	-0.7852783203125	1.0135373488410524
460.0	560.0	-0.260955810546875	-0.8310546875	0.8710624711660463
460.0	580.0	0.00177001953125	-0.739990234375	0.7399923512709495
460.0	600.0	-0.18914794921875	-0.890380859375	0.9102499774430222
460.0	620.0	-1.123291015625	-1.2972412109375	1.7159887718567495
460.0	640.0	-1.71881103515625	-1.7410888671875	2.446569397752525
460.0	660.0	-2.1085205078125	-2.1949462890625	3.0436241462662768
460.0	680.0	-2.23663330078125	-2.283203125	3.1961766271865195
460.0	700.0	-1.25531005859375	-1.4912109375	1.9492340555526606
460.0	720.0	-0.336090087890625	-0.60302734375	0.6903611551126763
460.0	740.0	-0.441070556640625	-0.3370361328125	0.5551005231095318
460.0	760.0	-1.83905029296875	0.4893798828125	1.9030498285042412
460.0	780.0	-2.604400634765625	0.5601806640625	2.663964159435538
460.0	800.0	-3.4954833984375	0.644287109375	3.554364931750673
480.0	0.0	0.22808837890625	0.0826568603515625	0.2426035143093743
480.0	20.0	-0.068511962890625	0.16156959533691406	0.17549536517088005
480.0	40.0	-0.0760498046875	0.18046188354492188	0.19583172420623743
480.0	60.0	-0.0135498046875	0.4465446472167969	0.4467501753385699
480.0	80.0	-0.072784423828125	0.5877685546875	0.5922579220503722
480.0	100.0	-0.02618408203125	0.5942306518554688	0.5948072576527581
480.0	120.0	-0.404510498046875	0.45737457275390625	0.610590077574103
480.0	140.0	-0.675323486328125	0.4265594482421875	0.7987582701112099
480.0	160.0	-0.992431640625	0.418304443359375	1.076986150629536
480.0	180.0	-1.201446533203125	0.3338165283203125	1.246959200104652
480.0	200.0	-1.58160400390625	0.2607879638671875	1.602960257545481
480.0	220.0	-2.114654541015625	0.3990478515625	2.1519765369712216
480.0	240.0	-1.703826904296875	0.5345611572265625	1.7857160330302448
480.0	260.0	-0.48760986328125	0.533416748046875	0.722701048751185
480.0	280.0	0.770263671875	0.727996826171875	1.05985164203613
480.0	300.0	1.247711181640625	0.834442138671875	1.5010252747979753
480.0	320.0	1.264617919921875	0.823699951171875	1.5092183715248364
480.0	340.0	1.726898193359375	0.87725830078125	1.9369459198742436
480.0	360.0	1.754547119140625	1.047332763671875	2.043365241738548
480.0	380.0	-0.74346923828125	0.966217041015625	1.2191480134173587
480.0	400.0	-1.16455078125	0.66229248046875	1.3397051361383352
480.0	420.0	-0.982208251953125	0.64324951171875	1.1740966674559739
480.0	440.0	-0.9111328125	0.378753662109375	0.9867204966835456
480.0	460.0	-0.782379150390625	0.175201416015625	0.8017559922693664
480.0	480.0	-0.60076904296875	0.0533447265625	0.6031327406480398
480.0	500.0	-0.4906005859375	-0.1455078125	0.5117240061016812
480.0	520.0	-0.26275634765625	-0.4058837890625	0.483510649786935
480.0	540.0	-0.073944091796875	-0.5506591796875	0.5556017106577112
480.0	560.0	0.05303955078125	-0.6346435546875	0.636856055520761
480.0	580.0	0.055908203125	-0.59521484375	0.5978347910560268
480.0	600.0	-0.426055908203125	-0.7945556640625	0.9015776950482914
480.0	620.0	-1.20660400390625	-1.115478515625	1.6432241298932861
480.0	640.0	-1.714080810546875	-1.58251953125	2.3329040039986113
480.0	660.0	-1.55718994140625	-1.1724853515625	1.9492466270960787
480.0	680.0	-1.35284423828125	0.3148193359375	1.3889919896568532
480.0	700.0	-1.3575439453125	2.3165283203125	2.6850007490249386
480.0	720.0	0.0579833984375	-0.1563720703125	0.16677619394919443
480.0	740.0	-0.07867431640625	-0.234619140625	0.24745866161766142
480.0	760.0	0.211944580078125	0.4605712890625	0.5069974529849096
480.0	780.0	0.1417236328125	0.449462890625	0.47127749590506973
480.0	800.0	0.026153564453125	0.4581298828125	0.45887579851131693
500.0	0.0	-0.2008056640625	0.18208599090576172	0.2710686680598013
500.0	20.0	-0.37939453125	0.21834564208984375	0.43773854041200594
500.0	40.0	-0.500244140625	0.21622085571289062	0.5449730806882661
500.0	60.0	-0.56280517578125	0.23583602905273438	0.6102198771635728
500.0	80.0	-0.619171142578125	0.32452392578125	0.6990627169331626
500.0	100.0	-0.63519287109375	0.4449310302734375	0.7755215053036917
500.0	120.0	-0.51507568359375	0.47176361083984375	0.6984725222528202
500.0	140.0	-0.189605712890625	0.595855712890625	0.6252954157397582
500.0	160.0	0.199432373046875	0.7275848388671875	0.7544222751009537
500.0	180.0	-0.52923583984375	0.44305419921875	0.6902083726096686
500.0	200.0	-0.693084716796875	0.2696380615234375	0.7436875075456905
500.0	220.0	-1.07794189453125	0.36053466796875	1.1366371341782553
500.0	240.0	-1.251800537109375	0.4948577880859375	1.3460641942851859
500.0	260.0	-0.41748046875	0.484466552734375	0.639529344523024
500.0	280.0	0.462493896484375	0.814056396484375	0.9362630084236083
500.0	300.0	0.89630126953125	0.96051025390625	1.3137488015683894
500.0	320.0	0.98162841796875	0.902374267578125	1.3333692923383935
500.0	340.0	1.321075439453125	0.860382080078125	1.5765461111067536
500.0	360.0	1.56268310546875	0.9779052734375	1.8434416757614893
500.0	380.0	-0.505279541015625	0.840362548828125	0.9805695426852006
500.0	400.0	-1.038482666015625	0.713287353515625	1.259851219906638
500.0	420.0	-0.956787109375	0.8253173828125	1.2635625647504134
500.0	440.0	-0.816192626953125	0.612762451171875	1.0206116920057342
500.0	460.0	-0.62841796875	0.50323486328125	0.8050804127971158
500.0	480.0	-0.313232421875	0.360321044921875	0.4774367031631207
500.0	500.0	0.008453369140625	0.112396240234375	0.11271368270379159
500.0	520.0	0.294921875	-0.04638671875	0.2985475507015712
500.0	540.0	0.391510009765625	-0.1380615234375	0.41513982222928597
500.0	560.0	0.67279052734375	-0.2464599609375	0.7165121115716016
500.0	580.0	0.214508056640625	-0.2734375	0.34753672146981474
500.0	600.0	-0.16546630859375	-0.4375	0.46774496178969377
500.0	620.0	-0.14813232421875	-0.31884765625	0.35157789090693264
500.0	640.0	0.067169189453125	-0.072265625	0.0986611401131693
500.0	660.0	0.154876708984375	0.150634765625	0.21605005809008584
500.0	680.0	0.286956787109375	0.294921875	0.4114888941656273
500.0	700.0	0.17987060546875	0.750244140625	0.7715048316464644
500.0	720.0	0.954071044921875	-0.1090087890625	0.960278331970055
500.0	740.0	0.3712158203125	0.0284423828125	0.3723038468648089
500.0	760.0	0.401458740234375	0.654541015625	0.767849634528778
500.0	780.0	0.2589111328125	0.647705078125	0.6975362663856012
500.0	800.0	0.14501953125	0.654541015625	0.6704137570033719
520.0	0.0	-0.86529541015625	0.39862632751464844	0.952700947740312
520.0	20.0	-0.72314453125	0.3445396423339844	0.8010278261186762
520.0	40.0	-0.7235107421875	0.3181304931640625	0.7903637167415498
520.0	60.0	-0.68310546875	0.3302497863769531	0.7587476542554714
520.0	80.0	-0.749267578125	0.28570556640625	0.8018912484276276
520.0	100.0	-0.73980712890625	0.34801483154296875	0.8175750185483835
520.0	120.0	-0.55548095703125	0.5073699951171875	0.7523186861759904
520.0	140.0	0.09722900390625	0.75531005859375	0.7615423585155954
520.0	160.0	1.05474853515625	1.088775634765625	1.515891439145147
520.0	180.0	0.487548828125	0.6492156982421875	0.8119020154243687
520.0	200.0	0.24920654296875	0.4559478759765625	0.5196078970396565
520.0	220.0	0.10919189453125	0.538330078125	0.549292401954908
520.0	240.0	-0.11639404296875	0.6138153076171875	0.6247533954319846
520.0	260.0	0.05609130859375	0.811279296875	0.8132160429048074
520.0	280.0	0.04595947265625	0.98602294921875	0.9870934755700101
520.0	300.0	-0.09503173828125	0.945556640625	0.9503201523227798
520.0	320.0	-0.11932373046875	0.800811767578125	0.8096527896231691
520.0	340.0	-0.0487060546875	0.5926513671875	0.5946494116640785
520.0	360.0	0.2457275390625	0.619140625	0.6661209627230651
520.0	380.0	0.19390869140625	0.210357666015625	0.2860960123008105
520.0	400.0	-0.0123291015625	0.6300048828125	0.6301255106031896
520.0	420.0	-0.20538330078125	0.95391845703125	0.9757780090290425
520.0	440.0	-0.41839599609375	0.923492431640625	1.0138508178449115
520.0	460.0	-0.20263671875	0.9747314453125	0.995571710258363
520.0	480.0	0.04071044921875	0.760833740234375	0.7619221226310605
520.0	500.0	0.32647705078125	0.465789794921875	0.5688122693298601
520.0	520.0	1.48931884765625	0.502197265625	1.5717101270862153
520.0	540.0	1.35528564453125	0.2965087890625	1.3873415730323213
520.0	560.0	2.4097900390625	0.373291015625	2.4385311592660015
520.0	580.0	0.863525390625	0.067138671875	0.8661314574100156
520.0	600.0	0.7996826171875	0.0662841796875	0.802425000052151
520.0	620.0	0.54107666015625	0.179443359375	0.5700560247814486
520.0	640.0	0.33197021484375	0.297607421875	0.4458412285763731
520.0	660.0	0.18798828125	0.48876953125	0.5236747545620982
520.0	680.0	0.1109619140625	0.5408935546875	0.5521579338150392
520.0	700.0	0.50799560546875	0.11865234375	0.5216683945313633
520.0	720.0	2.41143798828125	-2.278076171875	3.3173278728806075
520.0	740.0	0.4781494140625	0.1761474609375	0.5095633328282562
520.0	760.0	0.4527587890625	0.806884765625	0.9252316175266886
520.0	780.0	0.29595947265625	0.800048828125	0.8530358356125207
520.0	800.0	0.17388916015625	0.8017578125	0.8203980923458021
540.0	0.0	-1.4542236328125	0.5317158699035645	1.5483824270953508
540.0	20.0	-1.09906005859375	0.4255943298339844	1.178585400377476
540.0	40.0	-0.947509765625	0.3877906799316406	1.0237950807640104
540.0	60.0	-0.8363037109375	0.34130859375	0.9032693137129347
540.0	80.0	-0.8505859375	0.26673126220703125	0.8914269478265227
540.0	100.0	-0.88629150390625	0.18718719482421875	0.9058430746009832
540.0	120.0	-0.823974609375	0.2173919677734375	0.8521698331595006
540.0	140.0	-0.6292724609375	0.4199981689453125	0.7565595098944647
540.0	160.0	0.1329345703125	0.9432525634765625	0.9525738808561127
540.0	180.0	0.2132568359375	0.6491851806640625	0.683315356821362
540.0	200.0	0.1544189453125	0.486114501953125	0.5100514872839405
540.0	220.0	0.1910400390625	0.582489013671875	0.6130169227463752
540.0	240.0	0.25225830078125	0.7162017822265625	0.7593281524990023
540.0	260.0	0.414306640625	1.037811279296875	1.1174534638640614
540.0	280.0	0.1434326171875	1.176788330078125	1.185497233012932
540.0	300.0	-0.06103515625	1.16058349609375	1.1621873092163988
540.0	320.0	-0.18157958984375	0.979461669921875	0.9961507467717787
540.0	340.0	-0.10479736328125	0.67926025390625	0.6872968644534074
540.0	360.0	0.8194580078125	0.356231689453125	0.893539279012769
540.0	380.0	1.55694580078125	-1.104583740234375	1.9089749777722413
540.0	400.0	1.73052978515625	0.181732177734375	1.7400459539153026
540.0	420.0	1.466552734375	0.9488525390625	1.7467392660578003
540.0	440.0	1.13818359375	1.055572509765625	1.552319302351989
540.0	460.0	1.6624755859375	1.602752685546875	2.309251230348477
540.0	480.0	1.85015869140625	1.4468994140625	2.348745430607688
540.0	500.0	2.42889404296875	1.202301025390625	2.710176014140858
540.0	520.0	3.9202880859375	2.31201171875	4.55126980790865
540.0	540.0	1.9814453125	0.5045166015625	2.044666850046823
540.0	560.0	1.5362548828125	0.2989501953125	1.5650719741413268
540.0	580.0	1.22247314453125	0.2764892578125	1.2533502697912622
540.0	600.0	1.02789306640625	0.207763671875	1.0486800748164458
540.0	620.0	0.78448486328125	0.1739501953125	0.8035391534745886
540.0	640.0	2.99267578125	-4.278076171875	5.220923679201311
540.0	660.0	5.30438232421875	-8.79541015625	10.271110536750637
540.0	680.0	4.85980224609375	-6.850341796875	8.399098797201427
540.0	700.0	4.73870849609375	-6.23681640625	7.832830720513514
540.0	720.0	4.5704345703125	-4.6607666015625	6.527757461467764
540.0	740.0	3.7762451171875	1.7958984375	4.181540192667933
540.0	760.0	0.50384521484375	0.961669921875	1.085665251889372
540.0	780.0	0.3485107421875	0.9620361328125	1.023217111984017
540.0	800.0	0.22589111328125	0.9686279296875	0.9946189527804781
560.0	0.0	-1.714599609375	0.5153167247772217	1.7903639706227406
560.0	20.0	-1.4271240234375	0.41976356506347656	1.4875766967881816
560.0	40.0	-1.2177734375	0.38951873779296875	1.278552694327611
560.0	60.0	-1.143310546875	0.24084091186523438	1.1684020504191566
560.0	80.0	-1.1363525390625	0.06613922119140625	1.138275665036197
560.0	100.0	-1.18914794921875	-0.06339263916015625	1.1908364588938518
560.0	120.0	-1.2293701171875	-0.23551177978515625	1.2517254824645776
560.0	140.0	-1.19207763671875	-0.3402862548828125	1.2396950541270746
560.0	160.0	-1.16571044921875	-0.508575439453125	1.271821461146461
560.0	180.0	-1.21014404296875	-0.192108154296875	1.2252975751547475
560.0	200.0	-1.30145263671875	-0.190399169921875	1.3153063557700637
560.0	220.0	-1.41900634765625	-0.05938720703125	1.420248518762721
560.0	240.0	-1.50848388671875	0.107879638671875	1.5123364879979855
560.0	260.0	-1.5843505859375	0.192169189453125	1.5959623355629577
560.0	280.0	-1.5362548828125	0.9517822265625	1.8071990681066428
560.0	300.0	-1.5701904296875	1.3760986328125	2.087856660001028
560.0	320.0	-1.6448974609375	1.1597900390625	2.012660078529713
560.0	340.0	-1.69970703125	0.8978271484375	1.9222636605190508
560.0	360.0	-1.54351806640625	0.454498291015625	1.6090421740459797
560.0	380.0	-1.0113525390625	-0.76910400390625	1.2705726768244272
560.0	400.0	0.73553466796875	0.5377197265625	0.9111277364444291
560.0	420.0	2.05621337890625	0.795013427734375	2.204554333617345
560.0	440.0	1.89178466796875	1.242431640625	2.263290880905007
560.0	460.0	1.8446044921875	2.13873291015625	2.824313048085096
560.0	480.0	2.06494140625	1.82672119140625	2.7569717666995426
560.0	500.0	2.328125	1.80987548828125	2.948866782122633
560.0	520.0	2.50567626953125	2.5926513671875	3.605586592979186
560.0	540.0	1.43408203125	2.1114501953125	2.5524132109905953
560.0	560.0	0.8037109375	2.4326171875	2.561948018984292
560.0	580.0	0.61199951171875	2.4429931640625	2.5184834726477945
560.0	600.0	0.574462890625	2.5272216796875	2.5916899951552343
560.0	620.0	0.80218505859375	2.225341796875	2.3655119913350497
560.0	640.0	1.08062744140625	2.591552734375	2.8078285635285423
560.0	660.0	3.56317138671875	0.5634765625	3.6074500921867285
560.0	680.0	3.678466796875	1.4244384765625	3.9446347041549386
560.0	700.0	4.070556640625	1.6773681640625	4.4026123293275194
560.0	720.0	4.125244140625	1.8907470703125	4.5379030072993185
560.0	740.0	3.4119873046875	1.297607421875	3.6504030446861284
560.0	760.0	-1.54345703125	0.349853515625	1.5826108459473653
560.0	780.0	-1.70819091796875	-0.5478515625	1.7938945194087115
560.0	800.0	0.24853515625	0.76318359375	0.802632494770413
580.0	0.0	-1.63934326171875	0.4061095714569092	1.68889647810977
580.0	20.0	-1.54656982421875	0.3476390838623047	1.585159661930822
580.0	40.0	-1.46044921875	0.33087921142578125	1.4974621775194297
580.0	60.0	-1.38092041015625	0.14892196655273438	1.388927259185318
580.0	80.0	-1.30792236328125	0.01801300048828125	1.308046396943855
580.0	100.0	-1.333251953125	-0.193939208984375	1.3472836328305604
580.0	120.0	-1.32550048828125	-0.2485198974609375	1.34859693158031
580.0	140.0	-1.3021240234375	-0.274810791015625	1.3308072524868868
580.0	160.0	-1.27899169921875	-0.530914306640625	1.3848067618502449
580.0	180.0	-1.269775390625	-0.5854644775390625	1.3982482601802009
580.0	200.0	-1.3485107421875	-0.318267822265625	1.385559680592931
580.0	220.0	-1.4560546875	-0.186981201171875	1.4680113155498495
580.0	240.0	-1.514404296875	-0.046112060546875	1.5151061667491628
580.0	260.0	-1.58636474609375	0.047821044921875	1.587085366319817
580.0	280.0	-1.5986328125	0.258087158203125	1.6193319148435954
580.0	300.0	-1.55511474609375	0.82781982421875	1.7617228882227167
580.0	320.0	-1.6796875	0.468963623046875	1.7439257373516515
580.0	340.0	-1.86175537109375	-0.256622314453125	1.8793584208638079
580.0	360.0	-1.868408203125	-0.43048095703125	1.9173583566645365
580.0	380.0	-1.5277099609375	0.166290283203125	1.5367336083509833
580.0	400.0	-0.9364013671875	1.718719482421875	1.9572542450400094
580.0	420.0	-0.12677001953125	4.0350341796875	4.037025076600136
580.0	440.0	0.7003173828125	6.452362060546875	6.490255819076323
580.0	460.0	0.9117431640625	6.311004638671875	6.376523750959658
580.0	480.0	1.421630859375	3.478118896484375	3.7574386699464553
580.0	500.0	1.9149169921875	1.780059814453125	2.614482746165925
580.0	520.0	1.6595458984375	2.71923828125	3.1856474097483205
580.0	540.0	1.17901611328125	2.4249267578125	2.69635842872046
580.0	560.0	0.77618408203125	2.5833740234375	2.6974586325225363
580.0	580.0	0.60455322265625	2.598876953125	2.668266481539717
580.0	600.0	0.55706787109375	2.6728515625	2.730285715481736
580.0	620.0	0.7779541015625	2.36279296875	2.487569737175695
580.0	640.0	1.05859375	2.822021484375	3.0140381526804103
580.0	660.0	3.50469970703125	1.341552734375	3.752690205116054
580.0	680.0	3.6654052734375	2.0101318359375	4.180409766565103
580.0	700.0	4.0911865234375	2.4423828125	4.7647708205486685
580.0	720.0	4.1474609375	2.44775390625	4.815904007935635
580.0	740.0	3.38446044921875	1.40966796875	3.666297357613773
580.0	760.0	-1.35260009765625	0.7623291015625	1.552634111202245
580.0	780.0	-0.56585693359375	1.056396484375	1.1984021034260501
580.0	800.0	0.01092529296875	1.1077880859375	1.1078419586617592
600.0	0.0	-1.86187744140625	0.2905576229095459	1.8844127305471936
600.0	20.0	-1.741455078125	0.2213764190673828	1.7554695406205278
600.0	40.0	-1.75787353515625	0.2034454345703125	1.7696071344934827
600.0	60.0	-1.67071533203125	0.05738067626953125	1.6717004105680655
600.0	80.0	-1.47015380859375	-0.0205078125	1.4702968378175354
600.0	100.0	-1.49603271484375	-0.28078460693359375	1.522154354647916
600.0	120.0	-1.4674072265625	-0.28046417236328125	1.4939692502013784
600.0	140.0	-1.43511962890625	-0.1576995849609375	1.443758119758592
600.0	160.0	-1.42047119140625	-0.1953125	1.4338358965625535
600.0	180.0	-1.39129638671875	-0.4527740478515625	1.4631165278625413
600.0	200.0	-1.41143798828125	-0.5398712158203125	1.511164492844748
600.0	220.0	-1.5125732421875	-0.25189208984375	1.5334038730574073
600.0	240.0	-1.56787109375	-0.118316650390625	1.5723290356590374
600.0	260.0	-1.62335205078125	-0.044830322265625	1.6239709475757655
600.0	280.0	-1.64776611328125	0.1614990234375	1.6556615290116707
600.0	300.0	-1.65887451171875	0.2525634765625	1.677990749474936
600.0	320.0	-1.75750732421875	-0.243560791015625	1.7743037658762684
600.0	340.0	-1.901611328125	-0.790435791015625	2.0593480480413753
600.0	360.0	-1.83197021484375	-0.51312255859375	1.9024746064566675
600.0	380.0	-1.41656494140625	0.671173095703125	1.567523383435478
600.0	400.0	-0.562744140625	3.1748046875	3.2242930653989474
600.0	420.0	0.1343994140625	4.8291015625	4.83097144510711
600.0	440.0	0.71173095703125	6.230072021484375	6.270594736392955
600.0	460.0	0.85491943359375	6.0909423828125	6.150647636523968
600.0	480.0	1.1260986328125	5.4781494140625	5.592693370247961
600.0	500.0	1.78009033203125	1.847015380859375	2.5651875969063602
600.0	520.0	1.537353515625	2.7811279296875	3.177755244396967
600.0	540.0	1.1307373046875	2.558349609375	2.7970912705882816
600.0	560.0	0.751708984375	2.70947265625	2.811815867398953
600.0	580.0	0.58172607421875	2.72216796875	2.783631382836898
600.0	600.0	0.563232421875	2.827880859375	2.8834252055273892
600.0	620.0	0.87371826171875	2.6368408203125	2.7778252487381443
600.0	640.0	1.3450927734375	3.186279296875	3.4585618870923835
600.0	660.0	3.748291015625	2.6505126953125	4.5907410170720615
600.0	680.0	3.83502197265625	2.8133544921875	4.756296566601773
600.0	700.0	4.13470458984375	2.8505859375	5.022113323327912
600.0	720.0	4.1451416015625	2.593017578125	4.889370006193985
600.0	740.0	3.3953857421875	1.552001953125	3.7332766306227527
600.0	760.0	-1.1370849609375	1.161376953125	1.6253487735375889
600.0	780.0	-0.5667724609375	1.3114013671875	1.4286373116849476
600.0	800.0	-0.00714111328125	1.30126953125	1.301289125620625
620.0	0.0	-2.061279296875	0.12084269523620605	2.064818465802126
620.0	20.0	-1.96661376953125	0.069183349609375	1.967830291049786
620.0	40.0	-2.0538330078125	0.04201507568359375	2.0542627121585104
620.0	60.0	-2.0223388671875	-0.053554534912109375	2.023047844700385
620.0	80.0	-1.79266357421875	-0.05291748046875	1.7934444374080576
620.0	100.0	-1.6514892578125	-0.2987518310546875	1.6782936051920745
620.0	120.0	-1.5614013671875	-0.3940277099609375	1.6103515348122146
620.0	140.0	-1.50341796875	-0.247039794921875	1.523579419996023
620.0	160.0	-1.485595703125	-0.2490386962890625	1.5063249534522154
620.0	180.0	-1.48382568359375	-0.238800048828125	1.5029185349222274
620.0	200.0	-1.505615234375	-0.3841400146484375	1.5538470918453295
620.0	220.0	-1.60052490234375	-0.2608642578125	1.6216442655608958
620.0	240.0	-1.66082763671875	-0.1645355224609375	1.6689578715594597
620.0	260.0	-1.729736328125	-0.1937255859375	1.740550880463477
620.0	280.0	-1.78076171875	-0.06451416015625	1.7819299581706685
620.0	300.0	-1.7880859375	0.06884765625	1.7894108862014817
620.0	320.0	-1.87744140625	-0.479522705078125	1.9377121196368206
620.0	340.0	-1.97491455078125	-0.74713134765625	2.111514322361596
620.0	360.0	-1.8531494140625	-0.083984375	1.855051515749449
620.0	380.0	-1.39935302734375	1.31683349609375	1.9215200627551632
620.0	400.0	-0.56011962890625	3.674713134765625	3.7171562546528873
620.0	420.0	-0.0111083984375	4.788726806640625	4.788739690686304
620.0	440.0	0.5606689453125	6.0458984375	6.071839719788622
620.0	460.0	0.75494384765625	6.045257568359375	6.092214645013776
620.0	480.0	1.01690673828125	5.419769287109375	5.514344787901448
620.0	500.0	1.65655517578125	1.751007080078125	2.4104358205294263
620.0	520.0	1.41424560546875	2.7847900390625	3.123322941075641
620.0	540.0	1.06683349609375	2.70361328125	2.906485589666497
620.0	560.0	0.721435546875	2.837646484375	2.92791851296798
620.0	580.0	0.5947265625	2.8658447265625	2.9269037703534355
620.0	600.0	0.6556396484375	2.99853515625	3.069377205862854
620.0	620.0	1.075927734375	2.92041015625	3.1123007519077377
620.0	640.0	1.779296875	3.646484375	4.05743091949868
620.0	660.0	3.85711669921875	3.3070068359375	5.080712887413488
620.0	680.0	3.835693359375	2.9422607421875	4.834195054212357
620.0	700.0	4.132568359375	2.9764404296875	5.09286941481771
620.0	720.0	4.146728515625	2.756103515625	4.979102727514065
620.0	740.0	3.4127197265625	1.733642578125	3.827815633067601
620.0	760.0	-1.25384521484375	1.41064453125	1.8873382887898242
620.0	780.0	-0.78228759765625	1.4576416015625	1.6542952953002306
620.0	800.0	-0.1552734375	1.4337158203125	1.4420994743107742
