# Supplementary material for: Real-time emotion detection by quantitative facial motion analysis
Source: PLoS One. 2023 Mar 10;18(3):e0282730. doi: 10.1371/journal.pone.0282730 (PMC10004542; doi:10.1371/journal.pone.0282730)
Supplement: S1 Dataset — Data from each participant is organized into folders by Study ID and subsequently by emotions. The data files (.csv) contain the pixel displacement results after DISC-processing of videos. (ZIP) [file pone.0282730.s004.zip › S1_Dataset/1/sad/result/103800_cropped_result.csv]

pos_x	pos_y	disp_x	disp_y	disp_xy_indi
0.0	0.0	1.8901424407958984	1.2934284210205078	2.2903265109589683
0.0	20.0	1.6949713230133057	1.3285350799560547	2.153586135846745
0.0	40.0	1.6066877841949463	1.2027053833007812	2.00697430848079
0.0	60.0	1.6689306497573853	0.8468437194824219	1.8714897271763025
0.0	80.0	1.7478561401367188	0.5270004272460938	1.825576768293022
0.0	100.0	1.6625020503997803	0.5325927734375	1.7457285384335453
0.0	120.0	1.7123256921768188	0.2250823974609375	1.7270556915558877
0.0	140.0	1.7462644577026367	-0.0455322265625	1.7468579621398022
0.0	160.0	1.680309534072876	0.161407470703125	1.688043986955016
0.0	180.0	1.6078221797943115	0.4304962158203125	1.6644576154634099
0.0	200.0	2.358929395675659	0.030181884765625	2.3591224724356166
0.0	220.0	2.3953187465667725	0.1533355712890625	2.4002215929111124
0.0	240.0	2.133012533187866	0.6351776123046875	2.225577018642492
0.0	260.0	1.9268767833709717	0.922760009765625	2.136431645037285
0.0	280.0	1.8748900890350342	0.87213134765625	2.0678070348865982
0.0	300.0	1.8512961864471436	0.046600341796875	1.8518825993591825
0.0	320.0	1.8788329362869263	-0.652008056640625	1.988750288095727
0.0	340.0	1.7910363674163818	-0.38140869140625	1.8311973840327254
0.0	360.0	1.6455519199371338	0.50653076171875	1.7217475232379933
0.0	380.0	1.5972481966018677	1.185302734375	1.9890058757240439
0.0	400.0	1.6146937608718872	1.355682373046875	2.108343102530659
0.0	420.0	1.5990418195724487	1.34063720703125	2.086682261777801
0.0	440.0	1.5586086511611938	1.1964111328125	1.9648563627380515
0.0	460.0	1.5032379627227783	1.0791015625	1.850455229061452
0.0	480.0	1.4141168594360352	0.974517822265625	1.7173850698240543
0.0	500.0	1.428307294845581	1.17010498046875	1.8464039086361563
0.0	520.0	2.042102336883545	2.6651611328125	3.357568438343386
0.0	540.0	2.5250930786132812	2.99462890625	3.917128711417174
0.0	560.0	2.637216329574585	3.1143798828125	4.080964594730276
0.0	580.0	2.5367493629455566	3.1385498046875	4.035541129378888
0.0	600.0	2.4574825763702393	3.1373291015625	3.985229542281633
0.0	620.0	2.3992934226989746	3.16796875	3.973994832556168
0.0	640.0	2.349079132080078	3.11279296875	3.899699069809558
0.0	660.0	2.3318686485290527	3.060546875	3.8476692383915974
0.0	680.0	2.2590625286102295	3.0089111328125	3.7625669048315733
0.0	700.0	2.136029005050659	2.933349609375	3.628658132318085
0.0	720.0	1.9983547925949097	2.9251708984375	3.5426045026438806
0.0	740.0	1.7840558290481567	2.8804931640625	3.3882290461790654
0.0	760.0	1.5767418146133423	2.7071533203125	3.132857138400851
0.0	780.0	-1.7073652744293213	-1.826171875	2.499999979473625
0.0	800.0	-3.186710834503174	-7.58642578125	8.228546777964782
20.0	0.0	1.7205486297607422	1.2106852531433105	2.103817095079857
20.0	20.0	1.683553695678711	0.8817939758300781	1.9005035285533312
20.0	40.0	1.81378173828125	0.4841651916503906	1.8772906346456886
20.0	60.0	1.8420333862304688	0.2836494445800781	1.8637446186101447
20.0	80.0	1.9057998657226562	0.04010772705078125	1.9062218543384908
20.0	100.0	1.7629032135009766	0.01277923583984375	1.7629495310532064
20.0	120.0	1.6875953674316406	-0.00504302978515625	1.6876029024406625
20.0	140.0	1.6140270233154297	-0.004058837890625	1.614032126742677
20.0	160.0	1.3355045318603516	0.4742889404296875	1.417223466371289
20.0	180.0	1.4438037872314453	0.6167449951171875	1.5700139378444906
20.0	200.0	2.055145263671875	0.3289031982421875	2.0812975204441293
20.0	220.0	2.0634422302246094	0.5776824951171875	2.1427811140289457
20.0	240.0	1.9783782958984375	0.946319580078125	2.193057552669616
20.0	260.0	1.8522262573242188	1.197357177734375	2.205539915620053
20.0	280.0	1.850809097290039	1.266204833984375	2.242491693678478
20.0	300.0	1.922922134399414	0.26361083984375	1.9409070585286472
20.0	320.0	1.9363899230957031	-0.517486572265625	2.0043448522501834
20.0	340.0	1.8557929992675781	-0.286529541015625	1.8777824245649914
20.0	360.0	1.7385292053222656	0.15997314453125	1.745873765405072
20.0	380.0	1.6402854919433594	0.5234375	1.721779112280701
20.0	400.0	1.5988922119140625	1.13067626953125	1.9582862742205358
20.0	420.0	1.5748023986816406	1.346099853515625	2.071711227591393
20.0	440.0	1.5263862609863281	1.259765625	1.9791069823684275
20.0	460.0	1.4677772521972656	1.160552978515625	1.8711636160446377
20.0	480.0	1.3916091918945312	1.064422607421875	1.752019300737333
20.0	500.0	1.4017391204833984	1.194976806640625	1.841966918894744
20.0	520.0	2.003061294555664	2.6669921875	3.3354312881444654
20.0	540.0	2.514039993286133	3.0662841796875	3.9651602437283646
20.0	560.0	2.639059066772461	3.2159423828125	4.160158430574931
20.0	580.0	2.5535049438476562	3.2049560546875	4.097820251149687
20.0	600.0	2.4787368774414062	3.220458984375	4.063925759364906
20.0	620.0	2.244382858276367	3.3109130859375	3.9999249839411957
20.0	640.0	1.9696617126464844	3.2298583984375	3.7830612651955207
20.0	660.0	1.8727550506591797	3.1806640625	3.6910480027017356
20.0	680.0	1.7677364349365234	3.1488037109375	3.61107420491685
20.0	700.0	1.7166175842285156	3.027099609375	3.4799580422126963
20.0	720.0	1.7527122497558594	2.9556884765625	3.436290820190951
20.0	740.0	1.701395034790039	2.9298095703125	3.387997813267139
20.0	760.0	1.548788070678711	2.7408447265625	3.148169992710392
20.0	780.0	-1.3902473449707031	-2.5042724609375	2.8642919262547335
20.0	800.0	-3.318296432495117	-12.23486328125	12.676867543868608
40.0	0.0	2.143993377685547	0.2043449878692627	2.1537094691779504
40.0	20.0	2.009967803955078	0.17889785766601562	2.017913530459987
40.0	40.0	1.98382568359375	0.0755767822265625	1.9852647664475211
40.0	60.0	1.7608261108398438	0.044010162353515625	1.7613760209012022
40.0	80.0	1.7549095153808594	-0.19097900390625	1.7652706271581438
40.0	100.0	1.6156463623046875	-0.17003631591796875	1.6245693327030781
40.0	120.0	1.5496673583984375	-0.1370697021484375	1.5557175273592094
40.0	140.0	1.46270751953125	-0.00689697265625	1.4627237797769896
40.0	160.0	1.3885116577148438	0.4642791748046875	1.4640764241552915
40.0	180.0	1.5331535339355469	0.57611083984375	1.6378227799137877
40.0	200.0	1.89404296875	0.5914306640625	1.9842351165788603
40.0	220.0	1.9162254333496094	0.9024200439453125	2.118084475919258
40.0	240.0	1.9117279052734375	1.2210693359375	2.2684166078937116
40.0	260.0	1.8033828735351562	1.560882568359375	2.3850669132684885
40.0	280.0	1.7941780090332031	1.839752197265625	2.569778760018466
40.0	300.0	1.8788070678710938	0.9178466796875	2.0910185378651582
40.0	320.0	1.9636192321777344	0.04541015625	1.9641442338252364
40.0	340.0	1.8889961242675781	0.09002685546875	1.8911401831179842
40.0	360.0	1.7892990112304688	-0.006134033203125	1.7893095254744693
40.0	380.0	1.6465835571289062	0.32635498046875	1.6786140068175412
40.0	400.0	1.5799407958984375	1.10540771484375	1.9282476849669157
40.0	420.0	1.5311965942382812	1.2149658203125	1.9546623633596003
40.0	440.0	1.4659500122070312	1.157623291015625	1.867913574604468
40.0	460.0	1.4039039611816406	1.128021240234375	1.8009381584722444
40.0	480.0	1.3479576110839844	1.0748291015625	1.7240206839956687
40.0	500.0	1.3685379028320312	1.22967529296875	1.8398362203266017
40.0	520.0	1.9504051208496094	2.639892578125	3.2822420629008824
40.0	540.0	2.5086135864257812	3.1497802734375	4.026693171441801
40.0	560.0	2.6385269165039062	3.3095703125	4.232620930640607
40.0	580.0	2.5503768920898438	3.2889404296875	4.161916798992845
40.0	600.0	2.4802703857421875	3.31982421875	4.1440287197108985
40.0	620.0	2.245738983154297	3.4097900390625	4.082892564218258
40.0	640.0	1.9926261901855469	3.2801513671875	3.8379619755119245
40.0	660.0	1.9083709716796875	3.2218017578125	3.7445809287814025
40.0	680.0	1.8017349243164062	3.1881103515625	3.662007147896002
40.0	700.0	1.7494277954101562	3.05615234375	3.5214435618879736
40.0	720.0	1.7733879089355469	3.011474609375	3.4948367627786423
40.0	740.0	1.6961631774902344	3.0111083984375	3.455972122545929
40.0	760.0	1.5434761047363281	2.7606201171875	3.162806019551682
40.0	780.0	-1.1982841491699219	-2.6944580078125	2.9488962101126566
40.0	800.0	-3.251636505126953	-12.829833984375	13.235474303102928
60.0	0.0	2.423961639404297	-0.48674166202545166	2.472348574706824
60.0	20.0	1.9307785034179688	-0.17721176147460938	1.9388939211998848
60.0	40.0	1.6064987182617188	-0.0769500732421875	1.608340587546221
60.0	60.0	1.4499282836914062	-0.091888427734375	1.452837055901247
60.0	80.0	1.3255538940429688	-0.1090087890625	1.3300285869504274
60.0	100.0	1.2376213073730469	-0.13425445556640625	1.2448818254369376
60.0	120.0	1.3463821411132812	-0.162139892578125	1.3561099567048498
60.0	140.0	1.2781867980957031	0.072235107421875	1.2802263087323256
60.0	160.0	1.2818984985351562	0.5156097412109375	1.3817080609804293
60.0	180.0	1.5195236206054688	0.5701904296875	1.6229815648013899
60.0	200.0	1.71710205078125	0.7659454345703125	1.8801893153446754
60.0	220.0	1.7715263366699219	1.1785125732421875	2.12772118634117
60.0	240.0	1.8319015502929688	1.49627685546875	2.36531345030151
60.0	260.0	1.5496864318847656	2.321075439453125	2.790863528157594
60.0	280.0	1.5834465026855469	2.177276611328125	2.6921805788437694
60.0	300.0	1.5746536254882812	1.352294921875	2.075628963951
60.0	320.0	1.4282913208007812	0.963592529296875	1.7229412815274898
60.0	340.0	1.622650146484375	0.208831787109375	1.6360330721574852
60.0	360.0	1.6019287109375	-0.150726318359375	1.6090040453560246
60.0	380.0	1.5092926025390625	0.298553466796875	1.5385377254443808
60.0	400.0	1.4901695251464844	0.95404052734375	1.7694062680711966
60.0	420.0	1.40582275390625	1.065216064453125	1.7638091958512851
60.0	440.0	1.3106307983398438	1.110504150390625	1.7178395028615858
60.0	460.0	1.2201004028320312	1.078277587890625	1.628289762154792
60.0	480.0	1.204193115234375	1.09130859375	1.6251263044977369
60.0	500.0	1.282440185546875	1.32196044921875	1.841801362472116
60.0	520.0	1.9384307861328125	2.8018798828125	3.407058084379669
60.0	540.0	2.4939422607421875	3.301025390625	4.13721121402652
60.0	560.0	2.6094207763671875	3.45263671875	4.327791249563396
60.0	580.0	2.5129776000976562	3.3895263671875	4.2194721722570785
60.0	600.0	2.447307586669922	3.4228515625	4.207757982902635
60.0	620.0	2.1954002380371094	3.4912109375	4.124116392064248
60.0	640.0	1.9438133239746094	3.364013671875	3.8852282073287716
60.0	660.0	1.8824958801269531	3.318115234375	3.8149284983189937
60.0	680.0	1.7840690612792969	3.2802734375	3.7340455594679156
60.0	700.0	1.7429313659667969	3.153076171875	3.6027349461370024
60.0	720.0	1.7726593017578125	3.1092529296875	3.579074570455161
60.0	740.0	1.7013015747070312	3.0892333984375	3.5267251151914762
60.0	760.0	0.8870620727539062	1.6224365234375	1.8491023209931943
60.0	780.0	-1.8407974243164062	-2.0247802734375	2.736470411510337
60.0	800.0	-1.9858894348144531	-2.156494140625	2.931590664785523
80.0	0.0	1.720550537109375	-0.2568929195404053	1.739622982964226
80.0	20.0	1.3407058715820312	-0.04031562805175781	1.3413118891442593
80.0	40.0	1.1742401123046875	-0.028331756591796875	1.1745818531617547
80.0	60.0	1.0321731567382812	-0.0190582275390625	1.0323490889849223
80.0	80.0	1.0361709594726562	-0.108673095703125	1.0418541639712275
80.0	100.0	1.1609954833984375	-0.27597808837890625	1.1933458919093185
80.0	120.0	1.2135238647460938	-0.25957489013671875	1.240975138307688
80.0	140.0	1.1272735595703125	0.0908355712890625	1.1309273978101924
80.0	160.0	1.0964279174804688	0.6466522216796875	1.2729152658499439
80.0	180.0	1.107208251953125	0.958984375	1.4647734106977897
80.0	200.0	0.8040618896484375	1.804229736328125	1.9752874382822545
80.0	220.0	0.674041748046875	2.381683349609375	2.475226829184877
80.0	240.0	1.0616607666015625	2.6577301025390625	2.8619316695692287
80.0	260.0	1.2385406494140625	2.812103271484375	3.0727687432906716
80.0	280.0	1.7517318725585938	2.2493896484375	2.851020579342671
80.0	300.0	2.2977447509765625	1.303619384765625	2.6417900069795577
80.0	320.0	2.8727264404296875	0.437957763671875	2.9059188227313393
80.0	340.0	2.8650588989257812	-0.1661376953125	2.869871813882557
80.0	360.0	3.0504989624023438	-0.15234375	3.0543006626365123
80.0	380.0	2.6689224243164062	0.300140380859375	2.685745921572138
80.0	400.0	1.75006103515625	0.90460205078125	1.97003007516378
80.0	420.0	1.2756423950195312	1.024139404296875	1.635886621806268
80.0	440.0	0.797576904296875	1.044708251953125	1.314360776182377
80.0	460.0	0.3757171630859375	1.12445068359375	1.1855600897768939
80.0	480.0	0.212371826171875	1.03594970703125	1.0574940132453279
80.0	500.0	0.4530029296875	1.16217041015625	1.2473378518060791
80.0	520.0	1.37493896484375	1.2227783203125	1.8400119504155026
80.0	540.0	2.1709747314453125	0.9884033203125	2.3853872658708526
80.0	560.0	2.2292938232421875	1.1881103515625	2.5261348257438154
80.0	580.0	2.2043380737304688	1.939453125	2.9360832357700657
80.0	600.0	2.26861572265625	2.7496337890625	3.5647024098846374
80.0	620.0	2.0454254150390625	3.410888671875	3.977175714047963
80.0	640.0	1.7546539306640625	3.251953125	3.6951332240654207
80.0	660.0	1.6052322387695312	3.26025390625	3.634009641374583
80.0	680.0	1.4318161010742188	3.31494140625	3.610946395914249
80.0	700.0	1.34027099609375	3.2373046875	3.503779100154518
80.0	720.0	1.375396728515625	3.20556640625	3.488176048551739
80.0	740.0	1.3746414184570312	2.6416015625	2.977868003176098
80.0	760.0	-0.9572372436523438	-1.959228515625	2.1805686224178493
80.0	780.0	-1.90985107421875	-1.9007568359375	2.694514367201936
80.0	800.0	-2.000457763671875	-1.912841796875	2.767814120223224
100.0	0.0	1.0892333984375	-0.05092167854309082	1.0904230434181734
100.0	20.0	0.9403457641601562	-0.04742431640625	0.9415408764151179
100.0	40.0	0.8866043090820312	-0.08683395385742188	0.8908464157335645
100.0	60.0	0.9354324340820312	-0.21808242797851562	0.9605174564398287
100.0	80.0	1.1272659301757812	-0.4178314208984375	1.2022111185748852
100.0	100.0	1.2903671264648438	-0.564849853515625	1.4085817967295193
100.0	120.0	1.3884429931640625	-0.5830001831054688	1.5058762096425427
100.0	140.0	1.1842498779296875	-0.108001708984375	1.1891644724427421
100.0	160.0	1.1542205810546875	0.3423614501953125	1.2039254596153608
100.0	180.0	0.395538330078125	1.73101806640625	1.775633440996712
100.0	200.0	0.8299331665039062	2.08367919921875	2.242879414083622
100.0	220.0	1.4960784912109375	2.34197998046875	2.7790503919109493
100.0	240.0	1.9424209594726562	2.828338623046875	3.431107481618343
100.0	260.0	1.4235992431640625	2.879608154296875	3.2122854679231647
100.0	280.0	0.54351806640625	2.910308837890625	2.960626524979851
100.0	300.0	0.44220733642578125	2.284454345703125	2.3268603279936415
100.0	320.0	0.48210906982421875	1.748992919921875	1.8142230814162903
100.0	340.0	0.5514373779296875	1.16595458984375	1.2897803252320437
100.0	360.0	1.6243133544921875	0.3980712890625	1.6723799283528678
100.0	380.0	2.8573760986328125	0.284759521484375	2.871530280897989
100.0	400.0	1.9471511840820312	0.794677734375	2.103071666677919
100.0	420.0	1.4167556762695312	0.87054443359375	1.6628422225523984
100.0	440.0	0.9228134155273438	0.832275390625	1.242685368754794
100.0	460.0	0.259063720703125	0.97247314453125	1.006388606960077
100.0	480.0	0.13455963134765625	0.95257568359375	0.9620326020268322
100.0	500.0	0.3696136474609375	1.08868408203125	1.1497161731738854
100.0	520.0	0.9708938598632812	1.05908203125	1.4367635978256295
100.0	540.0	1.2033004760742188	0.8719482421875	1.4860100177234044
100.0	560.0	1.5890045166015625	0.9451904296875	1.8488700068293082
100.0	580.0	0.9246139526367188	1.1885986328125	1.5058810282802026
100.0	600.0	0.87384033203125	1.339111328125	1.5990047138758492
100.0	620.0	1.027008056640625	1.2728271484375	1.6354921272217395
100.0	640.0	1.1964187622070312	1.0308837890625	1.5792844079243173
100.0	660.0	1.3791275024414062	1.617431640625	2.125577046377089
100.0	680.0	1.2724533081054688	1.58837890625	2.0352112841492644
100.0	700.0	1.1679153442382812	1.647216796875	2.0192447665437587
100.0	720.0	1.3071670532226562	1.752685546875	2.1864565697162432
100.0	740.0	-1.6070632934570312	-2.525634765625	2.9935736834944633
100.0	760.0	-1.788238525390625	-1.7857666015625	2.527203865727361
100.0	780.0	-1.8843460083007812	-1.78466796875	2.595341911517891
100.0	800.0	-1.9682998657226562	-1.7972412109375	2.6653855878082475
120.0	0.0	0.7626190185546875	0.06466436386108398	0.7653556346005911
120.0	20.0	0.7208709716796875	-0.017560958862304688	0.721084839035311
120.0	40.0	0.7486038208007812	-0.11556625366210938	0.7574716097009995
120.0	60.0	0.9234237670898438	-0.3810005187988281	0.9989358582768837
120.0	80.0	1.2424697875976562	-0.7640228271484375	1.4585822066297314
120.0	100.0	1.52001953125	-1.0039291381835938	1.821629240508486
120.0	120.0	1.8450088500976562	-1.2716064453125	2.2407678614035342
120.0	140.0	1.8476028442382812	-1.02734375	2.114017845407519
120.0	160.0	0.7000274658203125	0.8421478271484375	1.095103381272126
120.0	180.0	-0.05554962158203125	2.2483062744140625	2.2489924108425865
120.0	200.0	1.8988418579101562	2.235015869140625	2.9327284798736684
120.0	220.0	3.5185165405273438	2.4697723388671875	4.298806119354303
120.0	240.0	3.2964859008789062	3.022064208984375	4.472101449868704
120.0	260.0	1.3010635375976562	2.94464111328125	3.219266626872084
120.0	280.0	-0.161895751953125	2.978363037109375	2.982759899039788
120.0	300.0	-0.18094635009765625	2.382659912109375	2.389520838659232
120.0	320.0	-0.21021270751953125	1.779388427734375	1.791762417051352
120.0	340.0	-0.5239105224609375	0.90704345703125	1.0474779560871406
120.0	360.0	0.6773147583007812	0.37249755859375	0.7729875244597094
120.0	380.0	3.2487564086914062	0.049285888671875	3.2491302377460434
120.0	400.0	2.4852142333984375	0.539093017578125	2.543012203566407
120.0	420.0	1.6896820068359375	0.652587890625	1.811324443388182
120.0	440.0	1.0279922485351562	0.58428955078125	1.1824391494705009
120.0	460.0	0.27510833740234375	0.8121337890625	0.8574648031524648
120.0	480.0	0.20623779296875	0.895965576171875	0.919395638957256
120.0	500.0	0.5426559448242188	0.9908447265625	1.1297117980307105
120.0	520.0	0.48779296875	0.7369384765625	0.883753528196746
120.0	540.0	0.27637481689453125	0.530517578125	0.5981905550182994
120.0	560.0	0.16648101806640625	0.4000244140625	0.4332845037876078
120.0	580.0	0.2577056884765625	0.991455078125	1.0244000165038212
120.0	600.0	0.4792327880859375	1.23193359375	1.3218640038167357
120.0	620.0	0.69268798828125	1.169921875	1.3596079739074205
120.0	640.0	0.7800827026367188	1.1727294921875	1.4084826888532778
120.0	660.0	1.1716384887695312	0.795654296875	1.416263573104174
120.0	680.0	0.6019821166992188	-0.19091796875	0.6315315824385174
120.0	700.0	0.23113250732421875	-0.2490234375	0.33975713144288294
120.0	720.0	-0.31291961669921875	-0.7996826171875	0.8587263677953738
120.0	740.0	-1.2724456787109375	-2.006103515625	2.3756197761159346
120.0	760.0	-1.6506271362304688	-1.720703125	2.3844054158731405
120.0	780.0	-1.7944793701171875	-1.7203369140625	2.4859033182451533
120.0	800.0	-1.8757858276367188	-1.72802734375	2.550421724325303
140.0	0.0	0.631591796875	0.02079916000366211	0.6319341761106525
140.0	20.0	0.68792724609375	-0.1949138641357422	0.7150072099989324
140.0	40.0	0.653289794921875	-0.24199676513671875	0.6966706470676812
140.0	60.0	0.8318328857421875	-0.512176513671875	0.9768678165234289
140.0	80.0	1.2266845703125	-0.9449539184570312	1.5484485600271196
140.0	100.0	1.6018524169921875	-1.2541656494140625	2.034419485257136
140.0	120.0	2.2455596923828125	-1.86090087890625	2.9164173935101343
140.0	140.0	0.704986572265625	0.175079345703125	0.7264012970573976
140.0	160.0	-0.070709228515625	1.269622802734375	1.2715902863030861
140.0	180.0	0.3005218505859375	2.055419921875	2.0772733180590914
140.0	200.0	3.3624267578125	2.3649444580078125	4.110824247169337
140.0	220.0	4.860260009765625	2.697662353515625	5.558732727529038
140.0	240.0	4.445159912109375	3.1142120361328125	5.427500644884227
140.0	260.0	0.7548370361328125	2.919342041015625	3.015350212422936
140.0	280.0	-0.9813079833984375	2.962310791015625	3.1206170192526232
140.0	300.0	-1.1732025146484375	2.27093505859375	2.5560810199850112
140.0	320.0	-1.63970947265625	1.48175048828125	2.210029788088921
140.0	340.0	-3.0112152099609375	-0.171234130859375	3.0160799339989746
140.0	360.0	-0.5174560546875	-0.06109619140625	0.5210503940475452
140.0	380.0	2.6863250732421875	-0.3662109375	2.711171859155054
140.0	400.0	1.69219970703125	0.08685302734375	1.694427129396665
140.0	420.0	1.0668182373046875	0.30450439453125	1.1094251113683715
140.0	440.0	0.5738372802734375	0.15765380859375	0.5950999475682471
140.0	460.0	0.22589111328125	0.66729736328125	0.7044945465378359
140.0	480.0	0.3764190673828125	0.800048828125	0.8841772682406691
140.0	500.0	0.2610015869140625	0.71649169921875	0.7625497907815795
140.0	520.0	0.01708984375	0.2021484375	0.20286954809209493
140.0	540.0	-0.392547607421875	0.0560302734375	0.39652618530699774
140.0	560.0	-0.8989105224609375	0.0062255859375	0.8989320804773077
140.0	580.0	-0.5121917724609375	0.8197021484375	0.9665671336900143
140.0	600.0	0.304443359375	0.2237548828125	0.37782536528133076
140.0	620.0	0.5617828369140625	0.08740234375	0.5685412258967728
140.0	640.0	0.7201385498046875	0.022216796875	0.7204811704535958
140.0	660.0	1.041900634765625	-0.201416015625	1.061190531467023
140.0	680.0	0.7845916748046875	-1.6383056640625	1.8164882452336688
140.0	700.0	-0.1269378662109375	-0.892578125	0.9015591667254577
140.0	720.0	-0.6550750732421875	-0.91357421875	1.124162445889352
140.0	740.0	-1.0523834228515625	-1.7596435546875	2.0503307802025583
140.0	760.0	-1.4076385498046875	-1.620361328125	2.146396310232399
140.0	780.0	-1.6072845458984375	-1.62548828125	2.285951828881139
140.0	800.0	-1.704315185546875	-1.635009765625	2.3617678093696672
160.0	0.0	0.795379638671875	-0.3670952320098877	0.8760066660580819
160.0	20.0	0.7068939208984375	-0.4532318115234375	0.8397131000407122
160.0	40.0	0.7102813720703125	-0.5212554931640625	0.8810260590151665
160.0	60.0	1.00213623046875	-0.8797760009765625	1.3335227168340358
160.0	80.0	1.2392120361328125	-1.1602630615234375	1.6976032641439434
160.0	100.0	1.5579376220703125	-1.3686065673828125	2.0737052757191567
160.0	120.0	1.4037628173828125	-1.0877304077148438	1.7758680940131877
160.0	140.0	0.45416259765625	0.08770751953125	0.462554076938251
160.0	160.0	0.1661224365234375	0.893951416015625	0.9092556285846267
160.0	180.0	2.4234161376953125	1.852020263671875	3.0500696440398385
160.0	200.0	4.189422607421875	2.4846038818359375	4.870782096666994
160.0	220.0	5.3284149169921875	2.77655029296875	6.0084304986418635
160.0	240.0	4.6488800048828125	3.16815185546875	5.625768523420538
160.0	260.0	0.124267578125	2.8477783203125	2.850488342830915
160.0	280.0	-2.751556396484375	2.470855712890625	3.698133388205233
160.0	300.0	-3.2684783935546875	1.88543701171875	3.773304087175159
160.0	320.0	-3.8930206298828125	0.889068603515625	3.9932508819820467
160.0	340.0	-4.544189453125	-0.74603271484375	4.605021454619905
160.0	360.0	-3.2757720947265625	-0.520538330078125	3.3168724681045205
160.0	380.0	1.2485504150390625	-0.9046630859375	1.5418474107226616
160.0	400.0	0.58251953125	-0.425323486328125	0.7212690706733725
160.0	420.0	0.2515411376953125	-0.224273681640625	0.33700389942802234
160.0	440.0	0.525787353515625	-0.2984619140625	0.6045923049980176
160.0	460.0	0.485321044921875	0.405609130859375	0.632499236110652
160.0	480.0	0.36688232421875	0.305694580078125	0.47754771082405284
160.0	500.0	0.2921142578125	-0.173126220703125	0.3395635844908798
160.0	520.0	-0.0077056884765625	-0.6185302734375	0.6185782705475245
160.0	540.0	-0.5694732666015625	-0.77685546875	0.9632259447817196
160.0	560.0	-1.110015869140625	-0.613525390625	1.2682857070414284
160.0	580.0	-0.7411346435546875	0.770263671875	1.0689184646582224
160.0	600.0	0.0312347412109375	-0.096923828125	0.10183239915134465
160.0	620.0	0.36480712890625	-0.3787841796875	0.525891334861446
160.0	640.0	0.4753570556640625	-0.439453125	0.6473664954582313
160.0	660.0	0.55926513671875	-0.632568359375	0.8443460324010655
160.0	680.0	0.2946319580078125	-2.47998046875	2.4974208928534627
160.0	700.0	-0.1840972900390625	-1.6680908203125	1.678218935958761
160.0	720.0	-0.6077423095703125	-1.3671875	1.4961792589787186
160.0	740.0	-0.6822967529296875	-1.5377197265625	1.6822933205947899
160.0	760.0	-0.5551605224609375	-1.3865966796875	1.4936042172608848
160.0	780.0	-0.6268310546875	-1.3800048828125	1.515694773926131
160.0	800.0	-0.649383544921875	-1.3743896484375	1.5200808840806648
180.0	0.0	0.9268035888671875	-0.8172487020492554	1.2356619009010075
180.0	20.0	0.655426025390625	-0.6726226806640625	0.939150970453133
180.0	40.0	0.7541656494140625	-0.7939224243164062	1.0950244940587286
180.0	60.0	0.9633331298828125	-1.0592918395996094	1.4318204917419433
180.0	80.0	0.930419921875	-1.1025772094726562	1.442691142923665
180.0	100.0	1.399658203125	-1.55206298828125	2.089962345394679
180.0	120.0	0.6845550537109375	-0.8773193359375	1.1127914623913147
180.0	140.0	-0.0652313232421875	0.0253143310546875	0.06997100034066304
180.0	160.0	1.220367431640625	0.9374542236328125	1.5388687694589602
180.0	180.0	2.994110107421875	1.771392822265625	3.4788687624197623
180.0	200.0	3.7884979248046875	2.5050506591796875	4.541805294297193
180.0	220.0	4.2398681640625	2.7214202880859375	5.038115762171058
180.0	240.0	3.641448974609375	3.1891021728515625	4.840508579020414
180.0	260.0	0.0903472900390625	2.667083740234375	2.668613555807582
180.0	280.0	-3.4138946533203125	1.629241943359375	3.7827378991902743
180.0	300.0	-4.2360992431640625	0.868682861328125	4.32425100005774
180.0	320.0	-4.81396484375	-0.049530029296875	4.814219639844355
180.0	340.0	-4.97454833984375	-1.099365234375	5.094578991829905
180.0	360.0	-3.482391357421875	-0.579803466796875	3.5303288269446296
180.0	380.0	0.3284912109375	-1.129364013671875	1.1761673142203162
180.0	400.0	-0.203948974609375	-0.89599609375	0.9189146773555608
180.0	420.0	-0.4697113037109375	-0.565216064453125	0.7349135380095455
180.0	440.0	-0.53326416015625	-0.586212158203125	0.7924742007991908
180.0	460.0	-0.63214111328125	0.0595703125	0.6349417368796966
180.0	480.0	-0.42999267578125	-0.388580322265625	0.5795587701670782
180.0	500.0	-0.4910125732421875	-0.839752197265625	0.9727677522894967
180.0	520.0	-0.4533843994140625	-1.033935546875	1.128973041628433
180.0	540.0	-0.5465240478515625	-1.22021484375	1.3370163797754664
180.0	560.0	-0.5768585205078125	-1.3497314453125	1.4678353883006883
180.0	580.0	-1.072357177734375	0.1304931640625	1.0802677364919664
180.0	600.0	-0.570159912109375	-0.3548583984375	0.6715704045877824
180.0	620.0	-0.300537109375	-0.6676025390625	0.732130933832315
180.0	640.0	-0.3079376220703125	-0.699462890625	0.7642472861893586
180.0	660.0	-0.2318878173828125	-0.7930908203125	0.8262959573388452
180.0	680.0	-0.5713958740234375	-2.6361083984375	2.697324736319995
180.0	700.0	-0.5295867919921875	-1.9677734375	2.0377915672568534
180.0	720.0	-0.325592041015625	-1.7994384765625	1.8286577066543348
180.0	740.0	-0.5472259521484375	-1.4659423828125	1.564750239632752
180.0	760.0	-0.492919921875	-1.275634765625	1.36755771529117
180.0	780.0	-0.5593109130859375	-1.2685546875	1.386383674411686
180.0	800.0	-0.6355438232421875	-1.2572021484375	1.408713311251499
200.0	0.0	0.62628173828125	-0.8785392045974731	1.0789160994810232
200.0	20.0	0.57379150390625	-0.8373527526855469	1.015084391755217
200.0	40.0	0.5540618896484375	-0.9104957580566406	1.0658269573434207
200.0	60.0	0.565399169921875	-1.013214111328125	1.160292659953853
200.0	80.0	0.43878173828125	-0.9620285034179688	1.0573685522265792
200.0	100.0	0.5569610595703125	-1.3275680541992188	1.439667517313628
200.0	120.0	-1.4901275634765625	-0.9316253662109375	1.7573861210332407
200.0	140.0	0.5623779296875	0.205718994140625	0.5988232129350274
200.0	160.0	1.7783660888671875	0.8633575439453125	1.976859174225635
200.0	180.0	2.747314453125	1.4175262451171875	3.0914587753915708
200.0	200.0	3.1190032958984375	2.266265869140625	3.855404330217134
200.0	220.0	2.87127685546875	2.3878631591796875	3.734450595163646
200.0	240.0	2.224151611328125	2.837615966796875	3.605400777333091
200.0	260.0	-0.140411376953125	2.584625244140625	2.5884364020440715
200.0	280.0	-3.9433135986328125	0.56475830078125	3.983550435913142
200.0	300.0	-4.2204742431640625	-0.237060546875	4.227126747578779
200.0	320.0	-4.392547607421875	-0.790191650390625	4.463056948753253
200.0	340.0	-3.39459228515625	-1.43927001953125	3.687106585327283
200.0	360.0	-1.2189178466796875	-1.20733642578125	1.7156403941305678
200.0	380.0	-0.0319671630859375	-1.43341064453125	1.4337670575694144
200.0	400.0	-0.582550048828125	-1.10552978515625	1.2496242096155448
200.0	420.0	-1.1182861328125	-0.630523681640625	1.2837928134829173
200.0	440.0	-0.9700164794921875	-0.532623291015625	1.1066252936828855
200.0	460.0	-0.927978515625	-0.09844970703125	0.9331861927161789
200.0	480.0	-0.6302032470703125	-0.869354248046875	1.0737471495725206
200.0	500.0	-0.516143798828125	-1.30413818359375	1.4025622349742395
200.0	520.0	-0.552398681640625	-1.441650390625	1.543858851147836
200.0	540.0	-0.7144775390625	-1.6304931640625	1.7801646305550924
200.0	560.0	-0.6423797607421875	-1.7244873046875	1.8402467826461615
200.0	580.0	-0.8327789306640625	-0.297607421875	0.8843590475101522
200.0	600.0	-0.2082977294921875	-0.6219482421875	0.6559020964074758
200.0	620.0	0.1414031982421875	-0.9384765625	0.9490696090566465
200.0	640.0	0.202606201171875	-0.9822998046875	1.0029766592709917
200.0	660.0	0.3048248291015625	-1.081298828125	1.1234435153318991
200.0	680.0	-0.0165863037109375	-2.68408203125	2.6841332783507448
200.0	700.0	-0.0614013671875	-2.248779296875	2.2496174016810313
200.0	720.0	-0.1675872802734375	-1.990478515625	1.9975210180806988
200.0	740.0	-0.59521484375	-1.634033203125	1.7390644666415573
200.0	760.0	-0.6609344482421875	-1.22705078125	1.3937316688083974
200.0	780.0	-0.71600341796875	-1.2108154296875	1.4066751221629883
200.0	800.0	-0.849639892578125	-1.2000732421875	1.4703957745024248
220.0	0.0	0.25103759765625	-0.8121099472045898	0.8500249653896426
220.0	20.0	0.22955322265625	-0.8560714721679688	0.8863143051376883
220.0	40.0	0.1478118896484375	-0.9108428955078125	0.9227584380641001
220.0	60.0	0.0920867919921875	-0.9620170593261719	0.966414403707844
220.0	80.0	-0.2738037109375	-0.8863372802734375	0.927664943029357
220.0	100.0	-1.2904052734375	-0.9699783325195312	1.6143121554620963
220.0	120.0	-1.7894439697265625	-0.5626449584960938	1.8758142418991892
220.0	140.0	0.7381744384765625	0.187408447265625	0.7615926914871892
220.0	160.0	1.74114990234375	0.618255615234375	1.847658785652937
220.0	180.0	2.1809539794921875	1.09197998046875	2.439053205325243
220.0	200.0	2.2959136962890625	1.7131805419921875	2.864647844023476
220.0	220.0	1.9317779541015625	1.794891357421875	2.636930232088168
220.0	240.0	1.1348876953125	2.022674560546875	2.3193064607453695
220.0	260.0	-0.6977081298828125	1.802337646484375	1.9326711118137527
220.0	280.0	-4.548492431640625	-1.13336181640625	4.687567856317359
220.0	300.0	-4.116424560546875	-1.180267333984375	4.282287022415022
220.0	320.0	-4.11236572265625	-1.490020751953125	4.373981444648459
220.0	340.0	-3.1005706787109375	-1.828155517578125	3.5994014961008927
220.0	360.0	-1.6919708251953125	-1.6395263671875	2.3560161251602563
220.0	380.0	-0.9546661376953125	-1.839080810546875	2.0721017499591654
220.0	400.0	-1.12939453125	-1.517669677734375	1.8917857325637513
220.0	420.0	-1.1841888427734375	-0.968780517578125	1.5299800347024248
220.0	440.0	-0.966766357421875	-0.72393798828125	1.2077762212924479
220.0	460.0	-0.8650665283203125	-0.547088623046875	1.0235458269601239
220.0	480.0	-0.6688690185546875	-1.127471923828125	1.3109457284735337
220.0	500.0	-0.630767822265625	-1.446502685546875	1.5780488157531884
220.0	520.0	-0.6590118408203125	-1.515625	1.6526995331778782
220.0	540.0	-0.8004150390625	-1.6776123046875	1.8587757475274764
220.0	560.0	-0.55877685546875	-1.6951904296875	1.784909568328781
220.0	580.0	0.31134033203125	-0.261474609375	0.40657320828743476
220.0	600.0	0.403472900390625	-1.071044921875	1.1445206883337007
220.0	620.0	0.3906707763671875	-1.4072265625	1.4604486480917114
220.0	640.0	0.354461669921875	-1.4716796875	1.5137649018404087
220.0	660.0	0.138946533203125	-1.6083984375	1.6143889472000261
220.0	680.0	0.121246337890625	-2.727294921875	2.7299886932617596
220.0	700.0	0.0625	-2.472412109375	2.4732019506267857
220.0	720.0	-0.1697235107421875	-2.147705078125	2.1544008848639487
220.0	740.0	-0.2989501953125	-2.096435546875	2.1176433178130973
220.0	760.0	-0.8128814697265625	-1.7823486328125	1.9589647604572686
220.0	780.0	-0.9154205322265625	-1.7733154296875	1.9956558731378828
220.0	800.0	-1.0593414306640625	-1.6788330078125	1.9851157484746698
240.0	0.0	-0.0962982177734375	-0.7358266115188599	0.7421011716509195
240.0	20.0	-0.1530609130859375	-0.8074131011962891	0.8217928930686307
240.0	40.0	-0.2405853271484375	-0.8556137084960938	0.8887947557257295
240.0	60.0	-0.4161529541015625	-0.9039306640625	0.995125080901858
240.0	80.0	-1.13916015625	-0.84124755859375	1.4161155731180521
240.0	100.0	-2.19549560546875	-0.7605972290039062	2.3235122333228664
240.0	120.0	-1.046966552734375	-0.3847808837890625	1.115435023241602
240.0	140.0	0.6115875244140625	0.0796051025390625	0.6167465219757434
240.0	160.0	1.3699493408203125	0.354522705078125	1.4150786355640876
240.0	180.0	1.660614013671875	0.7801055908203125	1.8347216778662978
240.0	200.0	1.55621337890625	1.275665283203125	2.0122430259430684
240.0	220.0	0.962188720703125	1.4896240234375	1.7733546925109036
240.0	240.0	0.235565185546875	1.1472320556640625	1.171167087218952
240.0	260.0	-1.1977386474609375	0.704925537109375	1.3897833933712465
240.0	280.0	-1.446197509765625	0.135406494140625	1.4525226868822911
240.0	300.0	-1.63275146484375	-0.62017822265625	1.7465675978348152
240.0	320.0	-1.9061737060546875	-0.892608642578125	2.104815523141975
240.0	340.0	-1.6893310546875	-1.168609619140625	2.0541392003171492
240.0	360.0	-1.518402099609375	-1.54931640625	2.1693146988792504
240.0	380.0	-1.5398101806640625	-2.2611083984375	2.7356217907381293
240.0	400.0	-1.4906463623046875	-2.21600341796875	2.670711089934922
240.0	420.0	-1.0953826904296875	-1.872955322265625	2.1697522618253244
240.0	440.0	-0.909637451171875	-1.72314453125	1.9485038794293552
240.0	460.0	-0.8579864501953125	-1.535125732421875	1.7586221205996904
240.0	480.0	-0.8378448486328125	-1.4849853515625	1.7050411973719997
240.0	500.0	-0.8206024169921875	-1.66168212890625	1.8532608624529432
240.0	520.0	-0.7958831787109375	-1.507568359375	1.704755816046291
240.0	540.0	-0.7806854248046875	-1.5693359375	1.7527934896135025
240.0	560.0	-0.18170166015625	-1.3916015625	1.4034138384867019
240.0	580.0	0.67926025390625	-0.516357421875	0.8532405754898087
240.0	600.0	0.20562744140625	-1.497802734375	1.5118517373606803
240.0	620.0	0.0051116943359375	-1.7581787109375	1.7581861417417761
240.0	640.0	-0.0848541259765625	-1.843505859375	1.8454576874708355
240.0	660.0	-0.1374359130859375	-1.9178466796875	1.9227648106292494
240.0	680.0	0.277099609375	-2.4891357421875	2.5045121154730103
240.0	700.0	0.153900146484375	-2.6456298828125	2.6501024002702978
240.0	720.0	-0.1351165771484375	-2.28857421875	2.292559365457628
240.0	740.0	-0.339874267578125	-2.30859375	2.3334780093887386
240.0	760.0	-0.781890869140625	-2.209716796875	2.3439713423241746
240.0	780.0	-0.9774017333984375	-1.9927978515625	2.219584966979725
240.0	800.0	-1.0359344482421875	-2.00537109375	2.2571383220137213
260.0	0.0	-0.305938720703125	-0.7584060430526733	0.8177886199772397
260.0	20.0	-0.28680419921875	-0.8911113739013672	0.9361282654561236
260.0	40.0	-0.406280517578125	-0.9108047485351562	0.9973109589880873
260.0	60.0	-0.4710693359375	-1.0459327697753906	1.1471188596438546
260.0	80.0	-1.23956298828125	-0.8357315063476562	1.4949794488951562
260.0	100.0	-1.609222412109375	-0.5981597900390625	1.716796990344138
260.0	120.0	-0.527557373046875	-0.37168121337890625	0.645339992744085
260.0	140.0	0.281890869140625	-0.1332244873046875	0.31178714874486696
260.0	160.0	0.840179443359375	0.055572509765625	0.8420153210514163
260.0	180.0	1.302825927734375	0.530364990234375	1.4066422504827742
260.0	200.0	1.23382568359375	0.8618927001953125	1.5050531034304242
260.0	220.0	0.74615478515625	1.0503692626953125	1.28841862429362
260.0	240.0	0.212249755859375	0.6253509521484375	0.6603891066752401
260.0	260.0	-0.357818603515625	-0.07794189453125	0.3662090822808639
260.0	280.0	-1.053497314453125	-0.53839111328125	1.18309829786885
260.0	300.0	-1.229034423828125	-0.9130859375	1.5310948841318701
260.0	320.0	-1.553863525390625	-1.224700927734375	1.9784802798948542
260.0	340.0	-1.552337646484375	-1.434539794921875	2.1136831815357624
260.0	360.0	-1.515777587890625	-1.699737548828125	2.277430444788109
260.0	380.0	-1.41339111328125	-2.21478271484375	2.6273440796882817
260.0	400.0	-1.342864990234375	-2.322113037109375	2.6824420476704605
260.0	420.0	-1.278564453125	-2.43731689453125	2.752315517007868
260.0	440.0	-1.2686767578125	-2.40447998046875	2.718651263455583
260.0	460.0	-1.316253662109375	-2.3173828125	2.6651054017968505
260.0	480.0	-1.365386962890625	-2.10382080078125	2.508055725104916
260.0	500.0	-1.261138916015625	-2.088043212890625	2.439343318269831
260.0	520.0	-0.7215576171875	-1.517333984375	1.6801630322860384
260.0	540.0	-0.6160888671875	-1.59521484375	1.7100514290490547
260.0	560.0	-0.547637939453125	-1.5587158203125	1.6521205528716525
260.0	580.0	0.65203857421875	-0.9801025390625	1.1771810775517841
260.0	600.0	0.226287841796875	-1.514892578125	1.5317002678733516
260.0	620.0	-0.089630126953125	-1.795166015625	1.7974021762845873
260.0	640.0	-0.310272216796875	-1.9268798828125	1.9517005229551896
260.0	660.0	-0.3739013671875	-1.938720703125	1.9744468078705428
260.0	680.0	-0.305328369140625	-2.3740234375	2.3935773843352943
260.0	700.0	-0.2391357421875	-2.7110595703125	2.7215859157804596
260.0	720.0	-0.415771484375	-2.3359375	2.3726504022138704
260.0	740.0	-0.600311279296875	-2.428955078125	2.502038449664648
260.0	760.0	-0.897705078125	-2.4046630859375	2.566764298520975
260.0	780.0	-1.186492919921875	-1.9473876953125	2.2803693308057067
260.0	800.0	-1.44781494140625	-1.90185546875	2.3902347852404513
280.0	0.0	-0.471435546875	-0.6547379493713379	0.8068043487762786
280.0	20.0	-0.49346923828125	-0.7759361267089844	0.9195590040133467
280.0	40.0	-0.6456298828125	-0.7577743530273438	0.9955199222951251
280.0	60.0	-0.666412353515625	-0.86651611328125	1.0931402469465108
280.0	80.0	-1.9169921875	-0.682098388671875	2.034727809502982
280.0	100.0	-1.2286376953125	-0.4522705078125	1.3092361126167382
280.0	120.0	-0.556427001953125	-0.3634490966796875	0.6646098512509605
280.0	140.0	-0.203369140625	-0.2613067626953125	0.3311196635490792
280.0	160.0	0.326080322265625	-0.1446990966796875	0.3567438929382974
280.0	180.0	0.774261474609375	0.055084228515625	0.7762184636398733
280.0	200.0	0.949066162109375	0.4217681884765625	1.0385639050495736
280.0	220.0	0.896270751953125	0.4002685546875	0.9815885984862702
280.0	240.0	0.619842529296875	-0.0745849609375	0.6243137652840883
280.0	260.0	0.060028076171875	-0.48736572265625	0.49104858980466
280.0	280.0	-0.38238525390625	-0.96722412109375	1.0400677779983978
280.0	300.0	-0.8260498046875	-1.1629638671875	1.426479315029826
280.0	320.0	-1.046478271484375	-1.352935791015625	1.7104245166916896
280.0	340.0	-1.046905517578125	-1.5277099609375	1.8520013195144271
280.0	360.0	-1.057220458984375	-1.79229736328125	2.0808760023893913
280.0	380.0	-1.0404052734375	-2.125762939453125	2.3667089402266916
280.0	400.0	-1.072418212890625	-2.3011474609375	2.53877144704257
280.0	420.0	-1.1453857421875	-2.46795654296875	2.720793633554128
280.0	440.0	-1.2491455078125	-2.44219970703125	2.743119375585334
280.0	460.0	-1.321502685546875	-2.362457275390625	2.7069491546672424
280.0	480.0	-1.344940185546875	-2.334991455078125	2.6946334069751905
280.0	500.0	-1.196746826171875	-2.2894287109375	2.5833479805123813
280.0	520.0	-0.952117919921875	-2.19384765625	2.3915467949153695
280.0	540.0	-0.822967529296875	-2.3228759765625	2.4643515083624314
280.0	560.0	-0.851043701171875	-2.332275390625	2.482696896324503
280.0	580.0	0.6796875	-1.3701171875	1.5294431029427542
280.0	600.0	-0.13055419921875	-1.4869384765625	1.4926588464936177
280.0	620.0	-0.58123779296875	-1.8121337890625	1.9030675871963132
280.0	640.0	-0.775390625	-1.9652099609375	2.1126478201313774
280.0	660.0	-0.762237548828125	-1.927734375	2.0729606608423974
280.0	680.0	-0.682281494140625	-2.2874755859375	2.3870594030117624
280.0	700.0	-0.62506103515625	-2.7181396484375	2.789083083394709
280.0	720.0	-0.76263427734375	-2.30029296875	2.423418821223503
280.0	740.0	-0.833892822265625	-2.4027099609375	2.5433034414741806
280.0	760.0	-0.970184326171875	-2.344970703125	2.537744121314072
280.0	780.0	-1.13140869140625	-1.732177734375	2.068943046691743
280.0	800.0	-1.05303955078125	-1.6910400390625	1.9921116206734195
300.0	0.0	-0.215911865234375	-0.9782661199569702	1.0018096301217374
300.0	20.0	-0.369293212890625	-1.0553245544433594	1.1180730710906848
300.0	40.0	-0.726654052734375	-0.8267669677734375	1.1007132829927038
300.0	60.0	-1.215057373046875	-0.7900199890136719	1.4493088017523164
300.0	80.0	-1.95263671875	-0.586456298828125	2.0388038517341363
300.0	100.0	-0.992950439453125	-0.36580657958984375	1.058189505183913
300.0	120.0	-0.40972900390625	-0.366485595703125	0.5497176989145267
300.0	140.0	-0.28076171875	-0.341033935546875	0.4417366725890485
300.0	160.0	-0.124359130859375	-0.2260284423828125	0.2579807167097951
300.0	180.0	-0.03729248046875	-0.20196533203125	0.20537946450900382
300.0	200.0	-0.017242431640625	-0.07672119140625	0.07863486923544843
300.0	220.0	0.03338623046875	0.0221099853515625	0.040043624176125704
300.0	240.0	0.133697509765625	-0.34893798828125	0.3736746496396232
300.0	260.0	0.262603759765625	-0.647186279296875	0.6984345457902085
300.0	280.0	0.298492431640625	-0.980712890625	1.0251319454513046
300.0	300.0	0.091583251953125	-1.151397705078125	1.155034271048908
300.0	320.0	-0.176300048828125	-1.289215087890625	1.3012137603259624
300.0	340.0	-0.36346435546875	-1.4559326171875	1.5006152483187545
300.0	360.0	-0.602569580078125	-1.692779541015625	1.7968285041474041
300.0	380.0	-0.753265380859375	-2.0030517578125	2.140005859449213
300.0	400.0	-0.900238037109375	-2.15576171875	2.33618002548744
300.0	420.0	-1.0220947265625	-2.357330322265625	2.5693742192097724
300.0	440.0	-1.120574951171875	-2.348236083984375	2.6019033278198718
300.0	460.0	-1.218231201171875	-2.270782470703125	2.576924579564031
300.0	480.0	-1.199676513671875	-2.28179931640625	2.577951096861214
300.0	500.0	-1.013763427734375	-2.194061279296875	2.416944596949129
300.0	520.0	-0.70892333984375	-2.1602783203125	2.2736258977649366
300.0	540.0	-0.6590576171875	-2.302734375	2.3951915465322404
300.0	560.0	-0.83111572265625	-2.29833984375	2.4439966002053266
300.0	580.0	-0.385528564453125	-2.03759765625	2.073749378002265
300.0	600.0	-0.947052001953125	-1.5513916015625	1.8176147545071482
300.0	620.0	-1.06182861328125	-1.8436279296875	2.127544111671154
300.0	640.0	-1.13665771484375	-1.9630126953125	2.2683495327378145
300.0	660.0	-1.0361328125	-1.9075927734375	2.170825049240526
300.0	680.0	-0.875732421875	-2.208251953125	2.375559715772986
300.0	700.0	-0.92047119140625	-2.659423828125	2.814214332954736
300.0	720.0	-0.941864013671875	-2.2115478515625	2.403757833060727
300.0	740.0	-1.019195556640625	-2.2674560546875	2.4859840189781988
300.0	760.0	-1.09619140625	-2.216796875	2.473019204160396
300.0	780.0	-1.273895263671875	-1.488525390625	1.959213357789535
300.0	800.0	-1.13690185546875	-1.583740234375	1.949558657477755
320.0	0.0	-0.290771484375	-1.1866395473480225	1.221745256367284
320.0	20.0	-0.575927734375	-1.1801128387451172	1.3131485321140863
320.0	40.0	-1.090240478515625	-0.730224609375	1.3121936904020117
320.0	60.0	-2.580230712890625	-0.73870849609375	2.6838928395048027
320.0	80.0	-1.37713623046875	-0.486053466796875	1.4603945254125472
320.0	100.0	-0.776458740234375	-0.32470703125	0.8416191724465057
320.0	120.0	-0.492095947265625	-0.374267578125	0.6182512768695312
320.0	140.0	-0.400848388671875	-0.4260101318359375	0.584947914884489
320.0	160.0	-0.404754638671875	-0.389617919921875	0.561808188842641
320.0	180.0	-0.31549072265625	-0.43994140625	0.5413712561776719
320.0	200.0	-0.15216064453125	-0.3573760986328125	0.38842056796489954
320.0	220.0	0.007354736328125	-0.2513427734375	0.2514503567420629
320.0	240.0	0.3624267578125	-0.267791748046875	0.4506279786037275
320.0	260.0	0.69140625	-0.575103759765625	0.8993258236232406
320.0	280.0	1.01519775390625	-0.87945556640625	1.3431561982209042
320.0	300.0	0.951446533203125	-1.029205322265625	1.4016112517114487
320.0	320.0	0.78057861328125	-1.18804931640625	1.4215358418715431
320.0	340.0	0.422210693359375	-1.39666748046875	1.4590894148700861
320.0	360.0	0.019378662109375	-1.698974609375	1.6990851231901487
320.0	380.0	-0.30596923828125	-1.980133056640625	2.0036327250210686
320.0	400.0	-0.637664794921875	-2.10821533203125	2.202541322403371
320.0	420.0	-0.7984619140625	-2.270477294921875	2.4067838654445284
320.0	440.0	-0.794219970703125	-2.28289794921875	2.4171074466003466
320.0	460.0	-0.888763427734375	-2.244842529296875	2.4143774377296823
320.0	480.0	-0.852447509765625	-2.228424072265625	2.3859045669847165
320.0	500.0	-0.724639892578125	-2.0081787109375	2.13492030506486
320.0	520.0	-0.814239501953125	-1.9794921875	2.1404147464719094
320.0	540.0	-0.95294189453125	-2.0457763671875	2.256833888192858
320.0	560.0	-1.15228271484375	-2.0516357421875	2.353075577525919
320.0	580.0	-1.446746826171875	-2.0595703125	2.516923966108182
320.0	600.0	-1.84979248046875	-1.6007080078125	2.446221238374361
320.0	620.0	-1.46551513671875	-1.91796875	2.4137810053789757
320.0	640.0	-1.401397705078125	-2.0230712890625	2.4610430651305637
320.0	660.0	-1.14434814453125	-1.9508056640625	2.261675355755208
320.0	680.0	-1.030364990234375	-2.1966552734375	2.4263030320678127
320.0	700.0	-0.832550048828125	-2.5687255859375	2.700276045083848
320.0	720.0	-0.83892822265625	-2.15087890625	2.3086967388811312
320.0	740.0	-0.991241455078125	-2.1705322265625	2.3861621421881125
320.0	760.0	-0.97027587890625	-2.091796875	2.3058728168411764
320.0	780.0	-1.136871337890625	-1.423095703125	1.8214493732108115
320.0	800.0	-1.12353515625	-1.546875	1.911845577695728
340.0	0.0	-1.04815673828125	-2.100739002227783	2.3477088625903706
340.0	20.0	-1.57843017578125	-1.7953872680664062	2.390576763492815
340.0	40.0	-2.002685546875	-0.8353424072265625	2.1699185092931685
340.0	60.0	-2.17010498046875	-0.5249671936035156	2.2326993036715055
340.0	80.0	-1.264556884765625	-0.37241363525390625	1.318254918644786
340.0	100.0	-0.855499267578125	-0.26821136474609375	0.8965580477613653
340.0	120.0	-0.675933837890625	-0.35355377197265625	0.7628150646661632
340.0	140.0	-0.719024658203125	-0.4515838623046875	0.8490726964154127
340.0	160.0	-0.719085693359375	-0.449005126953125	0.8477557657865412
340.0	180.0	-0.58551025390625	-0.494964599609375	0.7666891236321475
340.0	200.0	-0.32257080078125	-0.400848388671875	0.5145205070913067
340.0	220.0	-0.017242431640625	-0.274871826171875	0.27541209536246425
340.0	240.0	0.437347412109375	-0.1016693115234375	0.44900936269126646
340.0	260.0	0.767486572265625	-0.4615478515625	0.8955791745513056
340.0	280.0	1.231536865234375	-0.7501220703125	1.4420007527048044
340.0	300.0	1.18609619140625	-0.9423828125	1.5148958843972815
340.0	320.0	0.924560546875	-1.11572265625	1.4490166494928052
340.0	340.0	0.63665771484375	-1.35845947265625	1.5002483743432493
340.0	360.0	0.238372802734375	-1.664520263671875	1.6815020967152343
340.0	380.0	-0.145538330078125	-1.927459716796875	1.932946550062008
340.0	400.0	-0.4007568359375	-2.0882568359375	2.1263637163924556
340.0	420.0	-0.7041015625	-1.99249267578125	2.1132406567537134
340.0	440.0	-0.781494140625	-1.842559814453125	2.0014394224329504
340.0	460.0	-0.72320556640625	-1.83245849609375	1.9700077236364208
340.0	480.0	-0.650970458984375	-1.788299560546875	1.9030969120679258
340.0	500.0	-0.738189697265625	-1.815185546875	1.9595465288512564
340.0	520.0	-0.832611083984375	-1.8895263671875	2.0648368239331716
340.0	540.0	-1.14410400390625	-1.874755859375	2.1962885748496728
340.0	560.0	-1.438934326171875	-1.8472900390625	2.3415833283176664
340.0	580.0	-1.77587890625	-1.785888671875	2.5185599532262772
340.0	600.0	-2.13665771484375	-1.514892578125	2.619199441367443
340.0	620.0	-1.672027587890625	-1.9366455078125	2.558568364847357
340.0	640.0	-1.519989013671875	-2.037841796875	2.5422757110065635
340.0	660.0	-1.290924072265625	-2.0145263671875	2.3926557304486016
340.0	680.0	-0.92279052734375	-2.165771484375	2.35416832021146
340.0	700.0	-0.743988037109375	-2.523193359375	2.630593645578115
340.0	720.0	-0.737396240234375	-2.0992431640625	2.224988781314398
340.0	740.0	-0.816619873046875	-2.025634765625	2.1840476690685446
340.0	760.0	-0.8582763671875	-1.9044189453125	2.0888872257107964
340.0	780.0	-1.053558349609375	-1.4129638671875	1.7625130030751788
340.0	800.0	-1.03271484375	-1.3251953125	1.680072190345867
360.0	0.0	-1.501129150390625	-2.6166279315948486	3.016642249017078
360.0	20.0	-2.474700927734375	-1.8487911224365234	3.0890408375626044
360.0	40.0	-2.586151123046875	-0.8222427368164062	2.7137171461823257
360.0	60.0	-1.69970703125	-0.40976715087890625	1.748403017047301
360.0	80.0	-1.04718017578125	-0.2681121826171875	1.080958122693475
360.0	100.0	-0.97113037109375	-0.24420928955078125	1.0013652554206092
360.0	120.0	-0.90667724609375	-0.33657073974609375	0.9671315791749224
360.0	140.0	-1.0028076171875	-0.4379119873046875	1.0942531817246008
360.0	160.0	-1.010650634765625	-0.467071533203125	1.113360014856326
360.0	180.0	-0.85565185546875	-0.4623870849609375	0.9725954524393932
360.0	200.0	-0.54962158203125	-0.43292236328125	0.6996468080850199
360.0	220.0	-0.170654296875	-0.279510498046875	0.32748894265350814
360.0	240.0	0.32171630859375	0.1335906982421875	0.34835019430455927
360.0	260.0	0.63262939453125	-0.316436767578125	0.707355765297964
360.0	280.0	0.91522216796875	-0.73699951171875	1.175074421904883
360.0	300.0	1.045135498046875	-0.954986572265625	1.4157356965497965
360.0	320.0	0.926971435546875	-1.187774658203125	1.5066800194432077
360.0	340.0	0.797119140625	-1.435150146484375	1.6416622269227192
360.0	360.0	0.69415283203125	-1.6075439453125	1.751012761326394
360.0	380.0	0.359222412109375	-1.691497802734375	1.7292210841927924
360.0	400.0	0.042938232421875	-2.0184326171875	2.0188892792646893
360.0	420.0	-0.4278564453125	-1.54327392578125	1.6014854191630092
360.0	440.0	-0.691680908203125	-1.13360595703125	1.327962704517501
360.0	460.0	-0.784423828125	-1.129852294921875	1.3754588145308122
360.0	480.0	-0.870758056640625	-1.13482666015625	1.4304024405061488
360.0	500.0	-0.9320068359375	-1.521759033203125	1.7844851631127505
360.0	520.0	-0.968994140625	-1.7032470703125	1.959591852170675
360.0	540.0	-1.173309326171875	-1.712158203125	2.0756060530385163
360.0	560.0	-1.335418701171875	-1.693115234375	2.1563817621915393
360.0	580.0	-1.4825439453125	-1.648193359375	2.216862174261314
360.0	600.0	-1.8031005859375	-1.327880859375	2.23929437540102
360.0	620.0	-1.64093017578125	-1.9959716796875	2.583903014415213
360.0	640.0	-1.482391357421875	-2.09716796875	2.5681895618723454
360.0	660.0	-1.479278564453125	-2.1285400390625	2.592093317985039
360.0	680.0	-0.959564208984375	-2.257568359375	2.453034522467007
360.0	700.0	-0.6617431640625	-2.5167236328125	2.6022685985770946
360.0	720.0	-0.57373046875	-2.0780029296875	2.1557511049659532
360.0	740.0	-0.597503662109375	-1.9393310546875	2.0292894238894177
360.0	760.0	-0.337493896484375	-1.338623046875	1.3805121483670886
360.0	780.0	-0.544403076171875	-0.9141845703125	1.0640057039052238
360.0	800.0	-0.51873779296875	-0.808837890625	0.9608889796250081
380.0	0.0	-1.86187744140625	-1.584054946899414	2.444548563971268
380.0	20.0	-1.950225830078125	-1.1279258728027344	2.2529086894150243
380.0	40.0	-1.947021484375	-0.5767173767089844	2.030639208036701
380.0	60.0	-1.3408203125	-0.24561691284179688	1.36313124030173
380.0	80.0	-1.018768310546875	-0.17707061767578125	1.0340420079564547
380.0	100.0	-1.06964111328125	-0.195709228515625	1.0873979093909152
380.0	120.0	-1.09136962890625	-0.28316497802734375	1.1275061293315403
380.0	140.0	-1.141143798828125	-0.3818359375	1.2033319794513848
380.0	160.0	-1.1800537109375	-0.4032440185546875	1.2470495175403011
380.0	180.0	-1.12652587890625	-0.3718414306640625	1.186307972410114
380.0	200.0	-0.8497314453125	-0.3383026123046875	0.9145994678792712
380.0	220.0	-0.50030517578125	-0.1715545654296875	0.5289009716698169
380.0	240.0	-0.040435791015625	0.2487335205078125	0.25199884408320145
380.0	260.0	0.18865966796875	-0.110687255859375	0.21873303117672407
380.0	280.0	-0.5203857421875	0.130157470703125	0.5364161517440261
380.0	300.0	-0.12640380859375	-0.391510009765625	0.41140978424641916
380.0	320.0	-0.107818603515625	-0.69195556640625	0.7003051885747055
380.0	340.0	-0.179718017578125	-1.000396728515625	1.0164114227353884
380.0	360.0	0.00274658203125	-1.147735595703125	1.1477388820445449
380.0	380.0	-0.038665771484375	-1.579742431640625	1.580215552451727
380.0	400.0	-0.307037353515625	-1.959991455078125	1.9838947654634165
380.0	420.0	-0.476348876953125	-1.374237060546875	1.4544537638422952
380.0	440.0	-0.70196533203125	-1.10272216796875	1.3071922227061494
380.0	460.0	-0.86669921875	-1.020263671875	1.3386954455475368
380.0	480.0	-1.011138916015625	-0.991119384765625	1.4158811893444465
380.0	500.0	-1.050750732421875	-1.15057373046875	1.5581710467499652
380.0	520.0	-1.017669677734375	-1.512451171875	1.8229536802360196
380.0	540.0	-1.02557373046875	-1.5667724609375	1.8725857579773852
380.0	560.0	-1.070587158203125	-1.522705078125	1.8613939986625898
380.0	580.0	-1.0804443359375	-1.541259765625	1.8822437749117025
380.0	600.0	-1.179107666015625	-1.3394775390625	1.7845153307578352
380.0	620.0	-1.4605712890625	-1.981201171875	2.4613871239349097
380.0	640.0	-1.497802734375	-2.131103515625	2.604806178088969
380.0	660.0	-1.660675048828125	-2.2130126953125	2.766815282488983
380.0	680.0	-1.084686279296875	-2.332275390625	2.5721688945731955
380.0	700.0	-0.527862548828125	-2.53564453125	2.590006189049238
380.0	720.0	-0.444183349609375	-2.0621337890625	2.1094299258480875
380.0	740.0	-0.066619873046875	-1.658447265625	1.6597847873576324
380.0	760.0	0.000732421875	-0.9705810546875	0.9705813310383128
380.0	780.0	-0.478057861328125	-0.6964111328125	0.8447057385165619
380.0	800.0	-0.675689697265625	-0.5982666015625	0.9024851763525289
400.0	0.0	-2.3988037109375	-1.1000728607177734	2.6390186703574696
400.0	20.0	-1.743927001953125	-0.8279590606689453	1.930491542142834
400.0	40.0	-1.490631103515625	-0.4793281555175781	1.5658022121072934
400.0	60.0	-0.927520751953125	-0.14904403686523438	0.9394194325373388
400.0	80.0	-0.899810791015625	-0.09722137451171875	0.9050477640932066
400.0	100.0	-1.038604736328125	-0.15052032470703125	1.0494551760190256
400.0	120.0	-1.08526611328125	-0.22548675537109375	1.108443419162374
400.0	140.0	-1.17218017578125	-0.3162994384765625	1.214105308148824
400.0	160.0	-1.181060791015625	-0.3370208740234375	1.228205056821529
400.0	180.0	-1.197784423828125	-0.2841796875	1.2310343702565216
400.0	200.0	-1.07806396484375	-0.2506561279296875	1.1068199522791997
400.0	220.0	-0.78363037109375	-0.08612060546875	0.788348474462171
400.0	240.0	-0.57257080078125	0.214599609375	0.6114657097917957
400.0	260.0	-0.584381103515625	0.048492431640625	0.5863896230942021
400.0	280.0	-1.60382080078125	0.43304443359375	1.6612551406948728
400.0	300.0	-2.0828857421875	0.251190185546875	2.097977484226903
400.0	320.0	-2.22674560546875	0.080108642578125	2.228186120163686
400.0	340.0	-2.28570556640625	-0.238250732421875	2.2980890643750245
400.0	360.0	-2.02874755859375	-0.611572265625	2.1189236165048038
400.0	380.0	-0.4144287109375	-1.156036376953125	1.2280762440859385
400.0	400.0	-0.453216552734375	-1.727752685546875	1.7862067590530692
400.0	420.0	-0.547454833984375	-1.174407958984375	1.2957394990424214
400.0	440.0	-0.804779052734375	-1.0806884765625	1.3474260302870118
400.0	460.0	-0.95648193359375	-1.01318359375	1.3933408355228105
400.0	480.0	-1.175018310546875	-0.9747314453125	1.5266857635418716
400.0	500.0	-1.243316650390625	-1.214202880859375	1.7378506636146183
400.0	520.0	-1.138275146484375	-1.52392578125	1.9021093806252174
400.0	540.0	-1.005889892578125	-1.58154296875	1.874324581814312
400.0	560.0	-0.774566650390625	-1.5269775390625	1.712195637390401
400.0	580.0	-0.49053955078125	-1.4296875	1.5115010415269057
400.0	600.0	-0.25433349609375	-1.2769775390625	1.3020588168379292
400.0	620.0	-0.607025146484375	-1.9390869140625	2.0318803086680095
400.0	640.0	-0.814453125	-2.11181640625	2.263427141864507
400.0	660.0	-1.336944580078125	-2.274169921875	2.6380427676141296
400.0	680.0	-1.20379638671875	-2.39306640625	2.67878565126055
400.0	700.0	-0.914642333984375	-2.7034912109375	2.8540209050973497
400.0	720.0	-0.71734619140625	-2.1190185546875	2.2371466633716603
400.0	740.0	0.120941162109375	-1.43701171875	1.4420920374640431
400.0	760.0	-0.282745361328125	-0.5982666015625	0.6617158498160031
400.0	780.0	-0.863037109375	-0.41015625	0.9555423599047915
400.0	800.0	-1.144195556640625	-0.3255615234375	1.1896107671751697
420.0	0.0	-0.261688232421875	-0.8669698238372803	0.90560333835103
420.0	20.0	-0.29150390625	-0.652740478515625	0.7148738767445737
420.0	40.0	-0.388824462890625	-0.377716064453125	0.5420829164326619
420.0	60.0	-0.540191650390625	-0.02924346923828125	0.5409826241616615
420.0	80.0	-0.762603759765625	-0.0020599365234375	0.7626065418989977
420.0	100.0	-1.011505126953125	-0.08194732666015625	1.0148191889194862
420.0	120.0	-1.129669189453125	-0.157012939453125	1.1405286233827676
420.0	140.0	-1.188140869140625	-0.2346954345703125	1.2110989521630293
420.0	160.0	-1.231170654296875	-0.2596435546875	1.2582511496090738
420.0	180.0	-1.231658935546875	-0.197784423828125	1.2474383398875812
420.0	200.0	-1.274383544921875	-0.1821136474609375	1.2873301053572743
420.0	220.0	-1.305938720703125	0.031890869140625	1.3063280482965445
420.0	240.0	-1.234832763671875	0.33294677734375	1.2789313940869187
420.0	260.0	-1.361968994140625	0.48779296875	1.4466863935775314
420.0	280.0	-2.258941650390625	0.799774169921875	2.39634223406085
420.0	300.0	-2.635009765625	0.275238037109375	2.6493456629913243
420.0	320.0	-2.80865478515625	0.159942626953125	2.8132051731250898
420.0	340.0	-3.40216064453125	-0.206451416015625	3.4084188766013117
420.0	360.0	-3.40631103515625	-0.616058349609375	3.461572295698975
420.0	380.0	-0.552886962890625	-0.81988525390625	0.9888861528544807
420.0	400.0	-0.5526123046875	-1.2425537109375	1.35989708575928
420.0	420.0	-0.490814208984375	-0.96728515625	1.084683899227118
420.0	440.0	-0.73046875	-0.968597412109375	1.2131634438407468
420.0	460.0	-1.144561767578125	-0.9713134765625	1.5011567238478107
420.0	480.0	-1.5003662109375	-0.956390380859375	1.779264265791704
420.0	500.0	-1.54571533203125	-1.092132568359375	1.8926144442404857
420.0	520.0	-1.286865234375	-1.452880859375	1.9408464449773615
420.0	540.0	-0.541229248046875	-1.5452880859375	1.6373284238300416
420.0	560.0	0.094390869140625	-1.4451904296875	1.448269662127003
420.0	580.0	0.477935791015625	-1.296875	1.382138699971436
420.0	600.0	0.420135498046875	-1.2974853515625	1.3638115977796785
420.0	620.0	-0.667144775390625	-1.959716796875	2.070162330660332
420.0	640.0	-1.238006591796875	-2.171875	2.4999402666778887
420.0	660.0	-1.759735107421875	-2.3349609375	2.9238177487565733
420.0	680.0	-1.946258544921875	-2.4481201171875	3.127493314438826
420.0	700.0	-1.83050537109375	-2.8414306640625	3.380011558009488
420.0	720.0	-0.92706298828125	-1.8096923828125	2.033330348135921
420.0	740.0	-0.052947998046875	-1.1260986328125	1.1273427257579451
420.0	760.0	-0.790557861328125	-0.305419921875	0.8475040181532062
420.0	780.0	-1.270904541015625	-0.177978515625	1.2833061615990997
420.0	800.0	-1.561431884765625	-0.1195068359375	1.5659985359503132
440.0	0.0	0.605377197265625	-0.32273292541503906	0.6860306786989432
440.0	20.0	0.6038818359375	-0.2715606689453125	0.6621317608250425
440.0	40.0	0.500244140625	-0.13164138793945312	0.5172752219546867
440.0	60.0	0.444610595703125	0.12702560424804688	0.4624003524501999
440.0	80.0	-0.268524169921875	0.1099700927734375	0.2901700383168987
440.0	100.0	-0.788360595703125	0.0050506591796875	0.7883767741477012
440.0	120.0	-1.020721435546875	-0.07163238525390625	1.023231864047459
440.0	140.0	-1.101654052734375	-0.14044189453125	1.1105699337032313
440.0	160.0	-1.121856689453125	-0.1607208251953125	1.1333109084987172
440.0	180.0	-1.212371826171875	-0.10333251953125	1.216767461139557
440.0	200.0	-1.564422607421875	-0.050140380859375	1.565225910980706
440.0	220.0	-1.924102783203125	0.255706787109375	1.9410197014208308
440.0	240.0	-1.9732666015625	0.5898284912109375	2.0595336195085987
440.0	260.0	-1.990203857421875	0.8194580078125	2.152306395628871
440.0	280.0	-3.941131591796875	1.246551513671875	4.13357096226701
440.0	300.0	-4.779815673828125	0.40948486328125	4.797323809065787
440.0	320.0	-4.94366455078125	0.259857177734375	4.950489364039807
440.0	340.0	-5.96234130859375	-0.252105712890625	5.9676688221310945
440.0	360.0	-6.068756103515625	-0.633392333984375	6.101719961839311
440.0	380.0	-1.253021240234375	-0.640960693359375	1.407441948682155
440.0	400.0	-1.004791259765625	-0.77978515625	1.2718767100663604
440.0	420.0	-0.720733642578125	-0.5706787109375	0.9193101623833053
440.0	440.0	-0.641510009765625	-0.68255615234375	0.9367059270292875
440.0	460.0	-0.882293701171875	-0.74090576171875	1.1521213143048812
440.0	480.0	-1.0347900390625	-0.701812744140625	1.2503325768695162
440.0	500.0	-1.105499267578125	-0.739959716796875	1.3302890712540196
440.0	520.0	-0.924041748046875	-1.0953369140625	1.4330443494328726
440.0	540.0	-0.428070068359375	-1.265869140625	1.3362891395996137
440.0	560.0	0.16070556640625	-1.2457275390625	1.256050707834945
440.0	580.0	0.56756591796875	-1.13232421875	1.2666053874855845
440.0	600.0	0.270538330078125	-1.3021240234375	1.3299315623198524
440.0	620.0	-0.751556396484375	-1.8521728515625	1.9988449887777044
440.0	640.0	-1.3299560546875	-2.155517578125	2.532792754452248
440.0	660.0	-1.830322265625	-2.3756103515625	2.9989338336304683
440.0	680.0	-2.007293701171875	-2.5201416015625	3.221853766807284
440.0	700.0	-1.765167236328125	-2.695068359375	3.221677953165171
440.0	720.0	-0.5382080078125	-1.310546875	1.416757202644746
440.0	740.0	-0.0921630859375	-0.6917724609375	0.6978847842739143
440.0	760.0	-1.191558837890625	-0.0489501953125	1.1925638707324604
440.0	780.0	-1.700042724609375	0.0428466796875	1.7005825776649337
440.0	800.0	-2.088134765625	0.089111328125	2.0900353174556585
460.0	0.0	0.72882080078125	0.0063898563385009766	0.7288488114248723
460.0	20.0	0.755706787109375	-0.005443572998046875	0.7557263926648051
460.0	40.0	0.731658935546875	0.037822723388671875	0.732635896179079
460.0	60.0	1.014801025390625	0.2937431335449219	1.0564592512911484
460.0	80.0	0.71368408203125	0.26995849609375	0.7630350965440497
460.0	100.0	0.015625	0.12885284423828125	0.12979674916304634
460.0	120.0	-0.566741943359375	0.0275115966796875	0.5674093040430574
460.0	140.0	-0.808349609375	-0.0332183837890625	0.8090318609290196
460.0	160.0	-0.939666748046875	-0.0555267333984375	0.9413059096313432
460.0	180.0	-1.06072998046875	-0.0572357177734375	1.0622730434564718
460.0	200.0	-1.52398681640625	-0.04608154296875	1.5246833524317231
460.0	220.0	-2.0462646484375	0.1844940185546875	2.0545649306671967
460.0	240.0	-2.522735595703125	0.6602935791015625	2.607715953939453
460.0	260.0	-2.55126953125	1.039825439453125	2.7550341496283632
460.0	280.0	-4.292694091796875	1.166107177734375	4.448261291303764
460.0	300.0	-5.212738037109375	0.439453125	5.231229004029471
460.0	320.0	-5.250335693359375	0.287200927734375	5.258184978284327
460.0	340.0	-5.808807373046875	-0.353057861328125	5.819526866559628
460.0	360.0	-6.00238037109375	-0.5645751953125	6.028873466117338
460.0	380.0	-1.6240234375	-0.3824462890625	1.6684475687197946
460.0	400.0	-1.187896728515625	-0.338623046875	1.2352182825286522
460.0	420.0	-0.870635986328125	-0.1717529296875	0.8874153985286634
460.0	440.0	-0.685089111328125	-0.34295654296875	0.7661372467289631
460.0	460.0	-0.608245849609375	-0.4820556640625	0.77610609894638
460.0	480.0	-0.5947265625	-0.482513427734375	0.7658452141830243
460.0	500.0	-0.51629638671875	-0.571441650390625	0.7701347406395833
460.0	520.0	-0.47357177734375	-0.81591796875	0.9433940640186604
460.0	540.0	-0.125701904296875	-0.99755859375	1.005447222239108
460.0	560.0	0.27685546875	-1.01220703125	1.049386499193086
460.0	580.0	0.539703369140625	-0.8759765625	1.0288900158476892
460.0	600.0	0.354766845703125	-0.9686279296875	1.0315520253389245
460.0	620.0	-0.62823486328125	-1.32666015625	1.4678917581427062
460.0	640.0	-1.26898193359375	-1.7047119140625	2.125172430118075
460.0	660.0	-1.698699951171875	-2.1702880859375	2.7560355404227987
460.0	680.0	-1.847686767578125	-2.21826171875	2.886976176547878
460.0	700.0	-1.059326171875	-1.138427734375	1.5550529395533574
460.0	720.0	-0.45355224609375	-0.2344970703125	0.5105864431434026
460.0	740.0	-0.57586669921875	-0.2427978515625	0.624958600222818
460.0	760.0	-1.581451416015625	0.1708984375	1.590658623702071
460.0	780.0	-2.085906982421875	0.2115478515625	2.0966068856171014
460.0	800.0	-2.54193115234375	0.248046875	2.5540049403736265
480.0	0.0	0.591644287109375	0.1039571762084961	0.600707963118856
480.0	20.0	0.307830810546875	0.18717575073242188	0.36027013418293746
480.0	40.0	0.328704833984375	0.20021820068359375	0.3848820543616854
480.0	60.0	0.45147705078125	0.39682769775390625	0.6010854756911042
480.0	80.0	0.355926513671875	0.4248046875	0.5542045702234764
480.0	100.0	0.330352783203125	0.3084259033203125	0.4519507707804044
480.0	120.0	0.020782470703125	0.14691162109375	0.14837430876307334
480.0	140.0	-0.28387451171875	0.10186767578125	0.30159867667586443
480.0	160.0	-0.640716552734375	0.0813446044921875	0.6458596175855954
480.0	180.0	-0.85443115234375	-0.0210113525390625	0.8546894588275845
480.0	200.0	-1.26519775390625	-0.1112060546875	1.270075644632468
480.0	220.0	-1.838043212890625	0.035858154296875	1.83839295573141
480.0	240.0	-2.17822265625	0.453216552734375	2.2248728466753414
480.0	260.0	-2.4381103515625	1.255828857421875	2.742533173095587
480.0	280.0	-3.736083984375	1.32275390625	3.963332112604621
480.0	300.0	-4.8646240234375	0.359161376953125	4.87786467463993
480.0	320.0	-4.784576416015625	0.186614990234375	4.7882143472565115
480.0	340.0	-5.35992431640625	-0.6240234375	5.396127679007635
480.0	360.0	-4.431488037109375	-0.81097412109375	4.505082157755536
480.0	380.0	-1.220062255859375	-0.28216552734375	1.2522656639043663
480.0	400.0	-0.894439697265625	-0.029388427734375	0.8949223719012289
480.0	420.0	-0.64642333984375	0.153656005859375	0.6644345734768808
480.0	440.0	-0.520294189453125	-0.004150390625	0.5203107430382583
480.0	460.0	-0.373504638671875	-0.152984619140625	0.40362112036290915
480.0	480.0	-0.15765380859375	-0.221527099609375	0.27189884005904974
480.0	500.0	-0.004669189453125	-0.35125732421875	0.3512883561228086
480.0	520.0	0.186737060546875	-0.5643310546875	0.5944243173578899
480.0	540.0	0.434814453125	-0.688232421875	0.8140807546959459
480.0	560.0	0.562530517578125	-0.76220703125	0.9473120614104159
480.0	580.0	0.593719482421875	-0.6553955078125	0.8843337014205124
480.0	600.0	0.09844970703125	-0.8175048828125	0.8234115485204335
480.0	620.0	-0.747283935546875	-1.090576171875	1.3220399642174043
480.0	640.0	-1.2828369140625	-1.453369140625	1.9385438883353787
480.0	660.0	-1.05853271484375	-0.8970947265625	1.387541155000718
480.0	680.0	-0.89239501953125	0.8338623046875	1.2213497509161448
480.0	700.0	-1.0887451171875	3.1015625	3.2871044813948145
480.0	720.0	0.449249267578125	0.1693115234375	0.48009509098532643
480.0	740.0	-1.00909423828125	0.124267578125	1.0167170760371191
480.0	760.0	-1.53875732421875	0.312744140625	1.5702175009635184
480.0	780.0	-1.730621337890625	0.2977294921875	1.7560447220046997
480.0	800.0	-1.87628173828125	0.2947998046875	1.899299893711232
500.0	0.0	0.125244140625	0.20450115203857422	0.23980578797434982
500.0	20.0	-0.040252685546875	0.24093246459960938	0.24427183872026187
500.0	40.0	-0.147216796875	0.23248291015625	0.2751746514431408
500.0	60.0	-0.20416259765625	0.2515068054199219	0.3239414136140704
500.0	80.0	-0.267913818359375	0.2788543701171875	0.38670088414865766
500.0	100.0	-0.260162353515625	0.2772979736328125	0.38023494890350756
500.0	120.0	-0.08941650390625	0.2371368408203125	0.25343478933456365
500.0	140.0	0.235443115234375	0.3452301025390625	0.41787233003681734
500.0	160.0	0.612701416015625	0.467620849609375	0.7707608475895398
500.0	180.0	-0.092193603515625	0.1536102294921875	0.17915290434106496
500.0	200.0	-0.310455322265625	-0.027374267578125	0.3116598428551421
500.0	220.0	-0.69561767578125	0.0650634765625	0.6986538533792734
500.0	240.0	-1.4805908203125	0.33221435546875	1.5174042161445178
500.0	260.0	-1.644195556640625	1.69732666015625	2.3631116816083715
500.0	280.0	-3.299591064453125	1.45025634765625	3.6042398181220063
500.0	300.0	-4.880706787109375	0.419158935546875	4.898672570705691
500.0	320.0	-4.73944091796875	0.14996337890625	4.7418128632337915
500.0	340.0	-5.179351806640625	-0.933929443359375	5.262880327551165
500.0	360.0	-3.82745361328125	-1.289306640625	4.038776148213642
500.0	380.0	-0.639984130859375	-0.427154541015625	0.7694418039475753
500.0	400.0	-0.720458984375	0.078216552734375	0.7246923328477443
500.0	420.0	-0.611236572265625	0.411895751953125	0.7370673359687437
500.0	440.0	-0.400726318359375	0.250579833984375	0.47262229679258266
500.0	460.0	-0.17291259765625	0.190765380859375	0.2574688271668137
500.0	480.0	0.1844482421875	0.12457275390625	0.22257476285923744
500.0	500.0	0.479736328125	-0.047760009765625	0.4821078334311425
500.0	520.0	0.886871337890625	-0.1414794921875	0.8980853059044781
500.0	540.0	0.974700927734375	-0.1781005859375	0.9908388957027939
500.0	560.0	1.133575439453125	-0.27685546875	1.1668942657790926
500.0	580.0	0.806365966796875	-0.2120361328125	0.8337777845603341
500.0	600.0	0.407073974609375	-0.294189453125	0.5022515854970103
500.0	620.0	0.4991455078125	-0.1002197265625	0.5091072888514373
500.0	640.0	0.811798095703125	0.26171875	0.8529436395734378
500.0	660.0	0.897308349609375	0.6197509765625	1.0905290217270116
500.0	680.0	1.150299072265625	0.5654296875	1.2817560950358322
500.0	700.0	0.963287353515625	1.097412109375	1.460217745148313
500.0	720.0	1.95465087890625	-0.12646484375	1.9587377096267093
500.0	740.0	-0.582733154296875	0.396728515625	0.704962016158886
500.0	760.0	-1.457427978515625	0.463134765625	1.5292449521547111
500.0	780.0	-1.68756103515625	0.442138671875	1.7445196624128438
500.0	800.0	-1.828826904296875	0.434326171875	1.8796933445260913
520.0	0.0	-0.51141357421875	0.43625354766845703	0.6722060708953108
520.0	20.0	-0.3597412109375	0.37054443359375	0.5164464310207709
520.0	40.0	-0.3563232421875	0.3443450927734375	0.49551972295778407
520.0	60.0	-0.31866455078125	0.35980987548828125	0.48063524883585923
520.0	80.0	-0.3828125	0.3003387451171875	0.4865683631051416
520.0	100.0	-0.3839111328125	0.31905364990234375	0.49918232081413333
520.0	120.0	-0.1724853515625	0.386474609375	0.42321840720270903
520.0	140.0	0.50762939453125	0.5984039306640625	0.7847132383402
520.0	160.0	1.56134033203125	0.9327392578125	1.818732018603089
520.0	180.0	0.95013427734375	0.3929901123046875	1.0282005511342527
520.0	200.0	0.694091796875	0.2150726318359375	0.7266496125740404
520.0	220.0	0.5643310546875	0.295684814453125	0.6371020709296785
520.0	240.0	0.23516845703125	0.4149169921875	0.47692799623043813
520.0	260.0	0.08892822265625	1.762786865234375	1.7650285439696531
520.0	280.0	-0.795166015625	1.80828857421875	1.9753978232384022
520.0	300.0	-1.3154296875	1.21221923828125	1.7888070730001941
520.0	320.0	-1.3125	0.926788330078125	1.6067335991909173
520.0	340.0	-1.09332275390625	0.137664794921875	1.1019556433768232
520.0	360.0	0.12445068359375	-0.3148193359375	0.3385250166931244
520.0	380.0	0.58697509765625	-0.85693359375	1.0386890532617807
520.0	400.0	0.36517333984375	0.058563232421875	0.3698394520928473
520.0	420.0	0.18096923828125	0.605072021484375	0.6315552362123869
520.0	440.0	0.03643798828125	0.626678466796875	0.6277369096499475
520.0	460.0	0.2679443359375	0.711029052734375	0.7598397732373124
520.0	480.0	0.46923828125	0.60064697265625	0.762208206693927
520.0	500.0	0.88018798828125	0.3878173828125	0.9618384568762736
520.0	520.0	5.75421142578125	4.0296630859375	7.024893858184536
520.0	540.0	6.14886474609375	3.991455078125	7.330774263776263
520.0	560.0	7.3673095703125	3.044189453125	7.971470361942998
520.0	580.0	1.5189208984375	0.1541748046875	1.5267254390068343
520.0	600.0	1.64453125	0.300048828125	1.6716794942469528
520.0	620.0	1.34466552734375	0.5394287109375	1.4488301193067248
520.0	640.0	1.095458984375	0.7513427734375	1.3283622810230125
520.0	660.0	0.8985595703125	1.0633544921875	1.3921681211173889
520.0	680.0	0.8818359375	0.9971923828125	1.3311751458789243
520.0	700.0	1.27508544921875	0.500732421875	1.3698816960329765
520.0	720.0	3.5767822265625	-2.363037109375	4.286877124030586
520.0	740.0	-0.479248046875	0.741943359375	0.883265893688963
520.0	760.0	-1.44427490234375	0.592041015625	1.5609108103035003
520.0	780.0	-1.67999267578125	0.56005859375	1.7708870712475913
520.0	800.0	-1.81475830078125	0.55517578125	1.8977797128067835
540.0	0.0	-1.10870361328125	0.5763018131256104	1.249538907723471
540.0	20.0	-0.73968505859375	0.44952392578125	0.8655667194137181
540.0	40.0	-0.5821533203125	0.4118766784667969	0.7131233319810182
540.0	60.0	-0.4757080078125	0.3880805969238281	0.6139256130881756
540.0	80.0	-0.49993896484375	0.2932891845703125	0.5796184213385209
540.0	100.0	-0.52862548828125	0.23616790771484375	0.5789820269187956
540.0	120.0	-0.4859619140625	0.21469879150390625	0.5312763433398163
540.0	140.0	-0.2359619140625	0.4035491943359375	0.4674718998370093
540.0	160.0	0.5943603515625	0.9058380126953125	1.0834236164830873
540.0	180.0	0.66253662109375	0.434661865234375	0.7923923973508007
540.0	200.0	0.641357421875	0.3011016845703125	0.7085206892146669
540.0	220.0	0.68310546875	0.3587188720703125	0.7715648453730602
540.0	240.0	0.643798828125	0.482513427734375	0.8045471639618769
540.0	260.0	0.57159423828125	1.175384521484375	1.3069999030533153
540.0	280.0	-0.08380126953125	1.296844482421875	1.2995492543043954
540.0	300.0	-0.598876953125	1.13641357421875	1.2845580627799267
540.0	320.0	-0.7733154296875	0.82904052734375	1.1337217250150788
540.0	340.0	-0.36737060546875	0.182586669921875	0.4102426767117674
540.0	360.0	1.12615966796875	-0.317108154296875	1.1699543492295141
540.0	380.0	2.206787109375	-2.5791015625	3.3943591760144667
540.0	400.0	2.18682861328125	-0.327484130859375	2.21121352198975
540.0	420.0	1.876708984375	0.70709228515625	2.0054964751306175
540.0	440.0	1.64471435546875	0.867828369140625	1.8596266801082046
540.0	460.0	2.322509765625	1.476806640625	2.752273508432182
540.0	480.0	2.5926513671875	1.43914794921875	2.9652972754042293
540.0	500.0	3.8277587890625	3.309112548828125	5.059838259080718
540.0	520.0	4.78741455078125	5.0672607421875	6.971116805099929
540.0	540.0	2.536376953125	1.1568603515625	2.7877471049865643
540.0	560.0	2.150146484375	0.568603515625	2.2240593207581676
540.0	580.0	1.86248779296875	0.607177734375	1.9589603314203081
540.0	600.0	1.64599609375	0.750244140625	1.808913876109751
540.0	620.0	1.38580322265625	0.819091796875	1.6097707736297004
540.0	640.0	3.23309326171875	-2.7965087890625	4.274734312945659
540.0	660.0	5.76605224609375	-7.7635498046875	9.670577235850304
540.0	680.0	5.3380126953125	-5.9427490234375	7.9881565765128055
540.0	700.0	5.22808837890625	-5.4632568359375	7.561751341658386
540.0	720.0	5.035888671875	-3.7952880859375	6.305900916663541
540.0	740.0	4.4246826171875	3.5191650390625	5.653524461342764
540.0	760.0	-1.45263671875	0.71826171875	1.6205102077069649
540.0	780.0	-1.650390625	0.6868896484375	1.7876259687693292
540.0	800.0	-1.775390625	0.6904296875	1.9049160151353755
560.0	0.0	-1.28912353515625	0.5569806098937988	1.4043029903448243
560.0	20.0	-1.03436279296875	0.4588661193847656	1.1315761145399577
560.0	40.0	-0.825927734375	0.4314155578613281	0.9318132892240921
560.0	60.0	-0.75701904296875	0.3139991760253906	0.8195567789738222
560.0	80.0	-0.7720947265625	0.1177520751953125	0.7810222903339086
560.0	100.0	-0.83984375	-0.03813934326171875	0.8407093040513455
560.0	120.0	-0.89630126953125	-0.2389373779296875	0.9276028440745774
560.0	140.0	-0.87078857421875	-0.3621063232421875	0.9430767361789278
560.0	160.0	-0.8177490234375	-0.6087493896484375	1.0194553863364155
560.0	180.0	-0.82666015625	-0.333770751953125	0.8914986981429804
560.0	200.0	-0.8974609375	-0.3329010009765625	0.9572142972133127
560.0	220.0	-0.98370361328125	-0.2698211669921875	1.0200373821285242
560.0	240.0	-1.0701904296875	-0.0904388427734375	1.0740050000241685
560.0	260.0	-1.1456298828125	0.014190673828125	1.1457177678715988
560.0	280.0	-1.1138916015625	0.65289306640625	1.2911327802332444
560.0	300.0	-1.18310546875	1.00775146484375	1.554124050737547
560.0	320.0	-1.270263671875	0.71282958984375	1.4566042085076394
560.0	340.0	-1.3524169921875	0.281402587890625	1.3813830523171426
560.0	360.0	-1.16180419921875	-0.036468505859375	1.1623764232132103
560.0	380.0	-0.59442138671875	-1.24200439453125	1.376921094697724
560.0	400.0	1.18902587890625	0.22869873046875	1.2108202385270896
560.0	420.0	2.6173095703125	0.55511474609375	2.6755301845017807
560.0	440.0	2.39801025390625	1.136322021484375	2.653616572594815
560.0	460.0	2.31427001953125	2.269989013671875	3.241711869597942
560.0	480.0	2.51727294921875	2.30145263671875	3.4107693179000176
560.0	500.0	2.782470703125	3.891326904296875	4.7837817978931305
560.0	520.0	2.99017333984375	5.047607421875	5.866811509472578
560.0	540.0	1.76043701171875	3.6322021484375	4.036338801357393
560.0	560.0	1.08294677734375	3.9329833984375	4.079354377220028
560.0	580.0	0.8936767578125	3.9219970703125	4.02252646566733
560.0	600.0	0.8741455078125	3.9893798828125	4.0840276955742905
560.0	620.0	1.11895751953125	3.624755859375	3.7935367364227437
560.0	640.0	1.37994384765625	4.0390625	4.268286647074044
560.0	660.0	3.90509033203125	2.1551513671875	4.460314777772314
560.0	680.0	4.046875	2.9659423828125	5.017370973307484
560.0	700.0	4.559814453125	3.2322998046875	5.589245912850005
560.0	720.0	4.63525390625	3.23876953125	5.6546623994681795
560.0	740.0	3.3612060546875	0.6077880859375	3.4157155179369783
560.0	760.0	-1.45849609375	-0.64501953125	1.5947604996293263
560.0	780.0	-1.62249755859375	0.1279296875	1.6275332047569804
560.0	800.0	-1.60614013671875	0.6229248046875	1.7227075930272917
580.0	0.0	-1.22509765625	0.45250511169433594	1.305995843584024
580.0	20.0	-1.15252685546875	0.3884449005126953	1.2162267853122635
580.0	40.0	-1.077392578125	0.36626434326171875	1.137947422574423
580.0	60.0	-1.0084228515625	0.1998291015625	1.028031282298705
580.0	80.0	-0.96136474609375	0.0506134033203125	0.9626961574804197
580.0	100.0	-0.99017333984375	-0.15297698974609375	1.0019207565117627
580.0	120.0	-0.99853515625	-0.255157470703125	1.0306201012608032
580.0	140.0	-0.98980712890625	-0.310760498046875	1.0374440898573647
580.0	160.0	-0.93402099609375	-0.6114959716796875	1.116388169287209
580.0	180.0	-0.89471435546875	-0.670745849609375	1.1182190181936913
580.0	200.0	-0.947998046875	-0.42437744140625	1.038651293579
580.0	220.0	-1.023681640625	-0.376068115234375	1.0905738529089293
580.0	240.0	-1.07769775390625	-0.234527587890625	1.1029214107344054
580.0	260.0	-1.13555908203125	-0.137969970703125	1.1439100233844777
580.0	280.0	-1.11688232421875	0.061248779296875	1.1185604762897867
580.0	300.0	-1.10076904296875	0.538909912109375	1.2256085750875245
580.0	320.0	-1.20135498046875	0.297393798828125	1.2376174128859427
580.0	340.0	-1.3409423828125	-0.220672607421875	1.3589786141397642
580.0	360.0	-1.37896728515625	-0.40557861328125	1.43737426757346
580.0	380.0	-1.10009765625	0.0865478515625	1.1034968889384453
580.0	400.0	-0.5057373046875	1.598602294921875	1.676693030546159
580.0	420.0	0.40985107421875	4.36114501953125	4.380361147716075
580.0	440.0	1.1480712890625	6.521209716796875	6.621498610980418
580.0	460.0	1.394775390625	6.6865234375	6.830446110652652
580.0	480.0	1.8272705078125	4.7166748046875	5.058254513356877
580.0	500.0	2.2249755859375	3.03948974609375	3.766830799840493
580.0	520.0	1.99114990234375	4.0855712890625	4.544950020804997
580.0	540.0	1.49273681640625	3.8875732421875	4.164311337595557
580.0	560.0	1.0472412109375	4.053466796875	4.186562698354572
580.0	580.0	0.88092041015625	4.065185546875	4.159537750706351
580.0	600.0	0.84747314453125	4.1331787109375	4.219167807429406
580.0	620.0	1.08856201171875	3.766357421875	3.9205121454562626
580.0	640.0	1.35150146484375	4.2796630859375	4.487992016326554
580.0	660.0	3.85064697265625	2.9310302734375	4.839258266700988
580.0	680.0	4.0496826171875	3.5018310546875	5.353760364036138
580.0	700.0	4.57000732421875	4.0242919921875	6.089326151701636
580.0	720.0	4.63824462890625	3.876708984375	6.045013299167465
580.0	740.0	3.29669189453125	0.9573974609375	3.432897805889015
580.0	760.0	-1.41986083984375	0.137939453125	1.4265455118047314
580.0	780.0	-1.7109375	0.67919921875	1.8408201182236303
580.0	800.0	-1.927001953125	0.78515625	2.080818796594655
600.0	0.0	-1.39141845703125	0.37528085708618164	1.4411388011786248
600.0	20.0	-1.3179931640625	0.3006153106689453	1.3518415386146656
600.0	40.0	-1.37518310546875	0.2721099853515625	1.4018460748936392
600.0	60.0	-1.31878662109375	0.1240692138671875	1.32460987532386
600.0	80.0	-1.13031005859375	0.0067138671875	1.130329998084992
600.0	100.0	-1.1629638671875	-0.2751922607421875	1.1950798035094148
600.0	120.0	-1.1357421875	-0.29682159423828125	1.1738881442767195
600.0	140.0	-1.11865234375	-0.1940765380859375	1.1353628357546282
600.0	160.0	-1.080322265625	-0.2488861083984375	1.108620986883638
600.0	180.0	-1.0294189453125	-0.5111236572265625	1.1493262191149023
600.0	200.0	-1.02197265625	-0.6066131591796875	1.1884475735229727
600.0	220.0	-1.08636474609375	-0.467864990234375	1.182829662564458
600.0	240.0	-1.13238525390625	-0.328216552734375	1.1789921410904989
600.0	260.0	-1.17242431640625	-0.2467041015625	1.1980991993271772
600.0	280.0	-1.15966796875	0.002532958984375	1.159670735004539
600.0	300.0	-1.1512451171875	0.32049560546875	1.19502416417947
600.0	320.0	-1.222900390625	-0.055816650390625	1.2241735431921434
600.0	340.0	-1.34991455078125	-0.58056640625	1.4694647482933996
600.0	360.0	-1.319091796875	-0.36419677734375	1.3684452715437652
600.0	380.0	-0.97698974609375	0.640625	1.1682933512595757
600.0	400.0	-0.12255859375	3.1214599609375	3.123865057366902
600.0	420.0	0.48016357421875	4.52264404296875	4.548061806682847
600.0	440.0	0.86181640625	5.270538330078125	5.340533850365933
600.0	460.0	1.02569580078125	5.148773193359375	5.249944501839652
600.0	480.0	1.38555908203125	4.436920166015625	4.648229182107461
600.0	500.0	2.11798095703125	2.783050537109375	3.4973152026164
600.0	520.0	1.87713623046875	4.0186767578125	4.435471036036738
600.0	540.0	1.4364013671875	4.014892578125	4.264107327629234
600.0	560.0	1.0191650390625	4.176513671875	4.299065459865209
600.0	580.0	0.85455322265625	4.1875	4.273805968963985
600.0	600.0	0.85272216796875	4.2901611328125	4.374084777555227
600.0	620.0	1.1787109375	4.059326171875	4.2269952027239714
600.0	640.0	1.65289306640625	4.685791015625	4.96877177289175
600.0	660.0	4.09539794921875	4.2264404296875	5.885157862637349
600.0	680.0	4.26055908203125	4.3665771484375	6.100767139035511
600.0	700.0	4.6160888671875	4.4205322265625	6.391352094498471
600.0	720.0	4.638671875	4.0372314453125	6.14951335529374
600.0	740.0	3.8956298828125	2.523193359375	4.641383081868575
600.0	760.0	-1.30621337890625	1.170166015625	1.7537051905486767
600.0	780.0	-1.74481201171875	0.964111328125	1.9934592068203911
600.0	800.0	-1.94818115234375	0.9942626953125	2.18722840820009
620.0	0.0	-1.51446533203125	0.28154683113098145	1.5404135354002904
620.0	20.0	-1.4581298828125	0.21288108825683594	1.473587836841839
620.0	40.0	-1.5909423828125	0.16833114624023438	1.5998228152591356
620.0	60.0	-1.6688232421875	-0.0191650390625	1.6689332857809105
620.0	80.0	-1.4842529296875	-0.05615997314453125	1.4853150177216687
620.0	100.0	-1.31842041015625	-0.3354034423828125	1.3604145864694392
620.0	120.0	-1.2216796875	-0.4550933837890625	1.303691392477022
620.0	140.0	-1.177978515625	-0.3260345458984375	1.22226507288447
620.0	160.0	-1.1492919921875	-0.335601806640625	1.1972888773920702
620.0	180.0	-1.12982177734375	-0.306365966796875	1.170622635255091
620.0	200.0	-1.1292724609375	-0.4420623779296875	1.212714078838325
620.0	220.0	-1.1876220703125	-0.4547119140625	1.2716953670921864
620.0	240.0	-1.23797607421875	-0.361480712890625	1.2896716892798656
620.0	260.0	-1.28924560546875	-0.35711669921875	1.3377916758903006
620.0	280.0	-1.29034423828125	-0.144866943359375	1.2984508787566464
620.0	300.0	-1.2847900390625	0.08587646484375	1.2876568687691143
620.0	320.0	-1.33245849609375	-0.245880126953125	1.3549548629540775
620.0	340.0	-1.4127197265625	-0.483856201171875	1.4932829099776448
620.0	360.0	-1.34405517578125	0.051116943359375	1.345026861234664
620.0	380.0	-0.9715576171875	1.238189697265625	1.5738608356299464
620.0	400.0	-0.1156005859375	3.63629150390625	3.6381285569437853
620.0	420.0	0.3575439453125	4.56109619140625	4.5750886483313336
620.0	440.0	0.69183349609375	5.090087890625	5.136888972968421
620.0	460.0	0.91693115234375	5.11614990234375	5.19766799260884
620.0	480.0	1.26007080078125	4.43768310546875	4.613112806722189
620.0	500.0	1.97344970703125	2.7413330078125	3.3777818766024628
620.0	520.0	1.73150634765625	4.000732421875	4.3593547852194465
620.0	540.0	1.36474609375	4.1619873046875	4.380030847469662
620.0	560.0	0.98223876953125	4.3037109375	4.414376607622802
620.0	580.0	0.866455078125	4.3297119140625	4.415557684051173
620.0	600.0	0.9554443359375	4.464111328125	4.565212353107904
620.0	620.0	1.38787841796875	4.360595703125	4.576133891089252
620.0	640.0	2.06951904296875	5.0899658203125	5.4946029084147465
620.0	660.0	4.22698974609375	4.846923828125	6.431182854594294
620.0	680.0	4.2608642578125	4.4937744140625	6.192654738315937
620.0	700.0	4.61383056640625	4.5474853515625	6.478198477831636
620.0	720.0	4.64215087890625	4.224609375	6.276694126199552
620.0	740.0	3.92462158203125	2.8223876953125	4.834100419395203
620.0	760.0	-1.2091064453125	1.6925048828125	2.0800267244534103
620.0	780.0	-1.81097412109375	1.0867919921875	2.11204737199575
620.0	800.0	-2.0728759765625	1.1197509765625	2.3559832477593323
