# Supplementary material for: Real-time emotion detection by quantitative facial motion analysis
Source: PLoS One. 2023 Mar 10;18(3):e0282730. doi: 10.1371/journal.pone.0282730 (PMC10004542; doi:10.1371/journal.pone.0282730)
Supplement: S1 Dataset — Data from each participant is organized into folders by Study ID and subsequently by emotions. The data files (.csv) contain the pixel displacement results after DISC-processing of videos. (ZIP) [file pone.0282730.s004.zip › S1_Dataset/1/sad/result/103825_cropped_result.csv]

pos_x	pos_y	disp_x	disp_y	disp_xy_indi
0.0	0.0	1.636359691619873	0.6897101402282715	1.775773948984495
0.0	20.0	1.427420973777771	0.729644775390625	1.6030945494996593
0.0	40.0	1.3705753087997437	0.5701484680175781	1.4844345565481505
0.0	60.0	1.4059076309204102	0.26396942138671875	1.430474089981178
0.0	80.0	1.5328755378723145	-0.138153076171875	1.5390885897384494
0.0	100.0	1.5402486324310303	-0.2992706298828125	1.5690534597699706
0.0	120.0	1.547802448272705	-0.49114990234375	1.6238597985821481
0.0	140.0	1.5566771030426025	-0.66656494140625	1.6933849013880533
0.0	160.0	1.4874496459960938	-0.37139892578125	1.5331156549475877
0.0	180.0	1.3485733270645142	-0.023040771484375	1.348770141877573
0.0	200.0	1.9481918811798096	-0.300811767578125	1.971278601671616
0.0	220.0	2.017214059829712	-0.2488555908203125	2.032506252944181
0.0	240.0	1.8100225925445557	0.1107177734375	1.8134056939572767
0.0	260.0	1.6407229900360107	0.29071044921875	1.666278636758473
0.0	280.0	1.6343193054199219	0.1063232421875	1.6377741675510447
0.0	300.0	1.6763091087341309	-0.647186279296875	1.7969035333414949
0.0	320.0	1.6863130331039429	-0.962005615234375	1.9414186692619106
0.0	340.0	1.5994954109191895	-0.6126708984375	1.7128196634041075
0.0	360.0	1.504522442817688	0.15667724609375	1.5126584348046406
0.0	380.0	1.4767529964447021	0.800018310546875	1.6795322889777031
0.0	400.0	1.5262749195098877	1.002288818359375	1.8259512603936465
0.0	420.0	1.5518771409988403	0.926025390625	1.8071650961760297
0.0	440.0	1.5547572374343872	0.820953369140625	1.7581906897882127
0.0	460.0	1.5231494903564453	0.5145263671875	1.6077069858976993
0.0	480.0	1.4356114864349365	0.2154541015625	1.4516889507962896
0.0	500.0	1.4406137466430664	0.24810791015625	1.4618226643813794
0.0	520.0	2.016192674636841	1.519775390625	2.5248267542959515
0.0	540.0	2.5771360397338867	1.81494140625	3.152085416897199
0.0	560.0	2.7272896766662598	1.955810546875	3.3560846049701785
0.0	580.0	2.659882068634033	1.9783935546875	3.3149681259809882
0.0	600.0	2.616718292236328	1.8795166015625	3.2217692773495212
0.0	620.0	2.6430091857910156	1.8804931640625	3.2437250340097386
0.0	640.0	2.760117530822754	1.815185546875	3.3035053130786682
0.0	660.0	2.88394832611084	1.733642578125	3.3649182064896337
0.0	680.0	2.9318201541900635	1.66796875	3.3730830359615536
0.0	700.0	2.858009099960327	1.55029296875	3.251403436119813
0.0	720.0	2.720621347427368	1.521240234375	3.1170422465470073
0.0	740.0	2.5046300888061523	1.3988037109375	2.8687669308407813
0.0	760.0	2.3010661602020264	1.171875	2.5822851293480156
0.0	780.0	-1.2446303367614746	-3.2139892578125	3.4465680937014906
0.0	800.0	-2.8975119590759277	-12.2740478515625	12.611416503130569
20.0	0.0	1.4886665344238281	0.6196963787078857	1.6124985744170808
20.0	20.0	1.4334640502929688	0.35076904296875	1.4757567905950952
20.0	40.0	1.4985713958740234	0.0761260986328125	1.5005037192306028
20.0	60.0	1.5181503295898438	-0.12706375122070312	1.5234584405582017
20.0	80.0	1.6228065490722656	-0.46610260009765625	1.6884172261409889
20.0	100.0	1.551034927368164	-0.595672607421875	1.6614858413928002
20.0	120.0	1.4647998809814453	-0.5774688720703125	1.5745186532821436
20.0	140.0	1.3912239074707031	-0.5476531982421875	1.4951347719396229
20.0	160.0	1.1573104858398438	-0.0661468505859375	1.1591992781559577
20.0	180.0	1.2157325744628906	0.1357574462890625	1.2232889179719955
20.0	200.0	1.7065353393554688	-0.0396575927734375	1.7069960717979606
20.0	220.0	1.7104015350341797	0.1850433349609375	1.7203820642115355
20.0	240.0	1.6280078887939453	0.5621795654296875	1.7223401376505256
20.0	260.0	1.4971141815185547	0.877105712890625	1.7351268841469039
20.0	280.0	1.518148422241211	1.098541259765625	1.8739176959943904
20.0	300.0	1.6875	-0.006622314453125	1.6875129940384803
20.0	320.0	1.7166671752929688	-0.693634033203125	1.8515059715663826
20.0	340.0	1.6453628540039062	-0.43609619140625	1.7021747294255418
20.0	360.0	1.573049545288086	-0.00372314453125	1.573053951311351
20.0	380.0	1.5126991271972656	0.387298583984375	1.5614925048105965
20.0	400.0	1.5110893249511719	0.882171630859375	1.7497479059208723
20.0	420.0	1.5350322723388672	1.0621337890625	1.8666687609187895
20.0	440.0	1.5330753326416016	1.00408935546875	1.8326252779332186
20.0	460.0	1.5059757232666016	0.782318115234375	1.6970517117908424
20.0	480.0	1.4500885009765625	0.540985107421875	1.5477149437531161
20.0	500.0	1.4519538879394531	0.505950927734375	1.5375813584905902
20.0	520.0	1.9950542449951172	1.5706787109375	2.5391480960088413
20.0	540.0	2.566915512084961	1.8875732421875	3.18621844681193
20.0	560.0	2.7249488830566406	2.0579833984375	3.4147682327671953
20.0	580.0	2.658456802368164	2.0499267578125	3.3570213407801317
20.0	600.0	2.5908145904541016	1.9742431640625	3.2572927889517955
20.0	620.0	2.3942012786865234	2.0244140625	3.1353551727534694
20.0	640.0	2.1493358612060547	1.9517822265625	2.903290978216211
20.0	660.0	2.1351966857910156	1.8876953125	2.8499927157533946
20.0	680.0	2.135478973388672	1.813232421875	2.8014428892133094
20.0	700.0	2.1646690368652344	1.6240234375	2.706149324171225
20.0	720.0	2.309915542602539	1.4898681640625	2.7487118729040603
20.0	740.0	2.3568668365478516	1.3848876953125	2.7336304091531916
20.0	760.0	2.2537307739257812	1.2005615234375	2.553556416627342
20.0	780.0	-0.8385543823242188	-3.8184814453125	3.9094723429525615
20.0	800.0	-2.9092578887939453	-15.1861572265625	15.462313952749318
40.0	0.0	1.7574081420898438	-0.15562891960144043	1.7642856170416366
40.0	20.0	1.6524620056152344	-0.19595718383789062	1.6640402332574773
40.0	40.0	1.6160621643066406	-0.2681388854980469	1.6381560917139728
40.0	60.0	1.4370040893554688	-0.3192253112792969	1.4720344942241348
40.0	80.0	1.4435768127441406	-0.55523681640625	1.5466744766063347
40.0	100.0	1.3809051513671875	-0.6485748291015625	1.5256304749239102
40.0	120.0	1.2668838500976562	-0.5546722412109375	1.3829880638704823
40.0	140.0	1.1704216003417969	-0.4031829833984375	1.2379189152156604
40.0	160.0	1.0909461975097656	0.0750732421875	1.0935262217036954
40.0	180.0	1.2002716064453125	0.2291412353515625	1.2219482947233289
40.0	200.0	1.5262832641601562	0.264678955078125	1.5490627978608966
40.0	220.0	1.5590095520019531	0.5360107421875	1.6485806922846467
40.0	240.0	1.5264892578125	0.95269775390625	1.7993894699355586
40.0	260.0	1.4295768737792969	1.39544677734375	1.9977391587601332
40.0	280.0	1.5064239501953125	1.761810302734375	2.3180355175326888
40.0	300.0	1.8066558837890625	0.1954345703125	1.8171956839324899
40.0	320.0	1.8335189819335938	-0.30401611328125	1.8585525696749716
40.0	340.0	1.7585220336914062	-0.206695556640625	1.770627797170579
40.0	360.0	1.6076393127441406	-0.0711669921875	1.609213752320514
40.0	380.0	1.5264663696289062	0.345245361328125	1.5650220244861222
40.0	400.0	1.5034751892089844	1.050811767578125	1.834296327055052
40.0	420.0	1.5077018737792969	1.088409423828125	1.8595160698621225
40.0	440.0	1.4857597351074219	0.98089599609375	1.780347984417436
40.0	460.0	1.4595718383789062	0.857147216796875	1.692646242618761
40.0	480.0	1.4276275634765625	0.688751220703125	1.5850863396099504
40.0	500.0	1.4538192749023438	0.715606689453125	1.6203960682708527
40.0	520.0	1.9588699340820312	1.5831298828125	2.5186249511398997
40.0	540.0	2.555999755859375	1.960205078125	3.2211083030938625
40.0	560.0	2.7229232788085938	2.1490478515625	3.468820815577412
40.0	580.0	2.6544265747070312	2.13330078125	3.405429879441473
40.0	600.0	2.5912857055664062	2.073974609375	3.3190559332745466
40.0	620.0	2.394115447998047	2.1268310546875	3.2023739808969895
40.0	640.0	2.158588409423828	2.024169921875	2.9591836363974333
40.0	660.0	2.1481857299804688	1.960693359375	2.908439509425792
40.0	680.0	2.1409454345703125	1.8941650390625	2.858585060657476
40.0	700.0	2.1576614379882812	1.7161865234375	2.75695467213557
40.0	720.0	2.2954635620117188	1.597900390625	2.7968622817155397
40.0	740.0	2.3497467041015625	1.4637451171875	2.768367631209122
40.0	760.0	2.2502212524414062	1.2178955078125	2.5586647206871085
40.0	780.0	-0.6366691589355469	-4.0631103515625	4.112689308337555
40.0	800.0	-2.8874435424804688	-15.162109375	15.434600445443188
60.0	0.0	1.8886489868164062	-0.5860863924026489	1.9774964613779185
60.0	20.0	1.4945297241210938	-0.3495769500732422	1.5348690954944604
60.0	40.0	1.21588134765625	-0.2806510925292969	1.2478511479003682
60.0	60.0	1.0738334655761719	-0.29740142822265625	1.1142557701444527
60.0	80.0	0.9405937194824219	-0.28633880615234375	0.9832123153411609
60.0	100.0	0.8916778564453125	-0.34902191162109375	0.9575519278172594
60.0	120.0	0.9729461669921875	-0.341064453125	1.0309942798339111
60.0	140.0	0.9135818481445312	-0.130645751953125	0.9228759969587327
60.0	160.0	0.8615455627441406	0.3444976806640625	0.9278682065180573
60.0	180.0	1.0973777770996094	0.3626708984375	1.155754371069192
60.0	200.0	1.2793807983398438	0.5629425048828125	1.3977551613084573
60.0	220.0	1.3261528015136719	1.0261077880859375	1.6767762062163143
60.0	240.0	1.4015426635742188	1.4764251708984375	2.035719313432281
60.0	260.0	1.2931022644042969	2.918212890625	3.191877181411816
60.0	280.0	1.1835823059082031	3.984130859375	4.15622013125907
60.0	300.0	1.7636032104492188	2.280975341796875	2.8832524679244034
60.0	320.0	2.0561485290527344	1.476165771484375	2.531168141081857
60.0	340.0	2.0777549743652344	0.38201904296875	2.1125823729952486
60.0	360.0	1.3126678466796875	0.191009521484375	1.3264921835443952
60.0	380.0	1.451080322265625	0.32940673828125	1.4879996306758958
60.0	400.0	1.4648971557617188	0.9542236328125	1.7482752696233674
60.0	420.0	1.4116630554199219	1.025054931640625	1.7445716365108874
60.0	440.0	1.3324661254882812	1.026092529296875	1.68176450618171
60.0	460.0	1.2772789001464844	0.92303466796875	1.5758916165243069
60.0	480.0	1.2941665649414062	0.852081298828125	1.549486894950991
60.0	500.0	1.3852386474609375	0.973541259765625	1.6931239455177072
60.0	520.0	1.928680419921875	1.70849609375	2.576580498363874
60.0	540.0	2.5187721252441406	2.08544921875	3.2700629142100417
60.0	560.0	2.673797607421875	2.265380859375	3.504446330517498
60.0	580.0	2.602886199951172	2.211669921875	3.4156259182209663
60.0	600.0	2.5486984252929688	2.1644287109375	3.3437427095728265
60.0	620.0	2.3374099731445312	2.197509765625	3.2081980226558273
60.0	640.0	2.10235595703125	2.102783203125	2.9734824313268473
60.0	660.0	2.115276336669922	2.0577392578125	2.951048090699042
60.0	680.0	2.1130752563476562	1.99560546875	2.90646318158232
60.0	700.0	2.141815185546875	1.8314208984375	2.8180622413766545
60.0	720.0	2.2797393798828125	1.7196044921875	2.855564961568884
60.0	740.0	2.3342552185058594	1.6112060546875	2.836323743119515
60.0	760.0	1.4888381958007812	-0.1964111328125	1.5017378287730567
60.0	780.0	-0.804595947265625	-2.3145751953125	2.4504352619712617
60.0	800.0	-0.9323043823242188	-2.325927734375	2.5058194840881423
80.0	0.0	1.3023834228515625	-0.3705258369445801	1.3540649821784896
80.0	20.0	0.8911972045898438	-0.14387893676757812	0.9027367312312713
80.0	40.0	0.7367782592773438	-0.13819122314453125	0.7496259183739142
80.0	60.0	0.6050186157226562	-0.1284637451171875	0.618506636326962
80.0	80.0	0.600921630859375	-0.19248199462890625	0.6309961368273289
80.0	100.0	0.7778244018554688	-0.39308929443359375	0.8715101798143945
80.0	120.0	0.8434677124023438	-0.377197265625	0.9239672932848975
80.0	140.0	0.8004837036132812	-0.103179931640625	0.8071061008589884
80.0	160.0	0.7161178588867188	0.4504852294921875	0.8460270266410685
80.0	180.0	0.6644439697265625	0.8149871826171875	1.0515179012914113
80.0	200.0	0.16620635986328125	1.8721466064453125	1.879509901565752
80.0	220.0	-0.1155242919921875	2.6928558349609375	2.69533270857671
80.0	240.0	0.35086822509765625	3.5127410888671875	3.5302207393871297
80.0	260.0	1.1040420532226562	5.7117919921875	5.817514642637468
80.0	280.0	2.9313201904296875	5.309661865234375	6.065076024415928
80.0	300.0	5.339958190917969	3.902679443359375	6.614080459018604
80.0	320.0	6.443817138671875	3.14971923828125	7.172413164105956
80.0	340.0	5.171974182128906	0.557342529296875	5.201917688273336
80.0	360.0	2.8096466064453125	0.319061279296875	2.827704749979428
80.0	380.0	2.8773422241210938	0.30487060546875	2.893448523957011
80.0	400.0	2.0057296752929688	0.836456298828125	2.173156844362616
80.0	420.0	1.4996490478515625	0.941619873046875	1.770761206949969
80.0	440.0	0.9507217407226562	0.964385986328125	1.3542201294135263
80.0	460.0	0.5294570922851562	1.011077880859375	1.1413164739607227
80.0	480.0	0.45540618896484375	0.906005859375	1.0140223933273442
80.0	500.0	0.7216720581054688	0.9698486328125	1.2088907849836803
80.0	520.0	1.582672119140625	0.9775390625	1.8602240874202376
80.0	540.0	2.3452835083007812	0.7791748046875	2.471329219381227
80.0	560.0	2.3575363159179688	0.895263671875	2.521799857849781
80.0	580.0	2.356048583984375	1.23974609375	2.662317657054312
80.0	600.0	2.3271865844726562	1.6214599609375	2.836358546424085
80.0	620.0	2.11138916015625	2.0712890625	2.9577360541565305
80.0	640.0	1.8180313110351562	1.9434814453125	2.661269993100695
80.0	660.0	1.6947021484375	1.9822998046875	2.6079739046974337
80.0	680.0	1.5958786010742188	2.0299072265625	2.5821215807582076
80.0	700.0	1.5098953247070312	1.987548828125	2.4960236849343422
80.0	720.0	1.6215744018554688	1.899658203125	2.497639851830729
80.0	740.0	1.740936279296875	1.360595703125	2.2095428929835825
80.0	760.0	0.1522979736328125	-1.91357421875	1.9196252143158918
80.0	780.0	-0.8572311401367188	-2.006591796875	2.1820302167720182
80.0	800.0	-0.9528656005859375	-2.010986328125	2.225313205974761
100.0	0.0	0.7144546508789062	-0.14937829971313477	0.7299036406181894
100.0	20.0	0.5249710083007812	-0.10850334167480469	0.5360667259874822
100.0	40.0	0.46172332763671875	-0.14284896850585938	0.48331589989065404
100.0	60.0	0.47270965576171875	-0.23114776611328125	0.5261974044306212
100.0	80.0	0.6462173461914062	-0.3999786376953125	0.7599866901013872
100.0	100.0	0.852996826171875	-0.572265625	1.0271764848437355
100.0	120.0	0.9480361938476562	-0.564056396484375	1.1031465193980758
100.0	140.0	0.8080520629882812	-0.187042236328125	0.8294172259304984
100.0	160.0	0.6996536254882812	0.280181884765625	0.7536690813677539
100.0	180.0	-0.0049285888671875	1.5931243896484375	1.5931320133249876
100.0	200.0	0.02103424072265625	2.379974365234375	2.3800673138496617
100.0	220.0	0.7896347045898438	2.681732177734375	2.7955697880376094
100.0	240.0	0.5437164306640625	5.3140716552734375	5.341814777241405
100.0	260.0	5.317390441894531	6.957183837890625	8.756543157305732
100.0	280.0	4.991119384765625	7.572296142578125	9.069230484660027
100.0	300.0	5.782218933105469	6.007843017578125	8.338359161982984
100.0	320.0	5.750938415527344	4.96392822265625	7.596964924156975
100.0	340.0	3.8315887451171875	1.512481689453125	4.119304938049583
100.0	360.0	2.80792236328125	0.433349609375	2.8411652331676214
100.0	380.0	3.1774215698242188	0.318450927734375	3.1933397604638136
100.0	400.0	2.3220291137695312	0.7464599609375	2.4390616389251276
100.0	420.0	1.7124481201171875	0.784271240234375	1.8834967327690415
100.0	440.0	1.1609649658203125	0.7457275390625	1.3798366622098326
100.0	460.0	0.4713897705078125	0.888153076171875	1.0054969927617747
100.0	480.0	0.41695404052734375	0.854217529296875	0.9505462951745882
100.0	500.0	0.6976699829101562	0.966156005859375	1.1917217933360111
100.0	520.0	1.2589492797851562	0.9190673828125	1.5587296568749123
100.0	540.0	1.5401382446289062	0.75341796875	1.7145449682653369
100.0	560.0	1.8108596801757812	0.7926025390625	1.976722430240183
100.0	580.0	1.015350341796875	0.9517822265625	1.3916988623216233
100.0	600.0	0.890106201171875	1.11669921875	1.4280427845556614
100.0	620.0	1.1291961669921875	1.0062255859375	1.5124727810261953
100.0	640.0	1.2564773559570312	0.6353759765625	1.4079907590696477
100.0	660.0	1.3939743041992188	0.938720703125	1.6805835055846496
100.0	680.0	1.287567138671875	0.7919921875	1.5116483591261278
100.0	700.0	1.18292236328125	0.801513671875	1.4288909978558346
100.0	720.0	1.3123016357421875	0.765625	1.5193147217731489
100.0	740.0	-0.81195068359375	-2.5523681640625	2.6784038451115126
100.0	760.0	-0.7517623901367188	-1.8770751953125	2.0220182937059525
100.0	780.0	-0.8290023803710938	-1.8824462890625	2.056902763347387
100.0	800.0	-0.9201812744140625	-1.8897705078125	2.1018958466061544
120.0	0.0	0.40886688232421875	-0.028310060501098633	0.4098458087953351
120.0	20.0	0.3122100830078125	-0.05283546447753906	0.3166492100705487
120.0	40.0	0.33777618408203125	-0.14236068725585938	0.36655056378210477
120.0	60.0	0.441070556640625	-0.3291778564453125	0.5503646946427446
120.0	80.0	0.7007064819335938	-0.6253738403320312	0.9391922135512979
120.0	100.0	1.0225677490234375	-0.8897323608398438	1.3554587692986098
120.0	120.0	1.39361572265625	-1.2235336303710938	1.8545078395854169
120.0	140.0	1.4353485107421875	-1.031402587890625	1.7674887964559476
120.0	160.0	0.2361907958984375	0.827301025390625	0.8603563672569158
120.0	180.0	-0.5560226440429688	2.242095947265625	2.310011995084327
120.0	200.0	1.2241668701171875	2.4621734619140625	2.749705926539489
120.0	220.0	2.8852767944335938	2.65753173828125	3.922664543453742
120.0	240.0	4.291343688964844	6.651824951171875	7.9159589335627
120.0	260.0	6.837837219238281	7.084228515625	9.845928676280096
120.0	280.0	5.5295257568359375	7.870635986328125	9.618865105863339
120.0	300.0	6.1311492919921875	6.209686279296875	8.726465225277883
120.0	320.0	6.1539306640625	5.2335205078125	8.078403278110269
120.0	340.0	3.6717071533203125	1.82855224609375	4.101833338452216
120.0	360.0	2.7624130249023438	0.44305419921875	2.7977174166801557
120.0	380.0	3.766998291015625	0.0294189453125	3.767113165124979
120.0	400.0	3.0762786865234375	0.4166259765625	3.1043626981242096
120.0	420.0	2.2366256713867188	0.500579833984375	2.291958674168868
120.0	440.0	1.4173812866210938	0.456787109375	1.4891689544691815
120.0	460.0	0.5757369995117188	0.74261474609375	0.9396540606641582
120.0	480.0	0.48827362060546875	0.83172607421875	0.9644580815745736
120.0	500.0	0.7850799560546875	0.949554443359375	1.232073122141037
120.0	520.0	0.7275009155273438	0.6676025390625	0.9873959348993797
120.0	540.0	0.47743988037109375	0.413818359375	0.6318183868205965
120.0	560.0	0.327392578125	0.241943359375	0.4070902717543059
120.0	580.0	0.29515838623046875	0.792724609375	0.8458905244007175
120.0	600.0	0.48535919189453125	1.02734375	1.1362256491650657
120.0	620.0	0.6619949340820312	0.962890625	1.1685014541981382
120.0	640.0	0.7224502563476562	0.96484375	1.205345525071901
120.0	660.0	1.2921524047851562	0.4954833984375	1.3838936502922603
120.0	680.0	0.7579421997070312	-0.7149658203125	1.041946496856657
120.0	700.0	0.44048309326171875	-0.8297119140625	0.9393866167806891
120.0	720.0	-0.0257568359375	-1.3626708984375	1.3629143010644413
120.0	740.0	-0.596160888671875	-2.2242431640625	2.302751714375825
120.0	760.0	-0.6291656494140625	-1.804931640625	1.9114464789085446
120.0	780.0	-0.74737548828125	-1.8050537109375	1.953660415694825
120.0	800.0	-0.8321380615234375	-1.8106689453125	1.9927307351860324
140.0	0.0	0.2259979248046875	-0.027097463607788086	0.22761663944009142
140.0	20.0	0.246917724609375	-0.171905517578125	0.3008652018763124
140.0	40.0	0.2095489501953125	-0.20322418212890625	0.29190894253160593
140.0	60.0	0.3347625732421875	-0.39626312255859375	0.5187392820518011
140.0	80.0	0.7255859375	-0.8207244873046875	1.0954741606990537
140.0	100.0	1.18804931640625	-1.187164306640625	1.679529776209661
140.0	120.0	1.995574951171875	-1.9930191040039062	2.820362482850239
140.0	140.0	0.288360595703125	0.2335968017578125	0.371105509182685
140.0	160.0	-0.56903076171875	1.337158203125	1.4531992526720827
140.0	180.0	-0.4141082763671875	2.095001220703125	2.1355364148858214
140.0	200.0	2.7056427001953125	2.56365966796875	3.7273118080313354
140.0	220.0	4.130645751953125	2.846771240234375	5.016606504635774
140.0	240.0	8.083160400390625	6.5874481201171875	10.427461569992891
140.0	260.0	7.4615020751953125	7.15350341796875	10.33666408320569
140.0	280.0	5.7321624755859375	7.972869873046875	9.819589638017161
140.0	300.0	5.8309783935546875	6.68292236328125	8.869146539535032
140.0	320.0	5.83966064453125	5.5565185546875	8.060802372709158
140.0	340.0	2.3023681640625	0.915985107421875	2.4778877859796617
140.0	360.0	2.5434112548828125	0.095977783203125	2.545221512232904
140.0	380.0	3.193359375	-0.510467529296875	3.233901853236558
140.0	400.0	2.3117218017578125	-0.151885986328125	2.3167060757820046
140.0	420.0	1.590087890625	0.058502197265625	1.5911637272754706
140.0	440.0	1.0276641845703125	-0.02496337890625	1.0279673372899463
140.0	460.0	0.5655059814453125	0.6331787109375	0.8489477575415936
140.0	480.0	0.6999359130859375	0.760009765625	1.0332110753727006
140.0	500.0	0.5404815673828125	0.677032470703125	0.866310158700081
140.0	520.0	0.24658203125	0.1300048828125	0.27875431420960617
140.0	540.0	-0.2625579833984375	-0.048095703125	0.26692675269695676
140.0	560.0	-0.818359375	-0.1229248046875	0.8275400741099193
140.0	580.0	-0.484039306640625	0.6297607421875	0.7942875063688764
140.0	600.0	0.3186187744140625	0.003173828125	0.3186345816042042
140.0	620.0	0.548675537109375	-0.1387939453125	0.5659581294386277
140.0	640.0	0.683563232421875	-0.20068359375	0.7124132210448213
140.0	660.0	0.965484619140625	-0.4354248046875	1.0591295059312933
140.0	680.0	0.705718994140625	-2.006591796875	2.1270754424742195
140.0	700.0	0.041748046875	-1.362548828125	1.3631882512854518
140.0	720.0	-0.203948974609375	-1.47314453125	1.4871953450021278
140.0	740.0	-0.3892669677734375	-2.0220947265625	2.059222148140263
140.0	760.0	-0.45513916015625	-1.7041015625	1.7638349668896685
140.0	780.0	-0.6173858642578125	-1.704345703125	1.812721595045973
140.0	800.0	-0.714996337890625	-1.709716796875	1.8532002829466423
160.0	0.0	0.292633056640625	-0.25699853897094727	0.3894641894603877
160.0	20.0	0.235107421875	-0.3388957977294922	0.412463163857596
160.0	40.0	0.2503509521484375	-0.4065399169921875	0.4774414135259361
160.0	60.0	0.512969970703125	-0.7447967529296875	0.9043563423882043
160.0	80.0	0.8001708984375	-1.048370361328125	1.318845662394785
160.0	100.0	1.193695068359375	-1.3250579833984375	1.783447945860329
160.0	120.0	1.0789337158203125	-1.1376724243164062	1.5679274562886498
160.0	140.0	0.0424346923828125	0.1839752197265625	0.1888056794459872
160.0	160.0	-0.2813262939453125	0.9612274169921875	1.0015501139945404
160.0	180.0	1.91229248046875	1.87347412109375	2.6770819586380474
160.0	200.0	3.6111602783203125	2.6527862548828125	4.480820624596974
160.0	220.0	4.646514892578125	2.9063873291015625	5.480619303848099
160.0	240.0	7.6772308349609375	6.57568359375	10.108387013682645
160.0	260.0	3.90887451171875	7.0794677734375	8.086913125754759
160.0	280.0	2.5442047119140625	7.947021484375	8.34434707387244
160.0	300.0	1.726409912109375	6.965789794921875	7.176539462141014
160.0	320.0	1.2714385986328125	5.348602294921875	5.497645188563638
160.0	340.0	1.2575531005859375	0.360595703125	1.3082312723312794
160.0	360.0	0.871917724609375	-0.707244873046875	1.1226913328867736
160.0	380.0	1.2476806640625	-1.13140869140625	1.6842780846597287
160.0	400.0	0.756988525390625	-0.776580810546875	1.0844857688705345
160.0	420.0	0.5932464599609375	-0.47149658203125	0.7577931044311076
160.0	440.0	1.0332183837890625	-0.448028564453125	1.126174863493947
160.0	460.0	0.894287109375	0.41900634765625	0.9875807578980685
160.0	480.0	0.737274169921875	0.3094482421875	0.7995820259528871
160.0	500.0	0.616363525390625	-0.174957275390625	0.6407136986549223
160.0	520.0	0.2113037109375	-0.6749267578125	0.7072307874147248
160.0	540.0	-0.4771728515625	-0.8519287109375	0.976461191644562
160.0	560.0	-1.0220184326171875	-0.74609375	1.265376450072608
160.0	580.0	-0.7323455810546875	0.5606689453125	0.922322999999544
160.0	600.0	0.005035400390625	-0.306884765625	0.30692607355812096
160.0	620.0	0.3267059326171875	-0.5950927734375	0.6788756700639683
160.0	640.0	0.445220947265625	-0.65673828125	0.7934272883782764
160.0	660.0	0.478729248046875	-0.8541259765625	0.9791388444824211
160.0	680.0	0.144317626953125	-2.937744140625	2.9412868294720766
160.0	700.0	-0.285919189453125	-2.0888671875	2.1083443527829346
160.0	720.0	-0.3319854736328125	-1.920654296875	1.9491350088712693
160.0	740.0	-0.24334716796875	-1.9254150390625	1.9407320569327595
160.0	760.0	0.18023681640625	-1.5032958984375	1.5140620424035702
160.0	780.0	0.188629150390625	-1.47998046875	1.4919527955865624
160.0	800.0	0.1954803466796875	-1.4658203125	1.4787974014298269
180.0	0.0	0.4237213134765625	-0.6690545082092285	0.791942981817123
180.0	20.0	0.238128662109375	-0.5780067443847656	0.6251376298642377
180.0	40.0	0.3159027099609375	-0.6791267395019531	0.7490044395510737
180.0	60.0	0.5198822021484375	-0.9246597290039062	1.0607889132868453
180.0	80.0	0.520904541015625	-0.9899749755859375	1.1186563337938407
180.0	100.0	0.96746826171875	-1.412139892578125	1.7117633930084082
180.0	120.0	0.2841033935546875	-0.87353515625	0.9185741164620314
180.0	140.0	-0.28973388671875	0.1366424560546875	0.3203387049824149
180.0	160.0	0.7368621826171875	0.985504150390625	1.2305219651060737
180.0	180.0	2.4812164306640625	1.8028717041015625	3.067047661391551
180.0	200.0	3.255828857421875	2.62841796875	4.184376006917747
180.0	220.0	3.7475738525390625	2.8796844482421875	4.726192156660834
180.0	240.0	4.914459228515625	5.858612060546875	7.646910800102725
180.0	260.0	1.4437408447265625	6.014801025390625	6.1856462072908664
180.0	280.0	-0.0376129150390625	6.30743408203125	6.307546228966311
180.0	300.0	-1.72393798828125	5.37799072265625	5.647543395177756
180.0	320.0	-2.3935699462890625	3.417938232421875	4.172706417713735
180.0	340.0	-1.2368621826171875	-0.281524658203125	1.2684968237898506
180.0	360.0	-0.7272796630859375	-0.746856689453125	1.0424637273878052
180.0	380.0	0.0277557373046875	-1.402099609375	1.4023743065112304
180.0	400.0	-0.2130584716796875	-1.27545166015625	1.2931244525372716
180.0	420.0	0.115814208984375	-0.85723876953125	0.8650267273270393
180.0	440.0	0.26287841796875	-0.73443603515625	0.7800649667622469
180.0	460.0	0.0327606201171875	0.164642333984375	0.1678700579921421
180.0	480.0	0.178436279296875	-0.264923095703125	0.3194115721232396
180.0	500.0	0.0982208251953125	-0.736572265625	0.7430922102875213
180.0	520.0	0.003387451171875	-1.0570068359375	1.0570122639042778
180.0	540.0	-0.263946533203125	-1.3206787109375	1.3467962094962567
180.0	560.0	-0.450408935546875	-1.4669189453125	1.534509498614201
180.0	580.0	-1.04241943359375	-0.071044921875	1.0448376220533693
180.0	600.0	-0.6008453369140625	-0.5665283203125	0.825814420198313
180.0	620.0	-0.3601837158203125	-0.891845703125	0.9618321409293065
180.0	640.0	-0.3675994873046875	-0.92529296875	0.995638720161514
180.0	660.0	-0.3481292724609375	-1.0296630859375	1.0869222883382772
180.0	680.0	-0.8093719482421875	-3.0535888671875	3.159032750766094
180.0	700.0	-0.66290283203125	-2.3831787109375	2.473657400082068
180.0	720.0	-0.183807373046875	-2.2763671875	2.2837759790997567
180.0	740.0	-0.2073516845703125	-1.9039306640625	1.9151884227541736
180.0	760.0	0.14166259765625	-1.4219970703125	1.4290360245816232
180.0	780.0	0.161865234375	-1.3905029296875	1.399892407140204
180.0	800.0	0.1505584716796875	-1.362060546875	1.37035644514409
200.0	0.0	0.24200439453125	-0.7547512054443359	0.7926004725535527
200.0	20.0	0.212860107421875	-0.7329082489013672	0.7631932433134616
200.0	40.0	0.20745849609375	-0.8069038391113281	0.8331463455924659
200.0	60.0	0.211578369140625	-0.8856277465820312	0.9105503345802324
200.0	80.0	0.1288299560546875	-0.8661956787109375	0.875723764319865
200.0	100.0	0.2067718505859375	-1.2252197265625	1.2425449595699225
200.0	120.0	-1.52593994140625	-0.8410720825195312	1.7423819767125264
200.0	140.0	0.2204742431640625	0.297698974609375	0.37045049788364365
200.0	160.0	1.4145965576171875	0.928436279296875	1.6920630441969418
200.0	180.0	2.272552490234375	1.44140625	2.6911237055195962
200.0	200.0	2.7152252197265625	2.37322998046875	3.606198626536656
200.0	220.0	2.4823150634765625	2.5180511474609375	3.5358831507265616
200.0	240.0	1.824127197265625	4.4819183349609375	4.838908140589483
200.0	260.0	0.029205322265625	5.235565185546875	5.235646642293492
200.0	280.0	-1.42779541015625	4.89605712890625	5.0999975630167675
200.0	300.0	-3.1449432373046875	3.422637939453125	4.648130638273027
200.0	320.0	-3.4910430908203125	1.966949462890625	4.007027832637298
200.0	340.0	-1.459259033203125	-0.317535400390625	1.4934073980284661
200.0	360.0	-0.90899658203125	-0.78656005859375	1.2020613594652723
200.0	380.0	-0.3364105224609375	-1.60540771484375	1.6402761872630696
200.0	400.0	-0.438446044921875	-1.4736328125	1.5374747478850814
200.0	420.0	-0.293426513671875	-0.908111572265625	0.9543404772974772
200.0	440.0	-0.090057373046875	-0.6595458984375	0.6656659241585324
200.0	460.0	-0.188720703125	0.029876708984375	0.1910709855727222
200.0	480.0	0.029144287109375	-0.6680908203125	0.6687262023107385
200.0	500.0	0.03741455078125	-1.1195068359375	1.1201318691658386
200.0	520.0	-0.13189697265625	-1.3564453125	1.3628428732612965
200.0	540.0	-0.4420166015625	-1.6158447265625	1.6752112870968552
200.0	560.0	-0.593658447265625	-1.7325439453125	1.8314308270990842
200.0	580.0	-0.84954833984375	-0.4420166015625	0.9576591553303991
200.0	600.0	-0.223114013671875	-0.841796875	0.8708626997733565
200.0	620.0	0.13336181640625	-1.1822509765625	1.1897490263320913
200.0	640.0	0.17724609375	-1.230224609375	1.2429274987952859
200.0	660.0	0.2292633056640625	-1.3486328125	1.367981040174049
200.0	680.0	-0.1559600830078125	-3.052734375	3.0567156740198205
200.0	700.0	-0.2093505859375	-2.726806640625	2.734831278742616
200.0	720.0	-0.1627044677734375	-2.5103759765625	2.515643116090906
200.0	740.0	-0.4745330810546875	-2.1722412109375	2.223468804258443
200.0	760.0	-0.2278289794921875	-1.4403076171875	1.458215373675914
200.0	780.0	-0.2052459716796875	-1.397705078125	1.4126943739914701
200.0	800.0	-0.26531982421875	-1.35888671875	1.384546035174927
220.0	0.0	0.0795745849609375	-0.7994816303253174	0.8034320081994075
220.0	20.0	-0.014007568359375	-0.8038387298583984	0.8039607674455923
220.0	40.0	-0.106201171875	-0.8539237976074219	0.8605024933304403
220.0	60.0	-0.2360992431640625	-0.8397598266601562	0.8723184161158921
220.0	80.0	-0.618194580078125	-0.77374267578125	0.9903748114542786
220.0	100.0	-1.7609405517578125	-0.8476181030273438	1.9543203615080056
220.0	120.0	-1.8919525146484375	-0.4148712158203125	1.9369053780194763
220.0	140.0	0.4175262451171875	0.2819061279296875	0.5037849048214595
220.0	160.0	1.3274078369140625	0.6920623779296875	1.4969842686035695
220.0	180.0	1.7822113037109375	1.151611328125	2.1219061671386097
220.0	200.0	1.9212493896484375	1.850311279296875	2.667367812566863
220.0	220.0	1.5249176025390625	1.953369140625	2.478109096484562
220.0	240.0	0.559906005859375	2.59088134765625	2.65069064453596
220.0	260.0	-1.498779296875	3.5289306640625	3.8340176072237484
220.0	280.0	-2.1430511474609375	3.296051025390625	3.9314908854799895
220.0	300.0	-2.85113525390625	1.8372802734375	3.391838887569637
220.0	320.0	-3.2964630126953125	1.146728515625	3.4902227267920556
220.0	340.0	-1.94171142578125	-0.274658203125	1.9610406394446058
220.0	360.0	-1.512664794921875	-0.975738525390625	1.800061235549366
220.0	380.0	-1.2416229248046875	-1.766021728515625	2.1588099112682113
220.0	400.0	-1.1427001953125	-1.6474609375	2.0049666523300593
220.0	420.0	-0.4993896484375	-0.996826171875	1.1149226152076641
220.0	440.0	-0.2122344970703125	-0.583740234375	0.621124901267747
220.0	460.0	-0.158782958984375	-0.3184814453125	0.35586859804171067
220.0	480.0	-0.0299530029296875	-0.8145751953125	0.815125714968497
220.0	500.0	-0.11492919921875	-1.150421142578125	1.1561477094747978
220.0	520.0	-0.269195556640625	-1.3272705078125	1.3542943729573373
220.0	540.0	-0.55999755859375	-1.5841064453125	1.680175733580141
220.0	560.0	-0.6087799072265625	-1.6268310546875	1.7370066942698943
220.0	580.0	0.2570648193359375	-0.3101806640625	0.40285774871345303
220.0	600.0	0.3428192138671875	-1.2852783203125	1.3302125296590157
220.0	620.0	0.321197509765625	-1.63330078125	1.6645838165473972
220.0	640.0	0.252716064453125	-1.7119140625	1.7304667481977023
220.0	660.0	-0.022186279296875	-1.878173828125	1.8783048633389512
220.0	680.0	-0.0303802490234375	-3.1070556640625	3.1072041869039744
220.0	700.0	-0.091156005859375	-2.9322509765625	2.933667535177763
220.0	720.0	-0.2405548095703125	-2.7047119140625	2.715388214322041
220.0	740.0	-0.2913818359375	-2.706787109375	2.722425357983755
220.0	760.0	-0.748870849609375	-2.2625732421875	2.3832845456758878
220.0	780.0	-0.7829132080078125	-2.172607421875	2.309367034678424
220.0	800.0	-0.860595703125	-2.0069580078125	2.1836907769553666
240.0	0.0	-0.3154144287109375	-0.7092363834381104	0.776210351278194
240.0	20.0	-0.4013671875	-0.7673358917236328	0.8659676610179868
240.0	40.0	-0.49566650390625	-0.8115806579589844	0.9509723694554866
240.0	60.0	-0.7472991943359375	-0.8017349243164062	1.0960086563179028
240.0	80.0	-1.5098419189453125	-0.7509765625	1.686294285594534
240.0	100.0	-2.6082763671875	-0.6671676635742188	2.692251529658383
240.0	120.0	-1.2927398681640625	-0.2712249755859375	1.3208858217584252
240.0	140.0	0.257476806640625	0.1995391845703125	0.32574559419405663
240.0	160.0	1.0218658447265625	0.4471435546875	1.1154134494066783
240.0	180.0	1.2655487060546875	0.8646697998046875	1.5327320020443795
240.0	200.0	1.2030029296875	1.3409576416015625	1.8014947808434896
240.0	220.0	0.5550079345703125	1.56622314453125	1.6616524142856595
240.0	240.0	-0.0515899658203125	1.24310302734375	1.2441730832824416
240.0	260.0	-2.3132171630859375	1.384429931640625	2.6958523474437204
240.0	280.0	-2.77581787109375	1.523468017578125	3.166404846836055
240.0	300.0	-2.8708038330078125	0.05255126953125	2.8712847792480796
240.0	320.0	-3.0304412841796875	-0.153411865234375	3.0343219303915863
240.0	340.0	-2.5428314208984375	-0.585418701171875	2.609349859790774
240.0	360.0	-1.9993743896484375	-1.2119140625	2.3379977854710035
240.0	380.0	-1.667266845703125	-2.065948486328125	2.6547922485464506
240.0	400.0	-1.571044921875	-2.073638916015625	2.60156885370418
240.0	420.0	-0.6515655517578125	-1.55224609375	1.683450505301417
240.0	440.0	-0.322998046875	-1.321868896484375	1.360759022670026
240.0	460.0	-0.234619140625	-1.12335205078125	1.1475913781229161
240.0	480.0	-0.1967926025390625	-1.127227783203125	1.1442769785498303
240.0	500.0	-0.282745361328125	-1.290191650390625	1.3208101430903143
240.0	520.0	-0.3740081787109375	-1.2733154296875	1.327107494223032
240.0	540.0	-0.52447509765625	-1.4544677734375	1.546140560243399
240.0	560.0	-0.2961273193359375	-1.3592529296875	1.39113619610775
240.0	580.0	0.721160888671875	-0.4561767578125	0.8533289293808881
240.0	600.0	0.0885162353515625	-1.705322265625	1.707617976468155
240.0	620.0	-0.1355133056640625	-2.0025634765625	2.007143326639652
240.0	640.0	-0.2683563232421875	-2.10888671875	2.125892355869461
240.0	660.0	-0.360748291015625	-2.2181396484375	2.2472834332680716
240.0	680.0	0.12164306640625	-2.832763671875	2.8353742356696845
240.0	700.0	-0.0629425048828125	-3.1185302734375	3.1191654052433786
240.0	720.0	-0.2810516357421875	-2.841552734375	2.855418001657095
240.0	740.0	-0.4209747314453125	-2.908935546875	2.939238972997672
240.0	760.0	-0.78387451171875	-2.89501953125	2.9992661329800794
240.0	780.0	-0.9590911865234375	-2.7222900390625	2.886298487829324
240.0	800.0	-0.9931182861328125	-2.7186279296875	2.8943430602346223
260.0	0.0	-0.66680908203125	-0.6790814399719238	0.9517278781215247
260.0	20.0	-0.6478271484375	-0.8082485198974609	1.0358309148548805
260.0	40.0	-0.770263671875	-0.8260078430175781	1.129422454592129
260.0	60.0	-0.88348388671875	-0.8841705322265625	1.2499205207330073
260.0	80.0	-1.713775634765625	-0.7436141967773438	1.8681512251327876
260.0	100.0	-1.9794921875	-0.5098724365234375	2.0441035252403146
260.0	120.0	-0.88421630859375	-0.2771759033203125	0.9266417656055597
260.0	140.0	-0.043487548828125	-0.0051727294921875	0.04379410957512325
260.0	160.0	0.51568603515625	0.1802215576171875	0.5462709004561184
260.0	180.0	0.921600341796875	0.626129150390625	1.1141745388263917
260.0	200.0	0.857208251953125	0.92291259765625	1.2595926524591747
260.0	220.0	0.347076416015625	1.0828857421875	1.1371471185327007
260.0	240.0	-0.123626708984375	0.6944427490234375	0.7053611095357727
260.0	260.0	-0.73822021484375	0.034149169921875	0.7390096422986006
260.0	280.0	-1.38934326171875	-0.445404052734375	1.4589926213231859
260.0	300.0	-1.5482177734375	-0.610382080078125	1.6641948676967697
260.0	320.0	-1.82171630859375	-0.906768798828125	2.0349152226873333
260.0	340.0	-1.7587890625	-1.169525146484375	2.1121382612482846
260.0	360.0	-1.67193603515625	-1.39752197265625	2.1790910420886545
260.0	380.0	-1.540374755859375	-1.9857177734375	2.5131314060817456
260.0	400.0	-1.4617919921875	-2.113555908203125	2.569816025618145
260.0	420.0	-1.03082275390625	-2.167633056640625	2.400255948479671
260.0	440.0	-0.9202880859375	-2.1026611328125	2.295237242761378
260.0	460.0	-0.9012451171875	-1.99041748046875	2.184949543538678
260.0	480.0	-0.82257080078125	-1.69659423828125	1.885485277499414
260.0	500.0	-0.97161865234375	-1.727874755859375	1.982320351890274
260.0	520.0	-0.8250732421875	-1.376220703125	1.604596297728392
260.0	540.0	-0.74530029296875	-1.5040283203125	1.6785629910734194
260.0	560.0	-0.71630859375	-1.4969482421875	1.6595035526531265
260.0	580.0	0.627349853515625	-0.952880859375	1.1408548421553526
260.0	600.0	0.143157958984375	-1.714599609375	1.7205656109807248
260.0	620.0	-0.212890625	-2.0208740234375	2.0320566519704513
260.0	640.0	-0.47314453125	-2.1666259765625	2.2176866031446347
260.0	660.0	-0.597412109375	-2.209228515625	2.2885785681681385
260.0	680.0	-0.552337646484375	-2.689208984375	2.745345485975694
260.0	700.0	-0.470733642578125	-3.2103271484375	3.244655692404006
260.0	720.0	-0.566680908203125	-2.91259765625	2.967212894100272
260.0	740.0	-0.68328857421875	-3.0723876953125	3.1474512587116497
260.0	760.0	-0.933502197265625	-3.1497802734375	3.2852004692614667
260.0	780.0	-1.176177978515625	-2.8487548828125	3.0820121705621415
260.0	800.0	-1.40057373046875	-2.895751953125	3.2166731491568124
280.0	0.0	-0.591217041015625	-0.7387418746948242	0.9461908618322704
280.0	20.0	-0.6436767578125	-0.8395957946777344	1.057941806995332
280.0	40.0	-0.839935302734375	-0.7853279113769531	1.1498831423962932
280.0	60.0	-0.897857666015625	-0.8339691162109375	1.2254194690866789
280.0	80.0	-2.11322021484375	-0.61395263671875	2.200599353939324
280.0	100.0	-1.588714599609375	-0.37616729736328125	1.6326407794176807
280.0	120.0	-0.940093994140625	-0.28569793701171875	0.9825477235391803
280.0	140.0	-0.572509765625	-0.1617431640625	0.5949187195381745
280.0	160.0	-0.09381103515625	-0.04241943359375	0.10295590640415798
280.0	180.0	0.305389404296875	0.187042236328125	0.3581165821732168
280.0	200.0	0.50103759765625	0.508575439453125	0.7139241219345971
280.0	220.0	0.478546142578125	0.48968505859375	0.6846881532393908
280.0	240.0	0.26617431640625	0.034637451171875	0.2684185532671289
280.0	260.0	-0.33721923828125	-0.38409423828125	0.5111215105509062
280.0	280.0	-0.740325927734375	-0.88592529296875	1.1545328509823913
280.0	300.0	-1.0286865234375	-1.079010009765625	1.490791254561263
280.0	320.0	-1.209442138671875	-1.2586669921875	1.7455637725438526
280.0	340.0	-1.198272705078125	-1.426239013671875	1.8627976808700857
280.0	360.0	-1.217376708984375	-1.645751953125	2.047072432229104
280.0	380.0	-1.2569580078125	-1.916168212890625	2.2916465812808964
280.0	400.0	-1.31744384765625	-2.079132080078125	2.4613915775709674
280.0	420.0	-1.39697265625	-2.231414794921875	2.632630735463372
280.0	440.0	-1.495697021484375	-2.193817138671875	2.655172916781068
280.0	460.0	-1.56903076171875	-2.10491943359375	2.6253653751697787
280.0	480.0	-1.58148193359375	-2.093048095703125	2.623344323036895
280.0	500.0	-1.458526611328125	-2.138763427734375	2.5887465839217243
280.0	520.0	-1.19158935546875	-2.09814453125	2.4129019180399176
280.0	540.0	-1.033477783203125	-2.27001953125	2.4942062867034305
280.0	560.0	-1.064300537109375	-2.2886962890625	2.5240575145704907
280.0	580.0	0.595367431640625	-1.3619384765625	1.4863844699806767
280.0	600.0	-0.255218505859375	-1.6890869140625	1.7082596667340335
280.0	620.0	-0.744720458984375	-2.0418701171875	2.1734401619306647
280.0	640.0	-0.998626708984375	-2.2069091796875	2.422334293875624
280.0	660.0	-0.996368408203125	-2.188720703125	2.404838522885315
280.0	680.0	-0.884765625	-2.6048583984375	2.751017536674752
280.0	700.0	-0.8369140625	-3.2806396484375	3.38570844150975
280.0	720.0	-0.93792724609375	-2.9351806640625	3.081394659833658
280.0	740.0	-0.971038818359375	-3.1075439453125	3.2557250742053068
280.0	760.0	-1.08953857421875	-3.1571044921875	3.339820815448206
280.0	780.0	-1.231719970703125	-2.74267578125	3.0065602484041802
280.0	800.0	-1.10931396484375	-2.770751953125	2.9845676166479063
300.0	0.0	0.354339599609375	-1.3993608951568604	1.4435260533656957
300.0	20.0	0.073974609375	-1.3927955627441406	1.3947586609990816
300.0	40.0	-0.5281982421875	-0.9910316467285156	1.1230036099084448
300.0	60.0	-1.400177001953125	-0.771087646484375	1.5984591941489323
300.0	80.0	-2.119232177734375	-0.5221710205078125	2.182614853290189
300.0	100.0	-1.390594482421875	-0.30023193359375	1.422635662596578
300.0	120.0	-0.86712646484375	-0.297027587890625	0.9165880721461207
300.0	140.0	-0.7071533203125	-0.245361328125	0.7485105208133398
300.0	160.0	-0.548065185546875	-0.1279296875	0.562797878951563
300.0	180.0	-0.4373779296875	-0.08062744140625	0.444747386372806
300.0	200.0	-0.400390625	0.062744140625	0.4052770407642905
300.0	220.0	-0.339385986328125	0.1701202392578125	0.3796363306126662
300.0	240.0	-0.219818115234375	-0.2097015380859375	0.30380049187057095
300.0	260.0	-0.09808349609375	-0.537078857421875	0.5459616024003514
300.0	280.0	-0.028839111328125	-0.894287109375	0.8947519926418097
300.0	300.0	-0.171173095703125	-1.075927734375	1.0894589107854926
300.0	320.0	-0.428009033203125	-1.211395263671875	1.2847841131295659
300.0	340.0	-0.612030029296875	-1.36590576171875	1.4967562616062817
300.0	360.0	-0.8509521484375	-1.573211669921875	1.7886068649395181
300.0	380.0	-1.05535888671875	-1.8240966796875	2.107394380893904
300.0	400.0	-1.2139892578125	-1.95660400390625	2.3026222326265575
300.0	420.0	-1.351104736328125	-2.121978759765625	2.515606858279877
300.0	440.0	-1.44635009765625	-2.102752685546875	2.552155454035831
300.0	460.0	-1.5413818359375	-2.02099609375	2.541708711695897
300.0	480.0	-1.531494140625	-2.0303955078125	2.543222408857292
300.0	500.0	-1.34417724609375	-2.059844970703125	2.459628787489514
300.0	520.0	-1.028289794921875	-2.0692138671875	2.310633231497704
300.0	540.0	-0.96038818359375	-2.24169921875	2.438762155383518
300.0	560.0	-1.130523681640625	-2.24853515625	2.5167427646945733
300.0	580.0	-0.6314697265625	-2.111083984375	2.203503937970056
300.0	600.0	-1.2198486328125	-1.793701171875	2.1691921493865576
300.0	620.0	-1.3406982421875	-2.0860595703125	2.479741177521764
300.0	640.0	-1.47283935546875	-2.212158203125	2.6576116500856237
300.0	660.0	-1.34716796875	-2.1708984375	2.5549288761071103
300.0	680.0	-1.0955810546875	-2.5272216796875	2.75447767565335
300.0	700.0	-1.108734130859375	-3.2706298828125	3.4534491748509346
300.0	720.0	-1.103179931640625	-2.9053955078125	3.1077852271982485
300.0	740.0	-1.14569091796875	-3.0257568359375	3.2353998376921806
300.0	760.0	-1.19793701171875	-3.078369140625	3.30324229356521
300.0	780.0	-1.355987548828125	-2.559326171875	2.896351616537821
300.0	800.0	-1.1961669921875	-2.7366943359375	2.9866890299378817
320.0	0.0	1.4261474609375	-2.295288562774658	2.7022668570558745
320.0	20.0	0.42071533203125	-1.6762104034423828	1.7282021604009876
320.0	40.0	-0.712615966796875	-0.8101043701171875	1.0789303066541462
320.0	60.0	-1.971343994140625	-0.6300239562988281	2.0695717742433435
320.0	80.0	-1.714599609375	-0.41591644287109375	1.7643237537139964
320.0	100.0	-1.208099365234375	-0.2589874267578125	1.2355478798890527
320.0	120.0	-0.935577392578125	-0.30306243896484375	0.9834388132540848
320.0	140.0	-0.80194091796875	-0.330230712890625	0.8672724829307176
320.0	160.0	-0.801971435546875	-0.2905120849609375	0.8529686131045306
320.0	180.0	-0.67559814453125	-0.32366943359375	0.749129331382083
320.0	200.0	-0.501007080078125	-0.233123779296875	0.5525891699645107
320.0	220.0	-0.3458251953125	-0.120269775390625	0.3661418913282666
320.0	240.0	0.0015869140625	-0.1573333740234375	0.1573413768779231
320.0	260.0	0.38812255859375	-0.483734130859375	0.6201917686068027
320.0	280.0	0.65484619140625	-0.803619384765625	1.0366424889856447
320.0	300.0	0.6290283203125	-0.968902587890625	1.155183471391586
320.0	320.0	0.459197998046875	-1.127838134765625	1.217736284932769
320.0	340.0	0.12322998046875	-1.31182861328125	1.3176038625891076
320.0	360.0	-0.2666015625	-1.5697021484375	1.5921812798600368
320.0	380.0	-0.658416748046875	-1.818603515625	1.934122891946691
320.0	400.0	-1.02703857421875	-1.911956787109375	2.170342597081596
320.0	420.0	-1.263092041015625	-2.01226806640625	2.3758418034783726
320.0	440.0	-1.31878662109375	-2.01239013671875	2.406015838339137
320.0	460.0	-1.45697021484375	-1.973419189453125	2.4529870574961605
320.0	480.0	-1.48712158203125	-1.956268310546875	2.4573392729928547
320.0	500.0	-1.265167236328125	-1.876373291015625	2.26305653113548
320.0	520.0	-1.242706298828125	-1.9072265625	2.2763637903139875
320.0	540.0	-1.329925537109375	-2.002197265625	2.403642199815082
320.0	560.0	-1.522186279296875	-2.0196533203125	2.5290414395831813
320.0	580.0	-1.77703857421875	-2.1690673828125	2.804054101732432
320.0	600.0	-2.30841064453125	-1.859375	2.964124675922081
320.0	620.0	-1.841583251953125	-2.160400390625	2.838795294079321
320.0	640.0	-1.80145263671875	-2.2745361328125	2.9015075774173984
320.0	660.0	-1.5281982421875	-2.2203369140625	2.6954194255020036
320.0	680.0	-1.269805908203125	-2.5450439453125	2.844232010240968
320.0	700.0	-1.02557373046875	-3.2099609375	3.3698146383597223
320.0	720.0	-1.04144287109375	-2.887451171875	3.0695239897603512
320.0	740.0	-1.16839599609375	-2.9547119140625	3.177337202562987
320.0	760.0	-1.1424560546875	-2.9569091796875	3.1699397050752136
320.0	780.0	-1.288665771484375	-2.4825439453125	2.7970848952084335
320.0	800.0	-1.29010009765625	-2.6397705078125	2.938153603181653
340.0	0.0	3.446380615234375	-3.990640878677368	5.2728316839848155
340.0	20.0	2.011962890625	-2.6091690063476562	3.294807669187584
340.0	40.0	-0.391510009765625	-0.6563720703125	0.7642672192584196
340.0	60.0	-1.8416748046875	-0.4591407775878906	1.8980453998428894
340.0	80.0	-1.6724853515625	-0.30718994140625	1.7004625580389339
340.0	100.0	-1.3355712890625	-0.19756317138671875	1.3501043940586395
340.0	120.0	-1.120574951171875	-0.26917266845703125	1.1524504963937188
340.0	140.0	-1.119598388671875	-0.338287353515625	1.169589195172931
340.0	160.0	-1.107208251953125	-0.316558837890625	1.1515726685883778
340.0	180.0	-0.960601806640625	-0.35491943359375	1.0240720849938938
340.0	200.0	-0.664093017578125	-0.24884033203125	0.709183366162407
340.0	220.0	-0.378631591796875	-0.11944580078125	0.3970254168575476
340.0	240.0	0.035614013671875	0.0156707763671875	0.0389092688413815
340.0	260.0	0.452423095703125	-0.3695068359375	0.5841420711865749
340.0	280.0	0.928253173828125	-0.6275634765625	1.1204864442898
340.0	300.0	0.980926513671875	-0.746673583984375	1.2327766489695247
340.0	320.0	0.67169189453125	-0.916015625	1.1358937566617402
340.0	340.0	0.366729736328125	-1.136871337890625	1.1945572980918562
340.0	360.0	-0.029449462890625	-1.353515625	1.3538359642082518
340.0	380.0	-0.509063720703125	-1.6524658203125	1.7291006792657195
340.0	400.0	-0.828277587890625	-1.86358642578125	2.0393621868020517
340.0	420.0	-1.244903564453125	-1.756134033203125	2.1526243581643247
340.0	440.0	-1.386932373046875	-1.64178466796875	2.149194803497974
340.0	460.0	-1.378936767578125	-1.65875244140625	2.157064271376725
340.0	480.0	-1.35546875	-1.643890380859375	2.1306503975332376
340.0	500.0	-1.303924560546875	-1.74359130859375	2.1772298709601214
340.0	520.0	-1.278167724609375	-1.8782958984375	2.2719393069182643
340.0	540.0	-1.537628173828125	-1.885498046875	2.4329823849998284
340.0	560.0	-1.814178466796875	-1.8663330078125	2.6027759038073013
340.0	580.0	-2.16839599609375	-1.9189453125	2.895564246954491
340.0	600.0	-2.6434326171875	-1.7777099609375	3.185590794001509
340.0	620.0	-2.0579833984375	-2.2230224609375	3.029376921097304
340.0	640.0	-1.935516357421875	-2.34375	3.03963610196149
340.0	660.0	-1.664215087890625	-2.3359375	2.8681380480494747
340.0	680.0	-1.120941162109375	-2.56298828125	2.7973948628565015
340.0	700.0	-0.948211669921875	-3.1875	3.3255468153336873
340.0	720.0	-0.962310791015625	-2.88037109375	3.036870049280293
340.0	740.0	-1.03765869140625	-2.855224609375	3.0379340232848295
340.0	760.0	-1.0838623046875	-2.7764892578125	2.9805452679452307
340.0	780.0	-1.242340087890625	-2.4183349609375	2.718777827861752
340.0	800.0	-1.226959228515625	-2.3154296875	2.62042813032451
360.0	0.0	4.333526611328125	-4.316729545593262	6.116666319236879
360.0	20.0	2.962921142578125	-2.397075653076172	3.811151188775777
360.0	40.0	0.41473388671875	-0.47180938720703125	0.6281785531594622
360.0	60.0	-1.71209716796875	-0.33870697021484375	1.745279096373624
360.0	80.0	-1.489776611328125	-0.20285797119140625	1.5035244288458385
360.0	100.0	-1.419281005859375	-0.16616058349609375	1.4289744270283362
360.0	120.0	-1.340301513671875	-0.244354248046875	1.3623939026910217
360.0	140.0	-1.41192626953125	-0.3141021728515625	1.4464425206631977
360.0	160.0	-1.3875732421875	-0.3228912353515625	1.4246467113995627
360.0	180.0	-1.22503662109375	-0.310699462890625	1.2638231202432224
360.0	200.0	-0.896240234375	-0.2628326416015625	0.9339847724689146
360.0	220.0	-0.485015869140625	-0.1057891845703125	0.49641892076177707
360.0	240.0	-0.06451416015625	0.2654266357421875	0.2731544907595007
360.0	260.0	0.591033935546875	-0.1541748046875	0.6108117413479021
360.0	280.0	2.00469970703125	0.595550537109375	2.0912917916021296
360.0	300.0	1.97589111328125	-0.03076171875	1.9761305561334432
360.0	320.0	1.5982666015625	-0.373779296875	1.6413918156377265
360.0	340.0	1.36285400390625	-0.669677734375	1.5184990299242638
360.0	360.0	0.6495361328125	-1.128143310546875	1.3017697634223497
360.0	380.0	-0.135711669921875	-1.49072265625	1.4968873355099372
360.0	400.0	-0.472686767578125	-1.8458251953125	1.9053880003542285
360.0	420.0	-1.094390869140625	-1.47686767578125	1.8381592711802435
360.0	440.0	-1.41241455078125	-1.1336669921875	1.8111089730974372
360.0	460.0	-1.5162353515625	-1.157562255859375	1.9075953495220372
360.0	480.0	-1.612335205078125	-1.17010498046875	1.9921773211368745
360.0	500.0	-1.576690673828125	-1.529327392578125	2.196541771655252
360.0	520.0	-1.476470947265625	-1.755615234375	2.2939379480031796
360.0	540.0	-1.617767333984375	-1.783935546875	2.4082352838356798
360.0	560.0	-1.755859375	-1.7744140625	2.4963147658044136
360.0	580.0	-1.8338623046875	-1.7943115234375	2.5656587449803903
360.0	600.0	-2.214447021484375	-1.595458984375	2.7293341645507474
360.0	620.0	-2.026336669921875	-2.3302001953125	3.0880209277309776
360.0	640.0	-1.910430908203125	-2.451416015625	3.1079232192383013
360.0	660.0	-1.892242431640625	-2.5052490234375	3.1395627226631055
360.0	680.0	-1.170379638671875	-2.6854248046875	2.9293847272505205
360.0	700.0	-0.873291015625	-3.1556396484375	3.2742478203034806
360.0	720.0	-0.819488525390625	-2.8680419921875	2.9828218706784595
360.0	740.0	-0.8260498046875	-2.776123046875	2.89641458552031
360.0	760.0	-0.598907470703125	-2.02978515625	2.1162981687363556
360.0	780.0	-0.895111083984375	-1.551513671875	1.791205886180237
360.0	800.0	-1.11962890625	-1.2479248046875	1.6765694754065237
380.0	0.0	-2.25274658203125	-1.5745372772216797	2.748460441813587
380.0	20.0	-2.375518798828125	-1.1395206451416016	2.6346910377290444
380.0	40.0	-2.41229248046875	-0.5704803466796875	2.478830941648472
380.0	60.0	-1.78656005859375	-0.21268463134765625	1.7991752542134387
380.0	80.0	-1.465484619140625	-0.1201019287109375	1.4703977836687017
380.0	100.0	-1.517242431640625	-0.125762939453125	1.5224457012684054
380.0	120.0	-1.51171875	-0.1923675537109375	1.5239090703917648
380.0	140.0	-1.55078125	-0.2622833251953125	1.572804828332833
380.0	160.0	-1.570220947265625	-0.2654266357421875	1.592496506179267
380.0	180.0	-1.497161865234375	-0.221923828125	1.5135203454865507
380.0	200.0	-1.20025634765625	-0.168487548828125	1.2120244858084472
380.0	220.0	-0.860748291015625	0.007537841796875	0.8607812960010655
380.0	240.0	-0.31634521484375	0.4341278076171875	0.537160356226187
380.0	260.0	3.442291259765625	1.213165283203125	3.6498135735168904
380.0	280.0	2.863983154296875	2.6278076171875	3.8868717988949575
380.0	300.0	3.464813232421875	0.997955322265625	3.6056685317433175
380.0	320.0	3.26031494140625	0.5682373046875	3.309463272434875
380.0	340.0	2.26629638671875	-0.07647705078125	2.2675863934480334
380.0	360.0	0.65374755859375	-0.70941162109375	0.964702398934589
380.0	380.0	-0.30072021484375	-1.3280029296875	1.3616256566598084
380.0	400.0	-0.72491455078125	-1.738739013671875	1.8838031913124647
380.0	420.0	-1.1424560546875	-1.369537353515625	1.783490510085969
380.0	440.0	-1.42919921875	-1.15478515625	1.8374273220922093
380.0	460.0	-1.6072998046875	-1.094879150390625	1.9447809686719408
380.0	480.0	-1.74761962890625	-1.08087158203125	2.054861976917466
380.0	500.0	-1.690155029296875	-1.20611572265625	2.0763764493694605
380.0	520.0	-1.49700927734375	-1.630126953125	2.213221782776831
380.0	540.0	-1.43377685546875	-1.716064453125	2.2362006346830916
380.0	560.0	-1.4547119140625	-1.6827392578125	2.224364664954635
380.0	580.0	-1.4627685546875	-1.7105712890625	2.2507212131997822
380.0	600.0	-1.617401123046875	-1.611572265625	2.2832326995216645
380.0	620.0	-1.906494140625	-2.341064453125	3.0191559552171054
380.0	640.0	-1.97027587890625	-2.5008544921875	3.183749398130166
380.0	660.0	-2.1280517578125	-2.5924072265625	3.3539796529290906
380.0	680.0	-1.34539794921875	-2.7484130859375	3.0600441390140944
380.0	700.0	-0.772247314453125	-3.1705322265625	3.263225477093397
380.0	720.0	-0.702606201171875	-2.8787841796875	2.9632842973876476
380.0	740.0	-0.282196044921875	-2.5230712890625	2.5388035247850618
380.0	760.0	-0.248992919921875	-1.425048828125	1.4466380461994137
380.0	780.0	-1.016571044921875	-0.997802734375	1.4244391830119598
380.0	800.0	-1.558074951171875	-0.756103515625	1.7318458591369283
400.0	0.0	-2.719512939453125	-1.10366952419281	2.9349339083674373
400.0	20.0	-2.268218994140625	-0.8641757965087891	2.4272653774673896
400.0	40.0	-1.9532470703125	-0.511566162109375	2.019127052936412
400.0	60.0	-1.375946044921875	-0.12263870239257812	1.381400655081894
400.0	80.0	-1.333038330078125	-0.04665374755859375	1.333854475427787
400.0	100.0	-1.46502685546875	-0.08071136474609375	1.4672484491877409
400.0	120.0	-1.4930419921875	-0.13620758056640625	1.4992421070123974
400.0	140.0	-1.584747314453125	-0.2078094482421875	1.5983143675275882
400.0	160.0	-1.593994140625	-0.2108154296875	1.607874518033406
400.0	180.0	-1.5826416015625	-0.137420654296875	1.5885965111455131
400.0	200.0	-1.435089111328125	-0.085540771484375	1.4376362478174685
400.0	220.0	-1.165069580078125	0.1234283447265625	1.1715893831481052
400.0	240.0	-0.92340087890625	0.5201263427734375	1.0598115849582446
400.0	260.0	1.6741943359375	3.410919189453125	3.799644245382029
400.0	280.0	1.12200927734375	4.620361328125	4.754644426334997
400.0	300.0	2.723236083984375	2.83880615234375	3.9338066983138966
400.0	320.0	2.623626708984375	2.384979248046875	3.5456371954432138
400.0	340.0	2.477630615234375	1.614471435546875	2.9572236103723126
400.0	360.0	-0.448333740234375	-0.262786865234375	0.5196730502655046
400.0	380.0	-0.60662841796875	-0.86669921875	1.0579062213963621
400.0	400.0	-0.794281005859375	-1.506744384765625	1.7032794712823032
400.0	420.0	-1.0845947265625	-1.24871826171875	1.6539779375907893
400.0	440.0	-1.415618896484375	-1.156951904296875	1.8282545142675855
400.0	460.0	-1.562713623046875	-1.09930419921875	1.9106395761828727
400.0	480.0	-1.7816162109375	-1.05072021484375	2.0683735864095225
400.0	500.0	-1.84967041015625	-1.3533935546875	2.29193253392792
400.0	520.0	-1.64111328125	-1.6868896484375	2.3534760436215905
400.0	540.0	-1.4356689453125	-1.7598876953125	2.271200127828248
400.0	560.0	-1.21112060546875	-1.71435546875	2.0990063826067855
400.0	580.0	-0.90673828125	-1.6143798828125	1.8515930213505087
400.0	600.0	-0.642913818359375	-1.5260009765625	1.6559037285745615
400.0	620.0	-1.045379638671875	-2.30126953125	2.527579878937426
400.0	640.0	-1.225006103515625	-2.4815673828125	2.767456707717289
400.0	660.0	-1.76739501953125	-2.6436767578125	3.1800490491283115
400.0	680.0	-1.51104736328125	-2.7998046875	3.181535859019381
400.0	700.0	-1.165191650390625	-3.3546142578125	3.551212243848421
400.0	720.0	-0.9541015625	-2.919189453125	3.071152365937121
400.0	740.0	-0.0357666015625	-2.2509765625	2.2512606989666137
400.0	760.0	-0.901519775390625	-0.773193359375	1.187672461751118
400.0	780.0	-1.771392822265625	-0.4884033203125	1.8374902269308675
400.0	800.0	-2.254638671875	-0.348876953125	2.28147116333651
420.0	0.0	-0.709442138671875	-0.8683916330337524	1.121343915329437
420.0	20.0	-0.752227783203125	-0.6837596893310547	1.0165500236470353
420.0	40.0	-0.832977294921875	-0.4326438903808594	0.9386330005594569
420.0	60.0	-0.9224853515625	-0.0086517333984375	0.9225259217703244
420.0	80.0	-1.150482177734375	0.0412750244140625	1.1512223368771175
420.0	100.0	-1.411468505859375	-0.01422882080078125	1.411540223434769
420.0	120.0	-1.537445068359375	-0.07062530517578125	1.539066363726313
420.0	140.0	-1.604034423828125	-0.13287353515625	1.6095284431070314
420.0	160.0	-1.66796875	-0.142486572265625	1.6740436596016752
420.0	180.0	-1.64666748046875	-0.055419921875	1.6475998176055775
420.0	200.0	-1.668182373046875	-0.0266571044921875	1.6683953461227978
420.0	220.0	-1.736663818359375	0.2690582275390625	1.7573825843580635
420.0	240.0	-3.440673828125	2.5614776611328125	4.289452669050769
420.0	260.0	1.258544921875	4.173065185546875	4.358716366454776
420.0	280.0	1.883636474609375	4.8248291015625	5.179484745393429
420.0	300.0	3.05340576171875	3.825775146484375	4.894879183100927
420.0	320.0	3.3948974609375	3.138427734375	4.6233167114285045
420.0	340.0	2.4454345703125	2.278350830078125	3.3423094923416596
420.0	360.0	-0.504547119140625	-0.067596435546875	0.5090550790746978
420.0	380.0	-0.558349609375	-0.427154541015625	0.7030044723893898
420.0	400.0	-1.023223876953125	-1.19342041015625	1.5720176136877397
420.0	420.0	-1.088104248046875	-1.210205078125	1.627441914704544
420.0	440.0	-1.33233642578125	-1.1217041015625	1.7416487714018838
420.0	460.0	-1.727081298828125	-1.107574462890625	2.051714162257818
420.0	480.0	-2.070159912109375	-1.069732666015625	2.330212444916899
420.0	500.0	-2.180145263671875	-1.2584228515625	2.517272620127904
420.0	520.0	-1.8228759765625	-1.636474609375	2.449678748950104
420.0	540.0	-1.03350830078125	-1.742919921875	2.026304335940804
420.0	560.0	-0.35028076171875	-1.638671875	1.675691536633841
420.0	580.0	0.0068359375	-1.5054931640625	1.5055086838276361
420.0	600.0	-0.035430908203125	-1.55615234375	1.5565556418627369
420.0	620.0	-1.1187744140625	-2.3291015625	2.583867310447816
420.0	640.0	-1.678985595703125	-2.54248046875	3.0468343513479357
420.0	660.0	-2.14697265625	-2.7093505859375	3.456887644139603
420.0	680.0	-2.282318115234375	-2.8614501953125	3.6601739302089094
420.0	700.0	-2.12847900390625	-3.5537109375	4.142376648420188
420.0	720.0	-1.09564208984375	-2.5938720703125	2.8157776734295688
420.0	740.0	-0.18902587890625	-1.78857421875	1.7985351035977732
420.0	760.0	-1.81683349609375	-0.3433837890625	1.8489987504374246
420.0	780.0	-2.428009033203125	-0.187255859375	2.4352192144006755
420.0	800.0	-2.849029541015625	-0.1048583984375	2.850958542192885
440.0	0.0	0.203338623046875	-0.41340160369873047	0.46070324674705876
440.0	20.0	0.174468994140625	-0.3661632537841797	0.40560443579706945
440.0	40.0	0.065277099609375	-0.2515678405761719	0.25989897680747126
440.0	60.0	0.04681396484375	0.11262893676757812	0.12197058949511957
440.0	80.0	-0.6204833984375	0.13605499267578125	0.6352248489854252
440.0	100.0	-1.185791015625	0.05850982666015625	1.1872336469931983
440.0	120.0	-1.41998291015625	0.000274658203125	1.4199829367189387
440.0	140.0	-1.5009765625	-0.0560150146484375	1.5020214123108835
440.0	160.0	-1.535308837890625	-0.0626678466796875	1.5365872857447864
440.0	180.0	-1.5985107421875	0.0101318359375	1.598542851157984
440.0	200.0	-1.970672607421875	0.100982666015625	1.9732582254937023
440.0	220.0	-2.502044677734375	0.5280303955078125	2.557155385962896
440.0	240.0	-6.5751953125	3.8320465087890625	7.610372779505904
440.0	260.0	1.517791748046875	4.180633544921875	4.447627303109517
440.0	280.0	2.437347412109375	5.078765869140625	5.633340497508028
440.0	300.0	2.64605712890625	4.770904541015625	5.455561242339701
440.0	320.0	2.7802734375	4.078033447265625	4.935613151806493
440.0	340.0	0.676513671875	3.59674072265625	3.659810729292923
440.0	360.0	-1.955657958984375	0.095550537109375	1.957990796117495
440.0	380.0	-2.14874267578125	-0.144500732421875	2.1535959575542543
440.0	400.0	-1.662506103515625	-0.759185791015625	1.8276459201679975
440.0	420.0	-1.4097900390625	-0.85693359375	1.6498009390035924
440.0	440.0	-1.327056884765625	-0.903778076171875	1.6055823823064268
440.0	460.0	-1.4881591796875	-0.9464111328125	1.7636076027278893
440.0	480.0	-1.6019287109375	-0.866668701171875	1.821342974982149
440.0	500.0	-1.661102294921875	-0.938720703125	1.9079982685186625
440.0	520.0	-1.4661865234375	-1.2724609375	1.941355134686367
440.0	540.0	-0.99188232421875	-1.449951171875	1.7567552322162798
440.0	560.0	-0.3424072265625	-1.424560546875	1.4651332569138624
440.0	580.0	0.0693359375	-1.34912109375	1.3509016240386271
440.0	600.0	-0.213104248046875	-1.5655517578125	1.5799891540531006
440.0	620.0	-1.241973876953125	-2.214111328125	2.538658717584037
440.0	640.0	-1.7813720703125	-2.525390625	3.0904504949484846
440.0	660.0	-2.1995849609375	-2.7469482421875	3.519076390992304
440.0	680.0	-2.341552734375	-2.96435546875	3.7776014285478916
440.0	700.0	-2.083892822265625	-3.423583984375	4.007934205143491
440.0	720.0	-0.707977294921875	-2.1212158203125	2.236244263596651
440.0	740.0	-0.311767578125	-1.197998046875	1.2379007807923228
440.0	760.0	-2.10906982421875	-0.0872802734375	2.1108750246192773
440.0	780.0	-2.771484375	0.0306396484375	2.771653735394361
440.0	800.0	-3.27337646484375	0.089599609375	3.27460250573915
460.0	0.0	0.348541259765625	-0.140578031539917	0.37582335306716474
460.0	20.0	0.35772705078125	-0.14681434631347656	0.3866821629505354
460.0	40.0	0.338409423828125	-0.1124725341796875	0.35661044443549955
460.0	60.0	0.626983642578125	0.23240280151367188	0.6686699860259447
460.0	80.0	0.384063720703125	0.28322601318359375	0.477202175292822
460.0	100.0	-0.37493896484375	0.1714935302734375	0.4122975361116644
460.0	120.0	-0.909576416015625	0.0831451416015625	0.9133686939805706
460.0	140.0	-1.17340087890625	0.0296630859375	1.1737757542585787
460.0	160.0	-1.34112548828125	0.0154571533203125	1.341214561099897
460.0	180.0	-1.439666748046875	0.029632568359375	1.439971678381015
460.0	200.0	-1.90167236328125	0.0597686767578125	1.9026113822820137
460.0	220.0	-2.64251708984375	0.4756317138671875	2.684980837427433
460.0	240.0	-7.09417724609375	3.50640869140625	7.913422313396625
460.0	260.0	-1.416534423828125	4.757293701171875	4.963709614099084
460.0	280.0	0.97454833984375	5.266754150390625	5.3561594213903945
460.0	300.0	-0.38873291015625	4.665008544921875	4.681176988710495
460.0	320.0	-0.6258544921875	3.825439453125	3.8762973125028184
460.0	340.0	-1.7933349609375	2.020111083984375	2.7012773041206324
460.0	360.0	-4.2022705078125	0.633148193359375	4.249700466572317
460.0	380.0	-4.393096923828125	0.29901123046875	4.403261098106103
460.0	400.0	-2.260589599609375	-0.270294189453125	2.2766915220807133
460.0	420.0	-1.674957275390625	-0.443634033203125	1.732712621815879
460.0	440.0	-1.419525146484375	-0.59814453125	1.5403988190614042
460.0	460.0	-1.26947021484375	-0.70452880859375	1.4518662020013984
460.0	480.0	-1.182525634765625	-0.671295166015625	1.359780892935987
460.0	500.0	-1.083465576171875	-0.766845703125	1.3273846417488522
460.0	520.0	-1.048187255859375	-1.007568359375	1.453922460848458
460.0	540.0	-0.68548583984375	-1.1676025390625	1.3539521874318488
460.0	560.0	-0.2706298828125	-1.1861572265625	1.2166386068169748
460.0	580.0	0.01361083984375	-1.0928955078125	1.0929802587229078
460.0	600.0	-0.12261962890625	-1.206787109375	1.213000701049581
460.0	620.0	-1.0650634765625	-1.62060546875	1.9392581814832717
460.0	640.0	-1.6939697265625	-2.08642578125	2.6875092511794083
460.0	660.0	-2.078216552734375	-2.484375	3.2389972492554158
460.0	680.0	-2.217620849609375	-2.57958984375	3.401782767109087
460.0	700.0	-1.42572021484375	-1.947265625	2.4134045548396457
460.0	720.0	-0.701263427734375	-0.9737548828125	1.19998706946323
460.0	740.0	-0.8248291015625	-0.637451171875	1.0424428249593412
460.0	760.0	-2.10565185546875	0.1019287109375	2.1081174536899905
460.0	780.0	-2.73321533203125	0.163330078125	2.7380910806017784
460.0	800.0	-3.33685302734375	0.218994140625	3.3440314830637035
480.0	0.0	0.204193115234375	-0.07066726684570312	0.21607566015764146
480.0	20.0	-0.12408447265625	0.01629638671875	0.12515002426874197
480.0	40.0	-0.10882568359375	0.029815673828125	0.1128361813226242
480.0	60.0	-0.073516845703125	0.25494384765625	0.26533204114827574
480.0	80.0	-0.13092041015625	0.366302490234375	0.38899571738951716
480.0	100.0	-0.0411376953125	0.33782958984375	0.3403250530737055
480.0	120.0	-0.447967529296875	0.18719482421875	0.48550675537899085
480.0	140.0	-0.684661865234375	0.1517333984375	0.7012737653068213
480.0	160.0	-1.039154052734375	0.138458251953125	1.0483376521179573
480.0	180.0	-1.228759765625	0.05853271484375	1.230153096295654
480.0	200.0	-1.641204833984375	-0.0192718505859375	1.641317979953515
480.0	220.0	-2.335784912109375	0.19158935546875	2.3436291593950465
480.0	240.0	-5.27801513671875	2.80950927734375	5.9791961134347185
480.0	260.0	-2.715179443359375	4.944580078125	5.641016890475684
480.0	280.0	-1.658294677734375	5.5018310546875	5.74631065924267
480.0	300.0	-3.907867431640625	4.78656005859375	6.179205859801282
480.0	320.0	-3.942169189453125	3.975982666015625	5.599029923007219
480.0	340.0	-4.033355712890625	1.657623291015625	4.360696421630943
480.0	360.0	-4.11199951171875	0.883544921875	4.205852067458666
480.0	380.0	-4.67608642578125	0.362457275390625	4.690112955767618
480.0	400.0	-2.3260498046875	0.0479736328125	2.3265444683762193
480.0	420.0	-1.5968017578125	-0.065826416015625	1.598157993065314
480.0	440.0	-1.300140380859375	-0.253936767578125	1.3247070966327565
480.0	460.0	-1.06634521484375	-0.38031005859375	1.1321342048925758
480.0	480.0	-0.77056884765625	-0.415283203125	0.8753493518453309
480.0	500.0	-0.595062255859375	-0.5545654296875	0.8134137349178029
480.0	520.0	-0.354736328125	-0.7904052734375	0.8663592550261219
480.0	540.0	-0.087921142578125	-0.8870849609375	0.8914313519468164
480.0	560.0	0.04248046875	-0.94970703125	0.9506566338225954
480.0	580.0	0.03924560546875	-0.9127197265625	0.9135630885740369
480.0	600.0	-0.399627685546875	-1.07470703125	1.1466025859353974
480.0	620.0	-1.191436767578125	-1.4129638671875	1.8482392867576607
480.0	640.0	-1.6915283203125	-1.8701171875	2.5216277190343024
480.0	660.0	-1.512115478515625	-1.353515625	2.0294082308608288
480.0	680.0	-1.34600830078125	0.2135009765625	1.362835651414054
480.0	700.0	-1.564208984375	2.3228759765625	2.800446848145963
480.0	720.0	-0.10015869140625	-0.4442138671875	0.45536548317355624
480.0	740.0	-0.72686767578125	-0.451171875	0.8555072640759118
480.0	760.0	-0.736907958984375	0.1207275390625	0.7467318653322655
480.0	780.0	-0.82366943359375	0.1075439453125	0.8306606021775843
480.0	800.0	-0.944061279296875	0.1142578125	0.9509503387585165
500.0	0.0	-0.224395751953125	0.03715062141418457	0.2274502630600116
500.0	20.0	-0.428314208984375	0.07671928405761719	0.4351309115245942
500.0	40.0	-0.5362548828125	0.06718063354492188	0.5404466087077846
500.0	60.0	-0.6063232421875	0.06253433227539062	0.6095395120333797
500.0	80.0	-0.66998291015625	0.12899017333984375	0.6822870105166012
500.0	100.0	-0.6787109375	0.21485137939453125	0.7119056481794913
500.0	120.0	-0.56622314453125	0.22107696533203125	0.6078516875054942
500.0	140.0	-0.167816162109375	0.349517822265625	0.3877176451316409
500.0	160.0	0.1549072265625	0.470672607421875	0.49550878117203145
500.0	180.0	-0.542633056640625	0.1927947998046875	0.5758649746172076
500.0	200.0	-0.788726806640625	0.018096923828125	0.7889343915469517
500.0	220.0	-1.2337646484375	0.1490325927734375	1.2427332462933793
500.0	240.0	-1.814056396484375	1.4342803955078125	2.3125658612381015
500.0	260.0	0.048370361328125	5.025390625	5.025623406672341
500.0	280.0	-2.82635498046875	5.513885498046875	6.196064538171963
500.0	300.0	-5.6209716796875	5.049530029296875	7.555996038949452
500.0	320.0	-5.70587158203125	4.25384521484375	7.11703376572578
500.0	340.0	-5.4295654296875	2.02471923828125	5.794796696099339
500.0	360.0	-5.121307373046875	1.530029296875	5.344976974554717
500.0	380.0	-4.293304443359375	0.157440185546875	4.296190225699322
500.0	400.0	-2.16455078125	0.17095947265625	2.1712916031479716
500.0	420.0	-1.602996826171875	0.21575927734375	1.6174519747049685
500.0	440.0	-1.20733642578125	-0.01336669921875	1.207410416414505
500.0	460.0	-0.88934326171875	-0.051513671875	0.8908339326465905
500.0	480.0	-0.45263671875	-0.092681884765625	0.46202806291877463
500.0	500.0	-0.03167724609375	-0.2562255859375	0.2581762940494328
500.0	520.0	0.268402099609375	-0.3544921875	0.4446396271962903
500.0	540.0	0.472076416015625	-0.4227294921875	0.6336847529515438
500.0	560.0	0.74591064453125	-0.5321044921875	0.9162520833434116
500.0	580.0	0.29266357421875	-0.5533447265625	0.6259731256923269
500.0	600.0	-0.11859130859375	-0.706787109375	0.7166672285326338
500.0	620.0	-0.097198486328125	-0.5618896484375	0.5702346208059417
500.0	640.0	0.23065185546875	-0.216796875	0.316545673546398
500.0	660.0	0.66748046875	-0.4833984375	0.8241384747359882
500.0	680.0	0.650604248046875	-0.12255859375	0.662047201095675
500.0	700.0	0.31170654296875	0.599609375	0.6757901830578925
500.0	720.0	1.10693359375	-0.4644775390625	1.2004338237761574
500.0	740.0	-0.29840087890625	-0.177978515625	0.34744702697835944
500.0	760.0	-0.57647705078125	0.301025390625	0.6503399694608826
500.0	780.0	-0.724334716796875	0.2884521484375	0.7796572477027445
500.0	800.0	-0.841033935546875	0.294677734375	0.8911638726282883
520.0	0.0	-0.938232421875	0.26085972785949707	0.9738212747092553
520.0	20.0	-0.78668212890625	0.19887733459472656	0.8114314303476127
520.0	40.0	-0.74365234375	0.16446304321289062	0.7616212319438799
520.0	60.0	-0.6982421875	0.15615081787109375	0.7154895039947103
520.0	80.0	-0.76300048828125	0.09616851806640625	0.7690371440863664
520.0	100.0	-0.74658203125	0.14043426513671875	0.7596752676044325
520.0	120.0	-0.58709716796875	0.265777587890625	0.6444538857528019
520.0	140.0	0.08837890625	0.5232696533203125	0.5306806583585898
520.0	160.0	1.03009033203125	0.8575592041015625	1.34033349606863
520.0	180.0	0.4239501953125	0.42022705078125	0.5969292607284503
520.0	200.0	0.14117431640625	0.2466888427734375	0.28422802951445475
520.0	220.0	-0.00390625	0.34246826171875	0.34249053866307716
520.0	240.0	-0.25030517578125	0.4614410400390625	0.5249576311048485
520.0	260.0	1.8330078125	3.76202392578125	4.184822775080995
520.0	280.0	-2.962646484375	5.02752685546875	5.8355205829333725
520.0	300.0	-6.3887939453125	4.99945068359375	8.112409951016263
520.0	320.0	-6.9251708984375	4.126617431640625	8.06144921212594
520.0	340.0	-4.46234130859375	-1.19805908203125	4.620371794392714
520.0	360.0	-5.660400390625	0.74444580078125	5.709144606023611
520.0	380.0	-1.9273681640625	-0.11102294921875	1.930563165269368
520.0	400.0	-0.76458740234375	0.20294189453125	0.7910621393915249
520.0	420.0	-0.64373779296875	0.52227783203125	0.8289586720262596
520.0	440.0	-0.67449951171875	0.396514892578125	0.7824152678374025
520.0	460.0	-0.42535400390625	0.49029541015625	0.6490882974290659
520.0	480.0	-0.04248046875	0.380615234375	0.3829785201072717
520.0	500.0	0.37469482421875	0.198699951171875	0.4241201267235799
520.0	520.0	3.33306884765625	1.304931640625	3.5794125956532055
520.0	540.0	3.48223876953125	1.2132568359375	3.6875437621776896
520.0	560.0	4.78125	1.099609375	4.906066891114295
520.0	580.0	0.91986083984375	-0.216064453125	0.9448956622729593
520.0	600.0	0.92437744140625	-0.16455078125	0.9389092681355055
520.0	620.0	0.665283203125	0.0150146484375	0.6654526129094105
520.0	640.0	0.46710205078125	0.1729736328125	0.4981005957559206
520.0	660.0	0.27618408203125	0.4735107421875	0.5481697457306463
520.0	680.0	0.2811279296875	0.413330078125	0.49987465062073166
520.0	700.0	0.75054931640625	-0.1495361328125	0.7653008110373377
520.0	720.0	3.01318359375	-3.1041259765625	4.326069052617429
520.0	740.0	-0.19293212890625	0.033935546875	0.19589391952279475
520.0	760.0	-0.52734375	0.45361328125	0.6955979007950313
520.0	780.0	-0.69024658203125	0.439208984375	0.8181349986166966
520.0	800.0	-0.81195068359375	0.4423828125	0.9246439668238625
540.0	0.0	-1.52423095703125	0.38685107231140137	1.5725564417600029
540.0	20.0	-1.15606689453125	0.2722930908203125	1.1877012216629261
540.0	40.0	-0.9698486328125	0.22859573364257812	0.9964247989727393
540.0	60.0	-0.8408203125	0.17187118530273438	0.8582065615281467
540.0	80.0	-0.84771728515625	0.06754302978515625	0.850403819620562
540.0	100.0	-0.88104248046875	-0.03035736083984375	0.881565324719438
540.0	120.0	-0.8367919921875	-0.03639984130859375	0.8375833013118252
540.0	140.0	-0.6243896484375	0.18798828125	0.6520751697183645
540.0	160.0	0.1832275390625	0.7331390380859375	0.755688547112151
540.0	180.0	0.20928955078125	0.4330596923828125	0.48098109446517084
540.0	200.0	0.11871337890625	0.305267333984375	0.3275378016798471
540.0	220.0	0.123291015625	0.3479766845703125	0.36917265274988986
540.0	240.0	0.12969970703125	0.5043182373046875	0.5207291987992407
540.0	260.0	0.13934326171875	1.44384765625	1.45055596205215
540.0	280.0	-2.00872802734375	4.81781005859375	5.21979712714234
540.0	300.0	-3.3123779296875	5.556396484375	6.468801236755981
540.0	320.0	-4.537353515625	3.934844970703125	6.005878942271666
540.0	340.0	-3.2252197265625	0.549468994140625	3.271690459094472
540.0	360.0	-0.4010009765625	-0.275909423828125	0.48675229158294325
540.0	380.0	1.44732666015625	-1.273284912109375	1.9276952374803502
540.0	400.0	1.7674560546875	-0.195526123046875	1.7782382770723513
540.0	420.0	1.5389404296875	0.71783447265625	1.698123663418075
540.0	440.0	1.27752685546875	0.783355712890625	1.4985730010120468
540.0	460.0	1.81903076171875	1.425506591796875	2.3110478046408818
540.0	480.0	2.0791015625	1.389190673828125	2.5005027565353695
540.0	500.0	2.6781005859375	1.470703125	3.055354387020194
540.0	520.0	4.050537109375	3.2069091796875	5.166344680834597
540.0	540.0	2.0543212890625	0.3197021484375	2.07904916305771
540.0	560.0	1.5341796875	0.127685546875	1.5394839760187065
540.0	580.0	1.2420654296875	0.0936279296875	1.2455893066506156
540.0	600.0	1.05010986328125	0.096923828125	1.0545733513696285
540.0	620.0	0.78729248046875	0.14990234375	0.8014363121698319
540.0	640.0	2.69317626953125	-3.5615234375	4.465159304507296
540.0	660.0	5.4921875	-9.0062255859375	10.5487545634521
540.0	680.0	5.07159423828125	-7.112060546875	8.735128696257629
540.0	700.0	4.9544677734375	-6.50927734375	8.180308212768502
540.0	720.0	4.78369140625	-5.0169677734375	6.93207538259218
540.0	740.0	4.13739013671875	1.924560546875	4.5631053507458486
540.0	760.0	-0.4798583984375	0.60693359375	0.7737134287145936
540.0	780.0	-0.6317138671875	0.603515625	0.8736667096874683
540.0	800.0	-0.75360107421875	0.6126708984375	0.971226136826984
560.0	0.0	-1.76220703125	0.3562619686126709	1.797858785129331
560.0	20.0	-1.46270751953125	0.2586383819580078	1.4853979602500869
560.0	40.0	-1.22808837890625	0.2252655029296875	1.248577435810349
560.0	60.0	-1.13922119140625	0.06275177001953125	1.1409481616575137
560.0	80.0	-1.12042236328125	-0.1491241455078125	1.130302739496891
560.0	100.0	-1.1689453125	-0.29106903076171875	1.204638669595281
560.0	120.0	-1.206298828125	-0.46599578857421875	1.2931778445769384
560.0	140.0	-1.15692138671875	-0.5278472900390625	1.2716484799852583
560.0	160.0	-1.11883544921875	-0.684722900390625	1.3117309986227632
560.0	180.0	-1.19140625	-0.36456298828125	1.2459354016013902
560.0	200.0	-1.279541015625	-0.3441009521484375	1.3250021418609548
560.0	220.0	-1.38555908203125	-0.296173095703125	1.4168600751018614
560.0	240.0	-1.46490478515625	-0.11474609375	1.4693919475771475
560.0	260.0	-1.54254150390625	0.002655029296875	1.5425437888286746
560.0	280.0	-1.48345947265625	1.386077880859375	2.030237399621329
560.0	300.0	-1.40087890625	2.762054443359375	3.0969995896120914
560.0	320.0	-1.64996337890625	1.359100341796875	2.137646577618506
560.0	340.0	-1.9815673828125	-0.49658203125	2.0428418946131774
560.0	360.0	-1.884033203125	-1.6868896484375	2.5288688768860754
560.0	380.0	-0.97296142578125	-1.139984130859375	1.4987387212818275
560.0	400.0	0.68035888671875	0.1712646484375	0.7015837758540296
560.0	420.0	1.94842529296875	0.567138671875	2.0292874107470578
560.0	440.0	1.77630615234375	1.10028076171875	2.0894691434578903
560.0	460.0	1.7266845703125	2.157196044921875	2.763138502062798
560.0	480.0	1.96478271484375	2.215545654296875	2.961252043109898
560.0	500.0	2.24249267578125	2.5113525390625	3.3668479289074247
560.0	520.0	2.4334716796875	3.600341796875	4.345600703029008
560.0	540.0	1.25860595703125	2.544189453125	2.838483561422725
560.0	560.0	0.56231689453125	2.8726806640625	2.927199085739444
560.0	580.0	0.3734130859375	2.869140625	2.893338082349651
560.0	600.0	0.34515380859375	2.9554443359375	2.97553060384393
560.0	620.0	0.607177734375	2.5699462890625	2.6406985306518562
560.0	640.0	0.88446044921875	2.96435546875	3.0934889091994924
560.0	660.0	3.62396240234375	0.89599609375	3.7330835101315833
560.0	680.0	3.8148193359375	1.736083984375	4.191280731070875
560.0	700.0	4.30572509765625	1.9755859375	4.737320805374561
560.0	720.0	4.38348388671875	2.117431640625	4.868105148601743
560.0	740.0	3.65478515625	1.2177734375	3.8523274372028533
560.0	760.0	-1.71484375	-0.13037109375	1.7197923447322452
560.0	780.0	-1.80755615234375	-0.4698486328125	1.8676233511154001
560.0	800.0	-0.5511474609375	0.4290771484375	0.6984774319969898
580.0	0.0	-1.6171875	0.23510432243347168	1.6341877042075528
580.0	20.0	-1.467041015625	0.17083358764648438	1.4769541144511567
580.0	40.0	-1.406005859375	0.1482696533203125	1.4138020960136386
580.0	60.0	-1.34783935546875	-0.06922531127929688	1.3496158979028556
580.0	80.0	-1.2838134765625	-0.2492523193359375	1.3077858239397753
580.0	100.0	-1.302734375	-0.41741180419921875	1.367972757803125
580.0	120.0	-1.28759765625	-0.4649658203125	1.3689780635347555
580.0	140.0	-1.2637939453125	-0.4647369384765625	1.3465346479734943
580.0	160.0	-1.23126220703125	-0.69769287109375	1.4151967936787113
580.0	180.0	-1.2490234375	-0.718658447265625	1.4410168323966779
580.0	200.0	-1.3218994140625	-0.4839630126953125	1.4077067374122723
580.0	220.0	-1.41583251953125	-0.428558349609375	1.4792714363436208
580.0	240.0	-1.46551513671875	-0.289642333984375	1.493863212475524
580.0	260.0	-1.517822265625	-0.167877197265625	1.5270779886399939
580.0	280.0	-1.49688720703125	0.04290771484375	1.4975020476002459
580.0	300.0	-1.45831298828125	0.524444580078125	1.5497480083430049
580.0	320.0	-1.58184814453125	0.1357421875	1.5876616433687134
580.0	340.0	-1.78582763671875	-0.727203369140625	1.9282129260426484
580.0	360.0	-1.82379150390625	-0.94390869140625	2.0535771393918663
580.0	380.0	-1.45849609375	-0.13623046875	1.4648445638018572
580.0	400.0	-0.8607177734375	1.4241943359375	1.664080704781972
580.0	420.0	-0.13470458984375	3.510589599609375	3.513173019281926
580.0	440.0	0.65478515625	5.839630126953125	5.876225286735006
580.0	460.0	0.87860107421875	5.82623291015625	5.892107413396849
580.0	480.0	1.367919921875	3.392547607421875	3.6579480834596865
580.0	500.0	1.8055419921875	1.8143310546875	2.5596443232519364
580.0	520.0	1.4658203125	3.04248046875	3.3771758306701796
580.0	540.0	0.9781494140625	2.8531494140625	3.016162770010266
580.0	560.0	0.52789306640625	3.0166015625	3.062442828272429
580.0	580.0	0.358642578125	3.025634765625	3.046816409599173
580.0	600.0	0.3170166015625	3.1085205078125	3.124643863411816
580.0	620.0	0.576416015625	2.7132568359375	2.7738093086639126
580.0	640.0	0.8477783203125	3.20556640625	3.3157780482520876
580.0	660.0	3.55731201171875	1.71240234375	3.9480109594071537
580.0	680.0	3.829345703125	2.28662109375	4.460103646825301
580.0	700.0	4.322998046875	2.804931640625	5.1532469009222055
580.0	720.0	4.395263671875	2.7451171875	5.18208559543472
580.0	740.0	3.6295166015625	1.36328125	3.8771028523395357
580.0	760.0	-1.5653076171875	0.3265380859375	1.5990043958641686
580.0	780.0	-1.266845703125	0.6046142578125	1.4037294740356618
580.0	800.0	-0.90081787109375	0.673095703125	1.1245135225719671
600.0	0.0	-1.852783203125	0.10370087623596191	1.8556830196761087
600.0	20.0	-1.63092041015625	0.03937339782714844	1.6313956137984085
600.0	40.0	-1.67413330078125	0.01262664794921875	1.6741809164553145
600.0	60.0	-1.62005615234375	-0.16159820556640625	1.6280957947212806
600.0	80.0	-1.442626953125	-0.28723907470703125	1.4709448704561543
600.0	100.0	-1.47320556640625	-0.5132217407226562	1.5600420494463454
600.0	120.0	-1.4246826171875	-0.49129486083984375	1.507014001263381
600.0	140.0	-1.38995361328125	-0.3665618896484375	1.4374764923351742
600.0	160.0	-1.37237548828125	-0.382415771484375	1.4246600658105038
600.0	180.0	-1.36907958984375	-0.5947265625	1.492674983869495
600.0	200.0	-1.3807373046875	-0.7608489990234375	1.5764918978132012
600.0	220.0	-1.46734619140625	-0.569091796875	1.5738393560668267
600.0	240.0	-1.51348876953125	-0.4435272216796875	1.5771381207326516
600.0	260.0	-1.55389404296875	-0.355621337890625	1.5940681393017317
600.0	280.0	-1.54736328125	-0.14190673828125	1.553856700770824
600.0	300.0	-1.53533935546875	0.0069580078125	1.5353551218932757
600.0	320.0	-1.62322998046875	-0.44146728515625	1.6821917052927733
600.0	340.0	-1.76031494140625	-0.986846923828125	2.0180623241136835
600.0	360.0	-1.69024658203125	-0.685455322265625	1.8239469583544898
600.0	380.0	-1.319580078125	0.450469970703125	1.3943510236269974
600.0	400.0	-0.52459716796875	2.76214599609375	2.811521419512497
600.0	420.0	0.08380126953125	4.1763916015625	4.177232272974156
600.0	440.0	0.594970703125	5.407196044921875	5.439830806725134
600.0	460.0	0.7489013671875	5.33062744140625	5.382977073780702
600.0	480.0	1.013671875	4.62103271484375	4.730906257982947
600.0	500.0	1.66534423828125	1.802093505859375	2.453754762774204
600.0	520.0	1.35321044921875	2.9786376953125	3.271614439357329
600.0	540.0	0.92486572265625	2.9820556640625	3.1221839453356535
600.0	560.0	0.50140380859375	3.139892578125	3.179674697423744
600.0	580.0	0.334228515625	3.147216796875	3.1649142590580595
600.0	600.0	0.32037353515625	3.262939453125	3.2786297559785837
600.0	620.0	0.6605224609375	2.98828125	3.0604108793599094
600.0	640.0	1.13623046875	3.58447265625	3.7602478510757473
600.0	660.0	3.84796142578125	3.0594482421875	4.915997424828928
600.0	680.0	4.00982666015625	3.2076416015625	5.1349463958812915
600.0	700.0	4.3720703125	3.234130859375	5.438253509446349
600.0	720.0	4.39276123046875	2.8970947265625	5.2620822002877885
600.0	740.0	3.6680908203125	1.646728515625	4.020771700834723
600.0	760.0	-0.98089599609375	1.08544921875	1.4629958857213972
600.0	780.0	-1.28887939453125	0.9166259765625	1.5815856835961808
600.0	800.0	-0.936767578125	0.922607421875	1.3148147969676232
620.0	0.0	-2.08367919921875	-0.09082722663879395	2.0856578315619716
620.0	20.0	-1.84466552734375	-0.1370410919189453	1.8497489474641504
620.0	40.0	-1.95623779296875	-0.17604446411132812	1.9641430589403335
620.0	60.0	-1.9716796875	-0.3059539794921875	1.995276579240884
620.0	80.0	-1.7713623046875	-0.33608245849609375	1.8029630704417077
620.0	100.0	-1.63427734375	-0.5065689086914062	1.7109864101001382
620.0	120.0	-1.52020263671875	-0.5421295166015625	1.613976601273167
620.0	140.0	-1.45257568359375	-0.3898773193359375	1.5039881783778843
620.0	160.0	-1.43963623046875	-0.399810791015625	1.4941221987142859
620.0	180.0	-1.45977783203125	-0.4013671875	1.51395077135669
620.0	200.0	-1.46826171875	-0.6912841796875	1.6228574465531234
620.0	220.0	-1.54998779296875	-0.6372222900390625	1.6758622870852973
620.0	240.0	-1.60302734375	-0.5605926513671875	1.6982228315439272
620.0	260.0	-1.66094970703125	-0.558929443359375	1.752471412588866
620.0	280.0	-1.6845703125	-0.38922119140625	1.7289506278653675
620.0	300.0	-1.67034912109375	-0.2000732421875	1.682288764920601
620.0	320.0	-1.7493896484375	-0.68743896484375	1.8796107236461828
620.0	340.0	-1.83642578125	-0.93865966796875	2.062411603514409
620.0	360.0	-1.70257568359375	-0.23052978515625	1.7181117368229901
620.0	380.0	-1.29888916015625	1.116485595703125	1.7127910368121297
620.0	400.0	-0.54833984375	3.16845703125	3.2155554019673396
620.0	420.0	-0.06719970703125	4.12139892578125	4.121946737411332
620.0	440.0	0.40838623046875	5.12548828125	5.141732143399494
620.0	460.0	0.64190673828125	5.2774658203125	5.316360573288606
620.0	480.0	0.91607666015625	4.650177001953125	4.739550885556223
620.0	500.0	1.5260009765625	1.72540283203125	2.303409193619571
620.0	520.0	1.2332763671875	3.017333984375	3.259643380973985
620.0	540.0	0.85235595703125	3.129638671875	3.2436320528047218
620.0	560.0	0.46002197265625	3.26708984375	3.299317544956979
620.0	580.0	0.3328857421875	3.2862548828125	3.303071914470032
620.0	600.0	0.40191650390625	3.4306640625	3.454126920922453
620.0	620.0	0.86749267578125	3.27783203125	3.390682286446581
620.0	640.0	1.60467529296875	3.9613037109375	4.2739805668897874
620.0	660.0	3.977294921875	3.7364501953125	5.4570995004327605
620.0	680.0	4.0101318359375	3.33837890625	5.217847359140971
620.0	700.0	4.3704833984375	3.390380859375	5.531347711691443
620.0	720.0	4.39373779296875	3.11865234375	5.388035285198054
620.0	740.0	3.69512939453125	1.9388427734375	4.1728997762275215
620.0	760.0	-0.77252197265625	1.5179443359375	1.703216135797639
620.0	780.0	-1.44140625	1.056884765625	1.7873604519931825
620.0	800.0	-1.091064453125	1.05224609375	1.5157979689540058
