# Supplementary material for: Real-time emotion detection by quantitative facial motion analysis
Source: PLoS One. 2023 Mar 10;18(3):e0282730. doi: 10.1371/journal.pone.0282730 (PMC10004542; doi:10.1371/journal.pone.0282730)
Supplement: S1 Dataset — Data from each participant is organized into folders by Study ID and subsequently by emotions. The data files (.csv) contain the pixel displacement results after DISC-processing of videos. (ZIP) [file pone.0282730.s004.zip › S1_Dataset/1/sad/result/103850_cropped_result.csv]

pos_x	pos_y	disp_x	disp_y	disp_xy_indi
0.0	0.0	1.6583030223846436	0.5045654773712158	1.7333652918542262
0.0	20.0	1.329235315322876	0.6624851226806641	1.4851777877664074
0.0	40.0	1.2721138000488281	0.5109176635742188	1.3708794181935946
0.0	60.0	1.356757640838623	0.11177825927734375	1.3613543532897887
0.0	80.0	1.3451378345489502	-0.09848785400390625	1.3487385407562629
0.0	100.0	1.348947525024414	-0.27085113525390625	1.3758705472310329
0.0	120.0	1.4716455936431885	-0.64715576171875	1.6076539842936315
0.0	140.0	1.4273216724395752	-0.740997314453125	1.6082052657053605
0.0	160.0	1.499847650527954	-0.610626220703125	1.6193848696972581
0.0	180.0	1.4575579166412354	-0.31573486328125	1.4913629954691674
0.0	200.0	2.108250379562378	-0.5910186767578125	2.1895256881803116
0.0	220.0	2.1114187240600586	-0.4650115966796875	2.1620186894099684
0.0	240.0	1.8328399658203125	-0.011566162109375	1.832876459670467
0.0	260.0	1.623194932937622	0.207611083984375	1.6364180860976631
0.0	280.0	1.668508529663086	-0.13397216796875	1.6738785067467472
0.0	300.0	1.7115046977996826	-1.069183349609375	2.018019168806953
0.0	320.0	1.751363754272461	-1.527191162109375	2.3237013244830567
0.0	340.0	1.6691272258758545	-1.165771484375	2.0359294805915837
0.0	360.0	1.548675298690796	-0.2918701171875	1.5759388776478835
0.0	380.0	1.5035583972930908	0.4290771484375	1.5635840410357942
0.0	400.0	1.506669521331787	0.703857421875	1.6629697281786817
0.0	420.0	1.503373146057129	0.66033935546875	1.6420045312564133
0.0	440.0	1.4653105735778809	0.506072998046875	1.5502402898877614
0.0	460.0	1.4198625087738037	0.3419189453125	1.4604513374245143
0.0	480.0	1.3443667888641357	0.16961669921875	1.3550246815666243
0.0	500.0	1.3247454166412354	0.2103271484375	1.3413381110972022
0.0	520.0	1.9543704986572266	1.54925537109375	2.493943914943664
0.0	540.0	2.5212416648864746	1.9180908203125	3.1679223361260926
0.0	560.0	2.6568329334259033	2.064453125	3.3646289455835627
0.0	580.0	2.5154547691345215	2.10205078125	3.2781290673973387
0.0	600.0	2.4158754348754883	2.02978515625	3.155389341645127
0.0	620.0	2.368635416030884	2.0599365234375	3.139071871535848
0.0	640.0	2.4263200759887695	2.024658203125	3.1601060030681727
0.0	660.0	2.526510238647461	1.93084716796875	3.179846658573868
0.0	680.0	2.5328845977783203	1.8734130859375	3.150425523040421
0.0	700.0	2.4145891666412354	1.7410888671875	2.9768492214261486
0.0	720.0	2.2617852687835693	1.70867919921875	2.834652925479448
0.0	740.0	1.9584345817565918	1.548828125	2.4968649486528367
0.0	760.0	1.7012913227081299	1.29254150390625	2.1365990976414384
0.0	780.0	-0.9854187965393066	-3.3648681640625	3.506192802185059
0.0	800.0	-2.536437511444092	-14.3973388671875	14.619058851584413
20.0	0.0	1.4657268524169922	0.4859752655029297	1.5441914274392492
20.0	20.0	1.3144168853759766	0.2875843048095703	1.345509747617715
20.0	40.0	1.3952274322509766	-0.004756927490234375	1.3952355414283284
20.0	60.0	1.4248218536376953	-0.21563720703125	1.4410470914095057
20.0	80.0	1.4426193237304688	-0.4485931396484375	1.5107568693010127
20.0	100.0	1.3396148681640625	-0.556976318359375	1.450789651954887
20.0	120.0	1.3095989227294922	-0.6322021484375	1.4542107463855565
20.0	140.0	1.2196598052978516	-0.5797119140625	1.3504206544500126
20.0	160.0	1.0501441955566406	-0.173492431640625	1.0643789058873165
20.0	180.0	1.2491874694824219	-0.08624267578125	1.252160985272184
20.0	200.0	1.8025245666503906	-0.286468505859375	1.825146300499629
20.0	220.0	1.7520809173583984	0.0065460205078125	1.752093145741954
20.0	240.0	1.6021251678466797	0.5037384033203125	1.6794515272634245
20.0	260.0	1.459157943725586	0.807098388671875	1.6674980400990633
20.0	280.0	1.5123920440673828	0.964508056640625	1.7937685152446488
20.0	300.0	1.690500259399414	-0.23590087890625	1.706880297999314
20.0	320.0	1.7444438934326172	-0.970794677734375	1.9963784219560523
20.0	340.0	1.682657241821289	-0.68963623046875	1.818497600721204
20.0	360.0	1.6032066345214844	-0.282867431640625	1.627969746910755
20.0	380.0	1.5358257293701172	0.0860595703125	1.538235001759362
20.0	400.0	1.4921073913574219	0.588836669921875	1.6040926067992876
20.0	420.0	1.4854793548583984	0.775360107421875	1.6756587390909239
20.0	440.0	1.4453868865966797	0.71087646484375	1.6107416304964588
20.0	460.0	1.39727783203125	0.55670166015625	1.5040951028132081
20.0	480.0	1.3409557342529297	0.4210205078125	1.4054965489906082
20.0	500.0	1.3180866241455078	0.40216064453125	1.3780731231546066
20.0	520.0	1.9135799407958984	1.57635498046875	2.4792505347917277
20.0	540.0	2.5072574615478516	1.99383544921875	3.2033919174913192
20.0	560.0	2.658815383911133	2.17327880859375	3.4340122343412194
20.0	580.0	2.5053176879882812	2.16943359375	3.3140698295959288
20.0	600.0	2.4019107818603516	2.11932373046875	3.2032340655258063
20.0	620.0	2.0439205169677734	2.26129150390625	3.048122429516308
20.0	640.0	1.6463756561279297	2.19696044921875	2.745393963809588
20.0	660.0	1.5664958953857422	2.11163330078125	2.6292403061014973
20.0	680.0	1.4853019714355469	2.07940673828125	2.5553970982138545
20.0	700.0	1.5332489013671875	1.8553466796875	2.406899145242924
20.0	720.0	1.7211666107177734	1.6982421875	2.417941485903762
20.0	740.0	1.7646007537841797	1.54132080078125	2.342965136568756
20.0	760.0	1.6392383575439453	1.30279541015625	2.0938907023929314
20.0	780.0	-0.803985595703125	-4.00543212890625	4.085324880272383
20.0	800.0	-2.4754180908203125	-15.984375	16.174916966247014
40.0	0.0	1.6865348815917969	-0.20202136039733887	1.6985913389872938
40.0	20.0	1.5337715148925781	-0.22304534912109375	1.5499046059872281
40.0	40.0	1.4774894714355469	-0.2811431884765625	1.5040002096508032
40.0	60.0	1.2983627319335938	-0.3543357849121094	1.3458453225179132
40.0	80.0	1.2871589660644531	-0.6042556762695312	1.421936400203631
40.0	100.0	1.1928329467773438	-0.6628265380859375	1.3646206280532733
40.0	120.0	1.0970191955566406	-0.5974349975585938	1.2491515887703846
40.0	140.0	0.9863052368164062	-0.417144775390625	1.0708911166907502
40.0	160.0	0.9735298156738281	-0.0118560791015625	0.9736020072994819
40.0	180.0	1.1576004028320312	0.08135986328125	1.1604559965763566
40.0	200.0	1.5525398254394531	0.09173583984375	1.555247688918844
40.0	220.0	1.5434608459472656	0.4376220703125	1.6043018604355128
40.0	240.0	1.4914779663085938	0.88818359375	1.7359080102904887
40.0	260.0	1.3788719177246094	1.343841552734375	1.9254084980453052
40.0	280.0	1.4955368041992188	1.670196533203125	2.241915875370472
40.0	300.0	1.8212356567382812	0.020599365234375	1.8213521491526503
40.0	320.0	1.8737869262695312	-0.528778076171875	1.9469678217419637
40.0	340.0	1.8116035461425781	-0.466217041015625	1.8706324432473977
40.0	360.0	1.6406784057617188	-0.3704833984375	1.681987984395434
40.0	380.0	1.543426513671875	-0.0152587890625	1.5435019383690363
40.0	400.0	1.4788360595703125	0.672210693359375	1.624445538438313
40.0	420.0	1.4502983093261719	0.732635498046875	1.6248445953483506
40.0	440.0	1.3896026611328125	0.629669189453125	1.525607696615991
40.0	460.0	1.3410186767578125	0.57037353515625	1.4572772766429567
40.0	480.0	1.3001861572265625	0.473358154296875	1.383673366688439
40.0	500.0	1.2980117797851562	0.52874755859375	1.4015736017704814
40.0	520.0	1.8638801574707031	1.5665283203125	2.4347608136640684
40.0	540.0	2.5001678466796875	2.0794677734375	3.251926426341171
40.0	560.0	2.657520294189453	2.2698974609375	3.494974763456713
40.0	580.0	2.5016517639160156	2.25604248046875	3.3686776666199014
40.0	600.0	2.402881622314453	2.2237548828125	3.273977072260735
40.0	620.0	2.0454750061035156	2.36407470703125	3.1261505435629724
40.0	640.0	1.6760139465332031	2.2354736328125	2.793987314211308
40.0	660.0	1.6156806945800781	2.135986328125	2.6782198753604387
40.0	680.0	1.5343284606933594	2.1016845703125	2.6021609977830527
40.0	700.0	1.5701675415039062	1.87774658203125	2.4477251346347004
40.0	720.0	1.7375068664550781	1.7613525390625	2.4741246690174004
40.0	740.0	1.7661018371582031	1.6204833984375	2.3968900984035812
40.0	760.0	1.637542724609375	1.321533203125	2.1042804427839266
40.0	780.0	-0.6707572937011719	-4.155029296875	4.2088221398561
40.0	800.0	-2.4806175231933594	-15.6337890625	15.829365866866512
60.0	0.0	1.7905960083007812	-0.7159183025360107	1.9284120619952403
60.0	20.0	1.3780937194824219	-0.4639759063720703	1.4541031398668667
60.0	40.0	1.0406761169433594	-0.33136749267578125	1.0921589607646602
60.0	60.0	0.8939170837402344	-0.326171875	0.9515649450477149
60.0	80.0	0.8105583190917969	-0.38106536865234375	0.8956648948323619
60.0	100.0	0.7249794006347656	-0.3890533447265625	0.8227743532631954
60.0	120.0	0.8154029846191406	-0.38858795166015625	0.9032622119303112
60.0	140.0	0.7720451354980469	-0.1826629638671875	0.7933595966615284
60.0	160.0	0.7572174072265625	0.26593017578125	0.8025565775681889
60.0	180.0	1.0148963928222656	0.273193359375	1.0510229777555982
60.0	200.0	1.2586250305175781	0.4539794921875	1.337996392660382
60.0	220.0	1.2787818908691406	0.9807891845703125	1.6115925505489759
60.0	240.0	1.3455390930175781	1.442535400390625	1.9726590765306375
60.0	260.0	1.2225074768066406	2.96929931640625	3.211115532219101
60.0	280.0	1.1711502075195312	4.0687255859375	4.233924975980974
60.0	300.0	1.8421630859375	2.183746337890625	2.8569761818120725
60.0	320.0	2.2035140991210938	1.228607177734375	2.522885249512128
60.0	340.0	2.2433624267578125	0.056854248046875	2.2440827487661137
60.0	360.0	1.2879066467285156	-0.0478515625	1.2887952912395284
60.0	380.0	1.3858375549316406	-0.049957275390625	1.386737703397208
60.0	400.0	1.3745498657226562	0.58782958984375	1.4949685481822164
60.0	420.0	1.3148956298828125	0.660491943359375	1.4714619005355056
60.0	440.0	1.2197532653808594	0.670989990234375	1.3921298773469362
60.0	460.0	1.1469192504882812	0.615692138671875	1.3017298401599882
60.0	480.0	1.154632568359375	0.592620849609375	1.297835058591
60.0	500.0	1.2233963012695312	0.76116943359375	1.4408599573162548
60.0	520.0	1.8384208679199219	1.716796875	2.5153891940638538
60.0	540.0	2.466754913330078	2.22064208984375	3.319055753316551
60.0	560.0	2.6093826293945312	2.39801025390625	3.5439146271355684
60.0	580.0	2.449748992919922	2.34161376953125	3.3888678307025373
60.0	600.0	2.361663818359375	2.3193359375	3.310101989656329
60.0	620.0	1.9897422790527344	2.4407958984375	3.149056835765162
60.0	640.0	1.6175537109375	2.3184814453125	2.8269835903354688
60.0	660.0	1.5848655700683594	2.23504638671875	2.739932704643062
60.0	680.0	1.5149383544921875	2.194580078125	2.6666870714830093
60.0	700.0	1.5648841857910156	1.9786376953125	2.522671132797609
60.0	720.0	1.7374038696289062	1.87078857421875	2.5531200707426436
60.0	740.0	1.7682762145996094	1.72064208984375	2.4672677139825323
60.0	760.0	1.1331367492675781	0.138671875	1.1415904613549948
60.0	780.0	-0.043407440185546875	-2.43206787109375	2.432455207289529
60.0	800.0	-0.15631484985351562	-2.45062255859375	2.455602829647601
80.0	0.0	1.0774917602539062	-0.47281980514526367	1.1766677787517879
80.0	20.0	0.7217025756835938	-0.2604103088378906	0.7672471157960641
80.0	40.0	0.5518951416015625	-0.23072052001953125	0.5981807466656643
80.0	60.0	0.419189453125	-0.19974136352539062	0.464345140939602
80.0	80.0	0.47699737548828125	-0.33776092529296875	0.5844732148503221
80.0	100.0	0.6260452270507812	-0.5095901489257812	0.8072265767399288
80.0	120.0	0.6578140258789062	-0.4479827880859375	0.7958692550062882
80.0	140.0	0.5877304077148438	-0.105499267578125	0.5971240470891934
80.0	160.0	0.5149307250976562	0.468170166015625	0.6959432131982436
80.0	180.0	0.485015869140625	0.8181304931640625	0.951093001321694
80.0	200.0	0.02667999267578125	1.862030029296875	1.8622211608755017
80.0	220.0	-0.1440887451171875	2.6100311279296875	2.614005366335609
80.0	240.0	0.25708770751953125	3.4544525146484375	3.4640058119637387
80.0	260.0	1.05804443359375	5.943603515625	6.037042386335264
80.0	280.0	3.5575942993164062	5.60797119140625	6.6412211288415195
80.0	300.0	6.7241668701171875	4.037078857421875	7.8429857706248765
80.0	320.0	8.051841735839844	3.281982421875	8.695030992268451
80.0	340.0	6.1519012451171875	0.26177978515625	6.157468439674771
80.0	360.0	2.7304840087890625	0.058807373046875	2.7311172126764283
80.0	380.0	2.6062698364257812	-0.079620361328125	2.60748573576173
80.0	400.0	1.77203369140625	0.468017578125	1.8327967309314068
80.0	420.0	1.2927169799804688	0.56817626953125	1.4120699216357069
80.0	440.0	0.7668914794921875	0.59112548828125	0.9682726290737864
80.0	460.0	0.3312225341796875	0.687896728515625	0.7634856097209126
80.0	480.0	0.15069580078125	0.632415771484375	0.6501222441935666
80.0	500.0	0.36841583251953125	0.748443603515625	0.8342050427170249
80.0	520.0	1.2594985961914062	0.76580810546875	1.4740416439876314
80.0	540.0	2.17864990234375	0.55084228515625	2.247207738527658
80.0	560.0	2.2655868530273438	0.7606201171875	2.389859148837159
80.0	580.0	2.1190032958984375	1.22265625	2.4464388963741777
80.0	600.0	2.1029586791992188	1.668701171875	2.6845854069923574
80.0	620.0	1.7111434936523438	2.37371826171875	2.9261835967494987
80.0	640.0	1.2812271118164062	2.16192626953125	2.5130595112218725
80.0	660.0	1.0799484252929688	2.1385498046875	2.395763733848083
80.0	680.0	0.897979736328125	2.22955322265625	2.4035963012770676
80.0	700.0	0.8109512329101562	2.11981201171875	2.269635404021006
80.0	720.0	0.9495468139648438	2.04669189453125	2.256232892023938
80.0	740.0	1.1381759643554688	1.37322998046875	1.783593312696228
80.0	760.0	0.6053085327148438	-1.91156005859375	2.0051085450389805
80.0	780.0	-0.0760040283203125	-2.16705322265625	2.1683856396281898
80.0	800.0	-0.159271240234375	-2.1888427734375	2.194629812700849
100.0	0.0	0.48431396484375	-0.26077985763549805	0.5500601337045466
100.0	20.0	0.35125732421875	-0.26715850830078125	0.44131097468204283
100.0	40.0	0.30583953857421875	-0.3187255859375	0.4417282224247096
100.0	60.0	0.3470001220703125	-0.42833709716796875	0.5512547083944895
100.0	80.0	0.62127685546875	-0.7047882080078125	0.9395271945441503
100.0	100.0	0.8027191162109375	-0.8450546264648438	1.1655364864473807
100.0	120.0	0.8410797119140625	-0.763519287109375	1.1359475267728922
100.0	140.0	0.5965728759765625	-0.2171630859375	0.634869279651209
100.0	160.0	0.5122909545898438	0.2581634521484375	0.5736640046052845
100.0	180.0	-0.2874908447265625	1.6391448974609375	1.664165550861398
100.0	200.0	-0.09896087646484375	2.257568359375	2.2597363015010887
100.0	220.0	0.7254562377929688	2.565673828125	2.666264980319533
100.0	240.0	-0.32498931884765625	6.135772705078125	6.144373421736898
100.0	260.0	6.147041320800781	7.428558349609375	9.64207426611014
100.0	280.0	6.94696044921875	7.792633056640625	10.439606766466722
100.0	300.0	7.8800201416015625	6.091552734375	9.96000663391937
100.0	320.0	7.926124572753906	4.92669677734375	9.332512624084822
100.0	340.0	5.716499328613281	1.192108154296875	5.839476554073764
100.0	360.0	3.454254150390625	-0.068359375	3.4549304970782333
100.0	380.0	2.8845672607421875	-0.077606201171875	2.8856110278771143
100.0	400.0	2.0262527465820312	0.351348876953125	2.0564888101731666
100.0	420.0	1.4672927856445312	0.39288330078125	1.5189817006261985
100.0	440.0	0.9098892211914062	0.3623046875	0.9793687157678544
100.0	460.0	0.20883941650390625	0.5484619140625	0.5868767954714117
100.0	480.0	0.08681488037109375	0.556396484375	0.5631286454076962
100.0	500.0	0.30875396728515625	0.730316162109375	0.7929001885183848
100.0	520.0	0.9455108642578125	0.69708251953125	1.174697762603467
100.0	540.0	1.2503128051757812	0.504150390625	1.3481282309757745
100.0	560.0	1.5713043212890625	0.58258056640625	1.6758273737040783
100.0	580.0	0.7782821655273438	0.7158203125	1.057412809155218
100.0	600.0	0.6705093383789062	0.946533203125	1.159960291333885
100.0	620.0	0.46166229248046875	0.92742919921875	1.0359811735074407
100.0	640.0	0.494903564453125	0.09368896484375	0.5036935181654633
100.0	660.0	0.71368408203125	0.30694580078125	0.7768916871495221
100.0	680.0	0.5965194702148438	0.051513671875	0.5987396234887441
100.0	700.0	0.4983062744140625	0.0013427734375	0.4983080835797543
100.0	720.0	0.7553863525390625	0.11566162109375	0.7641898665883388
100.0	740.0	-0.6297531127929688	-2.28570556640625	2.370873028943758
100.0	760.0	-0.057464599609375	-1.97406005859375	1.9748962745277094
100.0	780.0	-0.06896209716796875	-1.99676513671875	1.9979556506742717
100.0	800.0	-0.142852783203125	-2.01580810546875	2.0208634876563014
120.0	0.0	0.14998626708984375	-0.1369624137878418	0.2031122426298768
120.0	20.0	0.12364959716796875	-0.22217941284179688	0.2542693736385225
120.0	40.0	0.17192840576171875	-0.33270263671875	0.37450022855450266
120.0	60.0	0.32567596435546875	-0.560272216796875	0.6480507624201588
120.0	80.0	0.6842117309570312	-0.9708480834960938	1.1877254287112216
120.0	100.0	0.9580230712890625	-1.1858596801757812	1.524490533322111
120.0	120.0	1.2829818725585938	-1.4642410278320312	1.946803604090705
120.0	140.0	1.20880126953125	-1.090728759765625	1.62815531709976
120.0	160.0	-0.04587554931640625	0.87042236328125	0.8716304586951963
120.0	180.0	-0.7396011352539062	2.1320648193359375	2.2567033994565726
120.0	200.0	1.1344146728515625	2.3003692626953125	2.5648772669923785
120.0	220.0	2.833160400390625	2.5155029296875	3.7887402713313514
120.0	240.0	3.9662399291992188	7.585662841796875	8.559984808712692
120.0	260.0	8.07318115234375	7.70513916015625	11.159992087628545
120.0	280.0	7.8903350830078125	8.384521484375	11.513365634951834
120.0	300.0	8.471206665039062	6.58160400390625	10.727481234010014
120.0	320.0	8.641998291015625	5.49713134765625	10.242196420460896
120.0	340.0	6.0591583251953125	1.9478759765625	6.364559720031934
120.0	360.0	3.6870040893554688	-0.021514892578125	3.6870668620905964
120.0	380.0	3.30389404296875	-0.3626708984375	3.323739765345334
120.0	400.0	2.7061996459960938	0.001190185546875	2.70619990771765
120.0	420.0	1.8584136962890625	0.105865478515625	1.861426594334603
120.0	440.0	1.0719146728515625	0.0841064453125	1.0752092633611268
120.0	460.0	0.20172119140625	0.422943115234375	0.4685854434214904
120.0	480.0	0.12950897216796875	0.537353515625	0.5527398797142746
120.0	500.0	0.3970947265625	0.72308349609375	0.8249448249349206
120.0	520.0	0.3623199462890625	0.46563720703125	0.5899947051040139
120.0	540.0	0.13751983642578125	0.2354736328125	0.27268945186876903
120.0	560.0	0.0037689208984375	0.0892333984375	0.08931295629103488
120.0	580.0	0.03917694091796875	0.59912109375	0.6004006309755897
120.0	600.0	0.24246978759765625	0.8780517578125	0.910915192153075
120.0	620.0	0.443511962890625	0.81787109375	0.9303848597322059
120.0	640.0	0.52142333984375	0.8057861328125	0.9597778863709742
120.0	660.0	1.1906661987304688	0.326904296875	1.2347276688057987
120.0	680.0	0.722930908203125	-0.75738525390625	1.047025081299407
120.0	700.0	0.5436859130859375	-0.615234375	0.8210406252249216
120.0	720.0	0.14049530029296875	-1.107421875	1.1162984093121906
120.0	740.0	-0.484588623046875	-2.2027587890625	2.2554317583067234
120.0	760.0	0.0205078125	-1.89447021484375	1.8945812110605498
120.0	780.0	-0.0221710205078125	-1.90228271484375	1.9024119115858336
120.0	800.0	-0.0935211181640625	-1.91314697265625	1.9154314236031607
140.0	0.0	0.029815673828125	-0.18900632858276367	0.1913435827253184
140.0	20.0	0.1044158935546875	-0.3910045623779297	0.4047063708754535
140.0	40.0	0.0564727783203125	-0.42638397216796875	0.43010750564591443
140.0	60.0	0.1923828125	-0.6210975646972656	0.6502102209426458
140.0	80.0	0.6425018310546875	-1.12103271484375	1.2921002092169844
140.0	100.0	1.04315185546875	-1.43682861328125	1.7755681506243617
140.0	120.0	1.81121826171875	-2.1841506958007812	2.8374329689968936
140.0	140.0	0.0995330810546875	0.09222412109375	0.1356912773016514
140.0	160.0	-0.7420806884765625	1.20318603515625	1.413626677523053
140.0	180.0	-0.502777099609375	1.9744720458984375	2.037479980742382
140.0	200.0	2.4962310791015625	2.4049224853515625	3.4662402918467854
140.0	220.0	3.91302490234375	2.6915283203125	4.749325066302215
140.0	240.0	8.77752685546875	7.35919189453125	11.454373969755379
140.0	260.0	8.556427001953125	7.8822021484375	11.633638886805164
140.0	280.0	8.128921508789062	8.853424072265625	12.019254664887749
140.0	300.0	8.077713012695312	7.47283935546875	11.004216262329171
140.0	320.0	8.216873168945312	6.22967529296875	10.31144310610104
140.0	340.0	4.957061767578125	1.03985595703125	5.064954272148777
140.0	360.0	4.0958251953125	-0.170135498046875	4.099357281117656
140.0	380.0	2.8341217041015625	-0.892425537109375	2.971307653701397
140.0	400.0	1.8450164794921875	-0.591461181640625	1.9375015197375898
140.0	420.0	1.1639251708984375	-0.37518310546875	1.2228999002699004
140.0	440.0	0.5621185302734375	-0.4090576171875	0.695201680274066
140.0	460.0	0.1187286376953125	0.302764892578125	0.3252123453788745
140.0	480.0	0.2686614990234375	0.458770751953125	0.5316480075248625
140.0	500.0	0.08819580078125	0.47027587890625	0.47847455685385387
140.0	520.0	-0.16156005859375	-0.06256103515625	0.17324992251841698
140.0	540.0	-0.6212921142578125	-0.20703125	0.6548784846943021
140.0	560.0	-1.157745361328125	-0.2576904296875	1.1860770123517776
140.0	580.0	-0.7486419677734375	0.49920654296875	0.8998177417980239
140.0	600.0	0.065399169921875	-0.15673828125	0.16983503830386232
140.0	620.0	0.3167266845703125	-0.30712890625	0.44118472069329817
140.0	640.0	0.4844818115234375	-0.37774658203125	0.6143411966760194
140.0	660.0	0.810150146484375	-0.59393310546875	1.0045395928585432
140.0	680.0	0.620880126953125	-1.9952392578125	2.0896104488544043
140.0	700.0	0.0805511474609375	-1.2567138671875	1.2592927504510756
140.0	720.0	-0.1113433837890625	-1.33355712890625	1.338197281857305
140.0	740.0	-0.070648193359375	-1.9781494140625	1.9794105869123657
140.0	760.0	0.1031646728515625	-1.77166748046875	1.774668591899642
140.0	780.0	0.028106689453125	-1.77093505859375	1.771158086605615
140.0	800.0	-0.0542755126953125	-1.77947998046875	1.7803075105631054
160.0	0.0	0.148681640625	-0.48458290100097656	0.5068794908076908
160.0	20.0	0.083648681640625	-0.5635089874267578	0.5696836673549142
160.0	40.0	0.0820159912109375	-0.6234855651855469	0.6288567983325404
160.0	60.0	0.3641204833984375	-0.9831390380859375	1.0484016857287355
160.0	80.0	0.6872406005859375	-1.3353805541992188	1.501845820191651
160.0	100.0	1.0442352294921875	-1.584014892578125	1.8972428401292993
160.0	120.0	0.942596435546875	-1.3664016723632812	1.6599824006726234
160.0	140.0	-0.21881103515625	0.1324615478515625	0.25578180303802195
160.0	160.0	-0.4927520751953125	0.843353271484375	0.9767544973700837
160.0	180.0	1.6510009765625	1.7655487060546875	2.41722288133753
160.0	200.0	3.3260040283203125	2.52386474609375	4.17518814581784
160.0	220.0	4.4584503173828125	2.7757568359375	5.251914436167507
160.0	240.0	8.535934448242188	7.3777313232421875	11.282424224546627
160.0	260.0	4.6152191162109375	7.66949462890625	8.951055544094265
160.0	280.0	5.04022216796875	9.121063232421875	10.42101885577038
160.0	300.0	4.0462493896484375	8.0589599609375	9.017703131908041
160.0	320.0	3.823211669921875	6.616485595703125	7.6416509414637455
160.0	340.0	4.824859619140625	1.247222900390625	4.983456160906066
160.0	360.0	2.94580078125	-0.937255859375	3.0913089118924817
160.0	380.0	0.6982879638671875	-1.445220947265625	1.6050762184074416
160.0	400.0	0.223388671875	-1.169830322265625	1.1909682958056325
160.0	420.0	0.0207977294921875	-0.85638427734375	0.8566367818589201
160.0	440.0	0.3626251220703125	-0.82293701171875	0.8992898889752375
160.0	460.0	0.2566986083984375	0.08575439453125	0.27064366191565553
160.0	480.0	0.1413421630859375	-0.020294189453125	0.14279167059521042
160.0	500.0	0.038543701171875	-0.437774658203125	0.4394681652462323
160.0	520.0	-0.228424072265625	-0.8546142578125	0.884614654212116
160.0	540.0	-0.853485107421875	-0.9932861328125	1.3096007674969272
160.0	560.0	-1.3826141357421875	-0.84759521484375	1.621739651294294
160.0	580.0	-1.021484375	0.49334716796875	1.134381662630319
160.0	600.0	-0.2633056640625	-0.46173095703125	0.5315311368192724
160.0	620.0	0.087432861328125	-0.75714111328125	0.7621726645982482
160.0	640.0	0.226715087890625	-0.82501220703125	0.8555962089840207
160.0	660.0	0.2947540283203125	-1.0166015625	1.0584699684395835
160.0	680.0	0.0483856201171875	-2.95526123046875	2.955657305667522
160.0	700.0	-0.207061767578125	-1.96533203125	1.9762096469377506
160.0	720.0	-0.177764892578125	-1.76214599609375	1.771089740409149
160.0	740.0	0.0468292236328125	-1.9276123046875	1.928181053057183
160.0	760.0	0.27191162109375	-1.63751220703125	1.659934383601408
160.0	780.0	0.25445556640625	-1.62103271484375	1.640882292508766
160.0	800.0	0.2482452392578125	-1.6124267578125	1.631424453698025
180.0	0.0	0.2814178466796875	-0.9166135787963867	0.9588412054473628
180.0	20.0	0.0737457275390625	-0.8028907775878906	0.8062704466033425
180.0	40.0	0.1536102294921875	-0.9108695983886719	0.9237313071848235
180.0	60.0	0.348876953125	-1.1486396789550781	1.2004533479031196
180.0	80.0	0.3744049072265625	-1.2380905151367188	1.293463241931071
180.0	100.0	0.8547210693359375	-1.703521728515625	1.9059208760836928
180.0	120.0	-0.0019073486328125	-0.9016494750976562	0.901651492497343
180.0	140.0	-0.5577392578125	0.0114593505859375	0.55785696770865
180.0	160.0	0.5570526123046875	0.849761962890625	1.0160723431189358
180.0	180.0	2.229095458984375	1.70367431640625	2.805596681928296
180.0	200.0	2.989288330078125	2.5385589599609375	3.921750414488309
180.0	220.0	3.5265045166015625	2.77252197265625	4.48587919971915
180.0	240.0	5.10186767578125	6.62921142578125	8.365135857168744
180.0	260.0	2.3240966796875	6.798980712890625	7.18523236303414
180.0	280.0	1.9604644775390625	7.707366943359375	7.952793607738186
180.0	300.0	0.374664306640625	6.99603271484375	7.006057885133016
180.0	320.0	-0.0848236083984375	5.580413818359375	5.581058450569927
180.0	340.0	1.1473388671875	0.266448974609375	1.1778716110975267
180.0	360.0	0.682159423828125	-0.995819091796875	1.2070613667517789
180.0	380.0	-0.612823486328125	-1.685272216796875	1.7932359214846247
180.0	400.0	-0.804473876953125	-1.623626708984375	1.811999422965533
180.0	420.0	-0.8569488525390625	-1.2105712890625	1.4831871701745734
180.0	440.0	-0.938720703125	-1.066436767578125	1.4207335913949435
180.0	460.0	-1.1978302001953125	-0.132293701171875	1.2051136095280377
180.0	480.0	-1.058929443359375	-0.492401123046875	1.167814382507434
180.0	500.0	-1.106231689453125	-0.904449462890625	1.428907758280238
180.0	520.0	-1.0581207275390625	-1.09527587890625	1.5229079830907886
180.0	540.0	-1.118408203125	-1.27325439453125	1.6947016439510618
180.0	560.0	-0.9542694091796875	-1.50286865234375	1.7802371447348437
180.0	580.0	-1.437469482421875	-0.0760498046875	1.4394797969013737
180.0	600.0	-0.8921661376953125	-0.7161865234375	1.144064488393755
180.0	620.0	-0.610260009765625	-1.0460205078125	1.211022783552589
180.0	640.0	-0.599212646484375	-1.07879638671875	1.2340411013026427
180.0	660.0	-0.521820068359375	-1.18182373046875	1.2918991886527584
180.0	680.0	-0.951416015625	-3.1697998046875	3.309504983616834
180.0	700.0	-0.693450927734375	-2.341064453125	2.4416095025333435
180.0	720.0	-0.140625	-2.1669921875	2.1715502599090435
180.0	740.0	0.027557373046875	-1.9091796875	1.9093785606767042
180.0	760.0	0.2438507080078125	-1.5379638671875	1.5571756562990064
180.0	780.0	0.240814208984375	-1.5172119140625	1.5362042427431208
180.0	800.0	0.20849609375	-1.49908447265625	1.5135140822827107
200.0	0.0	-0.0137939453125	-0.9494450092315674	0.9495452061287105
200.0	20.0	0.0130615234375	-0.9520378112792969	0.9521274061279732
200.0	40.0	0.004364013671875	-1.0288200378417969	1.028829293362181
200.0	60.0	0.0319366455078125	-1.1164474487304688	1.1169041387259089
200.0	80.0	-0.0326080322265625	-1.1027755737304688	1.1032575627577874
200.0	100.0	0.119049072265625	-1.545806884765625	1.550384341573441
200.0	120.0	-2.090545654296875	-1.011749267578125	2.3225024678446355
200.0	140.0	-0.0701446533203125	0.1546478271484375	0.16981231648840972
200.0	160.0	1.1011810302734375	0.7779083251953125	1.3482362641029373
200.0	180.0	1.90057373046875	1.2972412109375	2.3010900165579122
200.0	200.0	2.42138671875	2.2615509033203125	3.313265176536254
200.0	220.0	2.1790313720703125	2.39739990234375	3.2397073960813887
200.0	240.0	1.7538909912109375	4.9361572265625	5.238490409879174
200.0	260.0	0.435943603515625	5.925537109375	5.9415517215645295
200.0	280.0	1.1697235107421875	7.01263427734375	7.109521263725113
200.0	300.0	-1.0096893310546875	5.7935791015625	5.880903956987175
200.0	320.0	-1.6872406005859375	4.285308837890625	4.605502435171335
200.0	340.0	-0.08331298828125	0.0694580078125	0.10846874603143991
200.0	360.0	-0.530975341796875	-0.7884521484375	0.950574354783474
200.0	380.0	-1.022369384765625	-1.835418701171875	2.100952395347761
200.0	400.0	-1.1870269775390625	-1.7603759765625	2.1231949096265037
200.0	420.0	-1.615478515625	-1.18231201171875	2.001907222500681
200.0	440.0	-1.45159912109375	-0.96343994140625	1.7422274619167917
200.0	460.0	-1.521820068359375	-0.28076171875	1.5475023305884832
200.0	480.0	-1.2574615478515625	-0.9666748046875	1.5860862909510516
200.0	500.0	-1.151763916015625	-1.366668701171875	1.7872726308536333
200.0	520.0	-1.1924591064453125	-1.5087890625	1.9231232814523311
200.0	540.0	-1.3408203125	-1.6995849609375	2.1648067234414996
200.0	560.0	-1.1602783203125	-1.83038330078125	2.1671522347001977
200.0	580.0	-1.2772064208984375	-0.44012451171875	1.3509129607046728
200.0	600.0	-0.560272216796875	-0.9764404296875	1.125762350428719
200.0	620.0	-0.1776580810546875	-1.306396484375	1.3184210890877746
200.0	640.0	-0.0904693603515625	-1.35137939453125	1.3544042871779713
200.0	660.0	0.0215301513671875	-1.4620361328125	1.4621946522495644
200.0	680.0	-0.348907470703125	-3.168212890625	3.1873671491428266
200.0	700.0	-0.2938690185546875	-2.7288818359375	2.7446593731419417
200.0	720.0	-0.2285308837890625	-2.392578125	2.403467588521619
200.0	740.0	-0.303131103515625	-2.0645751953125	2.086710138715545
200.0	760.0	-0.09722900390625	-1.49932861328125	1.5024778766439384
200.0	780.0	-0.061187744140625	-1.4573974609375	1.4586813562872771
200.0	800.0	-0.13262939453125	-1.432373046875	1.438500296040184
220.0	0.0	-0.2350616455078125	-0.9508054256439209	0.9794309238648523
220.0	20.0	-0.2657470703125	-0.9873561859130859	1.0224938842068998
220.0	40.0	-0.35479736328125	-1.041748046875	1.1005090468320577
220.0	60.0	-0.4323272705078125	-1.0459747314453125	1.131799455578076
220.0	80.0	-0.777130126953125	-0.9875717163085938	1.2566738355957292
220.0	100.0	-1.927825927734375	-1.0786590576171875	2.2090763160707017
220.0	120.0	-2.33551025390625	-0.5084457397460938	2.390214470788592
220.0	140.0	0.0720672607421875	0.108062744140625	0.1298893634678553
220.0	160.0	1.0227508544921875	0.58892822265625	1.1801931036087057
220.0	180.0	1.4474029541015625	1.008514404296875	1.7641078808327484
220.0	200.0	1.68499755859375	1.8914947509765625	2.53317373376537
220.0	220.0	1.242584228515625	1.9035797119140625	2.2732424605762134
220.0	240.0	0.3683013916015625	2.7140655517578125	2.738940987734874
220.0	260.0	-1.68310546875	3.7747802734375	4.133014654180292
220.0	280.0	0.201385498046875	5.89324951171875	5.896689403911052
220.0	300.0	-1.469970703125	3.948272705078125	4.213035867603163
220.0	320.0	-2.4079132080078125	2.564727783203125	3.5179361306357584
220.0	340.0	-1.2785186767578125	0.1702880859375	1.2898093033587583
220.0	360.0	-1.4598846435546875	-1.003082275390625	1.7712812378867537
220.0	380.0	-1.823486328125	-2.01519775390625	2.7177425146999465
220.0	400.0	-1.8496551513671875	-1.949188232421875	2.6871097752773494
220.0	420.0	-1.7484893798828125	-1.372406005859375	2.222771548423694
220.0	440.0	-1.5292510986328125	-0.985809326171875	1.8194584222336905
220.0	460.0	-1.47662353515625	-0.721893310546875	1.64363834720101
220.0	480.0	-1.31768798828125	-1.181182861328125	1.769602945961603
220.0	500.0	-1.277801513671875	-1.500732421875	1.971033868407374
220.0	520.0	-1.321563720703125	-1.595947265625	2.0720951576929574
220.0	540.0	-1.46337890625	-1.78228759765625	2.3060847564685765
220.0	560.0	-1.1392669677734375	-1.804443359375	2.133997436983517
220.0	580.0	-0.1398773193359375	-0.4066162109375	0.43000279936504754
220.0	600.0	0.01007080078125	-1.38031005859375	1.3803467965998462
220.0	620.0	0.0244293212890625	-1.7347412109375	1.7349132141590105
220.0	640.0	-0.0191802978515625	-1.81451416015625	1.814615529866648
220.0	660.0	-0.2579803466796875	-1.972900390625	1.9896959090778794
220.0	680.0	-0.240020751953125	-3.19110107421875	3.2001150021910467
220.0	700.0	-0.211456298828125	-2.98223876953125	2.9897260484548336
220.0	720.0	-0.369598388671875	-2.6728515625	2.698284351966549
220.0	740.0	-0.4173736572265625	-2.5841064453125	2.6175956315772457
220.0	760.0	-0.74749755859375	-2.1954345703125	2.319199334388238
220.0	780.0	-0.6979827880859375	-2.12457275390625	2.2362891939784992
220.0	800.0	-0.731292724609375	-1.98089599609375	2.1115723990445727
240.0	0.0	-0.586456298828125	-0.8510888814926147	1.033577899645466
240.0	20.0	-0.6398162841796875	-0.919036865234375	1.119818573323969
240.0	40.0	-0.72674560546875	-0.9692573547363281	1.2114532573643129
240.0	60.0	-0.8911895751953125	-0.9849624633789062	1.3282958680965038
240.0	80.0	-1.70599365234375	-0.9127960205078125	1.9348413156876887
240.0	100.0	-3.0911712646484375	-0.854888916015625	3.207206704613002
240.0	120.0	-1.6648712158203125	-0.378662109375	1.7073901599644208
240.0	140.0	-0.0398101806640625	0.025238037109375	0.04713606900919386
240.0	160.0	0.6745452880859375	0.2821044921875	0.7311595518020042
240.0	180.0	0.8997039794921875	0.7559051513671875	1.1750999313154304
240.0	200.0	0.8204498291015625	1.1942291259765625	1.4489034223865742
240.0	220.0	0.2392730712890625	1.452667236328125	1.4722410475683978
240.0	240.0	-0.38037109375	1.1521148681640625	1.213281022024686
240.0	260.0	-2.6385345458984375	1.088165283203125	2.854114264262735
240.0	280.0	-3.1614837646484375	1.39727783203125	3.4564960486049463
240.0	300.0	-3.2853851318359375	-0.022247314453125	3.2854604559314082
240.0	320.0	-3.4662017822265625	-0.186676025390625	3.4712249615324904
240.0	340.0	-2.9680633544921875	-0.672637939453125	3.0433274345477783
240.0	360.0	-2.43670654296875	-1.36846923828125	2.7946818839840755
240.0	380.0	-2.10919189453125	-2.235076904296875	3.073151349360722
240.0	400.0	-2.1119842529296875	-2.26641845703125	3.097923515355872
240.0	420.0	-1.75726318359375	-1.91436767578125	2.5986106854413853
240.0	440.0	-1.583251953125	-1.73797607421875	2.351009906748788
240.0	460.0	-1.543914794921875	-1.570770263671875	2.2024967911927744
240.0	480.0	-1.5081787109375	-1.54937744140625	2.1622149477014716
240.0	500.0	-1.4849090576171875	-1.7030029296875	2.2594631857850156
240.0	520.0	-1.4791259765625	-1.5933837890625	2.1740941915632677
240.0	540.0	-1.477203369140625	-1.69097900390625	2.2453373433522605
240.0	560.0	-0.76983642578125	-1.49456787109375	1.681184476422904
240.0	580.0	0.326416015625	-0.619384765625	0.7001320612176223
240.0	600.0	-0.212127685546875	-1.82623291015625	1.838511571112143
240.0	620.0	-0.3943023681640625	-2.10211181640625	2.138772649491893
240.0	640.0	-0.530426025390625	-2.203857421875	2.266790529441399
240.0	660.0	-0.61688232421875	-2.3033447265625	2.3845210695896157
240.0	680.0	-0.1191864013671875	-2.92388916015625	2.9263173476487614
240.0	700.0	-0.236602783203125	-3.1680908203125	3.17691364735773
240.0	720.0	-0.432281494140625	-2.85791015625	2.89041826581783
240.0	740.0	-0.562744140625	-2.869873046875	2.924525991162904
240.0	760.0	-0.90753173828125	-2.84197998046875	2.9833645545546297
240.0	780.0	-0.97161865234375	-2.6207275390625	2.7950412590126237
240.0	800.0	-0.903106689453125	-2.59588623046875	2.7484954091415617
260.0	0.0	-0.83599853515625	-0.8357548713684082	1.1821081827816862
260.0	20.0	-0.784423828125	-0.9759674072265625	1.2521314316391943
260.0	40.0	-0.9150390625	-0.9936294555664062	1.3507760661449668
260.0	60.0	-0.93194580078125	-1.1016311645507812	1.4429532904094005
260.0	80.0	-1.851318359375	-0.93951416015625	2.0760699710975654
260.0	100.0	-2.360595703125	-0.701873779296875	2.462729964018932
260.0	120.0	-1.15545654296875	-0.4230804443359375	1.2304783155622
260.0	140.0	-0.295196533203125	-0.1435546875	0.3282513389437526
260.0	160.0	0.17987060546875	0.028900146484375	0.1821775320354106
260.0	180.0	0.5615234375	0.4647064208984375	0.7288762779004762
260.0	200.0	0.503509521484375	0.8274078369140625	0.9685688239935416
260.0	220.0	0.026031494140625	1.0511474609375	1.0514697443685892
260.0	240.0	-0.494598388671875	0.579559326171875	0.7619163855893984
260.0	260.0	-1.1473388671875	-0.05706787109375	1.1487572494092337
260.0	280.0	-1.7423095703125	-0.6783447265625	1.8697043100067137
260.0	300.0	-1.798095703125	-0.825469970703125	1.978521880123949
260.0	320.0	-2.076416015625	-1.098236083984375	2.34896274259711
260.0	340.0	-2.0167236328125	-1.3687744140625	2.4373587359550886
260.0	360.0	-1.99395751953125	-1.572418212890625	2.53936323237251
260.0	380.0	-1.96197509765625	-2.143035888671875	2.905503244527341
260.0	400.0	-1.96331787109375	-2.253173828125	2.9885463628164715
260.0	420.0	-1.928741455078125	-2.372802734375	3.057815628319399
260.0	440.0	-1.935302734375	-2.319671630859375	3.0209722191197232
260.0	460.0	-2.001220703125	-2.205596923828125	2.978177646315983
260.0	480.0	-2.00640869140625	-2.018096923828125	2.8457672130578566
260.0	500.0	-1.889892578125	-2.041046142578125	2.7816475896462878
260.0	520.0	-1.30694580078125	-1.56451416015625	2.038580850373406
260.0	540.0	-1.21246337890625	-1.69219970703125	2.081731801569407
260.0	560.0	-1.12347412109375	-1.6424560546875	1.98993869060004
260.0	580.0	0.4266357421875	-1.02392578125	1.1092529296875
260.0	600.0	-0.167724609375	-1.84228515625	1.8499043601032685
260.0	620.0	-0.4505615234375	-2.12530517578125	2.172539476420369
260.0	640.0	-0.73419189453125	-2.27691650390625	2.3923600280384316
260.0	660.0	-0.850006103515625	-2.31744384765625	2.4684117085797537
260.0	680.0	-0.79302978515625	-2.79205322265625	2.9024915914245333
260.0	700.0	-0.693817138671875	-3.25579833984375	3.328904482204941
260.0	720.0	-0.7752685546875	-2.9517822265625	3.051894435418354
260.0	740.0	-0.884521484375	-3.06231689453125	3.187501061780603
260.0	760.0	-1.11328125	-3.12506103515625	3.3174390145190937
260.0	780.0	-1.281951904296875	-2.78790283203125	3.068518027611741
260.0	800.0	-1.4324951171875	-2.7698974609375	3.1183928881515297
280.0	0.0	-1.136871337890625	-0.6540310382843018	1.311576546739252
280.0	20.0	-1.1624755859375	-0.7734699249267578	1.3962826406809397
280.0	40.0	-1.302764892578125	-0.7765007019042969	1.5166244444133028
280.0	60.0	-1.234619140625	-0.8936576843261719	1.524109077183398
280.0	80.0	-2.6156005859375	-0.8012847900390625	2.7355847162726543
280.0	100.0	-1.91949462890625	-0.5494613647460938	1.9965889466158482
280.0	120.0	-1.1563720703125	-0.4399871826171875	1.2372489991372908
280.0	140.0	-0.854705810546875	-0.3206024169921875	0.9128570163852733
280.0	160.0	-0.37139892578125	-0.1760406494140625	0.4110078737902612
280.0	180.0	0.005340576171875	0.130218505859375	0.1303279748254214
280.0	200.0	0.177581787109375	0.3891448974609375	0.4277488075177334
280.0	220.0	0.18658447265625	0.4066925048828125	0.4474511805373491
280.0	240.0	-0.066986083984375	-0.0589752197265625	0.089248036333345
280.0	260.0	-0.72161865234375	-0.557891845703125	0.912127617667862
280.0	280.0	-1.10198974609375	-1.05108642578125	1.5228801906116485
280.0	300.0	-1.343902587890625	-1.257110595703125	1.8402177087421436
280.0	320.0	-1.54180908203125	-1.436248779296875	2.1071273814047906
280.0	340.0	-1.5255126953125	-1.61859130859375	2.224191270510438
280.0	360.0	-1.563751220703125	-1.811248779296875	2.3928936501137974
280.0	380.0	-1.625213623046875	-2.062286376953125	2.625708365585104
280.0	400.0	-1.722412109375	-2.225433349609375	2.8141174581163524
280.0	420.0	-1.826019287109375	-2.39532470703125	3.0119639587833342
280.0	440.0	-1.9228515625	-2.35162353515625	3.0376786173835884
280.0	460.0	-2.021148681640625	-2.260009765625	3.031944282802374
280.0	480.0	-2.006256103515625	-2.249237060546875	3.0139892016115857
280.0	500.0	-1.8115234375	-2.282867431640625	2.9142925170712153
280.0	520.0	-1.493438720703125	-2.24700927734375	2.698038158544884
280.0	540.0	-1.326141357421875	-2.4251708984375	2.764073947363363
280.0	560.0	-1.357940673828125	-2.4403076171875	2.7926876195056467
280.0	580.0	0.4111328125	-1.50115966796875	1.556441626997366
280.0	600.0	-0.52447509765625	-1.80853271484375	1.8830466560129724
280.0	620.0	-0.995819091796875	-2.15478515625	2.373763832646898
280.0	640.0	-1.239349365234375	-2.32415771484375	2.63395063214453
280.0	660.0	-1.248779296875	-2.3050537109375	2.6215877522239
280.0	680.0	-1.15374755859375	-2.7095947265625	2.9450020392482497
280.0	700.0	-1.087860107421875	-3.33819580078125	3.5109814607419256
280.0	720.0	-1.186004638671875	-2.96014404296875	3.188896322879529
280.0	740.0	-1.190460205078125	-3.10125732421875	3.321895918130954
280.0	760.0	-1.268890380859375	-3.13671875	3.383649998927048
280.0	780.0	-1.279632568359375	-2.70269775390625	2.9903235040670597
280.0	800.0	-1.08740234375	-2.67529296875	2.887842849920366
300.0	0.0	-1.125701904296875	-0.8593801259994507	1.416241144120747
300.0	20.0	-1.23846435546875	-0.9582061767578125	1.5658713347345785
300.0	40.0	-1.50933837890625	-0.8309364318847656	1.722950288276691
300.0	60.0	-1.719451904296875	-0.8724288940429688	1.9281200757087686
300.0	80.0	-2.7413330078125	-0.7132034301757812	2.8325899442977676
300.0	100.0	-1.70208740234375	-0.47603607177734375	1.7674025763392163
300.0	120.0	-1.100006103515625	-0.457183837890625	1.191230661710833
300.0	140.0	-1.012603759765625	-0.4154205322265625	1.094504724926704
300.0	160.0	-0.830841064453125	-0.269927978515625	0.8735891413972209
300.0	180.0	-0.74169921875	-0.206817626953125	0.7699943258965499
300.0	200.0	-0.70587158203125	-0.0620269775390625	0.7085915863612346
300.0	220.0	-0.637603759765625	0.0884552001953125	0.6437102429733844
300.0	240.0	-0.53546142578125	-0.378997802734375	0.6560169761348965
300.0	260.0	-0.39093017578125	-0.725738525390625	0.824331735148246
300.0	280.0	-0.283538818359375	-1.066162109375	1.1032206964082845
300.0	300.0	-0.44427490234375	-1.263763427734375	1.3395813488293593
300.0	320.0	-0.712615966796875	-1.39178466796875	1.5636131484886946
300.0	340.0	-0.89453125	-1.562652587890625	1.8005747048283862
300.0	360.0	-1.16497802734375	-1.7337646484375	2.088806755151214
300.0	380.0	-1.36309814453125	-1.9639892578125	2.3906673454137093
300.0	400.0	-1.550628662109375	-2.101837158203125	2.6119281550912725
300.0	420.0	-1.704925537109375	-2.28912353515625	2.854270072416753
300.0	440.0	-1.79559326171875	-2.26373291015625	2.889401642218379
300.0	460.0	-1.920257568359375	-2.172515869140625	2.899519672378393
300.0	480.0	-1.899078369140625	-2.185150146484375	2.8950612799763844
300.0	500.0	-1.54107666015625	-2.242767333984375	2.721198740787913
300.0	520.0	-1.112823486328125	-2.28302001953125	2.5397945825014965
300.0	540.0	-1.042816162109375	-2.46221923828125	2.673946357973328
300.0	560.0	-1.21484375	-2.466552734375	2.749495904409907
300.0	580.0	-0.86236572265625	-2.2376708984375	2.3980920935874264
300.0	600.0	-1.443817138671875	-1.90045166015625	2.386697392321299
300.0	620.0	-1.569305419921875	-2.20965576171875	2.7102210401170312
300.0	640.0	-1.682403564453125	-2.3363037109375	2.8790270550005106
300.0	660.0	-1.573089599609375	-2.29583740234375	2.783070294908068
300.0	680.0	-1.3651123046875	-2.63995361328125	2.972017275300725
300.0	700.0	-1.38134765625	-3.35125732421875	3.6247823383697377
300.0	720.0	-1.371368408203125	-2.92572021484375	3.2311747223823923
300.0	740.0	-1.41290283203125	-3.02923583984375	3.3425385840938016
300.0	760.0	-1.42926025390625	-3.0654296875	3.3822542841132606
300.0	780.0	-1.50750732421875	-2.50543212890625	2.9239987149670363
300.0	800.0	-1.2696533203125	-2.6800537109375	2.965587201093642
320.0	0.0	-1.26611328125	-1.1384007930755615	1.7026447681864556
320.0	20.0	-1.45843505859375	-1.19024658203125	1.8824770240755737
320.0	40.0	-1.849456787109375	-0.7946128845214844	2.0129331940311594
320.0	60.0	-2.658843994140625	-0.8183860778808594	2.7819430543501222
320.0	80.0	-2.065093994140625	-0.60595703125	2.1521610368085824
320.0	100.0	-1.399139404296875	-0.4315032958984375	1.464167397201368
320.0	120.0	-1.156097412109375	-0.46590423583984375	1.246446141339249
320.0	140.0	-1.082611083984375	-0.498016357421875	1.191665662602383
320.0	160.0	-1.081787109375	-0.4435882568359375	1.169202245812359
320.0	180.0	-1.0025634765625	-0.46392822265625	1.1047003758096914
320.0	200.0	-0.802520751953125	-0.36822509765625	0.8829661827382541
320.0	220.0	-0.61590576171875	-0.261474609375	0.6691105130441177
320.0	240.0	-0.26519775390625	-0.31109619140625	0.40879174280358704
320.0	260.0	0.199615478515625	-0.659027099609375	0.6885949878430477
320.0	280.0	0.48944091796875	-0.97174072265625	1.0880406445765634
320.0	300.0	0.453460693359375	-1.15203857421875	1.2380708690983466
320.0	320.0	0.27838134765625	-1.3082275390625	1.337518399381644
320.0	340.0	-0.06842041015625	-1.514190673828125	1.5157357121985418
320.0	360.0	-0.516998291015625	-1.736328125	1.8116629351452473
320.0	380.0	-0.960113525390625	-1.96405029296875	2.1861636569453458
320.0	400.0	-1.3197021484375	-2.071258544921875	2.4559571902829327
320.0	420.0	-1.4732666015625	-2.222564697265625	2.666516137736833
320.0	440.0	-1.4365234375	-2.229705810546875	2.6523928042568117
320.0	460.0	-1.52490234375	-2.18798828125	2.6669495452410743
320.0	480.0	-1.435089111328125	-2.18994140625	2.618267388992342
320.0	500.0	-1.150146484375	-2.10516357421875	2.3988644417177127
320.0	520.0	-1.2061767578125	-2.12652587890625	2.4447852021691134
320.0	540.0	-1.3465576171875	-2.21331787109375	2.5907515154697194
320.0	560.0	-1.564910888671875	-2.2191162109375	2.71540472989376
320.0	580.0	-1.94354248046875	-2.2691650390625	2.9877194225512773
320.0	600.0	-2.473785400390625	-1.969482421875	3.1620365616577586
320.0	620.0	-2.1170654296875	-2.30499267578125	3.1296896441952717
320.0	640.0	-2.062896728515625	-2.41656494140625	3.1773147512568314
320.0	660.0	-1.779510498046875	-2.35687255859375	2.953219577022895
320.0	680.0	-1.56927490234375	-2.65362548828125	3.0829129003560722
320.0	700.0	-1.27972412109375	-3.3282470703125	3.5657989829984684
320.0	720.0	-1.27001953125	-2.930419921875	3.193792499252002
320.0	740.0	-1.41143798828125	-3.00115966796875	3.3164916021913458
320.0	760.0	-1.332305908203125	-2.9974365234375	3.280192790838679
320.0	780.0	-1.40863037109375	-2.4837646484375	2.855403010293919
320.0	800.0	-1.31536865234375	-2.63616943359375	2.946113367503465
340.0	0.0	-2.112884521484375	-2.566110849380493	3.3240345805115403
340.0	20.0	-2.4140625	-2.1930713653564453	3.2614812229189107
340.0	40.0	-2.786773681640625	-0.9554176330566406	2.9460024450499693
340.0	60.0	-2.44036865234375	-0.6428871154785156	2.5236289352023085
340.0	80.0	-1.9180908203125	-0.48688507080078125	1.9789212887671306
340.0	100.0	-1.450836181640625	-0.367462158203125	1.4966476083797573
340.0	120.0	-1.3001708984375	-0.434295654296875	1.3707870295873559
340.0	140.0	-1.364166259765625	-0.5080413818359375	1.4556976437230031
340.0	160.0	-1.36627197265625	-0.4791412353515625	1.44785200441213
340.0	180.0	-1.24566650390625	-0.50555419921875	1.3443474578031274
340.0	200.0	-0.967803955078125	-0.404022216796875	1.0487508985122838
340.0	220.0	-0.632110595703125	-0.286041259765625	0.6938179930561511
340.0	240.0	-0.21343994140625	-0.1587677001953125	0.26601464473372904
340.0	260.0	0.29705810546875	-0.546478271484375	0.6219984077385032
340.0	280.0	0.83514404296875	-0.77618408203125	1.1401435443420638
340.0	300.0	0.80975341796875	-0.89300537109375	1.2054705266883796
340.0	320.0	0.4949951171875	-1.063568115234375	1.1731143600615703
340.0	340.0	0.198211669921875	-1.31365966796875	1.328529107449658
340.0	360.0	-0.23870849609375	-1.5113525390625	1.530087658743121
340.0	380.0	-0.747314453125	-1.812103271484375	1.9601523304003423
340.0	400.0	-1.075958251953125	-2.096343994140625	2.3563412956775793
340.0	420.0	-1.35552978515625	-2.001678466796875	2.4174734089300833
340.0	440.0	-1.36834716796875	-1.88629150390625	2.3303368017943247
340.0	460.0	-1.246795654296875	-1.8741455078125	2.2509821829653265
340.0	480.0	-1.123809814453125	-1.852142333984375	2.166420948107328
340.0	500.0	-1.164520263671875	-1.95953369140625	2.279447242701313
340.0	520.0	-1.259918212890625	-2.07818603515625	2.430277988192289
340.0	540.0	-1.5906982421875	-2.07122802734375	2.611571641550866
340.0	560.0	-1.8941650390625	-2.041748046875	2.7850666566752973
340.0	580.0	-2.32940673828125	-2.0489501953125	3.102310857283845
340.0	600.0	-2.794158935546875	-1.880859375	3.36822744861772
340.0	620.0	-2.317901611328125	-2.3280029296875	3.285158370677295
340.0	640.0	-2.220916748046875	-2.44879150390625	3.3059115280597786
340.0	660.0	-1.927886962890625	-2.43408203125	3.1050770484060077
340.0	680.0	-1.407470703125	-2.64141845703125	2.9930027138812507
340.0	700.0	-1.210113525390625	-3.34368896484375	3.555928941634126
340.0	720.0	-1.16864013671875	-2.98797607421875	3.208382893180568
340.0	740.0	-1.23162841796875	-2.95428466796875	3.2007352997933824
340.0	760.0	-1.227081298828125	-2.86602783203125	3.117666442695797
340.0	780.0	-1.284088134765625	-2.48583984375	2.797906729435577
340.0	800.0	-1.14349365234375	-2.39178466796875	2.651077447167629
360.0	0.0	-2.68670654296875	-3.3212337493896484	4.271883152207691
360.0	20.0	-3.195098876953125	-2.405061721801758	3.9991222435908553
360.0	40.0	-3.36163330078125	-1.0105171203613281	3.510231231623466
360.0	60.0	-2.15460205078125	-0.5333824157714844	2.219641141870684
360.0	80.0	-1.710601806640625	-0.37741851806640625	1.751742925963057
360.0	100.0	-1.59893798828125	-0.33574676513671875	1.63380799994022
360.0	120.0	-1.59100341796875	-0.40787506103515625	1.6424536344757734
360.0	140.0	-1.678680419921875	-0.4715728759765625	1.7436596369664261
360.0	160.0	-1.677764892578125	-0.469146728515625	1.742123327334951
360.0	180.0	-1.52105712890625	-0.44976806640625	1.5861608061465085
360.0	200.0	-1.18658447265625	-0.3903961181640625	1.2491564513008286
360.0	220.0	-0.77490234375	-0.254486083984375	0.8156205056832163
360.0	240.0	-0.3082275390625	0.10443115234375	0.32543829125714213
360.0	260.0	0.479339599609375	-0.313934326171875	0.5729932049358571
360.0	280.0	2.411163330078125	1.132293701171875	2.6637938415025544
360.0	300.0	2.001312255859375	-0.10540771484375	2.0040862086750466
360.0	320.0	1.576446533203125	-0.545196533203125	1.6680596307880775
360.0	340.0	1.293731689453125	-0.923248291015625	1.589380096502567
360.0	360.0	0.513702392578125	-1.44525146484375	1.5338324369935248
360.0	380.0	-0.187835693359375	-1.753814697265625	1.7638447324083584
360.0	400.0	-0.511138916015625	-2.081512451171875	2.1433518320259917
360.0	420.0	-0.9967041015625	-1.647491455078125	1.9255251648905936
360.0	440.0	-1.202301025390625	-1.288360595703125	1.7622147372598662
360.0	460.0	-1.283905029296875	-1.2674560546875	1.8041222172618496
360.0	480.0	-1.3798828125	-1.260101318359375	1.8686711612169609
360.0	500.0	-1.423797607421875	-1.6856689453125	2.206508422846197
360.0	520.0	-1.465576171875	-1.9107666015625	2.4080993586674295
360.0	540.0	-1.672698974609375	-1.93682861328125	2.5591457435801157
360.0	560.0	-1.8311767578125	-1.9197998046875	2.6530811537589387
360.0	580.0	-2.03125	-1.9158935546875	2.7922436633275947
360.0	600.0	-2.392974853515625	-1.69244384765625	2.9309887115148734
360.0	620.0	-2.270294189453125	-2.39923095703125	3.3031113956150056
360.0	640.0	-2.16961669921875	-2.5224609375	3.3271678350726828
360.0	660.0	-2.107696533203125	-2.5703125	3.3239872177450867
360.0	680.0	-1.386383056640625	-2.76300048828125	3.091315201978379
360.0	700.0	-1.092010498046875	-3.339111328125	3.5131398192296994
360.0	720.0	-0.98583984375	-3.0145263671875	3.1716319799109245
360.0	740.0	-0.9874267578125	-2.91632080078125	3.0789508952098434
360.0	760.0	-0.673736572265625	-2.13653564453125	2.240246756310741
360.0	780.0	-0.96221923828125	-1.607666015625	1.8736210610243769
360.0	800.0	-1.1683349609375	-1.313232421875	1.7577218138296251
380.0	0.0	-2.50274658203125	-1.9474618434906006	3.171174559326704
380.0	20.0	-2.609161376953125	-1.4333667755126953	2.976955391692591
380.0	40.0	-2.62774658203125	-0.7409019470214844	2.730199222488561
380.0	60.0	-1.990234375	-0.3892707824707031	2.027945908922867
380.0	80.0	-1.66278076171875	-0.28888702392578125	1.6876894187422877
380.0	100.0	-1.728912353515625	-0.29035186767578125	1.7531235362066622
380.0	120.0	-1.78326416015625	-0.351898193359375	1.8176532681970365
380.0	140.0	-1.80010986328125	-0.415679931640625	1.84748080516448
380.0	160.0	-1.85601806640625	-0.411529541015625	1.901094323266188
380.0	180.0	-1.805389404296875	-0.37042236328125	1.842998542692395
380.0	200.0	-1.4918212890625	-0.3148956298828125	1.5246934171233877
380.0	220.0	-1.028106689453125	-0.11602783203125	1.0346331826807684
380.0	240.0	-0.22064208984375	0.359375	0.42170288407315576
380.0	260.0	4.852020263671875	1.44390869140625	5.062309053011383
380.0	280.0	5.470245361328125	2.411346435546875	5.978141512657298
380.0	300.0	5.326873779296875	1.130126953125	5.44543581274632
380.0	320.0	5.073699951171875	0.670379638671875	5.117796406117317
380.0	340.0	4.030426025390625	-0.248992919921875	4.038109882149976
380.0	360.0	1.1414794921875	-1.108856201171875	1.5913948303177168
380.0	380.0	-0.387115478515625	-1.629150390625	1.6745116867254082
380.0	400.0	-0.84075927734375	-2.027679443359375	2.1950763283908308
380.0	420.0	-1.1038818359375	-1.5643310546875	1.9145983276845437
380.0	440.0	-1.283050537109375	-1.3018798828125	1.8278703209058744
380.0	460.0	-1.402496337890625	-1.223602294921875	1.8612357599011182
380.0	480.0	-1.533660888671875	-1.185211181640625	1.9382572756287468
380.0	500.0	-1.553253173828125	-1.34722900390625	2.056118044026989
380.0	520.0	-1.527496337890625	-1.74932861328125	2.322368545152507
380.0	540.0	-1.53265380859375	-1.83001708984375	2.387046343521029
380.0	560.0	-1.577545166015625	-1.7923583984375	2.387718027587995
380.0	580.0	-1.620635986328125	-1.83184814453125	2.445839043110629
380.0	600.0	-1.741424560546875	-1.7139892578125	2.443423556400429
380.0	620.0	-2.06988525390625	-2.39166259765625	3.1629851320179143
380.0	640.0	-2.114776611328125	-2.5648193359375	3.3242410174082364
380.0	660.0	-2.2041015625	-2.6617431640625	3.45585595319718
380.0	680.0	-1.463104248046875	-2.82537841796875	3.1817349426651504
380.0	700.0	-0.899444580078125	-3.35174560546875	3.470331274736029
380.0	720.0	-0.775543212890625	-3.04986572265625	3.1469267867705857
380.0	740.0	-0.342041015625	-2.67193603515625	2.693739822688205
380.0	760.0	-0.2093505859375	-1.526123046875	1.5404152758381124
380.0	780.0	-1.019805908203125	-1.06793212890625	1.4766459028339312
380.0	800.0	-1.64739990234375	-0.79766845703125	1.8303555407583556
400.0	0.0	-3.159027099609375	-1.3658913373947144	3.4416727563259615
400.0	20.0	-2.449737548828125	-1.1050090789794922	2.6874261148477245
400.0	40.0	-2.0487060546875	-0.6694717407226562	2.155316429237119
400.0	60.0	-1.5345458984375	-0.2981452941894531	1.5632407782739899
400.0	80.0	-1.494873046875	-0.21607208251953125	1.5104080809892646
400.0	100.0	-1.644775390625	-0.24420166015625	1.6628050205687648
400.0	120.0	-1.74786376953125	-0.29193115234375	1.7720754934676852
400.0	140.0	-1.82806396484375	-0.3514251708984375	1.8615363306423132
400.0	160.0	-1.854156494140625	-0.3467559814453125	1.8863022068141562
400.0	180.0	-1.872711181640625	-0.271759033203125	1.8923266477987681
400.0	200.0	-1.714599609375	-0.2274627685546875	1.7296216729526332
400.0	220.0	-1.45477294921875	-0.032135009765625	1.4551278269043089
400.0	240.0	-1.041778564453125	0.36322021484375	1.1032821496902567
400.0	260.0	2.562042236328125	4.67041015625	5.326987089183938
400.0	280.0	4.24951171875	4.99212646484375	6.555888687949707
400.0	300.0	5.741119384765625	3.653533935546875	6.8050541517554635
400.0	320.0	5.771820068359375	3.1778564453125	6.58882982695184
400.0	340.0	5.86248779296875	2.103424072265625	6.228415203765249
400.0	360.0	1.2064208984375	-0.459991455078125	1.2911403962898982
400.0	380.0	-0.67901611328125	-1.06201171875	1.2605283705089325
400.0	400.0	-0.95416259765625	-1.792083740234375	2.0302685523788595
400.0	420.0	-1.22412109375	-1.50994873046875	1.943815222907745
400.0	440.0	-1.477081298828125	-1.3699951171875	2.0146105788626674
400.0	460.0	-1.54962158203125	-1.288818359375	2.0155346216225363
400.0	480.0	-1.749847412109375	-1.223480224609375	2.1351510076985383
400.0	500.0	-1.809661865234375	-1.489227294921875	2.3436454515186127
400.0	520.0	-1.697509765625	-1.8060302734375	2.4785650592560553
400.0	540.0	-1.562896728515625	-1.875732421875	2.4415196707128732
400.0	560.0	-1.34014892578125	-1.8297119140625	2.2680045925294983
400.0	580.0	-1.054412841796875	-1.72930908203125	2.025412635030681
400.0	600.0	-0.725341796875	-1.62567138671875	1.7801483589549263
400.0	620.0	-1.1278076171875	-2.345458984375	2.602523365653333
400.0	640.0	-1.261932373046875	-2.5472412109375	2.842694338271714
400.0	660.0	-1.77947998046875	-2.71868896484375	3.24927971840718
400.0	680.0	-1.534912109375	-2.879638671875	3.263169328132395
400.0	700.0	-1.24957275390625	-3.524169921875	3.7391450500820764
400.0	720.0	-1.003662109375	-3.12591552734375	3.283090847644005
400.0	740.0	0.0042724609375	-2.40142822265625	2.4014320232920228
400.0	760.0	-0.827301025390625	-0.8314208984375	1.1728971382738553
400.0	780.0	-1.908538818359375	-0.4710693359375	1.9658145234088582
400.0	800.0	-2.4010009765625	-0.33538818359375	2.4243124640087945
420.0	0.0	-0.843475341796875	-1.1342555284500122	1.4135014170628806
420.0	20.0	-0.882110595703125	-0.9258460998535156	1.2787924396342387
420.0	40.0	-0.94488525390625	-0.6088523864746094	1.1240593274224033
420.0	60.0	-1.11376953125	-0.17877578735351562	1.128026307709494
420.0	80.0	-1.3623046875	-0.12604522705078125	1.3681233353929592
420.0	100.0	-1.609283447265625	-0.170928955078125	1.618335540401691
420.0	120.0	-1.78057861328125	-0.21768951416015625	1.793836370087825
420.0	140.0	-1.84014892578125	-0.2680816650390625	1.859574103977576
420.0	160.0	-1.8963623046875	-0.2743988037109375	1.916111868894319
420.0	180.0	-1.92059326171875	-0.18914794921875	1.9298848213437831
420.0	200.0	-1.966064453125	-0.164276123046875	1.97291562882071
420.0	220.0	-2.05126953125	0.1112213134765625	2.054282568296301
420.0	240.0	-3.08917236328125	3.26422119140625	4.494232512508259
420.0	260.0	2.52728271484375	5.447723388671875	6.005401571937598
420.0	280.0	4.87567138671875	5.7215576171875	7.517206465041667
420.0	300.0	5.758514404296875	5.227752685546875	7.7775244317030054
420.0	320.0	6.190399169921875	4.6658935546875	7.751877485270507
420.0	340.0	5.416107177734375	3.764404296875	6.5958287326943825
420.0	360.0	3.196990966796875	0.630401611328125	3.2585514317478426
420.0	380.0	0.81536865234375	-0.09783935546875	0.8212177413472042
420.0	400.0	-1.111114501953125	-1.39056396484375	1.7799560603488254
420.0	420.0	-1.227752685546875	-1.488800048828125	1.9297414962264223
420.0	440.0	-1.46087646484375	-1.341949462890625	1.9836805202670136
420.0	460.0	-1.8280029296875	-1.314666748046875	2.251653474530712
420.0	480.0	-2.18060302734375	-1.25128173828125	2.514107307060873
420.0	500.0	-2.237701416015625	-1.396697998046875	2.6378159384207387
420.0	520.0	-1.95208740234375	-1.750244140625	2.621831378670511
420.0	540.0	-1.1844482421875	-1.8509521484375	2.1974852659862036
420.0	560.0	-0.45208740234375	-1.7479248046875	1.8054429213353034
420.0	580.0	-0.095489501953125	-1.59661865234375	1.5994715896180303
420.0	600.0	-0.092681884765625	-1.64013671875	1.642753294915498
420.0	620.0	-1.195159912109375	-2.3759765625	2.6596375394144602
420.0	640.0	-1.747406005859375	-2.59918212890625	3.1319603267824196
420.0	660.0	-2.226531982421875	-2.77215576171875	3.555600123182857
420.0	680.0	-2.367401123046875	-2.9254150390625	3.7633284773158793
420.0	700.0	-2.1517333984375	-3.72991943359375	4.30607194541054
420.0	720.0	-1.08270263671875	-2.761474609375	2.966140087349305
420.0	740.0	-0.046722412109375	-1.8865966796875	1.8871751417399547
420.0	760.0	-1.84027099609375	-0.332763671875	1.8701147024671014
420.0	780.0	-2.388031005859375	-0.202880859375	2.3966336240749184
420.0	800.0	-2.814605712890625	-0.1300048828125	2.817606535446643
440.0	0.0	0.080078125	-0.6283252239227295	0.633407525311362
440.0	20.0	0.05853271484375	-0.5753192901611328	0.5782891701722327
440.0	40.0	-0.04815673828125	-0.4156990051269531	0.41847907272099927
440.0	60.0	-0.08929443359375	-0.047122955322265625	0.10096568124433604
440.0	80.0	-0.777130126953125	-0.02790069580078125	0.7776308141041917
440.0	100.0	-1.374603271484375	-0.09554290771484375	1.377919664272977
440.0	120.0	-1.639678955078125	-0.14321136474609375	1.6459211921348271
440.0	140.0	-1.72772216796875	-0.1956024169921875	1.7387593839355182
440.0	160.0	-1.757598876953125	-0.20245361328125	1.7692205283111317
440.0	180.0	-1.866790771484375	-0.1178131103515625	1.8705046681230009
440.0	200.0	-2.26507568359375	-0.04248046875	2.265473999549082
440.0	220.0	-2.78204345703125	0.3618927001953125	2.805482511666227
440.0	240.0	-6.309326171875	4.362823486328125	7.670842555805923
440.0	260.0	3.0694580078125	5.338134765625	6.157698858964975
440.0	280.0	5.889862060546875	6.058441162109375	8.449567113586983
440.0	300.0	6.499755859375	6.404937744140625	9.125242667337501
440.0	320.0	7.019989013671875	5.870086669921875	9.15085587606254
440.0	340.0	5.276641845703125	6.416473388671875	8.307471330998357
440.0	360.0	2.690216064453125	1.673736572265625	3.168383907732954
440.0	380.0	-0.837860107421875	0.543609619140625	0.9987597196679546
440.0	400.0	-1.8050537109375	-0.930938720703125	2.0309765633984087
440.0	420.0	-1.571624755859375	-1.1478271484375	1.9461530093803525
440.0	440.0	-1.440277099609375	-1.132415771484375	1.8321472656873807
440.0	460.0	-1.58135986328125	-1.167938232421875	1.9659040495277553
440.0	480.0	-1.698211669921875	-1.06884765625	2.006578727119861
440.0	500.0	-1.739837646484375	-1.080078125	2.047829043701599
440.0	520.0	-1.572418212890625	-1.41632080078125	2.116238088438016
440.0	540.0	-1.089813232421875	-1.57342529296875	1.9139906045003492
440.0	560.0	-0.4354248046875	-1.54840087890625	1.6084589029051364
440.0	580.0	-0.012298583984375	-1.43865966796875	1.4387122350935835
440.0	600.0	-0.288330078125	-1.65142822265625	1.6764096780134472
440.0	620.0	-1.27203369140625	-2.253173828125	2.587443141755984
440.0	640.0	-1.83148193359375	-2.58917236328125	3.171457015294345
440.0	660.0	-2.27935791015625	-2.819091796875	3.625293235284531
440.0	680.0	-2.421630859375	-3.0172119140625	3.8688323501333057
440.0	700.0	-2.02734375	-3.5733642578125	4.10841268614485
440.0	720.0	-0.36639404296875	-2.1578369140625	2.188722171134052
440.0	740.0	-0.092803955078125	-1.222412109375	1.2259298263868041
440.0	760.0	-1.88751220703125	-0.1064453125	1.8905112896370662
440.0	780.0	-2.599334716796875	0.00152587890625	2.5993351646626732
440.0	800.0	-3.21392822265625	0.07098388671875	3.2147120139384278
460.0	0.0	0.198211669921875	-0.3217616081237793	0.37791321564033564
460.0	20.0	0.2340087890625	-0.3308429718017578	0.405237196403682
460.0	40.0	0.212890625	-0.28519439697265625	0.3558908010576948
460.0	60.0	0.573150634765625	0.08145904541015625	0.5789103783932128
460.0	80.0	0.35748291015625	0.1287841796875	0.37997288849543437
460.0	100.0	-0.461090087890625	0.0180511474609375	0.4614432934561307
460.0	120.0	-1.069854736328125	-0.0550537109375	1.0712703057266695
460.0	140.0	-1.400634765625	-0.1054534912109375	1.404598941152233
460.0	160.0	-1.548828125	-0.1207122802734375	1.5535250288939115
460.0	180.0	-1.692352294921875	-0.0975189208984375	1.6951596473667407
460.0	200.0	-2.184814453125	-0.0689849853515625	2.1859032738865296
460.0	220.0	-2.92364501953125	0.3322601318359375	2.9424644425103113
460.0	240.0	-6.790802001953125	3.7812652587890625	7.772577358061847
460.0	260.0	-0.177154541015625	5.96630859375	5.96893809376991
460.0	280.0	5.97265625	6.27349853515625	8.661951659485966
460.0	300.0	4.84002685546875	6.50799560546875	8.110478824487448
460.0	320.0	5.28985595703125	5.897430419921875	7.9222636666522845
460.0	340.0	4.146636962890625	5.162506103515625	6.62163630614419
460.0	360.0	-1.380157470703125	2.0567626953125	2.4769149013978633
460.0	380.0	-4.52716064453125	1.083770751953125	4.655077071776755
460.0	400.0	-2.594696044921875	-0.4459228515625	2.632735223124204
460.0	420.0	-1.89337158203125	-0.740325927734375	2.0329629674244636
460.0	440.0	-1.5628662109375	-0.8468017578125	1.777533124958429
460.0	460.0	-1.37335205078125	-0.939056396484375	1.6637075377491335
460.0	480.0	-1.25091552734375	-0.86737060546875	1.522209388941258
460.0	500.0	-1.1510009765625	-0.916656494140625	1.4714150931324614
460.0	520.0	-1.1153564453125	-1.17449951171875	1.6197126606678476
460.0	540.0	-0.71783447265625	-1.3134765625	1.496832325402713
460.0	560.0	-0.302459716796875	-1.320556640625	1.3547515349257335
460.0	580.0	-0.005401611328125	-1.1839599609375	1.183972282829318
460.0	600.0	-0.15985107421875	-1.285400390625	1.2953017139445895
460.0	620.0	-1.10888671875	-1.66986083984375	2.004511157231063
460.0	640.0	-1.765594482421875	-2.1527099609375	2.784148712313712
460.0	660.0	-2.1649169921875	-2.62493896484375	3.402524085472012
460.0	680.0	-2.284027099609375	-2.64996337890625	3.4984404670215903
460.0	700.0	-1.21826171875	-1.8046875	2.177397204927928
460.0	720.0	-0.271514892578125	-0.85223388671875	0.8944400117187614
460.0	740.0	-0.343231201171875	-0.6595458984375	0.7435108940719142
460.0	760.0	-1.614013671875	0.0673828125	1.6154196285856597
460.0	780.0	-2.298675537109375	0.12506103515625	2.302075039484905
460.0	800.0	-3.161376953125	0.2044677734375	3.1679822143005154
480.0	0.0	0.08819580078125	-0.22501301765441895	0.24168027927283142
480.0	20.0	-0.228607177734375	-0.13207054138183594	0.2640149041485487
480.0	40.0	-0.229888916015625	-0.11234664916992188	0.2558723964919792
480.0	60.0	-0.10638427734375	0.14116668701171875	0.17676438551873644
480.0	80.0	-0.18475341796875	0.24138641357421875	0.3039756998665509
480.0	100.0	-0.121337890625	0.20220947265625	0.2358210222462009
480.0	120.0	-0.519683837890625	0.06903076171875	0.5242485454707531
480.0	140.0	-0.890838623046875	0.0245513916015625	0.8911768753404823
480.0	160.0	-1.241455078125	0.0108642578125	1.2415026150194635
480.0	180.0	-1.507476806640625	-0.0775909423828125	1.5094723173676519
480.0	200.0	-1.959930419921875	-0.17059326171875	1.9673406700109108
480.0	220.0	-2.70574951171875	0.1087799072265625	2.7079352814242945
480.0	240.0	-4.9124755859375	3.3446197509765625	5.9429704408699955
480.0	260.0	-1.26434326171875	6.2396240234375	6.36643321156454
480.0	280.0	2.100799560546875	6.75341796875	7.0726241985722185
480.0	300.0	-0.078460693359375	6.94873046875	6.949173419028844
480.0	320.0	0.220001220703125	6.308135986328125	6.311971178571618
480.0	340.0	-0.757110595703125	4.250518798828125	4.317421280500343
480.0	360.0	-1.991302490234375	2.522796630859375	3.213998825184763
480.0	380.0	-5.268218994140625	0.954803466796875	5.354043428142079
480.0	400.0	-2.7972412109375	-0.14459228515625	2.800975780169082
480.0	420.0	-1.83642578125	-0.342315673828125	1.8680577267815028
480.0	440.0	-1.43438720703125	-0.504302978515625	1.5204565609824705
480.0	460.0	-1.133697509765625	-0.604644775390625	1.2848600499883085
480.0	480.0	-0.79656982421875	-0.607147216796875	1.0015743745324566
480.0	500.0	-0.614501953125	-0.717315673828125	0.9445392666871699
480.0	520.0	-0.310211181640625	-0.9342041015625	0.9843618646570329
480.0	540.0	-0.116302490234375	-1.03662109375	1.043124902033387
480.0	560.0	0.01495361328125	-1.0828857421875	1.0829889847930763
480.0	580.0	0.1312255859375	-0.98388671875	0.9925992291641585
480.0	600.0	-0.414031982421875	-1.16748046875	1.2387223770405165
480.0	620.0	-1.202423095703125	-1.45880126953125	1.8904820668459865
480.0	640.0	-1.772003173828125	-1.91278076171875	2.6074365745801584
480.0	660.0	-1.521484375	-1.3897705078125	2.060673862539765
480.0	680.0	-1.32916259765625	0.6043701171875	1.4601152179049237
480.0	700.0	-1.34344482421875	2.70794677734375	3.022882687873704
480.0	720.0	0.337493896484375	-0.37432861328125	0.5040079770055923
480.0	740.0	0.03607177734375	-0.50054931640625	0.5018473784682961
480.0	760.0	0.148223876953125	0.078857421875	0.16789523722782274
480.0	780.0	0.041351318359375	0.067138671875	0.07885133347761025
480.0	800.0	-0.0843505859375	0.07257080078125	0.11127237965475281
500.0	0.0	-0.372314453125	-0.1275012493133545	0.3935411294670914
500.0	20.0	-0.56689453125	-0.0865325927734375	0.5734608087509127
500.0	40.0	-0.673858642578125	-0.09555435180664062	0.680599812170427
500.0	60.0	-0.712860107421875	-0.08401107788085938	0.71779342011489
500.0	80.0	-0.772979736328125	-0.00403594970703125	0.7729902726839034
500.0	100.0	-0.787109375	0.0718841552734375	0.7903850327481324
500.0	120.0	-0.63836669921875	0.10064697265625	0.6462521611385992
500.0	140.0	-0.29156494140625	0.2212677001953125	0.3660184561015369
500.0	160.0	0.100555419921875	0.35162353515625	0.3657191585786055
500.0	180.0	-0.783966064453125	0.0786285400390625	0.7878992559476089
500.0	200.0	-0.993804931640625	-0.1022491455078125	0.9990511147635566
500.0	220.0	-1.481689453125	0.0445404052734375	1.4823587565781045
500.0	240.0	-1.8834228515625	2.0144805908203125	2.7577914512485484
500.0	260.0	0.502655029296875	5.7623291015625	5.784211160840476
500.0	280.0	-0.81756591796875	6.7813720703125	6.830477376160361
500.0	300.0	-3.21624755859375	6.9918212890625	7.6960907801524705
500.0	320.0	-3.3863525390625	6.27593994140625	7.131255546322353
500.0	340.0	-4.217254638671875	4.2120361328125	5.960409807346935
500.0	360.0	-4.10308837890625	3.271575927734375	5.247717913154875
500.0	380.0	-5.3609619140625	0.26531982421875	5.36752338170521
500.0	400.0	-2.70050048828125	-0.044769287109375	2.700871558640942
500.0	420.0	-1.87213134765625	-0.035888671875	1.872475308153931
500.0	440.0	-1.352081298828125	-0.256805419921875	1.3762531970324356
500.0	460.0	-0.9659423828125	-0.254669189453125	0.998949990224837
500.0	480.0	-0.45172119140625	-0.274688720703125	0.5286832019716546
500.0	500.0	-0.005401611328125	-0.412139892578125	0.41217528851114854
500.0	520.0	1.183990478515625	-0.324462890625	1.227643930709711
500.0	540.0	0.682708740234375	-0.4971923828125	0.844565858603803
500.0	560.0	0.86163330078125	-0.57696533203125	1.0369671833674983
500.0	580.0	0.3896484375	-0.5732421875	0.6931323902228034
500.0	600.0	-0.0457763671875	-0.6842041015625	0.6857337153646689
500.0	620.0	0.08636474609375	-0.49737548828125	0.5048180322758388
500.0	640.0	0.373199462890625	-0.18463134765625	0.4163731182956148
500.0	660.0	0.53955078125	-0.01165771484375	0.5396767068003432
500.0	680.0	0.752349853515625	0.07928466796875	0.7565159354963366
500.0	700.0	0.536285400390625	0.69219970703125	0.875638318648905
500.0	720.0	1.477142333984375	-0.37646484375	1.5243606047876332
500.0	740.0	0.521514892578125	-0.22003173828125	0.5660315795358434
500.0	760.0	0.3184814453125	0.2657470703125	0.4147914372163627
500.0	780.0	0.144989013671875	0.2550048828125	0.293341617135653
500.0	800.0	0.020050048828125	0.2586669921875	0.2594428979666593
520.0	0.0	-1.0557861328125	0.10861921310424805	1.0613587949862007
520.0	20.0	-0.92333984375	0.04681587219238281	0.924525928757765
520.0	40.0	-0.908203125	0.015239715576171875	0.9083309777777087
520.0	60.0	-0.8487548828125	0.01279449462890625	0.8488513121806844
520.0	80.0	-0.901611328125	-0.02060699462890625	0.9018467914401881
520.0	100.0	-0.889404296875	0.028045654296875	0.8898463699002502
520.0	120.0	-0.6822509765625	0.198455810546875	0.7105287494255965
520.0	140.0	0.039794921875	0.4520111083984375	0.4537594934793336
520.0	160.0	1.111083984375	0.8144073486328125	1.3775946246417168
520.0	180.0	0.521484375	0.40130615234375	0.6580217179380068
520.0	200.0	0.2025146484375	0.1778411865234375	0.26951747708790297
520.0	220.0	0.084716796875	0.322509765625	0.33345087283774266
520.0	240.0	-0.1060791015625	0.531463623046875	0.5419468224931465
520.0	260.0	2.3450927734375	4.8087158203125	5.3500661637546605
520.0	280.0	-2.4483642578125	5.718902587890625	6.220959278818327
520.0	300.0	-6.2857666015625	5.97723388671875	8.673994852768677
520.0	320.0	-7.32574462890625	5.56658935546875	9.200731026411258
520.0	340.0	-4.58837890625	-1.225311279296875	4.7491692661445635
520.0	360.0	-7.0771484375	0.843963623046875	7.127292936552776
520.0	380.0	-2.6295166015625	-0.271820068359375	2.6435286469897945
520.0	400.0	-1.0848388671875	-0.078125	1.0876483270734425
520.0	420.0	-0.8150634765625	0.280120849609375	0.8618562300128874
520.0	440.0	-0.8167724609375	0.1583251953125	0.831976033559045
520.0	460.0	-0.4830322265625	0.32928466796875	0.5845926140973868
520.0	480.0	-0.0498046875	0.22930908203125	0.23465541118624816
520.0	500.0	0.838623046875	0.178558349609375	0.8574215409966863
520.0	520.0	5.4940185546875	3.089111328125	6.3029238196888215
520.0	540.0	5.9083251953125	2.95452880859375	6.605872167577488
520.0	560.0	7.24365234375	2.3310546875	7.609488500105023
520.0	580.0	1.1304931640625	-0.2332763671875	1.154310468409708
520.0	600.0	1.1619873046875	-0.134033203125	1.169692008947171
520.0	620.0	0.881103515625	0.05194091796875	0.8826331424811619
520.0	640.0	0.62841796875	0.25067138671875	0.6765687604134387
520.0	660.0	0.4464111328125	0.5255126953125	0.6895262811768293
520.0	680.0	0.40283203125	0.56182861328125	0.6913212249761563
520.0	700.0	0.9013671875	0.00848388671875	0.9014071128161331
520.0	720.0	2.93408203125	-2.4923095703125	3.849733024558379
520.0	740.0	0.60888671875	-0.01904296875	0.6091844309640185
520.0	760.0	0.3565673828125	0.4140625	0.5464321114209942
520.0	780.0	0.1719970703125	0.40093994140625	0.43627494634797703
520.0	800.0	0.0426025390625	0.4017333984375	0.4039860143058358
540.0	0.0	-1.62255859375	0.23485350608825684	1.6394671571806263
540.0	20.0	-1.2952880859375	0.1205902099609375	1.3008893974162659
540.0	40.0	-1.1365966796875	0.07799530029296875	1.1392696253058097
540.0	60.0	-1.0146484375	0.026729583740234375	1.0150004543684292
540.0	80.0	-1.00537109375	-0.04401397705078125	1.006334072922058
540.0	100.0	-1.0374755859375	-0.12586212158203125	1.0450822288535428
540.0	120.0	-0.9615478515625	-0.09658050537109375	0.9663860847829895
540.0	140.0	-0.75048828125	0.1189117431640625	0.7598504214356238
540.0	160.0	0.090087890625	0.687896728515625	0.6937706660992243
540.0	180.0	0.1805419921875	0.4177703857421875	0.4551126301765393
540.0	200.0	0.150390625	0.2634429931640625	0.3033472444825087
540.0	220.0	0.2105712890625	0.3583221435546875	0.41561403530086544
540.0	240.0	0.2864990234375	0.5723724365234375	0.6400717901317146
540.0	260.0	0.6500244140625	2.15789794921875	2.253675952332052
540.0	280.0	-2.0968017578125	6.081146240234375	6.432489192115465
540.0	300.0	-3.41162109375	6.169586181640625	7.050032066594513
540.0	320.0	-4.5848388671875	4.820098876953125	6.652375562284344
540.0	340.0	-3.0997314453125	0.447265625	3.13183357992818
540.0	360.0	-0.6353759765625	-0.40765380859375	0.7549067884538728
540.0	380.0	1.442138671875	-1.506591796875	2.085565340939581
540.0	400.0	1.836181640625	-0.63507080078125	1.9429045111310166
540.0	420.0	1.5538330078125	0.425994873046875	1.6111699624899491
540.0	440.0	1.2991943359375	0.5216064453125	1.3999925736673118
540.0	460.0	2.089599609375	1.46746826171875	2.553407454099718
540.0	480.0	2.8929443359375	2.397735595703125	3.7574276996017746
540.0	500.0	3.6314697265625	3.6168212890625	5.125326195663613
540.0	520.0	4.4910888671875	4.283447265625	6.2062709971742125
540.0	540.0	2.332275390625	0.4654541015625	2.378267440465086
540.0	560.0	1.8604736328125	0.06622314453125	1.8616518587700945
540.0	580.0	1.541748046875	0.08148193359375	1.5438997200417692
540.0	600.0	1.3232421875	0.11932373046875	1.3286113199249674
540.0	620.0	1.0579833984375	0.1370849609375	1.0668276139492254
540.0	640.0	3.1375732421875	-3.9913330078125	5.076918851955836
540.0	660.0	5.552001953125	-8.700927734375	10.321379225971686
540.0	680.0	5.1273193359375	-6.82513427734375	8.536501711851944
540.0	700.0	5.0062255859375	-6.26116943359375	8.016516531104015
540.0	720.0	4.8353271484375	-4.84283447265625	6.843495770581324
540.0	740.0	4.1566162109375	1.79583740234375	4.527967568422412
540.0	760.0	0.3912353515625	0.5518798828125	0.6764883630672236
540.0	780.0	0.22216796875	0.54876708984375	0.5920337196765733
540.0	800.0	0.0938720703125	0.55279541015625	0.5607091323267097
560.0	0.0	-1.8001708984375	0.21217608451843262	1.812631775740139
560.0	20.0	-1.56640625	0.11713409423828125	1.57077972232649
560.0	40.0	-1.3746337890625	0.08525466918945312	1.377274995289949
560.0	60.0	-1.3125	-0.0614776611328125	1.3139390217275537
560.0	80.0	-1.2947998046875	-0.24028778076171875	1.316907267730792
560.0	100.0	-1.3582763671875	-0.382232666015625	1.411033841064588
560.0	120.0	-1.3961181640625	-0.5497360229492188	1.5004518062747865
560.0	140.0	-1.355224609375	-0.6727752685546875	1.5130301728103288
560.0	160.0	-1.3199462890625	-0.8535003662109375	1.5718527542782337
560.0	180.0	-1.3582763671875	-0.49310302734375	1.4450139394606696
560.0	200.0	-1.4405517578125	-0.4703521728515625	1.515394514125899
560.0	220.0	-1.5675048828125	-0.3701019287109375	1.6106045434173422
560.0	240.0	-1.65283203125	-0.1854705810546875	1.6632056577473409
560.0	260.0	-1.7572021484375	-0.083038330078125	1.759163083609797
560.0	280.0	-1.7095947265625	1.585113525390625	2.3313727753121345
560.0	300.0	-1.737060546875	2.19091796875	2.7959794150353288
560.0	320.0	-1.977294921875	0.82855224609375	2.1438736046184395
560.0	340.0	-2.2745361328125	-0.8424072265625	2.4255235630342504
560.0	360.0	-2.1632080078125	-2.03790283203125	2.971955053136759
560.0	380.0	-1.113525390625	-1.321563720703125	1.728140464037934
560.0	400.0	0.710693359375	-0.120941162109375	0.7209104075764817
560.0	420.0	2.2620849609375	0.265289306640625	2.277587931720195
560.0	440.0	2.019775390625	0.93829345703125	2.227080429639223
560.0	460.0	1.9700927734375	3.05169677734375	3.632370955285389
560.0	480.0	2.2197265625	3.799835205078125	4.400674220846072
560.0	500.0	2.6007080078125	3.821197509765625	4.6222540551703855
560.0	520.0	2.8385009765625	4.03192138671875	4.930869889038476
560.0	540.0	1.6787109375	2.61566162109375	3.1080148210304457
560.0	560.0	0.99658203125	2.9293212890625	3.0942040914531095
560.0	580.0	0.804443359375	2.92449951171875	3.033121578915976
560.0	600.0	0.765625	2.99542236328125	3.0917206819294702
560.0	620.0	0.9964599609375	2.63909912109375	2.8209531411757567
560.0	640.0	1.2650146484375	3.0498046875	3.3017526698192317
560.0	660.0	3.78369140625	1.057861328125	3.9287900487646947
560.0	680.0	3.8909912109375	1.91119384765625	4.335028780401807
560.0	700.0	4.3572998046875	2.2257080078125	4.892835346092326
560.0	720.0	4.403076171875	2.35418701171875	4.992922617213155
560.0	740.0	3.689697265625	1.50653076171875	3.9854110011346986
560.0	760.0	-1.3463134765625	-0.09796142578125	1.349872741451912
560.0	780.0	-1.44384765625	-0.3912353515625	1.495914822030603
560.0	800.0	0.210693359375	0.55853271484375	0.5969509906478526
580.0	0.0	-1.7425537109375	0.11473965644836426	1.7463271813334238
580.0	20.0	-1.6805419921875	0.05386924743652344	1.6814051514506874
580.0	40.0	-1.613037109375	0.032962799072265625	1.6133738755612521
580.0	60.0	-1.560791015625	-0.1517791748046875	1.5681535359651844
580.0	80.0	-1.4739990234375	-0.27806854248046875	1.499998411803131
580.0	100.0	-1.5050048828125	-0.5029754638671875	1.5868282876675344
580.0	120.0	-1.496826171875	-0.5637588500976562	1.5994726099165932
580.0	140.0	-1.4683837890625	-0.6136322021484375	1.5914444481335455
580.0	160.0	-1.4373779296875	-0.873687744140625	1.682077758908386
580.0	180.0	-1.4210205078125	-0.9182891845703125	1.6919084816036902
580.0	200.0	-1.489990234375	-0.6344451904296875	1.6194417551095284
580.0	220.0	-1.603271484375	-0.51507568359375	1.6839781508201301
580.0	240.0	-1.6534423828125	-0.37274169921875	1.6949360128385846
580.0	260.0	-1.72802734375	-0.264984130859375	1.7482262697817406
580.0	280.0	-1.7347412109375	-0.042572021484375	1.735263509078137
580.0	300.0	-1.7197265625	0.3333740234375	1.7517413305825074
580.0	320.0	-1.8507080078125	-0.08428955078125	1.8526264757236461
580.0	340.0	-2.055908203125	-0.985382080078125	2.279854465402509
580.0	360.0	-2.085693359375	-1.160919189453125	2.3870169990558243
580.0	380.0	-1.6546630859375	-0.203521728515625	1.6671325747948775
580.0	400.0	-1.0440673828125	1.385589599609375	1.7349164932061172
580.0	420.0	-0.1160888671875	4.1103515625	4.111990587590282
580.0	440.0	0.7279052734375	6.58489990234375	6.625009646105042
580.0	460.0	0.9947509765625	6.685089111328125	6.758694099585356
580.0	480.0	1.514404296875	4.457122802734375	4.707373370898913
580.0	500.0	2.067626953125	2.27630615234375	3.0751668111643924
580.0	520.0	1.9095458984375	3.22747802734375	3.7500639934841358
580.0	540.0	1.426513671875	2.90826416015625	3.2392810438885404
580.0	560.0	0.968017578125	3.06683349609375	3.215979745632986
580.0	580.0	0.7982177734375	3.0745849609375	3.1765113404259346
580.0	600.0	0.746337890625	3.14337158203125	3.230759221870955
580.0	620.0	0.97021484375	2.781494140625	2.9458490282708047
580.0	640.0	1.2391357421875	3.28790283203125	3.5136537137921944
580.0	660.0	3.7301025390625	1.8568115234375	4.166703011433716
580.0	680.0	3.89404296875	2.4935302734375	4.6239878748782
580.0	700.0	4.376953125	3.0179443359375	5.316550260579176
580.0	720.0	4.4210205078125	2.96636962890625	5.323980757459225
580.0	740.0	3.668212890625	1.6644287109375	4.028164438642058
580.0	760.0	-1.17724609375	0.42169189453125	1.250492870496665
580.0	780.0	-0.5936279296875	0.68072509765625	0.9032058333980015
580.0	800.0	-0.069580078125	0.6904296875	0.6939268986379103
600.0	0.0	-1.941162109375	0.02979135513305664	1.9413907024898063
600.0	20.0	-1.8521728515625	-0.042083740234375	1.8526508881214714
600.0	40.0	-1.8818359375	-0.06276321411132812	1.8828822896591513
600.0	60.0	-1.835205078125	-0.21315765380859375	1.847542655570629
600.0	80.0	-1.63525390625	-0.308349609375	1.6640717591220635
600.0	100.0	-1.672119140625	-0.6121444702148438	1.7806468692189084
600.0	120.0	-1.64208984375	-0.6065750122070312	1.7505405737602484
600.0	140.0	-1.6064453125	-0.490509033203125	1.6796623630084373
600.0	160.0	-1.58251953125	-0.4901885986328125	1.6566994081659232
600.0	180.0	-1.5501708984375	-0.7541656494140625	1.7238896835698798
600.0	200.0	-1.553466796875	-0.9318389892578125	1.8115140051609024
600.0	220.0	-1.660888671875	-0.648193359375	1.7828925406486362
600.0	240.0	-1.70751953125	-0.513763427734375	1.7831365088735058
600.0	260.0	-1.765380859375	-0.448760986328125	1.821525734514285
600.0	280.0	-1.7801513671875	-0.220245361328125	1.793724312509055
600.0	300.0	-1.779541015625	-0.10272216796875	1.782503315588461
600.0	320.0	-1.8707275390625	-0.563934326171875	1.9538790775382606
600.0	340.0	-2.019287109375	-1.16705322265625	2.3322807838252197
600.0	360.0	-1.949462890625	-0.830322265625	2.1189244032566648
600.0	380.0	-1.5323486328125	0.368927001953125	1.5761343423872405
600.0	400.0	-0.6029052734375	3.096160888671875	3.1543156178924394
600.0	420.0	0.1910400390625	5.040924072265625	5.044542774015506
600.0	440.0	0.694580078125	6.195831298828125	6.234642489226334
600.0	460.0	0.8802490234375	6.199920654296875	6.2620966507105
600.0	480.0	1.21044921875	5.793792724609375	5.918886841873986
600.0	500.0	1.9139404296875	2.227386474609375	2.9367360241712483
600.0	520.0	1.777587890625	3.1669921875	3.63175690604185
600.0	540.0	1.3653564453125	3.04534912109375	3.337416589534915
600.0	560.0	0.9395751953125	3.19500732421875	3.3302962855364653
600.0	580.0	0.770751953125	3.201171875	3.2926524181178034
600.0	600.0	0.7537841796875	3.30511474609375	3.3899814268508184
600.0	620.0	1.072265625	3.07110595703125	3.2529133664869514
600.0	640.0	1.55029296875	3.68133544921875	3.994451023436175
600.0	660.0	3.94970703125	3.203369140625	5.08544584906911
600.0	680.0	4.08935546875	3.3616943359375	5.293752634763907
600.0	700.0	4.4185791015625	3.4237060546875	5.589776777803271
600.0	720.0	4.419189453125	3.123046875	5.411345230722071
600.0	740.0	3.6893310546875	1.846923828125	4.125807952144341
600.0	760.0	-0.9505615234375	1.0140380859375	1.389906633400823
600.0	780.0	-0.5975341796875	0.9183349609375	1.0956213745518537
600.0	800.0	-0.0906982421875	0.903564453125	0.9081051107041423
620.0	0.0	-2.0936279296875	-0.08216977119445801	2.095239790397681
620.0	20.0	-2.021728515625	-0.1449737548828125	2.026919727195946
620.0	40.0	-2.121337890625	-0.17658615112304688	2.1286749669617895
620.0	60.0	-2.1832275390625	-0.3415336608886719	2.2097800182011147
620.0	80.0	-1.9765625	-0.35400390625	2.0080134665998903
620.0	100.0	-1.84326171875	-0.6320114135742188	1.9486026251386623
620.0	120.0	-1.7471923828125	-0.7177886962890625	1.8888890478475366
620.0	140.0	-1.6824951171875	-0.5773468017578125	1.7787971072777677
620.0	160.0	-1.656982421875	-0.5476226806640625	1.7451307534911056
620.0	180.0	-1.65234375	-0.51824951171875	1.7317108374554873
620.0	200.0	-1.65625	-0.7772979736328125	1.8295781487309244
620.0	220.0	-1.75439453125	-0.689849853515625	1.8851506549014687
620.0	240.0	-1.807373046875	-0.6252899169921875	1.9124813230100621
620.0	260.0	-1.8807373046875	-0.67791748046875	1.9991860642692316
620.0	280.0	-1.9271240234375	-0.523651123046875	1.9970021282858443
620.0	300.0	-1.9246826171875	-0.35882568359375	1.9578455118088982
620.0	320.0	-1.996337890625	-0.799530029296875	2.1504913953077183
620.0	340.0	-2.0926513671875	-1.074127197265625	2.352220011074096
620.0	360.0	-1.96435546875	-0.3380126953125	1.9932247715198739
620.0	380.0	-1.4853515625	1.176025390625	1.8945461154629821
620.0	400.0	-0.5814208984375	3.679351806640625	3.7250073796127574
620.0	420.0	0.0478515625	5.0096435546875	5.009872085897573
620.0	440.0	0.5174560546875	5.955352783203125	5.977791192483889
620.0	460.0	0.7724609375	6.1336669921875	6.182116682093103
620.0	480.0	1.0859375	5.70697021484375	5.809369095437126
620.0	500.0	1.772705078125	2.151092529296875	2.7874149966603445
620.0	520.0	1.6488037109375	3.16949462890625	3.5727090393519085
620.0	540.0	1.3006591796875	3.1959228515625	3.450454633065727
620.0	560.0	0.9244384765625	3.33154296875	3.4574217344108833
620.0	580.0	0.8115234375	3.3583984375	3.4550557672220368
620.0	600.0	0.883544921875	3.495361328125	3.6053019905581922
620.0	620.0	1.2874755859375	3.3927001953125	3.62877499986684
620.0	640.0	1.98681640625	4.14013671875	4.592185915453139
620.0	660.0	4.0718994140625	3.83831787109375	5.595806368862328
620.0	680.0	4.0802001953125	3.47833251953125	5.361607105174415
620.0	700.0	4.41650390625	3.576904296875	5.683286998113358
620.0	720.0	4.4222412109375	3.31671142578125	5.5278198242726635
620.0	740.0	3.7166748046875	2.100341796875	4.269087404527925
620.0	760.0	-1.015869140625	1.3980712890625	1.7281763336462679
620.0	780.0	-0.7764892578125	1.0653076171875	1.3182624498694924
620.0	800.0	-0.240234375	1.03692626953125	1.0643912078628022
