# Supplementary material for: Real-time emotion detection by quantitative facial motion analysis
Source: PLoS One. 2023 Mar 10;18(3):e0282730. doi: 10.1371/journal.pone.0282730 (PMC10004542; doi:10.1371/journal.pone.0282730)
Supplement: S1 Dataset — Data from each participant is organized into folders by Study ID and subsequently by emotions. The data files (.csv) contain the pixel displacement results after DISC-processing of videos. (ZIP) [file pone.0282730.s004.zip › S1_Dataset/1/sad/result/103875_cropped_result.csv]

pos_x	pos_y	disp_x	disp_y	disp_xy_indi
0.0	0.0	2.1181509494781494	1.0684561729431152	2.3723747676696094
0.0	20.0	1.7199904918670654	1.2418975830078125	2.121479884136014
0.0	40.0	1.6149439811706543	1.0384941101074219	1.9200297078553572
0.0	60.0	1.5827553272247314	0.7008399963378906	1.730979816845119
0.0	80.0	1.5647811889648438	0.47576141357421875	1.6355088174584596
0.0	100.0	1.6218643188476562	0.1181640625	1.6261631573792574
0.0	120.0	1.6788060665130615	-0.16773223876953125	1.6871644593470125
0.0	140.0	1.6463065147399902	-0.292236328125	1.6720428259920008
0.0	160.0	1.7322814464569092	-0.17236328125	1.7408354633514644
0.0	180.0	1.6979455947875977	0.1643218994140625	1.7058783454530555
0.0	200.0	2.5191597938537598	-0.2379302978515625	2.5303709004027555
0.0	220.0	2.514177083969116	-0.100616455078125	2.5161895955169866
0.0	240.0	2.193760871887207	0.4193572998046875	2.2334832231120068
0.0	260.0	1.9424562454223633	0.72705078125	2.07406342812764
0.0	280.0	1.9681522846221924	0.413787841796875	2.011179701936769
0.0	300.0	2.031177520751953	-0.46240234375	2.083146189856474
0.0	320.0	2.076784372329712	-0.921600341796875	2.2720872604618494
0.0	340.0	2.0158119201660156	-0.68255615234375	2.1282341503193916
0.0	360.0	1.8797829151153564	0.252655029296875	1.8966861553215892
0.0	380.0	1.8260314464569092	0.883544921875	2.028556746167238
0.0	400.0	1.831235647201538	1.2978515625	2.244513905919348
0.0	420.0	1.7983510494232178	1.22076416015625	2.173552767172581
0.0	440.0	1.7560405731201172	1.13922119140625	2.0932041031378437
0.0	460.0	1.7246060371398926	1.0255126953125	2.0064750862112573
0.0	480.0	1.6593685150146484	0.944915771484375	1.9095469839262482
0.0	500.0	1.6704888343811035	1.167633056640625	2.038111846968136
0.0	520.0	2.329712152481079	2.6885986328125	3.5575442824762233
0.0	540.0	2.8397679328918457	3.090576171875	4.197135092755814
0.0	560.0	2.9508235454559326	3.2225341796875	4.369449179893423
0.0	580.0	2.819702386856079	3.2359619140625	4.292105667350806
0.0	600.0	2.6980154514312744	3.229248046875	4.2080078807445105
0.0	620.0	2.611333131790161	3.259521484375	4.176546543771207
0.0	640.0	2.5373849868774414	3.202392578125	4.085785211689561
0.0	660.0	2.4740591049194336	3.1380615234375	3.9960478700227844
0.0	680.0	2.359943151473999	3.07421875	3.8755841625541554
0.0	700.0	2.183366537094116	2.9722900390625	3.6880343696354716
0.0	720.0	2.0016796588897705	2.953857421875	3.5681921368641416
0.0	740.0	1.723121166229248	2.8629150390625	3.3414710943531265
0.0	760.0	1.4561705589294434	2.71630859375	3.082006663388804
0.0	780.0	-1.0950450897216797	-1.9224853515625	2.2124813390164335
0.0	800.0	-1.9815058708190918	-6.701416015625	6.988228826431328
20.0	0.0	1.8441238403320312	1.042281150817871	2.118287689581183
20.0	20.0	1.7199878692626953	0.7209701538085938	1.8649815637409433
20.0	40.0	1.8969097137451172	0.18500900268554688	1.9059104892872811
20.0	60.0	1.8614082336425781	-0.01753997802734375	1.861490871076617
20.0	80.0	1.8473224639892578	-0.21916961669921875	1.8602783681060813
20.0	100.0	1.7099132537841797	-0.35829925537109375	1.7470494245631063
20.0	120.0	1.6082706451416016	-0.310699462890625	1.638007516547072
20.0	140.0	1.4585933685302734	-0.1634521484375	1.4677231413142346
20.0	160.0	1.2134151458740234	0.3628692626953125	1.2665111203797295
20.0	180.0	1.4675369262695312	0.4400482177734375	1.5320923810039009
20.0	200.0	2.182882308959961	0.1061248779296875	2.1854605154259734
20.0	220.0	2.1500816345214844	0.34735107421875	2.1779586322672655
20.0	240.0	2.02728271484375	0.7046661376953125	2.146259437141436
20.0	260.0	1.8715229034423828	0.920166015625	2.0854983755497374
20.0	280.0	1.9246158599853516	0.7615966796875	2.069825043576915
20.0	300.0	2.042814254760742	-0.06268310546875	2.0437757340679266
20.0	320.0	2.086038589477539	-0.540191650390625	2.1548466339721695
20.0	340.0	2.036996841430664	-0.37542724609375	2.071304359361038
20.0	360.0	1.9363880157470703	0.064361572265625	1.9374573439209906
20.0	380.0	1.8475570678710938	0.42620849609375	1.8960803783550235
20.0	400.0	1.8094139099121094	0.955169677734375	2.046051761477851
20.0	420.0	1.7656707763671875	1.11639404296875	2.0890019027500233
20.0	440.0	1.7085094451904297	1.050689697265625	2.005730132456767
20.0	460.0	1.671030044555664	0.971588134765625	1.9329575560329955
20.0	480.0	1.6255359649658203	0.9149169921875	1.8653257828033103
20.0	500.0	1.627614974975586	1.063751220703125	1.9444014930852542
20.0	520.0	2.2967052459716797	2.7530517578125	3.585268325811658
20.0	540.0	2.831521987915039	3.21728515625	4.285841871169878
20.0	560.0	2.9527740478515625	3.3724365234375	4.482432674595449
20.0	580.0	2.8176631927490234	3.354736328125	4.381036600967199
20.0	600.0	2.6940670013427734	3.353271484375	4.301444717260302
20.0	620.0	2.3839073181152344	3.4581298828125	4.2001995652307
20.0	640.0	2.0446949005126953	3.3895263671875	3.9584929240863764
20.0	660.0	1.9022502899169922	3.3236083984375	3.8294815512877936
20.0	680.0	1.7532787322998047	3.279052734375	3.7183562427431527
20.0	700.0	1.6675643920898438	3.128173828125	3.544889631671512
20.0	720.0	1.6940498352050781	3.0341796875	3.475061326105764
20.0	740.0	1.6075077056884766	2.9539794921875	3.3630456232576074
20.0	760.0	1.412466049194336	2.787109375	3.124586213939303
20.0	780.0	-0.9476757049560547	-2.4351806640625	2.613081343622474
20.0	800.0	-2.14068603515625	-11.12060546875	11.324769432209443
40.0	0.0	2.2173843383789062	0.003964900970458984	2.2173878831922407
40.0	20.0	2.0413818359375	-0.03183555603027344	2.041630060202708
40.0	40.0	2.0210647583007812	-0.18260955810546875	2.0292976637144364
40.0	60.0	1.6915817260742188	-0.16193008422851562	1.6993145936425331
40.0	80.0	1.6238250732421875	-0.35953521728515625	1.6631516590372268
40.0	100.0	1.4871788024902344	-0.43048858642578125	1.5482316408144987
40.0	120.0	1.3660545349121094	-0.3219451904296875	1.4034791405627471
40.0	140.0	1.2207107543945312	-0.07757568359375	1.2231732226383567
40.0	160.0	1.194854736328125	0.45452880859375	1.2783873742991234
40.0	180.0	1.4443321228027344	0.5413055419921875	1.542435402456553
40.0	200.0	1.9632568359375	0.4515838623046875	2.014523613301503
40.0	220.0	2.0296173095703125	0.6505584716796875	2.131331215081702
40.0	240.0	1.9748802185058594	0.96337890625	2.1973281035050722
40.0	260.0	1.861236572265625	1.191253662109375	2.209816025244656
40.0	280.0	1.9910964965820312	0.918365478515625	2.192683381345896
40.0	300.0	2.0197677612304688	0.32708740234375	2.0460811269541397
40.0	320.0	2.0405235290527344	-0.005584716796875	2.0405311714550027
40.0	340.0	2.0001144409179688	-0.001861572265625	2.0001153072310354
40.0	360.0	1.971160888671875	-0.28875732421875	1.9921987956325213
40.0	380.0	1.8290023803710938	0.06597900390625	1.8301920490373649
40.0	400.0	1.7828369140625	0.79327392578125	1.951356190824293
40.0	420.0	1.7123298645019531	0.851470947265625	1.9123483832457668
40.0	440.0	1.6353797912597656	0.80987548828125	1.8249288666081283
40.0	460.0	1.5946464538574219	0.796142578125	1.782341246087172
40.0	480.0	1.5656967163085938	0.78851318359375	1.7530428540571004
40.0	500.0	1.5884857177734375	0.99041748046875	1.871954502969626
40.0	520.0	2.2529563903808594	2.791748046875	3.587432181127377
40.0	540.0	2.829509735107422	3.3543701171875	4.388385149932508
40.0	560.0	2.9578018188476562	3.5218505859375	4.599132869275122
40.0	580.0	2.8156814575195312	3.4862060546875	4.481260394795096
40.0	600.0	2.696727752685547	3.5006103515625	4.418892780501805
40.0	620.0	2.385791778564453	3.6016845703125	4.320200707686261
40.0	640.0	2.0725173950195312	3.470703125	4.042413701557933
40.0	660.0	1.9467849731445312	3.3912353515625	3.9103003645945904
40.0	680.0	1.7963294982910156	3.3426513671875	3.794748717503033
40.0	700.0	1.7096290588378906	3.1793212890625	3.609835921189351
40.0	720.0	1.7218551635742188	3.1209716796875	3.564442372901912
40.0	740.0	1.6047630310058594	3.0787353515625	3.4718692012579884
40.0	760.0	1.4111671447753906	2.8636474609375	3.1924707502226735
40.0	780.0	-0.8467369079589844	-2.553466796875	2.6901962891289206
40.0	800.0	-2.0537261962890625	-11.6036376953125	11.783980611550628
60.0	0.0	2.2682113647460938	-0.5362575054168701	2.330741278494733
60.0	20.0	1.7898788452148438	-0.23139190673828125	1.804773807171303
60.0	40.0	1.4165992736816406	-0.13286590576171875	1.422816520535671
60.0	60.0	1.2141647338867188	-0.10833740234375	1.2189885125630997
60.0	80.0	1.1014671325683594	-0.16837310791015625	1.1142617949098357
60.0	100.0	1.0040245056152344	-0.21320343017578125	1.0264116671758146
60.0	120.0	1.092926025390625	-0.167327880859375	1.1056608506630947
60.0	140.0	1.0077896118164062	0.1301116943359375	1.0161540014623922
60.0	160.0	0.9892616271972656	0.699310302734375	1.2114757391526356
60.0	180.0	1.32305908203125	0.7095794677734375	1.501328863251156
60.0	200.0	1.722900390625	0.6948394775390625	1.8577372407212316
60.0	220.0	1.8486366271972656	0.95953369140625	2.082825553031023
60.0	240.0	1.8526191711425781	1.25469970703125	2.2375140553992767
60.0	260.0	1.8057174682617188	1.406005859375	2.288551518271403
60.0	280.0	1.7654571533203125	1.059722900390625	2.059089989733858
60.0	300.0	1.539794921875	0.616729736328125	1.6587115388467628
60.0	320.0	1.3110084533691406	0.38739013671875	1.3670458232379477
60.0	340.0	1.3324966430664062	-0.008392333984375	1.3325230711146983
60.0	360.0	1.4623947143554688	-0.56109619140625	1.5663419922179869
60.0	380.0	1.5185585021972656	-0.076568603515625	1.5204876440273811
60.0	400.0	1.5938911437988281	0.4412841796875	1.653850266959741
60.0	420.0	1.5147743225097656	0.54730224609375	1.6106150988719132
60.0	440.0	1.4263992309570312	0.59503173828125	1.5455347086483746
60.0	460.0	1.3593902587890625	0.61798095703125	1.493265662547644
60.0	480.0	1.4071273803710938	0.666961669921875	1.557191489103056
60.0	500.0	1.495208740234375	0.956390380859375	1.7749173889152157
60.0	520.0	2.271961212158203	3.07568359375	3.823824959175601
60.0	540.0	2.821502685546875	3.5755615234375	4.554724757044593
60.0	560.0	2.924549102783203	3.7108154296875	4.724736882387935
60.0	580.0	2.7733993530273438	3.630615234375	4.568709987671391
60.0	600.0	2.6607398986816406	3.65087890625	4.517571648190827
60.0	620.0	2.3317298889160156	3.7265625	4.395933614292935
60.0	640.0	2.021514892578125	3.5989990234375	4.127870689789013
60.0	660.0	1.9190177917480469	3.5296630859375	4.017605105691124
60.0	680.0	1.77960205078125	3.471923828125	3.9014405707952267
60.0	700.0	1.7040901184082031	3.3138427734375	3.726322189333663
60.0	720.0	1.724609375	3.2550048828125	3.6836577315857
60.0	740.0	1.617950439453125	3.18603515625	3.573315497040182
60.0	760.0	0.8276634216308594	1.7000732421875	1.8908399636953994
60.0	780.0	-0.6567878723144531	-2.2542724609375	2.3480022651949377
60.0	800.0	-0.8083992004394531	-2.40185546875	2.5342491905957925
80.0	0.0	1.4401092529296875	-0.2169804573059082	1.456363683708978
80.0	20.0	0.9886627197265625	0.03197288513183594	0.9891795786209787
80.0	40.0	0.8095321655273438	0.0205841064453125	0.8097938209578674
80.0	60.0	0.6252365112304688	0.07093429565429688	0.6292474626691945
80.0	80.0	0.6680679321289062	-0.0664520263671875	0.6713647546209871
80.0	100.0	0.8368453979492188	-0.2658843994140625	0.8780687523881959
80.0	120.0	0.8959197998046875	-0.227752685546875	0.9244152602893816
80.0	140.0	0.7727813720703125	0.2160186767578125	0.8024058310649737
80.0	160.0	0.7274093627929688	0.88580322265625	1.1461988179836302
80.0	180.0	0.9356689453125	1.021575927734375	1.3853135931436444
80.0	200.0	0.9140090942382812	1.537017822265625	1.788249538043404
80.0	220.0	0.8697509765625	1.9716644287109375	2.154977350385718
80.0	240.0	1.337249755859375	1.988006591796875	2.395914672640448
80.0	260.0	1.7350997924804688	1.64544677734375	2.391247872332916
80.0	280.0	1.78314208984375	1.195404052734375	2.1467618782403664
80.0	300.0	1.57196044921875	0.762603759765625	1.747176049605958
80.0	320.0	1.3840408325195312	0.447723388671875	1.454656405769137
80.0	340.0	1.47564697265625	-0.071624755859375	1.477384206481669
80.0	360.0	2.0414962768554688	-0.58746337890625	2.124339961016289
80.0	380.0	2.0594863891601562	-0.10467529296875	2.062144782524746
80.0	400.0	1.6500091552734375	0.331634521484375	1.683006734486328
80.0	420.0	1.3385162353515625	0.413665771484375	1.400980043682808
80.0	440.0	0.9935760498046875	0.38812255859375	1.0666923114163924
80.0	460.0	0.6566314697265625	0.515350341796875	0.8347160366408576
80.0	480.0	0.6020126342773438	0.4605712890625	0.757987548801588
80.0	500.0	0.8788528442382812	0.627532958984375	1.0798981139151054
80.0	520.0	1.6922378540039062	0.72998046875	1.8429705475889233
80.0	540.0	2.4146881103515625	0.772216796875	2.5351602418090033
80.0	560.0	2.4522323608398438	1.2440185546875	2.7497319352905896
80.0	580.0	2.4185791015625	2.1549072265625	3.2393132027647704
80.0	600.0	2.4155960083007812	2.91748046875	3.7877165100963386
80.0	620.0	2.1481170654296875	3.6962890625	4.275156109471019
80.0	640.0	1.8139572143554688	3.5247802734375	3.964153976768106
80.0	660.0	1.6148529052734375	3.5103759765625	3.8639991462857735
80.0	680.0	1.3921890258789062	3.5657958984375	3.8279355628186007
80.0	700.0	1.2568435668945312	3.461181640625	3.682313688571865
80.0	720.0	1.2571945190429688	3.417724609375	3.6416177125337
80.0	740.0	1.2325973510742188	2.764892578125	3.027197912004745
80.0	760.0	0.0721282958984375	-2.0045166015625	2.005813873969588
80.0	780.0	-0.6959609985351562	-2.1446533203125	2.2547504464595374
80.0	800.0	-0.8166885375976562	-2.1680908203125	2.3168077116080927
100.0	0.0	0.7297439575195312	0.035019874572753906	0.7305837632683598
100.0	20.0	0.543670654296875	0.04625511169433594	0.5456347823420421
100.0	40.0	0.4727783203125	-0.00836944580078125	0.47285239534184564
100.0	60.0	0.49234771728515625	-0.120758056640625	0.5069406108801351
100.0	80.0	0.7991561889648438	-0.4312591552734375	0.9080941985102492
100.0	100.0	1.0030670166015625	-0.6139373779296875	1.1760367952632855
100.0	120.0	1.056365966796875	-0.552764892578125	1.1922491695420059
100.0	140.0	0.7700958251953125	0.0929412841796875	0.7756839964110506
100.0	160.0	0.7280502319335938	0.588958740234375	0.9364451601225892
100.0	180.0	0.3348388671875	1.578155517578125	1.6132860579084194
100.0	200.0	0.9091796875	1.75830078125	1.9794517780201057
100.0	220.0	1.5408554077148438	2.00384521484375	2.5277719502629727
100.0	240.0	2.099090576171875	2.1223602294921875	2.985061840348321
100.0	260.0	1.8451614379882812	1.702362060546875	2.510509374096895
100.0	280.0	1.8096084594726562	1.20220947265625	2.1725538871888586
100.0	300.0	1.4308547973632812	0.782745361328125	1.6309616034162833
100.0	320.0	1.2652053833007812	0.374786376953125	1.3195489722942937
100.0	340.0	1.2507705688476562	-0.102783203125	1.2549866145661175
100.0	360.0	1.6116256713867188	-0.514312744140625	1.6917017773408385
100.0	380.0	2.2380294799804688	-0.21575927734375	2.2484056615792323
100.0	400.0	1.7893829345703125	0.22271728515625	1.803190027600761
100.0	420.0	1.4112472534179688	0.283172607421875	1.4393767873193815
100.0	440.0	1.066619873046875	0.1998291015625	1.0851772313358807
100.0	460.0	0.5486602783203125	0.35223388671875	0.6519944876757164
100.0	480.0	0.5266036987304688	0.370513916015625	0.6438882026235951
100.0	500.0	0.860748291015625	0.60198974609375	1.050371017730562
100.0	520.0	1.3952713012695312	0.598388671875	1.518173575970382
100.0	540.0	1.62347412109375	0.517578125	1.703982199830632
100.0	560.0	2.1005096435546875	1.015869140625	2.3332661386006563
100.0	580.0	0.9387130737304688	1.088623046875	1.4374569116950646
100.0	600.0	0.7921600341796875	1.3748779296875	1.586759856214339
100.0	620.0	0.948760986328125	1.3089599609375	1.6166395975961427
100.0	640.0	1.1464157104492188	1.005615234375	1.5249691737120044
100.0	660.0	1.3665771484375	1.650390625	2.142737108867875
100.0	680.0	1.222869873046875	1.5450439453125	1.9704241978194685
100.0	700.0	1.0889739990234375	1.5731201171875	1.9132619459052416
100.0	720.0	1.2378311157226562	1.5882568359375	2.013649832506485
100.0	740.0	-1.263031005859375	-2.35400390625	2.6714381356120533
100.0	760.0	-0.6417617797851562	-1.9307861328125	2.0346481938296015
100.0	780.0	-0.6886215209960938	-1.9560546875	2.0737284151184543
100.0	800.0	-0.8012619018554688	-1.976318359375	2.1325700206482634
120.0	0.0	0.36177825927734375	0.19028425216674805	0.40876840081934357
120.0	20.0	0.306121826171875	0.08993339538574219	0.3190589100219768
120.0	40.0	0.3436126708984375	-0.052249908447265625	0.3475625419039076
120.0	60.0	0.49273681640625	-0.31739044189453125	0.5861111352364604
120.0	80.0	0.8775711059570312	-0.7475204467773438	1.1527869986952692
120.0	100.0	1.1556854248046875	-0.9731216430664062	1.5108191596978948
120.0	120.0	1.451690673828125	-1.2068862915039062	1.8878507179063728
120.0	140.0	1.3390121459960938	-0.72198486328125	1.5212546367825175
120.0	160.0	0.34255218505859375	0.95257568359375	1.012295625033773
120.0	180.0	-0.07721710205078125	1.9716644287109375	1.9731758918791675
120.0	200.0	1.7547988891601562	1.9343414306640625	2.6117036416448958
120.0	220.0	3.204071044921875	2.1693115234375	3.8693647730119065
120.0	240.0	2.79156494140625	2.2797393798828125	3.60417070382036
120.0	260.0	1.6802520751953125	1.614532470703125	2.33022791485144
120.0	280.0	1.441253662109375	1.075653076171875	1.7983997494499664
120.0	300.0	1.287689208984375	0.593963623046875	1.4180748514933108
120.0	320.0	1.0844955444335938	0.08831787109375	1.0880857651172766
120.0	340.0	0.970306396484375	-0.781097412109375	1.245635448380647
120.0	360.0	1.1887435913085938	-0.82373046875	1.4462514342341541
120.0	380.0	2.4254150390625	-0.608245849609375	2.5005201709399545
120.0	400.0	1.9892501831054688	-0.00128173828125	1.989250596038157
120.0	420.0	1.5080718994140625	0.10076904296875	1.5114348328072817
120.0	440.0	1.0984115600585938	-0.031982421875	1.0988770771015948
120.0	460.0	0.5594711303710938	0.183380126953125	0.5887581988219388
120.0	480.0	0.5761947631835938	0.326141357421875	0.6620940946279319
120.0	500.0	0.9175643920898438	0.54150390625	1.065434603396761
120.0	520.0	0.7377777099609375	0.311767578125	0.8009462978784115
120.0	540.0	0.41268157958984375	0.2069091796875	0.4616465041259629
120.0	560.0	0.15819549560546875	0.2259521484375	0.27582637331006243
120.0	580.0	0.09847259521484375	0.9453125	0.9504275746550057
120.0	600.0	0.3068084716796875	1.3807373046875	1.4144139927369666
120.0	620.0	0.466064453125	1.332275390625	1.4114438674391914
120.0	640.0	0.521270751953125	1.3243408203125	1.4232363841568139
120.0	660.0	1.1740341186523438	0.9085693359375	1.4845384299389812
120.0	680.0	0.5933609008789062	-0.2916259765625	0.6611526819864373
120.0	700.0	0.33715057373046875	-0.1820068359375	0.38314096321688745
120.0	720.0	-0.11089324951171875	-0.684814453125	0.6937349263199606
120.0	740.0	-0.9576034545898438	-1.9976806640625	2.2153402474138355
120.0	760.0	-0.5689773559570312	-1.817138671875	1.9041344974595396
120.0	780.0	-0.6481094360351562	-1.8275146484375	1.9390347163811812
120.0	800.0	-0.7626800537109375	-1.839111328125	1.9909825065947264
140.0	0.0	0.2233734130859375	0.12087416648864746	0.2539807980891196
140.0	20.0	0.30328369140625	-0.14819908142089844	0.33755586975639984
140.0	40.0	0.252685546875	-0.20361709594726562	0.32451488003097145
140.0	60.0	0.379486083984375	-0.4335060119628906	0.5761398704705013
140.0	80.0	0.90350341796875	-0.9986648559570312	1.346718203933136
140.0	100.0	1.3149871826171875	-1.3049774169921875	1.852608255759185
140.0	120.0	1.8777923583984375	-1.7809600830078125	2.588034574445782
140.0	140.0	0.3780975341796875	0.252899169921875	0.45487991327374894
140.0	160.0	-0.2950897216796875	1.1740875244140625	1.2106029319416574
140.0	180.0	0.1506805419921875	1.8343963623046875	1.8405745406724852
140.0	200.0	3.0030364990234375	2.0607757568359375	3.642118193363537
140.0	220.0	4.4451446533203125	2.3833160400390625	5.043759147268002
140.0	240.0	3.155120849609375	2.2950286865234375	3.9015310132825136
140.0	260.0	1.5683441162109375	1.32611083984375	2.0538435252970375
140.0	280.0	1.44775390625	0.754852294921875	1.6327257455589272
140.0	300.0	1.1998443603515625	0.243499755859375	1.224303320329985
140.0	320.0	0.9664154052734375	-0.3050537109375	1.0134182266500649
140.0	340.0	0.61785888671875	-1.1160888671875	1.2756974419341014
140.0	360.0	0.83929443359375	-0.9400634765625	1.260212079861254
140.0	380.0	1.790618896484375	-0.907135009765625	2.0072892064646295
140.0	400.0	1.214508056640625	-0.4029541015625	1.2796100295054853
140.0	420.0	0.8482666015625	-0.2451171875	0.8829714961052272
140.0	440.0	0.614990234375	-0.3931884765625	0.7299384675972058
140.0	460.0	0.4740447998046875	0.022430419921875	0.4745751741923906
140.0	480.0	0.669586181640625	0.213104248046875	0.7026799237061608
140.0	500.0	0.5146942138671875	0.202362060546875	0.5530465959909158
140.0	520.0	0.1356201171875	-0.1724853515625	0.21941743934699096
140.0	540.0	-0.4388427734375	-0.2095947265625	0.48632594954528807
140.0	560.0	-1.0867767333984375	-0.1611328125	1.098657112806511
140.0	580.0	-0.722930908203125	0.8057861328125	1.0825527192097015
140.0	600.0	0.0868072509765625	0.283935546875	0.2969088978143182
140.0	620.0	0.3113250732421875	0.140380859375	0.3415114740504584
140.0	640.0	0.45391845703125	0.077392578125	0.46046886624663885
140.0	660.0	0.8152618408203125	-0.140380859375	0.8272597263112644
140.0	680.0	0.5352630615234375	-1.614501953125	1.700918311288312
140.0	700.0	-0.09039306640625	-0.7181396484375	0.7238062317445608
140.0	720.0	-0.3071746826171875	-0.8436279296875	0.897810876181497
140.0	740.0	-0.56402587890625	-1.7144775390625	1.8048707499501935
140.0	760.0	-0.4920501708984375	-1.65869140625	1.730135992299098
140.0	780.0	-0.6074676513671875	-1.6610107421875	1.7686078234362292
140.0	800.0	-0.734588623046875	-1.67138671875	1.825692747623158
160.0	0.0	0.423187255859375	-0.328977108001709	0.5360162228057619
160.0	20.0	0.315216064453125	-0.4183311462402344	0.5237958716942938
160.0	40.0	0.290130615234375	-0.4727973937988281	0.5547189824399749
160.0	60.0	0.6108245849609375	-0.9065589904785156	1.0931403737901766
160.0	80.0	0.967071533203125	-1.2663040161132812	1.5933465447153887
160.0	100.0	1.2930755615234375	-1.4345703125	1.9313302123964977
160.0	120.0	0.933074951171875	-0.9074783325195312	1.301593557335325
160.0	140.0	0.111358642578125	0.23907470703125	0.26373748845949185
160.0	160.0	-0.09991455078125	0.8614959716796875	0.8672705614040799
160.0	180.0	1.951171875	1.7282257080078125	2.606498759564278
160.0	200.0	3.72003173828125	2.2421112060546875	4.343466218832123
160.0	220.0	4.8690948486328125	2.5094451904296875	5.4777184857158625
160.0	240.0	3.3379364013671875	2.28167724609375	4.0432499891688725
160.0	260.0	1.4463958740234375	1.150787353515625	1.8483431925385285
160.0	280.0	1.0055389404296875	0.495208740234375	1.1208658515295107
160.0	300.0	0.74041748046875	0.029296875	0.7409968638722146
160.0	320.0	0.5191497802734375	-0.49493408203125	0.7172699909476727
160.0	340.0	0.3678131103515625	-1.213043212890625	1.2675804986218828
160.0	360.0	0.131378173828125	-1.142730712890625	1.1502581044017595
160.0	380.0	0.4923553466796875	-1.32122802734375	1.4099848536926674
160.0	400.0	0.20233154296875	-0.868255615234375	0.8915188537917401
160.0	420.0	0.072296142578125	-0.652862548828125	0.6568532864301072
160.0	440.0	0.4623870849609375	-0.7626953125	0.8919114059412773
160.0	460.0	0.5702362060546875	-0.159271240234375	0.5920613639323545
160.0	480.0	0.4430389404296875	-0.178985595703125	0.4778277369578525
160.0	500.0	0.3065338134765625	-0.55322265625	0.6324699883731952
160.0	520.0	0.001251220703125	-0.9014892578125	0.9014901261270586
160.0	540.0	-0.7080535888671875	-0.9783935546875	1.20772258096044
160.0	560.0	-1.3301849365234375	-0.743408203125	1.5238266705329064
160.0	580.0	-0.9911651611328125	0.77294921875	1.2569243698049892
160.0	600.0	-0.2365264892578125	-0.056396484375	0.24315703479538836
160.0	620.0	0.0764617919921875	-0.328369140625	0.33715381971654657
160.0	640.0	0.189971923828125	-0.3858642578125	0.4300936610787822
160.0	660.0	0.2777557373046875	-0.5621337890625	0.6270108822113327
160.0	680.0	-0.037353515625	-2.5733642578125	2.573635344899589
160.0	700.0	-0.2836151123046875	-1.5181884765625	1.544452583375341
160.0	720.0	-0.311065673828125	-1.302490234375	1.33912010815923
160.0	740.0	-0.298675537109375	-1.535888671875	1.5646600553671475
160.0	760.0	-0.31317138671875	-1.4873046875	1.5199182711313188
160.0	780.0	-0.39678955078125	-1.4783935546875	1.5307153393595847
160.0	800.0	-0.4837493896484375	-1.4776611328125	1.5548298605988877
180.0	0.0	0.5752105712890625	-0.8544027805328369	1.0299860740344662
180.0	20.0	0.31390380859375	-0.7235755920410156	0.7887314108409579
180.0	40.0	0.3897552490234375	-0.8383140563964844	0.9244888378413499
180.0	60.0	0.6044464111328125	-1.1125030517578125	1.266103670361074
180.0	80.0	0.5563507080078125	-1.1297454833984375	1.2593057482438343
180.0	100.0	1.0237274169921875	-1.5079879760742188	1.8226479529206716
180.0	120.0	0.1899261474609375	-0.7232894897460938	0.7478098872484359
180.0	140.0	-0.343048095703125	0.0903778076171875	0.3547536385651735
180.0	160.0	0.6287384033203125	0.890228271484375	1.0898707974617148
180.0	180.0	2.4062042236328125	1.6896820068359375	2.9402115655261114
180.0	200.0	3.2329864501953125	2.2975006103515625	3.966195966125765
180.0	220.0	3.758514404296875	2.4877777099609375	4.507268403532851
180.0	240.0	2.791015625	2.2827606201171875	3.6056572587743205
180.0	260.0	1.1688690185546875	1.0462646484375	1.568733405364673
180.0	280.0	0.6494293212890625	0.3050537109375	0.7175069406679716
180.0	300.0	0.3693389892578125	-0.213775634765625	0.42674501872362663
180.0	320.0	0.186798095703125	-0.61248779296875	0.6403396169955785
180.0	340.0	0.0717620849609375	-1.20758056640625	1.2097109659749226
180.0	360.0	0.009490966796875	-1.220947265625	1.2209841538234243
180.0	380.0	-0.299346923828125	-1.426788330078125	1.4578523655200775
180.0	400.0	-0.58642578125	-1.223785400390625	1.3570357044396124
180.0	420.0	-0.6883392333984375	-0.992401123046875	1.2077544821942279
180.0	440.0	-0.6974945068359375	-1.02984619140625	1.2438174162714823
180.0	460.0	-0.8752899169921875	-0.321502685546875	0.9324679166609665
180.0	480.0	-0.7871246337890625	-0.6060791015625	0.9934269306136073
180.0	500.0	-0.8960723876953125	-0.94464111328125	1.3020340075786108
180.0	520.0	-0.8560638427734375	-1.0576171875	1.3606613899862945
180.0	540.0	-0.9604034423828125	-1.2021484375	1.538679836068715
180.0	560.0	-0.90093994140625	-1.353271484375	1.625741827118812
180.0	580.0	-1.397674560546875	0.072265625	1.3995415312724881
180.0	600.0	-0.9027862548828125	-0.2862548828125	0.947082298398261
180.0	620.0	-0.661865234375	-0.6417236328125	0.9218865490852689
180.0	640.0	-0.67535400390625	-0.671630859375	0.9524657693885928
180.0	660.0	-0.568603515625	-0.75048828125	0.9415639215022465
180.0	680.0	-1.040618896484375	-2.7073974609375	2.9004980088273085
180.0	700.0	-0.7784881591796875	-1.893310546875	2.0471122687559395
180.0	720.0	-0.192657470703125	-1.6497802734375	1.6609912256364383
180.0	740.0	-0.227783203125	-1.40576171875	1.4240966250675686
180.0	760.0	-0.27911376953125	-1.33349609375	1.3623936025937777
180.0	780.0	-0.3592681884765625	-1.3248291015625	1.372678323424003
180.0	800.0	-0.4891204833984375	-1.3199462890625	1.40765658215695
200.0	0.0	0.2457122802734375	-0.8922712802886963	0.9254850416431384
200.0	20.0	0.2262115478515625	-0.8755378723144531	0.9042887980276652
200.0	40.0	0.2111663818359375	-0.960662841796875	0.9835976496652118
200.0	60.0	0.203643798828125	-1.0373649597167969	1.0571645361292543
200.0	80.0	0.0471038818359375	-0.94012451171875	0.9413038155762634
200.0	100.0	0.134490966796875	-1.2582473754882812	1.2654146664525057
200.0	120.0	-1.701568603515625	-0.7302093505859375	1.8516320930879469
200.0	140.0	0.003875732421875	0.2326812744140625	0.2327135508833945
200.0	160.0	1.2220001220703125	0.8501739501953125	1.4886504102476714
200.0	180.0	2.145172119140625	1.363372802734375	2.54176096830014
200.0	200.0	2.561767578125	2.12164306640625	3.326262531064279
200.0	220.0	2.347991943359375	2.219757080078125	3.2311588727014797
200.0	240.0	1.6221466064453125	2.07958984375	2.637433132996966
200.0	260.0	0.7431640625	0.909942626953125	1.174856760689514
200.0	280.0	0.0287322998046875	0.126922607421875	0.13013413590151449
200.0	300.0	-0.27899169921875	-0.411956787109375	0.4975387047039098
200.0	320.0	-0.3548583984375	-0.695556640625	0.7808479514343127
200.0	340.0	-0.3409881591796875	-1.117340087890625	1.168213078469926
200.0	360.0	-0.5853424072265625	-1.178436279296875	1.3158031000346706
200.0	380.0	-0.612518310546875	-1.648590087890625	1.758700644978109
200.0	400.0	-0.9757080078125	-1.378692626953125	1.6890232313749702
200.0	420.0	-1.460479736328125	-0.95440673828125	1.7446756954522304
200.0	440.0	-1.2668304443359375	-0.8741455078125	1.5391522808108242
200.0	460.0	-1.246246337890625	-0.42572021484375	1.3169539232761345
200.0	480.0	-1.0407257080078125	-0.98931884765625	1.4359184453290699
200.0	500.0	-0.9477996826171875	-1.352874755859375	1.651845738382009
200.0	520.0	-0.985504150390625	-1.4349365234375	1.740764560970853
200.0	540.0	-1.1860504150390625	-1.6246337890625	2.011504545254101
200.0	560.0	-1.0655059814453125	-1.7178955078125	2.021501415349024
200.0	580.0	-1.1876068115234375	-0.31396484375	1.2284070424284563
200.0	600.0	-0.54156494140625	-0.563232421875	0.7813599342246395
200.0	620.0	-0.1889801025390625	-0.88818359375	0.9080658430765578
200.0	640.0	-0.1328277587890625	-0.93017578125	0.9396117270069447
200.0	660.0	0.00482177734375	-1.010498046875	1.0105095508083743
200.0	680.0	-0.3748626708984375	-2.6746826171875	2.7008237863137396
200.0	700.0	-0.28179931640625	-2.1881103515625	2.2061817163012654
200.0	720.0	-0.27740478515625	-1.854248046875	1.874883792176821
200.0	740.0	-0.4933929443359375	-1.5206298828125	1.5986718981776227
200.0	760.0	-0.5349884033203125	-1.2322998046875	1.3434192943083958
200.0	780.0	-0.5761260986328125	-1.2076416015625	1.3380282206853131
200.0	800.0	-0.7412109375	-1.2027587890625	1.4128065538270695
220.0	0.0	-0.022674560546875	-0.872678279876709	0.8729728036225215
220.0	20.0	-0.124786376953125	-0.8866291046142578	0.8953674156580459
220.0	40.0	-0.251190185546875	-0.9373626708984375	0.9704356166737317
220.0	60.0	-0.3845672607421875	-0.9192657470703125	0.9964644959914475
220.0	80.0	-0.78350830078125	-0.8201675415039062	1.1342663062657214
220.0	100.0	-1.83038330078125	-0.9084854125976562	2.0434404255278884
220.0	120.0	-2.17657470703125	-0.46747589111328125	2.2262100449104816
220.0	140.0	0.1493988037109375	0.1940460205078125	0.2448956116903233
220.0	160.0	1.1417388916015625	0.6226959228515625	1.3005067892677544
220.0	180.0	1.6145782470703125	1.0863800048828125	1.94604327570633
220.0	200.0	1.7098846435546875	1.6499786376953125	2.3761597166678463
220.0	220.0	1.40106201171875	1.7219696044921875	2.2199446118037205
220.0	240.0	0.7261199951171875	1.5955047607421875	1.7529648281867978
220.0	260.0	0.287445068359375	0.71612548828125	0.7716607948381106
220.0	280.0	-0.2670135498046875	-0.04888916015625	0.2714523637032542
220.0	300.0	-0.60028076171875	-0.628753662109375	0.869291757987842
220.0	320.0	-0.77105712890625	-0.93878173828125	1.2148416555944708
220.0	340.0	-0.7983551025390625	-1.251953125	1.48484258322134
220.0	360.0	-1.160247802734375	-1.407989501953125	1.824447697622531
220.0	380.0	-1.381011962890625	-2.034912109375	2.45928065387585
220.0	400.0	-1.5703125	-1.72845458984375	2.3352594324417524
220.0	420.0	-1.5457916259765625	-1.235504150390625	1.9788739870370031
220.0	440.0	-1.3058929443359375	-0.97509765625	1.6297766169909995
220.0	460.0	-1.2118682861328125	-0.7808837890625	1.4416671720459917
220.0	480.0	-1.09185791015625	-1.1932373046875	1.6173957342804708
220.0	500.0	-1.077392578125	-1.463226318359375	1.8170872367991486
220.0	520.0	-1.12603759765625	-1.4993896484375	1.8751346589450553
220.0	540.0	-1.329803466796875	-1.6781005859375	2.141120929987087
220.0	560.0	-1.065826416015625	-1.674560546875	1.9849783309212752
220.0	580.0	-0.1116943359375	-0.3033447265625	0.3232547722985648
220.0	600.0	0.063201904296875	-1.038818359375	1.0407391913833735
220.0	620.0	-0.00396728515625	-1.3780517578125	1.378057468526488
220.0	640.0	-0.0716400146484375	-1.4454345703125	1.4472088269331795
220.0	660.0	-0.269287109375	-1.574951171875	1.5978068534919916
220.0	680.0	-0.2554779052734375	-2.6856689453125	2.697792920870477
220.0	700.0	-0.196319580078125	-2.385009765625	2.393076045521468
220.0	720.0	-0.3515472412109375	-2.006591796875	2.037153922041499
220.0	740.0	-0.44573974609375	-1.89501953125	1.946736485779904
220.0	760.0	-0.8332672119140625	-1.665283203125	1.8621230875163153
220.0	780.0	-0.824432373046875	-1.6297607421875	1.826419670969203
220.0	800.0	-0.9418182373046875	-1.5374755859375	1.8030121379163169
240.0	0.0	-0.4754791259765625	-0.7347588539123535	0.875186250258784
240.0	20.0	-0.58135986328125	-0.7947406768798828	0.9846786451030042
240.0	40.0	-0.70477294921875	-0.8449554443359375	1.1002975110684547
240.0	60.0	-0.9185791015625	-0.84185791015625	1.2459985179445514
240.0	80.0	-1.610382080078125	-0.7703781127929688	1.7851646648158832
240.0	100.0	-2.5634613037109375	-0.7182464599609375	2.662181780583324
240.0	120.0	-1.5748443603515625	-0.326446533203125	1.6083227593898748
240.0	140.0	-0.06256103515625	0.1276092529296875	0.14211968390442792
240.0	160.0	0.7545318603515625	0.3827056884765625	0.8460389898095179
240.0	180.0	1.0648193359375	0.8050537109375	1.3348976349071184
240.0	200.0	1.000518798828125	1.276519775390625	1.6218941407415608
240.0	220.0	0.3652191162109375	1.4786834716796875	1.5231184498470864
240.0	240.0	-0.285400390625	1.149017333984375	1.1839316774060331
240.0	260.0	-0.5228424072265625	0.409515380859375	0.6641287751293913
240.0	280.0	-0.7956085205078125	-0.354461669921875	0.870997125912844
240.0	300.0	-1.13909912109375	-0.9412841796875	1.477688300896547
240.0	320.0	-1.4872589111328125	-1.27392578125	1.9582711673507789
240.0	340.0	-1.7376708984375	-1.491455078125	2.289964716178273
240.0	360.0	-1.955047607421875	-1.6400146484375	2.55183447628869
240.0	380.0	-2.0364990234375	-2.37823486328125	3.1310268822525744
240.0	400.0	-2.0079345703125	-2.303436279296875	3.0557519420655
240.0	420.0	-1.555694580078125	-1.948333740234375	2.493228828210544
240.0	440.0	-1.3504180908203125	-1.756439208984375	2.2155603613696546
240.0	460.0	-1.280670166015625	-1.5772705078125	2.0317229951294027
240.0	480.0	-1.284027099609375	-1.50762939453125	1.980321181976784
240.0	500.0	-1.2848968505859375	-1.65826416015625	2.097808366249018
240.0	520.0	-1.2896728515625	-1.494873046875	1.9743103834834825
240.0	540.0	-1.3629913330078125	-1.5784912109375	2.0855166930191062
240.0	560.0	-0.7462005615234375	-1.3760986328125	1.565395389429241
240.0	580.0	0.3302764892578125	-0.5087890625	0.606587890973843
240.0	600.0	-0.1910552978515625	-1.5135498046875	1.525560597979221
240.0	620.0	-0.425201416015625	-1.7652587890625	1.8157463579872868
240.0	640.0	-0.556854248046875	-1.8515625	1.9334865773969316
240.0	660.0	-0.63482666015625	-1.9251708984375	2.0271378533873294
240.0	680.0	-0.089019775390625	-2.46533203125	2.4669386990190594
240.0	700.0	-0.1184844970703125	-2.5960693359375	2.598771743158867
240.0	720.0	-0.3545989990234375	-2.188720703125	2.2172592916473297
240.0	740.0	-0.5313873291015625	-2.1771240234375	2.2410358111726776
240.0	760.0	-0.9051055908203125	-2.0167236328125	2.210518116116363
240.0	780.0	-0.980072021484375	-1.7972412109375	2.0470996892160773
240.0	800.0	-0.93536376953125	-1.779541015625	2.0103909091625356
260.0	0.0	-0.85345458984375	-0.6980860233306885	1.1025918705010562
260.0	20.0	-0.85162353515625	-0.8342399597167969	1.1921488816504051
260.0	40.0	-1.004913330078125	-0.8587608337402344	1.321862689743125
260.0	60.0	-1.037872314453125	-0.9321136474609375	1.3949963415332742
260.0	80.0	-1.83770751953125	-0.7660293579101562	1.9909721003876337
260.0	100.0	-2.248565673828125	-0.557098388671875	2.3165504967902013
260.0	120.0	-1.1990966796875	-0.3302459716796875	1.2437424367803198
260.0	140.0	-0.324462890625	-0.0751953125	0.333062310108339
260.0	160.0	0.28790283203125	0.1074066162109375	0.30728524516725136
260.0	180.0	0.75665283203125	0.596771240234375	0.9636697678104181
260.0	200.0	0.70562744140625	0.904144287109375	1.146903212122998
260.0	220.0	0.16552734375	1.0511474609375	1.0641006936208075
260.0	240.0	-0.350067138671875	0.701385498046875	0.7838932442931095
260.0	260.0	-0.9534912109375	-0.02984619140625	0.9539582194606421
260.0	280.0	-1.46234130859375	-0.62725830078125	1.5911929734380623
260.0	300.0	-1.582275390625	-0.999481201171875	1.871512245023652
260.0	320.0	-1.90631103515625	-1.3172607421875	2.3171529137428233
260.0	340.0	-1.93939208984375	-1.547149658203125	2.4809098619310124
260.0	360.0	-1.99517822265625	-1.784912109375	2.6770594648522965
260.0	380.0	-1.9453125	-2.29888916015625	3.011499973989732
260.0	400.0	-1.88421630859375	-2.3714599609375	3.028876597667912
260.0	420.0	-1.75701904296875	-2.471221923828125	3.032169802989866
260.0	440.0	-1.764678955078125	-2.41314697265625	2.989543464500165
260.0	460.0	-1.84161376953125	-2.30816650390625	2.9528247299631416
260.0	480.0	-1.90264892578125	-2.088714599609375	2.8253852150455336
260.0	500.0	-1.83135986328125	-2.078369140625	2.7701078017903598
260.0	520.0	-1.271240234375	-1.5020751953125	1.9678113796466596
260.0	540.0	-1.20697021484375	-1.5889892578125	1.9954107248793387
260.0	560.0	-1.13763427734375	-1.52880859375	1.905640959181789
260.0	580.0	0.367919921875	-0.9412841796875	1.0106339475015056
260.0	600.0	-0.089141845703125	-1.52294921875	1.5255558303603953
260.0	620.0	-0.446044921875	-1.784912109375	1.839800888825741
260.0	640.0	-0.708984375	-1.9171142578125	2.044012211681259
260.0	660.0	-0.820526123046875	-1.931640625	2.0986897395167126
260.0	680.0	-0.66290283203125	-2.330810546875	2.423245338412681
260.0	700.0	-0.537353515625	-2.6617431640625	2.7154420399242545
260.0	720.0	-0.66339111328125	-2.2803955078125	2.3749297760632766
260.0	740.0	-0.80633544921875	-2.375732421875	2.508840647991589
260.0	760.0	-1.05487060546875	-2.3258056640625	2.5538449407251047
260.0	780.0	-1.26678466796875	-1.8172607421875	2.2152155651530983
260.0	800.0	-1.42584228515625	-1.7447509765625	2.2532603472203103
280.0	0.0	-1.0472412109375	-0.5853509902954102	1.1997291093099554
280.0	20.0	-1.110260009765625	-0.7060546875	1.3157471303504669
280.0	40.0	-1.309234619140625	-0.6864852905273438	1.478295417724992
280.0	60.0	-1.21417236328125	-0.7938346862792969	1.4506509011116786
280.0	80.0	-2.5673828125	-0.6102142333984375	2.6389043022744216
280.0	100.0	-1.92657470703125	-0.39255523681640625	1.966161162195137
280.0	120.0	-1.2042236328125	-0.2994842529296875	1.240905063079762
280.0	140.0	-0.798187255859375	-0.1942138671875	0.8214754540607061
280.0	160.0	-0.26898193359375	-0.0823211669921875	0.28129709407455344
280.0	180.0	0.2333984375	0.15057373046875	0.2777539899528307
280.0	200.0	0.42987060546875	0.520721435546875	0.6752329604544405
280.0	220.0	0.341033935546875	0.4693756103515625	0.5801875634546917
280.0	240.0	0.095458984375	0.002197265625	0.09548426924961671
280.0	260.0	-0.47802734375	-0.446075439453125	0.6538298242325592
280.0	280.0	-0.98626708984375	-0.96563720703125	1.3802818509681176
280.0	300.0	-1.359100341796875	-1.171478271484375	1.7943007216273423
280.0	320.0	-1.5401611328125	-1.354766845703125	2.0512165953995884
280.0	340.0	-1.54217529296875	-1.538360595703125	2.178269486692435
280.0	360.0	-1.545623779296875	-1.8426513671875	2.405060691152287
280.0	380.0	-1.537109375	-2.154083251953125	2.646276608190807
280.0	400.0	-1.60748291015625	-2.30267333984375	2.808256721966775
280.0	420.0	-1.70306396484375	-2.472412109375	3.0022072724802746
280.0	440.0	-1.841949462890625	-2.43182373046875	3.0506629574428588
280.0	460.0	-1.951568603515625	-2.336517333984375	3.0443280483938286
280.0	480.0	-1.961090087890625	-2.314056396484375	3.033270732877814
280.0	500.0	-1.81707763671875	-2.29473876953125	2.9270458073376973
280.0	520.0	-1.54364013671875	-2.22900390625	2.7113250055585074
280.0	540.0	-1.42669677734375	-2.386474609375	2.7804180900854822
280.0	560.0	-1.484771728515625	-2.392333984375	2.815636513933366
280.0	580.0	0.36163330078125	-1.3768310546875	1.4235316636400595
280.0	600.0	-0.482147216796875	-1.4735107421875	1.550386998786732
280.0	620.0	-0.9864501953125	-1.792724609375	2.04620270571877
280.0	640.0	-1.1990966796875	-1.94482421875	2.284770029800403
280.0	660.0	-1.2003173828125	-1.907470703125	2.253709453936339
280.0	680.0	-1.02874755859375	-2.248779296875	2.472919300213054
280.0	700.0	-0.92608642578125	-2.6837158203125	2.839008043703273
280.0	720.0	-1.038330078125	-2.263427734375	2.490227792768568
280.0	740.0	-1.07568359375	-2.3751220703125	2.607354989783411
280.0	760.0	-1.189117431640625	-2.30126953125	2.590336217885854
280.0	780.0	-1.25152587890625	-1.6473388671875	2.068826326427295
280.0	800.0	-1.087310791015625	-1.576904296875	1.9154299563705957
300.0	0.0	-0.833587646484375	-0.9304399490356445	1.2492345108636778
300.0	20.0	-1.0018310546875	-1.0167427062988281	1.4273861400994945
300.0	40.0	-1.3974609375	-0.7888336181640625	1.6047291201271898
300.0	60.0	-1.795989990234375	-0.74237060546875	1.9433718534768658
300.0	80.0	-2.609649658203125	-0.5011978149414062	2.6573427683047828
300.0	100.0	-1.599700927734375	-0.27866363525390625	1.6237907746403606
300.0	120.0	-1.008880615234375	-0.28318023681640625	1.0478698117223757
300.0	140.0	-0.85443115234375	-0.251251220703125	0.8906064057709663
300.0	160.0	-0.6922607421875	-0.1429443359375	0.7068649222804886
300.0	180.0	-0.587493896484375	-0.1097259521484375	0.5976527946736924
300.0	200.0	-0.569244384765625	0.0545501708984375	0.5718521581075336
300.0	220.0	-0.557342529296875	0.1392669677734375	0.5744788797474156
300.0	240.0	-0.3978271484375	-0.2663116455078125	0.4787361826381953
300.0	260.0	-0.1895751953125	-0.608306884765625	0.6371624759282611
300.0	280.0	-0.122222900390625	-0.950897216796875	0.9587199561352312
300.0	300.0	-0.33984375	-1.126983642578125	1.177109130477171
300.0	320.0	-0.6043701171875	-1.257781982421875	1.395449301785749
300.0	340.0	-0.815521240234375	-1.427032470703125	1.6436229998739
300.0	360.0	-1.07794189453125	-1.697418212890625	2.0107678427502327
300.0	380.0	-1.226318359375	-1.99017333984375	2.337658367076981
300.0	400.0	-1.4200439453125	-2.11822509765625	2.550176929344221
300.0	420.0	-1.58612060546875	-2.31549072265625	2.806648510554843
300.0	440.0	-1.710723876953125	-2.297698974609375	2.864611101196549
300.0	460.0	-1.8565673828125	-2.202972412109375	2.880959891327586
300.0	480.0	-1.848236083984375	-2.21795654296875	2.8870933217753434
300.0	500.0	-1.57391357421875	-2.2001953125	2.705191925216585
300.0	520.0	-1.178436279296875	-2.203857421875	2.499139772064897
300.0	540.0	-1.15362548828125	-2.366943359375	2.633110828222307
300.0	560.0	-1.34942626953125	-2.366455078125	2.7241624205771258
300.0	580.0	-0.837066650390625	-2.06298828125	2.2263425670302874
300.0	600.0	-1.4539794921875	-1.5457763671875	2.1221406506302087
300.0	620.0	-1.534332275390625	-1.8251953125	2.3844314752320614
300.0	640.0	-1.597808837890625	-1.9371337890625	2.511071563928242
300.0	660.0	-1.500518798828125	-1.883056640625	2.4077913068699517
300.0	680.0	-1.26129150390625	-2.1806640625	2.5191570040998026
300.0	700.0	-1.269195556640625	-2.6607666015625	2.9479715515904763
300.0	720.0	-1.245941162109375	-2.2197265625	2.545497081457083
300.0	740.0	-1.2677001953125	-2.2926025390625	2.619750023821199
300.0	760.0	-1.3330078125	-2.25439453125	2.619008310547323
300.0	780.0	-1.42205810546875	-1.556396484375	2.108226570343954
300.0	800.0	-1.18023681640625	-1.6353759765625	2.016782964901903
320.0	0.0	-0.94366455078125	-1.130536437034607	1.4726219541566268
320.0	20.0	-1.230926513671875	-1.1323909759521484	1.672569700932746
320.0	40.0	-1.754058837890625	-0.7049102783203125	1.8904023135998935
320.0	60.0	-3.018829345703125	-0.6593170166015625	3.089988599794301
320.0	80.0	-1.995758056640625	-0.40521240234375	2.036479145893509
320.0	100.0	-1.37762451171875	-0.23538970947265625	1.3975899293476417
320.0	120.0	-1.127838134765625	-0.2919158935546875	1.1650037541319065
320.0	140.0	-1.0118408203125	-0.3515167236328125	1.0711609835333902
320.0	160.0	-1.004791259765625	-0.3336029052734375	1.0587239366842849
320.0	180.0	-0.88446044921875	-0.3877716064453125	0.9657313834588847
320.0	200.0	-0.6864013671875	-0.2858123779296875	0.7435291199776184
320.0	220.0	-0.551544189453125	-0.1598358154296875	0.5742373035719447
320.0	240.0	-0.12744140625	-0.167938232421875	0.21081878933330692
320.0	260.0	0.286956787109375	-0.5001220703125	0.5765988925429847
320.0	280.0	0.665802001953125	-0.801727294921875	1.0421415264864635
320.0	300.0	0.586151123046875	-0.959075927734375	1.1240105756658452
320.0	320.0	0.426361083984375	-1.127471923828125	1.2053948369546903
320.0	340.0	0.057159423828125	-1.338165283203125	1.3393855027222235
320.0	360.0	-0.3984375	-1.696441650390625	1.7426034300971398
320.0	380.0	-0.753326416015625	-1.94659423828125	2.0872780882232025
320.0	400.0	-1.14141845703125	-2.045257568359375	2.3422029406058953
320.0	420.0	-1.35003662109375	-2.1912841796875	2.5737764538597654
320.0	440.0	-1.36865234375	-2.19964599609375	2.590685574550419
320.0	460.0	-1.498687744140625	-2.158782958984375	2.6280047219209193
320.0	480.0	-1.47198486328125	-2.140960693359375	2.5981632220164643
320.0	500.0	-1.2181396484375	-1.958099365234375	2.3060826800500234
320.0	520.0	-1.2529296875	-1.955078125	2.3221032011244382
320.0	540.0	-1.406341552734375	-2.0374755859375	2.4757025924449594
320.0	560.0	-1.637542724609375	-2.051025390625	2.6245478330389655
320.0	580.0	-1.9580078125	-2.03125	2.821306639894188
320.0	600.0	-2.46710205078125	-1.6134033203125	2.94782340091201
320.0	620.0	-1.99530029296875	-1.8941650390625	2.7511969130412717
320.0	640.0	-1.925628662109375	-1.9879150390625	2.767643753604861
320.0	660.0	-1.635345458984375	-1.9136962890625	2.51725808311194
320.0	680.0	-1.444793701171875	-2.171630859375	2.60833460820036
320.0	700.0	-1.14947509765625	-2.6417236328125	2.8809714945295655
320.0	720.0	-1.1339111328125	-2.195556640625	2.4710773802753856
320.0	740.0	-1.261871337890625	-2.2236328125	2.556728800286909
320.0	760.0	-1.22698974609375	-2.162109375	2.486004985208617
320.0	780.0	-1.327850341796875	-1.559814453125	2.048464707625621
320.0	800.0	-1.2354736328125	-1.675537109375	2.0817828182275995
340.0	0.0	-1.363861083984375	-1.9043413400650024	2.342356291405644
340.0	20.0	-2.024566650390625	-1.6171016693115234	2.591117120232899
340.0	40.0	-2.484100341796875	-0.7203216552734375	2.586429545758248
340.0	60.0	-2.688201904296875	-0.440155029296875	2.7239981512623457
340.0	80.0	-1.879608154296875	-0.28263092041015625	1.9007385540550277
340.0	100.0	-1.43414306640625	-0.165313720703125	1.443639484488365
340.0	120.0	-1.264495849609375	-0.26568603515625	1.292106351256112
340.0	140.0	-1.282684326171875	-0.3830718994140625	1.33866469316543
340.0	160.0	-1.28369140625	-0.400146484375	1.3446117787070642
340.0	180.0	-1.13934326171875	-0.446807861328125	1.2238220185012743
340.0	200.0	-0.8350830078125	-0.36212158203125	0.9102173751967094
340.0	220.0	-0.54241943359375	-0.195709228515625	0.5766462902562937
340.0	240.0	-0.0479736328125	0.0066070556640625	0.04842646621194444
340.0	260.0	0.328521728515625	-0.3519287109375	0.4814357108576642
340.0	280.0	0.869842529296875	-0.628814697265625	1.0733284442661735
340.0	300.0	0.819610595703125	-0.8590087890625	1.1872900354485647
340.0	320.0	0.5479736328125	-1.053466796875	1.187462586516224
340.0	340.0	0.255126953125	-1.31683349609375	1.3413203266354141
340.0	360.0	-0.131317138671875	-1.699920654296875	1.7049851676228986
340.0	380.0	-0.586151123046875	-1.92138671875	2.008805630726379
340.0	400.0	-0.901397705078125	-2.01654052734375	2.2088353313771307
340.0	420.0	-1.253997802734375	-1.881378173828125	2.2609941004388956
340.0	440.0	-1.33197021484375	-1.73345947265625	2.1860984416472626
340.0	460.0	-1.2625732421875	-1.74810791015625	2.1563794789968456
340.0	480.0	-1.141387939453125	-1.680877685546875	2.0317766171748484
340.0	500.0	-1.18145751953125	-1.746337890625	2.1084444262748563
340.0	520.0	-1.244110107421875	-1.8353271484375	2.217258600430043
340.0	540.0	-1.5787353515625	-1.8253173828125	2.4133356290144654
340.0	560.0	-1.908111572265625	-1.8043212890625	2.6261121618046244
340.0	580.0	-2.287017822265625	-1.7288818359375	2.8669640601157216
340.0	600.0	-2.8055419921875	-1.51318359375	3.1875994821058637
340.0	620.0	-2.210601806640625	-1.8922119140625	2.909849871598682
340.0	640.0	-2.04864501953125	-1.9849853515625	2.852562578098489
340.0	660.0	-1.790557861328125	-1.9576416015625	2.6530092527038307
340.0	680.0	-1.2965087890625	-2.1209716796875	2.4858511432008004
340.0	700.0	-1.0023193359375	-2.6033935546875	2.7896777684497196
340.0	720.0	-0.972930908203125	-2.1246337890625	2.336806215706179
340.0	740.0	-1.04150390625	-2.0611572265625	2.309350449659996
340.0	760.0	-1.082366943359375	-1.9522705078125	2.2322361738291927
340.0	780.0	-1.1971435546875	-1.5052490234375	1.9232595542696183
340.0	800.0	-1.049072265625	-1.386474609375	1.7386386803890939
360.0	0.0	-1.4478759765625	-2.3054261207580566	2.72237661644754
360.0	20.0	-2.527679443359375	-1.6818161010742188	3.036061390389537
360.0	40.0	-2.772308349609375	-0.6785774230957031	2.854148017263481
360.0	60.0	-2.14471435546875	-0.35150909423828125	2.1733288545192493
360.0	80.0	-1.640869140625	-0.1910858154296875	1.6519580277700323
360.0	100.0	-1.55975341796875	-0.16187286376953125	1.5681305905090135
360.0	120.0	-1.4892578125	-0.2686920166015625	1.5133024257820047
360.0	140.0	-1.5701904296875	-0.3620147705078125	1.611382226396965
360.0	160.0	-1.543731689453125	-0.39532470703125	1.5935460937830268
360.0	180.0	-1.404052734375	-0.39141845703125	1.4575913314131086
360.0	200.0	-1.042205810546875	-0.3618316650390625	1.10322939834044
360.0	220.0	-0.644744873046875	-0.2449798583984375	0.6897181180316706
360.0	240.0	-0.1177978515625	0.2343902587890625	0.2623263754332463
360.0	260.0	0.330596923828125	-0.232391357421875	0.4041040324582282
360.0	280.0	0.627166748046875	-0.701019287109375	0.9406200990596728
360.0	300.0	0.71270751953125	-1.11505126953125	1.3233636469540937
360.0	320.0	0.582672119140625	-1.38909912109375	1.50635426332827
360.0	340.0	0.411468505859375	-1.640289306640625	1.691110682597011
360.0	360.0	0.233367919921875	-1.77789306640625	1.79314370356201
360.0	380.0	-0.029998779296875	-1.8258056640625	1.8260520939124407
360.0	400.0	-0.354736328125	-1.933868408203125	1.9661345027077106
360.0	420.0	-0.90252685546875	-1.427215576171875	1.6886382163476956
360.0	440.0	-1.179931640625	-1.039642333984375	1.5726076621842089
360.0	460.0	-1.265960693359375	-1.0587158203125	1.650313808131932
360.0	480.0	-1.348724365234375	-1.03125	1.6978026905023056
360.0	500.0	-1.363861083984375	-1.419097900390625	1.9682367508254983
360.0	520.0	-1.375701904296875	-1.60400390625	2.1131455843721008
360.0	540.0	-1.599639892578125	-1.6181640625	2.2753686995943885
360.0	560.0	-1.7947998046875	-1.6068115234375	2.408972729351212
360.0	580.0	-1.975311279296875	-1.5574951171875	2.5154812044975334
360.0	600.0	-2.340057373046875	-1.2784423828125	2.666511472940318
360.0	620.0	-2.12994384765625	-1.8924560546875	2.8492193164254815
360.0	640.0	-1.99041748046875	-1.9940185546875	2.817422890336769
360.0	660.0	-1.9566650390625	-2.0245361328125	2.8155433983785167
360.0	680.0	-1.29681396484375	-2.177734375	2.534611107738307
360.0	700.0	-0.866546630859375	-2.560791015625	2.703433684993855
360.0	720.0	-0.792327880859375	-2.093994140625	2.2388825185254673
360.0	740.0	-0.8017578125	-1.96435546875	2.121675752209281
360.0	760.0	-0.522705078125	-1.2744140625	1.3774439376596843
360.0	780.0	-0.794097900390625	-0.7630615234375	1.101296673905609
360.0	800.0	-0.804931640625	-0.6134033203125	1.0120170845641163
380.0	0.0	-2.2509765625	-1.5519490242004395	2.7341253187520524
380.0	20.0	-2.4234619140625	-1.0110912322998047	2.625923290757941
380.0	40.0	-2.498260498046875	-0.47991180419921875	2.5439380605492676
380.0	60.0	-1.85675048828125	-0.1874542236328125	1.8661890208900171
380.0	80.0	-1.57049560546875	-0.10437774658203125	1.573960342822588
380.0	100.0	-1.6673583984375	-0.12615966796875	1.6721244842002794
380.0	120.0	-1.688232421875	-0.2115631103515625	1.7014369397458007
380.0	140.0	-1.7236328125	-0.2952117919921875	1.7487309897345271
380.0	160.0	-1.736785888671875	-0.3170166015625	1.7654814495643933
380.0	180.0	-1.672119140625	-0.295989990234375	1.6981143938979595
380.0	200.0	-1.326507568359375	-0.2670135498046875	1.3531143945335895
380.0	220.0	-0.927978515625	-0.12078857421875	0.9358066066893185
380.0	240.0	-0.30487060546875	0.262786865234375	0.40249599081058157
380.0	260.0	0.1802978515625	-0.420745849609375	0.4577492602304979
380.0	280.0	0.1895751953125	-0.93145751953125	0.9505534521367441
380.0	300.0	0.19525146484375	-1.1240234375	1.14085574135074
380.0	320.0	-0.00628662109375	-1.34881591796875	1.3488305683704895
380.0	340.0	-0.214935302734375	-1.5433349609375	1.5582297603413535
380.0	360.0	-0.39996337890625	-1.5682373046875	1.6184371931834796
380.0	380.0	-0.5335693359375	-1.69598388671875	1.7779363262677386
380.0	400.0	-0.7607421875	-1.848175048828125	1.9986194452554311
380.0	420.0	-0.939239501953125	-1.253326416015625	1.566204950545019
380.0	440.0	-1.172088623046875	-0.9898681640625	1.5341547257367438
380.0	460.0	-1.328948974609375	-0.92852783203125	1.62119379223212
380.0	480.0	-1.47454833984375	-0.882049560546875	1.7182270611874597
380.0	500.0	-1.45452880859375	-1.00128173828125	1.7658480043437135
380.0	520.0	-1.400543212890625	-1.3675537109375	1.9574791042238284
380.0	540.0	-1.422332763671875	-1.430908203125	2.017555148288366
380.0	560.0	-1.49658203125	-1.3980712890625	2.048013941739962
380.0	580.0	-1.569793701171875	-1.416259765625	2.114247853958252
380.0	600.0	-1.6925048828125	-1.21875	2.085647223488228
380.0	620.0	-1.938812255859375	-1.820556640625	2.6595900896932037
380.0	640.0	-1.958251953125	-1.9669189453125	2.7755217256125224
380.0	660.0	-2.051910400390625	-2.04541015625	2.897246796274329
380.0	680.0	-1.37945556640625	-2.1761474609375	2.5765316670737652
380.0	700.0	-0.66583251953125	-2.519287109375	2.605789800334704
380.0	720.0	-0.629638671875	-2.0673828125	2.16113779073453
380.0	740.0	-0.1798095703125	-1.635009765625	1.6448672941198275
380.0	760.0	-0.084442138671875	-0.7010498046875	0.7061170607171746
380.0	780.0	-0.7691650390625	-0.3519287109375	0.8458538141417509
380.0	800.0	-1.09521484375	-0.2039794921875	1.114048108118948
400.0	0.0	-2.8929443359375	-1.023995041847229	3.068825960617606
400.0	20.0	-2.2642822265625	-0.7114791870117188	2.3734314051764143
400.0	40.0	-1.9351806640625	-0.3755683898925781	1.9712878577335888
400.0	60.0	-1.383758544921875	-0.07336807250976562	1.385702199142407
400.0	80.0	-1.379913330078125	-0.0121002197265625	1.3799663814183052
400.0	100.0	-1.5712890625	-0.060150146484375	1.572439937820908
400.0	120.0	-1.65960693359375	-0.13083648681640625	1.6647562465162609
400.0	140.0	-1.74847412109375	-0.211181640625	1.761181261957902
400.0	160.0	-1.763702392578125	-0.225311279296875	1.778035798898379
400.0	180.0	-1.762603759765625	-0.189971923828125	1.7728117062403654
400.0	200.0	-1.567962646484375	-0.1496734619140625	1.5750901580454453
400.0	220.0	-1.234527587890625	-0.0112457275390625	1.2345788073877373
400.0	240.0	-0.82000732421875	0.093231201171875	0.8252902935599963
400.0	260.0	-0.145477294921875	-1.0596923828125	1.069631520444597
400.0	280.0	-0.071044921875	-1.28582763671875	1.287788838386927
400.0	300.0	-0.22943115234375	-1.2169189453125	1.2383579341718083
400.0	320.0	-0.519378662109375	-1.303192138671875	1.4028770241723612
400.0	340.0	-0.694976806640625	-1.336669921875	1.5065454662285236
400.0	360.0	-0.9017333984375	-1.293609619140625	1.57687950351027
400.0	380.0	-0.9019775390625	-1.395172119140625	1.661345455647496
400.0	400.0	-0.8465576171875	-1.62139892578125	1.8290965736512572
400.0	420.0	-0.979400634765625	-1.02435302734375	1.417224304056212
400.0	440.0	-1.2767333984375	-0.939849853515625	1.5853598701364653
400.0	460.0	-1.40240478515625	-0.884429931640625	1.657997432269118
400.0	480.0	-1.617462158203125	-0.827667236328125	1.816925118795529
400.0	500.0	-1.678558349609375	-1.065460205078125	1.9881558242875403
400.0	520.0	-1.531097412109375	-1.3631591796875	2.0499907888901165
400.0	540.0	-1.405364990234375	-1.4140625	1.9936457834035402
400.0	560.0	-1.221710205078125	-1.3651123046875	1.8319681846585798
400.0	580.0	-0.9443359375	-1.2542724609375	1.5700222193078086
400.0	600.0	-0.635986328125	-1.0718994140625	1.2463735248429546
400.0	620.0	-1.0126953125	-1.7230224609375	1.9985890515197444
400.0	640.0	-1.13507080078125	-1.8941650390625	2.208222569849523
400.0	660.0	-1.607818603515625	-2.0411376953125	2.598330955255038
400.0	680.0	-1.45367431640625	-2.166015625	2.608599759626478
400.0	700.0	-1.03192138671875	-2.5958251953125	2.7934155066847337
400.0	720.0	-0.80767822265625	-2.095703125	2.245955409060457
400.0	740.0	0.16632080078125	-1.322021484375	1.332442649393059
400.0	760.0	-0.44915771484375	-0.1724853515625	0.48113807717462836
400.0	780.0	-1.2099609375	0.0712890625	1.2120592397684231
400.0	800.0	-1.61810302734375	0.1868896484375	1.6288600761858278
420.0	0.0	-0.5721435546875	-0.7467052936553955	0.940700293793639
420.0	20.0	-0.611328125	-0.5326938629150391	0.8108543815034621
420.0	40.0	-0.762969970703125	-0.2837104797363281	0.8140115555119257
420.0	60.0	-0.9091796875	0.07211685180664062	0.9120353855400012
420.0	80.0	-1.194366455078125	0.1016387939453125	1.1986833082388961
420.0	100.0	-1.5316162109375	0.03490447998046875	1.5320138838565567
420.0	120.0	-1.679656982421875	-0.03577423095703125	1.680037908560139
420.0	140.0	-1.735321044921875	-0.1075897216796875	1.7386531215742433
420.0	160.0	-1.790740966796875	-0.1300201416015625	1.795454941619727
420.0	180.0	-1.765655517578125	-0.090301513671875	1.76796316990075
420.0	200.0	-1.776275634765625	-0.067779541015625	1.7775683381637717
420.0	220.0	-1.78643798828125	0.10760498046875	1.7896758136031339
420.0	240.0	-1.380950927734375	0.0072174072265625	1.3809697881479903
420.0	260.0	-0.3648681640625	-1.105377197265625	1.1640393143623406
420.0	280.0	-0.2491455078125	-1.209014892578125	1.2344190919371119
420.0	300.0	-0.404937744140625	-1.1566162109375	1.2254532369834101
420.0	320.0	-0.61376953125	-1.152252197265625	1.3055260103093715
420.0	340.0	-0.828887939453125	-1.03912353515625	1.329222681677705
420.0	360.0	-0.971649169921875	-0.95513916015625	1.3624951099632818
420.0	380.0	-0.84552001953125	-0.90802001953125	1.2407273912095504
420.0	400.0	-0.930633544921875	-1.12115478515625	1.4570747569059772
420.0	420.0	-0.89788818359375	-0.7933349609375	1.1981583995795333
420.0	440.0	-1.174896240234375	-0.818756103515625	1.4320414562298673
420.0	460.0	-1.61993408203125	-0.838470458984375	1.8240666491978568
420.0	480.0	-1.99200439453125	-0.818115234375	2.1534609456751874
420.0	500.0	-2.055938720703125	-0.918792724609375	2.251902327828967
420.0	520.0	-1.695037841796875	-1.261962890625	2.1132211484929857
420.0	540.0	-0.963409423828125	-1.347900390625	1.6568020946896063
420.0	560.0	-0.302337646484375	-1.24462890625	1.280823628277829
420.0	580.0	0.0677490234375	-1.085205078125	1.0873177970423469
420.0	600.0	0.08197021484375	-1.0283203125	1.0315821737610766
420.0	620.0	-1.04595947265625	-1.684814453125	1.9830862209944966
420.0	640.0	-1.530670166015625	-1.8822021484375	2.426032993327387
420.0	660.0	-2.009033203125	-2.030517578125	2.856434148782939
420.0	680.0	-2.224822998046875	-2.1527099609375	3.09580321541241
420.0	700.0	-1.9931640625	-2.6925048828125	3.3499679885053615
420.0	720.0	-0.968994140625	-1.6856689453125	1.9443326458598946
420.0	740.0	0.04376220703125	-0.8897705078125	0.890846051423679
420.0	760.0	-1.058624267578125	0.2369384765625	1.0848157362340758
420.0	780.0	-1.6307373046875	0.375244140625	1.6733536153404178
420.0	800.0	-2.017822265625	0.43798828125	2.0648100227779644
440.0	0.0	0.33966064453125	-0.19510722160339355	0.3917093072230731
440.0	20.0	0.330810546875	-0.15933990478515625	0.3671849985779365
440.0	40.0	0.178955078125	-0.0410003662109375	0.18359180269324618
440.0	60.0	0.14764404296875	0.25992584228515625	0.29893177635006624
440.0	80.0	-0.572296142578125	0.24379730224609375	0.6220610897590966
440.0	100.0	-1.226043701171875	0.1445770263671875	1.234538648133953
440.0	120.0	-1.50732421875	0.0699310302734375	1.5089455422331854
440.0	140.0	-1.597137451171875	0.001739501953125	1.5971383984498144
440.0	160.0	-1.643951416015625	-0.0129852294921875	1.644002699025991
440.0	180.0	-1.722564697265625	0.02166748046875	1.722700965337768
440.0	200.0	-2.0931396484375	0.0822601318359375	2.0947554313453223
440.0	220.0	-2.386810302734375	0.30853271484375	2.406669037771462
440.0	240.0	-1.78668212890625	0.1041259765625	1.7897137337429314
440.0	260.0	-0.64739990234375	-0.963623046875	1.1609031010482123
440.0	280.0	-0.607757568359375	-1.041717529296875	1.2060450541926226
440.0	300.0	-0.688751220703125	-1.0655517578125	1.268770583122636
440.0	320.0	-0.816497802734375	-1.052642822265625	1.3321882649000487
440.0	340.0	-1.041473388671875	-0.9549560546875	1.4130137599103534
440.0	360.0	-1.25592041015625	-0.768798828125	1.4725446393143458
440.0	380.0	-1.084259033203125	-0.62884521484375	1.2534209011000483
440.0	400.0	-1.216339111328125	-0.624298095703125	1.3671974788029129
440.0	420.0	-1.032958984375	-0.36529541015625	1.0956482100027611
440.0	440.0	-1.01409912109375	-0.49432373046875	1.128163542181566
440.0	460.0	-1.275054931640625	-0.582244873046875	1.401704023997381
440.0	480.0	-1.42498779296875	-0.543304443359375	1.5250475167298851
440.0	500.0	-1.499908447265625	-0.58184814453125	1.6088109315495207
440.0	520.0	-1.374603271484375	-0.8978271484375	1.6418366978621715
440.0	540.0	-0.869903564453125	-1.03662109375	1.3532610625654233
440.0	560.0	-0.289581298828125	-0.9969482421875	1.0381537103106313
440.0	580.0	0.156280517578125	-0.8697509765625	0.8836800107538413
440.0	600.0	-0.152313232421875	-0.983154296875	0.9948827530089039
440.0	620.0	-1.12017822265625	-1.506591796875	1.8773966264282986
440.0	640.0	-1.584503173828125	-1.796630859375	2.3955234819825817
440.0	660.0	-2.059478759765625	-1.9932861328125	2.8661197409020387
440.0	680.0	-2.26007080078125	-2.1519775390625	3.1207254530274677
440.0	700.0	-1.8697509765625	-2.4974365234375	3.119800939636375
440.0	720.0	-0.442718505859375	-1.0579833984375	1.1468777383835294
440.0	740.0	-0.0321044921875	-0.2705078125	0.2724062683606095
440.0	760.0	-1.291259765625	0.5380859375	1.3988882222883943
440.0	780.0	-1.898834228515625	0.625244140625	1.9991252243840114
440.0	800.0	-2.40814208984375	0.6776123046875	2.5016608004165812
460.0	0.0	0.50469970703125	0.14078783988952637	0.5239685201786348
460.0	20.0	0.51715087890625	0.12430000305175781	0.5318792365868157
460.0	40.0	0.464111328125	0.15907669067382812	0.4906166715570194
460.0	60.0	0.719482421875	0.4368858337402344	0.8417387879324649
460.0	80.0	0.503204345703125	0.43996429443359375	0.668418427267651
460.0	100.0	-0.249969482421875	0.296600341796875	0.38788723219034055
460.0	120.0	-0.908538818359375	0.19277191162109375	0.9287646603827582
460.0	140.0	-1.208709716796875	0.127105712890625	1.2153744450697554
460.0	160.0	-1.41162109375	0.104278564453125	1.4154674603551827
460.0	180.0	-1.54705810546875	0.0821380615234375	1.5492370518572638
460.0	200.0	-2.037384033203125	0.1002044677734375	2.039846718288605
460.0	220.0	-2.57366943359375	0.292877197265625	2.5902801790719363
460.0	240.0	-2.18609619140625	0.16021728515625	2.1919594285806823
460.0	260.0	-1.16094970703125	-0.8314208984375	1.427958309130405
460.0	280.0	-0.8072509765625	-0.90802001953125	1.2149709852628752
460.0	300.0	-0.7276611328125	-0.9361572265625	1.1856985607864938
460.0	320.0	-0.74114990234375	-0.93487548828125	1.1930194283134101
460.0	340.0	-0.75787353515625	-0.864166259765625	1.149415338251383
460.0	360.0	-0.878570556640625	-0.58294677734375	1.0543780954720565
460.0	380.0	-0.926239013671875	-0.30767822265625	0.9760044052896262
460.0	400.0	-1.253326416015625	-0.151763916015625	1.2624814419574528
460.0	420.0	-1.177093505859375	0.02911376953125	1.1774534950955104
460.0	440.0	-1.058319091796875	-0.1187744140625	1.0649632207253228
460.0	460.0	-0.99298095703125	-0.27435302734375	1.0301848206217066
460.0	480.0	-0.958221435546875	-0.275177001953125	0.9969507018631484
460.0	500.0	-0.91253662109375	-0.3707275390625	0.9849680162606985
460.0	520.0	-0.909698486328125	-0.612060546875	1.0964348813625941
460.0	540.0	-0.54052734375	-0.7227783203125	0.9025399213636977
460.0	560.0	-0.187896728515625	-0.7314453125	0.7551936346163791
460.0	580.0	0.163726806640625	-0.568359375	0.5914717629465731
460.0	600.0	0.0323486328125	-0.6015625	0.602431635499903
460.0	620.0	-0.905517578125	-0.928466796875	1.2969243143656024
460.0	640.0	-1.488555908203125	-1.3197021484375	1.98932462218638
460.0	660.0	-1.8970947265625	-1.7109375	2.55465761511352
460.0	680.0	-2.06988525390625	-1.715576171875	2.688424550892924
460.0	700.0	-1.1571044921875	-0.85595703125	1.4392891457892698
460.0	720.0	-0.3834228515625	0.1202392578125	0.40183399833714883
460.0	740.0	-0.33892822265625	0.2161865234375	0.4020061604365253
460.0	760.0	-1.31353759765625	0.7685546875	1.521859825389571
460.0	780.0	-1.91143798828125	0.81298828125	2.0771483164411975
460.0	800.0	-2.506591796875	0.8590087890625	2.649697819723537
480.0	0.0	0.326690673828125	0.2558882236480713	0.4149766009885855
480.0	20.0	0.018035888671875	0.32538414001464844	0.3258836170372125
480.0	40.0	-0.003662109375	0.3403282165527344	0.3403479190872765
480.0	60.0	0.14666748046875	0.5655479431152344	0.5842566437696054
480.0	80.0	0.063568115234375	0.6177597045898438	0.6210217048456372
480.0	100.0	0.093780517578125	0.49053192138671875	0.49941601033263544
480.0	120.0	-0.2689208984375	0.3378143310546875	0.4317834780099375
480.0	140.0	-0.608856201171875	0.2889862060546875	0.6739576403568173
480.0	160.0	-1.051605224609375	0.2648773193359375	1.0844508023531203
480.0	180.0	-1.32257080078125	0.1534576416015625	1.3314438669523663
480.0	200.0	-1.750091552734375	0.046905517578125	1.750720014888585
480.0	220.0	-2.36639404296875	0.184234619140625	2.3735549628116637
480.0	240.0	-2.145233154296875	0.14813232421875	2.1503414779455308
480.0	260.0	-1.47607421875	-0.70318603515625	1.635012446220881
480.0	280.0	-1.095733642578125	-0.736846923828125	1.3204452296981108
480.0	300.0	-1.007904052734375	-0.762054443359375	1.2635654134876217
480.0	320.0	-0.938812255859375	-0.775054931640625	1.2174065051626028
480.0	340.0	-0.824462890625	-0.73333740234375	1.1034141578274268
480.0	360.0	-0.71624755859375	-0.482330322265625	0.863512075751329
480.0	380.0	-0.5557861328125	-0.137481689453125	0.5725377195971977
480.0	400.0	-0.983978271484375	0.16259765625	0.9973220325308028
480.0	420.0	-0.896453857421875	0.35260009765625	0.9633049088184678
480.0	440.0	-0.8724365234375	0.224151611328125	0.900771576088359
480.0	460.0	-0.73553466796875	0.084503173828125	0.7403729021046932
480.0	480.0	-0.520660400390625	0.022247314453125	0.5211354867357453
480.0	500.0	-0.35986328125	-0.1292724609375	0.38237802022194484
480.0	520.0	-0.127349853515625	-0.3541259765625	0.3763285698253528
480.0	540.0	0.056549072265625	-0.40673828125	0.4106504925216905
480.0	560.0	0.23931884765625	-0.4444580078125	0.5047934543475893
480.0	580.0	0.269683837890625	-0.355712890625	0.4463866406784707
480.0	600.0	-0.237884521484375	-0.46923828125	0.5260927771337525
480.0	620.0	-0.977935791015625	-0.6826171875	1.1926125255168865
480.0	640.0	-1.485931396484375	-1.07763671875	1.83556340469521
480.0	660.0	-1.258392333984375	-0.44482421875	1.3346984123078856
480.0	680.0	-1.070556640625	1.5423583984375	1.8774879360509817
480.0	700.0	-1.086883544921875	3.5982666015625	3.758834709872474
480.0	720.0	0.4913330078125	0.587646484375	0.7659872813332969
480.0	740.0	-0.1866455078125	0.494384765625	0.5284437927241384
480.0	760.0	-0.358154296875	0.8828125	0.9526974391307429
480.0	780.0	-0.541961669921875	0.869384765625	1.0244766089888746
480.0	800.0	-0.714996337890625	0.8717041015625	1.1274252985798616
500.0	0.0	-0.144561767578125	0.37585020065307617	0.40269278361583466
500.0	20.0	-0.32708740234375	0.4023151397705078	0.518501340847394
500.0	40.0	-0.4547119140625	0.39093017578125	0.5996576749502515
500.0	60.0	-0.507293701171875	0.4078330993652344	0.650903015960529
500.0	80.0	-0.590911865234375	0.43196868896484375	0.7319656964098619
500.0	100.0	-0.645538330078125	0.4215087890625	0.7709665329033352
500.0	120.0	-0.4342041015625	0.4105072021484375	0.5975360782659369
500.0	140.0	-0.0667724609375	0.5183258056640625	0.5226090339411953
500.0	160.0	0.360992431640625	0.6442108154296875	0.7384599585748669
500.0	180.0	-0.43536376953125	0.3443145751953125	0.5550622834532967
500.0	200.0	-0.687591552734375	0.1190185546875	0.6978162793684096
500.0	220.0	-1.104644775390625	0.2288818359375	1.1281076963747412
500.0	240.0	-1.484100341796875	0.2609710693359375	1.5068708383773122
500.0	260.0	-1.41015625	-0.46905517578125	1.4861202533244884
500.0	280.0	-1.148834228515625	-0.5115966796875	1.2575974106511056
500.0	300.0	-1.11248779296875	-0.57452392578125	1.2520810000952733
500.0	320.0	-1.000701904296875	-0.6585693359375	1.1979640526746
500.0	340.0	-0.85272216796875	-0.780181884765625	1.1557763058056554
500.0	360.0	-0.519805908203125	-0.60003662109375	0.7938779055097075
500.0	380.0	-0.121490478515625	-0.117340087890625	0.1689042113037302
500.0	400.0	-0.7919921875	0.29266357421875	0.8443361846655211
500.0	420.0	-0.83636474609375	0.59423828125	1.0259752060412655
500.0	440.0	-0.740966796875	0.4783935546875	0.8819819653698933
500.0	460.0	-0.53521728515625	0.435546875	0.6900424788752445
500.0	480.0	-0.104766845703125	0.3914794921875	0.40525582631464446
500.0	500.0	0.203033447265625	0.20361328125	0.2875429515915056
500.0	520.0	1.716522216796875	0.481201171875	1.7826954559237345
500.0	540.0	1.3973388671875	0.4281005859375	1.4614465510010541
500.0	560.0	1.210174560546875	0.1927490234375	1.2254283549155096
500.0	580.0	0.53240966796875	0.138916015625	0.5502342355249443
500.0	600.0	0.13470458984375	0.07275390625	0.15309623574603887
500.0	620.0	0.287841796875	0.322265625	0.4320972495687393
500.0	640.0	2.402587890625	-1.2467041015625	2.7067877066793855
500.0	660.0	3.243804931640625	-2.3958740234375	4.032676874077396
500.0	680.0	2.252777099609375	-0.48583984375	2.3045704619949143
500.0	700.0	1.110565185546875	1.4393310546875	1.81797384918942
500.0	720.0	2.08721923828125	0.222412109375	2.0990358012782915
500.0	740.0	0.25079345703125	0.8135986328125	0.8513754127316895
500.0	760.0	-0.22271728515625	1.095947265625	1.1183485137193525
500.0	780.0	-0.463897705078125	1.081298828125	1.1766087865052042
500.0	800.0	-0.63623046875	1.081298828125	1.2545901183535375
520.0	0.0	-0.90087890625	0.6149752140045166	1.0907691403620188
520.0	20.0	-0.704345703125	0.5451679229736328	0.8906800400536858
520.0	40.0	-0.6715087890625	0.5108222961425781	0.843720019926374
520.0	60.0	-0.63232421875	0.5421371459960938	0.8329145230373809
520.0	80.0	-0.7198486328125	0.4801788330078125	0.8653055910086159
520.0	100.0	-0.75469970703125	0.47270965576171875	0.8905201100724325
520.0	120.0	-0.60040283203125	0.5497970581054688	0.8141009555408798
520.0	140.0	0.1396484375	0.7592620849609375	0.7719977977659142
520.0	160.0	1.2333984375	1.1165771484375	1.6637356262460272
520.0	180.0	0.7100830078125	0.6071319580078125	0.93425215676414
520.0	200.0	0.45111083984375	0.394195556640625	0.5990752262443721
520.0	220.0	0.31707763671875	0.504547119140625	0.5959077303914186
520.0	240.0	-0.04522705078125	0.551513671875	0.5533649938218128
520.0	260.0	-0.718017578125	0.005279541015625	0.7180369879399153
520.0	280.0	-0.754638671875	-0.249053955078125	0.7946743972403544
520.0	300.0	-0.81719970703125	-0.3099365234375	0.874000005567783
520.0	320.0	-0.8282470703125	-0.50927734375	0.9722945141973676
520.0	340.0	-0.53216552734375	-0.701904296875	0.8808347123408794
520.0	360.0	0.36004638671875	-0.572723388671875	0.6764949966710938
520.0	380.0	0.628173828125	-0.50732421875	0.8074529220155903
520.0	400.0	0.17816162109375	0.312347412109375	0.35958652516769407
520.0	420.0	-0.10577392578125	0.80224609375	0.8091890497975804
520.0	440.0	-0.35272216796875	0.849212646484375	0.9195515465299219
520.0	460.0	-0.1075439453125	0.939178466796875	0.9453157634718183
520.0	480.0	0.2471923828125	0.842254638671875	0.8777795568847638
520.0	500.0	1.0247802734375	0.7620849609375	1.277085782754529
520.0	520.0	5.90032958984375	4.7655029296875	7.584451690244053
520.0	540.0	6.3829345703125	4.5550537109375	7.841579435191351
520.0	560.0	8.0721435546875	4.059814453125	9.035573858991226
520.0	580.0	1.5904541015625	0.70263671875	1.7387474249334622
520.0	600.0	1.697998046875	0.776611328125	1.867169655431287
520.0	620.0	1.38470458984375	1.0325927734375	1.7273258629713433
520.0	640.0	1.09844970703125	1.3157958984375	1.71403343176905
520.0	660.0	0.85357666015625	1.68310546875	1.8871770276525877
520.0	680.0	0.82366943359375	1.6341552734375	1.8299985774694578
520.0	700.0	1.41119384765625	0.920654296875	1.6849547204649897
520.0	720.0	3.75927734375	-2.126953125	4.3192702790146535
520.0	740.0	0.3360595703125	1.0980224609375	1.1482984627360022
520.0	760.0	-0.19549560546875	1.278564453125	1.2934239801984588
520.0	780.0	-0.4466552734375	1.2574462890625	1.3344182639512172
520.0	800.0	-0.62005615234375	1.2557373046875	1.4004805641076077
540.0	0.0	-1.56719970703125	0.7650902271270752	1.7439833649906742
540.0	20.0	-1.1488037109375	0.6403102874755859	1.315198551744503
540.0	40.0	-0.92376708984375	0.5984840393066406	1.1006946813640845
540.0	60.0	-0.80023193359375	0.5670852661132812	0.9807939878414645
540.0	80.0	-0.830322265625	0.491485595703125	0.9648798658777624
540.0	100.0	-0.8994140625	0.4001312255859375	0.9844037045397881
540.0	120.0	-0.8697509765625	0.39875030517578125	0.9568012160889017
540.0	140.0	-0.64306640625	0.611663818359375	0.8875060729579604
540.0	160.0	0.18914794921875	1.06536865234375	1.0820292565778418
540.0	180.0	0.3734130859375	0.6775054931640625	0.7735961646859725
540.0	200.0	0.36175537109375	0.5022125244140625	0.6189380972225915
540.0	220.0	0.40606689453125	0.59259033203125	0.7183687245775392
540.0	240.0	0.4251708984375	0.7589111328125	0.8698944765802936
540.0	260.0	-0.0787353515625	0.504241943359375	0.5103520285337462
540.0	280.0	-0.4876708984375	0.048004150390625	0.49002786006263377
540.0	300.0	-0.66510009765625	-0.114715576171875	0.6749205903799339
540.0	320.0	-0.8560791015625	-0.34521484375	0.9230626828538754
540.0	340.0	-0.5875244140625	-0.6083984375	0.8457739626353635
540.0	360.0	0.80828857421875	-0.700469970703125	1.0695740269235303
540.0	380.0	1.95550537109375	-2.246795654296875	2.9786057088080367
540.0	400.0	2.078125	-0.172882080078125	2.085303749873658
540.0	420.0	1.76763916015625	0.918304443359375	1.9919415782626417
540.0	440.0	1.39349365234375	1.096710205078125	1.7733013937412971
540.0	460.0	2.24273681640625	1.83648681640625	2.8987156215293015
540.0	480.0	2.7308349609375	2.08856201171875	3.4379573674891883
540.0	500.0	3.99041748046875	5.350189208984375	6.674425536356176
540.0	520.0	4.65234375	5.8743896484375	7.4935142696757255
540.0	540.0	2.66265869140625	2.1717529296875	3.43602416966579
540.0	560.0	2.35162353515625	1.0660400390625	2.5819710718722537
540.0	580.0	2.02557373046875	1.051025390625	2.282017377081849
540.0	600.0	1.78863525390625	1.1123046875	2.1062853057814244
540.0	620.0	1.4805908203125	1.2325439453125	1.9264770318693512
540.0	640.0	3.5518798828125	-2.8597412109375	4.5600406243215
540.0	660.0	6.6490478515625	-8.82177734375	11.046881588714015
540.0	680.0	6.2066650390625	-6.828369140625	9.227638702710488
540.0	700.0	6.04010009765625	-6.1278076171875	8.604233573245684
540.0	720.0	5.82745361328125	-4.6676025390625	7.466306253938917
540.0	740.0	5.0985107421875	3.6187744140625	6.25222680715237
540.0	760.0	-0.18414306640625	1.4476318359375	1.4592966118391675
540.0	780.0	-0.41168212890625	1.4298095703125	1.4878970336075001
540.0	800.0	-0.58197021484375	1.430908203125	1.544728978408736
560.0	0.0	-1.8343505859375	0.7506413459777832	1.9819950813310783
560.0	20.0	-1.496337890625	0.6325473785400391	1.6245440187997215
560.0	40.0	-1.23980712890625	0.6029777526855469	1.378660178260209
560.0	60.0	-1.13653564453125	0.4668312072753906	1.2286759733047043
560.0	80.0	-1.13421630859375	0.276458740234375	1.1674228324527538
560.0	100.0	-1.21771240234375	0.14475250244140625	1.2262857667708764
560.0	120.0	-1.28265380859375	-0.046722412109375	1.2835044902505681
560.0	140.0	-1.24237060546875	-0.149078369140625	1.2512829741822658
560.0	160.0	-1.19671630859375	-0.3500518798828125	1.2468625593319187
560.0	180.0	-1.21337890625	-0.163665771484375	1.2243671242270522
560.0	200.0	-1.29266357421875	-0.264251708984375	1.31939686289348
560.0	220.0	-1.4241943359375	-0.1634979248046875	1.4335484218999706
560.0	240.0	-1.5242919921875	0.0092010498046875	1.5243197619805517
560.0	260.0	-1.60638427734375	0.033660888671875	1.6067369112345002
560.0	280.0	-1.67181396484375	0.04449462890625	1.6724059629910688
560.0	300.0	-1.7320556640625	0.11920166015625	1.7361526025079115
560.0	320.0	-1.833251953125	-0.0943603515625	1.835678784423796
560.0	340.0	-1.9088134765625	-0.340057373046875	1.9388676863752614
560.0	360.0	-1.68603515625	-0.468292236328125	1.7498606135107329
560.0	380.0	-0.94915771484375	-1.028472900390625	1.399520230109345
560.0	400.0	1.1700439453125	0.668304443359375	1.3474545123959936
560.0	420.0	2.76458740234375	0.919891357421875	2.913613497816281
560.0	440.0	2.495361328125	1.425140380859375	2.8736480757145206
560.0	460.0	2.45269775390625	2.769195556640625	3.6992121192133527
560.0	480.0	2.65692138671875	4.54754638671875	5.266821564716451
560.0	500.0	3.0572509765625	5.580718994140625	6.363270230412528
560.0	520.0	3.2615966796875	5.267578125	6.195594580339085
560.0	540.0	2.12646484375	3.9639892578125	4.498340090273034
560.0	560.0	1.533935546875	4.2039794921875	4.475086796107957
560.0	580.0	1.3160400390625	4.1793212890625	4.381630726296622
560.0	600.0	1.21136474609375	4.2965087890625	4.464010788805297
560.0	620.0	1.51458740234375	3.8699951171875	4.155819679244214
560.0	640.0	1.7294921875	4.3206787109375	4.653966883183858
560.0	660.0	4.53778076171875	2.3701171875	5.119463812149443
560.0	680.0	4.818603515625	2.994384765625	5.673207202755836
560.0	700.0	5.30828857421875	3.2210693359375	6.209123549592018
560.0	720.0	5.326904296875	3.3175048828125	6.275487872313205
560.0	740.0	4.4732666015625	1.67578125	4.776856381189001
560.0	760.0	-1.20556640625	0.48291015625	1.298688792162287
560.0	780.0	-1.28106689453125	0.5079345703125	1.3780892264227613
560.0	800.0	-0.4383544921875	1.5234375	1.5852496576966075
580.0	0.0	-1.60736083984375	0.6267812252044678	1.7252430477274845
580.0	20.0	-1.52764892578125	0.5507640838623047	1.6239003406962174
580.0	40.0	-1.4879150390625	0.5333747863769531	1.5806264031108115
580.0	60.0	-1.42523193359375	0.3446006774902344	1.4663000004985705
580.0	80.0	-1.330810546875	0.2308502197265625	1.3506844693049294
580.0	100.0	-1.3590087890625	0.07686614990234375	1.361180845350805
580.0	120.0	-1.3726806640625	0.0155487060546875	1.372768723329258
580.0	140.0	-1.35101318359375	-0.0032196044921875	1.351017019913963
580.0	160.0	-1.30419921875	-0.2750701904296875	1.3328912978375749
580.0	180.0	-1.27008056640625	-0.4294891357421875	1.340733218385892
580.0	200.0	-1.33837890625	-0.3355712890625	1.379806575842431
580.0	220.0	-1.4556884765625	-0.2465362548828125	1.4764176461179592
580.0	240.0	-1.51959228515625	-0.1047210693359375	1.5231963811240021
580.0	260.0	-1.5872802734375	0.004302978515625	1.587286105926695
580.0	280.0	-1.6112060546875	0.072357177734375	1.6128299699073498
580.0	300.0	-1.60076904296875	0.35919189453125	1.6405731760650106
580.0	320.0	-1.7216796875	0.1162109375	1.7255972671352742
580.0	340.0	-1.86175537109375	-0.344696044921875	1.8933960032653523
580.0	360.0	-1.8592529296875	-0.41790771484375	1.9056411820375516
580.0	380.0	-1.4547119140625	0.454254150390625	1.5239860846026418
580.0	400.0	-0.77587890625	2.23724365234375	2.367962676461793
580.0	420.0	0.2984619140625	5.55352783203125	5.561542132834343
580.0	440.0	1.1458740234375	8.12982177734375	8.210178402992321
580.0	460.0	1.40869140625	8.21185302734375	8.331803023399996
580.0	480.0	1.915283203125	5.776947021484375	6.086166826271684
580.0	500.0	2.48065185546875	3.794097900390625	4.533079803598112
580.0	520.0	2.3555908203125	4.4288330078125	5.016310389502431
580.0	540.0	1.88873291015625	4.2523193359375	4.652905730905714
580.0	560.0	1.50189208984375	4.380126953125	4.630463473025927
580.0	580.0	1.30615234375	4.3736572265625	4.5645275199680855
580.0	600.0	1.196044921875	4.4814453125	4.63830524481423
580.0	620.0	1.48443603515625	4.0518798828125	4.315238223691833
580.0	640.0	1.6807861328125	4.6304931640625	4.9261048473093165
580.0	660.0	4.475830078125	3.2655029296875	5.5404480208775615
580.0	680.0	4.81976318359375	3.7496337890625	6.10654326915031
580.0	700.0	5.31072998046875	4.2408447265625	6.796220782189361
580.0	720.0	5.33056640625	4.1175537109375	6.735665280719954
580.0	740.0	4.42572021484375	2.0540771484375	4.8791630790341225
580.0	760.0	-1.091064453125	1.1837158203125	1.609846198905675
580.0	780.0	-0.92431640625	1.5576171875	1.8112239291866494
580.0	800.0	-0.7279052734375	1.6429443359375	1.7969730599225004
600.0	0.0	-1.8671875	0.4997682571411133	1.932914243054284
600.0	20.0	-1.7589111328125	0.4223461151123047	1.8089070219561336
600.0	40.0	-1.8236083984375	0.4028511047363281	1.8675750596533098
600.0	60.0	-1.74273681640625	0.2947196960449219	1.7674816294645335
600.0	80.0	-1.5341796875	0.21698760986328125	1.5494485910709581
600.0	100.0	-1.5526123046875	0.01108551025390625	1.5526518789492447
600.0	120.0	-1.50970458984375	0.03821563720703125	1.5101881947368099
600.0	140.0	-1.4881591796875	0.16583251953125	1.4973704179735405
600.0	160.0	-1.4586181640625	0.1485595703125	1.4661640066733643
600.0	180.0	-1.41180419921875	-0.1932373046875	1.4249672813277454
600.0	200.0	-1.41204833984375	-0.4977569580078125	1.4972115759974212
600.0	220.0	-1.5184326171875	-0.2654571533203125	1.541462005106777
600.0	240.0	-1.578369140625	-0.13751220703125	1.584348052405123
600.0	260.0	-1.62548828125	-0.057769775390625	1.6265145248136466
600.0	280.0	-1.6513671875	0.12335205078125	1.6559677884498842
600.0	300.0	-1.64727783203125	0.29278564453125	1.6730952422217793
600.0	320.0	-1.75054931640625	-0.17950439453125	1.7597285974906527
600.0	340.0	-1.90325927734375	-0.81866455078125	2.0718608842055297
600.0	360.0	-1.81195068359375	-0.374664306640625	1.8502806874759186
600.0	380.0	-1.29107666015625	1.236663818359375	1.7877965046501814
600.0	400.0	-0.22015380859375	4.37005615234375	4.37559807044429
600.0	420.0	0.6083984375	6.441375732421875	6.4700440481488135
600.0	440.0	1.1343994140625	7.716583251953125	7.799520441344378
600.0	460.0	1.2979736328125	7.672149658203125	7.781170601480397
600.0	480.0	1.59674072265625	7.224090576171875	7.398450215289963
600.0	500.0	2.2889404296875	3.647796630859375	4.306468222426238
600.0	520.0	2.19952392578125	4.39599609375	4.915555630480589
600.0	540.0	1.82830810546875	4.42236328125	4.78539523131277
600.0	560.0	1.47369384765625	4.5462646484375	4.779152206223655
600.0	580.0	1.279296875	4.5374755859375	4.714370073229681
600.0	600.0	1.20330810546875	4.6844482421875	4.836528272471934
600.0	620.0	1.5938720703125	4.3900146484375	4.6704022085916845
600.0	640.0	2.017333984375	5.1307373046875	5.5130845897941985
600.0	660.0	4.82720947265625	4.687255859375	6.728470761186935
600.0	680.0	5.0533447265625	4.753173828125	6.937503467808106
600.0	700.0	5.349853515625	4.7274169921875	7.139285962662393
600.0	720.0	5.33038330078125	4.3143310546875	6.857582561128124
600.0	740.0	4.64068603515625	2.94140625	5.4943459669403145
600.0	760.0	-0.47174072265625	2.357421875	2.404158315531811
600.0	780.0	-0.9425048828125	1.873046875	2.0968118776067324
600.0	800.0	-0.747802734375	1.8878173828125	2.0305327873215355
620.0	0.0	-2.01995849609375	0.4303464889526367	2.06529185019822
620.0	20.0	-1.91748046875	0.37100982666015625	1.953043686023464
620.0	40.0	-2.0533447265625	0.34148406982421875	2.0815465250735423
620.0	60.0	-2.092529296875	0.22470855712890625	2.104560000077721
620.0	80.0	-1.8828125	0.2185821533203125	1.8954580100615246
620.0	100.0	-1.7259521484375	0.007080078125	1.7259666700728256
620.0	120.0	-1.587646484375	-0.05881500244140625	1.5887355235722778
620.0	140.0	-1.53948974609375	0.0762786865234375	1.5413783170738908
620.0	160.0	-1.527587890625	0.100860595703125	1.5309139830015683
620.0	180.0	-1.51800537109375	0.087860107421875	1.5205458576266804
620.0	200.0	-1.5184326171875	-0.3018798828125	1.5481502112475294
620.0	220.0	-1.61932373046875	-0.2402191162109375	1.6370444611715325
620.0	240.0	-1.6859130859375	-0.1631317138671875	1.6937871440663819
620.0	260.0	-1.74664306640625	-0.16693115234375	1.7546019523093663
620.0	280.0	-1.7896728515625	-0.04364013671875	1.7902048422324974
620.0	300.0	-1.7860107421875	0.103729248046875	1.7890204381475117
620.0	320.0	-1.87908935546875	-0.42999267578125	1.9276593337676347
620.0	340.0	-1.98236083984375	-0.747894287109375	2.118749717176821
620.0	360.0	-1.82403564453125	0.180206298828125	1.8329158034830362
620.0	380.0	-1.17767333984375	2.353363037109375	2.6315835688443174
620.0	400.0	-0.17059326171875	5.07476806640625	5.077634585981988
620.0	420.0	0.484130859375	6.4964599609375	6.514474246864688
620.0	440.0	0.9588623046875	7.47869873046875	7.539917215756783
620.0	460.0	1.2052001953125	7.665679931640625	7.759842545125456
620.0	480.0	1.486083984375	7.207000732421875	7.358621145686556
620.0	500.0	2.1722412109375	3.594024658203125	4.199481530173374
620.0	520.0	2.090087890625	4.441162109375	4.908399766959234
620.0	540.0	1.7811279296875	4.607421875	4.939711837358673
620.0	560.0	1.4752197265625	4.7255859375	4.950498529879278
620.0	580.0	1.3388671875	4.744384765625	4.929680735104328
620.0	600.0	1.35882568359375	4.9158935546875	5.100236923850903
620.0	620.0	1.88995361328125	4.7769775390625	5.137259879455435
620.0	640.0	2.581298828125	5.6610107421875	6.221747846324356
620.0	660.0	5.02386474609375	5.4302978515625	7.397793707838028
620.0	680.0	5.05401611328125	4.92626953125	7.057705743924764
620.0	700.0	5.34637451171875	4.935302734375	7.276052054478806
620.0	720.0	5.33111572265625	4.5771484375	7.026455910860137
620.0	740.0	4.6585693359375	3.3121337890625	5.715986222375512
620.0	760.0	-0.20062255859375	2.868408203125	2.875415627482659
620.0	780.0	-1.0496826171875	2.0455322265625	2.299138031248089
620.0	800.0	-0.87579345703125	2.05615234375	2.2348996935181153
