# Supplementary material for: Real-time emotion detection by quantitative facial motion analysis
Source: PLoS One. 2023 Mar 10;18(3):e0282730. doi: 10.1371/journal.pone.0282730 (PMC10004542; doi:10.1371/journal.pone.0282730)
Supplement: S1 Dataset — Data from each participant is organized into folders by Study ID and subsequently by emotions. The data files (.csv) contain the pixel displacement results after DISC-processing of videos. (ZIP) [file pone.0282730.s004.zip › S1_Dataset/1/sad/result/103900_cropped_result.csv]

pos_x	pos_y	disp_x	disp_y	disp_xy_indi
0.0	0.0	2.0340723991394043	1.110647201538086	2.3175391541946198
0.0	20.0	1.7067766189575195	1.1546134948730469	2.060635520795226
0.0	40.0	1.5774412155151367	0.9680023193359375	1.8507699151017196
0.0	60.0	1.5254244804382324	0.6297378540039062	1.6502998546584486
0.0	80.0	1.387195110321045	0.5780181884765625	1.502802482134077
0.0	100.0	1.287217140197754	0.40734100341796875	1.3501313488266398
0.0	120.0	1.249715805053711	0.2263641357421875	1.270051304220169
0.0	140.0	1.3462977409362793	-0.099365234375	1.3499596501571918
0.0	160.0	1.4533085823059082	-0.0711822509765625	1.4550507717114545
0.0	180.0	1.6497225761413574	0.0182037353515625	1.649823006934752
0.0	200.0	2.525383710861206	-0.454132080078125	2.5658914305245264
0.0	220.0	2.468759059906006	-0.273956298828125	2.4839129110207527
0.0	240.0	2.1571247577667236	0.2169647216796875	2.168008512673253
0.0	260.0	1.9154253005981445	0.477874755859375	1.9741373722360736
0.0	280.0	1.9853301048278809	-0.009735107421875	1.9853539728351717
0.0	300.0	2.062490463256836	-0.862579345703125	2.235600599091669
0.0	320.0	2.1435256004333496	-1.2196044921875	2.4661989208247337
0.0	340.0	2.106997489929199	-1.06256103515625	2.3597615082885532
0.0	360.0	2.0352039337158203	-0.12841796875	2.0392513887478967
0.0	380.0	1.9835968017578125	0.544586181640625	2.0569954742725463
0.0	400.0	2.0024471282958984	0.997772216796875	2.2372625903617664
0.0	420.0	2.0030341148376465	0.93829345703125	2.2119087405928592
0.0	440.0	1.986630916595459	0.93182373046875	2.194310338907788
0.0	460.0	1.983445167541504	0.741455078125	2.117500971787521
0.0	480.0	1.9801044464111328	0.664642333984375	2.088674950972826
0.0	500.0	2.035928249359131	0.94720458984375	2.245484440284457
0.0	520.0	2.6155128479003906	2.2813720703125	3.4706722663965195
0.0	540.0	3.1737632751464844	2.6943359375	4.16319822621654
0.0	560.0	3.3112845420837402	2.8876953125	4.393562283213611
0.0	580.0	3.207064628601074	2.900634765625	4.324227743259661
0.0	600.0	3.112877130508423	2.8544921875	4.223521004818242
0.0	620.0	3.0653133392333984	2.8653564453125	4.195999693324118
0.0	640.0	3.0447146892547607	2.7921142578125	4.1311244919081735
0.0	660.0	3.036007881164551	2.7156982421875	4.073372165308927
0.0	680.0	2.956235885620117	2.658447265625	3.9757606159749104
0.0	700.0	2.7812819480895996	2.55517578125	3.776831019234992
0.0	720.0	2.5904176235198975	2.533203125	3.6231728549369873
0.0	740.0	2.3060739040374756	2.4249267578125	3.3463781363793434
0.0	760.0	2.023746967315674	2.2398681640625	3.0187019031530924
0.0	780.0	-0.6138997077941895	-2.4320068359375	2.5082922679138733
0.0	800.0	-1.6295652389526367	-6.720703125	6.915441660688602
20.0	0.0	1.7384719848632812	1.0699758529663086	2.041355718165126
20.0	20.0	1.680999755859375	0.6225013732910156	1.7925591033348047
20.0	40.0	1.8482074737548828	0.11339187622070312	1.8516826357765137
20.0	60.0	1.7663612365722656	-0.054195404052734375	1.7671924512869397
20.0	80.0	1.6940383911132812	-0.1974029541015625	1.7055010984615924
20.0	100.0	1.4911575317382812	-0.2761077880859375	1.5165046307550505
20.0	120.0	1.323699951171875	-0.1591339111328125	1.3332310986490115
20.0	140.0	1.2096900939941406	-0.047943115234375	1.2106397754104767
20.0	160.0	0.9704971313476562	0.4402008056640625	1.0656647837201527
20.0	180.0	1.4398880004882812	0.281158447265625	1.467081295095455
20.0	200.0	2.1891632080078125	-0.09478759765625	2.1912143299925044
20.0	220.0	2.0628833770751953	0.281280517578125	2.0819717954338817
20.0	240.0	1.9203872680664062	0.7268218994140625	2.0533283548471783
20.0	260.0	1.747772216796875	1.03759765625	2.032564050174694
20.0	280.0	1.843505859375	0.9915771484375	2.093260398243229
20.0	300.0	2.0068397521972656	0.075225830078125	2.0082491669387355
20.0	320.0	2.1236534118652344	-0.666717529296875	2.225851764515908
20.0	340.0	2.097797393798828	-0.53814697265625	2.16572299004472
20.0	360.0	2.0744152069091797	-0.157745361328125	2.080404299571743
20.0	380.0	1.9964866638183594	0.176727294921875	2.0042932758393834
20.0	400.0	1.9767875671386719	0.571929931640625	2.057861251955651
20.0	420.0	1.9663352966308594	0.75128173828125	2.1049700114375183
20.0	440.0	1.9322891235351562	0.714935302734375	2.0603091379761813
20.0	460.0	1.9251441955566406	0.6171875	2.021657880018693
20.0	480.0	1.9263114929199219	0.51885986328125	1.9949665474587828
20.0	500.0	1.9776020050048828	0.73468017578125	2.1096598424592767
20.0	520.0	2.584169387817383	2.3709716796875	3.507055478718954
20.0	540.0	3.1661815643310547	2.8365478515625	4.2509657035212225
20.0	560.0	3.3129711151123047	3.05029296875	4.503339294875987
20.0	580.0	3.196859359741211	3.0318603515625	4.405914996608726
20.0	600.0	3.0860042572021484	3.006103515625	4.308141202667662
20.0	620.0	2.812267303466797	3.0894775390625	4.177764815127833
20.0	640.0	2.489858627319336	3.010498046875	3.9067242639166024
20.0	660.0	2.3840503692626953	2.9364013671875	3.782347042829652
20.0	680.0	2.2711963653564453	2.875732421875	3.664446737535065
20.0	700.0	2.204378128051758	2.709228515625	3.4927356157185176
20.0	720.0	2.253847122192383	2.602294921875	3.4426393523910255
20.0	740.0	2.1856956481933594	2.5076904296875	3.3265262298195797
20.0	760.0	1.9845733642578125	2.3236083984375	3.055762986131427
20.0	780.0	-0.43462371826171875	-2.966552734375	2.9982216232799455
20.0	800.0	-1.8487586975097656	-10.947998046875	11.102998241736184
40.0	0.0	2.251628875732422	-0.22224974632263184	2.2625710030344957
40.0	20.0	2.1051101684570312	-0.284820556640625	2.124290839510039
40.0	40.0	2.0138587951660156	-0.3585472106933594	2.0455276456610174
40.0	60.0	1.6645011901855469	-0.32696533203125	1.6963108619823808
40.0	80.0	1.5225715637207031	-0.41876983642578125	1.579111250846812
40.0	100.0	1.3350448608398438	-0.44805145263671875	1.408224017926392
40.0	120.0	1.1592216491699219	-0.28536224365234375	1.193828480983149
40.0	140.0	1.0118026733398438	-0.015960693359375	1.0119285515836416
40.0	160.0	0.97576904296875	0.5166473388671875	1.104105836400975
40.0	180.0	1.3587188720703125	0.45989990234375	1.4344423632533352
40.0	200.0	1.9007225036621094	0.3528594970703125	1.9331983500407481
40.0	220.0	1.8549957275390625	0.7375030517578125	1.9962264151494096
40.0	240.0	1.7975997924804688	1.158172607421875	2.1383939773830756
40.0	260.0	1.6666450500488281	1.54461669921875	2.2723438274956735
40.0	280.0	1.6790809631347656	1.91864013671875	2.5496064117800055
40.0	300.0	1.9672966003417969	0.70440673828125	2.089603973640082
40.0	320.0	2.3134002685546875	-1.0435791015625	2.5378885207524178
40.0	340.0	2.278850555419922	-1.16937255859375	2.561365267729259
40.0	360.0	2.0953025817871094	-0.550933837890625	2.1665227907817215
40.0	380.0	1.9665412902832031	-0.28448486328125	1.987011898259514
40.0	400.0	1.9437599182128906	0.25445556640625	1.9603444225253146
40.0	420.0	1.9058418273925781	0.3067626953125	1.9303720942539735
40.0	440.0	1.8488883972167969	0.2711181640625	1.8686608478393067
40.0	460.0	1.8373603820800781	0.244537353515625	1.8535618929245057
40.0	480.0	1.8455734252929688	0.20953369140625	1.8574298468534285
40.0	500.0	1.9078292846679688	0.493804931640625	1.9706993403229462
40.0	520.0	2.551532745361328	2.45654296875	3.541881238546287
40.0	540.0	3.1675567626953125	2.9893798828125	4.355434298512708
40.0	560.0	3.319599151611328	3.2149658203125	4.62122751583995
40.0	580.0	3.1950340270996094	3.17333984375	4.503146477548295
40.0	600.0	3.088977813720703	3.1650390625	4.422584787294599
40.0	620.0	2.8133811950683594	3.2437744140625	4.293854468666909
40.0	640.0	2.5129547119140625	3.111328125	3.999412967617511
40.0	660.0	2.419963836669922	3.02685546875	3.8753166321594925
40.0	680.0	2.303730010986328	2.968505859375	3.757552261867129
40.0	700.0	2.232402801513672	2.7991943359375	3.580378638992065
40.0	720.0	2.2689895629882812	2.720703125	3.542674008617575
40.0	740.0	2.1826019287109375	2.6397705078125	3.425221089671347
40.0	760.0	1.9822769165039062	2.4014892578125	3.1139319885143713
40.0	780.0	-0.28690338134765625	-3.07958984375	3.0929253395380996
40.0	800.0	-1.7097511291503906	-11.2774658203125	11.406335268259816
60.0	0.0	2.3207054138183594	-0.7373311519622803	2.4350217340672478
60.0	20.0	1.7984237670898438	-0.418701171875	1.8465207059123716
60.0	40.0	1.3676185607910156	-0.27425384521484375	1.3948461203427482
60.0	60.0	1.1686973571777344	-0.2711181640625	1.1997327083808467
60.0	80.0	1.0053787231445312	-0.269134521484375	1.0407784430926457
60.0	100.0	0.9047508239746094	-0.3252105712890625	0.9614239279115603
60.0	120.0	0.9791717529296875	-0.259063720703125	1.0128629389606196
60.0	140.0	0.8802680969238281	0.0779266357421875	0.8837106330807577
60.0	160.0	0.8356170654296875	0.7084197998046875	1.0954973723348844
60.0	180.0	1.1938934326171875	0.7040863037109375	1.386044390169298
60.0	200.0	1.5738334655761719	0.767303466796875	1.7509158710589172
60.0	220.0	1.5972671508789062	1.2843475341796875	2.0495879927024996
60.0	240.0	1.6694755554199219	1.654998779296875	2.350780634091323
60.0	260.0	1.2304191589355469	2.964385986328125	3.209597417529842
60.0	280.0	1.2999458312988281	2.756805419921875	3.047923110516705
60.0	300.0	1.5658073425292969	1.343292236328125	2.0630527540753953
60.0	320.0	2.0537261962890625	-0.313720703125	2.077549510575665
60.0	340.0	1.8670387268066406	-0.909027099609375	2.0765750348157406
60.0	360.0	1.5151329040527344	-0.705474853515625	1.6713235730660192
60.0	380.0	1.6015968322753906	-0.504364013671875	1.6791353344628803
60.0	400.0	1.7213897705078125	-0.211700439453125	1.7343586186465547
60.0	420.0	1.6683120727539062	-0.1806640625	1.678065754246668
60.0	440.0	1.6090965270996094	-0.155517578125	1.6165943679939905
60.0	460.0	1.5856361389160156	-0.141326904296875	1.5919218758829303
60.0	480.0	1.6724090576171875	-0.104278564453125	1.6756569085001898
60.0	500.0	1.7790756225585938	0.205596923828125	1.790916013069802
60.0	520.0	2.576690673828125	2.7542724609375	3.7716510466467534
60.0	540.0	3.1608734130859375	3.2320556640625	4.520763713041418
60.0	560.0	3.2809982299804688	3.414794921875	4.735585892326129
60.0	580.0	3.153064727783203	3.33642578125	4.59059409786797
60.0	600.0	3.051311492919922	3.3262939453125	4.513837971997644
60.0	620.0	2.7597427368164062	3.3773193359375	4.361475194278677
60.0	640.0	2.4610061645507812	3.24853515625	4.075479358719555
60.0	660.0	2.3906211853027344	3.17724609375	3.9761743412315167
60.0	680.0	2.284343719482422	3.1129150390625	3.8611483096561146
60.0	700.0	2.225788116455078	2.9483642578125	3.6941825260940884
60.0	720.0	2.26947021484375	2.871826171875	3.6603115465120117
60.0	740.0	2.1922988891601562	2.776123046875	3.5373766537935127
60.0	760.0	1.4020614624023438	1.186279296875	1.8365824006964793
60.0	780.0	-0.09167098999023438	-2.55859375	2.5602354477557046
60.0	800.0	-0.2548484802246094	-2.669921875	2.682057151977994
80.0	0.0	1.4311370849609375	-0.34036684036254883	1.471055043827006
80.0	20.0	0.95672607421875	-0.09929275512695312	0.9618647682032658
80.0	40.0	0.728118896484375	-0.0785369873046875	0.732342260007246
80.0	60.0	0.5657424926757812	-0.07214736938476562	0.5703243032943172
80.0	80.0	0.5522842407226562	-0.14235687255859375	0.5703361830668511
80.0	100.0	0.7279739379882812	-0.3625030517578125	0.8132370607171646
80.0	120.0	0.7790298461914062	-0.3231048583984375	0.8433766956572136
80.0	140.0	0.6253890991210938	0.1707000732421875	0.6482669514207718
80.0	160.0	0.522857666015625	0.950164794921875	1.084524447128895
80.0	180.0	0.7156219482421875	1.1548004150390625	1.358557606942133
80.0	200.0	0.5440292358398438	1.939788818359375	2.0146335818904
80.0	220.0	0.5269927978515625	2.5031585693359375	2.558031319633783
80.0	240.0	0.9284744262695312	2.9989776611328125	3.13941583295526
80.0	260.0	0.8276290893554688	3.787872314453125	3.8772343984014994
80.0	280.0	1.353240966796875	3.0316162109375	3.3199334277416446
80.0	300.0	2.1299362182617188	1.663360595703125	2.702479743717034
80.0	320.0	2.9074859619140625	0.22802734375	2.9164140803776513
80.0	340.0	2.1117324829101562	-0.518768310546875	2.1745194042375324
80.0	360.0	1.6149063110351562	-0.479156494140625	1.6844920122393907
80.0	380.0	1.801055908203125	-0.49676513671875	1.86830885710382
80.0	400.0	1.727325439453125	-0.33819580078125	1.7601220336806203
80.0	420.0	1.49676513671875	-0.33123779296875	1.5329789137452305
80.0	440.0	1.2345046997070312	-0.401458740234375	1.2981413535163722
80.0	460.0	0.9585113525390625	-0.265167236328125	0.994513788827565
80.0	480.0	0.9731063842773438	-0.313262939453125	1.0222865079595531
80.0	500.0	1.323211669921875	-0.136810302734375	1.3302654555958777
80.0	520.0	2.0688400268554688	0.0123291015625	2.0688767637209993
80.0	540.0	2.5484848022460938	0.0115966796875	2.5485111869990065
80.0	560.0	2.66876220703125	0.783447265625	2.7813811920866938
80.0	580.0	2.7580032348632812	1.810302734375	3.2990571128129815
80.0	600.0	2.7834091186523438	2.6990966796875	3.877175416214374
80.0	620.0	2.5447998046875	3.3555908203125	4.211412565791085
80.0	640.0	2.2239990234375	3.192626953125	3.8908917381586416
80.0	660.0	2.0404815673828125	3.190185546875	3.7869313236866553
80.0	680.0	1.8423080444335938	3.2288818359375	3.717496044521346
80.0	700.0	1.7035751342773438	3.129638671875	3.563257842848814
80.0	720.0	1.71820068359375	3.062744140625	3.511782348044195
80.0	740.0	1.739837646484375	2.3463134765625	2.920996741939829
80.0	760.0	0.6742630004882812	-2.255126953125	2.3537689284503496
80.0	780.0	-0.1247711181640625	-2.410888671875	2.414115162974441
80.0	800.0	-0.2610626220703125	-2.4312744140625	2.4452502876223488
100.0	0.0	0.70343017578125	-0.1039268970489502	0.7110659689015242
100.0	20.0	0.48102569580078125	-0.07855606079101562	0.4873979633806726
100.0	40.0	0.3841094970703125	-0.11426162719726562	0.4007440894004244
100.0	60.0	0.401153564453125	-0.23839569091796875	0.46664406963091604
100.0	80.0	0.6613311767578125	-0.4829559326171875	0.8189049750746483
100.0	100.0	0.89141845703125	-0.705108642578125	1.13657602621837
100.0	120.0	0.945037841796875	-0.6470565795898438	1.145329096643669
100.0	140.0	0.6496734619140625	0.014617919921875	0.6498378957080336
100.0	160.0	0.51751708984375	0.6435546875	0.8258247841301245
100.0	180.0	-0.23384857177734375	2.1128082275390625	2.1257101780061785
100.0	200.0	0.4119873046875	2.300872802734375	2.3374664048038016
100.0	220.0	1.2652969360351562	2.626739501953125	2.915602295832013
100.0	240.0	1.75396728515625	3.3848114013671875	3.8122630365996115
100.0	260.0	1.3596343994140625	3.7623291015625	4.000465718954998
100.0	280.0	2.1242141723632812	2.988311767578125	3.6663732857300437
100.0	300.0	2.3248367309570312	2.081695556640625	3.1206284969768987
100.0	320.0	2.3455657958984375	1.082489013671875	2.5833043505574365
100.0	340.0	1.5730133056640625	-0.050140380859375	1.5738122243739576
100.0	360.0	0.9425201416015625	-0.190155029296875	0.9615108696689418
100.0	380.0	1.9610595703125	-0.603515625	2.051824979849253
100.0	400.0	1.8764114379882812	-0.5283203125	1.9493697025483254
100.0	420.0	1.5946426391601562	-0.54364013671875	1.6847640027253816
100.0	440.0	1.3377304077148438	-0.678924560546875	1.5001537263356344
100.0	460.0	0.881988525390625	-0.507781982421875	1.0177162181045454
100.0	480.0	0.918121337890625	-0.46319580078125	1.0283467999422444
100.0	500.0	1.2608718872070312	-0.179962158203125	1.2736499889428599
100.0	520.0	1.7758712768554688	-0.1304931640625	1.7806592200158107
100.0	540.0	1.90936279296875	-0.2303466796875	1.9232071828111712
100.0	560.0	2.206573486328125	0.1878662109375	2.214556448541845
100.0	580.0	1.0917510986328125	0.5108642578125	1.2053641571227633
100.0	600.0	0.8662567138671875	0.9444580078125	1.2815621806378084
100.0	620.0	1.2314300537109375	0.889404296875	1.5190325804544929
100.0	640.0	1.5372848510742188	0.711669921875	1.6940244363774248
100.0	660.0	1.775543212890625	1.4969482421875	2.3223711461844787
100.0	680.0	1.6356048583984375	1.4102783203125	2.159650016451744
100.0	700.0	1.491943359375	1.4022216796875	2.047466880457116
100.0	720.0	1.6311416625976562	1.39990234375	2.1494998710161837
100.0	740.0	-0.87603759765625	-2.6767578125	2.8164648514205033
100.0	760.0	-0.06676483154296875	-2.177978515625	2.179001596432421
100.0	780.0	-0.12413787841796875	-2.2025146484375	2.2060101970389616
100.0	800.0	-0.24735260009765625	-2.2230224609375	2.236741417913052
120.0	0.0	0.29361724853515625	0.08794236183166504	0.30650440068926776
120.0	20.0	0.19992828369140625	0.009401321411132812	0.20014920300632436
120.0	40.0	0.21495819091796875	-0.11157608032226562	0.2421905149728341
120.0	60.0	0.36598968505859375	-0.3937492370605469	0.5375750284890951
120.0	80.0	0.726470947265625	-0.79376220703125	1.0760197389138062
120.0	100.0	0.9769668579101562	-0.9773635864257812	1.3819203383429557
120.0	120.0	1.300079345703125	-1.2260971069335938	1.787042366804658
120.0	140.0	1.2556076049804688	-0.8498992919921875	1.51620554814102
120.0	160.0	-0.02524566650390625	1.2010498046875	1.20131510313369
120.0	180.0	-0.7753982543945312	2.62646484375	2.738532458886109
120.0	200.0	1.5097808837890625	2.4468994140625	2.8751965253864453
120.0	220.0	3.1761398315429688	2.6923980712890625	4.163756909786504
120.0	240.0	3.6260986328125	3.39715576171875	4.968828691378239
120.0	260.0	2.00555419921875	3.443756103515625	3.9851855347656127
120.0	280.0	1.9807586669921875	3.0814208984375	3.663135221390556
120.0	300.0	2.0727996826171875	2.3096923828125	3.1034138343894773
120.0	320.0	1.983154296875	1.49298095703125	2.4823160764237344
120.0	340.0	1.0031204223632812	0.15557861328125	1.01511343537203
120.0	360.0	0.3388214111328125	-0.05145263671875	0.3427058833275875
120.0	380.0	1.9825286865234375	-0.87164306640625	2.1656827163974035
120.0	400.0	2.0707321166992188	-0.7728271484375	2.210247339211534
120.0	420.0	1.6600341796875	-0.736175537109375	1.8159482093851211
120.0	440.0	1.37969970703125	-0.89093017578125	1.6423543648371768
120.0	460.0	0.9160308837890625	-0.6607666015625	1.1294800050447227
120.0	480.0	0.9515914916992188	-0.4876708984375	1.0692751153268194
120.0	500.0	1.286468505859375	-0.287689208984375	1.3182436411885734
120.0	520.0	1.1425323486328125	-0.4306640625	1.2210043826298964
120.0	540.0	0.7517623901367188	-0.50830078125	0.9074780302814126
120.0	560.0	0.37766265869140625	-0.4378662109375	0.5782351618940385
120.0	580.0	0.259552001953125	0.434814453125	0.5063900180337956
120.0	600.0	0.4061737060546875	0.9429931640625	1.0267488431738332
120.0	620.0	0.5556488037109375	0.9410400390625	1.0928412273446437
120.0	640.0	0.5739059448242188	0.957763671875	1.1165479320960932
120.0	660.0	1.31378173828125	0.4580078125	1.3913280030791941
120.0	680.0	0.8376617431640625	-0.65478515625	1.0632124890190073
120.0	700.0	0.6094894409179688	-0.6014404296875	0.8562756384793291
120.0	720.0	0.20276641845703125	-1.0391845703125	1.0587817488177
120.0	740.0	-0.5532455444335938	-2.224609375	2.292371589374967
120.0	760.0	-0.03012847900390625	-2.038818359375	2.0390409578455397
120.0	780.0	-0.10601806640625	-2.048095703125	2.050837838436674
120.0	800.0	-0.22925567626953125	-2.0596923828125	2.0724118502164655
140.0	0.0	0.09619140625	0.06922245025634766	0.11850963781838617
140.0	20.0	0.1499786376953125	-0.19962692260742188	0.2496888063062728
140.0	40.0	0.0747833251953125	-0.23908233642578125	0.2505053079638799
140.0	60.0	0.17315673828125	-0.4451103210449219	0.47760491403765387
140.0	80.0	0.6799468994140625	-0.9770736694335938	1.190378402661618
140.0	100.0	1.0677642822265625	-1.2480850219726562	1.6425092950943359
140.0	120.0	1.7876739501953125	-1.8625640869140625	2.5816512409829735
140.0	140.0	0.161163330078125	0.3345489501953125	0.3713443402539702
140.0	160.0	-0.726837158203125	1.5374298095703125	1.7005830394015464
140.0	180.0	-0.233978271484375	2.34002685546875	2.3516954555898137
140.0	200.0	2.8863983154296875	2.5812530517578125	3.87222966164513
140.0	220.0	4.4188079833984375	2.8975830078125	5.284113102622757
140.0	240.0	5.953887939453125	3.4421844482421875	6.8773116383719115
140.0	260.0	3.101715087890625	2.90875244140625	4.252232031749346
140.0	280.0	2.4840850830078125	2.750457763671875	3.7061700729141966
140.0	300.0	2.331787109375	2.242401123046875	3.2350570196040294
140.0	320.0	2.0198516845703125	1.598663330078125	2.5759513331190886
140.0	340.0	1.09771728515625	0.466461181640625	1.1927150842126446
140.0	360.0	0.548248291015625	0.259613037109375	0.6066095264984775
140.0	380.0	1.5103302001953125	-1.04986572265625	1.839379066215157
140.0	400.0	1.3184356689453125	-1.083251953125	1.7063725874194067
140.0	420.0	1.1061248779296875	-1.013427734375	1.500182661670042
140.0	440.0	0.9867706298828125	-1.1556396484375	1.5196115533385732
140.0	460.0	0.893798828125	-0.724029541015625	1.150258719341401
140.0	480.0	1.0882110595703125	-0.5101318359375	1.201847660982084
140.0	500.0	0.9075927734375	-0.42486572265625	1.0021155246198867
140.0	520.0	0.49932861328125	-0.7518310546875	0.9025403031631855
140.0	540.0	-0.1415863037109375	-0.7728271484375	0.7856898133236573
140.0	560.0	-0.9130706787109375	-0.65576171875	1.1241536799297533
140.0	580.0	-0.5526275634765625	0.310546875	0.6339058175204797
140.0	600.0	0.131011962890625	-0.1279296875	0.18311236813580387
140.0	620.0	0.3536529541015625	-0.2335205078125	0.42379504422983727
140.0	640.0	0.4981231689453125	-0.294677734375	0.5787587222465882
140.0	660.0	0.7862701416015625	-0.517578125	0.9413330181464246
140.0	680.0	0.6017913818359375	-1.862060546875	1.956890990188373
140.0	700.0	0.1815948486328125	-1.1871337890625	1.2009426806404468
140.0	720.0	0.0220489501953125	-1.2177734375	1.2179730297856688
140.0	740.0	-0.198974609375	-1.9439697265625	1.9541261967865369
140.0	760.0	0.0070037841796875	-1.8636474609375	1.8636606213717202
140.0	780.0	-0.0972900390625	-1.8641357421875	1.8666728200200817
140.0	800.0	-0.23260498046875	-1.874267578125	1.8886460841961419
160.0	0.0	0.24468994140625	-0.34786081314086914	0.4253002618673315
160.0	20.0	0.1064453125	-0.4208698272705078	0.4341221211363569
160.0	40.0	0.0503387451171875	-0.4504890441894531	0.45329280624636015
160.0	60.0	0.339385986328125	-0.843597412109375	0.9093071216225841
160.0	80.0	0.6978759765625	-1.22747802734375	1.4119961707719915
160.0	100.0	1.0581512451171875	-1.3984375	1.7536566080476828
160.0	120.0	0.8305511474609375	-0.9790191650390625	1.283858922959397
160.0	140.0	-0.068603515625	0.291290283203125	0.2992598727605597
160.0	160.0	-0.3322296142578125	1.177215576171875	1.2231978700813595
160.0	180.0	1.9601287841796875	2.1422119140625	2.903648865706916
160.0	200.0	3.713043212890625	2.7500152587890625	4.6205274400619905
160.0	220.0	4.932891845703125	2.99969482421875	5.773351799418527
160.0	240.0	5.4658660888671875	3.54278564453125	6.513602860516213
160.0	260.0	2.7357177734375	2.901275634765625	3.9876750174489537
160.0	280.0	2.3226470947265625	2.759002685546875	3.6064921108324373
160.0	300.0	2.017791748046875	2.320953369140625	3.0754362422608086
160.0	320.0	1.718841552734375	1.6617431640625	2.390775319162126
160.0	340.0	1.3471527099609375	0.62548828125	1.485279776316966
160.0	360.0	0.1542205810546875	0.201080322265625	0.2534112934012473
160.0	380.0	0.4343719482421875	-1.4765625	1.5391282616552668
160.0	400.0	0.4410858154296875	-1.58221435546875	1.6425464873861757
160.0	420.0	0.450347900390625	-1.4801025390625	1.5470994659444182
160.0	440.0	1.0208740234375	-1.562530517578125	1.8664633374627084
160.0	460.0	1.0888214111328125	-0.810028076171875	1.3570842087092303
160.0	480.0	0.95806884765625	-0.780517578125	1.235760335425721
160.0	500.0	0.739959716796875	-1.067169189453125	1.2986109738486546
160.0	520.0	0.28570556640625	-1.382568359375	1.4117800604274007
160.0	540.0	-0.5081787109375	-1.4210205078125	1.5091536985588296
160.0	560.0	-1.2006378173828125	-1.158203125	1.6682223015202529
160.0	580.0	-0.872650146484375	0.3367919921875	0.9353860829415981
160.0	600.0	-0.1854248046875	-0.432373046875	0.47045595953008024
160.0	620.0	0.0987396240234375	-0.69140625	0.6984211593954985
160.0	640.0	0.226837158203125	-0.7513427734375	0.784838237816191
160.0	660.0	0.2556915283203125	-0.95166015625	0.9854111886154691
160.0	680.0	-0.029510498046875	-2.8509521484375	2.8511048774423173
160.0	700.0	-0.2841033935546875	-1.792236328125	1.8146145028849163
160.0	720.0	-0.166961669921875	-1.5694580078125	1.5783138589994965
160.0	740.0	-0.0655364990234375	-1.789794921875	1.7909943872256513
160.0	760.0	-0.0193023681640625	-1.709228515625	1.709337503257441
160.0	780.0	-0.095916748046875	-1.69873046875	1.7014362250802944
160.0	800.0	-0.1855010986328125	-1.696533203125	1.7066445344299301
180.0	0.0	0.503997802734375	-0.9824402332305908	1.104175075353205
180.0	20.0	0.1679840087890625	-0.7842559814453125	0.8020449311862735
180.0	40.0	0.2082977294921875	-0.8824386596679688	0.9066895456484549
180.0	60.0	0.366668701171875	-1.1133537292480469	1.1721785115116226
180.0	80.0	0.28582763671875	-1.1008834838867188	1.1373837887919738
180.0	100.0	0.7491302490234375	-1.4496536254882812	1.631775647536522
180.0	120.0	0.0227813720703125	-0.7406997680664062	0.741050023498437
180.0	140.0	-0.5675811767578125	0.28375244140625	0.6345579880623917
180.0	160.0	0.57623291015625	1.1632232666015625	1.2981266250679673
180.0	180.0	2.3990020751953125	2.063507080078125	3.164375519170246
180.0	200.0	3.23089599609375	2.810455322265625	4.282212985831719
180.0	220.0	3.8025360107421875	2.998870849609375	4.842778797924593
180.0	240.0	3.2180023193359375	3.3871307373046875	4.672065234866233
180.0	260.0	2.1399688720703125	2.86810302734375	3.5784747796915197
180.0	280.0	1.984588623046875	2.7281494140625	3.373631756457224
180.0	300.0	1.5040740966796875	2.1065673828125	2.5884097485970656
180.0	320.0	1.1965484619140625	1.50994873046875	1.9265703699458006
180.0	340.0	0.7394256591796875	0.43487548828125	0.8578269031460665
180.0	360.0	-0.42877197265625	-0.02447509765625	0.4294699464931335
180.0	380.0	-0.594146728515625	-1.560272216796875	1.6695687244058133
180.0	400.0	-0.5383453369140625	-1.803863525390625	1.88248222302677
180.0	420.0	-0.1756744384765625	-1.601318359375	1.610925819647043
180.0	440.0	0.0680999755859375	-1.595947265625	1.597399537163674
180.0	460.0	-0.1599578857421875	-0.779815673828125	0.7960521404776972
180.0	480.0	-0.1791229248046875	-0.904876708984375	0.9224352988979655
180.0	500.0	-0.3309783935546875	-1.247314453125	1.2904805469183018
180.0	520.0	-0.404998779296875	-1.4312744140625	1.4874711626051482
180.0	540.0	-0.640594482421875	-1.6143798828125	1.7368315108089936
180.0	560.0	-0.7458038330078125	-1.734375	1.8879300829093606
180.0	580.0	-1.2803955078125	-0.32177734375	1.320209572521437
180.0	600.0	-0.9067535400390625	-0.660888671875	1.1220409168056542
180.0	620.0	-0.7006072998046875	-0.978271484375	1.203272905737049
180.0	640.0	-0.7307281494140625	-1.011474609375	1.2478158973808633
180.0	660.0	-0.669189453125	-1.0963134765625	1.2844133925906767
180.0	680.0	-1.081390380859375	-3.0120849609375	3.2003220100047813
180.0	700.0	-0.78765869140625	-2.2100830078125	2.3462466016106136
180.0	720.0	-0.133819580078125	-1.9365234375	1.9411415981321667
180.0	740.0	-0.0388336181640625	-1.672119140625	1.6725700195639646
180.0	760.0	-0.0116424560546875	-1.550048828125	1.5500925508996781
180.0	780.0	-0.0809478759765625	-1.5380859375	1.5402145661434223
180.0	800.0	-0.1985626220703125	-1.528076171875	1.5409230681431154
200.0	0.0	0.229949951171875	-1.0564053058624268	1.0811425208076109
200.0	20.0	0.1313629150390625	-0.9787845611572266	0.9875603437802191
200.0	40.0	0.087554931640625	-1.0531158447265625	1.056749189007844
200.0	60.0	0.02508544921875	-1.0904159545898438	1.0907044667491679
200.0	80.0	-0.1834259033203125	-0.94488525390625	0.9625243919290312
200.0	100.0	-0.0515899658203125	-1.3164138793945312	1.3174243911647836
200.0	120.0	-2.02203369140625	-0.70233154296875	2.1405349437537455
200.0	140.0	-0.2621612548828125	0.4408721923828125	0.5129296380383557
200.0	160.0	1.0740814208984375	1.0587921142578125	1.5082080890691891
200.0	180.0	2.0075836181640625	1.7213897705078125	2.6445367696308644
200.0	200.0	2.5196990966796875	2.576171875	3.6035461794390047
200.0	220.0	2.3938446044921875	2.708740234375	3.614936465247804
200.0	240.0	1.648468017578125	3.0128326416015625	3.4343277844838576
200.0	260.0	1.1083984375	2.5042724609375	2.7385995791393825
200.0	280.0	1.3677825927734375	2.4100341796875	2.7711178192844903
200.0	300.0	0.816192626953125	1.5767822265625	1.7755034762838506
200.0	320.0	0.64239501953125	1.050140380859375	1.231042720879348
200.0	340.0	0.6401214599609375	0.152618408203125	0.6580637218575248
200.0	360.0	-0.3450775146484375	-0.305877685546875	0.46112866927947077
200.0	380.0	-0.743499755859375	-1.9014892578125	2.0416790356320167
200.0	400.0	-0.7554473876953125	-1.9864501953125	2.1252494286630785
200.0	420.0	-0.7050628662109375	-1.545440673828125	1.698676108512718
200.0	440.0	-0.4486236572265625	-1.358306884765625	1.4304757177334515
200.0	460.0	-0.5235137939453125	-0.69610595703125	0.8709937978340647
200.0	480.0	-0.4310302734375	-1.098541259765625	1.1800762670383014
200.0	500.0	-0.419158935546875	-1.483856201171875	1.541921995110329
200.0	520.0	-0.552734375	-1.63427734375	1.7252181675374267
200.0	540.0	-0.8506622314453125	-1.8525390625	2.0385110277101512
200.0	560.0	-0.955963134765625	-1.953369140625	2.174745160835396
200.0	580.0	-1.1190338134765625	-0.739013671875	1.3410361228997778
200.0	600.0	-0.5682525634765625	-0.91650390625	1.0783739546507944
200.0	620.0	-0.321258544921875	-1.225341796875	1.2667555296323652
200.0	640.0	-0.3030548095703125	-1.2723388671875	1.3079328769320195
200.0	660.0	-0.1560211181640625	-1.356201171875	1.3651462221711956
200.0	680.0	-0.5056610107421875	-2.9931640625	3.0355764136035703
200.0	700.0	-0.353973388671875	-2.5252685546875	2.549956555155665
200.0	720.0	-0.246002197265625	-2.14892578125	2.1629607241881295
200.0	740.0	-0.3587646484375	-1.8272705078125	1.8621572387126266
200.0	760.0	-0.2921142578125	-1.4459228515625	1.47513512339988
200.0	780.0	-0.3185882568359375	-1.41552734375	1.4509362971191022
200.0	800.0	-0.4703216552734375	-1.4012451171875	1.4780698014170226
220.0	0.0	-0.22705078125	-0.9468867778778076	0.973728210224009
220.0	20.0	-0.3117218017578125	-0.9615402221679688	1.010806648443689
220.0	40.0	-0.4479827880859375	-1.0113067626953125	1.1060876758623266
220.0	60.0	-0.593353271484375	-0.9716873168945312	1.1385272709052268
220.0	80.0	-0.9459075927734375	-0.8634796142578125	1.2807568927416553
220.0	100.0	-1.90673828125	-0.9741287231445312	2.1411626847204768
220.0	120.0	-2.561279296875	-0.3996124267578125	2.5922657518510257
220.0	140.0	-0.0710296630859375	0.35601806640625	0.3630345391911723
220.0	160.0	1.0289764404296875	0.87371826171875	1.34988003756637
220.0	180.0	1.449676513671875	1.3051300048828125	1.9506220351306534
220.0	200.0	1.6468658447265625	2.0626373291015625	2.639439308249038
220.0	220.0	1.3851318359375	2.1305389404296875	2.5412174994704495
220.0	240.0	0.5404205322265625	2.2106781005859375	2.2757750363474614
220.0	260.0	0.188934326171875	1.764984130859375	1.7750676499196991
220.0	280.0	0.646087646484375	1.853851318359375	1.963210115479877
220.0	300.0	0.0847015380859375	0.867279052734375	0.8714053625414284
220.0	320.0	-0.2165679931640625	0.3173828125	0.3842311092734678
220.0	340.0	-0.2297515869140625	-0.415924072265625	0.47516168361890343
220.0	360.0	-1.0445404052734375	-0.965728759765625	1.4225669389126296
220.0	380.0	-1.458648681640625	-2.22589111328125	2.661249184994967
220.0	400.0	-1.43359375	-2.131256103515625	2.568548932532076
220.0	420.0	-0.9264678955078125	-1.5784912109375	1.8302943108728744
220.0	440.0	-0.6268310546875	-1.168975830078125	1.326431929059115
220.0	460.0	-0.5583648681640625	-0.846954345703125	1.0144471349978172
220.0	480.0	-0.5078125	-1.177093505859375	1.2819604739197556
220.0	500.0	-0.5831756591796875	-1.478363037109375	1.5892297250400642
220.0	520.0	-0.716888427734375	-1.594482421875	1.7482285924580427
220.0	540.0	-1.0163726806640625	-1.818115234375	2.0829201692495833
220.0	560.0	-1.039642333984375	-1.853759765625	2.125389717501836
220.0	580.0	-0.106658935546875	-0.69580078125	0.7039281609085566
220.0	600.0	-0.04833984375	-1.3731689453125	1.3740195387491467
220.0	620.0	-0.15570068359375	-1.7005615234375	1.7076744999758098
220.0	640.0	-0.22625732421875	-1.7701416015625	1.7845429852891974
220.0	660.0	-0.4290008544921875	-1.89990234375	1.9477347480963034
220.0	680.0	-0.35601806640625	-3.0179443359375	3.0388709874597972
220.0	700.0	-0.2314605712890625	-2.7735595703125	2.783200798744769
220.0	720.0	-0.3925018310546875	-2.401123046875	2.4329918975647176
220.0	740.0	-0.4244232177734375	-2.297607421875	2.336479174493161
220.0	760.0	-0.7279205322265625	-1.957275390625	2.0882517223704733
220.0	780.0	-0.7093963623046875	-1.897216796875	2.0255060536062977
220.0	800.0	-0.7547607421875	-1.740234375	1.8968604212959546
240.0	0.0	-0.8546295166015625	-0.7285311222076416	1.12300899670116
240.0	20.0	-0.9235992431640625	-0.8076038360595703	1.2268901817160989
240.0	40.0	-1.0414886474609375	-0.8658981323242188	1.354429096834745
240.0	60.0	-1.2735137939453125	-0.8525238037109375	1.5325254383737807
240.0	80.0	-1.8333587646484375	-0.8108139038085938	2.004650479889843
240.0	100.0	-2.8521270751953125	-0.7361679077148438	2.9456021526016407
240.0	120.0	-1.846405029296875	-0.23337554931640625	1.8610952902072286
240.0	140.0	-0.2363739013671875	0.2233734130859375	0.3252203913059662
240.0	160.0	0.6122589111328125	0.5181732177734375	0.8021000298461629
240.0	180.0	0.9376068115234375	1.07171630859375	1.423967127120904
240.0	200.0	0.8353271484375	1.4481048583984375	1.671759290637825
240.0	220.0	0.2911834716796875	1.59521484375	1.6215727587437365
240.0	240.0	-0.378753662109375	1.3499755859375	1.4021014297077652
240.0	260.0	-0.6539306640625	0.805511474609375	1.0375326737643455
240.0	280.0	-0.975982666015625	0.18072509765625	0.9925742920738115
240.0	300.0	-1.3818359375	-0.499176025390625	1.4692335629474593
240.0	320.0	-1.809417724609375	-0.8590087890625	2.002969945310511
240.0	340.0	-2.027587890625	-1.161163330078125	2.336538665061475
240.0	360.0	-2.2517242431640625	-1.415802001953125	2.6598416073118427
240.0	380.0	-2.1898651123046875	-2.437774658203125	3.2769275997901732
240.0	400.0	-2.0780029296875	-2.462005615234375	3.221733667644709
240.0	420.0	-1.166656494140625	-1.94146728515625	2.26503478883934
240.0	440.0	-0.8115234375	-1.63787841796875	1.827899341227419
240.0	460.0	-0.6873626708984375	-1.440460205078125	1.5960554638728404
240.0	480.0	-0.6819915771484375	-1.3948974609375	1.552691675069876
240.0	500.0	-0.763702392578125	-1.55267333984375	1.7303282476718391
240.0	520.0	-0.837005615234375	-1.484130859375	1.7038846227614857
240.0	540.0	-1.002685546875	-1.630126953125	1.9138161325520835
240.0	560.0	-0.749053955078125	-1.52197265625	1.6963144148390836
240.0	580.0	0.20672607421875	-0.87744140625	0.9014649694601968
240.0	600.0	-0.2684326171875	-1.8087158203125	1.8285264528080667
240.0	620.0	-0.5097198486328125	-2.0626220703125	2.124670357733284
240.0	640.0	-0.6521148681640625	-2.151611328125	2.248262686742023
240.0	660.0	-0.7357635498046875	-2.23291015625	2.351007394098452
240.0	680.0	-0.168548583984375	-2.7877197265625	2.792810394392866
240.0	700.0	-0.167877197265625	-2.96875	2.9734927805296185
240.0	720.0	-0.4130096435546875	-2.62158203125	2.6539158449811566
240.0	740.0	-0.540985107421875	-2.6383056640625	2.6931991503556745
240.0	760.0	-0.860626220703125	-2.5400390625	2.6818791790063217
240.0	780.0	-0.9615631103515625	-2.2899169921875	2.483610969193448
240.0	800.0	-0.854339599609375	-2.2265625	2.3848431222759614
260.0	0.0	-1.2471923828125	-0.6678566932678223	1.4147513571253967
260.0	20.0	-1.24609375	-0.8028812408447266	1.4823521581221617
260.0	40.0	-1.392578125	-0.8409461975097656	1.6267957282137944
260.0	60.0	-1.42095947265625	-0.9294624328613281	1.6979476543851484
260.0	80.0	-2.05303955078125	-0.813262939453125	2.2082499871527257
260.0	100.0	-2.51031494140625	-0.5678024291992188	2.5737289491420805
260.0	120.0	-1.358795166015625	-0.27889251708984375	1.3871212417363303
260.0	140.0	-0.49932861328125	0.0462646484375	0.5014673286829577
260.0	160.0	0.115020751953125	0.2448272705078125	0.27049984429601415
260.0	180.0	0.5345458984375	0.7445526123046875	0.9165685517330869
260.0	200.0	0.509674072265625	1.1168975830078125	1.22769209122993
260.0	220.0	0.069122314453125	1.2268218994140625	1.2287676213333767
260.0	240.0	-0.43359375	0.720977783203125	0.8413159358478566
260.0	260.0	-0.96710205078125	0.03692626953125	0.9678067606742546
260.0	280.0	-1.46478271484375	-0.588409423828125	1.5785480834471823
260.0	300.0	-1.63653564453125	-0.84625244140625	1.842387611336809
260.0	320.0	-2.015472412109375	-1.19464111328125	2.342924760532409
260.0	340.0	-2.081024169921875	-1.48291015625	2.5553246618205736
260.0	360.0	-2.13916015625	-1.743804931640625	2.759866267358201
260.0	380.0	-2.09063720703125	-2.34503173828125	3.1416457128342477
260.0	400.0	-2.0123291015625	-2.467559814453125	3.1840728400743723
260.0	420.0	-1.5885009765625	-2.526123046875	2.984063169655269
260.0	440.0	-1.537109375	-2.454132080078125	2.895767514352883
260.0	460.0	-1.55072021484375	-2.339935302734375	2.807139185310849
260.0	480.0	-1.50067138671875	-2.033782958984375	2.527506228512922
260.0	500.0	-1.634368896484375	-2.043609619140625	2.616773197134143
260.0	520.0	-1.3675537109375	-1.5947265625	2.10079888648152
260.0	540.0	-1.29815673828125	-1.6983642578125	2.137674453549936
260.0	560.0	-1.26422119140625	-1.6817626953125	2.1039441494833944
260.0	580.0	0.1309814453125	-1.26904296875	1.2757845411941489
260.0	600.0	-0.182525634765625	-1.8048095703125	1.8140157641096135
260.0	620.0	-0.517486572265625	-2.0794677734375	2.142890238262413
260.0	640.0	-0.76934814453125	-2.21142578125	2.3414313044526525
260.0	660.0	-0.8902587890625	-2.2352294921875	2.40599492814258
260.0	680.0	-0.779266357421875	-2.6561279296875	2.7680808576838145
260.0	700.0	-0.63018798828125	-3.043701171875	3.1082557366225863
260.0	720.0	-0.72979736328125	-2.724853515625	2.820891857740418
260.0	740.0	-0.84356689453125	-2.8350830078125	2.957921697194885
260.0	760.0	-1.041290283203125	-2.8564453125	3.040323219198325
260.0	780.0	-1.24932861328125	-2.420166015625	2.723605244368104
260.0	800.0	-1.37579345703125	-2.3905029296875	2.7581355828266525
280.0	0.0	-1.1300048828125	-0.7018992900848389	1.3302532272472383
280.0	20.0	-1.208404541015625	-0.814697265625	1.4573857311515148
280.0	40.0	-1.428192138671875	-0.7862091064453125	1.6302936987002314
280.0	60.0	-1.429473876953125	-0.873138427734375	1.6750421722684639
280.0	80.0	-2.57672119140625	-0.66754150390625	2.6617858211508043
280.0	100.0	-2.111053466796875	-0.40547943115234375	2.149641902448576
280.0	120.0	-1.376953125	-0.29436492919921875	1.4080662697436248
280.0	140.0	-0.947540283203125	-0.162384033203125	0.9613538175572883
280.0	160.0	-0.501220703125	-0.025421142578125	0.5018649496937366
280.0	180.0	-0.049957275390625	0.2691650390625	0.2737618447080818
280.0	200.0	0.119476318359375	0.5672454833984375	0.5796913222436901
280.0	220.0	0.178802490234375	0.5535736083984375	0.5817336765473359
280.0	240.0	-0.049163818359375	0.0367431640625	0.061377040829592056
280.0	260.0	-0.590545654296875	-0.45355224609375	0.7446165521566183
280.0	280.0	-0.984954833984375	-0.96954345703125	1.3820819585181245
280.0	300.0	-1.36907958984375	-1.184661865234375	1.8104702864911424
280.0	320.0	-1.62908935546875	-1.38983154296875	2.141392968591352
280.0	340.0	-1.673431396484375	-1.592498779296875	2.3100703454227713
280.0	360.0	-1.7147216796875	-1.86767578125	2.5354453775733603
280.0	380.0	-1.753448486328125	-2.21124267578125	2.8220871293074237
280.0	400.0	-1.837982177734375	-2.391571044921875	3.0162543905608996
280.0	420.0	-1.965972900390625	-2.56439208984375	3.2312778022824844
280.0	440.0	-2.137542724609375	-2.5302734375	3.3123062310191878
280.0	460.0	-2.267120361328125	-2.44024658203125	3.3308614672279253
280.0	480.0	-2.27520751953125	-2.429718017578125	3.328678251479905
280.0	500.0	-2.171783447265625	-2.490264892578125	3.3042491699362055
280.0	520.0	-1.86065673828125	-2.467041015625	3.09003800469953
280.0	540.0	-1.746490478515625	-2.6416015625	3.166747196501195
280.0	560.0	-1.797821044921875	-2.6544189453125	3.205947667507676
280.0	580.0	0.05291748046875	-1.6142578125	1.6151249316868481
280.0	600.0	-0.59423828125	-1.7432861328125	1.841783286860676
280.0	620.0	-1.083648681640625	-2.0855712890625	2.350298293192437
280.0	640.0	-1.298492431640625	-2.2318115234375	2.5820660857492395
280.0	660.0	-1.295318603515625	-2.2017822265625	2.5545440410805584
280.0	680.0	-1.107666015625	-2.5677490234375	2.7964726084005895
280.0	700.0	-1.002655029296875	-3.1219482421875	3.2790056319975935
280.0	720.0	-1.105621337890625	-2.71826171875	2.9345093822342365
280.0	740.0	-1.138702392578125	-2.8531494140625	3.0719870959736033
280.0	760.0	-1.2166748046875	-2.8472900390625	3.0963459346309965
280.0	780.0	-1.26031494140625	-2.304931640625	2.626995169292493
280.0	800.0	-1.07208251953125	-2.288330078125	2.5270171101787264
300.0	0.0	0.120361328125	-1.5074864625930786	1.5122837975093852
300.0	20.0	-0.079681396484375	-1.5643157958984375	1.566343842916702
300.0	40.0	-0.705596923828125	-1.1340255737304688	1.3356200884946405
300.0	60.0	-1.614532470703125	-0.8334541320800781	1.816964746283233
300.0	80.0	-2.5538330078125	-0.5380401611328125	2.6098946811671278
300.0	100.0	-1.8646240234375	-0.29123687744140625	1.8872312173027637
300.0	120.0	-1.2655029296875	-0.27986907958984375	1.29608038591675
300.0	140.0	-1.07958984375	-0.2339324951171875	1.1046441250465702
300.0	160.0	-0.9486083984375	-0.1102752685546875	0.9549966117431868
300.0	180.0	-0.90191650390625	-0.079071044921875	0.905375949627286
300.0	200.0	-0.859466552734375	0.0645599365234375	0.8618878933324337
300.0	220.0	-0.73883056640625	0.1585540771484375	0.7556520371418136
300.0	240.0	-0.618927001953125	-0.2406463623046875	0.6640642329151318
300.0	260.0	-0.417510986328125	-0.577056884765625	0.7122570266133509
300.0	280.0	-0.28045654296875	-0.94903564453125	0.9896082695111371
300.0	300.0	-0.5177001953125	-1.136871337890625	1.2491957137069516
300.0	320.0	-0.793426513671875	-1.286346435546875	1.5113612357215123
300.0	340.0	-1.0125732421875	-1.47808837890625	1.7916611919254744
300.0	360.0	-1.29815673828125	-1.7210693359375	2.1557575411556282
300.0	380.0	-1.491546630859375	-2.04766845703125	2.5333095866768223
300.0	400.0	-1.689727783203125	-2.201812744140625	2.7754566005593775
300.0	420.0	-1.898101806640625	-2.40234375	3.0617063806865064
300.0	440.0	-2.060333251953125	-2.393890380859375	3.1584306648515783
300.0	460.0	-2.218017578125	-2.310302734375	3.202670869966518
300.0	480.0	-2.232147216796875	-2.31890869140625	3.2186672267467293
300.0	500.0	-1.813323974609375	-2.4464111328125	3.045171796080162
300.0	520.0	-1.377532958984375	-2.495849609375	2.850765217569765
300.0	540.0	-1.343353271484375	-2.67919921875	2.997116358394913
300.0	560.0	-1.522613525390625	-2.6866455078125	3.088108811611332
300.0	580.0	-1.12335205078125	-2.2821044921875	2.5436038888271906
300.0	600.0	-1.56304931640625	-1.83251953125	2.408578626063672
300.0	620.0	-1.6256103515625	-2.1072998046875	2.6614510106224256
300.0	640.0	-1.69342041015625	-2.21435546875	2.7876590228212623
300.0	660.0	-1.61041259765625	-2.16943359375	2.7018273172764005
300.0	680.0	-1.313323974609375	-2.4857177734375	2.811336463582196
300.0	700.0	-1.303741455078125	-3.127685546875	3.38853340869173
300.0	720.0	-1.29925537109375	-2.6785888671875	2.977062787167374
300.0	740.0	-1.3525390625	-2.7703857421875	3.0829205432680493
300.0	760.0	-1.38909912109375	-2.770263671875	3.099025198337985
300.0	780.0	-1.471588134765625	-2.136474609375	2.59424274016273
300.0	800.0	-1.22216796875	-2.26806640625	2.576396663364997
320.0	0.0	1.017303466796875	-2.3589701652526855	2.5689777313377444
320.0	20.0	0.570220947265625	-2.1615772247314453	2.2355241057027775
320.0	40.0	-0.73870849609375	-0.9222640991210938	1.1816350158694233
320.0	60.0	-2.13299560546875	-0.6412506103515625	2.227301640601302
320.0	80.0	-2.111541748046875	-0.4225006103515625	2.1533962290977233
320.0	100.0	-1.61529541015625	-0.2432861328125	1.6335138213344598
320.0	120.0	-1.32659912109375	-0.2835693359375	1.3565680212841318
320.0	140.0	-1.21844482421875	-0.3194427490234375	1.2596235388278163
320.0	160.0	-1.218994140625	-0.2804718017578125	1.2508441735321614
320.0	180.0	-1.153900146484375	-0.327789306640625	1.1995546580313061
320.0	200.0	-0.9727783203125	-0.218475341796875	0.9970100979645443
320.0	220.0	-0.791656494140625	-0.1226654052734375	0.8011034929183133
320.0	240.0	-0.4149169921875	-0.149169921875	0.44091697177372924
320.0	260.0	-0.020050048828125	-0.467315673828125	0.46774559694714896
320.0	280.0	0.3974609375	-0.801177978515625	0.8943496799891876
320.0	300.0	0.335662841796875	-0.976837158203125	1.0328990158817613
320.0	320.0	0.201995849609375	-1.156494140625	1.1740021382260641
320.0	340.0	-0.157501220703125	-1.388397216796875	1.3973022100219705
320.0	360.0	-0.6103515625	-1.725921630859375	1.8306650446530288
320.0	380.0	-1.0343017578125	-2.017181396484375	2.266892346922694
320.0	400.0	-1.445556640625	-2.123931884765625	2.5691867686836423
320.0	420.0	-1.772216796875	-2.251953125	2.865666633145445
320.0	440.0	-1.8604736328125	-2.264984130859375	2.931128665110991
320.0	460.0	-2.03741455078125	-2.231201171875	3.0214759176785666
320.0	480.0	-2.07550048828125	-2.215606689453125	3.035887889762259
320.0	500.0	-1.580047607421875	-2.170196533203125	2.6844558916932226
320.0	520.0	-1.46209716796875	-2.2183837890625	2.6568693539874206
320.0	540.0	-1.571319580078125	-2.3232421875	2.8047280589241947
320.0	560.0	-1.789794921875	-2.3431396484375	2.948502886966426
320.0	580.0	-2.265777587890625	-2.239013671875	3.185424665665573
320.0	600.0	-2.67938232421875	-1.9141845703125	3.292900273096396
320.0	620.0	-2.1407470703125	-2.179443359375	3.05495849002492
320.0	640.0	-2.022308349609375	-2.2686767578125	3.039181681363987
320.0	660.0	-1.779449462890625	-2.206787109375	2.834845628440004
320.0	680.0	-1.5216064453125	-2.475830078125	2.906031787535192
320.0	700.0	-1.189178466796875	-3.0711669921875	3.2933587900189956
320.0	720.0	-1.183868408203125	-2.656982421875	2.908797001871073
320.0	740.0	-1.325347900390625	-2.7103271484375	3.0170217613777974
320.0	760.0	-1.2718505859375	-2.66552734375	2.95341157531904
320.0	780.0	-1.3709716796875	-2.1014404296875	2.5091064596844728
320.0	800.0	-1.277923583984375	-2.2215576171875	2.562890347437298
340.0	0.0	2.180084228515625	-3.680170774459839	4.277431960021211
340.0	20.0	1.663726806640625	-3.1402664184570312	3.55376702472511
340.0	40.0	-0.067657470703125	-0.6498336791992188	0.6533462665107511
340.0	60.0	-1.912017822265625	-0.43459320068359375	1.9607864245607662
340.0	80.0	-2.02313232421875	-0.28391265869140625	2.042956386970604
340.0	100.0	-1.71588134765625	-0.16497802734375	1.723794230394354
340.0	120.0	-1.50848388671875	-0.236297607421875	1.526879234177808
340.0	140.0	-1.532684326171875	-0.3162841796875	1.5649782509714087
340.0	160.0	-1.5262451171875	-0.31134033203125	1.5576767829328442
340.0	180.0	-1.427978515625	-0.3609619140625	1.472893799460858
340.0	200.0	-1.13043212890625	-0.24566650390625	1.1568184080507347
340.0	220.0	-0.844818115234375	-0.1503448486328125	0.8580916159353761
340.0	240.0	-0.3980712890625	0.035675048828125	0.39966668648358666
340.0	260.0	-0.033935546875	-0.318115234375	0.31992018330072036
340.0	280.0	0.5911865234375	-0.603057861328125	0.8445000234480575
340.0	300.0	0.600250244140625	-0.83734130859375	1.0302625018258083
340.0	320.0	0.35302734375	-1.03399658203125	1.0926011335741366
340.0	340.0	0.062530517578125	-1.30419921875	1.3056973875353732
340.0	360.0	-0.347259521484375	-1.65228271484375	1.6883800949528487
340.0	380.0	-0.830902099609375	-1.944915771484375	2.1149694223094406
340.0	400.0	-1.2059326171875	-2.080902099609375	2.405083579702668
340.0	420.0	-1.710205078125	-1.932342529296875	2.5804552039851383
340.0	440.0	-1.858856201171875	-1.8203125	2.6017078956507365
340.0	460.0	-1.822052001953125	-1.8565673828125	2.6012912072170327
340.0	480.0	-1.766204833984375	-1.809844970703125	2.5288373481837794
340.0	500.0	-1.540985107421875	-1.9683837890625	2.4998339629543502
340.0	520.0	-1.499542236328125	-2.0833740234375	2.5669192118308106
340.0	540.0	-1.797149658203125	-2.088134765625	2.755005207507126
340.0	560.0	-2.097259521484375	-2.0745849609375	2.9499830949693453
340.0	580.0	-2.5445556640625	-1.9573974609375	3.2103221563570723
340.0	600.0	-3.04522705078125	-1.80224609375	3.5385729854345245
340.0	620.0	-2.37274169921875	-2.1759033203125	3.219387896877051
340.0	640.0	-2.151275634765625	-2.2672119140625	3.125417847265096
340.0	660.0	-1.91900634765625	-2.254150390625	2.9603681098640116
340.0	680.0	-1.353973388671875	-2.435791015625	2.786812123023558
340.0	700.0	-1.054779052734375	-3.00927734375	3.1887786034302037
340.0	720.0	-1.015167236328125	-2.6151123046875	2.805240967161654
340.0	740.0	-1.082275390625	-2.5650634765625	2.7840385521661504
340.0	760.0	-1.097076416015625	-2.4525146484375	2.6867089093123213
340.0	780.0	-1.197265625	-2.0523681640625	2.376059775692505
340.0	800.0	-1.1014404296875	-1.9422607421875	2.2328340311794164
360.0	0.0	2.50299072265625	-3.686984062194824	4.456322927322694
360.0	20.0	1.666656494140625	-2.415670394897461	2.9348266262669034
360.0	40.0	0.244110107421875	-0.4903678894042969	0.5477685747688927
360.0	60.0	-1.6636962890625	-0.2830085754394531	1.6875956849946618
360.0	80.0	-1.85968017578125	-0.16295623779296875	1.8668061205249513
360.0	100.0	-1.835968017578125	-0.1201019287109375	1.8398921258731007
360.0	120.0	-1.771270751953125	-0.1982421875	1.782329947464659
360.0	140.0	-1.86669921875	-0.273468017578125	1.8866241623386386
360.0	160.0	-1.833648681640625	-0.296539306640625	1.857472219998271
360.0	180.0	-1.719635009765625	-0.2917938232421875	1.7442156409383314
360.0	200.0	-1.379547119140625	-0.249786376953125	1.4019784192492288
360.0	220.0	-0.9691162109375	-0.13214111328125	0.9780835874919204
360.0	240.0	-0.502655029296875	0.2805633544921875	0.5756543010882061
360.0	260.0	0.09527587890625	-0.142791748046875	0.17165947807109472
360.0	280.0	0.61212158203125	-0.43597412109375	0.7515093249267824
360.0	300.0	0.699005126953125	-0.77789306640625	1.04581345863862
360.0	320.0	0.551513671875	-1.012969970703125	1.1533756941306397
360.0	340.0	0.351043701171875	-1.249908447265625	1.2982691580247967
360.0	360.0	0.065032958984375	-1.497039794921875	1.4984516786783593
360.0	380.0	-0.2860107421875	-1.65155029296875	1.6761326065833242
360.0	400.0	-0.727264404296875	-2.0052490234375	2.133058170738514
360.0	420.0	-1.46002197265625	-1.5413818359375	2.1230925850742133
360.0	440.0	-1.790802001953125	-1.193817138671875	2.1522479343203056
360.0	460.0	-1.86785888671875	-1.247955322265625	2.2463947353627116
360.0	480.0	-1.9654541015625	-1.23809814453125	2.3229069806689586
360.0	500.0	-1.75177001953125	-1.64373779296875	2.402201518058444
360.0	520.0	-1.6478271484375	-1.84814453125	2.47608007130564
360.0	540.0	-1.821014404296875	-1.8753662109375	2.614018340751032
360.0	560.0	-1.9735107421875	-1.8687744140625	2.717915094366286
360.0	580.0	-2.203399658203125	-1.7894287109375	2.8384899445474687
360.0	600.0	-2.575408935546875	-1.5460205078125	3.003816005662049
360.0	620.0	-2.266326904296875	-2.1656494140625	3.1346889832596
360.0	640.0	-2.078857421875	-2.2686767578125	3.077099675331205
360.0	660.0	-2.075225830078125	-2.317138671875	3.1105777390256755
360.0	680.0	-1.333160400390625	-2.4744873046875	2.810765745171465
360.0	700.0	-0.919342041015625	-2.920166015625	3.061463595600961
360.0	720.0	-0.814544677734375	-2.5679931640625	2.694080905002136
360.0	740.0	-0.820343017578125	-2.45556640625	2.5889706529802003
360.0	760.0	-0.533782958984375	-1.6710205078125	1.7542046017588884
360.0	780.0	-0.879852294921875	-1.128173828125	1.4307048078990674
360.0	800.0	-1.1072998046875	-0.847412109375	1.3943529469170861
380.0	0.0	-2.7353515625	-1.4940041303634644	3.1167605798351405
380.0	20.0	-2.78460693359375	-1.0525798797607422	2.9769044623392813
380.0	40.0	-2.835174560546875	-0.5232086181640625	2.883047354257872
380.0	60.0	-2.09857177734375	-0.16191864013671875	2.104809053260516
380.0	80.0	-1.833953857421875	-0.0572357177734375	1.8348467724967161
380.0	100.0	-1.912200927734375	-0.05854034423828125	1.9130967983695286
380.0	120.0	-1.9423828125	-0.13011932373046875	1.9467362504210695
380.0	140.0	-1.99053955078125	-0.19793701171875	2.000356659156704
380.0	160.0	-2.014404296875	-0.20721435546875	2.025033940550329
380.0	180.0	-1.98614501953125	-0.1745758056640625	1.9938025856468453
380.0	200.0	-1.7265625	-0.1303863525390625	1.7314787516266812
380.0	220.0	-1.3319091796875	0.016448974609375	1.3320107475923493
380.0	240.0	-0.571929931640625	0.5108184814453125	0.7668372498076401
380.0	260.0	0.4361572265625	0.252716064453125	0.5040818738214735
380.0	280.0	0.6363525390625	-0.166595458984375	0.6577982980561026
380.0	300.0	0.57135009765625	-0.374786376953125	0.6833050288425048
380.0	320.0	0.357269287109375	-0.606170654296875	0.7036222037729782
380.0	340.0	0.0382080078125	-0.8778076171875	0.878638756630617
380.0	360.0	-0.420562744140625	-1.05419921875	1.1349929579394769
380.0	380.0	-0.549713134765625	-1.293243408203125	1.4052270433615648
380.0	400.0	-1.06201171875	-1.909271240234375	2.1847621288251124
380.0	420.0	-1.419830322265625	-1.388519287109375	1.9859264726317627
380.0	440.0	-1.712188720703125	-1.17633056640625	2.0773405635005187
380.0	460.0	-1.894775390625	-1.133331298828125	2.207852715608894
380.0	480.0	-2.05523681640625	-1.094512939453125	2.328509597605734
380.0	500.0	-1.892364501953125	-1.14105224609375	2.209760990824096
380.0	520.0	-1.705535888671875	-1.554931640625	2.307956904832609
380.0	540.0	-1.670654296875	-1.6343994140625	2.3371664947869553
380.0	560.0	-1.693511962890625	-1.608642578125	2.3357469282031187
380.0	580.0	-1.76226806640625	-1.64013671875	2.40741296708048
380.0	600.0	-1.875946044921875	-1.4683837890625	2.382293960752864
380.0	620.0	-2.057159423828125	-2.082763671875	2.9274236809739542
380.0	640.0	-2.049652099609375	-2.231689453125	3.030100913273761
380.0	660.0	-2.193695068359375	-2.3150634765625	3.18932860543687
380.0	680.0	-1.455230712890625	-2.45361328125	2.852703027247412
380.0	700.0	-0.7430419921875	-2.8558349609375	2.9509159131135645
380.0	720.0	-0.617950439453125	-2.523193359375	2.597762012659052
380.0	740.0	-0.19891357421875	-2.114501953125	2.1238373571857894
380.0	760.0	-0.072906494140625	-0.9986572265625	1.0013149419904717
380.0	780.0	-0.912872314453125	-0.5584716796875	1.070152549643266
380.0	800.0	-1.515655517578125	-0.312744140625	1.5475853919768963
400.0	0.0	-3.00164794921875	-1.114978313446045	3.202041075705325
400.0	20.0	-2.364501953125	-0.7822685241699219	2.4905448259846534
400.0	40.0	-2.150421142578125	-0.44655609130859375	2.1962976649652517
400.0	60.0	-1.67584228515625	-0.052677154541015625	1.6766699876028854
400.0	80.0	-1.69610595703125	0.03716278076171875	1.6965130384853622
400.0	100.0	-1.86700439453125	0.00702667236328125	1.8670176173039987
400.0	120.0	-1.942718505859375	-0.04537200927734375	1.9432482631497052
400.0	140.0	-2.024200439453125	-0.1020965576171875	2.026773575454225
400.0	160.0	-2.044158935546875	-0.104949951171875	2.046851300419039
400.0	180.0	-2.063140869140625	-0.05010986328125	2.06374931721767
400.0	200.0	-1.941925048828125	-0.0073089599609375	1.9419388034028844
400.0	220.0	-1.639190673828125	0.1635589599609375	1.6473304460698242
400.0	240.0	-1.25323486328125	0.5943756103515625	1.387040009777788
400.0	260.0	-0.209228515625	0.606964111328125	0.6420140218024692
400.0	280.0	0.1182861328125	0.453155517578125	0.4683391210727914
400.0	300.0	-0.17755126953125	0.3602294921875	0.401608939584047
400.0	320.0	-0.47900390625	0.246002197265625	0.5384810333356916
400.0	340.0	-0.73876953125	-0.125152587890625	0.7492953960615701
400.0	360.0	-1.386444091796875	-0.384735107421875	1.4388357524614765
400.0	380.0	-0.834197998046875	-0.64483642578125	1.0543720007472466
400.0	400.0	-1.138336181640625	-1.632110595703125	1.9898729253493972
400.0	420.0	-1.305328369140625	-1.14776611328125	1.7381741000486892
400.0	440.0	-1.6326904296875	-1.1192626953125	1.979501710105691
400.0	460.0	-1.78662109375	-1.077392578125	2.086334033665578
400.0	480.0	-2.014739990234375	-1.028076171875	2.261883693611757
400.0	500.0	-2.03082275390625	-1.250152587890625	2.3847688673733125
400.0	520.0	-1.849578857421875	-1.570556640625	2.4264356804237144
400.0	540.0	-1.67669677734375	-1.63720703125	2.343450222712092
400.0	560.0	-1.420013427734375	-1.593017578125	2.134043846588249
400.0	580.0	-1.111663818359375	-1.486572265625	1.856257941659723
400.0	600.0	-0.7855224609375	-1.314697265625	1.531494184409186
400.0	620.0	-1.152679443359375	-1.979248046875	2.2904350526050243
400.0	640.0	-1.262939453125	-2.1395263671875	2.4844695888962325
400.0	660.0	-1.7955322265625	-2.2904052734375	2.9103079378675374
400.0	680.0	-1.532958984375	-2.4334716796875	2.876064613950308
400.0	700.0	-1.076446533203125	-2.9197998046875	3.111907459790247
400.0	720.0	-0.813323974609375	-2.5010986328125	2.630017159398575
400.0	740.0	0.213775634765625	-1.7496337890625	1.7626452898551785
400.0	760.0	-0.5975341796875	-0.3125	0.6743169476550427
400.0	780.0	-1.627960205078125	0.0128173828125	1.6280106617034709
400.0	800.0	-2.1844482421875	0.159912109375	2.1902935888873025
420.0	0.0	-0.7296142578125	-0.7681515216827393	1.0594308497805758
420.0	20.0	-0.807464599609375	-0.5890293121337891	0.9994771684111313
420.0	40.0	-0.983367919921875	-0.3429412841796875	1.041451482463916
420.0	60.0	-1.192596435546875	0.10683059692382812	1.1973717194414661
420.0	80.0	-1.5115966796875	0.15653228759765625	1.519679860728183
420.0	100.0	-1.798828125	0.106201171875	1.801960408055249
420.0	120.0	-1.9378662109375	0.05667877197265625	1.938694905003258
420.0	140.0	-1.997772216796875	0.01190185546875	1.9978076695140348
420.0	160.0	-2.069580078125	0.0047760009765625	2.069585588942194
420.0	180.0	-2.07000732421875	0.0722808837890625	2.0712688981589515
420.0	200.0	-2.118377685546875	0.1003570556640625	2.12075353524272
420.0	220.0	-2.16357421875	0.3459625244140625	2.191059896109329
420.0	240.0	-1.79083251953125	0.7341156005859375	1.9354603659166716
420.0	260.0	-0.568023681640625	0.79168701171875	0.9743814588900664
420.0	280.0	-0.108184814453125	0.839874267578125	0.8468132848616329
420.0	300.0	-0.251617431640625	0.828704833984375	0.86606179558649
420.0	320.0	-0.50958251953125	0.798004150390625	0.9468289012553852
420.0	340.0	-0.786224365234375	0.60345458984375	0.9911136133116548
420.0	360.0	-1.055084228515625	0.531707763671875	1.1814888383778148
420.0	380.0	-0.610137939453125	0.34954833984375	0.703173056258292
420.0	400.0	-1.181549072265625	-0.991546630859375	1.5424729920942981
420.0	420.0	-1.1837158203125	-0.91351318359375	1.4952222175508505
420.0	440.0	-1.440643310546875	-1.002288818359375	1.7550031406329996
420.0	460.0	-1.864837646484375	-1.02886962890625	2.129833834136144
420.0	480.0	-2.242156982421875	-1.0020751953125	2.4558954845195986
420.0	500.0	-2.323944091796875	-1.109161376953125	2.575064096662868
420.0	520.0	-1.967254638671875	-1.458984375	2.4492297197017168
420.0	540.0	-1.192962646484375	-1.574951171875	1.9757608837350333
420.0	560.0	-0.495086669921875	-1.4735107421875	1.5544596225300575
420.0	580.0	-0.031890869140625	-1.296630859375	1.2970229809136364
420.0	600.0	-0.058868408203125	-1.2540283203125	1.2554093028292246
420.0	620.0	-1.151947021484375	-1.9217529296875	2.240561595464229
420.0	640.0	-1.62872314453125	-2.1103515625	2.66576870693576
420.0	660.0	-2.11383056640625	-2.2645263671875	3.097799110846406
420.0	680.0	-2.274169921875	-2.4061279296875	3.310785472902646
420.0	700.0	-1.990966796875	-3.043212890625	3.636632162306887
420.0	720.0	-0.918792724609375	-2.08544921875	2.2788765905112336
420.0	740.0	0.084503173828125	-1.2462158203125	1.2490775224877693
420.0	760.0	-1.55810546875	0.2115478515625	1.5724010764589824
420.0	780.0	-2.197418212890625	0.3544921875	2.2258282757980146
420.0	800.0	-2.673095703125	0.4281005859375	2.7071591659422927
440.0	0.0	0.096771240234375	-0.2883884906768799	0.3041917068090252
440.0	20.0	0.075225830078125	-0.24780845642089844	0.2589748184373362
440.0	40.0	-0.0853271484375	-0.1263885498046875	0.15249520576794254
440.0	60.0	-0.08868408203125	0.2806053161621094	0.29428593215470367
440.0	80.0	-0.8853759765625	0.29470062255859375	0.9331340079594266
440.0	100.0	-1.503173828125	0.21950531005859375	1.5191162360740822
440.0	120.0	-1.774322509765625	0.17241668701171875	1.78267997201435
440.0	140.0	-1.86773681640625	0.13531494140625	1.8726320911292562
440.0	160.0	-1.93145751953125	0.131805419921875	1.9359495908919195
440.0	180.0	-2.02239990234375	0.2021331787109375	2.032476122107169
440.0	200.0	-2.411468505859375	0.2708740234375	2.4266341074263473
440.0	220.0	-2.7911376953125	0.6054534912109375	2.856050343431272
440.0	240.0	-2.374786376953125	0.961822509765625	2.5621695643446385
440.0	260.0	-0.850738525390625	0.9951171875	1.309203672253376
440.0	280.0	-0.2938232421875	1.12579345703125	1.1635046220552574
440.0	300.0	-0.173309326171875	1.211578369140625	1.2239110535931956
440.0	320.0	-0.35198974609375	1.173583984375	1.2252331001636558
440.0	340.0	-0.547088623046875	1.050811767578125	1.1846988361385307
440.0	360.0	-0.577117919921875	1.111602783203125	1.2524878606676735
440.0	380.0	-0.9620361328125	0.746063232421875	1.217425097329855
440.0	400.0	-1.518707275390625	-0.506011962890625	1.6007872734729118
440.0	420.0	-1.322265625	-0.511077880859375	1.4175990206544127
440.0	440.0	-1.28009033203125	-0.70867919921875	1.4631669301775532
440.0	460.0	-1.515411376953125	-0.809295654296875	1.71797296179619
440.0	480.0	-1.65643310546875	-0.760955810546875	1.8228615906036032
440.0	500.0	-1.791717529296875	-0.78790283203125	1.9573049270649074
440.0	520.0	-1.64825439453125	-1.0531005859375	1.9559558771080403
440.0	540.0	-1.106842041015625	-1.2420654296875	1.6636784050363906
440.0	560.0	-0.467071533203125	-1.2174072265625	1.3039310458821494
440.0	580.0	0.01397705078125	-1.0777587890625	1.0778494168250072
440.0	600.0	-0.266143798828125	-1.211181640625	1.2400780169980161
440.0	620.0	-1.22723388671875	-1.741455078125	2.130438640711851
440.0	640.0	-1.701324462890625	-2.00634765625	2.630577093675443
440.0	660.0	-2.161468505859375	-2.20703125	3.089163809236817
440.0	680.0	-2.322509765625	-2.3802490234375	3.3256032573051564
440.0	700.0	-1.847137451171875	-2.8096923828125	3.362482423679909
440.0	720.0	-0.25360107421875	-1.42626953125	1.448640148766076
440.0	740.0	0.04815673828125	-0.56201171875	0.5640711333282513
440.0	760.0	-1.697601318359375	0.50390625	1.7708110415525848
440.0	780.0	-2.422821044921875	0.6064453125	2.497566362035161
440.0	800.0	-3.069549560546875	0.6751708984375	3.142927018998439
460.0	0.0	0.24517822265625	-0.00013375282287597656	0.2451782591395398
460.0	20.0	0.265625	-0.009454727172851562	0.2657932137788944
460.0	40.0	0.203094482421875	0.030933380126953125	0.2054367123867783
460.0	60.0	0.544830322265625	0.4459190368652344	0.7040481996986308
460.0	80.0	0.238006591796875	0.503448486328125	0.5568729802431113
460.0	100.0	-0.60821533203125	0.3794403076171875	0.7168687726233509
460.0	120.0	-1.219635009765625	0.311431884765625	1.2587689922677099
460.0	140.0	-1.498626708984375	0.2793121337890625	1.5244334294954103
460.0	160.0	-1.69256591796875	0.2686004638671875	1.7137460709974117
460.0	180.0	-1.815521240234375	0.2793731689453125	1.8368905087861687
460.0	200.0	-2.31988525390625	0.3039398193359375	2.3397108806580413
460.0	220.0	-2.893951416015625	0.5435943603515625	2.944562722521778
460.0	240.0	-2.983062744140625	1.0373382568359375	3.1582802273666624
460.0	260.0	-1.341888427734375	1.164337158203125	1.7766106974967706
460.0	280.0	-0.32830810546875	1.337310791015625	1.3770208291392387
460.0	300.0	-0.13299560546875	1.44525146484375	1.4513578565285008
460.0	320.0	-0.214385986328125	1.395263671875	1.4116380786830562
460.0	340.0	-0.223388671875	1.28375244140625	1.3030436790601394
460.0	360.0	-0.33416748046875	1.38409423828125	1.4238626216900934
460.0	380.0	-1.23101806640625	1.00701904296875	1.5904379373997213
460.0	400.0	-1.630218505859375	-0.07489013671875	1.6319377774364212
460.0	420.0	-1.45220947265625	-0.10845947265625	1.456254033361424
460.0	440.0	-1.295135498046875	-0.318084716796875	1.3336243269230188
460.0	460.0	-1.245513916015625	-0.487274169921875	1.3374382347090388
460.0	480.0	-1.25018310546875	-0.51971435546875	1.353905760560825
460.0	500.0	-1.244598388671875	-0.600372314453125	1.381836482745491
460.0	520.0	-1.2080078125	-0.763916015625	1.4292832308501386
460.0	540.0	-0.829742431640625	-0.9158935546875	1.2358533514875467
460.0	560.0	-0.41070556640625	-0.94384765625	1.0293335030424768
460.0	580.0	-0.058746337890625	-0.775390625	0.7776128558308756
460.0	600.0	-0.17791748046875	-0.8455810546875	0.8640960304866426
460.0	620.0	-1.02362060546875	-1.16943359375	1.5541473785105615
460.0	640.0	-1.59625244140625	-1.53125	2.211955790515582
460.0	660.0	-2.007049560546875	-1.9066162109375	2.768290684574341
460.0	680.0	-2.128326416015625	-1.875732421875	2.8369253517819195
460.0	700.0	-1.069671630859375	-0.999755859375	1.4641411052968905
460.0	720.0	-0.15338134765625	-0.2093505859375	0.2595255394777593
460.0	740.0	-0.23638916015625	0.0352783203125	0.23900710224478386
460.0	760.0	-1.522186279296875	0.7340087890625	1.6899171492415423
460.0	780.0	-2.225921630859375	0.7884521484375	2.3614368289461756
460.0	800.0	-3.034759521484375	0.8563232421875	3.1532609863997276
480.0	0.0	0.07562255859375	0.12503480911254883	0.14612486050661153
480.0	20.0	-0.285858154296875	0.2060832977294922	0.3523992196090657
480.0	40.0	-0.30950927734375	0.22335052490234375	0.38168239379882696
480.0	60.0	-0.13165283203125	0.5103530883789062	0.52706047375964
480.0	80.0	-0.246490478515625	0.6379547119140625	0.6839179559363947
480.0	100.0	-0.17889404296875	0.5875396728515625	0.6141709418266433
480.0	120.0	-0.549774169921875	0.47357177734375	0.7256182647989265
480.0	140.0	-0.898681640625	0.4461822509765625	1.0033480414506992
480.0	160.0	-1.310943603515625	0.438018798828125	1.3821843580815714
480.0	180.0	-1.554534912109375	0.3465118408203125	1.5926861739826788
480.0	200.0	-1.964141845703125	0.249786376953125	1.9799612178407553
480.0	220.0	-2.58441162109375	0.3987884521484375	2.6149982135388488
480.0	240.0	-2.660736083984375	0.8374176025390625	2.7894058058408744
480.0	260.0	-1.376556396484375	1.3204345703125	1.9074734512381566
480.0	280.0	-0.510955810546875	1.543212890625	1.625602001143817
480.0	300.0	-0.231414794921875	1.611358642578125	1.6278911150073738
480.0	320.0	-0.24835205078125	1.547760009765625	1.5675585440285604
480.0	340.0	-0.177764892578125	1.38665771484375	1.3980057135680823
480.0	360.0	0.22979736328125	1.416168212890625	1.4346913380141533
480.0	380.0	-1.04290771484375	1.11407470703125	1.5260468389035042
480.0	400.0	-1.389404296875	0.212677001953125	1.4055873531497367
480.0	420.0	-1.209320068359375	0.21441650390625	1.228181364817144
480.0	440.0	-1.1328125	0.03668212890625	1.1334062549401007
480.0	460.0	-1.003265380859375	-0.115570068359375	1.0098999282758157
480.0	480.0	-0.818450927734375	-0.21112060546875	0.8452418773124949
480.0	500.0	-0.6683349609375	-0.369140625	0.7635027315188337
480.0	520.0	-0.426116943359375	-0.512939453125	0.6668452084180487
480.0	540.0	-0.1697998046875	-0.58935546875	0.6133284945422358
480.0	560.0	-0.056915283203125	-0.6533203125	0.6557947698687369
480.0	580.0	-0.026214599609375	-0.56103515625	0.5616472663346113
480.0	600.0	-0.464202880859375	-0.6973876953125	0.8377552817926148
480.0	620.0	-1.114288330078125	-0.9349365234375	1.454559997183236
480.0	640.0	-1.576446533203125	-1.2686767578125	2.0235425342358853
480.0	660.0	-1.333648681640625	-0.7218017578125	1.5164486749056139
480.0	680.0	-1.096588134765625	1.16064453125	1.5967470886866475
480.0	700.0	-1.099212646484375	3.1978759765625	3.3815202503706447
480.0	720.0	0.56280517578125	0.2357177734375	0.6101741838200764
480.0	740.0	0.082061767578125	0.2447509765625	0.25814177156427753
480.0	760.0	0.10400390625	0.8082275390625	0.8148917519611324
480.0	780.0	-0.05767822265625	0.7967529296875	0.7988379111774793
480.0	800.0	-0.231964111328125	0.802490234375	0.835342998541012
500.0	0.0	-0.410797119140625	0.24938273429870605	0.4805684355641097
500.0	20.0	-0.620941162109375	0.279022216796875	0.6807505595061847
500.0	40.0	-0.73345947265625	0.27288818359375	0.7825795542782091
500.0	60.0	-0.78118896484375	0.3095130920410156	0.840270523663921
500.0	80.0	-0.8509521484375	0.4104156494140625	0.9447542348221382
500.0	100.0	-0.879058837890625	0.48575592041015625	1.0043421999931768
500.0	120.0	-0.6925048828125	0.5483016967773438	0.8832880410195015
500.0	140.0	-0.275360107421875	0.7048492431640625	0.7567269285206772
500.0	160.0	0.1820068359375	0.8883514404296875	0.9068047033631226
500.0	180.0	-0.667022705078125	0.5558624267578125	0.868275490020779
500.0	200.0	-0.93365478515625	0.3480072021484375	0.9964036684960301
500.0	220.0	-1.35516357421875	0.4459686279296875	1.426659149897699
500.0	240.0	-1.899566650390625	0.731536865234375	2.0355588039831214
500.0	260.0	-1.04559326171875	1.489288330078125	1.8196826643836954
500.0	280.0	-0.62506103515625	1.65924072265625	1.7730710852617944
500.0	300.0	-0.363311767578125	1.707305908203125	1.7455339883961123
500.0	320.0	-0.313140869140625	1.5836181640625	1.6142811692746803
500.0	340.0	-0.23138427734375	1.29278564453125	1.313329131066531
500.0	360.0	0.508087158203125	1.128082275390625	1.2372235773624012
500.0	380.0	-0.701263427734375	0.68438720703125	0.9798756269169062
500.0	400.0	-1.17315673828125	0.288665771484375	1.2081492706621026
500.0	420.0	-1.16497802734375	0.459686279296875	1.2523918234991553
500.0	440.0	-1.02777099609375	0.307220458984375	1.0727057522126509
500.0	460.0	-0.836395263671875	0.247314453125	0.8721934853100333
500.0	480.0	-0.4093017578125	0.1820068359375	0.4479446587206755
500.0	500.0	-0.15606689453125	-0.03497314453125	0.15993747655578416
500.0	520.0	1.728302001953125	0.3902587890625	1.7718153776270564
500.0	540.0	1.134033203125	0.1973876953125	1.151083493084115
500.0	560.0	0.785400390625	-0.149169921875	0.7994407039837891
500.0	580.0	0.2310791015625	-0.1668701171875	0.2850319055633986
500.0	600.0	-0.09942626953125	-0.2445068359375	0.2639491918780361
500.0	620.0	0.10028076171875	0.00048828125	0.1002819504670298
500.0	640.0	0.773895263671875	0.45263671875	0.8965455249425583
500.0	660.0	1.71240234375	-0.39892578125	1.758255830596451
500.0	680.0	1.578216552734375	0.0474853515625	1.5789307603368137
500.0	700.0	1.03619384765625	1.08740234375	1.5020457872893413
500.0	720.0	1.995208740234375	-0.0054931640625	1.9952163020482414
500.0	740.0	0.5718994140625	0.594970703125	0.825263035269415
500.0	760.0	0.27362060546875	1.0467529296875	1.0819241801283719
500.0	780.0	0.04547119140625	1.0360107421875	1.03700814229002
500.0	800.0	-0.128204345703125	1.039794921875	1.0476687614958287
520.0	0.0	-1.15399169921875	0.49440813064575195	1.2554426476404268
520.0	20.0	-0.98065185546875	0.4246540069580078	1.0686482523542504
520.0	40.0	-0.92913818359375	0.39261627197265625	1.0086849365533321
520.0	60.0	-0.88623046875	0.4308204650878906	0.9853987603398896
520.0	80.0	-0.9615478515625	0.40853118896484375	1.0447353747248576
520.0	100.0	-0.9776611328125	0.43572998046875	1.0703653145031924
520.0	120.0	-0.80255126953125	0.6200027465820312	1.0141459194787916
520.0	140.0	-0.03253173828125	0.9407501220703125	0.9413124381261025
520.0	160.0	1.14910888671875	1.39654541015625	1.8085326417193839
520.0	180.0	0.47979736328125	0.832977294921875	0.9612786711807373
520.0	200.0	0.221435546875	0.6165771484375	0.6551343994900201
520.0	220.0	0.08099365234375	0.7047271728515625	0.7093661676985563
520.0	240.0	-0.23895263671875	0.8538818359375	0.886686276164709
520.0	260.0	0.018310546875	1.69561767578125	1.695716538383898
520.0	280.0	-0.2054443359375	1.81646728515625	1.8280483508954892
520.0	300.0	-0.51513671875	1.66046142578125	1.7385332857072417
520.0	320.0	-0.548583984375	1.4427490234375	1.5435249050606894
520.0	340.0	-0.48492431640625	1.02783203125	1.1364815339923346
520.0	360.0	0.15045166015625	0.5992431640625	0.6178414616383462
520.0	380.0	0.1702880859375	-0.126129150390625	0.2119117618031578
520.0	400.0	-0.09027099609375	0.27496337890625	0.28940233667905974
520.0	420.0	-0.34814453125	0.673309326171875	0.7579908069028981
520.0	440.0	-0.60430908203125	0.688079833984375	0.9157747127767927
520.0	460.0	-0.32037353515625	0.761322021484375	0.8259845170616505
520.0	480.0	0.0013427734375	0.670257568359375	0.6702589133935681
520.0	500.0	1.27410888671875	0.767791748046875	1.4875676870598422
520.0	520.0	5.39276123046875	4.092041015625	6.769540114542798
520.0	540.0	5.77496337890625	3.93359375	6.98737159579676
520.0	560.0	7.42681884765625	3.3414306640625	8.14388095926256
520.0	580.0	1.34136962890625	0.395263671875	1.3983940258940606
520.0	600.0	1.61895751953125	0.560546875	1.7132531188119995
520.0	620.0	1.31622314453125	0.7791748046875	1.5295609639564993
520.0	640.0	1.03497314453125	1.004150390625	1.4420427930173376
520.0	660.0	0.7843017578125	1.374755859375	1.5827453744028672
520.0	680.0	0.77099609375	1.2755126953125	1.4904253126141938
520.0	700.0	1.53704833984375	0.23291015625	1.5545947188578852
520.0	720.0	3.80865478515625	-2.5870361328125	4.6041945251011125
520.0	740.0	0.66546630859375	0.8516845703125	1.0808385703618186
520.0	760.0	0.314453125	1.24658203125	1.2856311790158332
520.0	780.0	0.07415771484375	1.2333984375	1.2356257816581395
520.0	800.0	-0.1055908203125	1.2333984375	1.2379099833839728
540.0	0.0	-1.85296630859375	0.6547694206237793	1.9652498912269523
540.0	20.0	-1.41168212890625	0.5267734527587891	1.5067636522045182
540.0	40.0	-1.18536376953125	0.48458099365234375	1.280588148284384
540.0	60.0	-1.052001953125	0.4577293395996094	1.1472681716621922
540.0	80.0	-1.08221435546875	0.38423919677734375	1.1484022254953794
540.0	100.0	-1.15521240234375	0.26084136962890625	1.184294690792246
540.0	120.0	-1.1322021484375	0.27730560302734375	1.1656672348474284
540.0	140.0	-0.86968994140625	0.5742645263671875	1.0421805699718916
540.0	160.0	0.0601806640625	1.197784423828125	1.1992953090428882
540.0	180.0	0.2052001953125	0.8658294677734375	0.8898133441464688
540.0	200.0	0.1497802734375	0.702667236328125	0.718453460789227
540.0	220.0	0.22607421875	0.7553863525390625	0.7884910234021004
540.0	240.0	0.23486328125	0.92376708984375	0.9531560193157821
540.0	260.0	0.54791259765625	1.635101318359375	1.7244606507459037
540.0	280.0	0.0797119140625	1.85321044921875	1.8549239764305891
540.0	300.0	-0.27557373046875	1.843353271484375	1.863838019897816
540.0	320.0	-0.406982421875	1.57366943359375	1.6254446093123305
540.0	340.0	-0.1832275390625	1.08514404296875	1.1005043957483607
540.0	360.0	1.06597900390625	0.410064697265625	1.1421314691017448
540.0	380.0	1.78179931640625	-2.01348876953125	2.6886698995924077
540.0	400.0	1.9195556640625	-0.185455322265625	1.9284936152321253
540.0	420.0	1.6385498046875	0.7696533203125	1.8103070722696468
540.0	440.0	1.3228759765625	0.9384765625	1.6219553346895852
540.0	460.0	2.243408203125	1.7486572265625	2.844412498541271
540.0	480.0	2.61480712890625	1.92578125	3.247437411903501
540.0	500.0	3.7667236328125	4.477752685546875	5.851365314087854
540.0	520.0	4.44073486328125	5.398681640625	6.990414120979027
540.0	540.0	2.65447998046875	1.5872802734375	3.092850244217007
540.0	560.0	2.30548095703125	0.785888671875	2.4357469999602133
540.0	580.0	1.9940185546875	0.8050537109375	2.1504003055087826
540.0	600.0	1.73919677734375	0.89306640625	1.9550890098139204
540.0	620.0	1.43304443359375	0.9849853515625	1.7389112948758294
540.0	640.0	3.54638671875	-3.2125244140625	4.785098940447731
540.0	660.0	6.260498046875	-8.4932861328125	10.551291159320304
540.0	680.0	5.7777099609375	-6.5042724609375	8.699855897589705
540.0	700.0	5.60491943359375	-5.865234375	8.112712008370476
540.0	720.0	5.37841796875	-4.296875	6.884076888893519
540.0	740.0	4.6026611328125	2.8250732421875	5.400511857891495
540.0	760.0	0.35528564453125	1.4453125	1.4883400524968196
540.0	780.0	0.12457275390625	1.4366455078125	1.4420362984799042
540.0	800.0	-0.0560302734375	1.4400634765625	1.441153082802363
560.0	0.0	-2.1458740234375	0.6247601509094238	2.234972163278149
560.0	20.0	-1.7613525390625	0.4962959289550781	1.8299378175116496
560.0	40.0	-1.48883056640625	0.46445465087890625	1.5595943633485605
560.0	60.0	-1.38433837890625	0.3062782287597656	1.4178149035487684
560.0	80.0	-1.39727783203125	0.0912933349609375	1.400257052435102
560.0	100.0	-1.482177734375	-0.04148101806640625	1.4827580757280783
560.0	120.0	-1.552490234375	-0.22119903564453125	1.5681692960901297
560.0	140.0	-1.509521484375	-0.2729644775390625	1.5340028415188405
560.0	160.0	-1.44390869140625	-0.399200439453125	1.4980765334181285
560.0	180.0	-1.47894287109375	-0.10888671875	1.4829458295835238
560.0	200.0	-1.56439208984375	-0.1099700927734375	1.5682525409098798
560.0	220.0	-1.6854248046875	-0.06121826171875	1.6865362278420712
560.0	240.0	-1.77252197265625	0.1306915283203125	1.7773335137570279
560.0	260.0	-1.82672119140625	0.244171142578125	1.8429676768735193
560.0	280.0	-1.68536376953125	1.434173583984375	2.2129855183997864
560.0	300.0	-1.6605224609375	2.00030517578125	2.5997222235337354
560.0	320.0	-1.73291015625	1.672882080078125	2.408632820394365
560.0	340.0	-1.801025390625	1.278350830078125	2.2085907956064124
560.0	360.0	-1.63330078125	0.582763671875	1.7341525132724322
560.0	380.0	-1.10626220703125	-0.9957275390625	1.4883848301945013
560.0	400.0	0.97979736328125	0.596710205078125	1.1471991727408402
560.0	420.0	2.71734619140625	0.809661865234375	2.83540520207692
560.0	440.0	2.4532470703125	1.365509033203125	2.8076745017462756
560.0	460.0	2.3455810546875	2.745147705078125	3.6107598101791014
560.0	480.0	2.56689453125	4.157196044921875	4.885818917077795
560.0	500.0	2.9674072265625	4.7413330078125	5.593366100947414
560.0	520.0	3.19586181640625	4.855224609375	5.812636128044149
560.0	540.0	2.126220703125	3.6329345703125	4.209397589984705
560.0	560.0	1.50439453125	3.8238525390625	4.109142385723526
560.0	580.0	1.29296875	3.7999267578125	4.013877371472126
560.0	600.0	1.20086669921875	3.8829345703125	4.064389462960022
560.0	620.0	1.4237060546875	3.4866943359375	3.7661620148916177
560.0	640.0	1.661376953125	3.9117431640625	4.24993034789567
560.0	660.0	4.3328857421875	1.80126953125	4.692384338378658
560.0	680.0	4.5269775390625	2.6121826171875	5.226569014632152
560.0	700.0	4.91278076171875	2.9365234375	5.723511571727681
560.0	720.0	4.92205810546875	3.0953369140625	5.814444651483801
560.0	740.0	4.20367431640625	2.2547607421875	4.770201648035802
560.0	760.0	-1.2059326171875	1.115234375	1.6425654289489762
560.0	780.0	-1.39111328125	0.3447265625	1.4331896469634464
560.0	800.0	0.0330810546875	1.387451171875	1.387845492306888
580.0	0.0	-1.93243408203125	0.47313666343688965	1.9895124487381708
580.0	20.0	-1.79205322265625	0.39039039611816406	1.8340827173859822
580.0	40.0	-1.7398681640625	0.3763999938964844	1.7801174634623098
580.0	60.0	-1.6561279296875	0.191558837890625	1.6671696098072961
580.0	80.0	-1.58807373046875	0.042388916015625	1.5886393529073588
580.0	100.0	-1.627197265625	-0.09185791015625	1.6297879668581894
580.0	120.0	-1.6392822265625	-0.1409454345703125	1.6453303114724174
580.0	140.0	-1.62139892578125	-0.124725341796875	1.6261890687773481
580.0	160.0	-1.572509765625	-0.34210205078125	1.6092920108341833
580.0	180.0	-1.5498046875	-0.4282684326171875	1.6078894302076108
580.0	200.0	-1.6190185546875	-0.2242584228515625	1.6344763444731378
580.0	220.0	-1.73358154296875	-0.1880645751953125	1.7437526345687067
580.0	240.0	-1.7742919921875	-0.025360107421875	1.7744732200259141
580.0	260.0	-1.8197021484375	0.093658447265625	1.8221108127038435
580.0	280.0	-1.79547119140625	0.269989013671875	1.8156571445824485
580.0	300.0	-1.66790771484375	1.229736328125	2.0722373372627128
580.0	320.0	-1.77850341796875	0.793731689453125	1.9475842478744374
580.0	340.0	-2.00958251953125	-0.3377685546875	2.0377707180498126
580.0	360.0	-1.99517822265625	-0.547210693359375	2.068858545935077
580.0	380.0	-1.5791015625	0.270111083984375	1.602036748136932
580.0	400.0	-0.8582763671875	2.166839599609375	2.3306291367156398
580.0	420.0	0.23736572265625	5.595977783203125	5.601009715791884
580.0	440.0	1.0634765625	8.082275390625	8.151941970407377
580.0	460.0	1.25640869140625	7.93414306640625	8.033006224200474
580.0	480.0	1.81964111328125	5.5106201171875	5.803277337599419
580.0	500.0	2.43975830078125	3.081268310546875	3.9302207276196848
580.0	520.0	2.32861328125	3.9609375	4.5947215032600335
580.0	540.0	1.90411376953125	3.909912109375	4.348915031402173
580.0	560.0	1.4749755859375	4.0023193359375	4.26545578407875
580.0	580.0	1.285400390625	3.99365234375	4.195415737082413
580.0	600.0	1.18194580078125	4.0755615234375	4.243488848495849
580.0	620.0	1.3973388671875	3.6763916015625	3.9329900988677977
580.0	640.0	1.63092041015625	4.1966552734375	4.502423443917176
580.0	660.0	4.26934814453125	2.6898193359375	5.046034248714101
580.0	680.0	4.51611328125	3.3040771484375	5.5957309595717275
580.0	700.0	4.9251708984375	3.8701171875	6.263794011922691
580.0	720.0	4.9339599609375	3.8265380859375	6.243905398007292
580.0	740.0	4.1834716796875	2.48779296875	4.867293822044164
580.0	760.0	-0.981201171875	1.6080322265625	1.8837524734827622
580.0	780.0	-0.6322021484375	1.5767822265625	1.6988000902084937
580.0	800.0	-0.23394775390625	1.662841796875	1.6792183875220812
600.0	0.0	-2.2938232421875	0.3475313186645508	2.3200006646232443
600.0	20.0	-2.0416259765625	0.2700958251953125	2.059414572873252
600.0	40.0	-2.0863037109375	0.2569427490234375	2.102066304983576
600.0	60.0	-1.97320556640625	0.14762115478515625	1.9787198418767404
600.0	80.0	-1.7884521484375	0.04418182373046875	1.7889977978742344
600.0	100.0	-1.82421875	-0.1493988037109375	1.8303262142038565
600.0	120.0	-1.7835693359375	-0.1103363037109375	1.7869789243337837
600.0	140.0	-1.7647705078125	0.0431671142578125	1.7652983727965468
600.0	160.0	-1.73345947265625	0.0552978515625	1.7343412569990695
600.0	180.0	-1.6947021484375	-0.266204833984375	1.715482551807312
600.0	200.0	-1.690185546875	-0.48541259765625	1.7585086217669026
600.0	220.0	-1.79803466796875	-0.308990478515625	1.8243913459098648
600.0	240.0	-1.83648681640625	-0.1746673583984375	1.8447743799510692
600.0	260.0	-1.8662109375	-0.090576171875	1.8684076927041802
600.0	280.0	-1.85888671875	0.131591796875	1.8635386323202245
600.0	300.0	-1.80499267578125	0.4296875	1.8554325391347988
600.0	320.0	-1.87689208984375	0.0006103515625	1.8768921890846766
600.0	340.0	-2.04058837890625	-0.778076171875	2.1838963943756333
600.0	360.0	-1.934326171875	-0.439849853515625	1.983705026670626
600.0	380.0	-1.4534912109375	0.9307861328125	1.725977846123353
600.0	400.0	-0.3843994140625	4.02703857421875	4.045343321373029
600.0	420.0	0.48052978515625	6.171966552734375	6.1906445546884825
600.0	440.0	1.05157470703125	7.60504150390625	7.677399666593143
600.0	460.0	1.1627197265625	7.402801513671875	7.493556392885836
600.0	480.0	1.53582763671875	7.05682373046875	7.222016871526678
600.0	500.0	2.2672119140625	2.966827392578125	3.7339408994544705
600.0	520.0	2.19146728515625	3.9532470703125	4.520032219005134
600.0	540.0	1.85028076171875	4.082763671875	4.482465627037061
600.0	560.0	1.44769287109375	4.1744384765625	4.4183425901146585
600.0	580.0	1.2586669921875	4.1651611328125	4.3511848799510044
600.0	600.0	1.19091796875	4.28515625	4.447566716217497
600.0	620.0	1.49560546875	4.01806640625	4.287387708522487
600.0	640.0	1.94329833984375	4.64990234375	5.039642868701235
600.0	660.0	4.56573486328125	4.1534423828125	6.1722782235674565
600.0	680.0	4.69818115234375	4.310791015625	6.3761920705567885
600.0	700.0	4.9681396484375	4.3419189453125	6.598080909934365
600.0	720.0	4.932373046875	4.032958984375	6.371268479917481
600.0	740.0	4.2059326171875	2.7943115234375	5.049558997609325
600.0	760.0	-0.3599853515625	2.43115234375	2.4576596940709052
600.0	780.0	-0.64044189453125	1.9156494140625	2.0198709111893205
600.0	800.0	-0.25335693359375	1.921630859375	1.938260791406133
620.0	0.0	-2.47540283203125	0.25991296768188477	2.489010633082458
620.0	20.0	-2.24365234375	0.20280838012695312	2.252799831024627
620.0	40.0	-2.37017822265625	0.17612838745117188	2.376713280145523
620.0	60.0	-2.34967041015625	0.052642822265625	2.3502600501008244
620.0	80.0	-2.1414794921875	0.03208160400390625	2.1417197867076583
620.0	100.0	-2.00201416015625	-0.1538848876953125	2.007919633881579
620.0	120.0	-1.86590576171875	-0.186767578125	1.8752297032240894
620.0	140.0	-1.8179931640625	-0.0028228759765625	1.8179953556614932
620.0	160.0	-1.80401611328125	0.0624542236328125	1.805096858073817
620.0	180.0	-1.80328369140625	0.027099609375	1.8034873053393055
620.0	200.0	-1.7978515625	-0.358154296875	1.8331788622918705
620.0	220.0	-1.9019775390625	-0.3593292236328125	1.9356229100872937
620.0	240.0	-1.95098876953125	-0.286163330078125	1.9718637453735142
620.0	260.0	-1.9932861328125	-0.321319580078125	2.0190185436999317
620.0	280.0	-2.00238037109375	-0.059661865234375	2.003269000584991
620.0	300.0	-1.9432373046875	0.2618408203125	1.9607987753747356
620.0	320.0	-2.00018310546875	-0.177734375	2.0080642329017397
620.0	340.0	-2.122802734375	-0.705291748046875	2.2369014057246677
620.0	360.0	-1.96624755859375	0.02130126953125	1.9663629384626646
620.0	380.0	-1.37921142578125	1.880523681640625	2.3320792169685745
620.0	400.0	-0.3441162109375	4.70330810546875	4.715879886256437
620.0	420.0	0.36468505859375	6.271820068359375	6.282413721002217
620.0	440.0	0.90130615234375	7.4580078125	7.512272180343556
620.0	460.0	1.08563232421875	7.463714599609375	7.542256503713642
620.0	480.0	1.4312744140625	7.052001953125	7.195781958566336
620.0	500.0	2.146240234375	2.8773193359375	3.589611915598937
620.0	520.0	2.0753173828125	4.019287109375	4.523451238489454
620.0	540.0	1.7913818359375	4.2806396484375	4.640358249305966
620.0	560.0	1.43768310546875	4.360595703125	4.591484247807291
620.0	580.0	1.30340576171875	4.3720703125	4.562221541872499
620.0	600.0	1.3240966796875	4.52197265625	4.7118434525175115
620.0	620.0	1.75177001953125	4.3948974609375	4.731154393325523
620.0	640.0	2.41632080078125	5.1942138671875	5.72874016781797
620.0	660.0	4.73193359375	4.8763427734375	6.794844691360938
620.0	680.0	4.69744873046875	4.4959716796875	6.502290820928768
620.0	700.0	4.96551513671875	4.5531005859375	6.736992319918988
620.0	720.0	4.93505859375	4.2911376953125	6.539775687581158
620.0	740.0	4.22930908203125	3.1260986328125	5.259234542537935
620.0	760.0	-0.17474365234375	2.860107421875	2.8654405959117164
620.0	780.0	-0.8070068359375	2.1092529296875	2.258363999590225
620.0	800.0	-0.39398193359375	2.10302734375	2.139613463352306
