# Supplementary material for: Real-time emotion detection by quantitative facial motion analysis
Source: PLoS One. 2023 Mar 10;18(3):e0282730. doi: 10.1371/journal.pone.0282730 (PMC10004542; doi:10.1371/journal.pone.0282730)
Supplement: S1 Dataset — Data from each participant is organized into folders by Study ID and subsequently by emotions. The data files (.csv) contain the pixel displacement results after DISC-processing of videos. (ZIP) [file pone.0282730.s004.zip › S1_Dataset/1/sad/result/103925_cropped_result.csv]

pos_x	pos_y	disp_x	disp_y	disp_xy_indi
0.0	0.0	2.3497796058654785	0.7832443714141846	2.4768802840455018
0.0	20.0	2.0239593982696533	0.9254741668701172	2.2255143404139175
0.0	40.0	1.8539199829101562	0.8608551025390625	2.0440378691700243
0.0	60.0	1.7941317558288574	0.6467094421386719	1.907129219487985
0.0	80.0	1.7200195789337158	0.514495849609375	1.7953198409143118
0.0	100.0	1.7030184268951416	0.3412628173828125	1.7368742248281703
0.0	120.0	1.781554937362671	-0.003814697265625	1.7815590214069639
0.0	140.0	1.755190134048462	-0.170654296875	1.7634668399782736
0.0	160.0	1.822904109954834	-0.063385009765625	1.8240057712499744
0.0	180.0	1.805323839187622	0.21417236328125	1.817983488795377
0.0	200.0	2.5540788173675537	-0.15234375	2.5586182254274874
0.0	220.0	2.5575830936431885	-0.0101470947265625	2.5576032226326375
0.0	240.0	2.3143980503082275	0.417510986328125	2.3517554632604147
0.0	260.0	2.134795665740967	0.619354248046875	2.2228252785678246
0.0	280.0	2.2188897132873535	0.255523681640625	2.2335540986534475
0.0	300.0	2.3202197551727295	-0.58026123046875	2.391677822759351
0.0	320.0	2.4310829639434814	-0.99407958984375	2.626472655201295
0.0	340.0	2.38253116607666	-0.709197998046875	2.4858432287174317
0.0	360.0	2.297330856323242	0.13238525390625	2.3011420901080193
0.0	380.0	2.2509565353393555	0.745208740234375	2.371105520745262
0.0	400.0	2.255776882171631	1.026092529296875	2.478183855330113
0.0	420.0	2.2620575428009033	0.842681884765625	2.413921516092561
0.0	440.0	2.2434189319610596	0.705902099609375	2.3518559221419633
0.0	460.0	2.2541348934173584	0.449981689453125	2.2986099361494055
0.0	480.0	2.2685766220092773	0.2899169921875	2.287026836809326
0.0	500.0	2.325105667114258	0.389129638671875	2.3574431570962093
0.0	520.0	2.8875982761383057	1.4305419921875	3.222526058198552
0.0	540.0	3.493532180786133	1.81390380859375	3.9363706793211466
0.0	560.0	3.702731132507324	2.008056640625	4.212185811618135
0.0	580.0	3.564628839492798	2.03973388671875	4.106956670330544
0.0	600.0	3.509045124053955	1.9727783203125	4.025574739554819
0.0	620.0	3.498509168624878	1.98138427734375	4.020628067535886
0.0	640.0	3.590939521789551	1.93780517578125	4.080433254990794
0.0	660.0	3.741469383239746	1.81732177734375	4.159477321506664
0.0	680.0	3.797597885131836	1.75701904296875	4.1843596421092455
0.0	700.0	3.6947073936462402	1.592529296875	4.023308624263042
0.0	720.0	3.5438976287841797	1.5482177734375	3.8673231927639433
0.0	740.0	3.2506656646728516	1.37493896484375	3.5294878411079127
0.0	760.0	3.0014023780822754	1.06182861328125	3.183692233734398
0.0	780.0	-0.2972984313964844	-3.3876953125	3.4007154964279622
0.0	800.0	-2.044773578643799	-11.78082275390625	11.95695963641573
20.0	0.0	2.0947017669677734	0.7862930297851562	2.237416416590044
20.0	20.0	1.9120426177978516	0.6135406494140625	2.0080685000165435
20.0	40.0	1.8814373016357422	0.4285888671875	1.9296359079016558
20.0	60.0	1.8454914093017578	0.29540252685546875	1.8689840006482623
20.0	80.0	1.812570571899414	0.119293212890625	1.816491934680013
20.0	100.0	1.689779281616211	0.00020599365234375	1.6897792941721066
20.0	120.0	1.6364154815673828	-0.03939056396484375	1.6368895029423574
20.0	140.0	1.5419483184814453	0.00579833984375	1.5419592204765664
20.0	160.0	1.4008750915527344	0.37109375	1.4491934285739583
20.0	180.0	1.6186199188232422	0.4473876953125	1.6793112253326925
20.0	200.0	2.2736358642578125	0.1526641845703125	2.27875544903131
20.0	220.0	2.202505111694336	0.47210693359375	2.2525349550643985
20.0	240.0	2.1047401428222656	0.8751983642578125	2.2794524003819516
20.0	260.0	1.980234146118164	1.152557373046875	2.2912258229203526
20.0	280.0	2.068826675415039	1.17864990234375	2.3810206645898258
20.0	300.0	2.287149429321289	0.209228515625	2.2966996067825978
20.0	320.0	2.4189414978027344	-0.499267578125	2.4699283561186425
20.0	340.0	2.3922653198242188	-0.337982177734375	2.416022622596846
20.0	360.0	2.34088134765625	0.044952392578125	2.3413129225721705
20.0	380.0	2.2690353393554688	0.34033203125	2.2944165408091743
20.0	400.0	2.2335662841796875	0.683013916015625	2.3356640073639134
20.0	420.0	2.2302207946777344	0.748748779296875	2.35255383094873
20.0	440.0	2.1995201110839844	0.64959716796875	2.2934396001848234
20.0	460.0	2.2115440368652344	0.488006591796875	2.2647466658837097
20.0	480.0	2.242643356323242	0.348052978515625	2.2694911543150758
20.0	500.0	2.2912158966064453	0.404693603515625	2.3266815849162814
20.0	520.0	2.8414134979248047	1.44830322265625	3.1892339034548334
20.0	540.0	3.4749717712402344	1.8826904296875	3.9522085047417974
20.0	560.0	3.6817989349365234	2.1114501953125	4.2442744167389685
20.0	580.0	3.513559341430664	2.10296630859375	4.094821918085707
20.0	600.0	3.415843963623047	2.08465576171875	4.001722082889714
20.0	620.0	3.070178985595703	2.1910400390625	3.7718238898931196
20.0	640.0	2.6744213104248047	2.1043701171875	3.4030725728032984
20.0	660.0	2.629861831665039	1.99212646484375	3.2992031015958156
20.0	680.0	2.588958740234375	1.9378662109375	3.2338881876356247
20.0	700.0	2.6688079833984375	1.68157958984375	3.1544010476206585
20.0	720.0	2.94354248046875	1.48822021484375	3.2983695581595613
20.0	740.0	3.0331382751464844	1.31890869140625	3.3074836254206215
20.0	760.0	2.933462142944336	1.06488037109375	3.120764385343491
20.0	780.0	-0.011699676513671875	-3.97381591796875	3.973833140977656
20.0	800.0	-2.0092735290527344	-13.91204833984375	14.056396021907652
40.0	0.0	2.1678009033203125	0.22470974922180176	2.179416258504026
40.0	20.0	1.9939460754394531	0.2284564971923828	2.0069911118063803
40.0	40.0	1.9023361206054688	0.18809890747070312	1.9116129092344865
40.0	60.0	1.657196044921875	0.16030120849609375	1.664930992188569
40.0	80.0	1.5932846069335938	-0.01824951171875	1.5933891186303204
40.0	100.0	1.5062103271484375	-0.11536407470703125	1.5106218651077485
40.0	120.0	1.39190673828125	-0.02353668212890625	1.3921057228092935
40.0	140.0	1.2737159729003906	0.16766357421875	1.2847036443247895
40.0	160.0	1.2878913879394531	0.563323974609375	1.405702005226682
40.0	180.0	1.5099258422851562	0.638336181640625	1.639313615508659
40.0	200.0	1.9996566772460938	0.56097412109375	2.076853098173242
40.0	220.0	2.0140304565429688	0.872283935546875	2.194811596492014
40.0	240.0	1.9828033447265625	1.275604248046875	2.3576843091249677
40.0	260.0	1.9240379333496094	1.556671142578125	2.4749034355109134
40.0	280.0	2.2186965942382812	1.1177978515625	2.4843684538011446
40.0	300.0	2.3008384704589844	0.420806884765625	2.3390032281743838
40.0	320.0	2.3606224060058594	0.093597412109375	2.3624772209040374
40.0	340.0	2.3475074768066406	0.040496826171875	2.3478567559783277
40.0	360.0	2.37298583984375	-0.327667236328125	2.3955015370193062
40.0	380.0	2.2476425170898438	-0.048980712890625	2.248176148540243
40.0	400.0	2.200153350830078	0.486328125	2.253262038098285
40.0	420.0	2.1714744567871094	0.494537353515625	2.227076224672409
40.0	440.0	2.1195449829101562	0.4195556640625	2.1606707036997888
40.0	460.0	2.1259002685546875	0.36639404296875	2.1572428112208137
40.0	480.0	2.174701690673828	0.26873779296875	2.191243355903064
40.0	500.0	2.2436904907226562	0.401611328125	2.279350494557079
40.0	520.0	2.782337188720703	1.43878173828125	3.1323303022110935
40.0	540.0	3.464191436767578	1.9674072265625	3.9838817133173228
40.0	560.0	3.681365966796875	2.21453857421875	4.2961187690976494
40.0	580.0	3.5101356506347656	2.19281005859375	4.138776176471382
40.0	600.0	3.4169464111328125	2.18988037109375	4.05846015334081
40.0	620.0	3.0704078674316406	2.29547119140625	3.8336134994235067
40.0	640.0	2.6914939880371094	2.1622314453125	3.452446192301639
40.0	660.0	2.6574249267578125	2.04547119140625	3.3534847004610993
40.0	680.0	2.6195945739746094	1.989501953125	3.2894366924270493
40.0	700.0	2.675182342529297	1.75299072265625	3.1983709977892523
40.0	720.0	2.9310264587402344	1.59613037109375	3.3374463686122646
40.0	740.0	3.026073455810547	1.40234375	3.335219416039258
40.0	760.0	2.9281959533691406	1.0875244140625	3.1236262408472295
40.0	780.0	0.22737884521484375	-4.1575927734375	4.163805808270957
40.0	800.0	-1.9260711669921875	-13.6512451171875	13.786451442987575
60.0	0.0	2.081439971923828	-0.0954446792602539	2.0836271363949357
60.0	20.0	1.6742973327636719	0.13369369506835938	1.6796266140427096
60.0	40.0	1.3006935119628906	0.2777099609375	1.3300099377321457
60.0	60.0	1.14794921875	0.2680549621582031	1.17883029803546
60.0	80.0	1.0367279052734375	0.23273468017578125	1.0625300847172152
60.0	100.0	0.965576171875	0.182159423828125	0.9826084669807065
60.0	120.0	1.0719451904296875	0.1770172119140625	1.0864628776903364
60.0	140.0	1.0172691345214844	0.4114532470703125	1.0973286957766089
60.0	160.0	1.0324592590332031	0.8664703369140625	1.3478660787761372
60.0	180.0	1.3280181884765625	0.879547119140625	1.5928701904779132
60.0	200.0	1.6550254821777344	0.970611572265625	1.9186443575800052
60.0	220.0	1.7490310668945312	1.4002532958984375	2.2404952500812536
60.0	240.0	1.8175849914550781	1.7987213134765625	2.557149499876299
60.0	260.0	1.9572105407714844	1.78350830078125	2.647937869335802
60.0	280.0	2.0574798583984375	1.1832275390625	2.373447024247888
60.0	300.0	1.877532958984375	0.66107177734375	1.990513980577139
60.0	320.0	1.6830825805664062	0.42919921875	1.7369452905551412
60.0	340.0	1.6904830932617188	0.074188232421875	1.6921102158055754
60.0	360.0	1.8543014526367188	-0.56256103515625	1.937758704154549
60.0	380.0	1.8792572021484375	-0.202423095703125	1.8901277050773078
60.0	400.0	1.9319000244140625	0.216583251953125	1.9440025744215583
60.0	420.0	1.8878211975097656	0.288909912109375	1.9098004636825943
60.0	440.0	1.8460540771484375	0.3118896484375	1.872215481337241
60.0	460.0	1.8311080932617188	0.273895263671875	1.8514792639050681
60.0	480.0	1.9494895935058594	0.294036865234375	1.9715393359769666
60.0	500.0	2.1316566467285156	0.526763916015625	2.195777830919598
60.0	520.0	2.7511024475097656	1.593017578125	3.1790359672248854
60.0	540.0	3.4308090209960938	2.1260986328125	4.036179621250193
60.0	560.0	3.6243438720703125	2.35504150390625	4.32227821734495
60.0	580.0	3.4547462463378906	2.28167724609375	4.140208048145372
60.0	600.0	3.3741607666015625	2.2884521484375	4.077005532809767
60.0	620.0	3.018909454345703	2.371826171875	3.83918919605808
60.0	640.0	2.6417083740234375	2.24688720703125	3.468014598369829
60.0	660.0	2.6295509338378906	2.1444091796875	3.393085445958551
60.0	680.0	2.590526580810547	2.094970703125	3.3316257612219955
60.0	700.0	2.667736053466797	1.86822509765625	3.256851342397946
60.0	720.0	2.9129066467285156	1.72418212890625	3.384941527736462
60.0	740.0	3.0028724670410156	1.56072998046875	3.3842460202010995
60.0	760.0	2.2377471923828125	-0.0633544921875	2.2386438503472355
60.0	780.0	0.3681068420410156	-1.8131103515625	1.850100482163199
60.0	800.0	0.2425384521484375	-1.7764892578125	1.7929693203994783
80.0	0.0	1.3424072265625	0.1616973876953125	1.3521106489909438
80.0	20.0	0.9407501220703125	0.40326499938964844	1.0235396679699527
80.0	40.0	0.7462615966796875	0.4383201599121094	0.8654657319988434
80.0	60.0	0.6209640502929688	0.43967437744140625	0.7608612948065743
80.0	80.0	0.6522216796875	0.32433319091796875	0.728412752624098
80.0	100.0	0.8102874755859375	0.1230926513671875	0.8195837930999095
80.0	120.0	0.8673553466796875	0.14836883544921875	0.8799537537543654
80.0	140.0	0.7958297729492188	0.5167999267578125	0.9489084211921008
80.0	160.0	0.75213623046875	1.111114501953125	1.3417467516764412
80.0	180.0	0.8470687866210938	1.384063720703125	1.6227008079847345
80.0	200.0	0.7318267822265625	2.0703582763671875	2.1958947679035523
80.0	220.0	0.6615447998046875	2.6760101318359375	2.7565688360418674
80.0	240.0	1.473236083984375	2.577178955078125	2.9685477805909057
80.0	260.0	2.1242904663085938	2.0042724609375	2.9205681096187512
80.0	280.0	2.2558975219726562	1.308746337890625	2.608043444152051
80.0	300.0	2.033416748046875	0.80242919921875	2.1860183647436204
80.0	320.0	1.7542648315429688	0.501190185546875	1.8244551793006567
80.0	340.0	1.8428421020507812	-0.02685546875	1.8430377720743338
80.0	360.0	2.2803192138671875	-0.544525146484375	2.3444324158067977
80.0	380.0	2.2353973388671875	-0.2215576171875	2.2463501597810405
80.0	400.0	1.7378158569335938	0.1640625	1.7455430262574712
80.0	420.0	1.4132232666015625	0.2415771484375	1.4337222603807143
80.0	440.0	1.0773544311523438	0.225799560546875	1.1007624684130324
80.0	460.0	0.7349166870117188	0.34051513671875	0.8099710458916847
80.0	480.0	0.5843353271484375	0.299285888671875	0.656520995636686
80.0	500.0	0.8265838623046875	0.442108154296875	0.9373902610537
80.0	520.0	1.804931640625	0.486328125	1.8693028840975103
80.0	540.0	3.0087890625	0.5029296875	3.0505327228516133
80.0	560.0	3.0601959228515625	0.703857421875	3.140097825954766
80.0	580.0	3.0455780029296875	1.1654052734375	3.260937721466805
80.0	600.0	3.0278396606445312	1.74420166015625	3.494288545879377
80.0	620.0	2.69140625	2.283203125	3.529402798285969
80.0	640.0	2.2506332397460938	2.0361328125	3.0349937083936696
80.0	660.0	2.0524139404296875	2.01361083984375	2.8752446151947435
80.0	680.0	1.8987960815429688	2.09344482421875	2.826294002988933
80.0	700.0	1.7998733520507812	2.0137939453125	2.700909131681368
80.0	720.0	1.9880752563476562	1.9173583984375	2.7620113057264293
80.0	740.0	2.1836776733398438	1.38037109375	2.5833839314944043
80.0	760.0	1.2652359008789062	-1.3023681640625	1.8157600941854584
80.0	780.0	0.3292694091796875	-1.505615234375	1.5411993958614267
80.0	800.0	0.23211669921875	-1.51165771484375	1.5293747771239186
100.0	0.0	0.6431655883789062	0.41939687728881836	0.7678253152601813
100.0	20.0	0.4811859130859375	0.44809532165527344	0.6575175284672572
100.0	40.0	0.41448974609375	0.4142341613769531	0.5859963225725303
100.0	60.0	0.47552490234375	0.2766380310058594	0.5501386488403008
100.0	80.0	0.7337265014648438	0.03693389892578125	0.7346554919427876
100.0	100.0	0.9313812255859375	-0.1479949951171875	0.9430660135715312
100.0	120.0	1.0342483520507812	-0.15512847900390625	1.0458176221109596
100.0	140.0	0.8512725830078125	0.329315185546875	0.9127505146602579
100.0	160.0	0.7286834716796875	0.9129791259765625	1.1681226332744734
100.0	180.0	0.06093597412109375	2.2706756591796875	2.2714931525613706
100.0	200.0	0.6219329833984375	2.5630340576171875	2.637412409226988
100.0	220.0	1.3590927124023438	2.860809326171875	3.167232704052094
100.0	240.0	2.343109130859375	2.6991424560546875	3.5742873971175717
100.0	260.0	2.2606964111328125	2.02978515625	3.038219222479118
100.0	280.0	2.1971054077148438	1.25970458984375	2.5326128457155113
100.0	300.0	1.80364990234375	0.802581787109375	1.9741556410841312
100.0	320.0	1.5615615844726562	0.427581787109375	1.6190431639608622
100.0	340.0	1.6183242797851562	-0.079925537109375	1.620296752457514
100.0	360.0	1.9002304077148438	-0.493316650390625	1.9632210573332662
100.0	380.0	2.372955322265625	-0.329925537109375	2.3957812549366158
100.0	400.0	1.8544998168945312	0.056915283203125	1.8553729868476425
100.0	420.0	1.4499130249023438	0.11285400390625	1.4542983895951809
100.0	440.0	1.10107421875	0.049591064453125	1.1021904140707797
100.0	460.0	0.583526611328125	0.19964599609375	0.6167348132579759
100.0	480.0	0.46994781494140625	0.22698974609375	0.5218958647085713
100.0	500.0	0.709564208984375	0.421234130859375	0.8251785017027982
100.0	520.0	1.271514892578125	0.3861083984375	1.3288452947547853
100.0	540.0	1.4844589233398438	0.25262451171875	1.5058012614566456
100.0	560.0	1.8099441528320312	0.341796875	1.841934564562657
100.0	580.0	0.7711181640625	0.64410400390625	1.004735383469291
100.0	600.0	0.6180877685546875	0.9345703125	1.1204705077079273
100.0	620.0	1.0565261840820312	0.760986328125	1.302055209752685
100.0	640.0	1.3106231689453125	0.07391357421875	1.3127057200416412
100.0	660.0	1.5758438110351562	0.450439453125	1.6389568077619845
100.0	680.0	1.4725418090820312	0.205078125	1.4867536503564056
100.0	700.0	1.381988525390625	0.20245361328125	1.3967389698300783
100.0	720.0	1.5874557495117188	0.22747802734375	1.6036714157152072
100.0	740.0	0.2754669189453125	-1.9700927734375	1.9892580424328776
100.0	760.0	0.46138763427734375	-1.34130859375	1.4184453788326312
100.0	780.0	0.3582611083984375	-1.3472900390625	1.3941095621033197
100.0	800.0	0.259857177734375	-1.350830078125	1.3755971985967652
120.0	0.0	0.31703948974609375	0.5560972690582275	0.640123590185897
120.0	20.0	0.2483673095703125	0.501495361328125	0.5596283748138778
120.0	40.0	0.27306365966796875	0.3993072509765625	0.483745845371021
120.0	60.0	0.42134857177734375	0.17157363891601562	0.45494190014736025
120.0	80.0	0.768463134765625	-0.19793701171875	0.7935456194208117
120.0	100.0	1.0553131103515625	-0.44997406005859375	1.147241219450166
120.0	120.0	1.4524765014648438	-0.7925262451171875	1.6546255880129197
120.0	140.0	1.5521774291992188	-0.6087493896484375	1.6672823969300585
120.0	160.0	0.13414764404296875	1.6202850341796875	1.6258287678562433
120.0	180.0	-0.53106689453125	2.937286376953125	2.9849092627249965
120.0	200.0	1.6157302856445312	2.835205078125	3.263276297063236
120.0	220.0	3.2140274047851562	3.036285400390625	4.421425244345455
120.0	240.0	2.9529571533203125	2.887908935546875	4.130372134488258
120.0	260.0	1.9558029174804688	1.924774169921875	2.744070089706813
120.0	280.0	1.7938461303710938	1.08941650390625	2.0987406362937424
120.0	300.0	1.611572265625	0.612457275390625	1.724026995586381
120.0	320.0	1.4782791137695312	0.05108642578125	1.4791615736985375
120.0	340.0	1.3814239501953125	-0.645751953125	1.5249025264383207
120.0	360.0	1.5923233032226562	-0.91546630859375	1.8367286310601734
120.0	380.0	2.5349807739257812	-0.73455810546875	2.6392618540954196
120.0	400.0	2.049041748046875	-0.1522216796875	2.0546881819404805
120.0	420.0	1.50048828125	-0.057159423828125	1.501576598745779
120.0	440.0	1.1069107055664062	-0.151458740234375	1.1172247133369828
120.0	460.0	0.53125	0.08160400390625	0.5374809540379373
120.0	480.0	0.45755767822265625	0.23590087890625	0.5147895235620564
120.0	500.0	0.699737548828125	0.43975830078125	0.8264502406957148
120.0	520.0	0.5513763427734375	0.218017578125	0.5929144421766953
120.0	540.0	0.206451416015625	0.04534912109375	0.2113734372120401
120.0	560.0	-0.0440216064453125	-0.03118896484375	0.05395047137931839
120.0	580.0	-0.11136627197265625	0.57965087890625	0.590252139301397
120.0	600.0	0.11707305908203125	0.95611572265625	0.9632566512998018
120.0	620.0	0.36562347412109375	0.9027099609375	0.9739434266959046
120.0	640.0	0.5185470581054688	0.87689208984375	1.0187398042191027
120.0	660.0	1.5795974731445312	0.23602294921875	1.5971333725529953
120.0	680.0	1.1412582397460938	-1.06585693359375	1.5615765663835457
120.0	700.0	1.0619049072265625	-0.866455078125	1.3705423869404603
120.0	720.0	0.71295166015625	-1.3270263671875	1.506419280589042
120.0	740.0	0.31697845458984375	-1.9549560546875	1.9804869392231501
120.0	760.0	0.5821380615234375	-1.26239013671875	1.3901487618089834
120.0	780.0	0.44409942626953125	-1.260498046875	1.3364429006091567
120.0	800.0	0.35590362548828125	-1.26361083984375	1.312775588288543
140.0	0.0	0.161346435546875	0.5460712909698486	0.5694089278235449
140.0	20.0	0.1837615966796875	0.3772144317626953	0.41959391314021854
140.0	40.0	0.14801025390625	0.33579254150390625	0.36696548365077225
140.0	60.0	0.272705078125	0.14480972290039062	0.3087683848480124
140.0	80.0	0.748565673828125	-0.34937286376953125	0.826082299757281
140.0	100.0	1.164703369140625	-0.6809234619140625	1.3491444322505113
140.0	120.0	1.9573516845703125	-1.449066162109375	2.4353682184139287
140.0	140.0	0.3446197509765625	0.752716064453125	0.8278552086258496
140.0	160.0	-0.5332794189453125	1.978729248046875	2.0493307140983372
140.0	180.0	0.1675567626953125	2.72259521484375	2.727746317496372
140.0	200.0	3.015472412109375	2.998687744140625	4.252669991317446
140.0	220.0	4.39630126953125	3.25146484375	5.468042472642682
140.0	240.0	3.134918212890625	2.9219970703125	4.285531365003433
140.0	260.0	1.660308837890625	1.599151611328125	2.3051922508092586
140.0	280.0	1.6064605712890625	0.779205322265625	1.785462545491632
140.0	300.0	1.4784088134765625	0.21258544921875	1.4936148074335347
140.0	320.0	1.185150146484375	-0.361968994140625	1.239194263395014
140.0	340.0	0.91229248046875	-1.193756103515625	1.5024417474899425
140.0	360.0	1.1624755859375	-1.079376220703125	1.586317280281626
140.0	380.0	1.9728851318359375	-1.033111572265625	2.2270148774016882
140.0	400.0	1.310089111328125	-0.470672607421875	1.3920726213088968
140.0	420.0	0.921356201171875	-0.290496826171875	0.9660671071172029
140.0	440.0	0.6837158203125	-0.404937744140625	0.7946331855487115
140.0	460.0	0.4132537841796875	0.0242919921875	0.41396713761272075
140.0	480.0	0.5522918701171875	0.209259033203125	0.5906061740065429
140.0	500.0	0.3485107421875	0.251708984375	0.42990365227010585
140.0	520.0	-0.0477294921875	-0.2286376953125	0.23356647906385927
140.0	540.0	-0.63360595703125	-0.361083984375	0.7292723445720477
140.0	560.0	-1.26617431640625	-0.32421875	1.3070253239239082
140.0	580.0	-0.909576416015625	0.48333740234375	1.0300215051523116
140.0	600.0	-0.0666046142578125	-0.07196044921875	0.09805345935863914
140.0	620.0	0.2247467041015625	-0.21136474609375	0.3085225063034959
140.0	640.0	0.439910888671875	-0.29510498046875	0.5297249658733673
140.0	660.0	0.844940185546875	-0.5106201171875	0.98724709228671
140.0	680.0	0.713897705078125	-2.08172607421875	2.2007347367181764
140.0	700.0	0.4159698486328125	-1.54425048828125	1.5992937458542393
140.0	720.0	0.37646484375	-1.6033935546875	1.646996256763545
140.0	740.0	0.52484130859375	-1.82421875	1.898218229566338
140.0	760.0	0.7005615234375	-1.145751953125	1.34295717958944
140.0	780.0	0.537017822265625	-1.14129638671875	1.2613269139157337
140.0	800.0	0.44012451171875	-1.14276123046875	1.2245867938525712
160.0	0.0	0.2186737060546875	0.267362117767334	0.3453993221428288
160.0	20.0	0.1320953369140625	0.21692466735839844	0.2539793088875381
160.0	40.0	0.1405792236328125	0.15433883666992188	0.20876540571136093
160.0	60.0	0.4390411376953125	-0.211822509765625	0.48746886693634356
160.0	80.0	0.7933807373046875	-0.5606231689453125	0.971468646886977
160.0	100.0	1.1926116943359375	-0.8334426879882812	1.4549740092620098
160.0	120.0	1.045379638671875	-0.5788803100585938	1.1949564855354664
160.0	140.0	-0.0176849365234375	0.9092559814453125	0.9094279502928841
160.0	160.0	-0.1981353759765625	1.6750030517578125	1.6866810162598496
160.0	180.0	2.08770751953125	2.566314697265625	3.308246334919587
160.0	200.0	3.775360107421875	3.169219970703125	4.929229063800548
160.0	220.0	4.87335205078125	3.371795654296875	5.926091979136766
160.0	240.0	3.2799835205078125	2.9310760498046875	4.398806509104654
160.0	260.0	1.3479156494140625	1.44073486328125	1.9729656723342592
160.0	280.0	1.07977294921875	0.502471923828125	1.1909608121597008
160.0	300.0	0.9376678466796875	-0.02362060546875	0.9379653104990783
160.0	320.0	0.7262115478515625	-0.604034423828125	0.9445849868605456
160.0	340.0	0.6079254150390625	-1.33642578125	1.468198617027032
160.0	360.0	0.4353790283203125	-1.29296875	1.364303150614885
160.0	380.0	0.7823944091796875	-1.41571044921875	1.6175218970829381
160.0	400.0	0.329345703125	-0.855438232421875	0.9166477849512115
160.0	420.0	0.1476593017578125	-0.681915283203125	0.6977189425990976
160.0	440.0	0.462860107421875	-0.73553466796875	0.8690516249489951
160.0	460.0	0.4458160400390625	-0.08502197265625	0.45385094181952634
160.0	480.0	0.2934417724609375	-0.126068115234375	0.31937633522815095
160.0	500.0	0.1367340087890625	-0.48382568359375	0.5027757763302513
160.0	520.0	-0.20501708984375	-0.85711669921875	0.8812950942832063
160.0	540.0	-0.9140167236328125	-0.97296142578125	1.3349458817265754
160.0	560.0	-1.510040283203125	-0.78826904296875	1.7034053366709414
160.0	580.0	-1.1775054931640625	0.5308837890625	1.2916488624703306
160.0	600.0	-0.3939056396484375	-0.361328125	0.5345275174047266
160.0	620.0	-0.0052947998046875	-0.626220703125	0.6262430869297809
160.0	640.0	0.1558685302734375	-0.69305419921875	0.7103654846516294
160.0	660.0	0.3400421142578125	-0.8822021484375	0.9454677520553856
160.0	680.0	0.1006011962890625	-2.90545654296875	2.907197675386851
160.0	700.0	-0.03033447265625	-2.15948486328125	2.1596979082668417
160.0	720.0	0.213409423828125	-1.99639892578125	2.007772958538684
160.0	740.0	0.490753173828125	-1.871337890625	1.9346173209477895
160.0	760.0	1.2599945068359375	-0.95184326171875	1.5791110639014996
160.0	780.0	1.304290771484375	-0.91925048828125	1.5956803805225603
160.0	800.0	1.3192901611328125	-0.9013671875	1.5978076655103086
180.0	0.0	0.3017730712890625	-0.11865115165710449	0.32426082456070887
180.0	20.0	0.07440185546875	0.025110244750976562	0.0785249036207413
180.0	40.0	0.1848602294921875	-0.1119232177734375	0.21610208496140093
180.0	60.0	0.42095947265625	-0.37990570068359375	0.5670407560580812
180.0	80.0	0.4412384033203125	-0.43999481201171875	0.6231266028359618
180.0	100.0	0.9615020751953125	-0.8809051513671875	1.3040245880772876
180.0	120.0	0.0984039306640625	-0.07048797607421875	0.12104498478325013
180.0	140.0	-0.396759033203125	0.8774261474609375	0.9629612529465665
180.0	160.0	0.763641357421875	1.659423828125	1.8267007319520494
180.0	180.0	2.5479888916015625	2.52093505859375	3.584321548267124
180.0	200.0	3.2870635986328125	3.201995849609375	4.588852200972761
180.0	220.0	3.7643890380859375	3.3627471923828125	5.0476423714383785
180.0	240.0	2.8072052001953125	2.9723052978515625	4.088398197294397
180.0	260.0	1.0370330810546875	1.281219482421875	1.648320652463942
180.0	280.0	0.58294677734375	0.3055419921875	0.6581662815773609
180.0	300.0	0.4411163330078125	-0.297821044921875	0.5322414809507211
180.0	320.0	0.275238037109375	-0.715972900390625	0.767054868419193
180.0	340.0	0.2029266357421875	-1.335357666015625	1.3506884598901183
180.0	360.0	0.2544708251953125	-1.3709716796875	1.3943883058103823
180.0	380.0	-0.1360015869140625	-1.504669189453125	1.5108030319444912
180.0	400.0	-0.62078857421875	-1.069549560546875	1.236654647161673
180.0	420.0	-0.8396453857421875	-0.77069091796875	1.1397231527163345
180.0	440.0	-0.948974609375	-0.753387451171875	1.211670524862963
180.0	460.0	-1.2337799072265625	-0.01605224609375	1.233884327674454
180.0	480.0	-1.1668548583984375	-0.247894287109375	1.192896407132448
180.0	500.0	-1.2481231689453125	-0.63409423828125	1.399959623660471
180.0	520.0	-1.23748779296875	-0.8431396484375	1.497417945836759
180.0	540.0	-1.3427581787109375	-1.03955078125	1.6981358465366072
180.0	560.0	-1.14312744140625	-1.30706787109375	1.736423556319583
180.0	580.0	-1.5915069580078125	-0.01025390625	1.591539990066434
180.0	600.0	-1.0495758056640625	-0.5712890625	1.194981407707875
180.0	620.0	-0.7403717041015625	-0.90997314453125	1.173116099967238
180.0	640.0	-0.693817138671875	-0.95574951171875	1.1810331710267314
180.0	660.0	-0.5655670166015625	-1.071044921875	1.2111991062339078
180.0	680.0	-0.87847900390625	-2.9981689453125	3.1242186839176904
180.0	700.0	-0.6575775146484375	-2.47625732421875	2.5620808971455644
180.0	720.0	0.0781097412109375	-2.30511474609375	2.306437756439764
180.0	740.0	0.3580474853515625	-1.9332275390625	1.9661044528600782
180.0	760.0	1.1552276611328125	-0.87017822265625	1.4462921863273612
180.0	780.0	1.2228546142578125	-0.8289794921875	1.4773558833534555
180.0	800.0	1.24957275390625	-0.795166015625	1.4811215546705772
200.0	0.0	-0.0312652587890625	-0.1482830047607422	0.15154328064292835
200.0	20.0	0.0160675048828125	-0.15691757202148438	0.15773803955380242
200.0	40.0	0.0439605712890625	-0.24822235107421875	0.25208504001799364
200.0	60.0	0.0748291015625	-0.3317680358886719	0.34010207890878585
200.0	80.0	-0.0250091552734375	-0.26274871826171875	0.26393625517474284
200.0	100.0	0.134552001953125	-0.6055831909179688	0.6203509025962506
200.0	120.0	-1.8153076171875	-0.0243988037109375	1.8154715769302157
200.0	140.0	0.0197296142578125	1.022247314453125	1.0224376898302352
200.0	160.0	1.27435302734375	1.5865020751953125	2.0349359874205413
200.0	180.0	2.142364501953125	2.1583251953125	3.041067790752058
200.0	200.0	2.5179595947265625	2.9123992919921875	3.8499597603964837
200.0	220.0	2.3302154541015625	3.0079345703125	3.8049407934703523
200.0	240.0	1.692352294921875	2.772674560546875	3.248350428884043
200.0	260.0	0.7230224609375	1.149688720703125	1.3581405058137788
200.0	280.0	-0.087554931640625	0.1221923828125	0.1503224682873158
200.0	300.0	-0.3227081298828125	-0.4659423828125	0.5667828871741387
200.0	320.0	-0.364990234375	-0.764312744140625	0.8469898712764456
200.0	340.0	-0.3656463623046875	-1.16180419921875	1.2179845071218975
200.0	360.0	-0.5708160400390625	-1.224029541015625	1.3505847877289296
200.0	380.0	-0.5846710205078125	-1.55804443359375	1.6641342071101466
200.0	400.0	-1.0950927734375	-1.152984619140625	1.5901577640001283
200.0	420.0	-1.7132568359375	-0.642578125	1.82979660963045
200.0	440.0	-1.5516357421875	-0.529449462890625	1.6394786397476868
200.0	460.0	-1.6217193603515625	0.005523681640625	1.621728767333782
200.0	480.0	-1.430938720703125	-0.521942138671875	1.5231576473001298
200.0	500.0	-1.3368988037109375	-0.92559814453125	1.6260474582629587
200.0	520.0	-1.3938751220703125	-1.07666015625	1.7612736720858582
200.0	540.0	-1.56878662109375	-1.27679443359375	2.0226951050958544
200.0	560.0	-1.4230194091796875	-1.40460205078125	1.9994727204843281
200.0	580.0	-1.3814849853515625	-0.33892822265625	1.4224531995340766
200.0	600.0	-0.72686767578125	-0.8509521484375	1.1191318854478383
200.0	620.0	-0.382232666015625	-1.1815185546875	1.2418083209739945
200.0	640.0	-0.3252105712890625	-1.22833251953125	1.2706544354056877
200.0	660.0	-0.189483642578125	-1.33856201171875	1.3519069161821837
200.0	680.0	-0.4780120849609375	-2.93829345703125	2.9769218990429285
200.0	700.0	-0.37890625	-2.6060791015625	2.6334802505220862
200.0	720.0	-0.1846771240234375	-2.40582275390625	2.4129004876601563
200.0	740.0	-0.1688690185546875	-2.211181640625	2.217620570175315
200.0	760.0	0.631195068359375	-0.8878173828125	1.0893240654393133
200.0	780.0	0.7469482421875	-0.820556640625	1.109614742593474
200.0	800.0	0.76934814453125	-0.7611083984375	1.0822118839052606
220.0	0.0	-0.2987518310546875	-0.15177452564239502	0.33509426016048466
220.0	20.0	-0.3449249267578125	-0.1688098907470703	0.38401820830908545
220.0	40.0	-0.4402313232421875	-0.21228790283203125	0.48874305279194435
220.0	60.0	-0.551025390625	-0.18619537353515625	0.5816336460688379
220.0	80.0	-0.9040679931640625	-0.07209014892578125	0.90693766369902
220.0	100.0	-2.008941650390625	-0.15056610107421875	2.0145760609783143
220.0	120.0	-2.3365478515625	0.267303466796875	2.3517880444468124
220.0	140.0	0.158233642578125	0.9310150146484375	0.944365841792455
220.0	160.0	1.1963958740234375	1.41802978515625	1.8553090198052145
220.0	180.0	1.578521728515625	1.8119354248046875	2.4030898508083505
220.0	200.0	1.6708526611328125	2.4988250732421875	3.0059732803001467
220.0	220.0	1.37506103515625	2.5621490478515625	2.9078171527473398
220.0	240.0	0.7495880126953125	2.2602386474609375	2.381293961746965
220.0	260.0	0.3535003662109375	1.12548828125	1.1796975799510423
220.0	280.0	-0.3222198486328125	0.0576171875	0.32733067553830447
220.0	300.0	-0.6278228759765625	-0.59283447265625	0.8634895920444532
220.0	320.0	-0.76861572265625	-0.91436767578125	1.1945034012626312
220.0	340.0	-0.8372802734375	-1.184234619140625	1.450327511101791
220.0	360.0	-1.20416259765625	-1.31689453125	1.7844379417705747
220.0	380.0	-1.452606201171875	-1.66912841796875	2.2127029740464144
220.0	400.0	-1.8123779296875	-1.290679931640625	2.2249872911902657
220.0	420.0	-1.8986663818359375	-0.77105712890625	2.0492591650523657
220.0	440.0	-1.6795196533203125	-0.504241943359375	1.7535809657190118
220.0	460.0	-1.6394195556640625	-0.24273681640625	1.6572922619540567
220.0	480.0	-1.51007080078125	-0.64556884765625	1.6422767612178966
220.0	500.0	-1.4897918701171875	-0.9610595703125	1.7728833334307461
220.0	520.0	-1.5453948974609375	-1.06121826171875	1.874681196391447
220.0	540.0	-1.7239990234375	-1.2685546875	2.1404213669256054
220.0	560.0	-1.500518798828125	-1.28955078125	1.9785090050487726
220.0	580.0	-0.4362945556640625	-0.20245361328125	0.4809785908257619
220.0	600.0	-0.2544708251953125	-1.1968994140625	1.2236517512179432
220.0	620.0	-0.2667999267578125	-1.5233154296875	1.5465031843620585
220.0	640.0	-0.3237457275390625	-1.59759521484375	1.630068025142339
220.0	660.0	-0.5218658447265625	-1.7587890625	1.834579768301667
220.0	680.0	-0.457733154296875	-2.91131591796875	2.947079913195567
220.0	700.0	-0.3576812744140625	-2.756103515625	2.7792161634005645
220.0	720.0	-0.3983001708984375	-2.55426025390625	2.585128327728228
220.0	740.0	-0.380218505859375	-2.51861572265625	2.5471535624318373
220.0	760.0	-0.61187744140625	-2.085205078125	2.173125449931537
220.0	780.0	-0.4774627685546875	-1.96771240234375	2.024811792165711
220.0	800.0	-0.4140625	-1.7440185546875	1.7924978306822372
240.0	0.0	-0.696807861328125	-0.049898624420166016	0.6985922045998655
240.0	20.0	-0.802825927734375	-0.08929061889648438	0.8077761353651624
240.0	40.0	-0.889190673828125	-0.13579940795898438	0.8995007135210764
240.0	60.0	-1.1495361328125	-0.10257339477539062	1.1541033844319433
240.0	80.0	-1.8509521484375	-0.06170654296875	1.8519804408390903
240.0	100.0	-2.6638336181640625	-0.00786590576171875	2.663845231565545
240.0	120.0	-1.670745849609375	0.4149627685546875	1.7215068379978986
240.0	140.0	-0.0452117919921875	0.8098297119140625	0.8110907892671192
240.0	160.0	0.73486328125	1.082611083984375	1.3084612341584063
240.0	180.0	1.026336669921875	1.5769195556640625	1.8814999986877672
240.0	200.0	0.9200286865234375	1.9625244140625	2.1674766111350316
240.0	220.0	0.33148193359375	2.1471710205078125	2.172607572390286
240.0	240.0	-0.303192138671875	1.788787841796875	1.8143008063473784
240.0	260.0	-0.49884033203125	0.9412841796875	1.065296946297612
240.0	280.0	-0.766998291015625	0.0758056640625	0.7707352834305992
240.0	300.0	-1.1664581298828125	-0.729339599609375	1.3757037545663935
240.0	320.0	-1.5159912109375	-1.095550537109375	1.8704171542734491
240.0	340.0	-1.7246246337890625	-1.27984619140625	2.147635071684466
240.0	360.0	-1.9521636962890625	-1.400848388671875	2.4027732529628265
240.0	380.0	-2.2162933349609375	-1.678253173828125	2.780016162193387
240.0	400.0	-2.31597900390625	-1.522796630859375	2.771762674813854
240.0	420.0	-2.026397705078125	-1.150665283203125	2.3303043262876244
240.0	440.0	-1.8447723388671875	-0.99249267578125	2.0948094647793005
240.0	460.0	-1.7850494384765625	-0.836944580078125	1.9715166060491705
240.0	480.0	-1.7156219482421875	-0.888397216796875	1.9319959327345264
240.0	500.0	-1.69427490234375	-1.05169677734375	1.9941498329331107
240.0	520.0	-1.6861724853515625	-0.98455810546875	1.9525706935731877
240.0	540.0	-1.72021484375	-1.1234130859375	2.054554956751815
240.0	560.0	-1.17315673828125	-0.96636962890625	1.5199233507802636
240.0	580.0	-0.136505126953125	-0.37127685546875	0.39557572358683973
240.0	600.0	-0.4528961181640625	-1.49810791015625	1.5650693928132398
240.0	620.0	-0.6525421142578125	-1.78009033203125	1.8959253152672395
240.0	640.0	-0.7563629150390625	-1.8779296875	2.0245258137253366
240.0	660.0	-0.8055267333984375	-1.9801025390625	2.1376808422730735
240.0	680.0	-0.3394622802734375	-2.5626220703125	2.5850080299645426
240.0	700.0	-0.40283203125	-2.95538330078125	2.982710864287331
240.0	720.0	-0.5473175048828125	-2.72308349609375	2.7775421109047667
240.0	740.0	-0.652435302734375	-2.79669189453125	2.8717864435209814
240.0	760.0	-0.9297943115234375	-2.851318359375	2.9990888363385113
240.0	780.0	-0.9765167236328125	-2.6934814453125	2.865035289098073
240.0	800.0	-0.913818359375	-2.67681884765625	2.828501924535062
260.0	0.0	-0.9429931640625	-0.06592679023742676	0.9452949006207612
260.0	20.0	-0.941619873046875	-0.17891883850097656	0.9584674934953984
260.0	40.0	-1.052947998046875	-0.20291900634765625	1.0723225306446014
260.0	60.0	-1.1781005859375	-0.2683906555175781	1.2082857834781622
260.0	80.0	-1.964599609375	-0.1185302734375	1.9681720074418219
260.0	100.0	-2.218505859375	0.14035797119140625	2.2229414315627336
260.0	120.0	-1.23529052734375	0.4184112548828125	1.304227995849579
260.0	140.0	-0.368011474609375	0.6787109375	0.7720628097028736
260.0	160.0	0.246612548828125	0.85235595703125	0.8873152916106892
260.0	180.0	0.66558837890625	1.3174896240234375	1.4760714073324734
260.0	200.0	0.608642578125	1.6847686767578125	1.7913378469989734
260.0	220.0	0.09747314453125	1.84832763671875	1.8508960172206135
260.0	240.0	-0.38372802734375	1.2861480712890625	1.3421713974935172
260.0	260.0	-0.97784423828125	0.67724609375	1.1894711538492524
260.0	280.0	-1.47650146484375	-0.003265380859375	1.476505075642443
260.0	300.0	-1.6268310546875	-0.541412353515625	1.7145572656038561
260.0	320.0	-1.9739990234375	-0.881072998046875	2.1617034422925623
260.0	340.0	-1.98394775390625	-1.083282470703125	2.260431286627028
260.0	360.0	-2.0567626953125	-1.284332275390625	2.424826216131622
260.0	380.0	-2.158172607421875	-1.445098876953125	2.597310102316879
260.0	400.0	-2.190216064453125	-1.462158203125	2.633429896533087
260.0	420.0	-2.20318603515625	-1.484466552734375	2.656627495847808
260.0	440.0	-2.24761962890625	-1.40362548828125	2.649897829652579
260.0	460.0	-2.32281494140625	-1.29669189453125	2.660240425480968
260.0	480.0	-2.29925537109375	-1.19671630859375	2.5920465244199824
260.0	500.0	-2.22479248046875	-1.2392578125	2.5466569276195368
260.0	520.0	-1.6885986328125	-0.90191650390625	1.914371626083796
260.0	540.0	-1.58294677734375	-1.049072265625	1.89901898842706
260.0	560.0	-1.525634765625	-1.03887939453125	1.8457605030082493
260.0	580.0	-0.1190185546875	-0.7274169921875	0.7370894768500028
260.0	600.0	-0.45623779296875	-1.4739990234375	1.5429925614946105
260.0	620.0	-0.718780517578125	-1.75274658203125	1.8944038675193067
260.0	640.0	-0.9383544921875	-1.8876953125	2.108056627760017
260.0	660.0	-1.048095703125	-1.93133544921875	2.1973987394913284
260.0	680.0	-0.97686767578125	-2.40301513671875	2.593983847923054
260.0	700.0	-0.812957763671875	-3.032958984375	3.140022376738008
260.0	720.0	-0.85211181640625	-2.8369140625	2.962123553410528
260.0	740.0	-0.93743896484375	-3.00665283203125	3.1494051922813706
260.0	760.0	-1.133880615234375	-3.15283203125	3.3505275803789893
260.0	780.0	-1.31622314453125	-2.887939453125	3.1737419005198984
260.0	800.0	-1.50421142578125	-2.9322509765625	3.295564868577555
280.0	0.0	-0.872650146484375	-0.10528898239135742	0.8789789803927104
280.0	20.0	-0.899566650390625	-0.21371078491210938	0.9246039466078213
280.0	40.0	-1.101837158203125	-0.16191864013671875	1.113670853179189
280.0	60.0	-1.11676025390625	-0.23951339721679688	1.142155914116406
280.0	80.0	-2.3536376953125	0.01165771484375	2.353666565831132
280.0	100.0	-1.83612060546875	0.2655487060546875	1.8552237043317035
280.0	120.0	-1.282958984375	0.38501739501953125	1.33948577822094
280.0	140.0	-0.94464111328125	0.5244140625	1.0804429378032852
280.0	160.0	-0.4365234375	0.6588592529296875	0.7903469027318841
280.0	180.0	0.03411865234375	0.9404144287109375	0.9410331450939826
280.0	200.0	0.2078857421875	1.1567230224609375	1.175255135064729
280.0	220.0	0.214080810546875	1.149566650390625	1.1693306107062829
280.0	240.0	-0.002716064453125	0.7109222412109375	0.7109274295274419
280.0	260.0	-0.51849365234375	0.206298828125	0.5580276641946256
280.0	280.0	-1.111907958984375	-0.224853515625	1.1344154497985828
280.0	300.0	-1.4765625	-0.448486328125	1.5431710219289678
280.0	320.0	-1.723968505859375	-0.668060302734375	1.8488839815641627
280.0	340.0	-1.74267578125	-0.8466796875	1.9374688053696234
280.0	360.0	-1.7694091796875	-1.084014892578125	2.07506557305873
280.0	380.0	-1.83990478515625	-1.279876708984375	2.2412795471876197
280.0	400.0	-1.953582763671875	-1.382720947265625	2.393408204323489
280.0	420.0	-2.1082763671875	-1.489044189453125	2.5811008966302413
280.0	440.0	-2.269927978515625	-1.43121337890625	2.6834576135292836
280.0	460.0	-2.3890380859375	-1.32965087890625	2.73413138598643
280.0	480.0	-2.3890380859375	-1.321868896484375	2.7303553533473868
280.0	500.0	-2.234283447265625	-1.397613525390625	2.6354024529623508
280.0	520.0	-1.88134765625	-1.4229736328125	2.358881718814441
280.0	540.0	-1.696746826171875	-1.625244140625	2.349546404896108
280.0	560.0	-1.700225830078125	-1.65753173828125	2.374485067688258
280.0	580.0	-0.096710205078125	-1.04827880859375	1.0527304138823885
280.0	600.0	-0.813507080078125	-1.4189453125	1.6356037323272894
280.0	620.0	-1.2293701171875	-1.75048828125	2.139055891702502
280.0	640.0	-1.429931640625	-1.9017333984375	2.3793474768501444
280.0	660.0	-1.427581787109375	-1.88946533203125	2.368136186927255
280.0	680.0	-1.274932861328125	-2.318603515625	2.646011349855274
280.0	700.0	-1.16851806640625	-3.095947265625	3.3091273688162435
280.0	720.0	-1.22991943359375	-2.8609619140625	3.114129876361571
280.0	740.0	-1.21258544921875	-3.04449462890625	3.27708880213766
280.0	760.0	-1.2908935546875	-3.15557861328125	3.409410880802099
280.0	780.0	-1.343658447265625	-2.83502197265625	3.1373185379160984
280.0	800.0	-1.2164306640625	-2.87591552734375	3.122594062776719
300.0	0.0	0.481048583984375	-1.0154935121536255	1.1236702422772784
300.0	20.0	0.269012451171875	-1.0267810821533203	1.0614363332548231
300.0	40.0	-0.5594482421875	-0.4000892639160156	0.6877890336342554
300.0	60.0	-1.495880126953125	-0.17119216918945312	1.5056440857669808
300.0	80.0	-2.309783935546875	0.107086181640625	2.3122649673445252
300.0	100.0	-1.639434814453125	0.33642578125	1.6735975672576204
300.0	120.0	-1.19287109375	0.35569000244140625	1.2447717960096496
300.0	140.0	-1.065704345703125	0.4119720458984375	1.1425614727673388
300.0	160.0	-0.876922607421875	0.541259765625	1.0305121994872306
300.0	180.0	-0.7816162109375	0.6318817138671875	1.005086265710575
300.0	200.0	-0.774200439453125	0.7746734619140625	1.0952192899339064
300.0	220.0	-0.705322265625	0.886138916015625	1.1325730337879893
300.0	240.0	-0.564422607421875	0.3993377685546875	0.6914069229933594
300.0	260.0	-0.401580810546875	0.07403564453125	0.4083484101360537
300.0	280.0	-0.39208984375	-0.2281494140625	0.45363708039462725
300.0	300.0	-0.61126708984375	-0.416229248046875	0.7395229827772184
300.0	320.0	-0.894744873046875	-0.583251953125	1.068059562322156
300.0	340.0	-1.086273193359375	-0.75115966796875	1.3206931124958958
300.0	360.0	-1.352447509765625	-0.94110107421875	1.647660613890775
300.0	380.0	-1.557159423828125	-1.1436767578125	1.9320305374339324
300.0	400.0	-1.774749755859375	-1.2275390625	2.157913076536284
300.0	420.0	-1.99102783203125	-1.372039794921875	2.417991941006487
300.0	440.0	-2.148040771484375	-1.335968017578125	2.5296026763013226
300.0	460.0	-2.29595947265625	-1.234130859375	2.6066278748877143
300.0	480.0	-2.33282470703125	-1.23553466796875	2.639813824777817
300.0	500.0	-1.96728515625	-1.396087646484375	2.4123166464350962
300.0	520.0	-1.45367431640625	-1.50921630859375	2.0954481344821025
300.0	540.0	-1.33062744140625	-1.702392578125	2.1607197592187717
300.0	560.0	-1.479766845703125	-1.718505859375	2.2678122290763807
300.0	580.0	-1.139617919921875	-1.64263916015625	1.9992479620812151
300.0	600.0	-1.70648193359375	-1.51171875	2.2797750259144927
300.0	620.0	-1.798126220703125	-1.8031005859375	2.5464543248580482
300.0	640.0	-1.89093017578125	-1.91949462890625	2.694452924079404
300.0	660.0	-1.766204833984375	-1.88751220703125	2.5849916532325117
300.0	680.0	-1.45660400390625	-2.27154541015625	2.698446548404775
300.0	700.0	-1.482513427734375	-3.10113525390625	3.4372788549131283
300.0	720.0	-1.444976806640625	-2.8310546875	3.178494709032101
300.0	740.0	-1.46368408203125	-2.9658203125	3.307334458144392
300.0	760.0	-1.47137451171875	-3.0633544921875	3.3983942823840976
300.0	780.0	-1.52935791015625	-2.674072265625	3.0805191281896485
300.0	800.0	-1.3385009765625	-2.90069580078125	3.194623763908474
320.0	0.0	2.0067138671875	-2.281250238418579	3.0382566045427164
320.0	20.0	1.251007080078125	-1.7854290008544922	2.1800861064411805
320.0	40.0	-0.62335205078125	-0.21318817138671875	0.6587996475654818
320.0	60.0	-2.243316650390625	-0.05052947998046875	2.243885652671925
320.0	80.0	-1.85528564453125	0.205230712890625	1.8666023862401253
320.0	100.0	-1.441741943359375	0.36716461181640625	1.487759954902658
320.0	120.0	-1.266632080078125	0.349761962890625	1.3140358659367486
320.0	140.0	-1.169342041015625	0.326812744140625	1.2141529469631547
320.0	160.0	-1.1544189453125	0.3719635009765625	1.2128643565358683
320.0	180.0	-1.058319091796875	0.359893798828125	1.1178384706641211
320.0	200.0	-0.88714599609375	0.426910400390625	0.9845204458754808
320.0	220.0	-0.751983642578125	0.5102386474609375	0.9087479716994322
320.0	240.0	-0.349334716796875	0.4932708740234375	0.6044426354249002
320.0	260.0	0.07159423828125	0.177215576171875	0.191131094783141
320.0	280.0	0.304168701171875	-0.104522705078125	0.3216264831282307
320.0	300.0	0.2244873046875	-0.2877197265625	0.3649345023686555
320.0	320.0	0.0693359375	-0.492401123046875	0.497258824161852
320.0	340.0	-0.25213623046875	-0.703887939453125	0.7476836965071237
320.0	360.0	-0.667327880859375	-0.95068359375	1.161518745435337
320.0	380.0	-1.066619873046875	-1.157073974609375	1.5736893391952773
320.0	400.0	-1.528900146484375	-1.21563720703125	1.9532817198342591
320.0	420.0	-1.76104736328125	-1.326507568359375	2.204747183836402
320.0	440.0	-1.795501708984375	-1.311065673828125	2.223222793166759
320.0	460.0	-1.900665283203125	-1.26336669921875	2.2822409897879967
320.0	480.0	-1.852874755859375	-1.25738525390625	2.2392325778359474
320.0	500.0	-1.546051025390625	-1.280059814453125	2.0071937877766493
320.0	520.0	-1.52191162109375	-1.3636474609375	2.043465042554312
320.0	540.0	-1.60723876953125	-1.470458984375	2.1784090724685945
320.0	560.0	-1.791229248046875	-1.49285888671875	2.3317653987298375
320.0	580.0	-2.08868408203125	-1.67230224609375	2.6756673927865036
320.0	600.0	-2.605316162109375	-1.56817626953125	3.040863219033252
320.0	620.0	-2.290771484375	-1.89678955078125	2.974129216019132
320.0	640.0	-2.2393798828125	-2.00811767578125	3.007882786833692
320.0	660.0	-1.961883544921875	-1.9586181640625	2.7722143056464414
320.0	680.0	-1.65673828125	-2.322998046875	2.8532615825304677
320.0	700.0	-1.384735107421875	-3.07427978515625	3.3717484359226786
320.0	720.0	-1.36920166015625	-2.82183837890625	3.13647652993656
320.0	740.0	-1.48553466796875	-2.92388916015625	3.279625141783165
320.0	760.0	-1.4102783203125	-2.978515625	3.2955182094949174
320.0	780.0	-1.45245361328125	-2.6275634765625	3.002284350640187
320.0	800.0	-1.380615234375	-2.8431396484375	3.1606235913037235
340.0	0.0	3.285736083984375	-3.5807199478149414	4.859795979079452
340.0	20.0	2.61895751953125	-2.714570999145508	3.7719801429105004
340.0	40.0	0.3023681640625	-0.026386260986328125	0.30351728353977725
340.0	60.0	-1.9794921875	0.13267898559570312	1.983933727116972
340.0	80.0	-1.7857666015625	0.31752777099609375	1.8137767890812333
340.0	100.0	-1.508758544921875	0.43123626708984375	1.569177193604456
340.0	120.0	-1.396148681640625	0.3922576904296875	1.4502059291521627
340.0	140.0	-1.43365478515625	0.3299102783203125	1.4711243437394406
340.0	160.0	-1.42303466796875	0.3606109619140625	1.4680149631708512
340.0	180.0	-1.317840576171875	0.335845947265625	1.3599618687668285
340.0	200.0	-1.053802490234375	0.409576416015625	1.1305983057569007
340.0	220.0	-0.788177490234375	0.4841461181640625	0.9249979566709803
340.0	240.0	-0.310150146484375	0.6522979736328125	0.7222781733998007
340.0	260.0	0.11376953125	0.31005859375	0.3302723691123317
340.0	280.0	0.523834228515625	0.03729248046875	0.5251600023460203
340.0	300.0	0.481781005859375	-0.25653076171875	0.545821371251505
340.0	320.0	0.2314453125	-0.477569580078125	0.5306973115573691
340.0	340.0	-0.0369873046875	-0.73626708984375	0.7371955563451469
340.0	360.0	-0.4130859375	-1.002838134765625	1.0845848589669929
340.0	380.0	-0.830291748046875	-1.25067138671875	1.5011872982515329
340.0	400.0	-1.18634033203125	-1.324310302734375	1.777976704384067
340.0	420.0	-1.596771240234375	-1.161712646484375	1.9746530496878065
340.0	440.0	-1.637298583984375	-1.020263671875	1.929166818412834
340.0	460.0	-1.489410400390625	-1.03228759765625	1.8121702527816401
340.0	480.0	-1.36334228515625	-1.0025634765625	1.6922871242883555
340.0	500.0	-1.40948486328125	-1.224273681640625	1.8669476766575046
340.0	520.0	-1.45538330078125	-1.37481689453125	2.002064445936113
340.0	540.0	-1.759368896484375	-1.38330078125	2.238057185445338
340.0	560.0	-2.04644775390625	-1.36358642578125	2.459129185309877
340.0	580.0	-2.399688720703125	-1.4703369140625	2.8143199173378703
340.0	600.0	-2.89794921875	-1.48614501953125	3.2567985343787043
340.0	620.0	-2.475799560546875	-1.98577880859375	3.1737833796061308
340.0	640.0	-2.385009765625	-2.11395263671875	3.187015427075428
340.0	660.0	-2.1063232421875	-2.11181640625	2.9826776785777454
340.0	680.0	-1.484649658203125	-2.36572265625	2.7929962932122216
340.0	700.0	-1.2664794921875	-3.11761474609375	3.365039674237542
340.0	720.0	-1.25146484375	-2.8751220703125	3.135680336759512
340.0	740.0	-1.299835205078125	-2.89501953125	3.173438142879023
340.0	760.0	-1.300628662109375	-2.86865234375	3.1497303354418755
340.0	780.0	-1.370635986328125	-2.586669921875	2.9273715670803546
340.0	800.0	-1.258209228515625	-2.5328369140625	2.8281360108664386
360.0	0.0	3.541015625	-3.407742500305176	4.914417626217812
360.0	20.0	2.6939697265625	-2.067584991455078	3.395935892287357
360.0	40.0	0.898590087890625	0.11768722534179688	0.9062639952375533
360.0	60.0	-1.823883056640625	0.2776069641113281	1.8448888938968269
360.0	80.0	-1.660858154296875	0.423431396484375	1.7139848179675135
360.0	100.0	-1.621612548828125	0.47089385986328125	1.6885995042560529
360.0	120.0	-1.60955810546875	0.429718017578125	1.6659336329852477
360.0	140.0	-1.686859130859375	0.3820037841796875	1.7295723802406326
360.0	160.0	-1.66302490234375	0.3943939208984375	1.709151365636491
360.0	180.0	-1.566497802734375	0.4154815673828125	1.6206604514229694
360.0	200.0	-1.245880126953125	0.4501953125	1.3247237863546149
360.0	220.0	-0.87469482421875	0.5252838134765625	1.020300994910595
360.0	240.0	-0.388702392578125	0.9175567626953125	0.9964938347846718
360.0	260.0	0.115203857421875	0.47430419921875	0.48809466516385874
360.0	280.0	0.261138916015625	-0.06622314453125	0.26940497086992005
360.0	300.0	0.47711181640625	-0.654144287109375	0.8096545150323708
360.0	320.0	0.33428955078125	-0.902435302734375	0.962361148105436
360.0	340.0	0.175628662109375	-1.129302978515625	1.1428782280884482
360.0	360.0	-0.02288818359375	-1.33770751953125	1.3379033136810263
360.0	380.0	-0.33868408203125	-1.39337158203125	1.4339425626689581
360.0	400.0	-0.636199951171875	-1.39947509765625	1.5372966294216177
360.0	420.0	-1.17340087890625	-0.920684814453125	1.491485886685672
360.0	440.0	-1.422637939453125	-0.558502197265625	1.528340083594605
360.0	460.0	-1.4686279296875	-0.57171630859375	1.5759846234561605
360.0	480.0	-1.5435791015625	-0.568817138671875	1.6450499627754027
360.0	500.0	-1.591400146484375	-0.999359130859375	1.8791681932872575
360.0	520.0	-1.583038330078125	-1.26422119140625	2.0258987080545703
360.0	540.0	-1.78857421875	-1.29541015625	2.20841237292604
360.0	560.0	-1.956329345703125	-1.2880859375	2.342304397648707
360.0	580.0	-2.095367431640625	-1.3687744140625	2.502820023527934
360.0	600.0	-2.452117919921875	-1.311767578125	2.7809380561641266
360.0	620.0	-2.48504638671875	-2.1766357421875	3.303513084325843
360.0	640.0	-2.423828125	-2.30657958984375	3.345930690230265
360.0	660.0	-2.39129638671875	-2.3604736328125	3.3600794901813247
360.0	680.0	-1.57403564453125	-2.56414794921875	3.0087277902358713
360.0	700.0	-1.157379150390625	-3.21990966796875	3.4215997380812313
360.0	720.0	-1.0606689453125	-2.950927734375	3.1357603711147797
360.0	740.0	-1.054901123046875	-2.906982421875	3.0924687840778278
360.0	760.0	-0.7935791015625	-2.07537841796875	2.221927849460287
360.0	780.0	-1.30572509765625	-1.3173828125	1.8548357084442368
360.0	800.0	-1.9788818359375	-0.77264404296875	2.1243709981400296
380.0	0.0	-2.413665771484375	-0.8752061128616333	2.5674439032675345
380.0	20.0	-2.3795166015625	-0.5722675323486328	2.44736376243744
380.0	40.0	-2.45550537109375	0.11498260498046875	2.4581960106790404
380.0	60.0	-1.952667236328125	0.4146461486816406	1.9962065936284838
380.0	80.0	-1.6378173828125	0.51397705078125	1.7165716379378342
380.0	100.0	-1.69012451171875	0.5302963256835938	1.7713653090613644
380.0	120.0	-1.73223876953125	0.5004196166992188	1.8030726406455542
380.0	140.0	-1.771270751953125	0.449798583984375	1.8274897654648952
380.0	160.0	-1.796356201171875	0.4654083251953125	1.8556671335802
380.0	180.0	-1.79437255859375	0.5075836181640625	1.8647825633201318
380.0	200.0	-1.508148193359375	0.5447235107421875	1.6035069929028813
380.0	220.0	-1.2166748046875	0.639801025390625	1.37464283814097
380.0	240.0	-0.661956787109375	1.0046539306640625	1.2031277190718022
380.0	260.0	-0.246429443359375	0.302764892578125	0.39037680608900804
380.0	280.0	-0.094146728515625	-0.342041015625	0.3547614168141405
380.0	300.0	0.002166748046875	-0.74688720703125	0.74689034993367
380.0	320.0	-0.20098876953125	-0.9630126953125	0.983763150768889
380.0	340.0	-0.338775634765625	-1.1785888671875	1.2263118072371182
380.0	360.0	-0.5537109375	-1.250762939453125	1.3678463850215603
380.0	380.0	-0.76995849609375	-1.3768310546875	1.5774979679412722
380.0	400.0	-0.955352783203125	-1.444244384765625	1.731629516756109
380.0	420.0	-1.171539306640625	-0.85870361328125	1.4525413049088383
380.0	440.0	-1.39349365234375	-0.617584228515625	1.5242161390149245
380.0	460.0	-1.5340576171875	-0.572906494140625	1.6375453043746584
380.0	480.0	-1.6728515625	-0.53997802734375	1.7578420350454529
380.0	500.0	-1.6898193359375	-0.746826171875	1.8474952555028985
380.0	520.0	-1.593017578125	-1.1837158203125	1.9846632327609979
380.0	540.0	-1.59014892578125	-1.2728271484375	2.0368265895659357
380.0	560.0	-1.64080810546875	-1.24700927734375	2.0608938295684545
380.0	580.0	-1.687896728515625	-1.29449462890625	2.1271369749973505
380.0	600.0	-1.838134765625	-1.37677001953125	2.2965702913865607
380.0	620.0	-2.309600830078125	-2.2332763671875	3.2127526089843523
380.0	640.0	-2.478790283203125	-2.41448974609375	3.460370211710604
380.0	660.0	-2.608642578125	-2.51080322265625	3.6206558692186777
380.0	680.0	-1.76214599609375	-2.7015380859375	3.2254405189555246
380.0	700.0	-0.9783935546875	-3.335205078125	3.475751265698515
380.0	720.0	-0.892242431640625	-3.0921630859375	3.2183177448559204
380.0	740.0	-0.436004638671875	-2.7186279296875	2.7533684579112063
380.0	760.0	-0.4896240234375	-1.05133056640625	1.159753268668475
380.0	780.0	-2.20556640625	-0.24627685546875	2.2192736338536796
380.0	800.0	-3.394744873046875	0.1767578125	3.3993434774023394
400.0	0.0	-2.69805908203125	-0.556865930557251	2.7549269454464134
400.0	20.0	-2.147796630859375	-0.2807769775390625	2.1660715774523367
400.0	40.0	-1.942047119140625	0.17271041870117188	1.9497117483593145
400.0	60.0	-1.535614013671875	0.5228538513183594	1.622185731913546
400.0	80.0	-1.52398681640625	0.5997238159179688	1.637743713759655
400.0	100.0	-1.67388916015625	0.59539794921875	1.7766270397645334
400.0	120.0	-1.7535400390625	0.5702133178710938	1.843921336845169
400.0	140.0	-1.83099365234375	0.5313568115234375	1.9065355533205928
400.0	160.0	-1.8402099609375	0.5454864501953125	1.9193561857248587
400.0	180.0	-1.883087158203125	0.6092529296875	1.9791933654199438
400.0	200.0	-1.742645263671875	0.651123046875	1.8603154939874587
400.0	220.0	-1.50634765625	0.7624053955078125	1.6882965523240554
400.0	240.0	-1.08489990234375	0.85736083984375	1.3827781484399653
400.0	260.0	-0.61077880859375	-0.451324462890625	0.759436978182332
400.0	280.0	-0.421661376953125	-0.785491943359375	0.891513269613242
400.0	300.0	-0.346221923828125	-0.97344970703125	1.0331863107196468
400.0	320.0	-0.605072021484375	-1.077423095703125	1.235699266948756
400.0	340.0	-0.649688720703125	-1.158538818359375	1.3282724221538291
400.0	360.0	-0.873046875	-1.17413330078125	1.4631472427444678
400.0	380.0	-1.111968994140625	-1.228271484375	1.6568421419250776
400.0	400.0	-1.01812744140625	-1.309051513671875	1.658372501095898
400.0	420.0	-1.18408203125	-0.7386474609375	1.3955824333512303
400.0	440.0	-1.483642578125	-0.6732177734375	1.6292383097931198
400.0	460.0	-1.599639892578125	-0.644317626953125	1.7245268888393308
400.0	480.0	-1.8211669921875	-0.61273193359375	1.9214811047415483
400.0	500.0	-1.8837890625	-0.897003173828125	2.0864505567715614
400.0	520.0	-1.743927001953125	-1.251953125	2.1467808493971807
400.0	540.0	-1.6134033203125	-1.33544921875	2.0943960680481104
400.0	560.0	-1.4066162109375	-1.3016357421875	1.9164615232798632
400.0	580.0	-1.095001220703125	-1.22601318359375	1.643817508024238
400.0	600.0	-0.81036376953125	-1.30877685546875	1.5393460612804277
400.0	620.0	-1.222869873046875	-2.240234375	2.552265813221131
400.0	640.0	-1.43548583984375	-2.45458984375	2.8435243796093195
400.0	660.0	-2.0657958984375	-2.63690185546875	3.3497408988421378
400.0	680.0	-1.7537841796875	-2.84271240234375	3.340175556967198
400.0	700.0	-1.349639892578125	-3.57952880859375	3.8255136035819928
400.0	720.0	-1.099945068359375	-3.2435302734375	3.424962450613678
400.0	740.0	0.036163330078125	-2.47088623046875	2.471150855444161
400.0	760.0	-2.59857177734375	0.18310546875	2.6050149509539504
400.0	780.0	-3.607208251953125	0.45526123046875	3.6358237252274264
400.0	800.0	-3.97222900390625	0.52783203125	4.007144857961531
420.0	0.0	-0.552825927734375	-0.41657376289367676	0.6922067655742535
420.0	20.0	-0.594879150390625	-0.16348838806152344	0.6169356989187991
420.0	40.0	-0.7593994140625	0.218048095703125	0.7900838196787905
420.0	60.0	-1.040740966796875	0.6473808288574219	1.2256605148006592
420.0	80.0	-1.350006103515625	0.6982192993164062	1.5198771889423612
420.0	100.0	-1.64080810546875	0.6762161254882812	1.7746885606613718
420.0	120.0	-1.787384033203125	0.6462860107421875	1.9006386531454422
420.0	140.0	-1.84356689453125	0.6235504150390625	1.9461639228767407
420.0	160.0	-1.885406494140625	0.62371826171875	1.9858957974045621
420.0	180.0	-1.90643310546875	0.7005462646484375	2.0310717009845076
420.0	200.0	-1.958587646484375	0.731689453125	2.0907977005859664
420.0	220.0	-1.9739990234375	0.885711669921875	2.1635982313655187
420.0	240.0	-1.656646728515625	0.74896240234375	1.8180822487517017
420.0	260.0	-0.768035888671875	-0.58807373046875	0.9673209595348531
420.0	280.0	-0.62353515625	-0.823883056640625	1.0332373309647747
420.0	300.0	-0.631500244140625	-1.00811767578125	1.1895771545268758
420.0	320.0	-0.80523681640625	-1.035614013671875	1.3118318168918008
420.0	340.0	-0.85882568359375	-1.051727294921875	1.35783351618818
420.0	360.0	-1.12841796875	-1.060089111328125	1.5482622633631324
420.0	380.0	-1.1717529296875	-0.937713623046875	1.5007703911921157
420.0	400.0	-1.12701416015625	-0.869659423828125	1.4235408075098388
420.0	420.0	-1.1195068359375	-0.600830078125	1.270548046510043
420.0	440.0	-1.398834228515625	-0.637481689453125	1.537244321262861
420.0	460.0	-1.78741455078125	-0.6900634765625	1.91599540135932
420.0	480.0	-2.17578125	-0.688568115234375	2.2821371775528707
420.0	500.0	-2.251678466796875	-0.840179443359375	2.403322162108192
420.0	520.0	-1.92529296875	-1.21826171875	2.278357880336163
420.0	540.0	-1.160491943359375	-1.338623046875	1.7716244557543586
420.0	560.0	-0.420684814453125	-1.26177978515625	1.3300616299030705
420.0	580.0	0.085357666015625	-1.13140869140625	1.1346239721322822
420.0	600.0	-0.037933349609375	-1.3695068359375	1.3700320845484348
420.0	620.0	-1.264739990234375	-2.32916259765625	2.6503897164792307
420.0	640.0	-1.867431640625	-2.59442138671875	3.196611215689362
420.0	660.0	-2.359832763671875	-2.80291748046875	3.664035626848697
420.0	680.0	-2.543853759765625	-2.96917724609375	3.9098856082748217
420.0	700.0	-2.231048583984375	-3.8450927734375	4.44548267575524
420.0	720.0	-1.2064208984375	-2.97589111328125	3.2111336475290253
420.0	740.0	0.012359619140625	-1.9588623046875	1.9589012963676669
420.0	760.0	-3.38726806640625	0.50775146484375	3.4251126264323792
420.0	780.0	-3.961822509765625	0.6214599609375	4.010268081055684
420.0	800.0	-4.299285888671875	0.6666259765625	4.350660794081862
440.0	0.0	0.319976806640625	0.09177279472351074	0.33287745889335246
440.0	20.0	0.30523681640625	0.16434288024902344	0.34666712618644363
440.0	40.0	0.18658447265625	0.3501701354980469	0.39677813602960965
440.0	60.0	0.145599365234375	0.7870941162109375	0.800447576628557
440.0	80.0	-0.6962890625	0.8062591552734375	1.065303845867162
440.0	100.0	-1.350982666015625	0.7650527954101562	1.5525656004303265
440.0	120.0	-1.638092041015625	0.7309799194335938	1.7937884985287087
440.0	140.0	-1.729217529296875	0.7039947509765625	1.8670302282047126
440.0	160.0	-1.75799560546875	0.7046966552734375	1.8939762207591222
440.0	180.0	-1.853240966796875	0.77606201171875	2.0091725478532623
440.0	200.0	-2.253448486328125	0.8427734375	2.4058880164068492
440.0	220.0	-2.56414794921875	1.0602874755859375	2.7747187670766063
440.0	240.0	-2.0556640625	0.7846527099609375	2.200326024275277
440.0	260.0	-1.08740234375	-0.499603271484375	1.1966817814569097
440.0	280.0	-1.041656494140625	-0.70928955078125	1.2602142352127297
440.0	300.0	-1.09344482421875	-0.968597412109375	1.4607540964706385
440.0	320.0	-1.165863037109375	-0.9951171875	1.5328061971938285
440.0	340.0	-1.289031982421875	-1.05987548828125	1.668813800987362
440.0	360.0	-1.542724609375	-1.0135498046875	1.8458825604445468
440.0	380.0	-1.4384765625	-0.7501220703125	1.6223125288401516
440.0	400.0	-1.4755859375	-0.485504150390625	1.5534053363479463
440.0	420.0	-1.2984619140625	-0.2696533203125	1.3261659984430332
440.0	440.0	-1.271270751953125	-0.402679443359375	1.3335216754427652
440.0	460.0	-1.4908447265625	-0.4951171875	1.570910254622181
440.0	480.0	-1.658599853515625	-0.470306396484375	1.7239900175627962
440.0	500.0	-1.756866455078125	-0.52886962890625	1.8347432587035746
440.0	520.0	-1.60186767578125	-0.88787841796875	1.8314770366585311
440.0	540.0	-1.01580810546875	-1.08697509765625	1.487743583437961
440.0	560.0	-0.335845947265625	-1.09552001953125	1.1458431888738072
440.0	580.0	0.178314208984375	-1.0308837890625	1.0461918292921142
440.0	600.0	-0.24017333984375	-1.4615478515625	1.4811500111665465
440.0	620.0	-1.35443115234375	-2.24420166015625	2.621244902310215
440.0	640.0	-1.931610107421875	-2.67864990234375	3.302466185507511
440.0	660.0	-2.393829345703125	-2.93743896484375	3.7893227110569208
440.0	680.0	-2.575439453125	-3.14227294921875	4.062852158780172
440.0	700.0	-2.1961669921875	-3.8067626953125	4.394836933948378
440.0	720.0	-0.545135498046875	-2.32818603515625	2.3911551445958903
440.0	740.0	-0.420440673828125	-0.82574462890625	0.9266199611364782
440.0	760.0	-3.1900634765625	0.6553955078125	3.2566928403149764
440.0	780.0	-4.09124755859375	0.7841796875	4.1657225505291295
440.0	800.0	-4.7501220703125	0.8585205078125	4.82708163854772
460.0	0.0	0.485382080078125	0.3889758586883545	0.6220112396921056
460.0	20.0	0.49102783203125	0.39514923095703125	0.6302787054591347
460.0	40.0	0.44244384765625	0.45433807373046875	0.6341763505287624
460.0	60.0	0.773590087890625	0.8785209655761719	1.170572813215613
460.0	80.0	0.48931884765625	0.9517745971679688	1.0701905524185351
460.0	100.0	-0.39825439453125	0.877288818359375	0.963453285625121
460.0	120.0	-1.104736328125	0.8169784545898438	1.3740073325652657
460.0	140.0	-1.400177001953125	0.7958984375	1.610574419147834
460.0	160.0	-1.555023193359375	0.7879638671875	1.7432682489733669
460.0	180.0	-1.6739501953125	0.8076934814453125	1.858622612677465
460.0	200.0	-2.15966796875	0.8390350341796875	2.3169258779308546
460.0	220.0	-2.672882080078125	1.0325927734375	2.8654051109325036
460.0	240.0	-2.37628173828125	0.8115081787109375	2.5110277624518016
460.0	260.0	-1.56573486328125	-0.43621826171875	1.625365200178496
460.0	280.0	-1.299713134765625	-0.6163330078125	1.4384438151007117
460.0	300.0	-1.222320556640625	-0.86480712890625	1.4973172387284261
460.0	320.0	-1.190673828125	-0.90460205078125	1.4953290725654622
460.0	340.0	-1.16925048828125	-0.990692138671875	1.5325200220461053
460.0	360.0	-1.242279052734375	-0.904022216796875	1.5363962422906898
460.0	380.0	-1.336029052734375	-0.494781494140625	1.424704305003091
460.0	400.0	-1.5697021484375	-0.100433349609375	1.5729118514789893
460.0	420.0	-1.436248779296875	0.087615966796875	1.438918730738298
460.0	440.0	-1.3004150390625	-0.08416748046875	1.3031360015702047
460.0	460.0	-1.209808349609375	-0.242584228515625	1.2338895212737162
460.0	480.0	-1.190887451171875	-0.265045166015625	1.2200253527639888
460.0	500.0	-1.13031005859375	-0.376220703125	1.1912778206690813
460.0	520.0	-1.056640625	-0.647216796875	1.239104108845389
460.0	540.0	-0.59454345703125	-0.82928466796875	1.0203896230493084
460.0	560.0	-0.1678466796875	-0.8944091796875	0.9100221363194331
460.0	580.0	0.177490234375	-0.82196044921875	0.8409053236710906
460.0	600.0	-0.030303955078125	-1.01104736328125	1.0115014090407115
460.0	620.0	-1.118865966796875	-1.58758544921875	1.9422380415972205
460.0	640.0	-1.84381103515625	-2.26202392578125	2.9182856909786574
460.0	660.0	-2.269500732421875	-2.85589599609375	3.647845324978533
460.0	680.0	-2.390289306640625	-2.92718505859375	3.7791394968557346
460.0	700.0	-1.3465576171875	-1.85040283203125	2.2884947142597794
460.0	720.0	-0.567535400390625	-0.885009765625	1.051350900483832
460.0	740.0	-0.7652587890625	-0.1805419921875	0.7862674005581277
460.0	760.0	-2.7158203125	0.79339599609375	2.8293386464693815
460.0	780.0	-3.85638427734375	0.9005126953125	3.9601291404401273
460.0	800.0	-4.8568115234375	0.99554443359375	4.957794559424058
480.0	0.0	0.3623046875	0.4565436840057373	0.58283515850539
480.0	20.0	0.0079345703125	0.5608787536621094	0.5609348747542848
480.0	40.0	0.0228271484375	0.5826988220214844	0.5831457758494124
480.0	60.0	0.14154052734375	0.8644256591796875	0.8759368933484787
480.0	80.0	0.058990478515625	1.0046539306640625	1.006384318714403
480.0	100.0	0.01947021484375	1.0280075073242188	1.0281918713844296
480.0	120.0	-0.42999267578125	0.9239730834960938	1.0191270579524412
480.0	140.0	-0.8504638671875	0.903045654296875	1.2404758132007205
480.0	160.0	-1.21234130859375	0.894195556640625	1.5064385623179737
480.0	180.0	-1.452667236328125	0.8353271484375	1.6757128466470375
480.0	200.0	-1.859893798828125	0.7455291748046875	2.003751155559061
480.0	220.0	-2.405548095703125	0.8963623046875	2.567124270853598
480.0	240.0	-2.3255615234375	0.773193359375	2.45072731454859
480.0	260.0	-1.91998291015625	-0.350128173828125	1.9516465134343055
480.0	280.0	-1.627655029296875	-0.498382568359375	1.7022473612374607
480.0	300.0	-1.60772705078125	-0.7177734375	1.7606774200274002
480.0	320.0	-1.503326416015625	-0.77667236328125	1.692102323435337
480.0	340.0	-1.3848876953125	-0.898345947265625	1.6507390374000794
480.0	360.0	-1.2318115234375	-0.792572021484375	1.4647627925753859
480.0	380.0	-1.052947998046875	-0.354644775390625	1.1110681362107315
480.0	400.0	-1.35601806640625	0.1915283203125	1.3694773068225237
480.0	420.0	-1.209259033203125	0.390838623046875	1.2708509899467104
480.0	440.0	-1.10235595703125	0.23272705078125	1.1266545771298413
480.0	460.0	-0.9188232421875	0.08197021484375	0.9224723662557485
480.0	480.0	-0.662689208984375	-0.0096435546875	0.6627593725111305
480.0	500.0	-0.488555908203125	-0.181671142578125	0.521240136104101
480.0	520.0	-0.267486572265625	-0.45697021484375	0.5295005605254413
480.0	540.0	0.064483642578125	-0.58282470703125	0.5863810870809236
480.0	560.0	0.23443603515625	-0.67742919921875	0.7168476648032965
480.0	580.0	0.29541015625	-0.67523193359375	0.7370246431160927
480.0	600.0	-0.255615234375	-0.90484619140625	0.9402583571269028
480.0	620.0	-1.234466552734375	-1.42425537109375	1.8847840809783192
480.0	640.0	-1.852325439453125	-2.10516357421875	2.8040726110182446
480.0	660.0	-1.527099609375	-1.47576904296875	2.1236589851334835
480.0	680.0	-1.430419921875	0.72344970703125	1.6029599594189752
480.0	700.0	-1.455657958984375	2.7891845703125	3.146186685628156
480.0	720.0	0.334564208984375	-0.50811767578125	0.608372239977039
480.0	740.0	0.02947998046875	-0.13031005859375	0.13360307114413367
480.0	760.0	0.41668701171875	0.6790771484375	0.7967269540219586
480.0	780.0	0.383056640625	0.66943359375	0.771280575645433
480.0	800.0	0.276214599609375	0.68212890625	0.7359309409035528
500.0	0.0	-0.14166259765625	0.5544662475585938	0.5722771280214022
500.0	20.0	-0.36376953125	0.6033554077148438	0.7045324832004484
500.0	40.0	-0.4888916015625	0.5990524291992188	0.7732262353333798
500.0	60.0	-0.570709228515625	0.6178512573242188	0.8410999938711318
500.0	80.0	-0.643768310546875	0.7299346923828125	0.9732637324016388
500.0	100.0	-0.653961181640625	0.8903732299804688	1.10473060777669
500.0	120.0	-0.47247314453125	0.9721221923828125	1.0808572658896332
500.0	140.0	-0.179656982421875	1.0883941650390625	1.1031221554406438
500.0	160.0	0.158935546875	1.20306396484375	1.2135169597356352
500.0	180.0	-0.634368896484375	0.98846435546875	1.1745150824314923
500.0	200.0	-0.92596435546875	0.767730712890625	1.2028384908682481
500.0	220.0	-1.291900634765625	0.8867645263671875	1.5669583834075005
500.0	240.0	-1.7342529296875	0.850372314453125	1.931519168250225
500.0	260.0	-1.89501953125	-0.1378173828125	1.900024382692037
500.0	280.0	-1.66717529296875	-0.2425537109375	1.6847272064565793
500.0	300.0	-1.7203369140625	-0.443115234375	1.776488167374412
500.0	320.0	-1.58734130859375	-0.58306884765625	1.6910416053649615
500.0	340.0	-1.42303466796875	-0.74566650390625	1.6065634756487837
500.0	360.0	-1.103515625	-0.64178466796875	1.2765713041812037
500.0	380.0	-0.615570068359375	-0.217437744140625	0.6528443012211483
500.0	400.0	-1.170989990234375	0.294586181640625	1.2074761180423839
500.0	420.0	-1.170562744140625	0.626373291015625	1.3276146420056443
500.0	440.0	-0.983367919921875	0.474365234375	1.0918034811792476
500.0	460.0	-0.7138671875	0.41180419921875	0.8241292737692043
500.0	480.0	-0.255035400390625	0.324920654296875	0.41305748636372125
500.0	500.0	0.037017822265625	0.09832763671875	0.10506494804635785
500.0	520.0	0.582977294921875	-0.00115966796875	0.582978448335978
500.0	540.0	0.6104736328125	-0.13818359375	0.6259175360548354
500.0	560.0	0.76171875	-0.33599853515625	0.8325325637647505
500.0	580.0	0.4608154296875	-0.3701171875	0.5910478768433107
500.0	600.0	0.1363525390625	-0.5045166015625	0.5226174663757086
500.0	620.0	0.236968994140625	-0.3905029296875	0.4567787673245552
500.0	640.0	0.6683349609375	-0.1861572265625	0.6937767169722342
500.0	660.0	1.653106689453125	-1.29241943359375	2.098358815609347
500.0	680.0	1.631683349609375	-0.9908447265625	1.9089693097452314
500.0	700.0	0.77020263671875	0.56329345703125	0.9542073256597496
500.0	720.0	1.641845703125	-0.585205078125	1.7430210257863539
500.0	740.0	0.547027587890625	0.20599365234375	0.5845276441019306
500.0	760.0	0.6341552734375	0.87835693359375	1.0833576572955055
500.0	780.0	0.518707275390625	0.8726806640625	1.0151988864117867
500.0	800.0	0.4105224609375	0.88507080078125	0.9756428718182408
520.0	0.0	-0.8077392578125	0.7819693088531494	1.1242413924952952
520.0	20.0	-0.7025146484375	0.7278461456298828	1.0115764147989714
520.0	40.0	-0.6939697265625	0.6987648010253906	0.9848178656671926
520.0	60.0	-0.6761474609375	0.6891365051269531	0.9654452400995197
520.0	80.0	-0.749755859375	0.6497344970703125	0.9921132825188648
520.0	100.0	-0.7294921875	0.7642669677734375	1.0565334115176575
520.0	120.0	-0.4849853515625	1.0112533569335938	1.1215365099450236
520.0	140.0	0.1204833984375	1.2541351318359375	1.2599091944279928
520.0	160.0	1.158935546875	1.6090087890625	1.9829374385216565
520.0	180.0	0.6160888671875	1.2517242431640625	1.39512690218382
520.0	200.0	0.2689208984375	1.049896240234375	1.0837899080886058
520.0	220.0	0.1307373046875	1.1582183837890625	1.1655737074007375
520.0	240.0	-0.2509765625	1.1922760009765625	1.2184052271017967
520.0	260.0	-1.0885009765625	0.515777587890625	1.2045168725044026
520.0	280.0	-1.32275390625	0.107025146484375	1.3270765910374713
520.0	300.0	-1.3719482421875	-0.0445556640625	1.3726715508239478
520.0	320.0	-1.3736572265625	-0.31597900390625	1.4095307399971686
520.0	340.0	-1.0546875	-0.539337158203125	1.184588659778099
520.0	360.0	-0.0799560546875	-0.429534912109375	0.4369132767518046
520.0	380.0	0.19091796875	-0.443695068359375	0.48302689829662326
520.0	400.0	-0.1026611328125	0.284881591796875	0.302814843650484
520.0	420.0	-0.372802734375	0.82421875	0.9046095437309067
520.0	440.0	-0.5565185546875	0.82452392578125	0.9947625877048193
520.0	460.0	-0.2205810546875	0.9100341796875	0.9363857164045973
520.0	480.0	0.0748291015625	0.74853515625	0.7522660929371088
520.0	500.0	0.615966796875	0.537628173828125	0.8175935103376323
520.0	520.0	4.454833984375	2.62225341796875	5.1693093171516855
520.0	540.0	4.6988525390625	2.59820556640625	5.369347013293006
520.0	560.0	6.1319580078125	2.018310546875	6.455577934871727
520.0	580.0	1.2200927734375	0.0267333984375	1.2203856154455561
520.0	600.0	1.4443359375	0.13641357421875	1.4507635794936191
520.0	620.0	1.191650390625	0.2657470703125	1.2209226670253903
520.0	640.0	0.9495849609375	0.40594482421875	1.0327162235331957
520.0	660.0	0.7796630859375	0.62432861328125	0.9988296876521413
520.0	680.0	0.738525390625	0.54241943359375	0.9163179549359346
520.0	700.0	1.232421875	-0.214111328125	1.2508826239139974
520.0	720.0	3.3392333984375	-2.98370361328125	4.478053923430137
520.0	740.0	0.67529296875	0.39971923828125	0.7847267442207709
520.0	760.0	0.6966552734375	1.03631591796875	1.2487110361663707
520.0	780.0	0.5623779296875	1.03265380859375	1.175858335090914
520.0	800.0	0.4385986328125	1.035400390625	1.1244655306461808
540.0	0.0	-1.4022216796875	0.9165685176849365	1.6752084904861233
540.0	20.0	-1.0916748046875	0.805084228515625	1.3564344784006672
540.0	40.0	-0.9168701171875	0.7645683288574219	1.193823915526595
540.0	60.0	-0.8218994140625	0.7074356079101562	1.0844278612132265
540.0	80.0	-0.8408203125	0.63385009765625	1.0529694887371785
540.0	100.0	-0.866455078125	0.5848388671875	1.0453616135011645
540.0	120.0	-0.7996826171875	0.6613616943359375	1.0377338671194805
540.0	140.0	-0.5322265625	0.9608612060546875	1.0984167565780463
540.0	160.0	0.2576904296875	1.4864959716796875	1.5086665076724102
540.0	180.0	0.380615234375	1.301788330078125	1.3562893544395052
540.0	200.0	0.294921875	1.1503448486328125	1.1875488129460463
540.0	220.0	0.2896728515625	1.2098846435546875	1.244078458796632
540.0	240.0	0.298095703125	1.3652801513671875	1.3974444317892567
540.0	260.0	-0.3492431640625	1.035552978515625	1.092858984021712
540.0	280.0	-0.9326171875	0.444732666015625	1.0332289013775098
540.0	300.0	-1.0849609375	0.17449951171875	1.0989041429947204
540.0	320.0	-1.2706298828125	-0.139373779296875	1.2782508945631923
540.0	340.0	-0.9659423828125	-0.46502685546875	1.0720516140655934
540.0	360.0	0.4971923828125	-0.538238525390625	0.7327352698904606
540.0	380.0	1.46435546875	-1.60845947265625	2.1751962702330228
540.0	400.0	1.5950927734375	0.043121337890625	1.5956755326989298
540.0	420.0	1.3720703125	0.920745849609375	1.6523770338566006
540.0	440.0	1.2015380859375	1.039581298828125	1.5888433053109807
540.0	460.0	1.984375	1.70123291015625	2.613797535239427
540.0	480.0	2.3157958984375	1.72930908203125	2.8902284588619827
540.0	500.0	3.2894287109375	2.876953125	4.370034385195065
540.0	520.0	4.39990234375	4.20684814453125	6.087422438576344
540.0	540.0	2.633056640625	0.91180419921875	2.7864626626697073
540.0	560.0	2.218994140625	0.47833251953125	2.2699640956123504
540.0	580.0	1.9097900390625	0.39984130859375	1.9511973414701824
540.0	600.0	1.718505859375	0.3267822265625	1.7492995776319595
540.0	620.0	1.4410400390625	0.30889892578125	1.4737757429575442
540.0	640.0	3.684814453125	-4.25238037109375	5.626774953241182
540.0	660.0	6.3123779296875	-9.33642578125	11.27009145907856
540.0	680.0	5.87646484375	-7.51959228515625	9.54343267356202
540.0	700.0	5.756591796875	-7.0501708984375	9.101827223861347
540.0	720.0	5.5872802734375	-5.74884033203125	8.016661775148869
540.0	740.0	4.8623046875	2.26123046875	5.362384740662294
540.0	760.0	0.7562255859375	1.185546875	1.406200031876255
540.0	780.0	0.6182861328125	1.19024658203125	1.3412548855699686
540.0	800.0	0.4908447265625	1.19476318359375	1.291660795435585
560.0	0.0	-1.684814453125	0.8923959732055664	1.9065598114017832
560.0	20.0	-1.4256591796875	0.7892093658447266	1.6295261641852428
560.0	40.0	-1.1717529296875	0.7583770751953125	1.3957581152954246
560.0	60.0	-1.1190185546875	0.6004753112792969	1.269950048305393
560.0	80.0	-1.1082763671875	0.4259033203125	1.187295306282112
560.0	100.0	-1.1597900390625	0.3329010009765625	1.2066217349110666
560.0	120.0	-1.19775390625	0.2313232421875	1.2198872334413826
560.0	140.0	-1.1693115234375	0.1698150634765625	1.1815780103858045
560.0	160.0	-1.1475830078125	0.078094482421875	1.150237152940525
560.0	180.0	-1.205078125	0.354888916015625	1.256248156243129
560.0	200.0	-1.3026123046875	0.379791259765625	1.3568493716391812
560.0	220.0	-1.41748046875	0.464569091796875	1.491668636239528
560.0	240.0	-1.50927734375	0.6253662109375	1.6337077456324254
560.0	260.0	-1.6068115234375	0.6036376953125	1.7164561570438455
560.0	280.0	-1.7264404296875	0.41839599609375	1.7764154263028795
560.0	300.0	-1.812255859375	0.373779296875	1.8504005681504179
560.0	320.0	-1.908203125	0.098175048828125	1.9107269575928871
560.0	340.0	-1.9854736328125	-0.212799072265625	1.9968447590513332
560.0	360.0	-1.7266845703125	-0.294677734375	1.7516491008451567
560.0	380.0	-0.95068359375	-0.6910400390625	1.1753023572736152
560.0	400.0	0.9481201171875	0.6951904296875	1.175679161227556
560.0	420.0	2.5032958984375	0.98712158203125	2.6908919288678037
560.0	440.0	2.40185546875	1.412078857421875	2.7861938899405674
560.0	460.0	2.3948974609375	2.58526611328125	3.524079273354279
560.0	480.0	2.692138671875	3.166534423828125	4.156266459924509
560.0	500.0	3.082763671875	3.667633056640625	4.7911339049117885
560.0	520.0	3.3150634765625	3.67254638671875	4.9474481115257385
560.0	540.0	2.217041015625	2.7965087890625	3.568715773533575
560.0	560.0	1.60546875	3.0523681640625	3.448837676117686
560.0	580.0	1.412841796875	3.03436279296875	3.347159915861519
560.0	600.0	1.3507080078125	3.11090087890625	3.3914770234734735
560.0	620.0	1.6126708984375	2.67645263671875	3.124756973472651
560.0	640.0	1.82080078125	3.0946044921875	3.5905281572587153
560.0	660.0	4.432861328125	1.08331298828125	4.563313114937983
560.0	680.0	4.571044921875	1.9400634765625	4.965712231985559
560.0	700.0	5.0462646484375	2.23834228515625	5.520413307678018
560.0	720.0	5.102294921875	2.37579345703125	5.628304186898919
560.0	740.0	4.3885498046875	1.681396484375	4.699623764291276
560.0	760.0	-0.8824462890625	0.6649169921875	1.1049099780433922
560.0	780.0	-0.9674072265625	0.11279296875	0.9739604693234662
560.0	800.0	0.5137939453125	1.163330078125	1.2717393950452676
580.0	0.0	-1.5767822265625	0.7797601222991943	1.7590531652941732
580.0	20.0	-1.4908447265625	0.7157249450683594	1.6537473191852259
580.0	40.0	-1.40234375	0.698760986328125	1.566791278115345
580.0	60.0	-1.3455810546875	0.5189895629882812	1.4421992030314994
580.0	80.0	-1.2606201171875	0.42598724365234375	1.330649545001368
580.0	100.0	-1.28564453125	0.27890777587890625	1.3155498501306404
580.0	120.0	-1.288818359375	0.26250457763671875	1.3152799765609977
580.0	140.0	-1.2904052734375	0.2364959716796875	1.3118979054545474
580.0	160.0	-1.275146484375	0.0224761962890625	1.2753445558019003
580.0	180.0	-1.270263671875	-0.045623779296875	1.2710827374025215
580.0	200.0	-1.3485107421875	0.2137908935546875	1.365352616711886
580.0	220.0	-1.450927734375	0.3193511962890625	1.4856569176461387
580.0	240.0	-1.511962890625	0.45367431640625	1.5785601565964422
580.0	260.0	-1.578125	0.546234130859375	1.6699851021313623
580.0	280.0	-1.622314453125	0.5196533203125	1.70350924803186
580.0	300.0	-1.641845703125	0.603546142578125	1.7492642050562173
580.0	320.0	-1.7626953125	0.294281005859375	1.7870915127992406
580.0	340.0	-1.92138671875	-0.257080078125	1.9385089861947113
580.0	360.0	-1.8883056640625	-0.25457763671875	1.905389213270565
580.0	380.0	-1.4993896484375	0.52313232421875	1.5880292020249631
580.0	400.0	-0.812744140625	2.27105712890625	2.4121056197596675
580.0	420.0	0.23828125	5.46051025390625	5.465706741777943
580.0	440.0	1.068603515625	7.76904296875	7.84218988063219
580.0	460.0	1.3323974609375	7.646240234375	7.761460733372794
580.0	480.0	1.9500732421875	4.74945068359375	5.134205629480067
580.0	500.0	2.6058349609375	2.33990478515625	3.502217904020431
580.0	520.0	2.4632568359375	3.253662109375	4.080925307056648
580.0	540.0	2.00634765625	3.0731201171875	3.670081493972904
580.0	560.0	1.5919189453125	3.19500732421875	3.5696327164368493
580.0	580.0	1.419189453125	3.188232421875	3.489831611948657
580.0	600.0	1.343505859375	3.2601318359375	3.5261122474856315
580.0	620.0	1.5888671875	2.8165283203125	3.233779633592325
580.0	640.0	1.808837890625	3.35345458984375	3.8101905727541783
580.0	660.0	4.384033203125	1.9755859375	4.8086055070623335
580.0	680.0	4.5736083984375	2.55511474609375	5.238941223946282
580.0	700.0	5.0701904296875	3.085693359375	5.935346198949619
580.0	720.0	5.1214599609375	3.01715087890625	5.944119073300155
580.0	740.0	4.369384765625	1.83441162109375	4.7388383835787895
580.0	760.0	-0.708251953125	1.09442138671875	1.3036023169712336
580.0	780.0	-0.205810546875	1.29669189453125	1.3129233985834927
580.0	800.0	0.2305908203125	1.342529296875	1.362188327427626
600.0	0.0	-1.787353515625	0.6832740306854248	1.913503590492099
600.0	20.0	-1.6846923828125	0.620086669921875	1.7951868713092962
600.0	40.0	-1.71337890625	0.6010932922363281	1.8157589108562717
600.0	60.0	-1.67529296875	0.4568634033203125	1.7364707600292633
600.0	80.0	-1.4293212890625	0.41977691650390625	1.48968856040342
600.0	100.0	-1.4632568359375	0.19712066650390625	1.4764745595779047
600.0	120.0	-1.433349609375	0.231201171875	1.4518764012724494
600.0	140.0	-1.4251708984375	0.3379669189453125	1.4646957800357514
600.0	160.0	-1.4241943359375	0.372100830078125	1.4720015401694682
600.0	180.0	-1.3983154296875	0.054840087890625	1.399390394472532
600.0	200.0	-1.4072265625	-0.230621337890625	1.4259988778733412
600.0	220.0	-1.5086669921875	0.153472900390625	1.5164531065847004
600.0	240.0	-1.56787109375	0.3088226318359375	1.597995990154824
600.0	260.0	-1.616943359375	0.3753662109375	1.6599414506965258
600.0	280.0	-1.65673828125	0.511444091796875	1.7338848841815118
600.0	300.0	-1.695068359375	0.374053955078125	1.7358493898561136
600.0	320.0	-1.8062744140625	-0.173065185546875	1.8145464494868138
600.0	340.0	-1.9635009765625	-0.76654052734375	2.1078236323332002
600.0	360.0	-1.8653564453125	-0.360626220703125	1.8998962969403106
600.0	380.0	-1.363525390625	1.1888427734375	1.8090186927817042
600.0	400.0	-0.3477783203125	4.071319580078125	4.0861464588542225
600.0	420.0	0.4686279296875	5.99310302734375	6.011397178097619
600.0	440.0	1.0816650390625	7.41583251953125	7.494302583594239
600.0	460.0	1.2598876953125	7.2408447265625	7.349636001802253
600.0	480.0	1.65576171875	6.788238525390625	6.9872547647037635
600.0	500.0	2.465576171875	2.40740966796875	3.4459667973947727
600.0	520.0	2.3470458984375	3.28240966796875	4.03519983120378
600.0	540.0	1.954345703125	3.200927734375	3.750387378393627
600.0	560.0	1.5672607421875	3.31854248046875	3.670017769531613
600.0	580.0	1.3958740234375	3.3096923828125	3.5920089028501416
600.0	600.0	1.361572265625	3.42449951171875	3.685251136663708
600.0	620.0	1.6986083984375	3.13360595703125	3.564373266814819
600.0	640.0	2.15234375	3.79669189453125	4.364338776969927
600.0	660.0	4.626708984375	3.37750244140625	5.72834694897241
600.0	680.0	4.775390625	3.48150634765625	5.909758207414974
600.0	700.0	5.111328125	3.51702880859375	6.2044473437925465
600.0	720.0	5.119873046875	3.1612548828125	6.017194732616103
600.0	740.0	4.3953857421875	2.0411376953125	4.846200461583361
600.0	760.0	-0.4058837890625	1.60888671875	1.659294465727489
600.0	780.0	-0.20654296875	1.55181884765625	1.565503667795523
600.0	800.0	0.21533203125	1.54583740234375	1.5607630051250971
620.0	0.0	-1.980712890625	0.5463886260986328	2.05469318532427
620.0	20.0	-1.87744140625	0.4951496124267578	1.9416383217758002
620.0	40.0	-1.9754638671875	0.4666481018066406	2.0298319983395507
620.0	60.0	-2.031982421875	0.31800079345703125	2.0567151157727928
620.0	80.0	-1.8092041015625	0.34215545654296875	1.8412739713450306
620.0	100.0	-1.6561279296875	0.1758270263671875	1.6654353372893624
620.0	120.0	-1.556884765625	0.14781951904296875	1.563886435661268
620.0	140.0	-1.51611328125	0.303070068359375	1.546108323474781
620.0	160.0	-1.5037841796875	0.36138916015625	1.5465991672559658
620.0	180.0	-1.5030517578125	0.3148040771484375	1.535664739991293
620.0	200.0	-1.5042724609375	-0.1590423583984375	1.512656639326949
620.0	220.0	-1.5970458984375	0.0183868408203125	1.5971517390753431
620.0	240.0	-1.66455078125	0.1416473388671875	1.6705667517247376
620.0	260.0	-1.7313232421875	0.12249755859375	1.7356514110846297
620.0	280.0	-1.7955322265625	0.23907470703125	1.8113786716660232
620.0	300.0	-1.8311767578125	0.172210693359375	1.839256600167583
620.0	320.0	-1.930908203125	-0.40997314453125	1.9739514857595304
620.0	340.0	-2.0498046875	-0.764862060546875	2.187855851869813
620.0	360.0	-1.8885498046875	0.06060791015625	1.8895220780818367
620.0	380.0	-1.2418212890625	2.21551513671875	2.539808542980898
620.0	400.0	-0.2818603515625	4.733917236328125	4.742300882291997
620.0	420.0	0.3775634765625	6.08575439453125	6.09745526669859
620.0	440.0	0.9639892578125	7.29913330078125	7.362514667676505
620.0	460.0	1.197021484375	7.278656005859375	7.376428247172752
620.0	480.0	1.557861328125	6.734893798828125	6.912722068704984
620.0	500.0	2.35791015625	2.374847412109375	3.346586400460848
620.0	520.0	2.248291015625	3.3265380859375	4.015055183697084
620.0	540.0	1.914306640625	3.3424072265625	3.851786076941215
620.0	560.0	1.5819091796875	3.45745849609375	3.8021646341249395
620.0	580.0	1.4766845703125	3.481689453125	3.7818988310372443
620.0	600.0	1.542724609375	3.62420654296875	3.938892266420693
620.0	620.0	1.9510498046875	3.48773193359375	3.996357013703947
620.0	640.0	2.636474609375	4.23193359375	4.986006448831454
620.0	660.0	4.7596435546875	4.04010009765625	6.243125464601869
620.0	680.0	4.7763671875	3.6134033203125	5.989187512932957
620.0	700.0	5.1099853515625	3.67376708984375	6.293529607748131
620.0	720.0	5.1204833984375	3.3682861328125	6.129004952369596
620.0	740.0	4.4217529296875	2.27716064453125	4.973666612490423
620.0	760.0	-0.384765625	1.95574951171875	1.9932387560876317
620.0	780.0	-0.405517578125	1.6951904296875	1.7430189611913165
620.0	800.0	0.0596923828125	1.68060302734375	1.6816627831057007
