# Supplementary material for: Real-time emotion detection by quantitative facial motion analysis
Source: PLoS One. 2023 Mar 10;18(3):e0282730. doi: 10.1371/journal.pone.0282730 (PMC10004542; doi:10.1371/journal.pone.0282730)
Supplement: S1 Dataset — Data from each participant is organized into folders by Study ID and subsequently by emotions. The data files (.csv) contain the pixel displacement results after DISC-processing of videos. (ZIP) [file pone.0282730.s004.zip › S1_Dataset/1/sad/result/103950_cropped_result.csv]

pos_x	pos_y	disp_x	disp_y	disp_xy_indi
0.0	0.0	2.270155668258667	1.4151005744934082	2.675091847779909
0.0	20.0	1.9812488555908203	1.4778633117675781	2.4717255098510775
0.0	40.0	1.8949005603790283	1.2883262634277344	2.2913822672706585
0.0	60.0	1.8282124996185303	0.9459381103515625	2.0584362638607296
0.0	80.0	1.8464055061340332	0.6234283447265625	1.9488140481047895
0.0	100.0	1.8321597576141357	0.38085174560546875	1.8713250464714626
0.0	120.0	1.843799114227295	0.09392547607421875	1.8461899059092286
0.0	140.0	1.857046365737915	-0.1204833984375	1.8609506854829463
0.0	160.0	1.896841049194336	0.0603179931640625	1.8977998382885402
0.0	180.0	1.8517966270446777	0.400909423828125	1.8946976312985258
0.0	200.0	2.531055450439453	0.147918701171875	2.5353740622156007
0.0	220.0	2.4693260192871094	0.3498687744140625	2.4939886023874127
0.0	240.0	2.166935920715332	0.85333251953125	2.328902675805916
0.0	260.0	1.95821213722229	1.117279052734375	2.254530384812702
0.0	280.0	2.04451584815979	0.745452880859375	2.176176704901991
0.0	300.0	2.1547088623046875	-0.068939208984375	2.1558114239955573
0.0	320.0	2.2515571117401123	-0.477935791015625	2.3017237122993732
0.0	340.0	2.1968765258789062	-0.2999267578125	2.2172556302803
0.0	360.0	2.1043388843536377	0.60736083984375	2.1902349942365587
0.0	380.0	2.0748541355133057	1.1241455078125	2.3598141465784312
0.0	400.0	2.0906741619110107	1.449249267578125	2.5438635755201258
0.0	420.0	2.0864439010620117	1.290771484375	2.45343415993878
0.0	440.0	2.0363433361053467	1.101287841796875	2.315065677899932
0.0	460.0	2.0057854652404785	0.983642578125	2.233993745306902
0.0	480.0	1.9796841144561768	0.926055908203125	2.185572862694825
0.0	500.0	2.0055785179138184	1.177520751953125	2.3257042616802424
0.0	520.0	2.611057758331299	2.5489501953125	3.6489409032657267
0.0	540.0	3.162440299987793	2.9451904296875	4.321478371820195
0.0	560.0	3.2712748050689697	3.08740234375	4.498143181633063
0.0	580.0	3.160161018371582	3.110107421875	4.433890598293701
0.0	600.0	3.0666520595550537	3.10107421875	4.361308996685419
0.0	620.0	2.997217893600464	3.1123046875	4.320851255198827
0.0	640.0	2.926154136657715	3.0513916015625	4.227690709780602
0.0	660.0	2.8546948432922363	2.990234375	4.134100176066241
0.0	680.0	2.731076717376709	2.9290771484375	4.004781264650529
0.0	700.0	2.5438458919525146	2.85791015625	3.8260687896587253
0.0	720.0	2.368943214416504	2.84814453125	3.704567346400829
0.0	740.0	2.106825828552246	2.7606201171875	3.472713420838982
0.0	760.0	1.8497405052185059	2.607421875	3.196902996788381
0.0	780.0	-0.90765380859375	-1.9351806640625	2.1374657047111
0.0	800.0	-2.116809368133545	-7.1820068359375	7.4874631279540145
20.0	0.0	1.9505939483642578	1.3945343494415283	2.397820427631638
20.0	20.0	1.8941726684570312	1.0154838562011719	2.1492085892567134
20.0	40.0	2.0698375701904297	0.5383110046386719	2.1386926625129936
20.0	60.0	1.9969844818115234	0.3607940673828125	2.029315002569752
20.0	80.0	2.0030269622802734	0.10384368896484375	2.005716959932175
20.0	100.0	1.8365554809570312	-0.01708984375	1.8366349929674954
20.0	120.0	1.713571548461914	0.0123138427734375	1.7136157919504624
20.0	140.0	1.6374168395996094	0.033416748046875	1.6377577921214117
20.0	160.0	1.408681869506836	0.5302581787109375	1.505177180788732
20.0	180.0	1.6541938781738281	0.624298095703125	1.768079607621308
20.0	200.0	2.2528133392333984	0.425262451171875	2.2926002908934313
20.0	220.0	2.138622283935547	0.7703857421875	2.2731474798418776
20.0	240.0	2.008840560913086	1.1785125732421875	2.329019597268242
20.0	260.0	1.8730525970458984	1.39471435546875	2.3352846003540972
20.0	280.0	1.9723014831542969	1.247406005859375	2.333665546711156
20.0	300.0	2.184244155883789	0.2716064453125	2.201066240177196
20.0	320.0	2.288177490234375	-0.349456787109375	2.3147086799146215
20.0	340.0	2.2395553588867188	-0.2142333984375	2.2497786901213863
20.0	360.0	2.1753902435302734	0.1295166015625	2.1792423595660493
20.0	380.0	2.0942134857177734	0.371856689453125	2.1269714434503406
20.0	400.0	2.0671749114990234	0.82781982421875	2.226768460370444
20.0	420.0	2.043088912963867	0.9521484375	2.2540627660536803
20.0	440.0	1.9790191650390625	0.761566162109375	2.120495195670556
20.0	460.0	1.9423847198486328	0.704620361328125	2.066240124840196
20.0	480.0	1.9118633270263672	0.60809326171875	2.006239964753987
20.0	500.0	1.9262371063232422	0.839447021484375	2.1012045811047355
20.0	520.0	2.5796031951904297	2.61962890625	3.6765212159182825
20.0	540.0	3.155559539794922	3.07666015625	4.407197944981257
20.0	560.0	3.268270492553711	3.239990234375	4.602078740237138
20.0	580.0	3.1616859436035156	3.2332763671875	4.522204558906336
20.0	600.0	3.0577030181884766	3.2398681640625	4.4549178968803265
20.0	620.0	2.8027591705322266	3.316650390625	4.342306850239336
20.0	640.0	2.4882068634033203	3.23583984375	4.081890847326446
20.0	660.0	2.3589515686035156	3.1702880859375	3.9516299233169905
20.0	680.0	2.220439910888672	3.1185302734375	3.8282612847366444
20.0	700.0	2.122682571411133	2.99267578125	3.669044784498123
20.0	720.0	2.120452880859375	2.9188232421875	3.6077485415531347
20.0	740.0	2.022167205810547	2.8472900390625	3.492308802898187
20.0	760.0	1.8189582824707031	2.67333984375	3.233474161571427
20.0	780.0	-0.7107048034667969	-2.544189453125	2.641590674397391
20.0	800.0	-2.1847915649414062	-11.940185546875	12.1384243242705
40.0	0.0	2.3229522705078125	0.3130025863647461	2.343944937520594
40.0	20.0	2.2488784790039062	0.21089935302734375	2.2587458800038296
40.0	40.0	2.1894798278808594	0.117584228515625	2.192634937123098
40.0	60.0	1.8407516479492188	0.13232803344726562	1.8455019203088858
40.0	80.0	1.81182861328125	-0.13599395751953125	1.8169252269662837
40.0	100.0	1.6486434936523438	-0.183929443359375	1.658871727800765
40.0	120.0	1.5015335083007812	-0.06029510498046875	1.5027436162681438
40.0	140.0	1.3972969055175781	0.12750244140625	1.4031021041725915
40.0	160.0	1.3673934936523438	0.649322509765625	1.5137320397517826
40.0	180.0	1.6176986694335938	0.7440032958984375	1.7805869508100292
40.0	200.0	2.045154571533203	0.7604217529296875	2.1819483183136623
40.0	220.0	1.9935302734375	1.116912841796875	2.285094581692969
40.0	240.0	1.9381446838378906	1.4710540771484375	2.43318821988438
40.0	260.0	1.8899993896484375	1.616668701171875	2.4871098452260254
40.0	280.0	2.251720428466797	0.7960205078125	2.3882825496227964
40.0	300.0	2.2827224731445312	0.102996826171875	2.285044908880472
40.0	320.0	2.3087501525878906	-0.252777099609375	2.322546776528201
40.0	340.0	2.256267547607422	-0.272186279296875	2.272625929849408
40.0	360.0	2.2128753662109375	-0.406524658203125	2.2499065945301724
40.0	380.0	2.0604705810546875	-0.168487548828125	2.0673478346669074
40.0	400.0	2.028697967529297	0.332244873046875	2.055724227400999
40.0	420.0	1.9642143249511719	0.36859130859375	1.9984988033807378
40.0	440.0	1.8875198364257812	0.31268310546875	1.9132438049936002
40.0	460.0	1.8482437133789062	0.3170166015625	1.8752344785948465
40.0	480.0	1.8239364624023438	0.292816162109375	1.8472914019377777
40.0	500.0	1.8542594909667969	0.593963623046875	1.947067293480997
40.0	520.0	2.5486183166503906	2.6787109375	3.697424456381496
40.0	540.0	3.157489776611328	3.2193603515625	4.509326198293674
40.0	560.0	3.272205352783203	3.3857421875	4.708564328009158
40.0	580.0	3.16107177734375	3.3642578125	4.616341128045723
40.0	600.0	3.0595970153808594	3.382080078125	4.560657798100782
40.0	620.0	2.8038330078125	3.46142578125	4.454542397912614
40.0	640.0	2.5128173828125	3.3231201171875	4.1662187307702565
40.0	660.0	2.3986473083496094	3.2454833984375	4.035674838163532
40.0	680.0	2.257762908935547	3.193603515625	3.911086392292743
40.0	700.0	2.159130096435547	3.0552978515625	3.7412147405750718
40.0	720.0	2.144744873046875	3.00927734375	3.6953593468116077
40.0	740.0	2.0179443359375	2.9683837890625	3.589345575743757
40.0	760.0	1.8142356872558594	2.739501953125	3.2857757196875794
40.0	780.0	-0.5896186828613281	-2.650634765625	2.715421671107275
40.0	800.0	-2.1412506103515625	-12.410400390625	12.59376798388616
60.0	0.0	2.33245849609375	-0.19118976593017578	2.3402812144262395
60.0	20.0	1.9165916442871094	0.028104782104492188	1.9167976966097144
60.0	40.0	1.4696884155273438	0.2103271484375	1.4846620989656618
60.0	60.0	1.2556686401367188	0.2495269775390625	1.2802216395384731
60.0	80.0	1.1369132995605469	0.1952972412109375	1.1535652834331713
60.0	100.0	1.0040168762207031	0.18482208251953125	1.0208864236156905
60.0	120.0	1.1334762573242188	0.17734527587890625	1.147266217054387
60.0	140.0	1.1053428649902344	0.405303955078125	1.177308007781647
60.0	160.0	1.1195106506347656	0.926055908203125	1.4528880349161772
60.0	180.0	1.4655227661132812	0.9275054931640625	1.7343654222354163
60.0	200.0	1.7630271911621094	1.054931640625	2.054542684679175
60.0	220.0	1.7815818786621094	1.4761505126953125	2.313666857286901
60.0	240.0	1.8227920532226562	1.7700653076171875	2.5408073643079665
60.0	260.0	2.025135040283203	1.352630615234375	2.4353195914812034
60.0	280.0	2.0917205810546875	0.600250244140625	2.1761423080301157
60.0	300.0	1.8970565795898438	0.1136474609375	1.9004576847545587
60.0	320.0	1.713623046875	-0.135101318359375	1.7189404623207867
60.0	340.0	1.6837501525878906	-0.3538818359375	1.7205368145280242
60.0	360.0	1.7315521240234375	-0.7579345703125	1.890168662073539
60.0	380.0	1.6971969604492188	-0.48486328125	1.7650977094944584
60.0	400.0	1.7623977661132812	-0.248291015625	1.7798017626806582
60.0	420.0	1.6888008117675781	-0.186492919921875	1.6990667411870017
60.0	440.0	1.6106796264648438	-0.135955810546875	1.616407387241962
60.0	460.0	1.5610160827636719	-0.104034423828125	1.5644789458436597
60.0	480.0	1.6294937133789062	-0.04998779296875	1.6302602679901341
60.0	500.0	1.7379684448242188	0.423980712890625	1.78893654446097
60.0	520.0	2.5755386352539062	2.993408203125	3.9489102208358187
60.0	540.0	3.147613525390625	3.434814453125	4.65890772956692
60.0	560.0	3.241893768310547	3.5794677734375	4.82933377869954
60.0	580.0	3.1212234497070312	3.50830078125	4.695765134109714
60.0	600.0	3.0255661010742188	3.5330810546875	4.651527917895494
60.0	620.0	2.751789093017578	3.5838623046875	4.518452415530178
60.0	640.0	2.4606056213378906	3.449462890625	4.23714222767641
60.0	660.0	2.3718338012695312	3.38427734375	4.132666054771935
60.0	680.0	2.241779327392578	3.325439453125	4.010501478509267
60.0	700.0	2.155242919921875	3.1893310546875	3.849273258716176
60.0	720.0	2.148242950439453	3.142578125	3.8066711239403546
60.0	740.0	2.0297317504882812	3.07373046875	3.68342639039554
60.0	760.0	1.1850547790527344	1.5518798828125	1.9526100481237578
60.0	780.0	-0.6359977722167969	-2.10009765625	2.194288798688876
60.0	800.0	-0.8051795959472656	-2.23095703125	2.3718101646239766
80.0	0.0	1.55804443359375	0.06380772590637207	1.5593504682840904
80.0	20.0	1.09442138671875	0.3201255798339844	1.140280035154276
80.0	40.0	0.8659896850585938	0.35582733154296875	0.936243143900596
80.0	60.0	0.6919479370117188	0.3935661315917969	0.7960441240728463
80.0	80.0	0.7180252075195312	0.2683868408203125	0.7665452986999357
80.0	100.0	0.8859634399414062	0.0477142333984375	0.8872473527611172
80.0	120.0	0.9719467163085938	0.03984832763671875	0.9727632335560906
80.0	140.0	0.8725509643554688	0.464508056640625	0.9884902225524077
80.0	160.0	0.83660888671875	1.122589111328125	1.4000431215534954
80.0	180.0	1.0355606079101562	1.3134002685546875	1.6725447791000327
80.0	200.0	0.949737548828125	1.9469757080078125	2.1662677164253217
80.0	220.0	0.8657455444335938	2.4725494384765625	2.619735878560544
80.0	240.0	1.5781021118164062	2.2549591064453125	2.7523166327768402
80.0	260.0	2.1757736206054688	1.425750732421875	2.601298906147493
80.0	280.0	2.2484359741210938	0.706512451171875	2.3568250196785425
80.0	300.0	1.9281158447265625	0.253326416015625	1.9446863458503911
80.0	320.0	1.6542434692382812	-0.058074951171875	1.6552625639067418
80.0	340.0	1.6841888427734375	-0.34771728515625	1.71970909415487
80.0	360.0	2.0252609252929688	-0.731842041015625	2.153433209671581
80.0	380.0	1.9352951049804688	-0.520050048828125	2.0039508967655615
80.0	400.0	1.694732666015625	-0.3323974609375	1.7270225479993377
80.0	420.0	1.42181396484375	-0.27325439453125	1.447833869874353
80.0	440.0	1.1196975708007812	-0.3031005859375	1.1599968169149544
80.0	460.0	0.8583145141601562	-0.206573486328125	0.8828229779926104
80.0	480.0	0.7797317504882812	-0.211578369140625	0.8079276013404455
80.0	500.0	0.9758071899414062	0.02642822265625	0.9761650080258522
80.0	520.0	1.8543777465820312	0.24267578125	1.8701893919664794
80.0	540.0	2.7307205200195312	0.659912109375	2.809327063649852
80.0	560.0	2.7658233642578125	1.297607421875	3.05508819898534
80.0	580.0	2.743133544921875	2.0181884765625	3.405564031435221
80.0	600.0	2.806427001953125	2.9537353515625	4.074381553605608
80.0	620.0	2.554534912109375	3.540771484375	4.366086499572448
80.0	640.0	2.2489242553710938	3.392822265625	4.070491767896993
80.0	660.0	2.0745086669921875	3.388427734375	3.973037719492152
80.0	680.0	1.8729400634765625	3.421142578125	3.9002719163201123
80.0	700.0	1.7453079223632812	3.3203125	3.751076491024981
80.0	720.0	1.7390365600585938	3.2841796875	3.7161921878460515
80.0	740.0	1.7229690551757812	2.638427734375	3.151178077261347
80.0	760.0	0.19994354248046875	-1.913818359375	1.9242344277297545
80.0	780.0	-0.687225341796875	-1.9976806640625	2.1125829465318096
80.0	800.0	-0.8128433227539062	-2.0157470703125	2.173465094916189
100.0	0.0	0.863494873046875	0.29137754440307617	0.9113310425748732
100.0	20.0	0.652008056640625	0.3180274963378906	0.7254350379952925
100.0	40.0	0.561859130859375	0.2758026123046875	0.6259015608577295
100.0	60.0	0.5769119262695312	0.15743255615234375	0.5980070069896187
100.0	80.0	0.8769760131835938	-0.14876556396484375	0.8895044242279905
100.0	100.0	1.0982131958007812	-0.36468505859375	1.1571808049706371
100.0	120.0	1.195709228515625	-0.36571502685546875	1.2503871560542068
100.0	140.0	0.9100723266601562	0.26519775390625	0.9479248326895704
100.0	160.0	0.847991943359375	0.8005828857421875	1.1662003656943767
100.0	180.0	0.33026123046875	1.97186279296875	1.9993287260091204
100.0	200.0	0.9079437255859375	2.1737060546875	2.3557079235372047
100.0	220.0	1.4975128173828125	2.50201416015625	2.915925152648503
100.0	240.0	2.3650588989257812	2.2607269287109375	3.2717563848163906
100.0	260.0	2.1872787475585938	1.43756103515625	2.617397571887198
100.0	280.0	1.6717376708984375	0.776214599609375	1.8431538039316402
100.0	300.0	1.2186431884765625	0.3309326171875	1.2627777389306842
100.0	320.0	0.9656753540039062	-0.013580322265625	0.965770839528409
100.0	340.0	0.9002532958984375	-0.221893310546875	0.9271961162782401
100.0	360.0	1.3253402709960938	-0.558563232421875	1.4382349316219423
100.0	380.0	2.0587158203125	-0.61962890625	2.1499420481179348
100.0	400.0	1.72381591796875	-0.4124755859375	1.7724777651742005
100.0	420.0	1.408172607421875	-0.3697509765625	1.4559072350126723
100.0	440.0	1.1020278930664062	-0.461395263671875	1.194717986152055
100.0	460.0	0.7014389038085938	-0.342437744140625	0.7805639912193758
100.0	480.0	0.6772079467773438	-0.272430419921875	0.7299513250054381
100.0	500.0	0.9089813232421875	0.02947998046875	0.909459243315255
100.0	520.0	1.4908828735351562	0.0963134765625	1.4939906386480473
100.0	540.0	1.678802490234375	0.02587890625	1.6790019413347428
100.0	560.0	2.4329833984375	0.8218994140625	2.5680589681525556
100.0	580.0	0.8720016479492188	0.737060546875	1.1417727986713588
100.0	600.0	0.6766433715820312	1.0308837890625	1.2331129870606974
100.0	620.0	1.1789779663085938	0.9326171875	1.5032510979412448
100.0	640.0	1.6143951416015625	0.791015625	1.797770116622498
100.0	660.0	1.8604278564453125	1.651611328125	2.4877724550747256
100.0	680.0	1.7281265258789062	1.6011962890625	2.3558970362801976
100.0	700.0	1.5967178344726562	1.6337890625	2.284463732184794
100.0	720.0	1.7038726806640625	1.6090087890625	2.3435211531355358
100.0	740.0	-0.9513778686523438	-2.5001220703125	2.6750196663623123
100.0	760.0	-0.56201171875	-1.82958984375	1.913963471011262
100.0	780.0	-0.6568450927734375	-1.8427734375	1.9563382677482215
100.0	800.0	-0.7788619995117188	-1.856689453125	2.0134353080317737
120.0	0.0	0.47321319580078125	0.4626924991607666	0.6618270751938338
120.0	20.0	0.3973846435546875	0.37084388732910156	0.5435436907024545
120.0	40.0	0.41542816162109375	0.2493438720703125	0.4845130792939422
120.0	60.0	0.5541458129882812	-0.00267791748046875	0.5541522834875585
120.0	80.0	0.973419189453125	-0.4986572265625	1.093711089821523
120.0	100.0	1.3042678833007812	-0.7968978881835938	1.528450508064089
120.0	120.0	1.6599197387695312	-1.0864791870117188	1.9838776582658404
120.0	140.0	1.5807723999023438	-0.6884765625	1.724192958286523
120.0	160.0	0.44998931884765625	1.1748046875	1.2580367406594095
120.0	180.0	-0.07614898681640625	2.36029052734375	2.361518588040713
120.0	200.0	1.7918548583984375	2.3144073486328125	2.926982270013204
120.0	220.0	3.1613922119140625	2.545196533203125	4.058623671909
120.0	240.0	2.8797073364257812	2.3797760009765625	3.7357794579295587
120.0	260.0	1.7794265747070312	1.312042236328125	2.21084005859368
120.0	280.0	1.0945358276367188	0.57403564453125	1.2359310657042344
120.0	300.0	0.8528518676757812	0.19873046875	0.8756997815505397
120.0	320.0	0.55487060546875	-0.23858642578125	0.6039907874962408
120.0	340.0	0.37823486328125	-0.57342529296875	0.6869338966870704
120.0	360.0	0.7676849365234375	-0.871612548828125	1.1614855130562993
120.0	380.0	2.1845932006835938	-0.99993896484375	2.4025664165399836
120.0	400.0	1.7759246826171875	-0.608489990234375	1.8772768966096578
120.0	420.0	1.3819351196289062	-0.525787353515625	1.478579391165968
120.0	440.0	1.0684051513671875	-0.6737060546875	1.2630793385969623
120.0	460.0	0.67901611328125	-0.5018310546875	0.844332452026063
120.0	480.0	0.695159912109375	-0.300811767578125	0.7574529839649389
120.0	500.0	0.954132080078125	-0.00323486328125	0.9541375637583178
120.0	520.0	0.8125457763671875	-0.203857421875	0.8377281701994252
120.0	540.0	0.44939422607421875	-0.3074951171875	0.5445258648797139
120.0	560.0	0.1369476318359375	-0.2115478515625	0.25200624469679517
120.0	580.0	0.044952392578125	0.60693359375	0.6085960111771913
120.0	600.0	0.22579193115234375	1.0548095703125	1.078705347069507
120.0	620.0	0.4177093505859375	1.0262451171875	1.1079982590772024
120.0	640.0	0.4755859375	1.0357666015625	1.139734371184832
120.0	660.0	1.2601165771484375	0.5164794921875	1.3618534626950698
120.0	680.0	0.76361083984375	-0.6842041015625	1.025298379654345
120.0	700.0	0.5047988891601562	-0.640625	0.81561161659354
120.0	720.0	0.07541656494140625	-1.1156005859375	1.1181468264998362
120.0	740.0	-0.6610794067382812	-2.1871337890625	2.2848589000794615
120.0	760.0	-0.43880462646484375	-1.71142578125	1.7667845666447632
120.0	780.0	-0.5774459838867188	-1.7154541015625	1.8100349827764393
120.0	800.0	-0.6969985961914062	-1.72314453125	1.8587722073103992
140.0	0.0	0.3041229248046875	0.4254934787750244	0.5230061700131555
140.0	20.0	0.353851318359375	0.18985748291015625	0.40156770203995246
140.0	40.0	0.300933837890625	0.13441085815429688	0.32958679217674286
140.0	60.0	0.4469757080078125	-0.12504959106445312	0.4641386471459495
140.0	80.0	1.0294952392578125	-0.7609481811523438	1.28019630606152
140.0	100.0	1.516143798828125	-1.1729660034179688	1.9169092998624897
140.0	120.0	2.2689361572265625	-1.8874969482421875	2.9513922164283097
140.0	140.0	0.3867340087890625	0.59039306640625	0.7057812454398554
140.0	160.0	-0.245941162109375	1.488922119140625	1.5090977874498124
140.0	180.0	0.1833648681640625	2.235931396484375	2.243437515212178
140.0	200.0	2.8407745361328125	2.410186767578125	3.7254530220832587
140.0	220.0	4.2368621826171875	2.696685791015625	5.0222619814140765
140.0	240.0	3.037567138671875	2.393585205078125	3.8673071064900095
140.0	260.0	1.2229766845703125	1.077423095703125	1.6298811300696436
140.0	280.0	0.6664886474609375	0.40069580078125	0.777665893528858
140.0	300.0	0.3531951904296875	-0.08172607421875	0.3625272317355923
140.0	320.0	-0.0048370361328125	-0.62103271484375	0.6210515516643917
140.0	340.0	-0.3729095458984375	-1.189788818359375	1.246859639941552
140.0	360.0	0.0687255859375	-1.09326171875	1.0954197331829736
140.0	380.0	1.538360595703125	-1.218505859375	1.9624754397809112
140.0	400.0	1.0943603515625	-0.87054443359375	1.3983819899916694
140.0	420.0	0.7974395751953125	-0.752685546875	1.0965607181374857
140.0	440.0	0.63525390625	-0.891021728515625	1.0942884656674656
140.0	460.0	0.5737152099609375	-0.567291259765625	0.8068261990955626
140.0	480.0	0.7894134521484375	-0.34014892578125	0.8595783211220789
140.0	500.0	0.6104736328125	-0.248291015625	0.6590345095663694
140.0	520.0	0.2218170166015625	-0.5833740234375	0.6241218150935558
140.0	540.0	-0.371246337890625	-0.6221923828125	0.7245324041249616
140.0	560.0	-1.0769500732421875	-0.519775390625	1.1958210221248513
140.0	580.0	-0.75067138671875	0.4813232421875	0.8917284308062281
140.0	600.0	0.02850341796875	0.016845703125	0.03310925172330077
140.0	620.0	0.277252197265625	-0.0982666015625	0.2941515015621375
140.0	640.0	0.42376708984375	-0.1614990234375	0.45349804961643114
140.0	660.0	0.7741851806640625	-0.406494140625	0.8744141926583217
140.0	680.0	0.56378173828125	-1.921630859375	2.0026270267130943
140.0	700.0	0.0260772705078125	-1.177734375	1.1780230397126272
140.0	720.0	-0.141754150390625	-1.2569580078125	1.2649259553653474
140.0	740.0	-0.328826904296875	-1.9208984375	1.9488401525469983
140.0	760.0	-0.3081512451171875	-1.5711669921875	1.60110053001265
140.0	780.0	-0.482330322265625	-1.5712890625	1.6436519880160128
140.0	800.0	-0.6163330078125	-1.5782470703125	1.694322930101931
160.0	0.0	0.51080322265625	-0.03997445106506348	0.5123649958905894
160.0	20.0	0.420928955078125	-0.15598297119140625	0.44890073794198787
160.0	40.0	0.3806915283203125	-0.20096206665039062	0.43047856156520886
160.0	60.0	0.7268829345703125	-0.6451568603515625	0.971898232855804
160.0	80.0	1.0890960693359375	-1.0355072021484375	1.5027991928212745
160.0	100.0	1.4719696044921875	-1.2883071899414062	1.956126256713408
160.0	120.0	1.2497100830078125	-0.9411544799804688	1.5644638208532342
160.0	140.0	0.1513824462890625	0.4242706298828125	0.4504688806406269
160.0	160.0	-0.148345947265625	1.1868438720703125	1.196078967602469
160.0	180.0	1.7899169921875	2.0618743896484375	2.730408181501378
160.0	200.0	3.475982666015625	2.5557403564453125	4.3144251371421785
160.0	220.0	4.6320953369140625	2.773406982421875	5.398897433773623
160.0	240.0	3.11376953125	2.4100799560546875	3.937517757206615
160.0	260.0	0.752685546875	0.96240234375	1.2217830428230747
160.0	280.0	-0.1403045654296875	0.109710693359375	0.17810616866860135
160.0	300.0	-0.4170989990234375	-0.3380126953125	0.5368651200988703
160.0	320.0	-0.706207275390625	-0.859832763671875	1.1126729516341558
160.0	340.0	-0.9173583984375	-1.404632568359375	1.6776588101517154
160.0	360.0	-0.6814727783203125	-1.272979736328125	1.4439122399556106
160.0	380.0	0.5998382568359375	-1.564697265625	1.6757337101754348
160.0	400.0	0.32586669921875	-1.164459228515625	1.2091957660093455
160.0	420.0	0.1919097900390625	-1.04656982421875	1.0640196259835164
160.0	440.0	0.5734710693359375	-1.14312744140625	1.2789094630431441
160.0	460.0	0.73138427734375	-0.655792236328125	0.9823372223294212
160.0	480.0	0.603240966796875	-0.5875244140625	0.8420716128343909
160.0	500.0	0.405487060546875	-0.823211669921875	0.9176585474818546
160.0	520.0	0.0013580322265625	-1.1241455078125	1.1241463281025972
160.0	540.0	-0.7219696044921875	-1.1689453125	1.3739262183342773
160.0	560.0	-1.36505126953125	-0.9478759765625	1.6618766005312158
160.0	580.0	-1.0341796875	0.48046875	1.1403411093897124
160.0	600.0	-0.2936859130859375	-0.298095703125	0.4184644115892162
160.0	620.0	0.054046630859375	-0.55029296875	0.5529406747228296
160.0	640.0	0.16998291015625	-0.6107177734375	0.6339324794784105
160.0	660.0	0.262420654296875	-0.791748046875	0.8341040519815122
160.0	680.0	-0.0109405517578125	-2.7835693359375	2.7835908362480826
160.0	700.0	-0.2399749755859375	-1.9044189453125	1.9194789678901527
160.0	720.0	-0.1787261962890625	-1.6815185546875	1.6909901546130586
160.0	740.0	-0.1259918212890625	-1.7767333984375	1.7811949663512423
160.0	760.0	0.1569061279296875	-1.3599853515625	1.3690068259312895
160.0	780.0	0.10986328125	-1.3411865234375	1.3456787251113782
160.0	800.0	0.048095703125	-1.3326416015625	1.333509218143674
180.0	0.0	0.67718505859375	-0.595942497253418	0.9020682145022408
180.0	20.0	0.3910369873046875	-0.4406013488769531	0.589100563632829
180.0	40.0	0.459930419921875	-0.5531959533691406	0.7194176492090701
180.0	60.0	0.71563720703125	-0.8780097961425781	1.1327125911765172
180.0	80.0	0.668701171875	-0.90338134765625	1.1239480043846426
180.0	100.0	1.3026885986328125	-1.486663818359375	1.9766554818244877
180.0	120.0	0.425018310546875	-0.68902587890625	0.8095660727220788
180.0	140.0	-0.408905029296875	0.358184814453125	0.5435988266075432
180.0	160.0	0.57147216796875	1.2171478271484375	1.3446297899031785
180.0	180.0	2.2080841064453125	1.9522705078125	2.947370956769926
180.0	200.0	3.0218658447265625	2.5993804931640625	3.986032128792595
180.0	220.0	3.547943115234375	2.7539215087890625	4.491323193170364
180.0	240.0	2.66064453125	2.4588165283203125	3.6228176936759717
180.0	260.0	0.5586090087890625	0.812713623046875	0.986178207925057
180.0	280.0	-0.4297637939453125	-0.217376708984375	0.4816114120275252
180.0	300.0	-0.6813812255859375	-0.623046875	0.9232918189977966
180.0	320.0	-0.9012603759765625	-1.010284423828125	1.353862948135867
180.0	340.0	-1.0159912109375	-1.455413818359375	1.7749556398326307
180.0	360.0	-0.74615478515625	-1.31475830078125	1.5117328973349655
180.0	380.0	-0.219818115234375	-1.629364013671875	1.6441250234803055
180.0	400.0	-0.48828125	-1.44940185546875	1.5294392167516229
180.0	420.0	-0.626220703125	-1.20947265625	1.3619752109487162
180.0	440.0	-0.6370086669921875	-1.242218017578125	1.3960249442681496
180.0	460.0	-0.884796142578125	-0.540924072265625	1.0370453538189912
180.0	480.0	-0.8744659423828125	-0.632476806640625	1.0792208278780497
180.0	500.0	-0.9850006103515625	-0.96044921875	1.3757503059023597
180.0	520.0	-0.9787750244140625	-1.1029052734375	1.4745848875507288
180.0	540.0	-1.1023406982421875	-1.26220703125	1.675804763311649
180.0	560.0	-1.0175628662109375	-1.473876953125	1.7910185536851515
180.0	580.0	-1.4411468505859375	-0.2037353515625	1.4554766705207136
180.0	600.0	-0.9458465576171875	-0.509765625	1.0744704290895697
180.0	620.0	-0.693572998046875	-0.84033203125	1.0895877322934953
180.0	640.0	-0.7104644775390625	-0.875	1.1271134698178586
180.0	660.0	-0.5870361328125	-0.968994140625	1.1329435404260166
180.0	680.0	-0.9272003173828125	-2.8677978515625	3.0139616696270837
180.0	700.0	-0.715545654296875	-2.20703125	2.320127695162425
180.0	720.0	-0.1230316162109375	-1.9635009765625	1.967351738644965
180.0	740.0	-0.1073455810546875	-1.7099609375	1.7133270211923488
180.0	760.0	0.1129608154296875	-1.2398681640625	1.2450032972158163
180.0	780.0	0.08087158203125	-1.216552734375	1.219237781688021
180.0	800.0	-0.0040435791015625	-1.1981201171875	1.1981269405790604
200.0	0.0	0.3722686767578125	-0.6560139656066895	0.7542799816818867
200.0	20.0	0.3315582275390625	-0.6199855804443359	0.7030739493166739
200.0	40.0	0.3043365478515625	-0.7088623046875	0.7714314625195685
200.0	60.0	0.2991943359375	-0.7961654663085938	0.8505273072626547
200.0	80.0	0.1388702392578125	-0.6913528442382812	0.7051621789261554
200.0	100.0	0.3269500732421875	-1.1564254760742188	1.2017554793328613
200.0	120.0	-1.58502197265625	-0.5938873291015625	1.6926301466860674
200.0	140.0	-0.0494842529296875	0.51373291015625	0.5161106414961999
200.0	160.0	1.1526336669921875	1.130401611328125	1.614426267494765
200.0	180.0	1.9245452880859375	1.6572113037109375	2.539729094025796
200.0	200.0	2.3542938232421875	2.361175537109375	3.334343911956303
200.0	220.0	2.227325439453125	2.4676666259765625	3.3242077537653403
200.0	240.0	1.5677032470703125	2.2354736328125	2.7303911503436127
200.0	260.0	0.3047637939453125	0.753021240234375	0.8123558077247046
200.0	280.0	-0.909637451171875	-0.42205810546875	1.0027827965049738
200.0	300.0	-1.0551605224609375	-0.80743408203125	1.328651017003971
200.0	320.0	-1.151580810546875	-1.11419677734375	1.6023647593051327
200.0	340.0	-1.100067138671875	-1.440765380859375	1.8127196673144435
200.0	360.0	-0.9051361083984375	-1.375762939453125	1.6468136021721982
200.0	380.0	-0.5355377197265625	-1.771270751953125	1.850459598579368
200.0	400.0	-0.9095458984375	-1.544586181640625	1.7924899480553984
200.0	420.0	-1.4423828125	-1.099212646484375	1.8134874193075048
200.0	440.0	-1.25933837890625	-0.9896240234375	1.601651916101263
200.0	460.0	-1.31378173828125	-0.454681396484375	1.3902365367628216
200.0	480.0	-1.134979248046875	-0.926025390625	1.4648211213589302
200.0	500.0	-1.0566558837890625	-1.28741455078125	1.6655203037817738
200.0	520.0	-1.116302490234375	-1.392822265625	1.7849608156271175
200.0	540.0	-1.3140106201171875	-1.57470703125	2.0509329935541394
200.0	560.0	-1.202392578125	-1.708251953125	2.0889884267954817
200.0	580.0	-1.263580322265625	-0.587158203125	1.3933377143800707
200.0	600.0	-0.598480224609375	-0.7899169921875	0.9910335179977693
200.0	620.0	-0.3159637451171875	-1.1129150390625	1.1568979956763539
200.0	640.0	-0.26812744140625	-1.15087890625	1.1816998695465182
200.0	660.0	-0.1015625	-1.23486328125	1.2390327940719594
200.0	680.0	-0.3942108154296875	-2.8299560546875	2.857280776973831
200.0	700.0	-0.287872314453125	-2.433349609375	2.450318508046263
200.0	720.0	-0.1817169189453125	-2.1575927734375	2.165231538339653
200.0	740.0	-0.3822174072265625	-1.853759765625	1.892753395198923
200.0	760.0	-0.230194091796875	-1.1829833984375	1.2051717889483329
200.0	780.0	-0.2460479736328125	-1.148681640625	1.1747378928245036
200.0	800.0	-0.3731689453125	-1.1246337890625	1.1849287831961546
220.0	0.0	0.0862884521484375	-0.6654795408248901	0.6710504572911636
220.0	20.0	-0.0245208740234375	-0.6700572967529297	0.6705058196576051
220.0	40.0	-0.16009521484375	-0.7195205688476562	0.7371162234076261
220.0	60.0	-0.31683349609375	-0.67840576171875	0.7487441764582785
220.0	80.0	-0.720123291015625	-0.5596160888671875	0.9120020401195287
220.0	100.0	-1.8313446044921875	-0.6253509521484375	1.935171019252718
220.0	120.0	-2.192901611328125	-0.2450103759765625	2.206546523711128
220.0	140.0	0.1821441650390625	0.509735107421875	0.541300634210018
220.0	160.0	1.1251373291015625	0.9213104248046875	1.4542169398654354
220.0	180.0	1.450286865234375	1.3208160400390625	1.9616031716674553
220.0	200.0	1.5625	1.9344024658203125	2.486628068242556
220.0	220.0	1.3139495849609375	1.9749603271484375	2.3721154705513987
220.0	240.0	0.5765380859375	1.72576904296875	1.819526024602493
220.0	260.0	-0.10040283203125	0.684326171875	0.6916523969401013
220.0	280.0	-1.1221160888671875	-0.62310791015625	1.2835139206856634
220.0	300.0	-1.3153228759765625	-1.02862548828125	1.6697738359457832
220.0	320.0	-1.490081787109375	-1.345306396484375	2.007534067630446
220.0	340.0	-1.40582275390625	-1.560028076171875	2.1000060032878656
220.0	360.0	-1.422027587890625	-1.538238525390625	2.0948365620539358
220.0	380.0	-1.333343505859375	-2.060577392578125	2.454339849210258
220.0	400.0	-1.53375244140625	-1.721099853515625	2.305337558209456
220.0	420.0	-1.60955810546875	-1.2542724609375	2.0405579386889174
220.0	440.0	-1.35443115234375	-1.000579833984375	1.683936979407311
220.0	460.0	-1.296234130859375	-0.7562255859375	1.500699856344124
220.0	480.0	-1.2040557861328125	-1.0615234375	1.6051736181739724
220.0	500.0	-1.1950836181640625	-1.344085693359375	1.7985525306472032
220.0	520.0	-1.2568206787109375	-1.4012451171875	1.882308714551689
220.0	540.0	-1.46160888671875	-1.5869140625	2.1574514547251065
220.0	560.0	-1.2201080322265625	-1.6107177734375	2.020662108312825
220.0	580.0	-0.3072357177734375	-0.549072265625	0.6291852979483309
220.0	600.0	-0.119659423828125	-1.2099609375	1.2158634166660158
220.0	620.0	-0.19976806640625	-1.5252685546875	1.5382949796037777
220.0	640.0	-0.254119873046875	-1.5902099609375	1.6103864845875369
220.0	660.0	-0.41571044921875	-1.72265625	1.7721060163697084
220.0	680.0	-0.345001220703125	-2.824951171875	2.845940084710952
220.0	700.0	-0.212677001953125	-2.6060791015625	2.614742777169597
220.0	720.0	-0.3101654052734375	-2.314208984375	2.334901668591293
220.0	740.0	-0.347503662109375	-2.21142578125	2.2385626596449337
220.0	760.0	-0.7218170166015625	-1.7852783203125	1.9256787079971056
220.0	780.0	-0.7313079833984375	-1.7093505859375	1.859217790423479
220.0	800.0	-0.815032958984375	-1.5557861328125	1.7563454145704085
240.0	0.0	-0.45867919921875	-0.4870666265487671	0.6690444727322317
240.0	20.0	-0.561553955078125	-0.5619564056396484	0.7944418457655148
240.0	40.0	-0.704864501953125	-0.6014785766601562	0.9266123484471565
240.0	60.0	-0.9935302734375	-0.5630340576171875	1.141976249435017
240.0	80.0	-1.6080322265625	-0.53582763671875	1.694956901497838
240.0	100.0	-2.5518798828125	-0.4694366455078125	2.5946987687299594
240.0	120.0	-1.54376220703125	-0.08234405517578125	1.5459567572480117
240.0	140.0	0.0467376708984375	0.36395263671875	0.3669413190900434
240.0	160.0	0.7955169677734375	0.66412353515625	1.036294994663141
240.0	180.0	1.0201873779296875	1.093017578125	1.495148725771885
240.0	200.0	0.89923095703125	1.41912841796875	1.6800421961277714
240.0	220.0	0.3235931396484375	1.6501007080078125	1.6815305131324312
240.0	240.0	-0.406097412109375	1.24041748046875	1.305201376789947
240.0	260.0	-0.807952880859375	0.40478515625	0.9036807403111456
240.0	280.0	-0.96368408203125	-0.33929443359375	1.0216690866558098
240.0	300.0	-1.2660369873046875	-0.966156005859375	1.5925787518617942
240.0	320.0	-1.596771240234375	-1.30206298828125	2.060351042684601
240.0	340.0	-1.72509765625	-1.49334716796875	2.281676508114051
240.0	360.0	-1.95611572265625	-1.658477783203125	2.564554011480619
240.0	380.0	-2.095794677734375	-2.321380615234375	3.127485138574708
240.0	400.0	-2.1156005859375	-2.17474365234375	3.034019741634607
240.0	420.0	-1.7020721435546875	-1.82147216796875	2.492952153682382
240.0	440.0	-1.47100830078125	-1.65423583984375	2.2136760455836573
240.0	460.0	-1.4210662841796875	-1.4427490234375	2.0250812647057215
240.0	480.0	-1.4167938232421875	-1.372283935546875	1.9724269155883152
240.0	500.0	-1.4150390625	-1.541168212890625	2.092255961593935
240.0	520.0	-1.4237213134765625	-1.3717041015625	1.9770064543877477
240.0	540.0	-1.501068115234375	-1.48046875	2.1083152530634126
240.0	560.0	-0.9451751708984375	-1.3143310546875	1.6188953718504624
240.0	580.0	-0.1044158935546875	-0.7969970703125	0.8038078183953749
240.0	600.0	-0.3535614013671875	-1.618408203125	1.6565780321128916
240.0	620.0	-0.5769500732421875	-1.8599853515625	1.9474128722593065
240.0	640.0	-0.701171875	-1.9432373046875	2.0658686358576035
240.0	660.0	-0.72296142578125	-2.0130615234375	2.138945983495648
240.0	680.0	-0.1849517822265625	-2.5269775390625	2.5337368933405755
240.0	700.0	-0.1682586669921875	-2.756591796875	2.761722164450387
240.0	720.0	-0.33367919921875	-2.41796875	2.4408839964176563
240.0	740.0	-0.4722900390625	-2.40673828125	2.4526408288683164
240.0	760.0	-0.8155364990234375	-2.3173828125	2.4566975558480566
240.0	780.0	-0.9548187255859375	-2.109130859375	2.3151915213859695
240.0	800.0	-0.9410247802734375	-2.07958984375	2.2825909741600268
260.0	0.0	-0.90338134765625	-0.4281986951828003	0.999725953373961
260.0	20.0	-0.9425048828125	-0.5511837005615234	1.0918419876017313
260.0	40.0	-1.08917236328125	-0.5843391418457031	1.236021306300436
260.0	60.0	-1.07305908203125	-0.7360610961914062	1.3012462222255416
260.0	80.0	-1.84686279296875	-0.59808349609375	1.9412897888651386
260.0	100.0	-2.19036865234375	-0.2879791259765625	2.209218597189604
260.0	120.0	-1.11004638671875	-0.04552459716796875	1.1109795090885604
260.0	140.0	-0.2315673828125	0.184478759765625	0.29606733286077697
260.0	160.0	0.332061767578125	0.35992431640625	0.48970453441602424
260.0	180.0	0.697509765625	0.8672332763671875	1.1129301095669974
260.0	200.0	0.618896484375	1.1796722412109375	1.3321634490764904
260.0	220.0	0.1287841796875	1.3276519775390625	1.333883480069067
260.0	240.0	-0.412200927734375	0.8600616455078125	0.9537377201823809
260.0	260.0	-1.067047119140625	0.21014404296875	1.0875431362762393
260.0	280.0	-1.51678466796875	-0.4273681640625	1.5758424022214985
260.0	300.0	-1.6812744140625	-0.892791748046875	1.9036178084798947
260.0	320.0	-1.99560546875	-1.20721435546875	2.3323395308047963
260.0	340.0	-1.99224853515625	-1.464752197265625	2.4727622662170137
260.0	360.0	-2.051513671875	-1.777191162109375	2.7142433149166485
260.0	380.0	-2.00787353515625	-2.13897705078125	2.933731234613987
260.0	400.0	-1.97979736328125	-2.16802978515625	2.9359752636866756
260.0	420.0	-1.910125732421875	-2.2642822265625	2.9623562100441325
260.0	440.0	-1.92974853515625	-2.200469970703125	2.926772540001
260.0	460.0	-2.013153076171875	-2.0894775390625	2.901499904247278
260.0	480.0	-2.065765380859375	-1.888458251953125	2.7988678386317085
260.0	500.0	-2.00927734375	-1.888214111328125	2.7572718354064616
260.0	520.0	-1.47442626953125	-1.390380859375	2.0265961014470055
260.0	540.0	-1.38671875	-1.484619140625	2.0315223071164334
260.0	560.0	-1.33477783203125	-1.4569091796875	1.9759089601344866
260.0	580.0	-0.01080322265625	-1.068603515625	1.0686581227061676
260.0	600.0	-0.342071533203125	-1.5970458984375	1.633269278332259
260.0	620.0	-0.64154052734375	-1.8353271484375	1.9442222069548074
260.0	640.0	-0.8692626953125	-1.951416015625	2.1362682648721116
260.0	660.0	-0.964599609375	-1.9664306640625	2.1902744035786217
260.0	680.0	-0.770751953125	-2.35009765625	2.4732605134028534
260.0	700.0	-0.54229736328125	-2.7938232421875	2.8459681549182645
260.0	720.0	-0.6168212890625	-2.490478515625	2.565726357083005
260.0	740.0	-0.7181396484375	-2.58935546875	2.6870962577108153
260.0	760.0	-0.944854736328125	-2.5992431640625	2.765649200221772
260.0	780.0	-1.21075439453125	-2.1732177734375	2.487730229478546
260.0	800.0	-1.362548828125	-2.1295166015625	2.5281179294793805
280.0	0.0	-1.037811279296875	-0.35513806343078613	1.096893475016232
280.0	20.0	-1.11993408203125	-0.47522735595703125	1.2165908876631821
280.0	40.0	-1.305419921875	-0.4642753601074219	1.3855225665542252
280.0	60.0	-1.147003173828125	-0.6550178527832031	1.3208575503196816
280.0	80.0	-2.508270263671875	-0.42023468017578125	2.5432296203927436
280.0	100.0	-1.751800537109375	-0.11969757080078125	1.755885141537539
280.0	120.0	-1.127197265625	-0.0250091552734375	1.1274746708817753
280.0	140.0	-0.74127197265625	0.071136474609375	0.7446774707653901
280.0	160.0	-0.2982177734375	0.1876373291015625	0.35233734923562693
280.0	180.0	0.0701904296875	0.39349365234375	0.39970482966126375
280.0	200.0	0.208038330078125	0.6445770263671875	0.6773178645968677
280.0	220.0	0.20220947265625	0.6737213134765625	0.7034124530206324
280.0	240.0	-0.0601806640625	0.2601165771484375	0.266987539099529
280.0	260.0	-0.605560302734375	-0.21856689453125	0.6437971478911525
280.0	280.0	-1.08819580078125	-0.703857421875	1.295988183266525
280.0	300.0	-1.447052001953125	-0.919586181640625	1.7145256608814379
280.0	320.0	-1.619842529296875	-1.12359619140625	1.9713848485421428
280.0	340.0	-1.600372314453125	-1.3572998046875	2.0984409223689804
280.0	360.0	-1.612152099609375	-1.67431640625	2.3242998559809
280.0	380.0	-1.614044189453125	-1.944580078125	2.527158547805821
280.0	400.0	-1.684600830078125	-2.086212158203125	2.681447580269741
280.0	420.0	-1.81903076171875	-2.2705078125	2.9093089624002864
280.0	440.0	-1.98150634765625	-2.243133544921875	2.992994404631554
280.0	460.0	-2.100555419921875	-2.147369384765625	3.003918831591803
280.0	480.0	-2.15008544921875	-2.129180908203125	3.02593436458871
280.0	500.0	-1.9908447265625	-2.10321044921875	2.8960243298329957
280.0	520.0	-1.704803466796875	-2.032958984375	2.653163600789381
280.0	540.0	-1.59722900390625	-2.1942138671875	2.713985074733698
280.0	560.0	-1.643798828125	-2.2056884765625	2.750842824115134
280.0	580.0	-0.0406494140625	-1.4129638671875	1.4135484656852342
280.0	600.0	-0.679779052734375	-1.5289306640625	1.6732389357312485
280.0	620.0	-1.135833740234375	-1.820556640625	2.1458203016978366
280.0	640.0	-1.3388671875	-1.9544677734375	2.3690735790958244
280.0	660.0	-1.35247802734375	-1.9207763671875	2.3491655257119817
280.0	680.0	-1.1177978515625	-2.264404296875	2.525272036170302
280.0	700.0	-0.893341064453125	-2.8084716796875	2.94712935465089
280.0	720.0	-0.9703369140625	-2.4637451171875	2.6479414134866324
280.0	740.0	-0.9896240234375	-2.582275390625	2.7654117054775265
280.0	760.0	-1.090972900390625	-2.56591796875	2.788217511554803
280.0	780.0	-1.237274169921875	-1.996337890625	2.348661820079881
280.0	800.0	-1.0870361328125	-1.9482421875	2.230985247641665
300.0	0.0	-0.715911865234375	-0.7362200021743774	1.0269126985216428
300.0	20.0	-0.920806884765625	-0.8079853057861328	1.2250410496787794
300.0	40.0	-1.327606201171875	-0.5998382568359375	1.456826743217598
300.0	60.0	-1.783416748046875	-0.5935745239257812	1.8796026209461958
300.0	80.0	-2.502716064453125	-0.3211517333984375	2.5232372332257147
300.0	100.0	-1.46539306640625	-0.0288543701171875	1.4656771178354295
300.0	120.0	-0.995635986328125	-0.03729248046875	0.9963341539719947
300.0	140.0	-0.82562255859375	-0.01727294921875	0.8258032235548634
300.0	160.0	-0.715484619140625	0.1145172119140625	0.7245912172055189
300.0	180.0	-0.682220458984375	0.1400604248046875	0.6964493357404549
300.0	200.0	-0.65380859375	0.28582763671875	0.7135566657060799
300.0	220.0	-0.613555908203125	0.42596435546875	0.7469246847044682
300.0	240.0	-0.47412109375	-0.0484161376953125	0.4765867538318997
300.0	260.0	-0.30438232421875	-0.37884521484375	0.4859756126667421
300.0	280.0	-0.213470458984375	-0.6854248046875	0.7178974855366866
300.0	300.0	-0.414825439453125	-0.86810302734375	0.9621242182280113
300.0	320.0	-0.68487548828125	-1.017425537109375	1.2264620491522682
300.0	340.0	-0.863494873046875	-1.245147705078125	1.5152611006818462
300.0	360.0	-1.12408447265625	-1.50885009765625	1.8815404643175109
300.0	380.0	-1.301422119140625	-1.77227783203125	2.1987879038456306
300.0	400.0	-1.484710693359375	-1.89959716796875	2.410982215515198
300.0	420.0	-1.69366455078125	-2.123809814453125	2.7164439509293157
300.0	440.0	-1.845184326171875	-2.11944580078125	2.8101166701757476
300.0	460.0	-1.995147705078125	-2.025604248046875	2.8431825363110357
300.0	480.0	-2.0418701171875	-2.044525146484375	2.8895184114433756
300.0	500.0	-1.7352294921875	-2.00653076171875	2.652769701327448
300.0	520.0	-1.32696533203125	-2.0162353515625	2.4137195332729036
300.0	540.0	-1.2926025390625	-2.1890869140625	2.542227928670146
300.0	560.0	-1.479644775390625	-2.1904296875	2.6433559876078214
300.0	580.0	-1.063262939453125	-1.970703125	2.239240693918201
300.0	600.0	-1.573760986328125	-1.611083984375	2.2521801097598964
300.0	620.0	-1.647613525390625	-1.85107421875	2.4781255198982652
300.0	640.0	-1.71002197265625	-1.9490966796875	2.592904358771455
300.0	660.0	-1.622406005859375	-1.89892578125	2.4976229440298816
300.0	680.0	-1.28765869140625	-2.2086181640625	2.5565717475128413
300.0	700.0	-1.1910400390625	-2.7706298828125	3.0157861864170026
300.0	720.0	-1.15679931640625	-2.3929443359375	2.657887742801289
300.0	740.0	-1.2041015625	-2.465576171875	2.743888924889767
300.0	760.0	-1.262481689453125	-2.468505859375	2.7726127017622066
300.0	780.0	-1.41192626953125	-1.8018798828125	2.2891716629988283
300.0	800.0	-1.213775634765625	-1.904541015625	2.25843480573352
320.0	0.0	-0.3143310546875	-1.2118524312973022	1.2519546026841943
320.0	20.0	-1.01055908203125	-0.9439220428466797	1.3828298815283433
320.0	40.0	-1.6044921875	-0.5007514953613281	1.6808174320416662
320.0	60.0	-2.960235595703125	-0.4786834716796875	2.998688488010576
320.0	80.0	-1.916900634765625	-0.2061920166015625	1.927958296041456
320.0	100.0	-1.276214599609375	-0.0005035400390625	1.2762146989471201
320.0	120.0	-1.08416748046875	-0.0579376220703125	1.0857144623505388
320.0	140.0	-0.96392822265625	-0.1118927001953125	0.9704007392774571
320.0	160.0	-1.003662109375	-0.0701904296875	1.0061134758141301
320.0	180.0	-0.924774169921875	-0.1141815185546875	0.9317964823576806
320.0	200.0	-0.7623291015625	-0.0437469482421875	0.7635832990378935
320.0	220.0	-0.61602783203125	0.082305908203125	0.6215018522597203
320.0	240.0	-0.195526123046875	0.0469818115234375	0.20109141057679591
320.0	260.0	0.213714599609375	-0.26171875	0.33789145326237235
320.0	280.0	0.588134765625	-0.5374755859375	0.7967323942301032
320.0	300.0	0.516632080078125	-0.7027587890625	0.8722262446008154
320.0	320.0	0.3466796875	-0.88787841796875	0.9531604748518415
320.0	340.0	0.01849365234375	-1.171478271484375	1.171624238285053
320.0	360.0	-0.447723388671875	-1.47235107421875	1.5389197245200719
320.0	380.0	-0.8154296875	-1.72125244140625	1.9046352780265632
320.0	400.0	-1.202117919921875	-1.840911865234375	2.19864594442989
320.0	420.0	-1.4439697265625	-2.0172119140625	2.480764494559021
320.0	440.0	-1.477630615234375	-2.027130126953125	2.508515255420806
320.0	460.0	-1.607635498046875	-1.998626708984375	2.5649562601428775
320.0	480.0	-1.6217041015625	-1.9847412109375	2.5630298217965177
320.0	500.0	-1.371856689453125	-1.781890869140625	2.2488054264262214
320.0	520.0	-1.37969970703125	-1.79736328125	2.2658521678096926
320.0	540.0	-1.528961181640625	-1.882080078125	2.424860349677668
320.0	560.0	-1.754241943359375	-1.8935546875	2.5812621235346285
320.0	580.0	-2.048492431640625	-1.9344482421875	2.8175186324479258
320.0	600.0	-2.58135986328125	-1.6632080078125	3.0707783412371232
320.0	620.0	-2.094818115234375	-1.931396484375	2.849307866091379
320.0	640.0	-2.027099609375	-2.0240478515625	2.864594654003084
320.0	660.0	-1.803924560546875	-1.961181640625	2.6646533072181833
320.0	680.0	-1.48419189453125	-2.2156982421875	2.666860378839702
320.0	700.0	-1.099517822265625	-2.71435546875	2.928594381646727
320.0	720.0	-1.080047607421875	-2.3447265625	2.5815199955047383
320.0	740.0	-1.21343994140625	-2.372314453125	2.6646411307914937
320.0	760.0	-1.169830322265625	-2.3385009765625	2.614782935594437
320.0	780.0	-1.294586181640625	-1.741455078125	2.169935291851396
320.0	800.0	-1.26068115234375	-1.84619140625	2.235562496640637
340.0	0.0	0.28167724609375	-2.1798179149627686	2.1979418130058836
340.0	20.0	-1.347930908203125	-1.6151256561279297	2.103698794592985
340.0	40.0	-2.189666748046875	-0.45894622802734375	2.2372465460298967
340.0	60.0	-2.580169677734375	-0.2538414001464844	2.592626278955036
340.0	80.0	-1.829132080078125	-0.06819915771484375	1.8304030407218903
340.0	100.0	-1.385650634765625	0.0622100830078125	1.3870464217372893
340.0	120.0	-1.26068115234375	-0.01520538330078125	1.2607728469300443
340.0	140.0	-1.257720947265625	-0.10223388671875	1.2618691488361078
340.0	160.0	-1.29876708984375	-0.0824737548828125	1.3013830619405162
340.0	180.0	-1.188568115234375	-0.1195831298828125	1.1945686625323653
340.0	200.0	-0.904693603515625	-0.04217529296875	0.9056761405596853
340.0	220.0	-0.63629150390625	0.058624267578125	0.6389864495373505
340.0	240.0	-0.14068603515625	0.2378082275390625	0.2763065572389771
340.0	260.0	0.237579345703125	-0.109222412109375	0.26148323237201104
340.0	280.0	0.787872314453125	-0.375335693359375	0.8727082368072887
340.0	300.0	0.749237060546875	-0.645782470703125	0.9891365792267285
340.0	320.0	0.4691162109375	-0.884521484375	1.0012233895017186
340.0	340.0	0.230072021484375	-1.206085205078125	1.2278333180762973
340.0	360.0	-0.182708740234375	-1.5054931640625	1.5165395315641956
340.0	380.0	-0.643096923828125	-1.740509033203125	1.8555175418461756
340.0	400.0	-0.932830810546875	-1.866058349609375	2.0862279562052666
340.0	420.0	-1.2991943359375	-1.733673095703125	2.166455244240448
340.0	440.0	-1.3712158203125	-1.568939208984375	2.0836993706779774
340.0	460.0	-1.2913818359375	-1.5888671875	2.0474779573180926
340.0	480.0	-1.2039794921875	-1.53619384765625	1.9517833269051625
340.0	500.0	-1.2635498046875	-1.59869384765625	2.0377389743192733
340.0	520.0	-1.327880859375	-1.7022705078125	2.1589331760067783
340.0	540.0	-1.66058349609375	-1.70263671875	2.3783417213543365
340.0	560.0	-1.993194580078125	-1.6744384765625	2.603184366472294
340.0	580.0	-2.350372314453125	-1.6676025390625	2.8818654106039436
340.0	600.0	-2.894989013671875	-1.5771484375	3.2967193667628956
340.0	620.0	-2.310302734375	-1.9892578125	3.0487120836597357
340.0	640.0	-2.146148681640625	-2.08447265625	2.991818914700842
340.0	660.0	-1.902252197265625	-2.06689453125	2.8090241055058702
340.0	680.0	-1.313751220703125	-2.2269287109375	2.5855664279798938
340.0	700.0	-0.975677490234375	-2.6947021484375	2.8658971080176148
340.0	720.0	-0.9512939453125	-2.309326171875	2.497588344482546
340.0	740.0	-1.0233154296875	-2.2457275390625	2.4678870817645255
340.0	760.0	-1.05853271484375	-2.1402587890625	2.38771840729885
340.0	780.0	-1.179412841796875	-1.683837890625	2.055802688319049
340.0	800.0	-1.149932861328125	-1.5469970703125	1.9275750364428739
360.0	0.0	2.641815185546875	-2.9303367137908936	3.945384737991579
360.0	20.0	-1.34930419921875	-1.4795055389404297	2.0023881895838187
360.0	40.0	-2.1307373046875	-0.3684883117675781	2.16236562530398
360.0	60.0	-2.058441162109375	-0.11084747314453125	2.061423580967464
360.0	80.0	-1.65533447265625	0.0485076904296875	1.656045051438809
360.0	100.0	-1.60296630859375	0.0916748046875	1.6055856427799684
360.0	120.0	-1.56396484375	0.0230255126953125	1.564134331418131
360.0	140.0	-1.606597900390625	-0.0433349609375	1.6071822337180743
360.0	160.0	-1.578582763671875	-0.042999267578125	1.5791682870340924
360.0	180.0	-1.440277099609375	-0.0308837890625	1.4406081813199765
360.0	200.0	-1.0855712890625	-0.002166748046875	1.0855734514227569
360.0	220.0	-0.710296630859375	0.098876953125	0.7171457004468915
360.0	240.0	-0.222198486328125	0.5017547607421875	0.5487531387190052
360.0	260.0	0.19622802734375	0.012451171875	0.19662265992575803
360.0	280.0	0.3831787109375	-0.577392578125	0.6929704999417785
360.0	300.0	0.601837158203125	-1.112640380859375	1.264980862350458
360.0	320.0	0.45611572265625	-1.3795166015625	1.4529651084732842
360.0	340.0	0.28802490234375	-1.634613037109375	1.6597946033946676
360.0	360.0	0.15362548828125	-1.777008056640625	1.7836362925258453
360.0	380.0	-0.09552001953125	-1.75347900390625	1.7560787827632636
360.0	400.0	-0.366455078125	-1.8504638671875	1.886400235382226
360.0	420.0	-0.95257568359375	-1.30242919921875	1.6136053581813907
360.0	440.0	-1.23638916015625	-0.918975830078125	1.5405111916567358
360.0	460.0	-1.304412841796875	-0.96820068359375	1.6244708140055961
360.0	480.0	-1.396148681640625	-0.943603515625	1.6851168315421678
360.0	500.0	-1.4404296875	-1.297698974609375	1.9387780464337765
360.0	520.0	-1.4256591796875	-1.5006103515625	2.0698636486116095
360.0	540.0	-1.63763427734375	-1.528076171875	2.2398354433715304
360.0	560.0	-1.840118408203125	-1.5101318359375	2.3804482599123986
360.0	580.0	-1.980499267578125	-1.5062255859375	2.488190680918618
360.0	600.0	-2.389190673828125	-1.3477783203125	2.743125676415806
360.0	620.0	-2.212615966796875	-2.0594482421875	3.022746512490529
360.0	640.0	-2.071044921875	-2.1629638671875	2.9946017697154543
360.0	660.0	-2.05950927734375	-2.19970703125	3.0133518690646905
360.0	680.0	-1.3211669921875	-2.3388671875	2.686220754519242
360.0	700.0	-0.886505126953125	-2.71044921875	2.851740925739339
360.0	720.0	-0.777496337890625	-2.295654296875	2.4237428094156326
360.0	740.0	-0.789337158203125	-2.166748046875	2.3060464539893406
360.0	760.0	-0.530914306640625	-1.38525390625	1.483508808796422
360.0	780.0	-0.834503173828125	-0.86865234375	1.2045548727358093
360.0	800.0	-1.03948974609375	-0.62060546875	1.2106568795808563
380.0	0.0	-2.404693603515625	-1.3892805576324463	2.7771661445805655
380.0	20.0	-2.452056884765625	-0.9949169158935547	2.6462128855512823
380.0	40.0	-2.504150390625	-0.230743408203125	2.5147587755680534
380.0	60.0	-1.885528564453125	0.07651901245117188	1.8870805829733834
380.0	80.0	-1.563873291015625	0.17281341552734375	1.573392559706022
380.0	100.0	-1.67303466796875	0.1766204833984375	1.6823316543955307
380.0	120.0	-1.7015380859375	0.1233062744140625	1.7060000865198475
380.0	140.0	-1.715301513671875	0.0550689697265625	1.716185268038323
380.0	160.0	-1.743499755859375	0.0561065673828125	1.7444022889188098
380.0	180.0	-1.70233154296875	0.0889434814453125	1.7046535205366449
380.0	200.0	-1.38616943359375	0.115997314453125	1.3910144052417124
380.0	220.0	-1.032623291015625	0.238616943359375	1.059834377063752
380.0	240.0	-0.547271728515625	0.5598297119140625	0.7828892968831942
380.0	260.0	-0.1319580078125	-0.23272705078125	0.26753466315822017
380.0	280.0	-0.456634521484375	-0.771026611328125	0.8961010666143612
380.0	300.0	-0.392608642578125	-1.08734130859375	1.1560504606639828
380.0	320.0	-0.55926513671875	-1.3382568359375	1.4504167856455918
380.0	340.0	-0.7574462890625	-1.548919677734375	1.7242033084550419
380.0	360.0	-0.731781005859375	-1.516143798828125	1.6835068931434574
380.0	380.0	-0.622406005859375	-1.70050048828125	1.8108260951219446
380.0	400.0	-0.811676025390625	-1.82122802734375	1.9939131118923736
380.0	420.0	-0.97314453125	-1.16351318359375	1.5168299862206858
380.0	440.0	-1.221527099609375	-0.90557861328125	1.5205923450788787
380.0	460.0	-1.3699951171875	-0.878326416015625	1.6273733174009104
380.0	480.0	-1.52398681640625	-0.82476806640625	1.7328526134508848
380.0	500.0	-1.528717041015625	-0.962799072265625	1.8066426998848213
380.0	520.0	-1.42242431640625	-1.32373046875	1.9430783025397824
380.0	540.0	-1.426055908203125	-1.4075927734375	2.003734730236144
380.0	560.0	-1.507476806640625	-1.3697509765625	2.036836778034347
380.0	580.0	-1.5599365234375	-1.395263671875	2.09288381693977
380.0	600.0	-1.72808837890625	-1.3006591796875	2.1628693319329746
380.0	620.0	-2.011962890625	-1.9984130859375	2.835780233956494
380.0	640.0	-1.99517822265625	-2.1519775390625	2.9345772214735204
380.0	660.0	-2.1282958984375	-2.235107421875	3.0863163510286165
380.0	680.0	-1.422454833984375	-2.372802734375	2.7665087332200837
380.0	700.0	-0.764495849609375	-2.7684326171875	2.87205032337137
380.0	720.0	-0.640228271484375	-2.2916259765625	2.3793784600319268
380.0	740.0	-0.1904296875	-1.8690185546875	1.878694712732087
380.0	760.0	-0.13287353515625	-0.75732421875	0.7688922867672799
380.0	780.0	-0.95025634765625	-0.3331298828125	1.0069571217701705
380.0	800.0	-1.489654541015625	-0.1109619140625	1.4937815094386748
400.0	0.0	-2.911590576171875	-0.9862483739852905	3.0740926366070203
400.0	20.0	-2.18145751953125	-0.603302001953125	2.2633449173910907
400.0	40.0	-1.8555908203125	-0.13850784301757812	1.8607529967745313
400.0	60.0	-1.426544189453125	0.22706222534179688	1.4445018444569886
400.0	80.0	-1.3985595703125	0.2987823486328125	1.430118793515848
400.0	100.0	-1.5831298828125	0.27664947509765625	1.607120144210049
400.0	120.0	-1.651580810546875	0.23122406005859375	1.6676881422246346
400.0	140.0	-1.714019775390625	0.159271240234375	1.7214038219999177
400.0	160.0	-1.7235107421875	0.1576690673828125	1.730707604780505
400.0	180.0	-1.759674072265625	0.21539306640625	1.7728076640345887
400.0	200.0	-1.60321044921875	0.2472991943359375	1.6221715803216965
400.0	220.0	-1.34783935546875	0.3761444091796875	1.3993411109188323
400.0	240.0	-0.956787109375	0.46258544921875	1.0627449696399796
400.0	260.0	-0.332427978515625	-1.34283447265625	1.3833700813065077
400.0	280.0	-0.6767578125	-1.5927734375	1.730586131917551
400.0	300.0	-1.124267578125	-1.342742919921875	1.7512670088319986
400.0	320.0	-1.3934326171875	-1.448028564453125	2.0095873163697524
400.0	340.0	-1.60400390625	-1.361572265625	2.103974231254854
400.0	360.0	-1.465667724609375	-1.208892822265625	1.8998957167926271
400.0	380.0	-0.9046630859375	-1.371917724609375	1.6433421865683742
400.0	400.0	-0.885955810546875	-1.61383056640625	1.8410233011314354
400.0	420.0	-0.968048095703125	-0.9783935546875	1.3763615307935952
400.0	440.0	-1.291595458984375	-0.89324951171875	1.570386423736159
400.0	460.0	-1.4215087890625	-0.868621826171875	1.6658904868820454
400.0	480.0	-1.638458251953125	-0.818084716796875	1.8313405055450265
400.0	500.0	-1.703094482421875	-1.032867431640625	1.991819757759154
400.0	520.0	-1.516845703125	-1.3355712890625	2.021032299409597
400.0	540.0	-1.38836669921875	-1.4302978515625	1.9933173444496666
400.0	560.0	-1.21746826171875	-1.3697509765625	1.8326065333525354
400.0	580.0	-0.930938720703125	-1.2657470703125	1.5712296292105263
400.0	600.0	-0.630157470703125	-1.1910400390625	1.347469781677111
400.0	620.0	-0.94384765625	-1.9327392578125	2.150890382352906
400.0	640.0	-1.049407958984375	-2.11376953125	2.3599319260564693
400.0	660.0	-1.58807373046875	-2.2799072265625	2.778480724269442
400.0	680.0	-1.4334716796875	-2.431884765625	2.8229248253797095
400.0	700.0	-1.196563720703125	-2.9495849609375	3.183051394415676
400.0	720.0	-0.914947509765625	-2.3876953125	2.5569939090582112
400.0	740.0	0.1304931640625	-1.5914306640625	1.5967717508728203
400.0	760.0	-0.819671630859375	-0.0697021484375	0.8226299118877642
400.0	780.0	-1.68798828125	0.1885986328125	1.698491649062801
400.0	800.0	-2.1844482421875	0.314208984375	2.2069303135029044
420.0	0.0	-0.3406982421875	-0.7569906711578369	0.8301265978449581
420.0	20.0	-0.451141357421875	-0.36951255798339844	0.5831535431461309
420.0	40.0	-0.5809326171875	-0.02289581298828125	0.5813836289101308
420.0	60.0	-0.8642578125	0.3896484375	0.948033475840108
420.0	80.0	-1.1842041015625	0.42555999755859375	1.2583483880386697
420.0	100.0	-1.511871337890625	0.38527679443359375	1.5601901008095822
420.0	120.0	-1.65167236328125	0.33978271484375	1.6862603265610143
420.0	140.0	-1.698760986328125	0.279541015625	1.7216074082342816
420.0	160.0	-1.730682373046875	0.2652435302734375	1.7508899470632295
420.0	180.0	-1.74139404296875	0.328857421875	1.7721739239728476
420.0	200.0	-1.798431396484375	0.347442626953125	1.8316855261984322
420.0	220.0	-1.834747314453125	0.5171356201171875	1.9062337100909066
420.0	240.0	-1.5679931640625	0.3575286865234375	1.608237956346605
420.0	260.0	-0.6456298828125	-1.38458251953125	1.5277128980839256
420.0	280.0	-1.017547607421875	-1.57293701171875	1.873375022841047
420.0	300.0	-1.4197998046875	-1.429656982421875	2.014882272684507
420.0	320.0	-1.579833984375	-1.407501220703125	2.1158769114641274
420.0	340.0	-1.89166259765625	-1.134033203125	2.205542719867729
420.0	360.0	-1.76617431640625	-1.01806640625	2.0385855202732786
420.0	380.0	-0.867431640625	-0.942352294921875	1.280806581378275
420.0	400.0	-0.93499755859375	-1.083465576171875	1.4311247637175895
420.0	420.0	-0.854949951171875	-0.7901611328125	1.1641709645994116
420.0	440.0	-1.15472412109375	-0.821563720703125	1.4171643316889173
420.0	460.0	-1.588470458984375	-0.8504638671875	1.8018121956678916
420.0	480.0	-1.965484619140625	-0.82562255859375	2.1318495250221714
420.0	500.0	-2.03277587890625	-0.943328857421875	2.2409924379854425
420.0	520.0	-1.588775634765625	-1.2998046875	2.0527299489391893
420.0	540.0	-0.90228271484375	-1.414306640625	1.6776106137068223
420.0	560.0	-0.255645751953125	-1.3056640625	1.3304560851811993
420.0	580.0	0.16192626953125	-1.128662109375	1.1402185202421207
420.0	600.0	0.11962890625	-1.2032470703125	1.2091793032574556
420.0	620.0	-0.96697998046875	-1.9207763671875	2.1504492868638763
420.0	640.0	-1.479644775390625	-2.1514892578125	2.611178792772214
420.0	660.0	-1.987762451171875	-2.324951171875	3.058855588924027
420.0	680.0	-2.178466796875	-2.4598388671875	3.285806573371766
420.0	700.0	-2.099700927734375	-3.075927734375	3.724255014499667
420.0	720.0	-1.111114501953125	-2.0389404296875	2.3220365010621147
420.0	740.0	0.001312255859375	-1.1109619140625	1.1109626890732442
420.0	760.0	-1.69744873046875	0.3829345703125	1.7401066282588518
420.0	780.0	-2.25128173828125	0.50732421875	2.3077364078353804
420.0	800.0	-2.65301513671875	0.5723876953125	2.7140591352076253
440.0	0.0	0.4520263671875	0.07558751106262207	0.45830263850579195
440.0	20.0	0.435577392578125	0.10182762145996094	0.4473215056504115
440.0	40.0	0.31744384765625	0.21217727661132812	0.3818242961428784
440.0	60.0	0.343170166015625	0.5882339477539062	0.6810175769635737
440.0	80.0	-0.47833251953125	0.5847320556640625	0.7554558730741551
440.0	100.0	-1.158721923828125	0.5166702270507812	1.2686940609463957
440.0	120.0	-1.445648193359375	0.46550750732421875	1.5187481484230467
440.0	140.0	-1.53802490234375	0.406219482421875	1.590765497528972
440.0	160.0	-1.580169677734375	0.3976593017578125	1.6294382868662654
440.0	180.0	-1.676055908203125	0.4527130126953125	1.7361199495675028
440.0	200.0	-2.1065673828125	0.5093994140625	2.167282607639512
440.0	220.0	-2.478118896484375	0.744354248046875	2.5874961858326215
440.0	240.0	-2.069549560546875	0.4460906982421875	2.1170810788956493
440.0	260.0	-1.121673583984375	-1.230438232421875	1.664971433032357
440.0	280.0	-1.786468505859375	-1.4171142578125	2.2802812418916445
440.0	300.0	-2.060791015625	-1.434600830078125	2.510963789412656
440.0	320.0	-2.129608154296875	-1.396881103515625	2.5468623261194887
440.0	340.0	-2.5411376953125	-1.177581787109375	2.8007284145146656
440.0	360.0	-2.577728271484375	-0.94305419921875	2.7448195321867597
440.0	380.0	-1.062408447265625	-0.6898193359375	1.2667132371040455
440.0	400.0	-1.2275390625	-0.684814453125	1.405639706742902
440.0	420.0	-1.001861572265625	-0.433380126953125	1.0915791058922193
440.0	440.0	-0.970733642578125	-0.57037353515625	1.125899540118759
440.0	460.0	-1.216796875	-0.641082763671875	1.3753478632284033
440.0	480.0	-1.377288818359375	-0.611175537109375	1.5068045747006134
440.0	500.0	-1.488677978515625	-0.643402099609375	1.6217670564847222
440.0	520.0	-1.322723388671875	-0.9822998046875	1.6475770298315975
440.0	540.0	-0.83331298828125	-1.1553955078125	1.4245523212264024
440.0	560.0	-0.208648681640625	-1.138916015625	1.1578704430969364
440.0	580.0	0.257080078125	-1.0	1.0325164243578675
440.0	600.0	-0.049407958984375	-1.2115478515625	1.212554882484381
440.0	620.0	-1.058380126953125	-1.73583984375	2.0330539727905252
440.0	640.0	-1.556549072265625	-2.0643310546875	2.585402815369045
440.0	660.0	-2.0567626953125	-2.285400390625	3.0746264375201813
440.0	680.0	-2.260498046875	-2.456787109375	3.3385107938595704
440.0	700.0	-2.003143310546875	-2.9022216796875	3.5263967162865875
440.0	720.0	-0.546539306640625	-1.4459228515625	1.5457678048057044
440.0	740.0	-0.142730712890625	-0.39306640625	0.418178497922306
440.0	760.0	-1.94818115234375	0.6568603515625	2.055936605005668
440.0	780.0	-2.584014892578125	0.751220703125	2.690997121861924
440.0	800.0	-3.108551025390625	0.8096923828125	3.2122719735790883
460.0	0.0	0.59454345703125	0.33663487434387207	0.6832312645972697
460.0	20.0	0.6011962890625	0.32129478454589844	0.6816651058686489
460.0	40.0	0.547332763671875	0.3644561767578125	0.6575723982692814
460.0	60.0	0.882415771484375	0.7486763000488281	1.1572267694877991
460.0	80.0	0.621978759765625	0.787322998046875	1.0033618892767975
460.0	100.0	-0.187042236328125	0.6845626831054688	0.7096554553240499
460.0	120.0	-0.87274169921875	0.6037139892578125	1.0612015145017526
460.0	140.0	-1.18145751953125	0.54949951171875	1.302993316880819
460.0	160.0	-1.36944580078125	0.5321197509765625	1.4691947558634826
460.0	180.0	-1.515167236328125	0.536346435546875	1.6072956333437998
460.0	200.0	-2.034332275390625	0.55181884765625	2.1078453091545093
460.0	220.0	-2.670684814453125	0.77069091796875	2.7796621861640016
460.0	240.0	-2.501129150390625	0.5359039306640625	2.557897583922179
460.0	260.0	-1.782135009765625	-1.119415283203125	2.1045417005374487
460.0	280.0	-2.0682373046875	-1.36279296875	2.476854905757593
460.0	300.0	-2.106781005859375	-1.3812255859375	2.519188426040861
460.0	320.0	-2.033050537109375	-1.359588623046875	2.4457668961614507
460.0	340.0	-2.1280517578125	-1.221405029296875	2.4536573781847726
460.0	360.0	-2.092071533203125	-0.785797119140625	2.2347797234825135
460.0	380.0	-0.821441650390625	-0.40618896484375	0.9163819401086596
460.0	400.0	-1.151214599609375	-0.26312255859375	1.180901577268273
460.0	420.0	-1.075408935546875	-0.05462646484375	1.0767954445090246
460.0	440.0	-0.9742431640625	-0.22119140625	0.9990372269947521
460.0	460.0	-0.92547607421875	-0.37896728515625	1.0000610817195357
460.0	480.0	-0.913665771484375	-0.388092041015625	0.9926734479584974
460.0	500.0	-0.858367919921875	-0.463836669921875	0.9756740963637504
460.0	520.0	-0.83673095703125	-0.677978515625	1.076927835141942
460.0	540.0	-0.455352783203125	-0.8443603515625	0.9593177578162414
460.0	560.0	-0.089935302734375	-0.89208984375	0.896611759904934
460.0	580.0	0.2803955078125	-0.683349609375	0.7386395125055217
460.0	600.0	0.117156982421875	-0.8333740234375	0.8415687859412363
460.0	620.0	-0.869384765625	-1.2587890625	1.529829982243277
460.0	640.0	-1.5009765625	-1.700927734375	2.268498578077665
460.0	660.0	-1.92034912109375	-2.15087890625	2.883404379589643
460.0	680.0	-2.059906005859375	-2.166259765625	2.9892965937058174
460.0	700.0	-1.18194580078125	-1.1104736328125	1.6217729696712242
460.0	720.0	-0.430145263671875	-0.1546630859375	0.45710569676066976
460.0	740.0	-0.551544189453125	0.2093505859375	0.5899395399122517
460.0	760.0	-1.877655029296875	0.87646484375	2.0721435836769517
460.0	780.0	-2.52685546875	0.92919921875	2.692287085003639
460.0	800.0	-3.15374755859375	0.9837646484375	3.3036217318045655
480.0	0.0	0.4271240234375	0.465423583984375	0.6317072454280532
480.0	20.0	0.076202392578125	0.5427799224853516	0.5481029546424968
480.0	40.0	0.066619873046875	0.55859375	0.5625523842486531
480.0	60.0	0.246185302734375	0.8169746398925781	0.8532612527883964
480.0	80.0	0.1292724609375	0.9088592529296875	0.9180068141319797
480.0	100.0	0.10064697265625	0.8665847778320312	0.872409875159067
480.0	120.0	-0.26092529296875	0.7508697509765625	0.7949134490260138
480.0	140.0	-0.61102294921875	0.7176055908203125	0.9425003068692067
480.0	160.0	-1.03253173828125	0.6979827880859375	1.2463152743276151
480.0	180.0	-1.283050537109375	0.622406005859375	1.4260462534246483
480.0	200.0	-1.725433349609375	0.523193359375	1.8030117956459202
480.0	220.0	-2.379547119140625	0.6759490966796875	2.4736919115994485
480.0	240.0	-2.46600341796875	0.52471923828125	2.5212106489652966
480.0	260.0	-2.150054931640625	-0.97235107421875	2.3597039688500185
480.0	280.0	-2.24053955078125	-1.203460693359375	2.543292181224185
480.0	300.0	-2.191925048828125	-1.243865966796875	2.5202654548748833
480.0	320.0	-2.0340576171875	-1.24237060546875	2.383458644778902
480.0	340.0	-1.92742919921875	-1.17236328125	2.2559740648385787
480.0	360.0	-1.652313232421875	-0.772918701171875	1.8241552391881684
480.0	380.0	-0.426788330078125	-0.268035888671875	0.5039757100367004
480.0	400.0	-0.877349853515625	0.01837158203125	0.8775421816016707
480.0	420.0	-0.829437255859375	0.25189208984375	0.8668424230120386
480.0	440.0	-0.791473388671875	0.103363037109375	0.7981942385260714
480.0	460.0	-0.660797119140625	-0.03924560546875	0.6619615171693579
480.0	480.0	-0.439910888671875	-0.1126708984375	0.45411047260197845
480.0	500.0	-0.2266845703125	-0.243316650390625	0.3325490742357831
480.0	520.0	-0.014984130859375	-0.4063720703125	0.4066482309166958
480.0	540.0	0.199462890625	-0.4884033203125	0.5275635014183175
480.0	560.0	0.34893798828125	-0.580078125	0.6769404336936016
480.0	580.0	0.397918701171875	-0.4691162109375	0.6151498289901973
480.0	600.0	-0.118194580078125	-0.6734619140625	0.6837550061627121
480.0	620.0	-0.938140869140625	-1.0313720703125	1.394215420145904
480.0	640.0	-1.4937744140625	-1.4571533203125	2.0867816845577085
480.0	660.0	-1.226318359375	-0.87548828125	1.506763567765783
480.0	680.0	-1.03173828125	1.22265625	1.5998037963015235
480.0	700.0	-1.282989501953125	3.67333984375	3.890949456084363
480.0	720.0	0.459136962890625	0.3101806640625	0.5540927675495148
480.0	740.0	-0.293365478515625	0.4381103515625	0.5272608312125214
480.0	760.0	-0.40167236328125	0.9384765625	1.0208226808735006
480.0	780.0	-0.550567626953125	0.9249267578125	1.076389436573185
480.0	800.0	-0.71356201171875	0.9305419921875	1.1726376864967247
500.0	0.0	-0.101043701171875	0.5646274089813232	0.5735973679502667
500.0	20.0	-0.300018310546875	0.5969295501708984	0.6680837331731946
500.0	40.0	-0.439239501953125	0.5915908813476562	0.7368250205915418
500.0	60.0	-0.48974609375	0.6209144592285156	0.7908135064744556
500.0	80.0	-0.571380615234375	0.7069168090820312	0.9089593953683156
500.0	100.0	-0.615631103515625	0.7914657592773438	1.0027061901296552
500.0	120.0	-0.39532470703125	0.8363571166992188	0.9250809968012391
500.0	140.0	-0.01959228515625	0.958740234375	0.9589404020308424
500.0	160.0	0.45751953125	1.0997314453125	1.191105945449161
500.0	180.0	-0.363037109375	0.8360748291015625	0.9114916689913094
500.0	200.0	-0.670166015625	0.615936279296875	0.9102197474526499
500.0	220.0	-1.126129150390625	0.723175048828125	1.3383381540578867
500.0	240.0	-1.80596923828125	0.6554107666015625	1.9212204877617265
500.0	260.0	-2.134033203125	-0.659912109375	2.2337371609344974
500.0	280.0	-2.284942626953125	-0.969024658203125	2.481929007178314
500.0	300.0	-2.278076171875	-1.1044921875	2.5317057564245475
500.0	320.0	-2.074066162109375	-1.189849853515625	2.3911280013245353
500.0	340.0	-1.915283203125	-1.362335205078125	2.3503759186921602
500.0	360.0	-1.41339111328125	-1.052703857421875	1.7623449862422813
500.0	380.0	0.0687255859375	-0.272125244140625	0.2806694758270793
500.0	400.0	-0.7178955078125	0.14923095703125	0.7332420055301183
500.0	420.0	-0.81915283203125	0.5211181640625	0.9708632772644601
500.0	440.0	-0.68328857421875	0.384857177734375	0.7842182877946424
500.0	460.0	-0.470733642578125	0.33453369140625	0.577497145396202
500.0	480.0	-0.034210205078125	0.2711181640625	0.2732679948623842
500.0	500.0	0.351165771484375	0.0953369140625	0.3638770757346178
500.0	520.0	1.3472900390625	0.1884765625	1.3604094471771537
500.0	540.0	1.018096923828125	0.077880859375	1.0210713856363225
500.0	560.0	1.14459228515625	-0.0775146484375	1.147214025350804
500.0	580.0	0.70904541015625	-0.0379638671875	0.710061017712897
500.0	600.0	0.3133544921875	-0.1363525390625	0.34173535474527156
500.0	620.0	0.438446044921875	0.0474853515625	0.44100996918510704
500.0	640.0	1.632171630859375	-0.249267578125	1.6510961686365986
500.0	660.0	3.162506103515625	-2.3221435546875	3.923492773454576
500.0	680.0	2.336669921875	-0.759765625	2.4570856982870906
500.0	700.0	1.175262451171875	1.1856689453125	1.6694468176653547
500.0	720.0	2.085906982421875	0.0218505859375	2.086021425446571
500.0	740.0	0.193389892578125	0.780517578125	0.8041189839280591
500.0	760.0	-0.235809326171875	1.148681640625	1.1726361540642414
500.0	780.0	-0.45050048828125	1.1348876953125	1.2210326657847292
500.0	800.0	-0.61407470703125	1.1387939453125	1.2938080984813494
520.0	0.0	-0.861328125	0.8012723922729492	1.1764028160178939
520.0	20.0	-0.6806640625	0.7323780059814453	0.9998405420987698
520.0	40.0	-0.664794921875	0.701934814453125	0.9667806224227554
520.0	60.0	-0.612060546875	0.7370338439941406	0.9580380995731346
520.0	80.0	-0.6910400390625	0.7193374633789062	0.997488206350281
520.0	100.0	-0.7022705078125	0.7823410034179688	1.0513045761206696
520.0	120.0	-0.47125244140625	0.9567108154296875	1.0664775890244897
520.0	140.0	0.3145751953125	1.2160797119140625	1.2561080444113424
520.0	160.0	1.41107177734375	1.6144561767578125	2.1441996892751156
520.0	180.0	0.83099365234375	1.131500244140625	1.4038672489683273
520.0	200.0	0.504150390625	0.929107666015625	1.057075527772894
520.0	220.0	0.337158203125	1.024169921875	1.0782391584467346
520.0	240.0	-0.0523681640625	1.0850067138671875	1.0862697610373537
520.0	260.0	-0.99462890625	0.201568603515625	1.014848049252355
520.0	280.0	-1.26434326171875	-0.56964111328125	1.3867425432984701
520.0	300.0	-1.24566650390625	-0.707733154296875	1.4326797467141859
520.0	320.0	-1.23358154296875	-0.970062255859375	1.569313290390463
520.0	340.0	-0.7469482421875	-1.185394287109375	1.4011035980321154
520.0	360.0	0.37261962890625	-0.91949462890625	0.992126887264766
520.0	380.0	0.80615234375	-0.622650146484375	1.018614159655476
520.0	400.0	0.2908935546875	0.11517333984375	0.3128641212563267
520.0	420.0	-0.07476806640625	0.7197265625	0.7235997433126934
520.0	440.0	-0.2752685546875	0.76019287109375	0.8084961214882258
520.0	460.0	0.050048828125	0.859222412109375	0.8606788243402637
520.0	480.0	0.3975830078125	0.8077392578125	0.9002860416071787
520.0	500.0	1.2359619140625	0.75299072265625	1.4472722209105722
520.0	520.0	5.79229736328125	4.475830078125	7.32009314373276
520.0	540.0	6.22607421875	4.15380859375	7.484525770607966
520.0	560.0	7.68682861328125	3.259033203125	8.349169512534198
520.0	580.0	1.5445556640625	0.3436279296875	1.5823186636859428
520.0	600.0	1.84918212890625	0.5867919921875	1.9400513879693049
520.0	620.0	1.53924560546875	0.8304443359375	1.7489753654770368
520.0	640.0	1.2613525390625	1.060791015625	1.6481164420726269
520.0	660.0	1.00677490234375	1.4127197265625	1.734754371606566
520.0	680.0	0.94561767578125	1.369384765625	1.6641536663048186
520.0	700.0	1.482666015625	0.6517333984375	1.619584803746999
520.0	720.0	3.6004638671875	-2.019775390625	4.1282965842459936
520.0	740.0	0.31170654296875	1.0938720703125	1.1374168431754843
520.0	760.0	-0.1876220703125	1.339111328125	1.352191255104488
520.0	780.0	-0.41802978515625	1.3204345703125	1.3850257599604916
520.0	800.0	-0.5880126953125	1.318603515625	1.4437708132758746
540.0	0.0	-1.520751953125	0.9506120681762695	1.7934184695981767
540.0	20.0	-1.12908935546875	0.8124790191650391	1.3910301683343251
540.0	40.0	-0.919189453125	0.7687721252441406	1.1982987237281983
540.0	60.0	-0.7784423828125	0.7511177062988281	1.0817348806775233
540.0	80.0	-0.8095703125	0.6930694580078125	1.0657154237903244
540.0	100.0	-0.85870361328125	0.6409683227539062	1.0715466794480912
540.0	120.0	-0.81005859375	0.6776123046875	1.056102912017637
540.0	140.0	-0.5306396484375	0.9498291015625	1.0880044846731558
540.0	160.0	0.36029052734375	1.4765625	1.519883574652969
540.0	180.0	0.50494384765625	1.1935272216796875	1.295945800632238
540.0	200.0	0.451171875	1.05059814453125	1.1433776812949958
540.0	220.0	0.46820068359375	1.07958984375	1.1767438594893131
540.0	240.0	0.47601318359375	1.24652099609375	1.334317482707025
540.0	260.0	0.202880859375	1.176116943359375	1.1934872046057878
540.0	280.0	-0.77398681640625	0.00152587890625	0.7739883205043334
540.0	300.0	-1.02618408203125	-0.4979248046875	1.1406063656395242
540.0	320.0	-1.2567138671875	-0.80450439453125	1.4921652270447312
540.0	340.0	-0.87542724609375	-1.115325927734375	1.4178592272436046
540.0	360.0	0.60400390625	-1.085906982421875	1.2425838777474305
540.0	380.0	2.04180908203125	-2.272186279296875	3.0548019273416522
540.0	400.0	2.0777587890625	-0.27935791015625	2.0964547282241357
540.0	420.0	1.76397705078125	0.776458740234375	1.9273046492366663
540.0	440.0	1.52392578125	0.9326171875	1.786651786213204
540.0	460.0	2.344482421875	1.577667236328125	2.8258860088588302
540.0	480.0	2.84075927734375	1.704986572265625	3.313139369755017
540.0	500.0	4.1453857421875	5.011566162109375	6.5038464272099095
540.0	520.0	4.8114013671875	5.73974609375	7.489610693279867
540.0	540.0	2.92352294921875	1.6278076171875	3.346153623667381
540.0	560.0	2.56243896484375	0.79931640625	2.684213137187493
540.0	580.0	2.247802734375	0.7584228515625	2.3723031750676222
540.0	600.0	1.99530029296875	0.8883056640625	2.184103983771537
540.0	620.0	1.67828369140625	0.989990234375	1.9485165672885763
540.0	640.0	3.59051513671875	-2.7960205078125	4.550772420931916
540.0	660.0	6.7449951171875	-8.926025390625	11.187890257102337
540.0	680.0	6.29998779296875	-7.01708984375	9.430238388652466
540.0	700.0	6.137451171875	-6.39306640625	8.862257328800158
540.0	720.0	5.92437744140625	-4.9169921875	7.699029824606429
540.0	740.0	5.169677734375	3.4771728515625	6.230272780299104
540.0	760.0	-0.15521240234375	1.5189208984375	1.5268305687113748
540.0	780.0	-0.37030029296875	1.5042724609375	1.5491797648135301
540.0	800.0	-0.53759765625	1.5048828125	1.5980248807084962
560.0	0.0	-1.673583984375	0.8809049129486084	1.8912632863812209
560.0	20.0	-1.441650390625	0.7544422149658203	1.6271259645496867
560.0	40.0	-1.21173095703125	0.7243080139160156	1.411706064041248
560.0	60.0	-1.100830078125	0.6057090759277344	1.2564674072835806
560.0	80.0	-1.1060791015625	0.42742919921875	1.1857937001258225
560.0	100.0	-1.17669677734375	0.32901763916015625	1.221829739648569
560.0	120.0	-1.23443603515625	0.146514892578125	1.2431005344055894
560.0	140.0	-1.1942138671875	0.0448455810546875	1.1950555998459054
560.0	160.0	-1.1536865234375	-0.14361572265625	1.1625911018734756
560.0	180.0	-1.1678466796875	0.1416473388671875	1.1764054725583668
560.0	200.0	-1.25347900390625	0.2004547119140625	1.269406044086113
560.0	220.0	-1.3563232421875	0.2604522705078125	1.3811039506534932
560.0	240.0	-1.43798828125	0.44354248046875	1.5048389378909295
560.0	260.0	-1.5186767578125	0.407867431640625	1.5724932230419966
560.0	280.0	-1.6197509765625	0.011260986328125	1.6197901209379735
560.0	300.0	-1.725830078125	-0.262176513671875	1.745630540200899
560.0	320.0	-1.8165283203125	-0.515655517578125	1.8882996984870057
560.0	340.0	-1.89471435546875	-0.81182861328125	2.06131224858378
560.0	360.0	-1.632568359375	-0.812652587890625	1.8236457102841301
560.0	380.0	-0.7890625	-0.84368896484375	1.1551756136213094
560.0	400.0	1.156005859375	0.51171875	1.2642015764943875
560.0	420.0	2.8016357421875	0.8179931640625	2.918608512348904
560.0	440.0	2.638916015625	1.297271728515625	2.940542751793968
560.0	460.0	2.59320068359375	2.557037353515625	3.6418580165439294
560.0	480.0	2.8681640625	4.400299072265625	5.252522919016939
560.0	500.0	3.3172607421875	5.439422607421875	6.37114880800869
560.0	520.0	3.53314208984375	5.2835693359375	6.3560363399436675
560.0	540.0	2.3804931640625	3.8397216796875	4.51776607203278
560.0	560.0	1.7801513671875	4.0380859375	4.413057548767609
560.0	580.0	1.55523681640625	4.0115966796875	4.302518968649089
560.0	600.0	1.48468017578125	4.0880126953125	4.3492669521879215
560.0	620.0	1.76611328125	3.6329345703125	4.039476415871159
560.0	640.0	1.97235107421875	4.1083984375	4.557313515792424
560.0	660.0	4.71337890625	2.0228271484375	5.129110096921125
560.0	680.0	4.91748046875	2.7791748046875	5.648488891336117
560.0	700.0	5.38104248046875	3.0269775390625	6.17399475207083
560.0	720.0	5.39837646484375	3.146484375	6.248426392164514
560.0	740.0	4.47418212890625	1.5848388671875	4.746579816833614
560.0	760.0	-1.0692138671875	0.61669921875	1.234316094115648
560.0	780.0	-1.14715576171875	0.7315673828125	1.3605723711878235
560.0	800.0	-0.3692626953125	1.494140625	1.5390942613838967
580.0	0.0	-1.5953369140625	0.7574646472930908	1.7660273387661096
580.0	20.0	-1.5216064453125	0.6856250762939453	1.668942155875877
580.0	40.0	-1.4700927734375	0.6698837280273438	1.6155237452878781
580.0	60.0	-1.37408447265625	0.5137863159179688	1.4669984718531794
580.0	80.0	-1.287353515625	0.3917694091796875	1.3456456978569986
580.0	100.0	-1.318359375	0.25	1.3418537333295275
580.0	120.0	-1.32867431640625	0.1832427978515625	1.3412506708449707
580.0	140.0	-1.31097412109375	0.154571533203125	1.3200551144002644
580.0	160.0	-1.26373291015625	-0.1264495849609375	1.2700434503389157
580.0	180.0	-1.21893310546875	-0.2442779541015625	1.2431691897998984
580.0	200.0	-1.28631591796875	0.0844573974609375	1.2890856033660691
580.0	220.0	-1.37994384765625	0.1384429931640625	1.386871113348519
580.0	240.0	-1.42816162109375	0.2899322509765625	1.4572941796773444
580.0	260.0	-1.4801025390625	0.396087646484375	1.5321843720116683
580.0	280.0	-1.489013671875	0.334442138671875	1.5261105003079194
580.0	300.0	-1.51275634765625	0.308502197265625	1.5438929279882059
580.0	320.0	-1.61920166015625	-0.00421142578125	1.6192071369531036
580.0	340.0	-1.76507568359375	-0.504150390625	1.8356633093193544
580.0	360.0	-1.7259521484375	-0.44830322265625	1.7832236534265693
580.0	380.0	-1.2860107421875	0.460235595703125	1.3658844872733034
580.0	400.0	-0.6729736328125	2.07061767578125	2.177234730046028
580.0	420.0	0.46893310546875	5.631805419921875	5.651294590203732
580.0	440.0	1.30181884765625	8.151458740234375	8.254756925909838
580.0	460.0	1.54248046875	8.23553466796875	8.3787395987577
580.0	480.0	2.09368896484375	5.666595458984375	6.041012959536739
580.0	500.0	2.8125	2.924163818359375	4.057202273316192
580.0	520.0	2.637451171875	4.216552734375	4.9734762134537345
580.0	540.0	2.13775634765625	4.116455078125	4.638448513475781
580.0	560.0	1.7496337890625	4.2122802734375	4.561197594691541
580.0	580.0	1.54827880859375	4.2037353515625	4.479794434470937
580.0	600.0	1.462646484375	4.2784423828125	4.521548845395884
580.0	620.0	1.73492431640625	3.8165283203125	4.192356235269737
580.0	640.0	1.94415283203125	4.4033203125	4.813414589329516
580.0	660.0	4.6541748046875	2.938232421875	5.504048771363255
580.0	680.0	4.92816162109375	3.461181640625	6.022171976373719
580.0	700.0	5.38916015625	3.9842529296875	6.702038391223669
580.0	720.0	5.40704345703125	3.896484375	6.664736261161696
580.0	740.0	4.46588134765625	2.06787109375	4.921400925723368
580.0	760.0	-0.9501953125	1.2698974609375	1.5860361575930362
580.0	780.0	-0.86151123046875	1.6435546875	1.8556598856005382
580.0	800.0	-0.71453857421875	1.71484375	1.857755220948289
600.0	0.0	-1.8253173828125	0.6806745529174805	1.9481019980963232
600.0	20.0	-1.71929931640625	0.6075248718261719	1.8234792593507625
600.0	40.0	-1.76458740234375	0.5914306640625	1.861063924453879
600.0	60.0	-1.68701171875	0.4688682556152344	1.7509557333991919
600.0	80.0	-1.48785400390625	0.36766815185546875	1.532608693316293
600.0	100.0	-1.49969482421875	0.1669769287109375	1.508961848593345
600.0	120.0	-1.46990966796875	0.1733245849609375	1.4800931875189083
600.0	140.0	-1.4501953125	0.3066558837890625	1.4822632274530134
600.0	160.0	-1.418701171875	0.2740478515625	1.444927416871007
600.0	180.0	-1.3583984375	-0.0689849853515625	1.3601489783131835
600.0	200.0	-1.3563232421875	-0.275360107421875	1.3839927478341056
600.0	220.0	-1.442626953125	-0.04498291015625	1.4433280944015627
600.0	240.0	-1.48663330078125	0.1096649169921875	1.49067265521665
600.0	260.0	-1.52569580078125	0.18145751953125	1.5364486675173934
600.0	280.0	-1.525146484375	0.3857421875	1.5731715844175127
600.0	300.0	-1.51068115234375	0.583343505859375	1.6193971686633724
600.0	320.0	-1.58099365234375	0.13726806640625	1.5869415398199584
600.0	340.0	-1.70953369140625	-0.436065673828125	1.7642728569992387
600.0	360.0	-1.60504150390625	-0.067596435546875	1.6064642876081248
600.0	380.0	-1.16314697265625	1.083648681640625	1.5897186371244643
600.0	400.0	-0.14617919921875	4.103759765625	4.106362450179817
600.0	420.0	0.69793701171875	6.202117919921875	6.24126451650168
600.0	440.0	1.254638671875	7.576629638671875	7.679806955813757
600.0	460.0	1.42840576171875	7.58087158203125	7.714269697344028
600.0	480.0	1.747802734375	6.993133544921875	7.208240504825038
600.0	500.0	2.6116943359375	2.97735595703125	3.960504487970881
600.0	520.0	2.47357177734375	4.124267578125	4.8091725269160985
600.0	540.0	2.0794677734375	4.2838134765625	4.761853013559281
600.0	560.0	1.72259521484375	4.373291015625	4.70032005096982
600.0	580.0	1.521484375	4.3641357421875	4.6217524251746305
600.0	600.0	1.47607421875	4.482421875	4.719205543811049
600.0	620.0	1.84625244140625	4.1844482421875	4.573647906096904
600.0	640.0	2.29510498046875	4.891357421875	5.403043984635338
600.0	660.0	4.95648193359375	4.3861083984375	6.618508898602857
600.0	680.0	5.1446533203125	4.4976806640625	6.833490260627004
600.0	700.0	5.43170166015625	4.4739990234375	7.037048400193355
600.0	720.0	5.406982421875	4.0850830078125	6.776677806357895
600.0	740.0	4.70562744140625	2.834716796875	5.493500608519197
600.0	760.0	-0.45257568359375	2.377197265625	2.419894954140639
600.0	780.0	-0.8770751953125	1.97802734375	2.1637590140436482
600.0	800.0	-0.73797607421875	1.993896484375	2.126083694618418
620.0	0.0	-1.9432373046875	0.633812427520752	2.043988604569235
620.0	20.0	-1.84417724609375	0.5711441040039062	1.9305945463893637
620.0	40.0	-1.96710205078125	0.5446090698242188	2.0411000752345783
620.0	60.0	-2.053955078125	0.36147308349609375	2.0855201396888137
620.0	80.0	-1.82958984375	0.35761260986328125	1.8642118375030174
620.0	100.0	-1.6768798828125	0.10614776611328125	1.680236141032594
620.0	120.0	-1.546875	0.01317596435546875	1.5469311140647783
620.0	140.0	-1.49627685546875	0.1813507080078125	1.5072267604797844
620.0	160.0	-1.48577880859375	0.197723388671875	1.4988773153577821
620.0	180.0	-1.4603271484375	0.1824188232421875	1.471676597468569
620.0	200.0	-1.4580078125	-0.2056732177734375	1.4724429543518196
620.0	220.0	-1.54449462890625	-0.112274169921875	1.5485700332732455
620.0	240.0	-1.5982666015625	-0.0218658447265625	1.598416167597084
620.0	260.0	-1.65093994140625	-0.081756591796875	1.6529630456948252
620.0	280.0	-1.67144775390625	0.120697021484375	1.6757999179596137
620.0	300.0	-1.65155029296875	0.358245849609375	1.6899581234360532
620.0	320.0	-1.704345703125	-0.085540771484375	1.706490990115914
620.0	340.0	-1.7802734375	-0.319061279296875	1.8086386074101772
620.0	360.0	-1.62255859375	0.45794677734375	1.6859453256352959
620.0	380.0	-1.1058349609375	1.9571533203125	2.2479590921637977
620.0	400.0	-0.0760498046875	4.86407470703125	4.864669190024554
620.0	420.0	0.60693359375	6.344757080078125	6.373720325871209
620.0	440.0	1.12371826171875	7.45819091796875	7.5423706154359555
620.0	460.0	1.35711669921875	7.6319580078125	7.751680383524062
620.0	480.0	1.6614990234375	7.071807861328125	7.26436820600567
620.0	500.0	2.48114013671875	3.00567626953125	3.897453811818689
620.0	520.0	2.33953857421875	4.1612548828125	4.773833149575755
620.0	540.0	2.04254150390625	4.4609375	4.90631625296269
620.0	560.0	1.73394775390625	4.549560546875	4.868785883868593
620.0	580.0	1.5933837890625	4.572265625	4.841950520689344
620.0	600.0	1.65948486328125	4.712890625	4.996521595537487
620.0	620.0	2.14837646484375	4.59521484375	5.072624655433799
620.0	640.0	2.81524658203125	5.3880615234375	6.0792121445123355
620.0	660.0	5.13311767578125	5.10888671875	7.242211028300545
620.0	680.0	5.14520263671875	4.6663818359375	6.94609455821507
620.0	700.0	5.429931640625	4.672119140625	7.163299162121808
620.0	720.0	5.40655517578125	4.3466796875	6.937179770951025
620.0	740.0	4.724853515625	3.159423828125	5.683854297027498
620.0	760.0	-0.2703857421875	2.8939208984375	2.9065248349173953
620.0	780.0	-0.99627685546875	2.1510009765625	2.3705216248571808
620.0	800.0	-0.88818359375	2.1641845703125	2.3393513952771965
