# Supplementary material for: Real-time emotion detection by quantitative facial motion analysis
Source: PLoS One. 2023 Mar 10;18(3):e0282730. doi: 10.1371/journal.pone.0282730 (PMC10004542; doi:10.1371/journal.pone.0282730)
Supplement: S1 Dataset — Data from each participant is organized into folders by Study ID and subsequently by emotions. The data files (.csv) contain the pixel displacement results after DISC-processing of videos. (ZIP) [file pone.0282730.s004.zip › S1_Dataset/1/sad/result/103975_cropped_result.csv]

pos_x	pos_y	disp_x	disp_y	disp_xy_indi
0.0	0.0	2.123121738433838	1.3120098114013672	2.495799603618803
0.0	20.0	1.8094851970672607	1.3792190551757812	2.275188317604835
0.0	40.0	1.648244857788086	1.2362861633300781	2.0603675858608996
0.0	60.0	1.5521104335784912	0.9605293273925781	1.825284467365142
0.0	80.0	1.4951367378234863	0.7634124755859375	1.6787592062799555
0.0	100.0	1.5022108554840088	0.44378662109375	1.566392038857388
0.0	120.0	1.5900225639343262	0.11191558837890625	1.5939563522074516
0.0	140.0	1.5999228954315186	-0.06805419921875	1.6013696154721055
0.0	160.0	1.713149070739746	-0.013641357421875	1.7132033811572889
0.0	180.0	1.660261869430542	0.32568359375	1.6919040393364255
0.0	200.0	2.2556443214416504	0.133941650390625	2.2596175938776297
0.0	220.0	2.1908793449401855	0.3218841552734375	2.214398725049676
0.0	240.0	1.905874490737915	0.801055908203125	2.067377116665617
0.0	260.0	1.7083840370178223	1.05987548828125	2.010450712799677
0.0	280.0	1.7873704433441162	0.66650390625	1.907595491393983
0.0	300.0	1.9597949981689453	-0.113006591796875	1.9630504131676196
0.0	320.0	2.172288656234741	-0.525177001953125	2.234871112477543
0.0	340.0	2.1713948249816895	-0.508636474609375	2.230171865408654
0.0	360.0	2.136653184890747	0.22283935546875	2.1482421210956417
0.0	380.0	2.1094768047332764	0.65179443359375	2.2078787044064514
0.0	400.0	2.1336002349853516	1.078460693359375	2.39067509918239
0.0	420.0	2.1298930644989014	0.984954833984375	2.346610425952657
0.0	440.0	2.101754903793335	0.750518798828125	2.231737471794956
0.0	460.0	2.083141803741455	0.735626220703125	2.2092138219468858
0.0	480.0	2.0820930004119873	0.76104736328125	2.2168230311691404
0.0	500.0	2.138676166534424	1.184234619140625	2.4446569040406305
0.0	520.0	2.740888833999634	2.6439208984375	3.808252790655897
0.0	540.0	3.2200024127960205	2.9539794921875	4.369715137017116
0.0	560.0	3.322871208190918	3.076171875	4.528168114233965
0.0	580.0	3.1712276935577393	3.09979248046875	4.434568581762846
0.0	600.0	3.0439884662628174	3.0716552734375	4.324457411234092
0.0	620.0	2.9551937580108643	3.09478759765625	4.279121454456898
0.0	640.0	2.907032012939453	3.03729248046875	4.2042812389476065
0.0	660.0	2.8788280487060547	2.95721435546875	4.12707737729827
0.0	680.0	2.7927613258361816	2.8892822265625	4.018391171578027
0.0	700.0	2.6226561069488525	2.78363037109375	3.824516060652856
0.0	720.0	2.4447944164276123	2.7701416015625	3.6946859448812264
0.0	740.0	2.167994499206543	2.636474609375	3.4133851986655253
0.0	760.0	1.9052023887634277	2.45587158203125	3.1082312284607374
0.0	780.0	-0.3757929801940918	-2.07598876953125	2.1097274077906443
0.0	800.0	-1.1593475341796875	-6.250244140625	6.356857598092446
20.0	0.0	1.8096141815185547	1.311302900314331	2.234774884037729
20.0	20.0	1.71368408203125	0.9467144012451172	1.9578001150608273
20.0	40.0	1.8751544952392578	0.4150733947753906	1.9205442728732818
20.0	60.0	1.801055908203125	0.2355194091796875	1.8163897644981741
20.0	80.0	1.7948570251464844	-0.006011962890625	1.7948670938026263
20.0	100.0	1.6381454467773438	-0.1365966796875	1.643830635345075
20.0	120.0	1.5439453125	-0.10552978515625	1.547547628845667
20.0	140.0	1.4158058166503906	0.020355224609375	1.4159521339473229
20.0	160.0	1.1797561645507812	0.5076751708984375	1.2843514655040216
20.0	180.0	1.4769363403320312	0.5587615966796875	1.579099577391308
20.0	200.0	2.011941909790039	0.3907012939453125	2.049526225609258
20.0	220.0	1.8589096069335938	0.8136138916015625	2.029165466726912
20.0	240.0	1.7223396301269531	1.2858734130859375	2.1494009016437876
20.0	260.0	1.5743064880371094	1.631011962890625	2.2668570624033766
20.0	280.0	1.6662406921386719	1.6639404296875	2.3547942155711574
20.0	300.0	1.9791679382324219	0.467681884765625	2.0336745248601367
20.0	320.0	2.206380844116211	-0.40545654296875	2.2433259766514393
20.0	340.0	2.201976776123047	-0.385040283203125	2.235387604482585
20.0	360.0	2.185070037841797	-0.136474609375	2.1893278396069444
20.0	380.0	2.118745803833008	0.010345458984375	2.1187710612007082
20.0	400.0	2.1099796295166016	0.35223388671875	2.13917805428347
20.0	420.0	2.0834217071533203	0.508209228515625	2.144509881018528
20.0	440.0	2.0357704162597656	0.325439453125	2.0616187875959895
20.0	460.0	2.0118350982666016	0.343963623046875	2.041027054352029
20.0	480.0	1.9979381561279297	0.27923583984375	2.017357065560065
20.0	500.0	2.049428939819336	0.711456298828125	2.1694075330631684
20.0	520.0	2.7222442626953125	2.75653076171875	3.8741548324866026
20.0	540.0	3.215038299560547	3.08843994140625	4.45813105901056
20.0	560.0	3.3243751525878906	3.2257080078125	4.63213366676842
20.0	580.0	3.1692333221435547	3.21484375	4.5143393965340195
20.0	600.0	3.0489253997802734	3.1988525390625	4.419117973090547
20.0	620.0	2.709096908569336	3.31170654296875	4.278622007932222
20.0	640.0	2.355447769165039	3.23785400390625	4.003977115803273
20.0	660.0	2.231809616088867	3.16607666015625	3.8736308007414557
20.0	680.0	2.0994606018066406	3.12127685546875	3.7616624020535374
20.0	700.0	2.0439510345458984	2.948974609375	3.5880617439447278
20.0	720.0	2.1062583923339844	2.85009765625	3.543921707013162
20.0	740.0	2.0498580932617188	2.7354736328125	3.4182940479606176
20.0	760.0	1.87103271484375	2.532470703125	3.1486777037674094
20.0	780.0	-0.266998291015625	-2.6131591796875	2.626763976034069
20.0	800.0	-1.2527656555175781	-9.8028564453125	9.88258145805281
40.0	0.0	2.2947349548339844	0.0663905143737793	2.2956951481709726
40.0	20.0	2.139232635498047	0.011814117431640625	2.1392652575476956
40.0	40.0	2.0227622985839844	-0.047847747802734375	2.023328130467858
40.0	60.0	1.6712532043457031	-0.01025390625	1.671284660262627
40.0	80.0	1.5899276733398438	-0.2169342041015625	1.604658984133709
40.0	100.0	1.4270744323730469	-0.25919342041015625	1.4504215472464446
40.0	120.0	1.3155174255371094	-0.16390228271484375	1.3256885211734017
40.0	140.0	1.1757316589355469	0.0969696044921875	1.1797237125779512
40.0	160.0	1.1566658020019531	0.6127166748046875	1.3089299068722262
40.0	180.0	1.4389266967773438	0.6862335205078125	1.5941852098696387
40.0	200.0	1.7614593505859375	0.787322998046875	1.9294083411813456
40.0	220.0	1.6368904113769531	1.2793426513671875	2.0775292629623863
40.0	240.0	1.5945625305175781	1.7178955078125	2.3438845192314806
40.0	260.0	1.4858818054199219	2.15478515625	2.617430764943612
40.0	280.0	1.5889511108398438	2.33673095703125	2.8257878898083195
40.0	300.0	1.9239234924316406	1.070220947265625	2.201557285354277
40.0	320.0	2.3485679626464844	-0.770660400390625	2.4717784949100308
40.0	340.0	2.3542823791503906	-1.158660888671875	2.6239551398063043
40.0	360.0	2.1974029541015625	-0.7525634765625	2.3226991903710026
40.0	380.0	2.0778656005859375	-0.658294677734375	2.179650737350313
40.0	400.0	2.0703277587890625	-0.383148193359375	2.105483214582129
40.0	420.0	1.9998893737792969	-0.33087158203125	2.0270751123604698
40.0	440.0	1.9340400695800781	-0.39630126953125	1.974225338448829
40.0	460.0	1.8913192749023438	-0.370025634765625	1.9271760609764825
40.0	480.0	1.8803977966308594	-0.349884033203125	1.9126721387275647
40.0	500.0	1.9412651062011719	0.146759033203125	1.9468046708339701
40.0	520.0	2.7251815795898438	2.91351318359375	3.989382623002008
40.0	540.0	3.2229576110839844	3.2437744140625	4.5726937588439815
40.0	560.0	3.329254150390625	3.3743896484375	4.740299431193704
40.0	580.0	3.1687850952148438	3.34613037109375	4.608447400156775
40.0	600.0	3.0508689880371094	3.34014892578125	4.523759103728249
40.0	620.0	2.7113418579101562	3.45098876953125	4.388701192595198
40.0	640.0	2.388500213623047	3.3106689453125	4.0823353776893345
40.0	660.0	2.28399658203125	3.223876953125	3.950952163165351
40.0	680.0	2.150035858154297	3.17742919921875	3.8364971663481247
40.0	700.0	2.0928382873535156	2.99298095703125	3.652109952638953
40.0	720.0	2.1375083923339844	2.9305419921875	3.6272604669740076
40.0	740.0	2.0474777221679688	2.8526611328125	3.511387270215752
40.0	760.0	1.8700027465820312	2.5958251953125	3.1992528372799045
40.0	780.0	-0.13257217407226562	-2.7760009765625	2.7791647671943096
40.0	800.0	-1.1121368408203125	-10.53997802734375	10.598489758904277
60.0	0.0	2.3414230346679688	-0.4730651378631592	2.3887344875341943
60.0	20.0	1.8535652160644531	-0.19710922241210938	1.864016109309136
60.0	40.0	1.3991928100585938	-0.01743316650390625	1.3993014096376866
60.0	60.0	1.1950492858886719	-0.0049896240234375	1.19505970229563
60.0	80.0	1.0529060363769531	-0.023681640625	1.0531723228141334
60.0	100.0	0.9489288330078125	-0.0637664794921875	0.9510689218034603
60.0	120.0	1.0600090026855469	-0.0415191650390625	1.0608218167251033
60.0	140.0	0.9737815856933594	0.286834716796875	1.0151476401959554
60.0	160.0	0.9230270385742188	0.9034576416015625	1.2915938309342259
60.0	180.0	1.2698593139648438	0.906768798828125	1.560375702128005
60.0	200.0	1.4208335876464844	1.20068359375	1.8602175077352634
60.0	220.0	1.3454704284667969	1.83795166015625	2.277796518337347
60.0	240.0	1.4261741638183594	2.2652435302734375	2.6768079865744316
60.0	260.0	1.0982131958007812	3.39752197265625	3.5706060799411885
60.0	280.0	1.2404098510742188	3.02850341796875	3.272682317502016
60.0	300.0	1.5252571105957031	1.598907470703125	2.2097317378571133
60.0	320.0	2.1600608825683594	-0.33587646484375	2.18601830185338
60.0	340.0	2.0137252807617188	-1.08770751953125	2.2887108062015367
60.0	360.0	1.6622543334960938	-1.103851318359375	1.9953889852032043
60.0	380.0	1.7067527770996094	-1.12969970703125	2.046759993307403
60.0	400.0	1.8003044128417969	-1.129486083984375	2.1252846380689823
60.0	420.0	1.7196922302246094	-1.080535888671875	2.0309847792149527
60.0	440.0	1.6641731262207031	-1.0220947265625	1.9529848499417655
60.0	460.0	1.6021957397460938	-0.940582275390625	1.8578821828198735
60.0	480.0	1.6763343811035156	-0.874908447265625	1.8909155846749093
60.0	500.0	1.7872314453125	-0.452056884765625	1.8435161149764352
60.0	520.0	2.7538223266601562	3.20367431640625	4.224578858586145
60.0	540.0	3.213939666748047	3.45867919921875	4.7214266895298715
60.0	560.0	3.2982559204101562	3.5697021484375	4.860171349353842
60.0	580.0	3.128662109375	3.4959716796875	4.691518366138607
60.0	600.0	3.013957977294922	3.488037109375	4.609809710310915
60.0	620.0	2.6554298400878906	3.571044921875	4.450131399147494
60.0	640.0	2.335002899169922	3.4345703125	4.153132765833316
60.0	660.0	2.2554779052734375	3.358642578125	4.0456965467976955
60.0	680.0	2.1336441040039062	3.3035888671875	3.9327009250584797
60.0	700.0	2.0899200439453125	3.1212158203125	3.7562952475881617
60.0	720.0	2.1430587768554688	3.0582275390625	3.73436160564795
60.0	740.0	2.0657577514648438	2.9481201171875	3.599828789415231
60.0	760.0	1.263641357421875	1.32373046875	1.8300414842522268
60.0	780.0	-0.2668113708496094	-2.29144287109375	2.306924086115756
60.0	800.0	-0.4234466552734375	-2.41015625	2.447071764226853
80.0	0.0	1.4288177490234375	-0.12138175964355469	1.4339643271359885
80.0	20.0	0.9665451049804688	0.14014625549316406	0.976652657238212
80.0	40.0	0.7444839477539062	0.1767730712890625	0.7651830285599708
80.0	60.0	0.5810394287109375	0.1949310302734375	0.6128661552738872
80.0	80.0	0.6023483276367188	0.06780242919921875	0.6061523547855497
80.0	100.0	0.7975387573242188	-0.158203125	0.8130782854030876
80.0	120.0	0.8903732299804688	-0.15888214111328125	0.9044379599677322
80.0	140.0	0.763397216796875	0.32421875	0.8293932170356697
80.0	160.0	0.6640625	1.083343505859375	1.2706738982106824
80.0	180.0	0.73614501953125	1.4237213134765625	1.6027763001205417
80.0	200.0	0.44635009765625	2.3702392578125	2.4119001946501215
80.0	220.0	0.4330902099609375	2.9730682373046875	3.004447016280036
80.0	240.0	0.8754730224609375	3.5247955322265625	3.6318915948939368
80.0	260.0	1.0011978149414062	3.983795166015625	4.1076782967283245
80.0	280.0	1.5121688842773438	3.236846923828125	3.57265066062611
80.0	300.0	2.2774429321289062	1.844879150390625	2.9309256880122265
80.0	320.0	3.105987548828125	0.157012939453125	3.109953651846126
80.0	340.0	2.2916336059570312	-0.797119140625	2.42631067843802
80.0	360.0	1.5699996948242188	-0.96588134765625	1.8433192397136189
80.0	380.0	1.816375732421875	-1.289337158203125	2.227467420380018
80.0	400.0	1.9098358154296875	-1.371978759765625	2.351552372188636
80.0	420.0	1.745849609375	-1.37542724609375	2.222564052586984
80.0	440.0	1.5549697875976562	-1.4447021484375	2.1225209864784444
80.0	460.0	1.2986221313476562	-1.282745361328125	1.8253369831444142
80.0	480.0	1.1934814453125	-1.23968505859375	1.720818701899129
80.0	500.0	1.3241653442382812	-1.009185791015625	1.6648933358235052
80.0	520.0	2.4946365356445312	0.04510498046875	2.4950442689931647
80.0	540.0	3.041015625	1.0755615234375	3.22561755671582
80.0	560.0	2.9944534301757812	1.76129150390625	3.4740321108509984
80.0	580.0	2.7629165649414062	1.9971923828125	3.4091766394236442
80.0	600.0	2.7835693359375	2.8582763671875	3.9897370889814416
80.0	620.0	2.4605178833007812	3.54742431640625	4.31721756860519
80.0	640.0	2.1084213256835938	3.3704833984375	3.975625589229972
80.0	660.0	1.9143905639648438	3.3582763671875	3.8656062124597876
80.0	680.0	1.6983108520507812	3.4158935546875	3.8147855152221934
80.0	700.0	1.5815505981445312	3.29150390625	3.6517530392060102
80.0	720.0	1.611846923828125	3.24163818359375	3.6202580873726635
80.0	740.0	1.6521072387695312	2.48046875	2.980299238016419
80.0	760.0	0.496307373046875	-2.08203125	2.140367990443992
80.0	780.0	-0.29770660400390625	-2.2193603515625	2.239238618851319
80.0	800.0	-0.42626953125	-2.2344970703125	2.2747929291492093
100.0	0.0	0.7176437377929688	0.11638498306274414	0.7270199437952019
100.0	20.0	0.5074615478515625	0.14089202880859375	0.5266571810292776
100.0	40.0	0.42285919189453125	0.10487747192382812	0.435670954146394
100.0	60.0	0.4606475830078125	-0.033840179443359375	0.46188889732889044
100.0	80.0	0.7478179931640625	-0.3225250244140625	0.8144041639586683
100.0	100.0	0.9877090454101562	-0.5280838012695312	1.120018597858232
100.0	120.0	1.1025848388671875	-0.543548583984375	1.2292836898174486
100.0	140.0	0.860595703125	0.046722412109375	0.8618630680279388
100.0	160.0	0.7141342163085938	0.7156524658203125	1.0110124285771085
100.0	180.0	-0.22698974609375	2.42291259765625	2.4335220978476984
100.0	200.0	0.3798370361328125	2.6922149658203125	2.718878003185326
100.0	220.0	1.2200164794921875	3.0709686279296875	3.3044346753962106
100.0	240.0	1.638580322265625	3.8903961181640625	4.221389277091385
100.0	260.0	1.4042205810546875	4.00103759765625	4.240299199126928
100.0	280.0	2.097015380859375	3.226898193359375	3.848421164304498
100.0	300.0	2.339569091796875	2.28076171875	3.267331870656348
100.0	320.0	2.4703903198242188	1.066558837890625	2.690794694316868
100.0	340.0	1.6237564086914062	-0.317138671875	1.6544370075542472
100.0	360.0	0.9108123779296875	-0.72296142578125	1.162863883245838
100.0	380.0	1.9539718627929688	-1.407196044921875	2.407946583591586
100.0	400.0	1.98114013671875	-1.51068115234375	2.4913999649523615
100.0	420.0	1.756866455078125	-1.519775390625	2.322993107809007
100.0	440.0	1.5677871704101562	-1.65924072265625	2.2827694556007008
100.0	460.0	1.1879959106445312	-1.479339599609375	1.8973086029111224
100.0	480.0	1.142608642578125	-1.3580322265625	1.7747692916197662
100.0	500.0	1.295166015625	-1.033355712890625	1.6568883599668476
100.0	520.0	1.9687042236328125	-0.7777099609375	2.1167496553657643
100.0	540.0	2.1636428833007812	-0.7508544921875	2.2902255336311894
100.0	560.0	3.5863800048828125	1.0927734375	3.7491699514864365
100.0	580.0	0.852569580078125	0.07000732421875	0.8554390184687974
100.0	600.0	0.6485443115234375	0.50048828125	0.8192058615988954
100.0	620.0	0.8957138061523438	0.39849853515625	0.9803592734572338
100.0	640.0	1.309051513671875	0.23431396484375	1.329856721443113
100.0	660.0	1.6196136474609375	1.1156005859375	1.9666502064133864
100.0	680.0	1.4944839477539062	1.0440673828125	1.8230630734966478
100.0	700.0	1.3786697387695312	1.03759765625	1.7254967820469387
100.0	720.0	1.58319091796875	1.081298828125	1.9172116832638046
100.0	740.0	-0.6774215698242188	-2.58111572265625	2.668531123484679
100.0	760.0	-0.192657470703125	-2.03106689453125	2.0401837248342467
100.0	780.0	-0.2783966064453125	-2.044921875	2.0637853922667886
100.0	800.0	-0.40148162841796875	-2.058349609375	2.097138672661243
120.0	0.0	0.2823486328125	0.29651570320129395	0.4094414643096688
120.0	20.0	0.21793365478515625	0.20047950744628906	0.2961200952213853
120.0	40.0	0.262786865234375	0.077667236328125	0.27402397000729406
120.0	60.0	0.43149566650390625	-0.18770217895507812	0.47055352320021415
120.0	80.0	0.8345413208007812	-0.6722640991210938	1.071633442503083
120.0	100.0	1.1751174926757812	-0.9416427612304688	1.505852652609264
120.0	120.0	1.5586929321289062	-1.2701797485351562	2.0106914855982856
120.0	140.0	1.717376708984375	-1.1202850341796875	2.0504685606877726
120.0	160.0	0.08599853515625	1.41265869140625	1.4152739404280146
120.0	180.0	-0.731781005859375	2.9463348388671875	3.0358511859541295
120.0	200.0	1.5780563354492188	2.8028564453125	3.2165612151615024
120.0	220.0	3.276214599609375	3.0426177978515625	4.471141371786035
120.0	240.0	3.4409027099609375	3.772064208984375	5.105710514327799
120.0	260.0	1.8440017700195312	3.734283447265625	4.164758743595744
120.0	280.0	1.9788589477539062	3.228546142578125	3.786739089224631
120.0	300.0	2.2015380859375	2.3782958984375	3.240842687382093
120.0	320.0	2.1707992553710938	1.451171875	2.611181575055766
120.0	340.0	1.0894317626953125	-0.1400146484375	1.0983923103092503
120.0	360.0	0.2818603515625	-0.6309814453125	0.6910736879028079
120.0	380.0	1.7887420654296875	-1.6754150390625	2.45083939289266
120.0	400.0	1.9043655395507812	-1.70263671875	2.5545214628701607
120.0	420.0	1.6524276733398438	-1.694549560546875	2.366857711982057
120.0	440.0	1.5258331298828125	-1.90118408203125	2.4377587358097985
120.0	460.0	1.1762542724609375	-1.65966796875	2.034225130111552
120.0	480.0	1.167449951171875	-1.3961181640625	1.819913546440176
120.0	500.0	1.345916748046875	-1.038848876953125	1.7002055410508001
120.0	520.0	1.1314773559570312	-1.13189697265625	1.600447363630525
120.0	540.0	0.58978271484375	-1.1234130859375	1.268818589233339
120.0	560.0	0.10921478271484375	-0.9481201171875	0.9543896611861893
120.0	580.0	-0.035675048828125	0.04534912109375	0.05769966978124488
120.0	600.0	0.17502593994140625	0.5020751953125	0.5317081731555927
120.0	620.0	0.35839080810546875	0.47833251953125	0.5977005693284929
120.0	640.0	0.4046783447265625	0.4927978515625	0.6376631439837545
120.0	660.0	1.1684722900390625	-0.012939453125	1.168543932437418
120.0	680.0	0.7038803100585938	-1.107177734375	1.3119794306253205
120.0	700.0	0.502655029296875	-1.0081787109375	1.1265373458811925
120.0	720.0	0.11992645263671875	-1.42816162109375	1.4331880441893015
120.0	740.0	-0.45360565185546875	-2.32049560546875	2.36441492602187
120.0	760.0	-0.10352325439453125	-1.90765380859375	1.9104607082174379
120.0	780.0	-0.220672607421875	-1.91021728515625	1.922921339050582
120.0	800.0	-0.33946990966796875	-1.91802978515625	1.9478393353448096
140.0	0.0	0.1014251708984375	0.24927639961242676	0.2691203981408907
140.0	20.0	0.177764892578125	-0.00800323486328125	0.17794496003424531
140.0	40.0	0.1287994384765625	-0.051723480224609375	0.1387970235935316
140.0	60.0	0.2973175048828125	-0.3089103698730469	0.42874621319009204
140.0	80.0	0.8473663330078125	-0.9042434692382812	1.2392279669113304
140.0	100.0	1.341888427734375	-1.265625	1.8445788660592513
140.0	120.0	2.2706451416015625	-2.1576309204101562	3.132283599514699
140.0	140.0	0.5373077392578125	0.141021728515625	0.5555058366748958
140.0	160.0	-0.6263427734375	1.732818603515625	1.8425432376276059
140.0	180.0	-0.315765380859375	2.651214599609375	2.669952551812703
140.0	200.0	2.9486541748046875	2.87396240234375	4.117550404388338
140.0	220.0	4.5211944580078125	3.19281005859375	5.534910604280613
140.0	240.0	5.816650390625	3.651275634765625	6.8676950665992065
140.0	260.0	3.014984130859375	3.10797119140625	4.330082474496883
140.0	280.0	2.50201416015625	2.87078857421875	3.8080837563645193
140.0	300.0	2.46453857421875	2.253326416015625	3.3393757382070697
140.0	320.0	2.164031982421875	1.532135009765625	2.6515037448765297
140.0	340.0	1.094085693359375	0.08782958984375	1.0976053668171388
140.0	360.0	0.3321685791015625	-0.328643798828125	0.46727156071232506
140.0	380.0	1.3608856201171875	-1.854522705078125	2.300274795473799
140.0	400.0	1.30169677734375	-1.985198974609375	2.373905951999198
140.0	420.0	1.15057373046875	-1.9306640625	2.247506091532074
140.0	440.0	1.1291656494140625	-2.0782470703125	2.3651904678226594
140.0	460.0	1.1147613525390625	-1.692779541015625	2.026868384379161
140.0	480.0	1.2701568603515625	-1.398651123046875	1.8893182405032836
140.0	500.0	0.975128173828125	-1.145172119140625	1.5040924631984576
140.0	520.0	0.451904296875	-1.39996337890625	1.4710931159558502
140.0	540.0	-0.3557281494140625	-1.2823486328125	1.3307744107705264
140.0	560.0	-1.1835784912109375	-1.064453125	1.5918286654597678
140.0	580.0	-0.8575592041015625	-0.03936767578125	0.8584623477099755
140.0	600.0	-0.0997314453125	-0.4892578125	0.4993191046579385
140.0	620.0	0.1732330322265625	-0.59588623046875	0.620556269097868
140.0	640.0	0.329071044921875	-0.6507568359375	0.7292271334264524
140.0	660.0	0.668548583984375	-0.85986328125	1.0891841311686143
140.0	680.0	0.5088958740234375	-2.3082275390625	2.363660166496995
140.0	700.0	0.059112548828125	-1.61407470703125	1.6151567890786866
140.0	720.0	-0.0642547607421875	-1.63848876953125	1.63974818864302
140.0	740.0	-0.13360595703125	-2.10040283203125	2.1046478585642614
140.0	760.0	-0.031585693359375	-1.7611083984375	1.7613916222896284
140.0	780.0	-0.1707763671875	-1.75738525390625	1.7656634725328875
140.0	800.0	-0.301483154296875	-1.76361083984375	1.789194032725118
160.0	0.0	0.3000640869140625	-0.21727252006530762	0.37046700828967155
160.0	20.0	0.20074462890625	-0.3141345977783203	0.3727988084155516
160.0	40.0	0.169891357421875	-0.3462791442871094	0.3857101490690386
160.0	60.0	0.5071563720703125	-0.7587928771972656	0.9126742114340833
160.0	80.0	0.8912353515625	-1.1540603637695312	1.4581343474106203
160.0	100.0	1.381683349609375	-1.4577713012695312	2.008518370688415
160.0	120.0	1.33233642578125	-1.2955474853515625	1.8583766136777318
160.0	140.0	-0.0071868896484375	0.4546966552734375	0.45475344935433976
160.0	160.0	-0.4157867431640625	1.277984619140625	1.343920869155244
160.0	180.0	1.779998779296875	2.3218994140625	2.925681551933181
160.0	200.0	3.71221923828125	2.993255615234375	4.768663423979254
160.0	220.0	5.013916015625	3.2471160888671875	5.973534691145688
160.0	240.0	5.5857391357421875	3.7053985595703125	6.703018736198462
160.0	260.0	2.6589813232421875	3.044189453125	4.04193902772769
160.0	280.0	2.2209014892578125	2.806488037109375	3.578935390227882
160.0	300.0	1.9689483642578125	2.28619384765625	3.0171907414306447
160.0	320.0	1.6932220458984375	1.545257568359375	2.2923398197667857
160.0	340.0	1.286346435546875	0.25592041015625	1.3115572456353912
160.0	360.0	0.1219329833984375	-0.266204833984375	0.29280141064737425
160.0	380.0	0.5211334228515625	-2.10797119140625	2.1714333027315553
160.0	400.0	0.596710205078125	-2.2503662109375	2.328134693735218
160.0	420.0	0.5894927978515625	-2.169769287109375	2.2484217838301577
160.0	440.0	1.100555419921875	-2.2381591796875	2.494108807959035
160.0	460.0	1.2740325927734375	-1.627960205078125	2.0672236155692056
160.0	480.0	1.09844970703125	-1.49566650390625	1.855696648103936
160.0	500.0	0.7509765625	-1.581298828125	1.7505632754213185
160.0	520.0	0.2020416259765625	-1.81768798828125	1.8288822929235198
160.0	540.0	-0.7083740234375	-1.77435302734375	1.9105293566770865
160.0	560.0	-1.4006500244140625	-1.4727783203125	2.0324606937585834
160.0	580.0	-1.12640380859375	0.0	1.12640380859375
160.0	600.0	-0.4053497314453125	-0.7208251953125	0.8269808746156653
160.0	620.0	-0.0879974365234375	-0.968505859375	0.972495320543191
160.0	640.0	0.058990478515625	-1.0283203125	1.030010942493137
160.0	660.0	0.1490325927734375	-1.2030029296875	1.2121991431054062
160.0	680.0	-0.058563232421875	-3.17022705078125	3.1707679205039403
160.0	700.0	-0.2424163818359375	-2.22869873046875	2.2418438244836425
160.0	720.0	-0.132598876953125	-1.9923095703125	1.996717277465192
160.0	740.0	0.0087890625	-1.96612548828125	1.9661451328141604
160.0	760.0	0.249664306640625	-1.57257080078125	1.5922660548664993
160.0	780.0	0.213134765625	-1.55010986328125	1.5646939050689241
160.0	800.0	0.1470794677734375	-1.5421142578125	1.5491122470593006
180.0	0.0	0.4889984130859375	-0.8015890121459961	0.9389698570208519
180.0	20.0	0.177459716796875	-0.6125373840332031	0.6377256447124161
180.0	40.0	0.266387939453125	-0.7173728942871094	0.7652361751406855
180.0	60.0	0.5401611328125	-1.031036376953125	1.1639630836078565
180.0	80.0	0.505279541015625	-1.0397109985351562	1.1559871863666709
180.0	100.0	1.2385101318359375	-1.6637191772460938	2.0740947055032684
180.0	120.0	0.3072052001953125	-0.7991409301757812	0.8561549283332164
180.0	140.0	-0.5056304931640625	0.344757080078125	0.6119800976186462
180.0	160.0	0.34637451171875	1.2672119140625	1.3136975822122636
180.0	180.0	2.30712890625	2.2495269775390625	3.2222997087065552
180.0	200.0	3.259552001953125	3.01043701171875	4.437049724193177
180.0	220.0	3.8558197021484375	3.219024658203125	5.022894118493422
180.0	240.0	3.2839508056640625	3.5924072265625	4.867208910194848
180.0	260.0	2.0569610595703125	2.93316650390625	3.582534653039135
180.0	280.0	1.82281494140625	2.691375732421875	3.25056266570624
180.0	300.0	1.3790283203125	2.015869140625	2.442426559867889
180.0	320.0	1.0633087158203125	1.33294677734375	1.705101913778332
180.0	340.0	0.617340087890625	0.12164306640625	0.6292104733088285
180.0	360.0	-0.4711151123046875	-0.38739013671875	0.6099348875649188
180.0	380.0	-0.387847900390625	-2.08526611328125	2.1210282310795647
180.0	400.0	-0.2740325927734375	-2.373931884765625	2.389695891825779
180.0	420.0	-0.1396331787109375	-2.147125244140625	2.151660809380247
180.0	440.0	-0.006683349609375	-2.125732421875	2.125742928148311
180.0	460.0	-0.349212646484375	-1.27020263671875	1.317332232503208
180.0	480.0	-0.484893798828125	-1.175201416015625	1.2713065579737644
180.0	500.0	-0.6421356201171875	-1.451873779296875	1.5875375981793551
180.0	520.0	-0.7382049560546875	-1.636962890625	1.7957154736836956
180.0	540.0	-0.9888763427734375	-1.808837890625	2.0614972558452918
180.0	560.0	-1.043212890625	-1.94244384765625	2.2048540170414426
180.0	580.0	-1.517974853515625	-0.64764404296875	1.6503607067240456
180.0	600.0	-1.081451416015625	-0.9281005859375	1.4250992466560817
180.0	620.0	-0.8078155517578125	-1.249755859375	1.4881047253818946
180.0	640.0	-0.7884063720703125	-1.28082275390625	1.5040251109755656
180.0	660.0	-0.68853759765625	-1.3619384765625	1.5260931941816736
180.0	680.0	-0.940643310546875	-3.20587158203125	3.3410211669715792
180.0	700.0	-0.717926025390625	-2.50421142578125	2.60508975717662
180.0	720.0	-0.092041015625	-2.2935791015625	2.2954251553212375
180.0	740.0	-0.01092529296875	-1.91424560546875	1.9142767825168006
180.0	760.0	0.1772613525390625	-1.4625244140625	1.4732274939169567
180.0	780.0	0.152008056640625	-1.43475341796875	1.442783358531928
180.0	800.0	0.07037353515625	-1.41632080078125	1.4180680678923805
200.0	0.0	0.17413330078125	-0.8690041303634644	0.8862790672410887
200.0	20.0	0.1398162841796875	-0.8102626800537109	0.8222373161135643
200.0	40.0	0.12261962890625	-0.891815185546875	0.9002054757471283
200.0	60.0	0.1326904296875	-0.9718666076660156	0.9808829967059794
200.0	80.0	-0.0383148193359375	-0.799224853515625	0.8001427321783394
200.0	100.0	0.0965728759765625	-1.1109542846679688	1.1151438216644984
200.0	120.0	-2.003570556640625	-0.664459228515625	2.1108768419301027
200.0	140.0	-0.2753143310546875	0.5107269287109375	0.5802068394931217
200.0	160.0	0.96026611328125	1.200439453125	1.5372592133193828
200.0	180.0	1.8992767333984375	1.7831878662109375	2.6051892591960675
200.0	200.0	2.4945068359375	2.6955718994140625	3.6726927749880813
200.0	220.0	2.3627166748046875	2.7923736572265625	3.657838258722352
200.0	240.0	1.636749267578125	3.100830078125	3.506293675424553
200.0	260.0	1.0573883056640625	2.543121337890625	2.754185209492949
200.0	280.0	1.177154541015625	2.357330322265625	2.6349001995723977
200.0	300.0	0.64239501953125	1.4468994140625	1.583094840978569
200.0	320.0	0.4931182861328125	0.87640380859375	1.0056089099825005
200.0	340.0	0.516143798828125	-0.1063232421875	0.5269810745159542
200.0	360.0	-0.3837432861328125	-0.606658935546875	0.71783979670319
200.0	380.0	-0.58935546875	-2.3720703125	2.4441885025483163
200.0	400.0	-0.587921142578125	-2.445770263671875	2.5154410055797296
200.0	420.0	-0.7870025634765625	-2.02410888671875	2.1717250793349736
200.0	440.0	-0.6002349853515625	-1.803131103515625	1.9004114854697827
200.0	460.0	-0.74383544921875	-1.086578369140625	1.316792970743222
200.0	480.0	-0.748443603515625	-1.30364990234375	1.5032201753317187
200.0	500.0	-0.7420501708984375	-1.631195068359375	1.792047936627351
200.0	520.0	-0.8924713134765625	-1.7864990234375	1.9970187295370372
200.0	540.0	-1.1815948486328125	-1.99163818359375	2.3157696432642454
200.0	560.0	-1.2359619140625	-2.10931396484375	2.4447509597703196
200.0	580.0	-1.3376007080078125	-1.01947021484375	1.6818130612575712
200.0	600.0	-0.7443084716796875	-1.18865966796875	1.4024645832496916
200.0	620.0	-0.488006591796875	-1.49420166015625	1.5718743699325641
200.0	640.0	-0.4593048095703125	-1.53106689453125	1.5984763819412493
200.0	660.0	-0.27410888671875	-1.6082763671875	1.6314682206626077
200.0	680.0	-0.4610137939453125	-3.14666748046875	3.1802594156526607
200.0	700.0	-0.3698272705078125	-2.68475341796875	2.710105740613481
200.0	720.0	-0.227203369140625	-2.40057373046875	2.411301641513459
200.0	740.0	-0.3596649169921875	-2.0601806640625	2.0913400539108893
200.0	760.0	-0.2161865234375	-1.40069580078125	1.4172809669371207
200.0	780.0	-0.207061767578125	-1.35784912109375	1.3735460717601164
200.0	800.0	-0.329681396484375	-1.335693359375	1.3757785335824806
220.0	0.0	-0.1396942138671875	-0.8795822858810425	0.8906062379209408
220.0	20.0	-0.215362548828125	-0.8810615539550781	0.9070008210004462
220.0	40.0	-0.360382080078125	-0.9169120788574219	0.9851918615153472
220.0	60.0	-0.509857177734375	-0.8432540893554688	0.9854094585003652
220.0	80.0	-0.88970947265625	-0.6531524658203125	1.1037169425814832
220.0	100.0	-2.0235595703125	-0.6760787963867188	2.133512566995335
220.0	120.0	-2.5672760009765625	-0.29428863525390625	2.5840882078655554
220.0	140.0	-0.1229400634765625	0.4936676025390625	0.5087454776253908
220.0	160.0	0.9308624267578125	0.965606689453125	1.3412312016449914
220.0	180.0	1.388214111328125	1.4553070068359375	2.0112326824702085
220.0	200.0	1.5603485107421875	2.07684326171875	2.597684624568952
220.0	220.0	1.33251953125	2.1840057373046875	2.5584154005443507
220.0	240.0	0.553192138671875	2.2773895263671875	2.3436135767432575
220.0	260.0	0.1728668212890625	1.81829833984375	1.8264971367568912
220.0	280.0	0.5559539794921875	1.82916259765625	1.9117846730157033
220.0	300.0	0.016204833984375	0.825408935546875	0.8255679908554391
220.0	320.0	-0.281280517578125	0.245391845703125	0.3732772260754789
220.0	340.0	-0.27679443359375	-0.518402099609375	0.5876698863715013
220.0	360.0	-1.0511474609375	-1.170928955078125	1.5735264861055573
220.0	380.0	-1.277618408203125	-2.56463623046875	2.8652517850291006
220.0	400.0	-1.2741851806640625	-2.463714599609375	2.773704653158352
220.0	420.0	-1.073028564453125	-1.973876953125	2.24668211507778
220.0	440.0	-0.8155670166015625	-1.570587158203125	1.769715677751921
220.0	460.0	-0.81304931640625	-1.158447265625	1.4152912273248603
220.0	480.0	-0.836395263671875	-1.351959228515625	1.589764382750258
220.0	500.0	-0.901123046875	-1.60699462890625	1.8424045383527528
220.0	520.0	-1.037994384765625	-1.723388671875	2.0118401668999564
220.0	540.0	-1.32421875	-1.953857421875	2.3603207669441
220.0	560.0	-1.281494140625	-1.98834228515625	2.36553001997366
220.0	580.0	-0.3712615966796875	-0.96026611328125	1.0295368771857711
220.0	600.0	-0.2564544677734375	-1.56964111328125	1.5904534317432117
220.0	620.0	-0.3510894775390625	-1.8934326171875	1.925707895052663
220.0	640.0	-0.43218994140625	-1.948974609375	1.9963191562075369
220.0	660.0	-0.596649169921875	-2.07476806640625	2.158854502125512
220.0	680.0	-0.4741973876953125	-3.1055908203125	3.1415851899489096
220.0	700.0	-0.3739471435546875	-2.82623291015625	2.8508645931757224
220.0	720.0	-0.39642333984375	-2.541259765625	2.571993907605013
220.0	740.0	-0.4157867431640625	-2.38848876953125	2.4244086326293846
220.0	760.0	-0.757537841796875	-1.97332763671875	2.1137373402559443
220.0	780.0	-0.70892333984375	-1.85107421875	1.9821826517998133
220.0	800.0	-0.7972412109375	-1.72894287109375	1.9039004700674327
240.0	0.0	-0.7329254150390625	-0.6808630228042603	1.0003769888558696
240.0	20.0	-0.8426971435546875	-0.7343807220458984	1.1177895690459294
240.0	40.0	-0.983062744140625	-0.7709197998046875	1.2492916779712395
240.0	60.0	-1.2335662841796875	-0.7073211669921875	1.4219665997273183
240.0	80.0	-1.8894195556640625	-0.5984573364257812	1.981932753866191
240.0	100.0	-3.014862060546875	-0.5213088989257812	3.059600662214623
240.0	120.0	-1.827239990234375	-0.14339447021484375	1.832857865738616
240.0	140.0	-0.203277587890625	0.3569488525390625	0.4107727608636972
240.0	160.0	0.6059112548828125	0.65057373046875	0.8890301612260916
240.0	180.0	0.8876800537109375	1.121612548828125	1.4303812734529826
240.0	200.0	0.83172607421875	1.5817413330078125	1.7870853105212032
240.0	220.0	0.2784423828125	1.7877655029296875	1.8093191133715858
240.0	240.0	-0.321380615234375	1.409820556640625	1.4459873795351421
240.0	260.0	-0.6787567138671875	0.850128173828125	1.087855040231062
240.0	280.0	-1.0806121826171875	0.13006591796875	1.088411609749609
240.0	300.0	-1.467681884765625	-0.557373046875	1.5699537662784526
240.0	320.0	-1.833282470703125	-0.928680419921875	2.055084411826829
240.0	340.0	-2.0234527587890625	-1.25311279296875	2.3800530958264376
240.0	360.0	-2.200439453125	-1.5621337890625	2.698554383702469
240.0	380.0	-2.1220550537109375	-2.576568603515625	3.3379370005442865
240.0	400.0	-2.0991058349609375	-2.551513671875	3.304007766960014
240.0	420.0	-1.4239654541015625	-2.13037109375	2.5624516798488592
240.0	440.0	-1.1237945556640625	-1.86956787109375	2.1813294634158784
240.0	460.0	-1.0146942138671875	-1.67608642578125	1.9593034615249663
240.0	480.0	-1.0383758544921875	-1.5986328125	1.9062663204269337
240.0	500.0	-1.0942230224609375	-1.727630615234375	2.0450016052753246
240.0	520.0	-1.1719207763671875	-1.64581298828125	2.020420426167863
240.0	540.0	-1.322052001953125	-1.7969970703125	2.230923568072195
240.0	560.0	-0.992095947265625	-1.66363525390625	1.9369916434049452
240.0	580.0	-0.1433868408203125	-1.17291259765625	1.181644509935692
240.0	600.0	-0.4593658447265625	-1.950439453125	2.0038041420278323
240.0	620.0	-0.694061279296875	-2.18109130859375	2.2888600559759897
240.0	640.0	-0.8493194580078125	-2.248046875	2.4031350968990384
240.0	660.0	-0.8964996337890625	-2.314453125	2.4820162894723694
240.0	680.0	-0.399566650390625	-2.8031005859375	2.8314353962235375
240.0	700.0	-0.3770904541015625	-2.97149658203125	2.9953278864922157
240.0	720.0	-0.476470947265625	-2.66839599609375	2.710601733113398
240.0	740.0	-0.58306884765625	-2.64013671875	2.703755013827844
240.0	760.0	-0.8894195556640625	-2.51849365234375	2.670931939023048
240.0	780.0	-0.93194580078125	-2.2572021484375	2.442024675244841
240.0	800.0	-0.8782958984375	-2.231689453125	2.398299710295087
260.0	0.0	-1.169921875	-0.6055338382720947	1.3173414222956974
260.0	20.0	-1.20733642578125	-0.7211570739746094	1.4063174500666142
260.0	40.0	-1.3612060546875	-0.7482261657714844	1.5532946656906428
260.0	60.0	-1.305999755859375	-0.8707160949707031	1.5696438705470033
260.0	80.0	-2.0914306640625	-0.610443115234375	2.178697551180053
260.0	100.0	-2.436004638671875	-0.37682342529296875	2.464977584782551
260.0	120.0	-1.325347900390625	-0.1422882080078125	1.3329639872134253
260.0	140.0	-0.5010986328125	0.106689453125	0.512330439476973
260.0	160.0	0.056060791015625	0.2893829345703125	0.29476311694278057
260.0	180.0	0.550750732421875	0.849822998046875	1.0126823279156256
260.0	200.0	0.509674072265625	1.1668243408203125	1.2732818628530693
260.0	220.0	0.06817626953125	1.2807159423828125	1.2825292701535873
260.0	240.0	-0.43963623046875	0.8262939453125	0.9359709927133792
260.0	260.0	-1.0845947265625	0.08624267578125	1.0880181616191404
260.0	280.0	-1.546417236328125	-0.56512451171875	1.6464422196232917
260.0	300.0	-1.672760009765625	-0.8759765625	1.8882428308669439
260.0	320.0	-2.00823974609375	-1.18505859375	2.3318213371550183
260.0	340.0	-2.04534912109375	-1.4642333984375	2.515438823000632
260.0	360.0	-2.1025390625	-1.80615234375	2.7717966733099306
260.0	380.0	-2.08746337890625	-2.34954833984375	3.1429096009171533
260.0	400.0	-2.06353759765625	-2.449493408203125	3.2028433264478435
260.0	420.0	-1.80145263671875	-2.54827880859375	3.12073012108848
260.0	440.0	-1.7852783203125	-2.45794677734375	3.03788101169752
260.0	460.0	-1.82379150390625	-2.342529296875	2.968780718820153
260.0	480.0	-1.797515869140625	-2.118896484375	2.778630168142049
260.0	500.0	-1.87652587890625	-2.113433837890625	2.8262965098067774
260.0	520.0	-1.567108154296875	-1.7138671875	2.3223196816228637
260.0	540.0	-1.458984375	-1.80999755859375	2.3248067809195403
260.0	560.0	-1.42041015625	-1.77764892578125	2.2754341817133232
260.0	580.0	-0.193359375	-1.49212646484375	1.5046026834309107
260.0	600.0	-0.44940185546875	-1.92803955078125	1.9797218332572684
260.0	620.0	-0.735565185546875	-2.15185546875	2.274101602958384
260.0	640.0	-0.9952392578125	-2.2523193359375	2.462406053300129
260.0	660.0	-1.093536376953125	-2.26849365234375	2.5183100004653225
260.0	680.0	-0.96417236328125	-2.6475830078125	2.817680629413638
260.0	700.0	-0.8084716796875	-3.01025390625	3.1169303869271947
260.0	720.0	-0.811279296875	-2.74664306640625	2.8639522048692645
260.0	740.0	-0.8956298828125	-2.82293701171875	2.9616087282283456
260.0	760.0	-1.07867431640625	-2.8134765625	3.0131692034486393
260.0	780.0	-1.21435546875	-2.33349609375	2.630563290253542
260.0	800.0	-1.348388671875	-2.315673828125	2.6796449930361894
280.0	0.0	-1.315826416015625	-0.5221494436264038	1.4156409144143467
280.0	20.0	-1.404571533203125	-0.6269721984863281	1.5381532204430601
280.0	40.0	-1.59442138671875	-0.614501953125	1.7087399476867688
280.0	60.0	-1.402923583984375	-0.7737998962402344	1.6021737926707456
280.0	80.0	-2.882293701171875	-0.48883819580078125	2.923453396496826
280.0	100.0	-2.06121826171875	-0.2234954833984375	2.0732995330010486
280.0	120.0	-1.358734130859375	-0.12117767333984375	1.3641269980754134
280.0	140.0	-1.02691650390625	-0.003814697265625	1.0269235891293294
280.0	160.0	-0.487945556640625	0.1121978759765625	0.5006787688917731
280.0	180.0	-0.064971923828125	0.3361053466796875	0.34232755505889473
280.0	200.0	0.168792724609375	0.610260009765625	0.6331731701518922
280.0	220.0	0.164764404296875	0.57537841796875	0.5985044968816238
280.0	240.0	-0.0831298828125	0.14666748046875	0.16858804003686367
280.0	260.0	-0.63690185546875	-0.397552490234375	0.7507942168071684
280.0	280.0	-1.098541259765625	-0.895111083984375	1.4170450776454253
280.0	300.0	-1.4166259765625	-1.10064697265625	1.7939489724875188
280.0	320.0	-1.617919921875	-1.302398681640625	2.076994751928672
280.0	340.0	-1.657440185546875	-1.54876708984375	2.2684328218505256
280.0	360.0	-1.70635986328125	-1.865234375	2.527995897286791
280.0	380.0	-1.766876220703125	-2.164276123046875	2.793911723028659
280.0	400.0	-1.8795166015625	-2.3402099609375	3.0015271640983268
280.0	420.0	-2.02618408203125	-2.56591796875	3.26945820536537
280.0	440.0	-2.20098876953125	-2.532684326171875	3.355419714378422
280.0	460.0	-2.35247802734375	-2.456329345703125	3.4011331528914717
280.0	480.0	-2.404876708984375	-2.468536376953125	3.4463174302081314
280.0	500.0	-2.266876220703125	-2.5205078125	3.389939148843651
280.0	520.0	-1.9600830078125	-2.50897216796875	3.1838446471455084
280.0	540.0	-1.80633544921875	-2.68475341796875	3.235853623141688
280.0	560.0	-1.8389892578125	-2.6986083984375	3.2656345139141303
280.0	580.0	-0.11944580078125	-1.7957763671875	1.79974444304557
280.0	600.0	-0.774810791015625	-1.84735107421875	2.003256786658023
280.0	620.0	-1.23114013671875	-2.128662109375	2.4590462403396742
280.0	640.0	-1.4613037109375	-2.2445068359375	2.67828666728748
280.0	660.0	-1.467437744140625	-2.21600341796875	2.6578270600958422
280.0	680.0	-1.28839111328125	-2.56439208984375	2.8698533849720085
280.0	700.0	-1.141876220703125	-3.043701171875	3.2508457556581334
280.0	720.0	-1.167144775390625	-2.7410888671875	2.979227266346239
280.0	740.0	-1.15179443359375	-2.84234619140625	3.0668489185251957
280.0	760.0	-1.189727783203125	-2.81121826171875	3.0526054958258877
280.0	780.0	-1.191009521484375	-2.2127685546875	2.5129362023100086
280.0	800.0	-1.0123291015625	-2.20220947265625	2.4237443700454997
300.0	0.0	-0.6905517578125	-1.0026925802230835	1.2174785996691517
300.0	20.0	-0.9163818359375	-1.0524787902832031	1.3955168480646079
300.0	40.0	-1.411041259765625	-0.7878837585449219	1.6161058918708993
300.0	60.0	-2.02972412109375	-0.7133865356445312	2.151441460274646
300.0	80.0	-2.95574951171875	-0.44318389892578125	2.9887902476240593
300.0	100.0	-1.842681884765625	-0.1484222412109375	1.8486496937303925
300.0	120.0	-1.260223388671875	-0.139739990234375	1.2679472600334476
300.0	140.0	-1.108795166015625	-0.0968017578125	1.1130127135370949
300.0	160.0	-0.96014404296875	0.0397186279296875	0.9609652192733064
300.0	180.0	-0.8662109375	0.0594635009765625	0.8682495587059164
300.0	200.0	-0.7978515625	0.1958465576171875	0.8215369680752009
300.0	220.0	-0.74334716796875	0.3188934326171875	0.8088621844872794
300.0	240.0	-0.62542724609375	-0.1624908447265625	0.6461907727415829
300.0	260.0	-0.43670654296875	-0.53668212890625	0.6919106244010577
300.0	280.0	-0.323394775390625	-0.860321044921875	0.9190954689723041
300.0	300.0	-0.485504150390625	-1.050872802734375	1.157604391652573
300.0	320.0	-0.762481689453125	-1.207305908203125	1.4279236263657327
300.0	340.0	-0.983123779296875	-1.45123291015625	1.7528859988429222
300.0	360.0	-1.27032470703125	-1.72186279296875	2.1397514666671396
300.0	380.0	-1.51153564453125	-2.00421142578125	2.51029947295549
300.0	400.0	-1.73858642578125	-2.162933349609375	2.7750609785666427
300.0	420.0	-1.950042724609375	-2.419952392578125	3.107866826320997
300.0	440.0	-2.116546630859375	-2.409759521484375	3.207290225718087
300.0	460.0	-2.29412841796875	-2.338470458984375	3.2758921358424478
300.0	480.0	-2.349517822265625	-2.362091064453125	3.331622456688798
300.0	500.0	-1.83367919921875	-2.493011474609375	3.0947513015073644
300.0	520.0	-1.369476318359375	-2.55743408203125	2.9010230041284006
300.0	540.0	-1.268218994140625	-2.7347412109375	3.014496460090634
300.0	560.0	-1.440277099609375	-2.7421875	3.097416731538629
300.0	580.0	-1.110565185546875	-2.2913818359375	2.5463278951095583
300.0	600.0	-1.656280517578125	-1.91387939453125	2.5310471132952395
300.0	620.0	-1.726318359375	-2.15045166015625	2.757647080498874
300.0	640.0	-1.79986572265625	-2.23663330078125	2.870896226225625
300.0	660.0	-1.7083740234375	-2.19195556640625	2.779066571540771
300.0	680.0	-1.432525634765625	-2.50189208984375	2.8829834761030773
300.0	700.0	-1.407379150390625	-3.02020263671875	3.3320174128892437
300.0	720.0	-1.360198974609375	-2.6771240234375	3.0028543566737604
300.0	740.0	-1.35943603515625	-2.74383544921875	3.0621396614248027
300.0	760.0	-1.360260009765625	-2.75347900390625	3.071148631883539
300.0	780.0	-1.345062255859375	-2.091796875	2.4869271477864556
300.0	800.0	-1.1175537109375	-2.21978759765625	2.485233042500981
320.0	0.0	-0.19439697265625	-1.519275426864624	1.531661844420171
320.0	20.0	-1.048248291015625	-1.1416053771972656	1.5498668706901537
320.0	40.0	-1.729217529296875	-0.6648292541503906	1.8526173919084732
320.0	60.0	-3.443206787109375	-0.6634635925292969	3.506544868871343
320.0	80.0	-2.210296630859375	-0.35980987548828125	2.239391511747599
320.0	100.0	-1.59979248046875	-0.143768310546875	1.6062394926292463
320.0	120.0	-1.37261962890625	-0.17926025390625	1.3842755810492593
320.0	140.0	-1.254119873046875	-0.2199554443359375	1.2732623663110951
320.0	160.0	-1.285400390625	-0.1663665771484375	1.2961219086995597
320.0	180.0	-1.188018798828125	-0.2266845703125	1.209452173831931
320.0	200.0	-0.968109130859375	-0.1598663330078125	0.981219921160725
320.0	220.0	-0.772918701171875	-0.010284423828125	0.7729871201997448
320.0	240.0	-0.412994384765625	-0.073516845703125	0.4194866963922386
320.0	260.0	0.0458984375	-0.419586181640625	0.42208912611994753
320.0	280.0	0.395263671875	-0.71502685546875	0.8170047578476127
320.0	300.0	0.386260986328125	-0.893951416015625	0.9738309318128671
320.0	320.0	0.195709228515625	-1.088653564453125	1.1061051873681254
320.0	340.0	-0.164581298828125	-1.371337890625	1.3811787046533033
320.0	360.0	-0.58660888671875	-1.684783935546875	1.7839862374621134
320.0	380.0	-1.0234375	-1.95355224609375	2.2054003479242006
320.0	400.0	-1.507049560546875	-2.082550048828125	2.5706444880260193
320.0	420.0	-1.784393310546875	-2.2852783203125	2.8994062302503867
320.0	440.0	-1.868438720703125	-2.294708251953125	2.95918049713168
320.0	460.0	-2.0234375	-2.279693603515625	3.0481637492622187
320.0	480.0	-2.013763427734375	-2.2786865234375	3.0409957933177383
320.0	500.0	-1.477447509765625	-2.224273681640625	2.670251777445675
320.0	520.0	-1.328857421875	-2.27734375	2.6366942567040903
320.0	540.0	-1.4241943359375	-2.37548828125	2.7697064972434418
320.0	560.0	-1.630859375	-2.3956298828125	2.898058804863977
320.0	580.0	-2.066162109375	-2.22247314453125	3.034536659916893
320.0	600.0	-2.625274658203125	-1.98828125	3.293224766107697
320.0	620.0	-2.147857666015625	-2.2452392578125	3.107151730811438
320.0	640.0	-2.054412841796875	-2.31689453125	3.096548464577306
320.0	660.0	-1.810516357421875	-2.25054931640625	2.8884150854869897
320.0	680.0	-1.5892333984375	-2.5067138671875	2.968042655801853
320.0	700.0	-1.268157958984375	-2.97418212890625	3.233262121270209
320.0	720.0	-1.235443115234375	-2.62469482421875	2.9009209936261127
320.0	740.0	-1.34429931640625	-2.65655517578125	2.977318601369437
320.0	760.0	-1.27783203125	-2.61956787109375	2.914616704020469
320.0	780.0	-1.292724609375	-2.01458740234375	2.3936790339069867
320.0	800.0	-1.24468994140625	-2.138427734375	2.4742930758869472
340.0	0.0	2.276031494140625	-3.187990665435791	3.9170912480086217
340.0	20.0	-0.753021240234375	-1.7929306030273438	1.9446442182353334
340.0	40.0	-2.0198974609375	-0.6224861145019531	2.1136401575125077
340.0	60.0	-2.968017578125	-0.45223236083984375	3.0022728810435884
340.0	80.0	-2.076080322265625	-0.232635498046875	2.089073665395756
340.0	100.0	-1.657745361328125	-0.09506988525390625	1.6604692005837105
340.0	120.0	-1.54290771484375	-0.15155792236328125	1.550333519071118
340.0	140.0	-1.553680419921875	-0.230682373046875	1.5707123239101268
340.0	160.0	-1.56390380859375	-0.1974639892578125	1.5763207635464447
340.0	180.0	-1.4393310546875	-0.2371368408203125	1.458734988358773
340.0	200.0	-1.13885498046875	-0.1602783203125	1.1500781740823853
340.0	220.0	-0.810028076171875	-0.046875	0.8113832323949695
340.0	240.0	-0.37408447265625	0.1147918701171875	0.39130086394934765
340.0	260.0	0.093231201171875	-0.263641357421875	0.27964052319933796
340.0	280.0	0.648468017578125	-0.53192138671875	0.8387199362543503
340.0	300.0	0.668548583984375	-0.7755126953125	1.0239029005420248
340.0	320.0	0.355499267578125	-0.998382568359375	1.0597865266422504
340.0	340.0	0.065155029296875	-1.304168701171875	1.305795228571085
340.0	360.0	-0.352294921875	-1.5977783203125	1.6361562495188369
340.0	380.0	-0.8531494140625	-1.874664306640625	2.0596674938706885
340.0	400.0	-1.213134765625	-2.038909912109375	2.3725196709966143
340.0	420.0	-1.672088623046875	-1.9677734375	2.582249535705905
340.0	440.0	-1.7747802734375	-1.83575439453125	2.5533975828342292
340.0	460.0	-1.664154052734375	-1.890655517578125	2.5187272574419115
340.0	480.0	-1.562530517578125	-1.85882568359375	2.4283192830331712
340.0	500.0	-1.376556396484375	-2.0225830078125	2.446579149791379
340.0	520.0	-1.329132080078125	-2.13616943359375	2.5159117503030677
340.0	540.0	-1.6094970703125	-2.145751953125	2.6822998086873646
340.0	560.0	-1.926361083984375	-2.12713623046875	2.869769253592048
340.0	580.0	-2.356597900390625	-1.94061279296875	3.0527908012766733
340.0	600.0	-2.889984130859375	-1.90301513671875	3.4602709268494714
340.0	620.0	-2.417388916015625	-2.29193115234375	3.331173603755732
340.0	640.0	-2.20562744140625	-2.37542724609375	3.241519244392792
340.0	660.0	-1.9365234375	-2.34954833984375	3.0447496490268846
340.0	680.0	-1.412933349609375	-2.50616455078125	2.8770195352188614
340.0	700.0	-1.112335205078125	-2.95635986328125	3.15869486492072
340.0	720.0	-1.072998046875	-2.58966064453125	2.803153057260979
340.0	740.0	-1.11944580078125	-2.533447265625	2.7697497989149786
340.0	760.0	-1.12347412109375	-2.437255859375	2.6837306542991874
340.0	780.0	-1.168121337890625	-2.0029296875	2.318670910910867
340.0	800.0	-1.1295166015625	-1.84716796875	2.165141394454713
360.0	0.0	3.986053466796875	-4.101250648498535	5.719167694863741
360.0	20.0	0.767822265625	-1.7802734375	1.9387946110554295
360.0	40.0	-1.53497314453125	-0.49526214599609375	1.6128940286605347
360.0	60.0	-2.46002197265625	-0.3030853271484375	2.4786223636294866
360.0	80.0	-1.8848876953125	-0.11521148681640625	1.8884054942291697
360.0	100.0	-1.818267822265625	-0.06449127197265625	1.8194111678362397
360.0	120.0	-1.821563720703125	-0.11517333984375	1.8252011633769512
360.0	140.0	-1.898406982421875	-0.173004150390625	1.9062737229895688
360.0	160.0	-1.8804931640625	-0.1553955078125	1.8869028337288853
360.0	180.0	-1.725372314453125	-0.1404571533203125	1.731079962162401
360.0	200.0	-1.3577880859375	-0.1036224365234375	1.361736426649766
360.0	220.0	-0.926483154296875	0.011077880859375	0.9265493805730063
360.0	240.0	-0.4371337890625	0.4515380859375	0.6284684499577042
360.0	260.0	0.20703125	-0.0206298828125	0.20805655611256277
360.0	280.0	0.637908935546875	-0.33062744140625	0.7185000452758443
360.0	300.0	0.748992919921875	-0.7279052734375	1.0444311758996943
360.0	320.0	0.5986328125	-1.002685546875	1.1677925972165082
360.0	340.0	0.42681884765625	-1.25732421875	1.3277946075240352
360.0	360.0	0.134033203125	-1.474456787109375	1.4805362935750168
360.0	380.0	-0.323028564453125	-1.615753173828125	1.6477274568897327
360.0	400.0	-0.733367919921875	-1.96160888671875	2.0942153495819174
360.0	420.0	-1.30670166015625	-1.531890869140625	2.013494192594436
360.0	440.0	-1.59979248046875	-1.200347900390625	2.0000427651769193
360.0	460.0	-1.64813232421875	-1.25616455078125	2.072266762937185
360.0	480.0	-1.70989990234375	-1.22869873046875	2.1055778889156973
360.0	500.0	-1.543121337890625	-1.67535400390625	2.277725730165521
360.0	520.0	-1.4267578125	-1.88238525390625	2.3619932471650893
360.0	540.0	-1.586151123046875	-1.92523193359375	2.494472566149404
360.0	560.0	-1.751007080078125	-1.92193603515625	2.599973830198267
360.0	580.0	-1.982666015625	-1.80853271484375	2.683608598543092
360.0	600.0	-2.46502685546875	-1.6861572265625	2.986550450079673
360.0	620.0	-2.34375	-2.35296630859375	3.321086345140291
360.0	640.0	-2.154876708984375	-2.45025634765625	3.2630123812442204
360.0	660.0	-2.132965087890625	-2.483154296875	3.273468394264566
360.0	680.0	-1.440887451171875	-2.6221923828125	2.991997583458997
360.0	700.0	-1.024688720703125	-2.99676513671875	3.167110395769171
360.0	720.0	-0.876434326171875	-2.58404541015625	2.7286311238131713
360.0	740.0	-0.860137939453125	-2.46441650390625	2.6102080337804825
360.0	760.0	-0.543060302734375	-1.67462158203125	1.760474917575027
360.0	780.0	-0.84747314453125	-1.12725830078125	1.4102914618552846
360.0	800.0	-1.100860595703125	-0.863525390625	1.399131927813063
380.0	0.0	-2.76483154296875	-1.5955100059509277	3.192169425341407
380.0	20.0	-2.765411376953125	-1.203542709350586	3.01596006886907
380.0	40.0	-2.758697509765625	-0.4458160400390625	2.7944881269998576
380.0	60.0	-2.11627197265625	-0.1095733642578125	2.1191067420979888
380.0	80.0	-1.823455810546875	0.0047149658203125	1.8234619063528166
380.0	100.0	-1.915557861328125	0.01680755615234375	1.9156315966385067
380.0	120.0	-1.978302001953125	-0.01892852783203125	1.9783925546002314
380.0	140.0	-2.020233154296875	-0.0691680908203125	2.0214168848874365
380.0	160.0	-2.062103271484375	-0.051727294921875	2.0627519519579898
380.0	180.0	-2.01153564453125	-0.0124053955078125	2.011573896991472
380.0	200.0	-1.659210205078125	0.02703857421875	1.6594305014465585
380.0	220.0	-1.32440185546875	0.1584320068359375	1.3338444345421734
380.0	240.0	-0.514068603515625	0.7228851318359375	0.8870340709070681
380.0	260.0	0.318939208984375	0.39398193359375	0.5068964223841483
380.0	280.0	0.565216064453125	-0.058319091796875	0.5682167860807101
380.0	300.0	0.552337646484375	-0.338623046875	0.6478753302903321
380.0	320.0	0.317596435546875	-0.57391357421875	0.6559300927268248
380.0	340.0	0.04736328125	-0.881378173828125	0.8826498545354025
380.0	360.0	-0.421173095703125	-1.092529296875	1.170900098673809
380.0	380.0	-0.555206298828125	-1.32293701171875	1.434718220151177
380.0	400.0	-0.984619140625	-1.940399169921875	2.175919068053455
380.0	420.0	-1.241973876953125	-1.398040771484375	1.8700313125096601
380.0	440.0	-1.497528076171875	-1.1929931640625	1.9146339149881608
380.0	460.0	-1.668853759765625	-1.1605224609375	2.0327039267498583
380.0	480.0	-1.80914306640625	-1.110107421875	2.122577942697928
380.0	500.0	-1.6881103515625	-1.150115966796875	2.0426657328436235
380.0	520.0	-1.47027587890625	-1.55718994140625	2.1416236069184396
380.0	540.0	-1.421966552734375	-1.66278076171875	2.1878822497194106
380.0	560.0	-1.474700927734375	-1.6417236328125	2.206807493370389
380.0	580.0	-1.55877685546875	-1.6922607421875	2.300767633789652
380.0	600.0	-1.755706787109375	-1.62457275390625	2.392016503922258
380.0	620.0	-2.07489013671875	-2.29498291015625	3.093883584972454
380.0	640.0	-2.091552734375	-2.448486328125	3.220198462779365
380.0	660.0	-2.25091552734375	-2.5362548828125	3.3910484428606207
380.0	680.0	-1.5545654296875	-2.67724609375	3.0958553457290465
380.0	700.0	-0.871307373046875	-3.02215576171875	3.145250703269246
380.0	720.0	-0.71929931640625	-2.58624267578125	2.684407324646291
380.0	740.0	-0.203277587890625	-2.1490478515625	2.1586404161054773
380.0	760.0	-0.154266357421875	-0.9853515625	0.9973544057923468
380.0	780.0	-0.994110107421875	-0.55255126953125	1.1373512259363543
380.0	800.0	-1.575439453125	-0.31500244140625	1.6066225470080697
400.0	0.0	-3.136474609375	-1.165769338607788	3.346115826759752
400.0	20.0	-2.46844482421875	-0.7857112884521484	2.5904752612239843
400.0	40.0	-2.1839599609375	-0.32735443115234375	2.2083573158737697
400.0	60.0	-1.670196533203125	0.049468994140625	1.6709289754220622
400.0	80.0	-1.68511962890625	0.13249969482421875	1.6903207780932141
400.0	100.0	-1.86053466796875	0.1269683837890625	1.8648619844898962
400.0	120.0	-1.964569091796875	0.09395599365234375	1.966814542651848
400.0	140.0	-2.04547119140625	0.04583740234375	2.0459847170315144
400.0	160.0	-2.084625244140625	0.0621490478515625	2.085551464878586
400.0	180.0	-2.10369873046875	0.1198272705078125	2.1071086643391657
400.0	200.0	-1.9141845703125	0.159820556640625	1.9208449129347662
400.0	220.0	-1.6214599609375	0.30609130859375	1.6500982680192333
400.0	240.0	-1.227569580078125	0.716796875	1.421522013175649
400.0	260.0	-0.31103515625	0.646820068359375	0.7177179594073765
400.0	280.0	0.035125732421875	0.46478271484375	0.46610813026131587
400.0	300.0	-0.183685302734375	0.314239501953125	0.3639873006416117
400.0	320.0	-0.449676513671875	0.188262939453125	0.4874955397945944
400.0	340.0	-0.6300048828125	-0.175384521484375	0.6539616829324904
400.0	360.0	-1.28338623046875	-0.430328369140625	1.3536109935443112
400.0	380.0	-0.764007568359375	-0.719879150390625	1.049730229953169
400.0	400.0	-1.0211181640625	-1.65655517578125	1.9459849319524596
400.0	420.0	-1.169219970703125	-1.19140625	1.6692885288140211
400.0	440.0	-1.4537353515625	-1.15863037109375	1.8589703626479326
400.0	460.0	-1.606719970703125	-1.133392333984375	1.9662469954181239
400.0	480.0	-1.81256103515625	-1.0828857421875	2.11140214947311
400.0	500.0	-1.82513427734375	-1.28326416015625	2.2311167685884614
400.0	520.0	-1.6109619140625	-1.6268310546875	2.2894928628531597
400.0	540.0	-1.42919921875	-1.72705078125	2.2417213939051046
400.0	560.0	-1.247894287109375	-1.68658447265625	2.0980484587362076
400.0	580.0	-1.00146484375	-1.5943603515625	1.8827949341077244
400.0	600.0	-0.710113525390625	-1.517333984375	1.675280167339784
400.0	620.0	-1.0233154296875	-2.225830078125	2.4497946863609728
400.0	640.0	-1.152557373046875	-2.4080810546875	2.6696896568907733
400.0	660.0	-1.710296630859375	-2.582763671875	3.097706046461827
400.0	680.0	-1.553863525390625	-2.724609375	3.1365567270300203
400.0	700.0	-1.2454833984375	-3.1873779296875	3.4220764109590536
400.0	720.0	-0.953582763671875	-2.68817138671875	2.852294776411705
400.0	740.0	0.1854248046875	-1.8648681640625	1.8740639336818894
400.0	760.0	-0.84393310546875	-0.27685546875	0.888184686359155
400.0	780.0	-1.783050537109375	-0.0009765625	1.7830508045370852
400.0	800.0	-2.3060302734375	0.129150390625	2.3096440083720307
420.0	0.0	-0.809967041015625	-0.9274767637252808	1.2313649965716613
420.0	20.0	-0.8826904296875	-0.535491943359375	1.032421433361737
420.0	40.0	-1.02740478515625	-0.1976165771484375	1.046237498910178
420.0	60.0	-1.221099853515625	0.21445846557617188	1.2397892101938808
420.0	80.0	-1.539520263671875	0.2669677734375	1.562496218974784
420.0	100.0	-1.847625732421875	0.2465362548828125	1.8640013337117314
420.0	120.0	-1.992462158203125	0.21280670166015625	2.0037944365984575
420.0	140.0	-2.05218505859375	0.1782989501953125	2.0599160250738824
420.0	160.0	-2.12017822265625	0.18182373046875	2.127960423689169
420.0	180.0	-2.129730224609375	0.2566070556640625	2.1451335647533183
420.0	200.0	-2.1495361328125	0.28765869140625	2.168698482732921
420.0	220.0	-2.209808349609375	0.49200439453125	2.263917239265025
420.0	240.0	-1.841339111328125	0.838775634765625	2.0233818938557118
420.0	260.0	-0.7081298828125	0.80078125	1.068970785982296
420.0	280.0	-0.1939697265625	0.8272705078125	0.8497062715545194
420.0	300.0	-0.285003662109375	0.755950927734375	0.8078916341677372
420.0	320.0	-0.49755859375	0.707061767578125	0.8645813422606227
420.0	340.0	-0.659698486328125	0.455474853515625	0.8016604237759897
420.0	360.0	-0.947021484375	0.3607177734375	1.013393804965047
420.0	380.0	-0.5167236328125	0.175994873046875	0.5458731611333653
420.0	400.0	-1.068634033203125	-1.145599365234375	1.5666450148471351
420.0	420.0	-1.06396484375	-1.00830078125	1.4658416197547819
420.0	440.0	-1.297821044921875	-1.079620361328125	1.6881704858326303
420.0	460.0	-1.715911865234375	-1.112060546875	2.044757244556927
420.0	480.0	-2.065185546875	-1.081298828125	2.3311367396027824
420.0	500.0	-2.123016357421875	-1.2083740234375	2.4428193208666453
420.0	520.0	-1.747833251953125	-1.60467529296875	2.3727418469984003
420.0	540.0	-0.991546630859375	-1.7208251953125	1.9860523845032088
420.0	560.0	-0.321044921875	-1.628662109375	1.6600030446886382
420.0	580.0	0.039306640625	-1.48284912109375	1.4833699902336335
420.0	600.0	0.0494384765625	-1.5147705078125	1.5155770697339546
420.0	620.0	-0.999298095703125	-2.21795654296875	2.432679163098533
420.0	640.0	-1.53961181640625	-2.44140625	2.886324483275714
420.0	660.0	-2.04803466796875	-2.61505126953125	3.3215868411767997
420.0	680.0	-2.25238037109375	-2.75445556640625	3.5581234946801374
420.0	700.0	-2.12384033203125	-3.31927490234375	3.940594324881936
420.0	720.0	-1.084228515625	-2.3284912109375	2.568544878624389
420.0	740.0	0.075439453125	-1.40631103515625	1.4083329999293641
420.0	760.0	-1.770751953125	0.1844482421875	1.7803324502861988
420.0	780.0	-2.36126708984375	0.3131103515625	2.3819362631764025
420.0	800.0	-2.803802490234375	0.3843994140625	2.8300302672897466
440.0	0.0	0.109588623046875	-0.1345233917236328	0.1735114094869269
440.0	20.0	0.0906982421875	-0.09073829650878906	0.1282950099934496
440.0	40.0	-0.05084228515625	0.0186309814453125	0.05414842037885332
440.0	60.0	-0.05816650390625	0.41357421875	0.4176445577178621
440.0	80.0	-0.86236572265625	0.4295806884765625	0.9634387409298184
440.0	100.0	-1.56341552734375	0.38510894775390625	1.6101481338000105
440.0	120.0	-1.84661865234375	0.347015380859375	1.8789412235982328
440.0	140.0	-1.9334716796875	0.3134765625	1.9587190435053259
440.0	160.0	-1.99249267578125	0.3184051513671875	2.017773253727754
440.0	180.0	-2.08990478515625	0.38690185546875	2.1254164431433558
440.0	200.0	-2.465087890625	0.4575042724609375	2.5071833733945397
440.0	220.0	-2.834564208984375	0.7318267822265625	2.9275116898211184
440.0	240.0	-2.392730712890625	1.034088134765625	2.6066258908545215
440.0	260.0	-1.00177001953125	0.979705810546875	1.401201858138559
440.0	280.0	-0.359527587890625	1.088592529296875	1.1464265267758849
440.0	300.0	-0.228729248046875	1.119110107421875	1.142245377073547
440.0	320.0	-0.367950439453125	1.06884765625	1.130408261720015
440.0	340.0	-0.4859619140625	0.88824462890625	1.0124907420317928
440.0	360.0	-0.52337646484375	0.915618896484375	1.0546472811094738
440.0	380.0	-0.794952392578125	0.53521728515625	0.9583354573403365
440.0	400.0	-1.323211669921875	-0.741973876953125	1.5170413170043484
440.0	420.0	-1.1614990234375	-0.656524658203125	1.3342056094451846
440.0	440.0	-1.11737060546875	-0.81658935546875	1.3839563741066658
440.0	460.0	-1.37506103515625	-0.90106201171875	1.6439907540395775
440.0	480.0	-1.535430908203125	-0.8638916015625	1.7617765956884812
440.0	500.0	-1.643310546875	-0.9019775390625	1.874575427781943
440.0	520.0	-1.393218994140625	-1.290283203125	1.8989180893078892
440.0	540.0	-0.91534423828125	-1.4573974609375	1.7210062270955773
440.0	560.0	-0.254486083984375	-1.42523193359375	1.447773888242595
440.0	580.0	0.189239501953125	-1.30804443359375	1.3216625247600315
440.0	600.0	-0.083831787109375	-1.48516845703125	1.4875325590690562
440.0	620.0	-1.064544677734375	-2.018798828125	2.282280455888684
440.0	640.0	-1.6151123046875	-2.3426513671875	2.8454530719972224
440.0	660.0	-2.090667724609375	-2.5738525390625	3.3159626698082443
440.0	680.0	-2.31219482421875	-2.75921630859375	3.5999332692084303
440.0	700.0	-2.042327880859375	-3.1744384765625	3.7746738686164654
440.0	720.0	-0.45294189453125	-1.67938232421875	1.7393910861907764
440.0	740.0	-0.10009765625	-0.64251708984375	0.6502674461542917
440.0	760.0	-1.959503173828125	0.4449462890625	2.0093854504283106
440.0	780.0	-2.660125732421875	0.547607421875	2.715905521329047
440.0	800.0	-3.242523193359375	0.6126708984375	3.299897314957799
460.0	0.0	0.22100830078125	0.11504483222961426	0.24915854879364577
460.0	20.0	0.237091064453125	0.10768318176269531	0.2603993864778747
460.0	40.0	0.1812744140625	0.1571044921875	0.23987962535237323
460.0	60.0	0.620697021484375	0.582244873046875	0.8510428218773403
460.0	80.0	0.364471435546875	0.6354217529296875	0.7325300208358949
460.0	100.0	-0.56561279296875	0.5540237426757812	0.7917449962067271
460.0	120.0	-1.272369384765625	0.49408721923828125	1.3649344421998708
460.0	140.0	-1.596221923828125	0.4644622802734375	1.662422822240588
460.0	160.0	-1.78857421875	0.4594268798828125	1.8466376996953218
460.0	180.0	-1.92156982421875	0.48187255859375	1.9810683360433998
460.0	200.0	-2.41278076171875	0.5133209228515625	2.4667811767478063
460.0	220.0	-2.993194580078125	0.7509307861328125	3.0859537974135494
460.0	240.0	-2.99346923828125	1.122406005859375	3.196975652476153
460.0	260.0	-1.476531982421875	1.12945556640625	1.858982671140518
460.0	280.0	-0.422607421875	1.28204345703125	1.349900907007797
460.0	300.0	-0.229644775390625	1.32977294921875	1.349456490346444
460.0	320.0	-0.26605224609375	1.268463134765625	1.2960642429721474
460.0	340.0	-0.227874755859375	1.101104736328125	1.1244369901075824
460.0	360.0	-0.297760009765625	1.156005859375	1.193738066045042
460.0	380.0	-1.064453125	0.760406494140625	1.308158435226216
460.0	400.0	-1.3858642578125	-0.320831298828125	1.4225162436295529
460.0	420.0	-1.2740478515625	-0.294708251953125	1.3076891380753641
460.0	440.0	-1.154876708984375	-0.486907958984375	1.2533234113655225
460.0	460.0	-1.09637451171875	-0.647857666015625	1.273482086784789
460.0	480.0	-1.05938720703125	-0.650848388671875	1.2433442320846824
460.0	500.0	-0.997833251953125	-0.74725341796875	1.246618975216296
460.0	520.0	-0.957122802734375	-1.00189208984375	1.3855943920229983
460.0	540.0	-0.590423583984375	-1.19329833984375	1.3313755805176855
460.0	560.0	-0.1697998046875	-1.20001220703125	1.2119658702685998
460.0	580.0	0.20697021484375	-1.04168701171875	1.062049198585455
460.0	600.0	0.098541259765625	-1.11297607421875	1.1173299072608667
460.0	620.0	-0.840576171875	-1.4703369140625	1.6936525445258437
460.0	640.0	-1.49212646484375	-1.86846923828125	2.3911542571508058
460.0	660.0	-1.910003662109375	-2.28790283203125	2.980371345669502
460.0	680.0	-2.078033447265625	-2.359619140625	3.1442050659520477
460.0	700.0	-1.082489013671875	-1.41326904296875	1.780199947346959
460.0	720.0	-0.258331298828125	-0.41461181640625	0.48850590401541305
460.0	740.0	-0.4244384765625	-0.05712890625	0.4282659597913628
460.0	760.0	-1.806243896484375	0.65655517578125	1.921869327616268
460.0	780.0	-2.514373779296875	0.71392822265625	2.61376529342647
460.0	800.0	-3.251495361328125	0.7789306640625	3.343494439079443
480.0	0.0	0.08001708984375	0.22681045532226562	0.24051136628142175
480.0	20.0	-0.24285888671875	0.30442237854003906	0.38942704504726616
480.0	40.0	-0.245697021484375	0.3258552551269531	0.4081037535482186
480.0	60.0	-0.0926513671875	0.6273651123046875	0.6341697406678957
480.0	80.0	-0.2100830078125	0.7436294555664062	0.772735166378195
480.0	100.0	-0.231597900390625	0.7473831176757812	0.7824443188189921
480.0	120.0	-0.619537353515625	0.652496337890625	0.8997655268800985
480.0	140.0	-0.973358154296875	0.6405029296875	1.1651910141579747
480.0	160.0	-1.376434326171875	0.636932373046875	1.5166589274122733
480.0	180.0	-1.651580810546875	0.5811920166015625	1.750857885131761
480.0	200.0	-2.10565185546875	0.5028839111328125	2.1648699648050975
480.0	220.0	-2.722625732421875	0.6683349609375	2.8034554569061876
480.0	240.0	-2.7554931640625	0.9870147705078125	2.9269336744100913
480.0	260.0	-1.573455810546875	1.263214111328125	2.0177891561811476
480.0	280.0	-0.641632080078125	1.46136474609375	1.5960196262299007
480.0	300.0	-0.372314453125	1.479217529296875	1.5253532544905521
480.0	320.0	-0.336944580078125	1.407073974609375	1.4468548026899755
480.0	340.0	-0.199859619140625	1.189178466796875	1.2058562490016802
480.0	360.0	0.26806640625	1.173614501953125	1.2038399384280585
480.0	380.0	-0.87152099609375	0.8465576171875	1.2149932698786525
480.0	400.0	-1.11358642578125	-0.0457763671875	1.1145268967042223
480.0	420.0	-1.02227783203125	0.00384521484375	1.0222850637369731
480.0	440.0	-0.9683837890625	-0.16204833984375	0.9818486784454924
480.0	460.0	-0.825653076171875	-0.315887451171875	0.884018033752674
480.0	480.0	-0.594451904296875	-0.380889892578125	0.706010040148408
480.0	500.0	-0.443511962890625	-0.545867919921875	0.7033311078197307
480.0	520.0	-0.217376708984375	-0.76922607421875	0.7993506032191804
480.0	540.0	0.008880615234375	-0.90191650390625	0.9019602238155592
480.0	560.0	0.14190673828125	-0.950927734375	0.9614577881390289
480.0	580.0	0.3148193359375	-0.80511474609375	0.864477280590839
480.0	600.0	-0.160736083984375	-0.94671630859375	0.960264472763628
480.0	620.0	-0.9195556640625	-1.220947265625	1.5284943064161507
480.0	640.0	-1.487884521484375	-1.63189697265625	2.2083677408070925
480.0	660.0	-1.1737060546875	-1.05792236328125	1.580122029952333
480.0	680.0	-0.945831298828125	0.95361328125	1.3431214152187767
480.0	700.0	-1.0367431640625	3.157958984375	3.3237841890268847
480.0	720.0	0.600555419921875	0.0390625	0.6018244688476779
480.0	740.0	-0.086639404296875	0.16717529296875	0.1882922328618596
480.0	760.0	-0.118499755859375	0.70294189453125	0.7128600839056108
480.0	780.0	-0.25604248046875	0.68994140625	0.7359190824151918
480.0	800.0	-0.416778564453125	0.6954345703125	0.8107611321303823
500.0	0.0	-0.482666015625	0.32995104789733887	0.5846658675242337
500.0	20.0	-0.66888427734375	0.3594970703125	0.7593710028970959
500.0	40.0	-0.778533935546875	0.35640716552734375	0.8562366240925117
500.0	60.0	-0.7984619140625	0.415802001953125	0.900240375142427
500.0	80.0	-0.84149169921875	0.5191497802734375	0.9887490956820227
500.0	100.0	-0.84765625	0.6670303344726562	1.0786336659268365
500.0	120.0	-0.69287109375	0.75164794921875	1.0222744211409547
500.0	140.0	-0.3223876953125	0.890106201171875	0.9466904855619559
500.0	160.0	0.050140380859375	1.04376220703125	1.0449658380155158
500.0	180.0	-0.807220458984375	0.791351318359375	1.1304166393290864
500.0	200.0	-1.094940185546875	0.6083526611328125	1.252592100499121
500.0	220.0	-1.4566650390625	0.7256927490234375	1.627422195378983
500.0	240.0	-2.045257568359375	0.9857177734375	2.270400416182548
500.0	260.0	-1.331939697265625	1.393890380859375	1.927950660936202
500.0	280.0	-0.7762451171875	1.577850341796875	1.7584561931040394
500.0	300.0	-0.514556884765625	1.60430908203125	1.6848075315440803
500.0	320.0	-0.42364501953125	1.474517822265625	1.5341701048946934
500.0	340.0	-0.268463134765625	1.138031005859375	1.1692677302591938
500.0	360.0	0.506805419921875	0.93121337890625	1.0601934213699797
500.0	380.0	-0.55584716796875	0.474609375	0.7309036413760506
500.0	400.0	-0.9466552734375	0.027984619140625	0.9470688177928116
500.0	420.0	-0.975372314453125	0.273040771484375	1.0128684093673908
500.0	440.0	-0.844757080078125	0.116119384765625	0.852700554626574
500.0	460.0	-0.62811279296875	0.04693603515625	0.6298640107889897
500.0	480.0	-0.2239990234375	-0.015472412109375	0.22453275493218358
500.0	500.0	0.203369140625	-0.21533203125	0.2961872567157507
500.0	520.0	2.089599609375	0.16278076171875	2.0959303671367255
500.0	540.0	1.012359619140625	-0.21905517578125	1.0357881870841672
500.0	560.0	0.958984375	-0.367431640625	1.0269649663092308
500.0	580.0	0.670654296875	-0.28338623046875	0.7280693246773882
500.0	600.0	0.2711181640625	-0.372802734375	0.4609630545305095
500.0	620.0	0.415771484375	-0.16064453125	0.44572703826436544
500.0	640.0	1.009613037109375	0.181396484375	1.025779298506665
500.0	660.0	2.644256591796875	-1.80987548828125	3.2043317878057693
500.0	680.0	2.186248779296875	-0.82818603515625	2.337857102948105
500.0	700.0	1.05133056640625	1.1163330078125	1.5334586216105701
500.0	720.0	2.006439208984375	-0.0533447265625	2.007148215554066
500.0	740.0	0.428558349609375	0.51751708984375	0.6719272261936223
500.0	760.0	0.059600830078125	0.9146728515625	0.9166126141023135
500.0	780.0	-0.14862060546875	0.90142822265625	0.9135977916846689
500.0	800.0	-0.309844970703125	0.90496826171875	0.9565414055796416
520.0	0.0	-1.194580078125	0.5592284202575684	1.3189988586336634
520.0	20.0	-1.03253173828125	0.48705101013183594	1.1416393813409476
520.0	40.0	-1.0020751953125	0.45500946044921875	1.100540006614423
520.0	60.0	-0.942138671875	0.5081787109375	1.070453585772166
520.0	80.0	-0.98931884765625	0.5018463134765625	1.1093247967470603
520.0	100.0	-0.95831298828125	0.617431640625	1.1399936904884247
520.0	120.0	-0.724853515625	0.873931884765625	1.1354160287418527
520.0	140.0	0.06085205078125	1.1820526123046875	1.1836179072406008
520.0	160.0	1.12237548828125	1.6396331787109375	1.986988600225051
520.0	180.0	0.49615478515625	1.104736328125	1.2110375409179321
520.0	200.0	0.2122802734375	0.9128265380859375	0.9371847219863634
520.0	220.0	0.08392333984375	1.0081024169921875	1.0115896451209947
520.0	240.0	-0.260986328125	1.14892578125	1.1781953633795599
520.0	260.0	-0.2386474609375	1.661102294921875	1.6781577532540364
520.0	280.0	-0.41058349609375	1.739776611328125	1.7875685901774343
520.0	300.0	-0.69561767578125	1.551055908203125	1.6998995209220835
520.0	320.0	-0.6954345703125	1.310516357421875	1.4836045176043484
520.0	340.0	-0.56475830078125	0.826324462890625	1.0008816394923052
520.0	360.0	0.21685791015625	0.4879150390625	0.5339367364591961
520.0	380.0	0.26214599609375	-0.34735107421875	0.43517041722629074
520.0	400.0	0.0867919921875	-0.003631591796875	0.08686793635659933
520.0	420.0	-0.177978515625	0.47015380859375	0.502713592176785
520.0	440.0	-0.40692138671875	0.495880126953125	0.6414687173012865
520.0	460.0	-0.1563720703125	0.57427978515625	0.5951886222139382
520.0	480.0	0.23553466796875	0.48870849609375	0.5425058285118826
520.0	500.0	1.5867919921875	0.708251953125	1.737679388027536
520.0	520.0	5.896484375	4.73992919921875	7.56541187234546
520.0	540.0	6.3721923828125	4.39581298828125	7.741318207612692
520.0	560.0	7.95794677734375	3.54754638671875	8.712864183318654
520.0	580.0	1.57025146484375	0.17822265625	1.5803331857696175
520.0	600.0	1.90472412109375	0.41510009765625	1.9494312166759273
520.0	620.0	1.57196044921875	0.66619873046875	1.7073020829326568
520.0	640.0	1.28143310546875	0.8697509765625	1.5487212676988416
520.0	660.0	1.031494140625	1.21148681640625	1.591125535107101
520.0	680.0	0.93963623046875	1.1884765625	1.515055373648547
520.0	700.0	1.4891357421875	0.39093017578125	1.5395946417796718
520.0	720.0	3.73858642578125	-2.44287109375	4.465943085588434
520.0	740.0	0.5511474609375	0.812744140625	0.9819962127310486
520.0	760.0	0.11224365234375	1.1087646484375	1.114431551561691
520.0	780.0	-0.11346435546875	1.09149169921875	1.097373359174248
520.0	800.0	-0.2801513671875	1.09033203125	1.1257480743517958
540.0	0.0	-1.8997802734375	0.7160134315490723	2.0302315930703423
540.0	20.0	-1.46783447265625	0.5650157928466797	1.5728257644393462
540.0	40.0	-1.2496337890625	0.516815185546875	1.352287891973655
540.0	60.0	-1.1195068359375	0.4998893737792969	1.2260444289373245
540.0	80.0	-1.12713623046875	0.4352874755859375	1.2082678794196597
540.0	100.0	-1.15325927734375	0.38585662841796875	1.2160971583198075
540.0	120.0	-1.079833984375	0.4555816650390625	1.1720051566998126
540.0	140.0	-0.81414794921875	0.815765380859375	1.1525233359137408
540.0	160.0	0.09490966796875	1.420989990234375	1.424156029871807
540.0	180.0	0.18609619140625	1.1506500244140625	1.165601677735578
540.0	200.0	0.16668701171875	1.0124359130859375	1.0260658058730359
540.0	220.0	0.26483154296875	1.0491943359375	1.0821018901723352
540.0	240.0	0.28680419921875	1.2237396240234375	1.25689908747462
540.0	260.0	0.29266357421875	1.601715087890625	1.6282331499054323
540.0	280.0	-0.05517578125	1.773040771484375	1.7738990794806946
540.0	300.0	-0.37469482421875	1.740509033203125	1.7803842017828615
540.0	320.0	-0.50897216796875	1.451416015625	1.5380705829641108
540.0	340.0	-0.213134765625	0.90655517578125	0.9312726319686393
540.0	360.0	1.09906005859375	0.248291015625	1.1267570460557108
540.0	380.0	1.690673828125	-1.81903076171875	2.483395036071776
540.0	400.0	1.77001953125	-0.29632568359375	1.794652627046185
540.0	420.0	1.50823974609375	0.5928955078125	1.6205900823098918
540.0	440.0	1.26739501953125	0.72918701171875	1.4621914490216177
540.0	460.0	2.07330322265625	1.363128662109375	2.4812710457628135
540.0	480.0	3.056884765625	2.28070068359375	3.8139402300580447
540.0	500.0	4.13226318359375	5.646881103515625	6.997347012670316
540.0	520.0	4.7410888671875	5.8787841796875	7.552352420134622
540.0	540.0	2.80523681640625	2.43389892578125	3.713922128564383
540.0	560.0	2.54852294921875	0.8179931640625	2.6765802881938017
540.0	580.0	2.25213623046875	0.65740966796875	2.346125544835308
540.0	600.0	1.9989013671875	0.800048828125	2.1530640499363325
540.0	620.0	1.6968994140625	0.83648681640625	1.8918715113524807
540.0	640.0	3.88043212890625	-3.5565185546875	5.263703804060821
540.0	660.0	6.3740234375	-8.40618896484375	10.549511253819304
540.0	680.0	5.87811279296875	-6.44464111328125	8.722706522969684
540.0	700.0	5.7232666015625	-5.95849609375	8.261928121921345
540.0	720.0	5.50408935546875	-4.446533203125	7.075779614959575
540.0	740.0	4.7247314453125	2.9742431640625	5.582939156868652
540.0	760.0	0.1529541015625	1.30426025390625	1.3131982969469567
540.0	780.0	-0.06146240234375	1.29278564453125	1.2942458613447232
540.0	800.0	-0.2265625	1.29400634765625	1.3136906006289752
560.0	0.0	-2.12249755859375	0.6345267295837402	2.2153148888572627
560.0	20.0	-1.804931640625	0.5017719268798828	1.8733801786967867
560.0	40.0	-1.5283203125	0.47446441650390625	1.6002748076903823
560.0	60.0	-1.45001220703125	0.3592720031738281	1.4938580162800519
560.0	80.0	-1.4517822265625	0.158355712890625	1.4603931543142306
560.0	100.0	-1.52850341796875	0.03711700439453125	1.5289540119824974
560.0	120.0	-1.5838623046875	-0.13532257080078125	1.5896326614592855
560.0	140.0	-1.51751708984375	-0.189788818359375	1.529339044666712
560.0	160.0	-1.43768310546875	-0.3006439208984375	1.4687816307822803
560.0	180.0	-1.45770263671875	0.1075592041015625	1.4616654745473594
560.0	200.0	-1.53887939453125	0.160430908203125	1.5472193985404095
560.0	220.0	-1.64215087890625	0.1954803466796875	1.6537448639468484
560.0	240.0	-1.71954345703125	0.398956298828125	1.765218351647642
560.0	260.0	-1.7772216796875	0.488861083984375	1.8432314174258306
560.0	280.0	-1.68292236328125	1.3817138671875	2.1774666223872146
560.0	300.0	-1.67510986328125	1.879547119140625	2.517675600058902
560.0	320.0	-1.75762939453125	1.52740478515625	2.3285674708366297
560.0	340.0	-1.84124755859375	1.057098388671875	2.1231226001717656
560.0	360.0	-1.6727294921875	0.42926025390625	1.726930316954772
560.0	380.0	-1.05908203125	-1.053131103515625	1.4935661585978253
560.0	400.0	1.10040283203125	0.47503662109375	1.1985600461063945
560.0	420.0	2.7139892578125	0.800201416015625	2.8294981883215717
560.0	440.0	2.54534912109375	1.188720703125	2.8092452826854974
560.0	460.0	2.5418701171875	2.533935546875	3.589140990316137
560.0	480.0	2.81585693359375	4.731781005859375	5.506251152815276
560.0	500.0	3.25677490234375	5.58367919921875	6.4640587995720065
560.0	520.0	3.4658203125	5.2568359375	6.296525590540318
560.0	540.0	2.3397216796875	3.8704833984375	4.522713707054648
560.0	560.0	1.7113037109375	4.07928466796875	4.423700237741406
560.0	580.0	1.47760009765625	4.05499267578125	4.31581598880598
560.0	600.0	1.379638671875	4.1400146484375	4.363842819604081
560.0	620.0	1.59930419921875	3.7325439453125	4.060746018323201
560.0	640.0	1.81195068359375	4.15484619140625	4.53275988267842
560.0	660.0	4.4375	2.134033203125	4.9239723762466365
560.0	680.0	4.56292724609375	3.07464599609375	5.502158944854285
560.0	700.0	4.97900390625	3.40447998046875	6.031663438543737
560.0	720.0	5.0244140625	3.5186767578125	6.133989142264407
560.0	740.0	4.218994140625	2.44049072265625	4.87400313151308
560.0	760.0	-1.1068115234375	0.57452392578125	1.2470402919349233
560.0	780.0	-1.19964599609375	0.55767822265625	1.3229344337376663
560.0	800.0	-0.1158447265625	1.22332763671875	1.2288004343392065
580.0	0.0	-2.0413818359375	0.4888887405395508	2.099107429533302
580.0	20.0	-1.92529296875	0.4153919219970703	1.9695947462304546
580.0	40.0	-1.827880859375	0.3980979919433594	1.8707299236551553
580.0	60.0	-1.73828125	0.24296951293945312	1.7551797310587876
580.0	80.0	-1.65399169921875	0.11013031005859375	1.6576541334904968
580.0	100.0	-1.6888427734375	-0.07054901123046875	1.690315673588121
580.0	120.0	-1.69036865234375	-0.12740325927734375	1.6951630515383809
580.0	140.0	-1.6463623046875	-0.103485107421875	1.6496114711513294
580.0	160.0	-1.55438232421875	-0.3333892822265625	1.589733569925233
580.0	180.0	-1.51104736328125	-0.37799072265625	1.5576074988563107
580.0	200.0	-1.57867431640625	-0.0045623779296875	1.5786809090418221
580.0	220.0	-1.6744384765625	0.0270233154296875	1.67465652340107
580.0	240.0	-1.7200927734375	0.2064971923828125	1.7324434304455354
580.0	260.0	-1.77471923828125	0.317291259765625	1.8028594283108257
580.0	280.0	-1.760986328125	0.405487060546875	1.8070674044191366
580.0	300.0	-1.686279296875	1.050750732421875	1.9868605811063722
580.0	320.0	-1.8094482421875	0.577789306640625	1.8994587186942726
580.0	340.0	-2.0277099609375	-0.45928955078125	2.079075414010276
580.0	360.0	-2.01580810546875	-0.643829345703125	2.1161281966038885
580.0	380.0	-1.60052490234375	0.2557373046875	1.6208274220382926
580.0	400.0	-0.83062744140625	2.309539794921875	2.454366722954186
580.0	420.0	0.35589599609375	6.034271240234375	6.044757345068143
580.0	440.0	1.1785888671875	8.49407958984375	8.575456827275062
580.0	460.0	1.44256591796875	8.520843505859375	8.642092945521409
580.0	480.0	1.9962158203125	6.03607177734375	6.357597038387353
580.0	500.0	2.70941162109375	3.31170654296875	4.278821281528348
580.0	520.0	2.58245849609375	4.30560302734375	5.020688131433625
580.0	540.0	2.12225341796875	4.13446044921875	4.647335018721391
580.0	560.0	1.68994140625	4.250732421875	4.5743445518388235
580.0	580.0	1.47613525390625	4.2427978515625	4.492249870281954
580.0	600.0	1.36572265625	4.32421875	4.534761975191875
580.0	620.0	1.566650390625	3.91094970703125	4.213065517811619
580.0	640.0	1.78656005859375	4.4407958984375	4.786696674591135
580.0	660.0	4.374267578125	3.05242919921875	5.3339985809220805
580.0	680.0	4.56927490234375	3.74517822265625	5.9080143070787425
580.0	700.0	4.99847412109375	4.31134033203125	6.600939251185642
580.0	720.0	5.0362548828125	4.23944091796875	6.583063309858145
580.0	740.0	4.1954345703125	2.70086669921875	4.989624450870227
580.0	760.0	-0.9720458984375	1.18121337890625	1.5297510500654303
580.0	780.0	-0.7249755859375	1.50982666015625	1.6748630224361627
580.0	800.0	-0.4090576171875	1.54376220703125	1.5970378474028446
600.0	0.0	-2.29583740234375	0.39073920249938965	2.3288508974106428
600.0	20.0	-2.14312744140625	0.3225364685058594	2.1672620985069457
600.0	40.0	-2.1768798828125	0.3051261901855469	2.1981601434224283
600.0	60.0	-2.06634521484375	0.18207550048828125	2.0743514733009256
600.0	80.0	-1.8355712890625	0.084747314453125	1.8375266160079382
600.0	100.0	-1.8743896484375	-0.19376373291015625	1.884378130408261
600.0	120.0	-1.8359375	-0.16225433349609375	1.8430933163148608
600.0	140.0	-1.7994384765625	0.034210205078125	1.7997636425556158
600.0	160.0	-1.71649169921875	0.0762939453125	1.7181864042001433
600.0	180.0	-1.6553955078125	-0.2057952880859375	1.668138479828392
600.0	200.0	-1.6456298828125	-0.358612060546875	1.6842506705283387
600.0	220.0	-1.73236083984375	-0.1764068603515625	1.7413194594339199
600.0	240.0	-1.77764892578125	0.012664794921875	1.777694040143479
600.0	260.0	-1.817626953125	0.09588623046875	1.8201543643108893
600.0	280.0	-1.82147216796875	0.262451171875	1.8402829881035523
600.0	300.0	-1.80084228515625	0.40814208984375	1.8465137154943658
600.0	320.0	-1.8909912109375	-0.1519775390625	1.8970885409548934
600.0	340.0	-2.0599365234375	-0.9073486328125	2.2509153742552135
600.0	360.0	-1.95782470703125	-0.55743408203125	2.0356351193846165
600.0	380.0	-1.44183349609375	1.029754638671875	1.7718009048209027
600.0	400.0	-0.20977783203125	4.6263427734375	4.631096435634774
600.0	420.0	0.62744140625	6.68206787109375	6.711461372322748
600.0	440.0	1.12078857421875	7.847625732421875	7.927256566068066
600.0	460.0	1.29864501953125	7.785980224609375	7.893539570101716
600.0	480.0	1.67510986328125	7.4671630859375	7.652745756004819
600.0	500.0	2.53717041015625	3.248199462890625	4.121654211708616
600.0	520.0	2.42864990234375	4.25201416015625	4.8967300074972036
600.0	540.0	2.06591796875	4.2987060546875	4.7693700630388385
600.0	560.0	1.663818359375	4.40924072265625	4.712716338092451
600.0	580.0	1.45098876953125	4.40057373046875	4.63361819387371
600.0	600.0	1.37640380859375	4.52301025390625	4.7278017303237725
600.0	620.0	1.68353271484375	4.25341796875	4.57447776460161
600.0	640.0	2.11273193359375	4.8870849609375	5.324212208265958
600.0	660.0	4.66473388671875	4.5023193359375	6.483102778504973
600.0	680.0	4.7547607421875	4.69110107421875	6.679384627642261
600.0	700.0	5.0478515625	4.76806640625	6.943721095453322
600.0	720.0	5.03607177734375	4.441650390625	6.714929421751017
600.0	740.0	4.24053955078125	3.08203125	5.242241153144007
600.0	760.0	-0.60797119140625	2.12646484375	2.2116694376159938
600.0	780.0	-0.7255859375	1.76824951171875	1.9113297173411372
600.0	800.0	-0.41729736328125	1.76434326171875	1.8130207485227081
620.0	0.0	-2.44378662109375	0.29297804832458496	2.4612860837856476
620.0	20.0	-2.30487060546875	0.24001121520996094	2.3173333578448405
620.0	40.0	-2.433837890625	0.20596694946289062	2.442537463809511
620.0	60.0	-2.51806640625	0.0151214599609375	2.518111809438997
620.0	80.0	-2.23663330078125	0.0378570556640625	2.236953660411226
620.0	100.0	-2.0616455078125	-0.24088287353515625	2.0756701950565306
620.0	120.0	-1.93365478515625	-0.32171630859375	1.9602352438860118
620.0	140.0	-1.86480712890625	-0.078765869140625	1.8664698471073808
620.0	160.0	-1.79302978515625	0.018402099609375	1.7931242142493926
620.0	180.0	-1.76025390625	0.06512451171875	1.7614582074221885
620.0	200.0	-1.746826171875	-0.272735595703125	1.767989360802549
620.0	220.0	-1.82916259765625	-0.2492218017578125	1.846062652007231
620.0	240.0	-1.8834228515625	-0.1215057373046875	1.8873381472289947
620.0	260.0	-1.940185546875	-0.14208984375	1.945381576966211
620.0	280.0	-1.9688720703125	0.0205078125	1.9689788723168578
620.0	300.0	-1.94891357421875	0.197418212890625	1.9588869468540115
620.0	320.0	-2.02435302734375	-0.3682861328125	2.057581068861636
620.0	340.0	-2.1475830078125	-0.854156494140625	2.311210957902283
620.0	360.0	-1.97955322265625	-0.062347412109375	1.9805348169435146
620.0	380.0	-1.27252197265625	2.3253173828125	2.650738218252215
620.0	400.0	-0.10284423828125	5.4996337890625	5.500595308795731
620.0	420.0	0.5291748046875	6.79449462890625	6.815070303096801
620.0	440.0	0.99395751953125	7.75140380859375	7.814871243629955
620.0	460.0	1.231201171875	7.840423583984375	7.93650416127433
620.0	480.0	1.56561279296875	7.43328857421875	7.596375612429814
620.0	500.0	2.4234619140625	3.1829833984375	4.00056883000908
620.0	520.0	2.3206787109375	4.31024169921875	4.895276619873761
620.0	540.0	2.02508544921875	4.47650146484375	4.913251107096578
620.0	560.0	1.67266845703125	4.5841064453125	4.879738893537533
620.0	580.0	1.5184326171875	4.60552978515625	4.8493857564541365
620.0	600.0	1.5338134765625	4.7525634765625	4.993940666411705
620.0	620.0	1.95977783203125	4.62774658203125	5.025611164666744
620.0	640.0	2.61309814453125	5.3857421875	5.986192514709993
620.0	660.0	4.78985595703125	5.221923828125	7.085986773615049
620.0	680.0	4.7545166015625	4.86187744140625	6.800241199383182
620.0	700.0	5.04559326171875	4.96087646484375	7.075896173781967
620.0	720.0	5.03887939453125	4.6763916015625	6.874514089286304
620.0	740.0	4.26678466796875	3.419189453125	5.467751632908579
620.0	760.0	-0.47357177734375	2.64697265625	2.6890025048764272
620.0	780.0	-0.86224365234375	1.94219970703125	2.1249950159940054
620.0	800.0	-0.5606689453125	1.93072509765625	2.010484784562561
