# Supplementary material for: Real-time emotion detection by quantitative facial motion analysis
Source: PLoS One. 2023 Mar 10;18(3):e0282730. doi: 10.1371/journal.pone.0282730 (PMC10004542; doi:10.1371/journal.pone.0282730)
Supplement: S1 Dataset — Data from each participant is organized into folders by Study ID and subsequently by emotions. The data files (.csv) contain the pixel displacement results after DISC-processing of videos. (ZIP) [file pone.0282730.s004.zip › S1_Dataset/1/sad/result/104000_cropped_result.csv]

pos_x	pos_y	disp_x	disp_y	disp_xy_indi
0.0	0.0	2.710796594619751	1.0134062767028809	2.8940301413535474
0.0	20.0	2.3335585594177246	1.1633415222167969	2.6074621852570403
0.0	40.0	2.1225745677948	1.0840644836425781	2.3833838550566147
0.0	60.0	2.0498452186584473	0.7537307739257812	2.1840273578917584
0.0	80.0	2.0378003120422363	0.46282958984375	2.0896988637108387
0.0	100.0	2.045179605484009	0.2003936767578125	2.0549737819184557
0.0	120.0	2.085289478302002	-0.12628936767578125	2.089110148533338
0.0	140.0	2.0809426307678223	-0.331268310546875	2.107145207649318
0.0	160.0	2.113908052444458	-0.1912384033203125	2.1225407843181774
0.0	180.0	2.013604164123535	0.18841552734375	2.0224000941257554
0.0	200.0	2.5798661708831787	0.0163726806640625	2.579918123572832
0.0	220.0	2.498976230621338	0.2470550537109375	2.51115877649633
0.0	240.0	2.2847321033477783	0.691192626953125	2.3869956077928434
0.0	260.0	2.1277811527252197	0.914886474609375	2.3161325297391415
0.0	280.0	2.276395559310913	0.46142578125	2.3226903569035238
0.0	300.0	2.543581485748291	-0.372467041015625	2.5707077763301722
0.0	320.0	2.734880208969116	-0.7421875	2.8337981654604842
0.0	340.0	2.7312965393066406	-0.554840087890625	2.787082400783821
0.0	360.0	2.6948001384735107	0.3704833984375	2.7201481089886728
0.0	380.0	2.6683995723724365	0.832672119140625	2.7952994715828825
0.0	400.0	2.693248987197876	1.0623779296875	2.8952093141134863
0.0	420.0	2.727839946746826	0.862701416015625	2.8610076036709673
0.0	440.0	2.7077560424804688	0.5462646484375	2.7623084280583217
0.0	460.0	2.715179920196533	0.259033203125	2.727508056699311
0.0	480.0	2.761962413787842	0.1094970703125	2.7641320488688277
0.0	500.0	2.8466458320617676	0.345367431640625	2.867520035855491
0.0	520.0	3.363234758377075	1.56787109375	3.7107368279861244
0.0	540.0	3.93837833404541	1.94915771484375	4.394319025675447
0.0	560.0	4.146298885345459	2.14617919921875	4.668819936748068
0.0	580.0	4.056369304656982	2.16827392578125	4.599515599819855
0.0	600.0	4.036954879760742	2.09710693359375	4.549160603028986
0.0	620.0	4.054239749908447	2.09063720703125	4.5615374470852625
0.0	640.0	4.218966960906982	2.06085205078125	4.695401302597467
0.0	660.0	4.476111888885498	1.91448974609375	4.868351736442244
0.0	680.0	4.599792957305908	1.8446044921875	4.955871364621901
0.0	700.0	4.528161525726318	1.65655517578125	4.821661731548134
0.0	720.0	4.383937835693359	1.59857177734375	4.666298605377042
0.0	740.0	4.08309268951416	1.40240478515625	4.317219602081081
0.0	760.0	3.835045099258423	1.0611572265625	3.9791488502984986
0.0	780.0	0.446897029876709	-3.3404541015625	3.3702152097393356
0.0	800.0	-1.1594843864440918	-11.7830810546875	11.839991688499747
20.0	0.0	2.42987060546875	0.9586808681488037	2.612152401043173
20.0	20.0	2.2668514251708984	0.660675048828125	2.3611664286837932
20.0	40.0	2.3053855895996094	0.30730438232421875	2.3257770099752055
20.0	60.0	2.2205142974853516	0.12278366088867188	2.2239063767879457
20.0	80.0	2.2052555084228516	-0.12277984619140625	2.208670810252201
20.0	100.0	2.074249267578125	-0.28896331787109375	2.094280263747777
20.0	120.0	1.9488868713378906	-0.24674224853515625	1.964444393329925
20.0	140.0	1.8287982940673828	-0.17120361328125	1.8367944570866728
20.0	160.0	1.5839157104492188	0.335784912109375	1.6191171931049815
20.0	180.0	1.7932453155517578	0.4517669677734375	1.8492761164627443
20.0	200.0	2.3613662719726562	0.2504425048828125	2.37460988767882
20.0	220.0	2.189310073852539	0.716888427734375	2.303694341116389
20.0	240.0	2.0750789642333984	1.232269287109375	2.4133877234619807
20.0	260.0	1.9563121795654297	1.594390869140625	2.523735245130725
20.0	280.0	2.0874156951904297	1.689666748046875	2.6855684694274036
20.0	300.0	2.5386428833007812	0.28033447265625	2.5540742169117094
20.0	320.0	2.7591800689697266	-0.60235595703125	2.824164894614126
20.0	340.0	2.7675857543945312	-0.538787841796875	2.819543091778468
20.0	360.0	2.758787155151367	-0.2188720703125	2.7674557901782375
20.0	380.0	2.680776596069336	-0.066619873046875	2.6816042522187864
20.0	400.0	2.656034469604492	0.20660400390625	2.664057866893531
20.0	420.0	2.6681785583496094	0.2955322265625	2.6844955049643104
20.0	440.0	2.6304702758789062	0.012359619140625	2.630499312386861
20.0	460.0	2.634672164916992	-0.134735107421875	2.638115040281673
20.0	480.0	2.6699771881103516	-0.33013916015625	2.6903104003252736
20.0	500.0	2.7406997680664062	-0.148712158203125	2.744731412119715
20.0	520.0	3.3236007690429688	1.5819091796875	3.680863855776602
20.0	540.0	3.9243946075439453	2.0308837890625	4.418751181091424
20.0	560.0	4.126951217651367	2.25701904296875	4.703813486225584
20.0	580.0	3.994434356689453	2.248291015625	4.583701377799516
20.0	600.0	3.9269447326660156	2.2369384765625	4.519379236282249
20.0	620.0	3.6137256622314453	2.31793212890625	4.293229846640633
20.0	640.0	3.236797332763672	2.2508544921875	3.9424868951445697
20.0	660.0	3.248199462890625	2.1241455078125	3.881081536000367
20.0	680.0	3.2854480743408203	2.0380859375	3.8662596055910496
20.0	700.0	3.4279327392578125	1.7408447265625	3.8446408449783753
20.0	720.0	3.710256576538086	1.5423583984375	4.018068353447314
20.0	740.0	3.828336715698242	1.33294677734375	4.05375247394242
20.0	760.0	3.745695114135742	1.0279541015625	3.884188656975809
20.0	780.0	0.8498573303222656	-3.93853759765625	4.029185511993007
20.0	800.0	-1.1731414794921875	-13.88970947265625	13.93916389765548
40.0	0.0	2.6802597045898438	0.020882010459899902	2.6803410496444076
40.0	20.0	2.4787216186523438	0.008769989013671875	2.478737133195409
40.0	40.0	2.34912109375	-0.03177642822265625	2.349336002893538
40.0	60.0	2.0049095153808594	-0.0477447509765625	2.0054779295994574
40.0	80.0	1.926544189453125	-0.26496124267578125	1.9446791442384248
40.0	100.0	1.822906494140625	-0.384857177734375	1.8630896740720058
40.0	120.0	1.6023445129394531	-0.16213226318359375	1.6105262521648653
40.0	140.0	1.445404052734375	0.086151123046875	1.4479692302197564
40.0	160.0	1.3772926330566406	0.6180267333984375	1.5095999603428842
40.0	180.0	1.6006507873535156	0.7281646728515625	1.7584955882357092
40.0	200.0	2.037811279296875	0.71441650390625	2.1594132886233695
40.0	220.0	1.9676475524902344	1.158355712890625	2.283292545515611
40.0	240.0	1.9312667846679688	1.676513671875	2.557438070715604
40.0	260.0	1.8220787048339844	2.203704833984375	2.859420536041453
40.0	280.0	1.9621658325195312	2.48663330078125	3.1675605640399866
40.0	300.0	2.4507369995117188	1.03118896484375	2.658846088435964
40.0	320.0	2.930286407470703	-1.087646484375	3.1256284655699016
40.0	340.0	2.9214820861816406	-1.284637451171875	3.1914496644681085
40.0	360.0	2.7635116577148438	-0.821685791015625	2.883082416699671
40.0	380.0	2.6250877380371094	-0.747833251953125	2.729531132835743
40.0	400.0	2.5998611450195312	-0.60211181640625	2.6686731933375247
40.0	420.0	2.563140869140625	-0.6234130859375	2.6378656127212157
40.0	440.0	2.508441925048828	-0.76373291015625	2.6221305935056716
40.0	460.0	2.5086593627929688	-0.817138671875	2.6383872739994905
40.0	480.0	2.5514183044433594	-0.879364013671875	2.6987064369415465
40.0	500.0	2.6315536499023438	-0.631683349609375	2.706307164105373
40.0	520.0	3.289752960205078	1.60498046875	3.660387526512329
40.0	540.0	3.930095672607422	2.142333984375	4.4760749431232325
40.0	560.0	4.130760192871094	2.36944580078125	4.762084960796934
40.0	580.0	3.9934043884277344	2.3419189453125	4.629456010799487
40.0	600.0	3.9289474487304688	2.3416748046875	4.573846187378178
40.0	620.0	3.613147735595703	2.4212646484375	4.349409046872176
40.0	640.0	3.24713134765625	2.31298828125	3.986699985969815
40.0	660.0	3.261852264404297	2.19482421875	3.9315306874054774
40.0	680.0	3.2966995239257812	2.11663818359375	3.9177014882835985
40.0	700.0	3.406047821044922	1.85565185546875	3.878737625561888
40.0	720.0	3.676380157470703	1.68060302734375	4.042301027603126
40.0	740.0	3.818523406982422	1.41815185546875	4.07336171912612
40.0	760.0	3.7388267517089844	1.0487060546875	3.883118575118841
40.0	780.0	1.0567131042480469	-4.148193359375	4.280671761704276
40.0	800.0	-1.141204833984375	-13.7906494140625	13.83778738580311
60.0	0.0	2.6377105712890625	-0.43584144115448	2.6734761677856205
60.0	20.0	2.043750762939453	-0.061283111572265625	2.044669362214726
60.0	40.0	1.6165580749511719	0.07269287109375	1.6181916645433851
60.0	60.0	1.3923912048339844	0.07970428466796875	1.3946705848670744
60.0	80.0	1.2555580139160156	0.0376129150390625	1.2561212750711872
60.0	100.0	1.1792984008789062	-0.0380706787109375	1.179912748847582
60.0	120.0	1.2152252197265625	0.0595703125	1.2166844113371469
60.0	140.0	1.1057167053222656	0.38720703125	1.1715539754864752
60.0	160.0	1.0305633544921875	0.9967193603515625	1.4337050990080973
60.0	180.0	1.3683052062988281	1.0098876953125	1.7006270298710624
60.0	200.0	1.5975303649902344	1.2296142578125	2.0159500217221695
60.0	220.0	1.5910720825195312	1.8502960205078125	2.440308532804835
60.0	240.0	1.6974830627441406	2.3834075927734375	2.926103296466702
60.0	260.0	1.3994674682617188	3.529083251953125	3.796437513503799
60.0	280.0	1.6097221374511719	3.11773681640625	3.5087730357170934
60.0	300.0	1.9061431884765625	1.726226806640625	2.5716222201054895
60.0	320.0	2.6268768310546875	-0.4432373046875	2.664008482306045
60.0	340.0	2.47308349609375	-1.102264404296875	2.7076057312007653
60.0	360.0	2.162242889404297	-1.1748046875	2.460784502257647
60.0	380.0	2.153522491455078	-1.27685546875	2.503601208115955
60.0	400.0	2.239856719970703	-1.34478759765625	2.612548910318807
60.0	420.0	2.1874771118164062	-1.33648681640625	2.5634455572819097
60.0	440.0	2.164825439453125	-1.34747314453125	2.549931971354599
60.0	460.0	2.1475486755371094	-1.318756103515625	2.5201355071426033
60.0	480.0	2.2825164794921875	-1.2803955078125	2.6171156137205402
60.0	500.0	2.468067169189453	-0.972015380859375	2.6525778880662556
60.0	520.0	3.280620574951172	1.8221435546875	3.7526895009688928
60.0	540.0	3.8980331420898438	2.30706787109375	4.529594301774042
60.0	560.0	4.0832061767578125	2.51318359375	4.7946495656937556
60.0	580.0	3.943347930908203	2.43817138671875	4.63623474548173
60.0	600.0	3.8907546997070312	2.44757080078125	4.596582965435228
60.0	620.0	3.562347412109375	2.50115966796875	4.352713954446801
60.0	640.0	3.1982269287109375	2.40155029296875	3.9995123824273984
60.0	660.0	3.2326622009277344	2.2957763671875	3.9649330427440486
60.0	680.0	3.258495330810547	2.2298583984375	3.948425040189618
60.0	700.0	3.3816375732421875	1.98321533203125	3.9202826084310725
60.0	720.0	3.6481285095214844	1.82293701171875	4.078227675189007
60.0	740.0	3.7771873474121094	1.6124267578125	4.1069531658834215
60.0	760.0	3.001911163330078	-0.25384521484375	3.0126247734533442
60.0	780.0	0.8906974792480469	-1.9442138671875	2.138529766195224
60.0	800.0	0.7590751647949219	-1.91607666015625	2.060957271125233
80.0	0.0	1.6259841918945312	0.011725187301635742	1.6260264672840261
80.0	20.0	1.1570205688476562	0.259490966796875	1.185762269000718
80.0	40.0	0.9595794677734375	0.2634620666503906	0.9950904559566676
80.0	60.0	0.787445068359375	0.26100921630859375	0.8295755219879183
80.0	80.0	0.7943344116210938	0.1544036865234375	0.8092018635034506
80.0	100.0	0.9614639282226562	-0.06018829345703125	0.9633460001176165
80.0	120.0	0.9583587646484375	0.0482635498046875	0.9595732864238296
80.0	140.0	0.8152847290039062	0.5268707275390625	0.9707120854736042
80.0	160.0	0.69049072265625	1.292816162109375	1.4656572133638766
80.0	180.0	0.7097702026367188	1.6883697509765625	1.8314928764708938
80.0	200.0	0.477325439453125	2.6213226318359375	2.6644271270433357
80.0	220.0	0.583465576171875	3.174530029296875	3.227703980461219
80.0	240.0	1.078216552734375	3.7728729248046875	3.923916543622542
80.0	260.0	1.3222274780273438	4.068359375	4.2778304673982745
80.0	280.0	1.7753219604492188	3.3311767578125	3.774719414081457
80.0	300.0	2.5139083862304688	1.95941162109375	3.1873232147426025
80.0	320.0	3.4096145629882812	0.1585693359375	3.4132998260395215
80.0	340.0	2.6003494262695312	-0.77850341796875	2.7143847756884627
80.0	360.0	1.9444427490234375	-1.02874755859375	2.199813433803518
80.0	380.0	2.0615310668945312	-1.397064208984375	2.4903210121983155
80.0	400.0	2.1325531005859375	-1.5594482421875	2.641904908750574
80.0	420.0	1.9683303833007812	-1.593292236328125	2.532371348789209
80.0	440.0	1.78094482421875	-1.691192626953125	2.4559920538088402
80.0	460.0	1.523651123046875	-1.547332763671875	2.1715780958313347
80.0	480.0	1.3813629150390625	-1.549560546875	2.0758856884416264
80.0	500.0	1.5701522827148438	-1.28936767578125	2.0317104110242132
80.0	520.0	2.2265853881835938	-1.09454345703125	2.4810699043361524
80.0	540.0	3.1207199096679688	-0.638427734375	3.185354411461502
80.0	560.0	3.3133621215820312	0.43817138671875	3.3422092562964414
80.0	580.0	3.4409942626953125	1.1287841796875	3.621407908564684
80.0	600.0	3.4773025512695312	1.9078369140625	3.9662923144575606
80.0	620.0	3.2035980224609375	2.41943359375	4.014560898041238
80.0	640.0	2.82318115234375	2.20831298828125	3.5842709263057455
80.0	660.0	2.6576156616210938	2.202392578125	3.451587181728691
80.0	680.0	2.5602188110351562	2.26611328125	3.419062702530609
80.0	700.0	2.4647064208984375	2.19091796875	3.2977112194686806
80.0	720.0	2.6591033935546875	2.08148193359375	3.376891750928838
80.0	740.0	2.9244003295898438	1.5201416015625	3.295898629585896
80.0	760.0	1.7836074829101562	-1.446533203125	2.2964568275576562
80.0	780.0	0.8364791870117188	-1.61492919921875	1.8187066142710042
80.0	800.0	0.741424560546875	-1.625732421875	1.786817362384214
100.0	0.0	0.8294448852539062	0.271259069442749	0.872674223538665
100.0	20.0	0.623565673828125	0.3095283508300781	0.6961623011513274
100.0	40.0	0.5434951782226562	0.2779502868652344	0.6104452233572992
100.0	60.0	0.5597915649414062	0.15162277221679688	0.5799621205167242
100.0	80.0	0.8022308349609375	-0.08843231201171875	0.8070901971712089
100.0	100.0	1.007965087890625	-0.2773895263671875	1.045437022371299
100.0	120.0	1.045318603515625	-0.1894683837890625	1.062350813672911
100.0	140.0	0.8176345825195312	0.38348388671875	0.9030981131110879
100.0	160.0	0.6585617065429688	1.0615386962890625	1.2492269309632538
100.0	180.0	-0.4164581298828125	2.9228668212890625	2.9523868020531996
100.0	200.0	0.24639129638671875	3.1524200439453125	3.1620342826103727
100.0	220.0	1.1872024536132812	3.451385498046875	3.6498645895421475
100.0	240.0	1.591156005859375	4.16778564453125	4.461189820411493
100.0	260.0	1.3961334228515625	4.079193115234375	4.311496840515918
100.0	280.0	1.9200286865234375	3.36505126953125	3.8742844763448634
100.0	300.0	1.9770965576171875	2.528717041015625	3.209878606998176
100.0	320.0	2.2328262329101562	1.222869873046875	2.5457658401309105
100.0	340.0	1.59820556640625	-0.227264404296875	1.61428316659511
100.0	360.0	1.111907958984375	-0.794036865234375	1.3663212845462196
100.0	380.0	2.1703720092773438	-1.578704833984375	2.683807670363174
100.0	400.0	2.1773147583007812	-1.741363525390625	2.788018379472283
100.0	420.0	1.9622421264648438	-1.77337646484375	2.644855052537849
100.0	440.0	1.7612457275390625	-1.9146728515625	2.6015300577323868
100.0	460.0	1.3540573120117188	-1.754638671875	2.216354681239369
100.0	480.0	1.286224365234375	-1.660003662109375	2.09999649426829
100.0	500.0	1.4526443481445312	-1.328460693359375	1.9684977561575023
100.0	520.0	1.8553695678710938	-1.21636962890625	2.218547116359645
100.0	540.0	2.028594970703125	-1.11676025390625	2.3156750678510067
100.0	560.0	3.5555877685546875	0.4139404296875	3.57960208112935
100.0	580.0	0.884735107421875	-0.21875	0.911376855534963
100.0	600.0	0.6509323120117188	0.27117919921875	0.705160288806626
100.0	620.0	1.3198013305664062	0.1114501953125	1.3244986591914885
100.0	640.0	1.8172760009765625	-0.18621826171875	1.826792080320834
100.0	660.0	2.1208877563476562	0.61810302734375	2.2091211436761236
100.0	680.0	2.0316925048828125	0.51214599609375	2.0952489006587873
100.0	700.0	1.9446334838867188	0.5318603515625	2.016054270156829
100.0	720.0	2.1706161499023438	0.6317138671875	2.2606717763120456
100.0	740.0	0.5782546997070312	-1.98681640625	2.069255404699341
100.0	760.0	0.934814453125	-1.4818115234375	1.7520397977111015
100.0	780.0	0.8634796142578125	-1.490234375	1.7223227155996235
100.0	800.0	0.7718963623046875	-1.498779296875	1.6858716958536106
120.0	0.0	0.4409942626953125	0.42304563522338867	0.6111002775418636
120.0	20.0	0.33513641357421875	0.38155364990234375	0.5078381666015169
120.0	40.0	0.340972900390625	0.2950706481933594	0.4509203989908245
120.0	60.0	0.464019775390625	0.0532684326171875	0.46706731620512465
120.0	80.0	0.793121337890625	-0.3345794677734375	0.860804784415707
120.0	100.0	1.0748367309570312	-0.5442352294921875	1.2047680205063593
120.0	120.0	1.3632431030273438	-0.7629776000976562	1.5622312812776475
120.0	140.0	1.395782470703125	-0.4784393310546875	1.4755042863449015
120.0	160.0	-0.07140350341796875	1.8890838623046875	1.8904328338029774
120.0	180.0	-0.8894271850585938	3.3944854736328125	3.509075711384044
120.0	200.0	1.4661331176757812	3.2593994140625	3.573965704807011
120.0	220.0	3.204864501953125	3.4996337890625	4.745375973874694
120.0	240.0	2.879730224609375	4.15777587890625	5.057662150217569
120.0	260.0	1.472747802734375	3.88372802734375	4.153592358529458
120.0	280.0	1.6491470336914062	3.31219482421875	3.7000433095187737
120.0	300.0	1.8546218872070312	2.467071533203125	3.0864322922184098
120.0	320.0	1.9786605834960938	1.42523193359375	2.4385208158259553
120.0	340.0	0.9852676391601562	-0.258270263671875	1.018555766697812
120.0	360.0	0.387298583984375	-0.7974853515625	0.8865568673881367
120.0	380.0	2.0382919311523438	-1.89837646484375	2.7854025200809676
120.0	400.0	2.04229736328125	-1.915435791015625	2.7999772837594947
120.0	420.0	1.767547607421875	-1.92059326171875	2.61015383099584
120.0	440.0	1.621337890625	-2.10272216796875	2.6552169537052004
120.0	460.0	1.2181167602539062	-1.869415283203125	2.231260169205934
120.0	480.0	1.1850204467773438	-1.6385498046875	2.0221569972981377
120.0	500.0	1.3102340698242188	-1.2872314453125	1.8367574993802103
120.0	520.0	1.0749130249023438	-1.34466552734375	1.7215003315513338
120.0	540.0	0.5684967041015625	-1.3314208984375	1.4477120263956016
120.0	560.0	0.12958526611328125	-1.11785888671875	1.1253447613108318
120.0	580.0	-0.07848358154296875	-0.2117919921875	0.225866156222135
120.0	600.0	0.1246795654296875	0.3173828125	0.34099390567302795
120.0	620.0	0.3376007080078125	0.292724609375	0.4468354674610361
120.0	640.0	0.4446258544921875	0.29412841796875	0.5331075658248602
120.0	660.0	1.5442276000976562	-0.2781982421875	1.569086722542633
120.0	680.0	1.2402877807617188	-1.3917236328125	1.8641910978318859
120.0	700.0	1.1997604370117188	-1.1485595703125	1.6609076412537167
120.0	720.0	0.94757080078125	-1.41424560546875	1.7023457507453914
120.0	740.0	0.6010971069335938	-1.92938232421875	2.020849792778197
120.0	760.0	1.0122756958007812	-1.3875732421875	1.7175743322324324
120.0	780.0	0.918701171875	-1.38458251953125	1.6616499621147658
120.0	800.0	0.8356704711914062	-1.39031982421875	1.6221388195949578
140.0	0.0	0.1840362548828125	0.45063257217407227	0.486763862889915
140.0	20.0	0.1976470947265625	0.2603435516357422	0.32686868759819
140.0	40.0	0.141845703125	0.23015594482421875	0.27035525227550966
140.0	60.0	0.2579345703125	0.003383636474609375	0.2579567629624901
140.0	80.0	0.710205078125	-0.49175262451171875	0.8638355727270676
140.0	100.0	1.1443939208984375	-0.8171615600585938	1.4061971630702055
140.0	120.0	1.899749755859375	-1.5155792236328125	2.4302323999970032
140.0	140.0	0.106903076171875	0.9415435791015625	0.9475930450580513
140.0	160.0	-0.7606964111328125	2.24169921875	2.3672503917529935
140.0	180.0	-0.32720947265625	3.0709075927734375	3.0882907056087725
140.0	200.0	2.84625244140625	3.31890869140625	4.372220015290057
140.0	220.0	4.4285430908203125	3.6273040771484375	5.7244500849732285
140.0	240.0	4.4586029052734375	3.984588623046875	5.979639317034709
140.0	260.0	2.08551025390625	3.332183837890625	3.93100523386164
140.0	280.0	1.9607086181640625	2.87738037109375	3.4819098330224514
140.0	300.0	2.0262603759765625	2.174957275390625	2.9725696393906893
140.0	320.0	1.7591705322265625	1.3619384765625	2.2247600714224602
140.0	340.0	0.7288970947265625	-0.223785400390625	0.7624768062890934
140.0	360.0	0.2456817626953125	-0.628570556640625	0.6748781172897673
140.0	380.0	1.440155029296875	-2.086883544921875	2.5355728028346523
140.0	400.0	1.3883819580078125	-2.21697998046875	2.6158372837622808
140.0	420.0	1.210357666015625	-2.170806884765625	2.4854311920929595
140.0	440.0	1.1984100341796875	-2.348541259765625	2.6366328259437393
140.0	460.0	1.0594940185546875	-1.879608154296875	2.157650200809312
140.0	480.0	1.193115234375	-1.572845458984375	1.9741749670040598
140.0	500.0	0.8802032470703125	-1.28759765625	1.559700445769512
140.0	520.0	0.3623809814453125	-1.47430419921875	1.518187355877827
140.0	540.0	-0.428802490234375	-1.3912353515625	1.455818456768712
140.0	560.0	-1.26739501953125	-1.15716552734375	1.7161941012616715
140.0	580.0	-0.9464874267578125	-0.2244873046875	0.9727450842725878
140.0	600.0	-0.186981201171875	-0.53350830078125	0.565325637658663
140.0	620.0	0.1094818115234375	-0.63970947265625	0.6490103823981486
140.0	640.0	0.308502197265625	-0.6844482421875	0.7507616145963226
140.0	660.0	0.7346343994140625	-0.8795166015625	1.1459655986226243
140.0	680.0	0.656097412109375	-2.2890625	2.381233071978228
140.0	700.0	0.4575042724609375	-1.66534423828125	1.7270441775752492
140.0	720.0	0.4756011962890625	-1.65887451171875	1.7257059840951205
140.0	740.0	0.6113739013671875	-1.86334228515625	1.9610768773620915
140.0	760.0	1.0265045166015625	-1.2711181640625	1.6338460483206574
140.0	780.0	0.9357147216796875	-1.26123046875	1.5704344416980416
140.0	800.0	0.847076416015625	-1.2645263671875	1.5220267369143987
160.0	0.0	0.2798004150390625	0.07983064651489258	0.2909659849175112
160.0	20.0	0.136932373046875	0.022390365600585938	0.13875086760080615
160.0	40.0	0.11578369140625	-0.01781463623046875	0.11714616707208846
160.0	60.0	0.3883056640625	-0.3785820007324219	0.5423150560528286
160.0	80.0	0.6699066162109375	-0.7084732055664062	0.9750431567108852
160.0	100.0	1.067474365234375	-0.9294662475585938	1.4154183218339322
160.0	120.0	0.993377685546875	-0.7248153686523438	1.2296977452923539
160.0	140.0	-0.24395751953125	1.032470703125	1.0609010435225672
160.0	160.0	-0.5074310302734375	1.82830810546875	1.897418451213936
160.0	180.0	1.7269744873046875	2.77459716796875	3.2681539627596337
160.0	200.0	3.582611083984375	3.41217041015625	4.947525551933367
160.0	220.0	4.84075927734375	3.661224365234375	6.069391586788204
160.0	240.0	4.5584869384765625	3.9602203369140625	6.038472346973956
160.0	260.0	1.8554840087890625	3.092437744140625	3.6063821356391905
160.0	280.0	1.4521331787109375	2.684967041015625	3.052497138418533
160.0	300.0	1.272705078125	2.069610595703125	2.429622652539239
160.0	320.0	1.0333709716796875	1.232391357421875	1.6083047046372627
160.0	340.0	0.6636505126953125	-0.216156005859375	0.6979652010450301
160.0	360.0	-0.1997833251953125	-0.675140380859375	0.7040794776820568
160.0	380.0	0.4207305908203125	-2.389984130859375	2.4267340966433983
160.0	400.0	0.49896240234375	-2.510955810546875	2.5600512810238314
160.0	420.0	0.4899749755859375	-2.43829345703125	2.487036481296936
160.0	440.0	1.004058837890625	-2.550567626953125	2.7410817882010687
160.0	460.0	1.0599517822265625	-1.82464599609375	2.110173166284279
160.0	480.0	0.9037628173828125	-1.605926513671875	1.8427661808808034
160.0	500.0	0.493560791015625	-1.557830810546875	1.6341478172788113
160.0	520.0	0.0091552734375	-1.76324462890625	1.7632683971529843
160.0	540.0	-0.8744354248046875	-1.70355224609375	1.9148701176122664
160.0	560.0	-1.607391357421875	-1.43353271484375	2.15376949101844
160.0	580.0	-1.2826995849609375	-0.15533447265625	1.2920708276462078
160.0	600.0	-0.574462890625	-0.77081298828125	0.9613325520382118
160.0	620.0	-0.2073822021484375	-1.02947998046875	1.0501601820455169
160.0	640.0	-0.0205230712890625	-1.08050537109375	1.0807002606724856
160.0	660.0	0.110137939453125	-1.255126953125	1.2599500125670964
160.0	680.0	-0.149261474609375	-3.3004150390625	3.303788494724275
160.0	700.0	-0.236480712890625	-2.30780029296875	2.3198847643354847
160.0	720.0	0.1502532958984375	-2.0465087890625	2.0520171238657836
160.0	740.0	0.494476318359375	-1.9163818359375	1.9791478394827975
160.0	760.0	1.146270751953125	-1.1531982421875	1.625977497558783
160.0	780.0	1.2037811279296875	-1.11688232421875	1.6421069179904053
160.0	800.0	1.21026611328125	-1.10052490234375	1.63581757101323
180.0	0.0	0.339874267578125	-0.38255512714385986	0.5117254567302878
180.0	20.0	0.0063629150390625	-0.19711875915527344	0.1972214285991992
180.0	40.0	0.101593017578125	-0.3022613525390625	0.3188778237183838
180.0	60.0	0.3083038330078125	-0.5577316284179688	0.6372721732392435
180.0	80.0	0.26214599609375	-0.5932540893554688	0.6485915030317394
180.0	100.0	0.800384521484375	-1.0397796630859375	1.3121574333893313
180.0	120.0	-0.0149078369140625	-0.27667236328125	0.2770737089748651
180.0	140.0	-0.573272705078125	0.936309814453125	1.0978696020151193
180.0	160.0	0.4434051513671875	1.7834930419921875	1.8377855041036495
180.0	180.0	2.21246337890625	2.6707763671875	3.4681465664715674
180.0	200.0	3.055267333984375	3.394073486328125	4.566661068297881
180.0	220.0	3.693267822265625	3.6025543212890625	5.159324068598635
180.0	240.0	2.98681640625	3.847747802734375	4.8709583654647854
180.0	260.0	1.4560394287109375	2.9091796875	3.253210302474076
180.0	280.0	1.0316162109375	2.43585205078125	2.6452990794925753
180.0	300.0	0.638153076171875	1.668243408203125	1.7861342104222755
180.0	320.0	0.357177734375	0.9207763671875	0.9876259678158872
180.0	340.0	0.0059661865234375	-0.303680419921875	0.3037390209136106
180.0	360.0	-0.7278594970703125	-0.71356201171875	1.0192890620641222
180.0	380.0	-0.579193115234375	-2.309234619140625	2.3807623129939803
180.0	400.0	-0.5501251220703125	-2.46820068359375	2.5287649682059286
180.0	420.0	-0.6497039794921875	-2.2393798828125	2.3317241518913234
180.0	440.0	-0.723175048828125	-2.223480224609375	2.338128837441709
180.0	460.0	-1.25433349609375	-1.153564453125	1.7041312939255444
180.0	480.0	-1.4172210693359375	-0.860260009765625	1.6578790196427637
180.0	500.0	-1.5224609375	-1.132171630859375	1.897287513250471
180.0	520.0	-1.5195465087890625	-1.29705810546875	1.9978441684313648
180.0	540.0	-1.6518402099609375	-1.4610595703125	2.205282554967853
180.0	560.0	-1.4178314208984375	-1.73492431640625	2.2405821390309653
180.0	580.0	-1.8035430908203125	-0.65576171875	1.9190599553488787
180.0	600.0	-1.3717803955078125	-1.0093994140625	1.703134941984718
180.0	620.0	-1.0875396728515625	-1.3160400390625	1.7072503988699812
180.0	640.0	-1.0654144287109375	-1.34893798828125	1.7189361829729803
180.0	660.0	-0.943511962890625	-1.43682861328125	1.7189215479658866
180.0	680.0	-1.3138580322265625	-3.384765625	3.6308210180381923
180.0	700.0	-0.9656982421875	-2.61578369140625	2.78835030352912
180.0	720.0	-0.0933380126953125	-2.3865966796875	2.388421172261984
180.0	740.0	0.3147735595703125	-2.00531005859375	2.0298647306906523
180.0	760.0	1.007476806640625	-1.089111328125	1.4836350632716229
180.0	780.0	1.0875091552734375	-1.0438232421875	1.507396140281104
180.0	800.0	1.112274169921875	-1.00982666015625	1.5022994750174554
200.0	0.0	-0.1144256591796875	-0.35096514225006104	0.36914734531527055
200.0	20.0	-0.1656036376953125	-0.31009483337402344	0.35154426535385797
200.0	40.0	-0.1880950927734375	-0.3733634948730469	0.4180670559004426
200.0	60.0	-0.1533660888671875	-0.4683570861816406	0.49282808096837866
200.0	80.0	-0.269378662109375	-0.4147186279296875	0.49452644413794433
200.0	100.0	-0.1679534912109375	-0.730438232421875	0.7494987568992597
200.0	120.0	-2.0998382568359375	-0.25870513916015625	2.1157147855747627
200.0	140.0	-0.321563720703125	1.0294189453125	1.0784741960013402
200.0	160.0	0.933135986328125	1.6562347412109375	1.9010145414947839
200.0	180.0	1.8109130859375	2.1923828125	2.843580243524893
200.0	200.0	2.2801361083984375	3.0285491943359375	3.790927445274471
200.0	220.0	2.156768798828125	3.128509521484375	3.799897824628566
200.0	240.0	1.43743896484375	3.3610992431640625	3.6555736759158752
200.0	260.0	0.7205047607421875	2.554412841796875	2.6540821533232433
200.0	280.0	0.39593505859375	2.0364990234375	2.074630772712467
200.0	300.0	-0.097869873046875	1.06317138671875	1.067666572291032
200.0	320.0	-0.1931915283203125	0.502044677734375	0.5379329187325782
200.0	340.0	-0.09930419921875	-0.42584228515625	0.43726762492731397
200.0	360.0	-0.7003631591796875	-0.870330810546875	1.1171321651995043
200.0	380.0	-0.8843231201171875	-2.43670654296875	2.592212598789018
200.0	400.0	-1.0365447998046875	-2.407470703125	2.6211334014901495
200.0	420.0	-1.721221923828125	-1.94244384765625	2.5953213697660273
200.0	440.0	-1.55316162109375	-1.725555419921875	2.321605592787096
200.0	460.0	-1.7844085693359375	-0.85736083984375	1.979692287204531
200.0	480.0	-1.750335693359375	-0.991058349609375	2.011435231812922
200.0	500.0	-1.645233154296875	-1.304412841796875	2.099591625493454
200.0	520.0	-1.69775390625	-1.434814453125	2.2228497117627017
200.0	540.0	-1.9004669189453125	-1.62841796875	2.502702457535327
200.0	560.0	-1.741485595703125	-1.7803955078125	2.4904979912219156
200.0	580.0	-1.7027130126953125	-0.951904296875	1.9507315022860106
200.0	600.0	-1.11590576171875	-1.26055908203125	1.6835245374893029
200.0	620.0	-0.858551025390625	-1.57232666015625	1.7914577833254686
200.0	640.0	-0.83306884765625	-1.61297607421875	1.8154050569879556
200.0	660.0	-0.7126617431640625	-1.70953369140625	1.8521317993659954
200.0	680.0	-0.9777984619140625	-3.26593017578125	3.409162616420644
200.0	700.0	-0.7602386474609375	-2.79986572265625	2.901242986376467
200.0	720.0	-0.4748687744140625	-2.5218505859375	2.5661704406969594
200.0	740.0	-0.31671142578125	-2.30743408203125	2.3290680904902263
200.0	760.0	0.384979248046875	-1.138916015625	1.202222405411687
200.0	780.0	0.512725830078125	-1.0733642578125	1.1895371397222876
200.0	800.0	0.5314178466796875	-1.0224609375	1.1523156236392245
220.0	0.0	-0.3932647705078125	-0.35751378536224365	0.531482160045474
220.0	20.0	-0.4591522216796875	-0.37636756896972656	0.5936946265931458
220.0	40.0	-0.5528106689453125	-0.4261436462402344	0.697995732745327
220.0	60.0	-0.6776123046875	-0.40341949462890625	0.7886099949344717
220.0	80.0	-1.0592041015625	-0.30788421630859375	1.103043978914159
220.0	100.0	-2.21661376953125	-0.30522918701171875	2.237530214294183
220.0	120.0	-2.7496337890625	0.1477813720703125	2.7536022421339625
220.0	140.0	-0.253326416015625	0.938079833984375	0.9716831005937451
220.0	160.0	0.821136474609375	1.420562744140625	1.640811878301183
220.0	180.0	1.290008544921875	1.8365325927734375	2.2443203894031214
220.0	200.0	1.3865509033203125	2.44732666015625	2.8128155270137998
220.0	220.0	1.1582183837890625	2.517852783203125	2.7714711729387824
220.0	240.0	0.3889007568359375	2.5766448974609375	2.6058286064664826
220.0	260.0	-0.0239410400390625	1.965240478515625	1.9653863009074004
220.0	280.0	-0.07232666015625	1.57305908203125	1.5747209344294488
220.0	300.0	-0.531951904296875	0.58868408203125	0.7934240839059822
220.0	320.0	-0.774871826171875	0.0242919921875	0.7752525058839694
220.0	340.0	-0.731353759765625	-0.723236083984375	1.0285663591136789
220.0	360.0	-1.372833251953125	-1.281097412109375	1.8777331325248352
220.0	380.0	-1.632537841796875	-2.565948486328125	3.041261488163817
220.0	400.0	-1.86773681640625	-2.33880615234375	2.9930678297693705
220.0	420.0	-2.0555572509765625	-1.806854248046875	2.7367933582437973
220.0	440.0	-1.8408203125	-1.406951904296875	2.3169231933573458
220.0	460.0	-1.868377685546875	-0.933135986328125	2.0884391168597807
220.0	480.0	-1.847747802734375	-1.0548095703125	2.127626652430485
220.0	500.0	-1.81646728515625	-1.294525146484375	2.2305489801668354
220.0	520.0	-1.86785888671875	-1.384521484375	2.325036894629881
220.0	540.0	-2.0904693603515625	-1.6197509765625	2.644552017382877
220.0	560.0	-1.867034912109375	-1.66259765625	2.5000100659003865
220.0	580.0	-0.9456329345703125	-0.8343505859375	1.2610957724131464
220.0	600.0	-0.8136444091796875	-1.59918212890625	1.7942688499783104
220.0	620.0	-0.85919189453125	-1.92169189453125	2.105020296608872
220.0	640.0	-0.916412353515625	-1.9796142578125	2.1814408567299233
220.0	660.0	-1.058746337890625	-2.10943603515625	2.3602254541489316
220.0	680.0	-0.96148681640625	-3.1871337890625	3.329005660479855
220.0	700.0	-0.8188629150390625	-2.95465087890625	3.0660232043883404
220.0	720.0	-0.7774658203125	-2.763916015625	2.8711817851161157
220.0	740.0	-0.741363525390625	-2.661376953125	2.7627064924462252
220.0	760.0	-0.89739990234375	-2.15496826171875	2.3343553272245643
220.0	780.0	-0.7080078125	-2.0257568359375	2.1459184096578663
220.0	800.0	-0.619873046875	-1.79046630859375	1.8947327506673404
240.0	0.0	-0.9615936279296875	-0.1894606351852417	0.9800804240264028
240.0	20.0	-1.041412353515625	-0.24558448791503906	1.0699773038524907
240.0	40.0	-1.1278228759765625	-0.2927207946777344	1.1651909299392993
240.0	60.0	-1.3941497802734375	-0.2600898742675781	1.4182032127071913
240.0	80.0	-2.0699615478515625	-0.19506072998046875	2.079131909707643
240.0	100.0	-3.1907501220703125	-0.105499267578125	3.1924937645908154
240.0	120.0	-2.0343170166015625	0.3147430419921875	2.0585210483541765
240.0	140.0	-0.4279022216796875	0.8130950927734375	0.9188165982450781
240.0	160.0	0.41864013671875	1.0758514404296875	1.1544331448579113
240.0	180.0	0.7185516357421875	1.5352783203125	1.6951094283406438
240.0	200.0	0.6271820068359375	1.9392852783203125	2.038181704463232
240.0	220.0	0.105621337890625	2.0876617431640625	2.0903318925205676
240.0	240.0	-0.5509033203125	1.7608184814453125	1.8449867731045426
240.0	260.0	-0.8643646240234375	1.15216064453125	1.4403473032813454
240.0	280.0	-1.209381103515625	0.3798828125	1.2676409605142858
240.0	300.0	-1.6767425537109375	-0.493072509765625	1.7477374205845821
240.0	320.0	-2.0914154052734375	-0.9140625	2.2824391889645836
240.0	340.0	-2.251922607421875	-1.234771728515625	2.56823220355154
240.0	360.0	-2.4389190673828125	-1.51141357421875	2.869267713124055
240.0	380.0	-2.570648193359375	-2.302001953125	3.4507166105336924
240.0	400.0	-2.7126922607421875	-2.159088134765625	3.467039208774003
240.0	420.0	-2.389984130859375	-1.757537841796875	2.9666417733032175
240.0	440.0	-2.1686859130859375	-1.5377197265625	2.658529771711582
240.0	460.0	-2.093048095703125	-1.30523681640625	2.4666766058461738
240.0	480.0	-2.0732879638671875	-1.267547607421875	2.4300617107796807
240.0	500.0	-2.0464630126953125	-1.41326904296875	2.4870344288215596
240.0	520.0	-2.051422119140625	-1.34478759765625	2.4529138577841416
240.0	540.0	-2.16064453125	-1.53326416015625	2.6493930956428837
240.0	560.0	-1.6350250244140625	-1.38140869140625	2.140466491948177
240.0	580.0	-0.745147705078125	-0.9622802734375	1.217057281737448
240.0	600.0	-1.0092620849609375	-1.89434814453125	2.1464307230443493
240.0	620.0	-1.20751953125	-2.12835693359375	2.4470403869014525
240.0	640.0	-1.3371124267578125	-2.20184326171875	2.576040254143252
240.0	660.0	-1.3504791259765625	-2.28350830078125	2.6529613697593284
240.0	680.0	-0.887847900390625	-2.81964111328125	2.956120752258603
240.0	700.0	-0.874053955078125	-3.1341552734375	3.2537516184250763
240.0	720.0	-0.942413330078125	-2.9639892578125	3.1102050101459287
240.0	740.0	-1.037017822265625	-2.98675537109375	3.1616631083108624
240.0	760.0	-1.2822265625	-2.97027587890625	3.2352192745458326
240.0	780.0	-1.260223388671875	-2.7607421875	3.0347751836335273
240.0	800.0	-1.1192474365234375	-2.7325439453125	2.9528818529071374
260.0	0.0	-1.3426513671875	-0.14913010597229004	1.3509080214129197
260.0	20.0	-1.323974609375	-0.2789173126220703	1.3530349712960126
260.0	40.0	-1.43365478515625	-0.3052825927734375	1.465797907097662
260.0	60.0	-1.53814697265625	-0.3580780029296875	1.5792770389243618
260.0	80.0	-2.250244140625	-0.19136810302734375	2.2583667645609355
260.0	100.0	-2.57318115234375	0.049407958984375	2.573655452695273
260.0	120.0	-1.513031005859375	0.29156494140625	1.5408675931919207
260.0	140.0	-0.7852783203125	0.5800018310546875	0.976250052179057
260.0	160.0	-0.150177001953125	0.786102294921875	0.8003186552849231
260.0	180.0	0.34222412109375	1.23828125	1.2847014451458953
260.0	200.0	0.28338623046875	1.53118896484375	1.557192153100754
260.0	220.0	-0.1417236328125	1.6600189208984375	1.6660577438487494
260.0	240.0	-0.677978515625	1.23614501953125	1.409861474387109
260.0	260.0	-1.22491455078125	0.523956298828125	1.3322709408364721
260.0	280.0	-1.75323486328125	-0.11517333984375	1.7570137688804797
260.0	300.0	-1.933868408203125	-0.622344970703125	2.0315413564103393
260.0	320.0	-2.313507080078125	-0.966888427734375	2.507426617322681
260.0	340.0	-2.37286376953125	-1.246826171875	2.680495844359122
260.0	360.0	-2.455322265625	-1.549102783203125	2.9031580840528735
260.0	380.0	-2.58966064453125	-1.93560791015625	3.2330976223574592
260.0	400.0	-2.6800537109375	-1.957366943359375	3.318730667659834
260.0	420.0	-2.65234375	-1.98297119140625	3.3116615337487594
260.0	440.0	-2.7061767578125	-1.899200439453125	3.3061087328978638
260.0	460.0	-2.78656005859375	-1.80303955078125	3.3190162069250966
260.0	480.0	-2.778289794921875	-1.687042236328125	3.2503854681748185
260.0	500.0	-2.74798583984375	-1.719085693359375	3.2414012089055935
260.0	520.0	-2.287078857421875	-1.3861083984375	2.6743272410617815
260.0	540.0	-2.1746826171875	-1.53326416015625	2.6608538987169372
260.0	560.0	-2.0885009765625	-1.507080078125	2.5754857194292056
260.0	580.0	-0.764556884765625	-1.17041015625	1.3980011315788219
260.0	600.0	-1.0230712890625	-1.84503173828125	2.1096959443884646
260.0	620.0	-1.3074951171875	-2.08160400390625	2.4581738568595357
260.0	640.0	-1.5269775390625	-2.19073486328125	2.670389418417712
260.0	660.0	-1.605072021484375	-2.22833251953125	2.7462195854942895
260.0	680.0	-1.42681884765625	-2.6514892578125	3.0110143321349687
260.0	700.0	-1.256500244140625	-3.20159912109375	3.439335661972196
260.0	720.0	-1.257904052734375	-3.0682373046875	3.3160824422443995
260.0	740.0	-1.351806640625	-3.187744140625	3.4625270973274516
260.0	760.0	-1.518798828125	-3.2896728515625	3.623354433480283
260.0	780.0	-1.63311767578125	-2.9962158203125	3.4123866405845718
260.0	800.0	-1.742645263671875	-3.0035400390625	3.472472502590853
280.0	0.0	-1.426025390625	-0.1154104471206665	1.430687941520364
280.0	20.0	-1.447540283203125	-0.23751258850097656	1.4668964180173791
280.0	40.0	-1.623504638671875	-0.1997528076171875	1.6357470757852648
280.0	60.0	-1.602142333984375	-0.2770271301269531	1.6259163844341062
280.0	80.0	-2.857208251953125	-0.0516204833984375	2.8576745212384354
280.0	100.0	-2.236663818359375	0.1917877197265625	2.2448713918164342
280.0	120.0	-1.5831298828125	0.2908172607421875	1.6096194907491366
280.0	140.0	-1.299957275390625	0.4072418212890625	1.3622535809634893
280.0	160.0	-0.808807373046875	0.5276336669921875	0.9656949069134668
280.0	180.0	-0.348052978515625	0.7675018310546875	0.8427336094673668
280.0	200.0	-0.15606689453125	1.08087158203125	1.0920806986717444
280.0	220.0	-0.08587646484375	1.0788726806640625	1.0822850956644094
280.0	240.0	-0.338287353515625	0.570953369140625	0.663646052713068
280.0	260.0	-0.890777587890625	0.098724365234375	0.8962316728274952
280.0	280.0	-1.34423828125	-0.440765380859375	1.4146556746226497
280.0	300.0	-1.74505615234375	-0.6641845703125	1.8671802586450976
280.0	320.0	-2.028045654296875	-0.878509521484375	2.2101466365947635
280.0	340.0	-2.089508056640625	-1.09661865234375	2.3597915983057285
280.0	360.0	-2.154937744140625	-1.424713134765625	2.5833242532627567
280.0	380.0	-2.268707275390625	-1.71337890625	2.8430089654787936
280.0	400.0	-2.44720458984375	-1.835540771484375	3.0590881367384255
280.0	420.0	-2.617034912109375	-1.954620361328125	3.266406663004136
280.0	440.0	-2.80816650390625	-1.916351318359375	3.3997355028058824
280.0	460.0	-2.962677001953125	-1.834564208984375	3.484692361570591
280.0	480.0	-3.00482177734375	-1.821746826171875	3.513931617471597
280.0	500.0	-2.87652587890625	-1.898529052734375	3.446565492790447
280.0	520.0	-2.51605224609375	-1.9158935546875	3.162462176527414
280.0	540.0	-2.32244873046875	-2.1097412109375	3.1376386157083065
280.0	560.0	-2.326751708984375	-2.13409423828125	3.1572348238810077
280.0	580.0	-0.71380615234375	-1.50146484375	1.662502902295512
280.0	600.0	-1.395172119140625	-1.77960205078125	2.2613024346982367
280.0	620.0	-1.81634521484375	-2.06500244140625	2.7501536361628167
280.0	640.0	-1.997344970703125	-2.189208984375	2.963447807750507
280.0	660.0	-1.9898681640625	-2.17926025390625	2.951059227566434
280.0	680.0	-1.764190673828125	-2.5760498046875	3.122242996605588
280.0	700.0	-1.6109619140625	-3.26727294921875	3.64283829084637
280.0	720.0	-1.639251708984375	-3.0885009765625	3.496567523677429
280.0	740.0	-1.626220703125	-3.24310302734375	3.627989942273623
280.0	760.0	-1.66839599609375	-3.33050537109375	3.725024996784045
280.0	780.0	-1.6624755859375	-2.9847412109375	3.416504817808236
280.0	800.0	-1.45306396484375	-2.991943359375	3.326126869443738
300.0	0.0	-0.127655029296875	-0.9732557535171509	0.9815918542138699
300.0	20.0	-0.367279052734375	-0.9792900085449219	1.0458980941819203
300.0	40.0	-1.0206298828125	-0.532623291015625	1.1512484214200567
300.0	60.0	-1.998687744140625	-0.24808502197265625	2.0140255402315814
300.0	80.0	-2.84674072265625	0.02684783935546875	2.8468673219009495
300.0	100.0	-2.04931640625	0.26656341552734375	2.066580215579114
300.0	120.0	-1.49249267578125	0.284149169921875	1.5193008714629128
300.0	140.0	-1.376861572265625	0.338653564453125	1.4178977487458593
300.0	160.0	-1.256439208984375	0.468841552734375	1.3410637149083042
300.0	180.0	-1.169036865234375	0.51617431640625	1.2779214049363419
300.0	200.0	-1.12762451171875	0.6543426513671875	1.303725946979345
300.0	220.0	-1.032806396484375	0.745330810546875	1.273658929921783
300.0	240.0	-0.894500732421875	0.3173675537109375	0.9491331436904601
300.0	260.0	-0.71478271484375	-0.053985595703125	0.7168185083986203
300.0	280.0	-0.64501953125	-0.440704345703125	0.7811981285279613
300.0	300.0	-0.8470458984375	-0.63055419921875	1.055976018767562
300.0	320.0	-1.149169921875	-0.786773681640625	1.3926967851849652
300.0	340.0	-1.389495849609375	-0.982574462890625	1.7018082416084601
300.0	360.0	-1.699920654296875	-1.262664794921875	2.1175581728113673
300.0	380.0	-1.980743408203125	-1.553863525390625	2.517505969144763
300.0	400.0	-2.26422119140625	-1.674835205078125	2.816339924047206
300.0	420.0	-2.50091552734375	-1.83343505859375	3.1009776827622826
300.0	440.0	-2.68670654296875	-1.819549560546875	3.2448655829352036
300.0	460.0	-2.876007080078125	-1.73828125	3.3605116319931203
300.0	480.0	-2.946929931640625	-1.733428955078125	3.418943106327255
300.0	500.0	-2.49505615234375	-1.891082763671875	3.1307346138574657
300.0	520.0	-1.972930908203125	-1.98358154296875	2.7976869206809925
300.0	540.0	-1.8409423828125	-2.17755126953125	2.851455485935652
300.0	560.0	-1.975341796875	-2.18743896484375	2.947348713572598
300.0	580.0	-1.6148681640625	-1.9432373046875	2.526652015935659
300.0	600.0	-2.197265625	-1.84014892578125	2.8660293606068534
300.0	620.0	-2.253570556640625	-2.09429931640625	3.076470360731145
300.0	640.0	-2.317626953125	-2.19268798828125	3.190497658329237
300.0	660.0	-2.23077392578125	-2.16656494140625	3.1097195939949565
300.0	680.0	-1.927947998046875	-2.52435302734375	3.176372410444422
300.0	700.0	-1.907318115234375	-3.28985595703125	3.8027640750794953
300.0	720.0	-1.85968017578125	-3.04180908203125	3.5652507412132426
300.0	740.0	-1.864990234375	-3.16650390625	3.67490619779752
300.0	760.0	-1.845001220703125	-3.272705078125	3.7569439751986167
300.0	780.0	-1.86328125	-2.85260009765625	3.4072194431456877
300.0	800.0	-1.597137451171875	-3.07794189453125	3.4676468020902034
320.0	0.0	1.40045166015625	-2.2443671226501465	2.6454581141396463
320.0	20.0	0.37432861328125	-1.587045669555664	1.630593716404074
320.0	40.0	-1.176910400390625	-0.3492012023925781	1.2276235458397022
320.0	60.0	-3.014434814453125	-0.14744949340820312	3.0180388671608225
320.0	80.0	-2.3074951171875	0.1303863525390625	2.3111759597167403
320.0	100.0	-1.85870361328125	0.30571746826171875	1.8836778632306346
320.0	120.0	-1.579742431640625	0.28481292724609375	1.605211685059738
320.0	140.0	-1.471649169921875	0.260772705078125	1.4945747499022946
320.0	160.0	-1.514617919921875	0.3158416748046875	1.547198567376501
320.0	180.0	-1.420654296875	0.28839111328125	1.449630320270999
320.0	200.0	-1.274444580078125	0.3844146728515625	1.331158754016245
320.0	220.0	-1.11407470703125	0.4703216552734375	1.2092828090508487
320.0	240.0	-0.6910400390625	0.400360107421875	0.7986391871191626
320.0	260.0	-0.3118896484375	0.0404052734375	0.31449600780300296
320.0	280.0	0.08935546875	-0.321441650390625	0.33363023604191067
320.0	300.0	0.062957763671875	-0.495880126953125	0.49986076092609133
320.0	320.0	-0.101409912109375	-0.68408203125	0.6915578036239322
320.0	340.0	-0.502899169921875	-0.919525146484375	1.048062054520257
320.0	360.0	-0.990814208984375	-1.29217529296875	1.6283211552037908
320.0	380.0	-1.431549072265625	-1.561798095703125	2.1186188987277723
320.0	400.0	-1.9705810546875	-1.64154052734375	2.5647309792657196
320.0	420.0	-2.2855224609375	-1.761077880859375	2.8853090340381136
320.0	440.0	-2.35467529296875	-1.77056884765625	2.946083803901079
320.0	460.0	-2.488800048828125	-1.743865966796875	3.0389462307186808
320.0	480.0	-2.418975830078125	-1.722747802734375	2.9697313107970342
320.0	500.0	-1.98345947265625	-1.71319580078125	2.6209065857989517
320.0	520.0	-1.87677001953125	-1.77264404296875	2.5815756059592605
320.0	540.0	-1.930694580078125	-1.87518310546875	2.6914481679160147
320.0	560.0	-2.114410400390625	-1.89422607421875	2.838806749592198
320.0	580.0	-2.4813232421875	-1.8831787109375	3.115016386722245
320.0	600.0	-3.0465087890625	-1.8707275390625	3.575029695994412
320.0	620.0	-2.716705322265625	-2.17803955078125	3.4820028852362777
320.0	640.0	-2.63690185546875	-2.26849365234375	3.4784069408420892
320.0	660.0	-2.35791015625	-2.2213134765625	3.2394403631036455
320.0	680.0	-2.13543701171875	-2.54327392578125	3.32089347805332
320.0	700.0	-1.777374267578125	-3.28759765625	3.7372928218737917
320.0	720.0	-1.74053955078125	-3.03009033203125	3.4944134483634084
320.0	740.0	-1.8486328125	-3.13311767578125	3.637838595339898
320.0	760.0	-1.749237060546875	-3.20556640625	3.651778509010262
320.0	780.0	-1.7452392578125	-2.8216552734375	3.317770116980316
320.0	800.0	-1.629486083984375	-3.01495361328125	3.4271227273233738
340.0	0.0	3.0196533203125	-3.8461809158325195	4.889929837143738
340.0	20.0	2.17279052734375	-2.715822219848633	3.4780323468217325
340.0	40.0	-0.270416259765625	-0.16530227661132812	0.31693815831880834
340.0	60.0	-2.709747314453125	0.05108642578125	2.7102288337122062
340.0	80.0	-2.2142333984375	0.23954010009765625	2.2271526670416817
340.0	100.0	-1.90643310546875	0.36843109130859375	1.9417076645751965
340.0	120.0	-1.73419189453125	0.3217010498046875	1.7637780734841115
340.0	140.0	-1.760101318359375	0.25885009765625	1.7790334521720101
340.0	160.0	-1.7752685546875	0.3061676025390625	1.8014763506931648
340.0	180.0	-1.65594482421875	0.2754364013671875	1.6786954673361614
340.0	200.0	-1.401641845703125	0.3848876953125	1.4535261957147627
340.0	220.0	-1.133209228515625	0.48333740234375	1.2319814122369632
340.0	240.0	-0.62860107421875	0.5953521728515625	0.8657849156852083
340.0	260.0	-0.253204345703125	0.17156982421875	0.3058572301996479
340.0	280.0	0.28118896484375	-0.16290283203125	0.32496856253136447
340.0	300.0	0.330810546875	-0.39849853515625	0.5179157271655433
340.0	320.0	0.070770263671875	-0.605194091796875	0.609317912887871
340.0	340.0	-0.23602294921875	-0.8760986328125	0.907334363382016
340.0	360.0	-0.665191650390625	-1.24310302734375	1.4098883176835673
340.0	380.0	-1.224609375	-1.5435791015625	1.9703564561059466
340.0	400.0	-1.64019775390625	-1.657501220703125	2.3318574074225586
340.0	420.0	-2.085662841796875	-1.54833984375	2.597565352670841
340.0	440.0	-2.157958984375	-1.43145751953125	2.5895670696985897
340.0	460.0	-2.0069580078125	-1.46856689453125	2.4868794037580266
340.0	480.0	-1.883392333984375	-1.423187255859375	2.360641575705988
340.0	500.0	-1.789337158203125	-1.60357666015625	2.4027454236194705
340.0	520.0	-1.775604248046875	-1.717529296875	2.47035975746571
340.0	540.0	-2.072174072265625	-1.71759033203125	2.6914720757342296
340.0	560.0	-2.36767578125	-1.699951171875	2.9147422856707217
340.0	580.0	-2.754638671875	-1.654296875	3.2132121565847513
340.0	600.0	-3.28302001953125	-1.76068115234375	3.7253481137823194
340.0	620.0	-2.929473876953125	-2.23919677734375	3.687250927644796
340.0	640.0	-2.78375244140625	-2.34417724609375	3.6392917739773125
340.0	660.0	-2.480194091796875	-2.3353271484375	3.406628189752053
340.0	680.0	-1.957122802734375	-2.56011962890625	3.222505574749861
340.0	700.0	-1.618316650390625	-3.35516357421875	3.7250599177323136
340.0	720.0	-1.565948486328125	-3.10833740234375	3.4805108919011354
340.0	740.0	-1.614715576171875	-3.12493896484375	3.5174635642648524
340.0	760.0	-1.58001708984375	-3.09442138671875	3.4744636597294702
340.0	780.0	-1.582916259765625	-2.80682373046875	3.222403348333803
340.0	800.0	-1.438262939453125	-2.74505615234375	3.099021387877892
360.0	0.0	3.02264404296875	-3.6259360313415527	4.7205708461875036
360.0	20.0	2.1412353515625	-2.1414413452148438	3.028309737423922
360.0	40.0	0.422515869140625	-0.0420379638671875	0.424601990199948
360.0	60.0	-2.1929931640625	0.19767379760742188	2.201884181305955
360.0	80.0	-2.001678466796875	0.35338592529296875	2.0326333404314356
360.0	100.0	-1.951202392578125	0.411956787109375	1.9942164303926688
360.0	120.0	-1.919769287109375	0.3612060546875	1.9534543582257935
360.0	140.0	-2.00396728515625	0.3124542236328125	2.028179607885479
360.0	160.0	-2.0203857421875	0.3396148681640625	2.0487305352126297
360.0	180.0	-1.89385986328125	0.3560638427734375	1.9270409030112106
360.0	200.0	-1.57269287109375	0.4229583740234375	1.6285750375545036
360.0	220.0	-1.228240966796875	0.5374908447265625	1.3406984301784632
360.0	240.0	-0.6868896484375	0.9058990478515625	1.13686871450883
360.0	260.0	-0.15704345703125	0.38446044921875	0.41529806694687266
360.0	280.0	0.236968994140625	-0.02362060546875	0.23814331228638336
360.0	300.0	0.395660400390625	-0.449859619140625	0.5991000161664309
360.0	320.0	0.248016357421875	-0.6927490234375	0.735807938950393
360.0	340.0	0.08197021484375	-0.9267578125	0.930375816082574
360.0	360.0	-0.166259765625	-1.188873291015625	1.2004424233406628
360.0	380.0	-0.57513427734375	-1.34918212890625	1.4666532834776318
360.0	400.0	-1.044464111328125	-1.644622802734375	1.9482529207282921
360.0	420.0	-1.591644287109375	-1.239044189453125	2.0170676835707475
360.0	440.0	-1.87261962890625	-0.90057373046875	2.07791658123597
360.0	460.0	-1.90618896484375	-0.92822265625	2.1201777447345997
360.0	480.0	-1.97564697265625	-0.91571044921875	2.1775460012073706
360.0	500.0	-1.903167724609375	-1.33111572265625	2.3224806684012456
360.0	520.0	-1.84759521484375	-1.53680419921875	2.4032010370857253
360.0	540.0	-2.04278564453125	-1.5615234375	2.571250403084999
360.0	560.0	-2.204833984375	-1.55609130859375	2.6986502291582632
360.0	580.0	-2.4140625	-1.53814697265625	2.8624454341345684
360.0	600.0	-2.844970703125	-1.535400390625	3.232849000675868
360.0	620.0	-2.814910888671875	-2.30279541015625	3.636837913930201
360.0	640.0	-2.678466796875	-2.41357421875	3.6054853891503282
360.0	660.0	-2.649261474609375	-2.46435546875	3.6182363434700435
360.0	680.0	-1.95465087890625	-2.66387939453125	3.304075284707834
360.0	700.0	-1.50531005859375	-3.38763427734375	3.707023653760228
360.0	720.0	-1.377655029296875	-3.15740966796875	3.4448757874747105
360.0	740.0	-1.36859130859375	-3.1116943359375	3.399365206956127
360.0	760.0	-0.967315673828125	-2.19189453125	2.395850840298122
360.0	780.0	-1.451904296875	-1.447998046875	2.0505424723808825
360.0	800.0	-2.22314453125	-0.8291015625	2.3727159559809774
380.0	0.0	-2.6365966796875	-1.1282703876495361	2.867862639490599
380.0	20.0	-2.725860595703125	-0.6322593688964844	2.798225848062371
380.0	40.0	-2.818267822265625	-0.09229278564453125	2.8197786218602086
380.0	60.0	-2.266021728515625	0.3417167663574219	2.291642385389726
380.0	80.0	-1.96490478515625	0.4558258056640625	2.017084028948527
380.0	100.0	-2.0244140625	0.47798919677734375	2.080078356380741
380.0	120.0	-2.055450439453125	0.44419097900390625	2.1028985079828493
380.0	140.0	-2.12042236328125	0.3999786376953125	2.157816931372038
380.0	160.0	-2.188995361328125	0.4302825927734375	2.2308840851913128
380.0	180.0	-2.162872314453125	0.4803466796875	2.2155698096233896
380.0	200.0	-1.8779296875	0.5420379638671875	1.9545907667507114
380.0	220.0	-1.561737060546875	0.683502197265625	1.70475743141144
380.0	240.0	-0.811431884765625	1.1155853271484375	1.3794753806296003
380.0	260.0	-0.124969482421875	0.711639404296875	0.7225289013491449
380.0	280.0	-0.077056884765625	0.23626708984375	0.24851539435821163
380.0	300.0	0.06109619140625	-0.15704345703125	0.16850932318621187
380.0	320.0	-0.102294921875	-0.40380859375	0.41656407841743254
380.0	340.0	-0.355499267578125	-0.6536865234375	0.7441006653487071
380.0	360.0	-0.68975830078125	-0.86517333984375	1.1064770316066332
380.0	380.0	-0.820220947265625	-1.115081787109375	1.3842578496350875
380.0	400.0	-1.30389404296875	-1.609832763671875	2.0716421511160705
380.0	420.0	-1.538055419921875	-1.139801025390625	1.9143565112675787
380.0	440.0	-1.78802490234375	-0.92340087890625	2.0123871979731462
380.0	460.0	-1.93109130859375	-0.873291015625	2.119375106038963
380.0	480.0	-2.0716552734375	-0.851654052734375	2.2398817373915723
380.0	500.0	-2.003570556640625	-0.961273193359375	2.222237864790481
380.0	520.0	-1.8775634765625	-1.341552734375	2.307597960570797
380.0	540.0	-1.871612548828125	-1.42315673828125	2.3512355549043225
380.0	560.0	-1.91510009765625	-1.4031982421875	2.3741469396229604
380.0	580.0	-1.973846435546875	-1.45428466796875	2.4517368632481915
380.0	600.0	-2.149810791015625	-1.461669921875	2.5996471679213116
380.0	620.0	-2.5108642578125	-2.24072265625	3.3653049406246045
380.0	640.0	-2.535736083984375	-2.40203857421875	3.4928135936026217
380.0	660.0	-2.697601318359375	-2.5042724609375	3.680819668419549
380.0	680.0	-1.97509765625	-2.7022705078125	3.3471296134326005
380.0	700.0	-1.323272705078125	-3.4178466796875	3.665068427445202
380.0	720.0	-1.171783447265625	-3.20257568359375	3.4102151627766375
380.0	740.0	-0.58441162109375	-2.83258056640625	2.892239548870698
380.0	760.0	-0.449249267578125	-1.1722412109375	1.255378174511449
380.0	780.0	-2.164306640625	-0.37939453125	2.1973082271260624
380.0	800.0	-3.328765869140625	0.0357666015625	3.328958014355674
400.0	0.0	-3.02386474609375	-0.7034015655517578	3.1045984869366414
400.0	20.0	-2.457305908203125	-0.39982032775878906	2.489620176046766
400.0	40.0	-2.23590087890625	-0.053028106689453125	2.2365296153623384
400.0	60.0	-1.804931640625	0.4598121643066406	1.8625803214287462
400.0	80.0	-1.804290771484375	0.5519180297851562	1.8868170816657373
400.0	100.0	-1.949127197265625	0.5539474487304688	2.0263155250541676
400.0	120.0	-2.0262451171875	0.5331497192382812	2.0952130913227047
400.0	140.0	-2.150146484375	0.4985198974609375	2.207181911948953
400.0	160.0	-2.1939697265625	0.524658203125	2.255830089164316
400.0	180.0	-2.23297119140625	0.6084442138671875	2.3143821428274776
400.0	200.0	-2.11468505859375	0.6617889404296875	2.2158198254178294
400.0	220.0	-1.82977294921875	0.8273773193359375	2.008139007699468
400.0	240.0	-1.434906005859375	1.1224517822265625	1.8217720079842294
400.0	260.0	-0.71600341796875	0.676116943359375	0.9847817096395306
400.0	280.0	-0.554595947265625	0.480499267578125	0.7337957555522998
400.0	300.0	-0.67431640625	0.30023193359375	0.7381340187847711
400.0	320.0	-0.891387939453125	0.166748046875	0.9068502465893227
400.0	340.0	-1.033111572265625	-0.125091552734375	1.0406572045177263
400.0	360.0	-1.533905029296875	-0.361175537109375	1.5758529143002187
400.0	380.0	-1.065673828125	-0.62713623046875	1.236511447386212
400.0	400.0	-1.345001220703125	-1.43817138671875	1.9691026436601593
400.0	420.0	-1.4901123046875	-0.97998046875	1.7834787354248334
400.0	440.0	-1.780975341796875	-0.921142578125	2.005087733073859
400.0	460.0	-1.91180419921875	-0.8770751953125	2.103391593209145
400.0	480.0	-2.125762939453125	-0.8482666015625	2.2887604291578407
400.0	500.0	-2.171844482421875	-1.07318115234375	2.422524765935779
400.0	520.0	-2.020965576171875	-1.394775390625	2.4555447970592676
400.0	540.0	-1.8973388671875	-1.47979736328125	2.406178508198111
400.0	560.0	-1.68743896484375	-1.4583740234375	2.2303150119008364
400.0	580.0	-1.40899658203125	-1.37432861328125	1.968260781872999
400.0	600.0	-1.14959716796875	-1.33819580078125	1.7641829978294035
400.0	620.0	-1.498565673828125	-2.18341064453125	2.6482033761454784
400.0	640.0	-1.646209716796875	-2.3677978515625	2.8838295888523717
400.0	660.0	-2.180572509765625	-2.55810546875	3.361368777684801
400.0	680.0	-1.96820068359375	-2.75146484375	3.382953253784497
400.0	700.0	-1.67755126953125	-3.56842041015625	3.9430701852142587
400.0	720.0	-1.33154296875	-3.25927734375	3.520780521576092
400.0	740.0	-0.05426025390625	-2.46392822265625	2.464525605782167
400.0	760.0	-2.22613525390625	-0.04205322265625	2.2265324255936676
400.0	780.0	-3.605712890625	0.3564453125	3.6232883835574716
400.0	800.0	-3.949310302734375	0.431884765625	3.972854932924539
420.0	0.0	-0.7410888671875	-0.44903504848480225	0.8665132335036787
420.0	20.0	-0.809783935546875	-0.2588996887207031	0.8501641436154916
420.0	40.0	-0.941162109375	0.005176544189453125	0.9411763451834863
420.0	60.0	-1.300445556640625	0.5913314819335938	1.428576762834999
420.0	80.0	-1.622283935546875	0.6630859375	1.7525661551119007
420.0	100.0	-1.908447265625	0.6510162353515625	2.0164307834296866
420.0	120.0	-2.060577392578125	0.6346588134765625	2.1561008789774987
420.0	140.0	-2.159637451171875	0.616119384765625	2.245804314001584
420.0	160.0	-2.2513427734375	0.6300506591796875	2.337842620161163
420.0	180.0	-2.269012451171875	0.7292022705078125	2.3833072514652303
420.0	200.0	-2.33245849609375	0.7674407958984375	2.455469000254156
420.0	220.0	-2.390045166015625	0.985748291015625	2.585346318935798
420.0	240.0	-2.00933837890625	1.15557861328125	2.3179306832644095
420.0	260.0	-1.081878662109375	0.756072998046875	1.3198893203231705
420.0	280.0	-0.792999267578125	0.72869873046875	1.076963174006526
420.0	300.0	-0.839752197265625	0.598236083984375	1.0310529399567248
420.0	320.0	-0.99700927734375	0.533294677734375	1.1306771035133405
420.0	340.0	-1.13177490234375	0.32305908203125	1.176979863913601
420.0	360.0	-1.356658935546875	0.216278076171875	1.3737902582387849
420.0	380.0	-0.918975830078125	0.050323486328125	0.920352665853691
420.0	400.0	-1.393035888671875	-0.97039794921875	1.6977105663144694
420.0	420.0	-1.389801025390625	-0.79998779296875	1.6035982536395592
420.0	440.0	-1.658477783203125	-0.85455322265625	1.8656928385268927
420.0	460.0	-2.075897216796875	-0.88323974609375	2.2559835335801464
420.0	480.0	-2.438323974609375	-0.880615234375	2.5924712141445654
420.0	500.0	-2.5347900390625	-1.006317138671875	2.7272393964804813
420.0	520.0	-2.219879150390625	-1.36431884765625	2.605614967797253
420.0	540.0	-1.51690673828125	-1.50506591796875	2.1368737609119957
420.0	560.0	-0.871856689453125	-1.42095947265625	1.6671112470005387
420.0	580.0	-0.4267578125	-1.2607421875	1.3310120562459493
420.0	600.0	-0.460968017578125	-1.33221435546875	1.4097115315364783
420.0	620.0	-1.461578369140625	-2.16119384765625	2.6090170900718523
420.0	640.0	-1.940765380859375	-2.38250732421875	3.0729320548131587
420.0	660.0	-2.421600341796875	-2.58966064453125	3.545488748991421
420.0	680.0	-2.607208251953125	-2.76861572265625	3.802994594893853
420.0	700.0	-2.43878173828125	-3.72412109375	4.45159907088316
420.0	720.0	-1.312469482421875	-2.84100341796875	3.1295169856063834
420.0	740.0	0.02215576171875	-1.7955322265625	1.795668915586007
420.0	760.0	-3.1495361328125	0.37109375	3.1713228191372416
420.0	780.0	-3.766143798828125	0.5107421875	3.8006179360130146
420.0	800.0	-4.118743896484375	0.5592041015625	4.156532270057772
440.0	0.0	0.285919189453125	0.04011034965515137	0.2887189343409789
440.0	20.0	0.283477783203125	0.08129692077636719	0.2949048031102187
440.0	40.0	0.153564453125	0.20972442626953125	0.25993533087609383
440.0	60.0	0.004180908203125	0.7460899353027344	0.7461016496117947
440.0	80.0	-0.90478515625	0.7884368896484375	1.2001120397399734
440.0	100.0	-1.639007568359375	0.754302978515625	1.8042502023103266
440.0	120.0	-1.936553955078125	0.7394180297851562	2.0729158795523013
440.0	140.0	-2.04913330078125	0.7236785888671875	2.1731677303778154
440.0	160.0	-2.116546630859375	0.7371673583984375	2.2412463842447803
440.0	180.0	-2.21429443359375	0.8358917236328125	2.3668153312588838
440.0	200.0	-2.601165771484375	0.9123687744140625	2.756534083095604
440.0	220.0	-2.992462158203125	1.2060699462890625	3.226365522320651
440.0	240.0	-2.494598388671875	1.3016204833984375	2.813758519057152
440.0	260.0	-1.393310546875	0.91058349609375	1.6644748671552323
440.0	280.0	-1.0303955078125	0.9447021484375	1.3979188287531605
440.0	300.0	-0.968475341796875	0.859832763671875	1.2950895216749259
440.0	320.0	-1.05291748046875	0.791839599609375	1.3174388684816445
440.0	340.0	-1.1864013671875	0.598541259765625	1.3288340166123798
440.0	360.0	-1.249267578125	0.5831298828125	1.3786623741813016
440.0	380.0	-1.206573486328125	0.328704833984375	1.2505464588709616
440.0	400.0	-1.647735595703125	-0.5198974609375	1.7278095853526196
440.0	420.0	-1.502197265625	-0.3966064453125	1.5536709102363486
440.0	440.0	-1.478790283203125	-0.591094970703125	1.5925495176246505
440.0	460.0	-1.74542236328125	-0.682769775390625	1.8742128460847953
440.0	480.0	-1.914947509765625	-0.668701171875	2.028345439619338
440.0	500.0	-2.052581787109375	-0.71380615234375	2.1731569699165556
440.0	520.0	-1.914947509765625	-1.01824951171875	2.1688374842926894
440.0	540.0	-1.423126220703125	-1.230224609375	1.88115412169355
440.0	560.0	-0.803131103515625	-1.223876953125	1.4638628234314712
440.0	580.0	-0.333587646484375	-1.0989990234375	1.1485118943239392
440.0	600.0	-0.604095458984375	-1.3326416015625	1.4631694918158347
440.0	620.0	-1.519622802734375	-1.93585205078125	2.4610519346621373
440.0	640.0	-1.988739013671875	-2.24932861328125	3.0024260315661957
440.0	660.0	-2.426910400390625	-2.5206298828125	3.499066889565208
440.0	680.0	-2.62158203125	-2.7510986328125	3.8001626325771483
440.0	700.0	-2.263092041015625	-3.4522705078125	4.12792408423656
440.0	720.0	-0.38372802734375	-1.95831298828125	1.9955542986950179
440.0	740.0	-0.234466552734375	-0.81488037109375	0.8479413797810725
440.0	760.0	-2.662506103515625	0.478759765625	2.705207878230296
440.0	780.0	-3.57904052734375	0.629638671875	3.634002745388278
440.0	800.0	-4.23675537109375	0.704345703125	4.29490383408085
460.0	0.0	0.45660400390625	0.3422722816467285	0.5706465904278025
460.0	20.0	0.460479736328125	0.3380546569824219	0.5712464780428168
460.0	40.0	0.400177001953125	0.3829689025878906	0.5539014472282634
460.0	60.0	0.639617919921875	0.8591766357421875	1.0711188425615756
460.0	80.0	0.34112548828125	0.9606704711914062	1.0194382536349318
460.0	100.0	-0.666290283203125	0.89300537109375	1.1141819125677757
460.0	120.0	-1.4000244140625	0.8538894653320312	1.6398766962720304
460.0	140.0	-1.721038818359375	0.8439483642578125	1.9168264021119052
460.0	160.0	-1.909759521484375	0.846435546875	2.0889314409318964
460.0	180.0	-2.033599853515625	0.9026641845703125	2.2249339303279903
460.0	200.0	-2.51849365234375	0.943145751953125	2.6892999435397655
460.0	220.0	-3.09771728515625	1.21331787109375	3.326859274912493
460.0	240.0	-2.94183349609375	1.386871337890625	3.2523524450160237
460.0	260.0	-1.869049072265625	1.04034423828125	2.1390793740911036
460.0	280.0	-1.13800048828125	1.0924072265625	1.5774658981969583
460.0	300.0	-1.019561767578125	1.029266357421875	1.4487565124711348
460.0	320.0	-1.006561279296875	0.94793701171875	1.3826605466151247
460.0	340.0	-0.9881591796875	0.748382568359375	1.2395705034506297
460.0	360.0	-1.037689208984375	0.770050048828125	1.2921981164445395
460.0	380.0	-1.367828369140625	0.54156494140625	1.4711380061660622
460.0	400.0	-1.718048095703125	-0.099884033203125	1.7209491797371754
460.0	420.0	-1.635040283203125	-0.032379150390625	1.635360858366426
460.0	440.0	-1.492218017578125	-0.234588623046875	1.510545078456058
460.0	460.0	-1.44921875	-0.42388916015625	1.509939404562161
460.0	480.0	-1.4385986328125	-0.473175048828125	1.5144175953690886
460.0	500.0	-1.410064697265625	-0.55902099609375	1.5168345079633596
460.0	520.0	-1.411773681640625	-0.75360107421875	1.6003185642979896
460.0	540.0	-1.054931640625	-0.9173583984375	1.3980082966762284
460.0	560.0	-0.64129638671875	-0.95574951171875	1.1509640240985612
460.0	580.0	-0.304443359375	-0.810791015625	0.8660645646173005
460.0	600.0	-0.43756103515625	-0.905517578125	1.0056946573291392
460.0	620.0	-1.267822265625	-1.35302734375	1.8541996360019297
460.0	640.0	-1.88653564453125	-1.76361083984375	2.5825065212892135
460.0	660.0	-2.246734619140625	-2.1646728515625	3.119875799312642
460.0	680.0	-2.372802734375	-2.275390625	3.2874907319406037
460.0	700.0	-1.282501220703125	-1.33203125	1.849085350134376
460.0	720.0	-0.301605224609375	-0.55426025390625	0.6310072428838612
460.0	740.0	-0.30792236328125	-0.24658203125	0.3944855890195307
460.0	760.0	-2.04437255859375	0.6103515625	2.1335388883677155
460.0	780.0	-3.045684814453125	0.717529296875	3.1290644417883597
460.0	800.0	-3.995361328125	0.80926513671875	4.0764963147027595
480.0	0.0	0.302490234375	0.43119335174560547	0.5267143898564495
480.0	20.0	-0.099151611328125	0.5348472595214844	0.5439601392074659
480.0	40.0	-0.11090087890625	0.5585060119628906	0.5694101951500967
480.0	60.0	-0.018707275390625	0.8758583068847656	0.876058066506775
480.0	80.0	-0.100250244140625	1.047088623046875	1.0518767494171812
480.0	100.0	-0.109771728515625	1.0981216430664062	1.1035945701896923
480.0	120.0	-0.649658203125	1.0075454711914062	1.1988342910535703
480.0	140.0	-1.043365478515625	0.9989471435546875	1.4444746163827902
480.0	160.0	-1.4520263671875	1.0021820068359375	1.7642985421502324
480.0	180.0	-1.723785400390625	0.9735260009765625	1.9796941635457952
480.0	200.0	-2.15087890625	0.888275146484375	2.327082466354176
480.0	220.0	-2.7708740234375	1.098968505859375	2.9808513264890464
480.0	240.0	-2.810516357421875	1.3373260498046875	3.1124657682972408
480.0	260.0	-1.982635498046875	1.16070556640625	2.2974074366559436
480.0	280.0	-1.3077392578125	1.266571044921875	1.8205450223102089
480.0	300.0	-1.1436767578125	1.167755126953125	1.6345178380445473
480.0	320.0	-1.058929443359375	1.073516845703125	1.507902511444882
480.0	340.0	-0.927276611328125	0.82257080078125	1.2395421074792408
480.0	360.0	-0.551300048828125	0.76751708984375	0.9449943000040328
480.0	380.0	-1.15606689453125	0.627105712890625	1.3152004561173127
480.0	400.0	-1.48419189453125	0.15179443359375	1.491934023294029
480.0	420.0	-1.398468017578125	0.241241455078125	1.4191230516897053
480.0	440.0	-1.325408935546875	0.073333740234375	1.3274361317533372
480.0	460.0	-1.207000732421875	-0.08868408203125	1.2102543676734525
480.0	480.0	-1.02294921875	-0.2154541015625	1.0453925454207809
480.0	500.0	-0.8992919921875	-0.365203857421875	0.9706183311108336
480.0	520.0	-0.649169921875	-0.52984619140625	0.8379490282916391
480.0	540.0	-0.385772705078125	-0.6038818359375	0.7165848531461851
480.0	560.0	-0.26751708984375	-0.6729736328125	0.7241953492113317
480.0	580.0	-0.204986572265625	-0.60400390625	0.6378402727756135
480.0	600.0	-0.690093994140625	-0.761962890625	1.0280161318960743
480.0	620.0	-1.37115478515625	-1.11492919921875	1.767238683406247
480.0	640.0	-1.899261474609375	-1.56182861328125	2.4589637586185384
480.0	660.0	-1.62188720703125	-1.063232421875	1.9393249586538628
480.0	680.0	-1.30279541015625	0.83453369140625	1.547165913150989
480.0	700.0	-1.307464599609375	3.00750732421875	3.279415189399038
480.0	720.0	0.591827392578125	-0.2203369140625	0.6315124846781792
480.0	740.0	0.60382080078125	-0.20159912109375	0.6365860233164741
480.0	760.0	0.92584228515625	0.51025390625	1.05713905699616
480.0	780.0	0.861846923828125	0.49945068359375	0.9961079788126718
480.0	800.0	0.749908447265625	0.50958251953125	0.9066625742205076
500.0	0.0	-0.181396484375	0.545785665512085	0.575140571705804
500.0	20.0	-0.435302734375	0.6011409759521484	0.7421987223938433
500.0	40.0	-0.58184814453125	0.5973167419433594	0.8338672277408965
500.0	60.0	-0.665435791015625	0.6234512329101562	0.9118641520433756
500.0	80.0	-0.735015869140625	0.7423171997070312	1.0446449889170182
500.0	100.0	-0.738800048828125	0.9757156372070312	1.2238653998045548
500.0	120.0	-0.61639404296875	1.093475341796875	1.2552409885456872
500.0	140.0	-0.2086181640625	1.2423248291015625	1.2597192224376965
500.0	160.0	0.078460693359375	1.3823089599609375	1.384533907562658
500.0	180.0	-0.82952880859375	1.1901702880859375	1.4507320079634038
500.0	200.0	-1.123291015625	0.9817352294921875	1.4918400606666662
500.0	220.0	-1.482818603515625	1.1311492919921875	1.865006630472518
500.0	240.0	-2.07403564453125	1.3423004150390625	2.470504859133088
500.0	260.0	-1.7398681640625	1.333984375	2.1924086163537932
500.0	280.0	-1.347991943359375	1.4334716796875	1.9677203398419927
500.0	300.0	-1.22869873046875	1.339996337890625	1.8180458618571216
500.0	320.0	-1.09783935546875	1.188751220703125	1.6181411295493389
500.0	340.0	-0.9288330078125	0.8621826171875	1.2673159123842417
500.0	360.0	-0.3135986328125	0.6610107421875	0.7316278451433753
500.0	380.0	-0.747283935546875	0.362548828125	0.8305871014536866
500.0	400.0	-1.284149169921875	0.24066162109375	1.306505685589815
500.0	420.0	-1.34375	0.454864501953125	1.418649279292477
500.0	440.0	-1.208526611328125	0.30633544921875	1.24674695818209
500.0	460.0	-1.028167724609375	0.24188232421875	1.0562366821398905
500.0	480.0	-0.691925048828125	0.14215087890625	0.7063760652581758
500.0	500.0	-0.354278564453125	-0.096160888671875	0.367097014072754
500.0	520.0	3.512481689453125	1.4755859375	3.80984008557987
500.0	540.0	1.535980224609375	0.4166259765625	1.5914812140700005
500.0	560.0	0.48565673828125	-0.24151611328125	0.5423951515384924
500.0	580.0	0.10174560546875	-0.233154296875	0.2543876852040565
500.0	600.0	-0.289215087890625	-0.3248291015625	0.43492449032617475
500.0	620.0	0.005523681640625	-0.1146240234375	0.11475703816266576
500.0	640.0	3.153411865234375	-3.21063232421875	4.500240695020571
500.0	660.0	3.631744384765625	-3.79034423828125	5.249407273297483
500.0	680.0	3.2513427734375	-2.8006591796875	4.291261081681248
500.0	700.0	1.22467041015625	0.60107421875	1.3642242594083278
500.0	720.0	2.140533447265625	-0.45941162109375	2.1892789855244232
500.0	740.0	1.126251220703125	0.097412109375	1.1304560722063313
500.0	760.0	1.139129638671875	0.70208740234375	1.3381117495301023
500.0	780.0	0.993743896484375	0.69354248046875	1.2118284136026414
500.0	800.0	0.88134765625	0.70233154296875	1.1269619724845348
520.0	0.0	-0.97796630859375	0.7816066741943359	1.2519293486014362
520.0	20.0	-0.83074951171875	0.7273635864257812	1.1041750486580995
520.0	40.0	-0.82464599609375	0.7020721435546875	1.0830264602625952
520.0	60.0	-0.802734375	0.7209396362304688	1.0789515447390403
520.0	80.0	-0.86968994140625	0.6871337890625	1.1083832542286962
520.0	100.0	-0.83367919921875	0.842987060546875	1.1856003506491877
520.0	120.0	-0.61431884765625	1.1697845458984375	1.3212810187119606
520.0	140.0	0.17437744140625	1.4825897216796875	1.4928093565159763
520.0	160.0	1.20269775390625	1.889678955078125	2.2399483120188943
520.0	180.0	0.617431640625	1.521728515625	1.6422178619510703
520.0	200.0	0.2154541015625	1.31170654296875	1.329283462902903
520.0	220.0	0.0335693359375	1.4066619873046875	1.4070624886064078
520.0	240.0	-0.3529052734375	1.537872314453125	1.5778445384705706
520.0	260.0	-0.7366943359375	1.631378173828125	1.7900037124668715
520.0	280.0	-0.9017333984375	1.639739990234375	1.8713285006731104
520.0	300.0	-1.09991455078125	1.437103271484375	1.809717611101636
520.0	320.0	-1.05108642578125	1.20013427734375	1.5953385089431673
520.0	340.0	-0.8572998046875	0.751953125	1.1403492698794047
520.0	360.0	-0.0616455078125	0.455902099609375	0.4600509678956208
520.0	380.0	-0.03082275390625	-0.1566162109375	0.15962042377711175
520.0	400.0	-0.2781982421875	0.229827880859375	0.36085331753570726
520.0	420.0	-0.51812744140625	0.61572265625	0.8047176119346107
520.0	440.0	-0.7550048828125	0.624267578125	0.9796644232433726
520.0	460.0	-0.544677734375	0.686065673828125	0.8759908350714192
520.0	480.0	-0.1573486328125	0.59002685546875	0.6106474289001012
520.0	500.0	1.78936767578125	1.04937744140625	2.074374530711154
520.0	520.0	5.57989501953125	4.17706298828125	6.970156643652905
520.0	540.0	5.93597412109375	4.07147216796875	7.1981021374275365
520.0	560.0	7.44921875	3.26690673828125	8.134097345248518
520.0	580.0	1.12213134765625	0.20416259765625	1.1405529920501631
520.0	600.0	1.6826171875	0.5599365234375	1.7733385209682002
520.0	620.0	1.38702392578125	0.7147216796875	1.5603404917212627
520.0	640.0	1.15264892578125	0.83251953125	1.4218608638039762
520.0	660.0	1.01837158203125	1.00421142578125	1.4302172096428019
520.0	680.0	1.06585693359375	0.74053955078125	1.2978635633845212
520.0	700.0	1.8016357421875	-0.3955078125	1.8445372799908488
520.0	720.0	3.9884033203125	-3.1727294921875	5.096427520928374
520.0	740.0	1.2623291015625	0.28643798828125	1.2944193608650165
520.0	760.0	1.2054443359375	0.86248779296875	1.482221724325988
520.0	780.0	1.0394287109375	0.85369873046875	1.3450700976250822
520.0	800.0	0.9158935546875	0.8551025390625	1.253020892016266
540.0	0.0	-1.64288330078125	0.9215500354766846	1.883698491763736
540.0	20.0	-1.25506591796875	0.8058929443359375	1.4915273702407166
540.0	40.0	-1.07373046875	0.7705001831054688	1.321577713071636
540.0	60.0	-0.9661865234375	0.7294464111328125	1.2106231720840235
540.0	80.0	-0.986572265625	0.6469573974609375	1.1797790934873678
540.0	100.0	-1.00701904296875	0.6251144409179688	1.1852659689478484
540.0	120.0	-0.9307861328125	0.7433013916015625	1.1911590086100463
540.0	140.0	-0.6824951171875	1.054290771484375	1.2559174398908146
540.0	160.0	0.20989990234375	1.709564208984375	1.7224017399097946
540.0	180.0	0.3675537109375	1.5630340576171875	1.6056684575886695
540.0	200.0	0.26739501953125	1.40155029296875	1.4268298147259562
540.0	220.0	0.256103515625	1.4140777587890625	1.4370820848571535
540.0	240.0	0.2469482421875	1.5833282470703125	1.6024705215042943
540.0	260.0	-0.11370849609375	1.670013427734375	1.673880064669216
540.0	280.0	-0.4888916015625	1.683258056640625	1.7528184969710696
540.0	300.0	-0.7535400390625	1.60369873046875	1.771912020552204
540.0	320.0	-0.8548583984375	1.346710205078125	1.5951210793669215
540.0	340.0	-0.5445556640625	0.84893798828125	1.0085814688013885
540.0	360.0	0.73358154296875	0.4176025390625	0.844117148751202
540.0	380.0	1.472412109375	-1.440643310546875	2.059963729791764
540.0	400.0	1.581298828125	-0.111053466796875	1.585193633698137
540.0	420.0	1.39794921875	0.715484619140625	1.570407672685835
540.0	440.0	1.1392822265625	0.83331298828125	1.4115149762575792
540.0	460.0	2.08837890625	1.593902587890625	2.6271375898027074
540.0	480.0	3.05108642578125	2.50634765625	3.948532252822113
540.0	500.0	4.00689697265625	4.974273681640625	6.387379901755054
540.0	520.0	4.7193603515625	5.1854248046875	7.011490036573433
540.0	540.0	3.00933837890625	1.843017578125	3.528856935614681
540.0	560.0	2.71771240234375	0.649169921875	2.794169337982262
540.0	580.0	2.40301513671875	0.4959716796875	2.45366453582218
540.0	600.0	2.19122314453125	0.45654296875	2.23827843474499
540.0	620.0	1.8841552734375	0.41046142578125	1.9283463580168156
540.0	640.0	4.91937255859375	-5.90277099609375	7.683939861982967
540.0	660.0	7.14678955078125	-10.0352783203125	12.32004106524366
540.0	680.0	6.68243408203125	-8.08984375	10.492878402045212
540.0	700.0	6.5606689453125	-7.5908203125	10.033091748142764
540.0	720.0	6.390869140625	-6.1851806640625	8.893799425424747
540.0	740.0	5.626953125	2.176025390625	6.033049641068102
540.0	760.0	1.26361083984375	1.02471923828125	1.626887172447534
540.0	780.0	1.097412109375	1.02056884765625	1.4986240724775821
540.0	800.0	0.9718017578125	1.02423095703125	1.4118950774857937
560.0	0.0	-1.9586181640625	0.8982715606689453	2.154780014131879
560.0	20.0	-1.59710693359375	0.7931308746337891	1.7832013743911792
560.0	40.0	-1.3583984375	0.7659912109375	1.5594835203476627
560.0	60.0	-1.28485107421875	0.6082649230957031	1.4215584756138937
560.0	80.0	-1.27142333984375	0.424285888671875	1.3403491427331606
560.0	100.0	-1.3153076171875	0.36370849609375	1.3646677243791752
560.0	120.0	-1.33892822265625	0.27675628662109375	1.3672318119506002
560.0	140.0	-1.30322265625	0.18505859375	1.3162963096826008
560.0	160.0	-1.25775146484375	0.013214111328125	1.257820877571521
560.0	180.0	-1.29498291015625	0.4455108642578125	1.3694745955177456
560.0	200.0	-1.39141845703125	0.5384521484375	1.491970522069449
560.0	220.0	-1.50494384765625	0.5894622802734375	1.6162678504701993
560.0	240.0	-1.59051513671875	0.7720489501953125	1.767992641848135
560.0	260.0	-1.6588134765625	0.859344482421875	1.8681903247512786
560.0	280.0	-1.64794921875	1.3985595703125	2.1614128479518717
560.0	300.0	-1.68670654296875	1.7073974609375	2.400038552129822
560.0	320.0	-1.743408203125	1.448455810546875	2.266604596710804
560.0	340.0	-1.8104248046875	1.0528564453125	2.094312457076032
560.0	360.0	-1.5789794921875	0.6595458984375	1.7111916984646764
560.0	380.0	-0.9451904296875	-0.547607421875	1.0923638756684628
560.0	400.0	0.9610595703125	0.72259521484375	1.2024056479426286
560.0	420.0	2.7314453125	0.93975830078125	2.8885877447405828
560.0	440.0	2.6798095703125	1.2767333984375	2.968404875320116
560.0	460.0	2.76861572265625	2.79132080078125	3.9315016002303076
560.0	480.0	3.1640625	4.507293701171875	5.506994462729185
560.0	500.0	3.68499755859375	4.833770751953125	6.0782025870547765
560.0	520.0	3.967041015625	4.5718994140625	6.053071837666893
560.0	540.0	2.89459228515625	3.35394287109375	4.430304422931529
560.0	560.0	2.431884765625	3.46026611328125	4.229362255470852
560.0	580.0	2.21966552734375	3.40966796875	4.068507184508583
560.0	600.0	2.12127685546875	3.4630126953125	4.061067892247424
560.0	620.0	2.37347412109375	2.954345703125	3.7896619819021984
560.0	640.0	2.58209228515625	3.39556884765625	4.2658045393849235
560.0	660.0	5.1693115234375	1.52447509765625	5.389416104710951
560.0	680.0	5.3658447265625	2.470947265625	5.907441918383816
560.0	700.0	5.78173828125	2.8009033203125	6.42444993463326
560.0	720.0	5.86505126953125	2.89263916015625	6.539586202895378
560.0	740.0	5.068603515625	1.97662353515625	5.440384379649998
560.0	760.0	0.37274169921875	0.325927734375	0.4951416588929896
560.0	780.0	0.2818603515625	0.47039794921875	0.5483789642319824
560.0	800.0	1.08636474609375	0.78070068359375	1.3377899382635101
580.0	0.0	-1.80938720703125	0.7726786136627197	1.9674639272373178
580.0	20.0	-1.66583251953125	0.7113437652587891	1.8113552758916136
580.0	40.0	-1.58587646484375	0.6969528198242188	1.7322665484290343
580.0	60.0	-1.519287109375	0.5087242126464844	1.6021965064391537
580.0	80.0	-1.4437255859375	0.37485504150390625	1.4915964164717859
580.0	100.0	-1.4549560546875	0.2645263671875	1.4788073978747982
580.0	120.0	-1.4400634765625	0.26912689208984375	1.4649955974593276
580.0	140.0	-1.4200439453125	0.2502899169921875	1.441932678444679
580.0	160.0	-1.37445068359375	-0.0220794677734375	1.3746280167843534
580.0	180.0	-1.35394287109375	-0.084686279296875	1.356588760121038
580.0	200.0	-1.43353271484375	0.3233489990234375	1.4695477602639362
580.0	220.0	-1.53741455078125	0.390625	1.5862633424431496
580.0	240.0	-1.59521484375	0.5534515380859375	1.6884960772030317
580.0	260.0	-1.6541748046875	0.67169189453125	1.7853471050868255
580.0	280.0	-1.66339111328125	0.772796630859375	1.8341441133157006
580.0	300.0	-1.60491943359375	1.3333740234375	2.0865408394528946
580.0	320.0	-1.7110595703125	0.962677001953125	1.9632808925997967
580.0	340.0	-1.89910888671875	0.153076171875	1.9052681905731892
580.0	360.0	-1.86224365234375	-0.02545166015625	1.8624175707126742
580.0	380.0	-1.45709228515625	0.633819580078125	1.5889761444251682
580.0	400.0	-0.7330322265625	2.457000732421875	2.5640181052989477
580.0	420.0	0.3900146484375	5.867523193359375	5.880471056863219
580.0	440.0	1.328857421875	8.474700927734375	8.57825261123815
580.0	460.0	1.657470703125	8.53216552734375	8.691665992070263
580.0	480.0	2.34521484375	5.62481689453125	6.094144547050842
580.0	500.0	3.185791015625	2.795867919921875	4.238648584264239
580.0	520.0	3.18243408203125	3.5799560546875	4.789986642984276
580.0	540.0	2.75860595703125	3.548095703125	4.494317517121191
580.0	560.0	2.4281005859375	3.5875244140625	4.331974593291668
580.0	580.0	2.2373046875	3.5516357421875	4.197576528175898
580.0	600.0	2.12469482421875	3.60858154296875	4.187623293506314
580.0	620.0	2.3463134765625	3.08966064453125	3.879586296071279
580.0	640.0	2.58184814453125	3.6536865234375	4.473853490333391
580.0	660.0	5.135009765625	2.4356689453125	5.68338002461773
580.0	680.0	5.3973388671875	3.0546875	6.201804783279549
580.0	700.0	5.82476806640625	3.59075927734375	6.842621954722928
580.0	720.0	5.89520263671875	3.52679443359375	6.869621030653988
580.0	740.0	5.06585693359375	2.1458740234375	5.501607201182552
580.0	760.0	0.4644775390625	0.79156494140625	0.917776901407437
580.0	780.0	0.58392333984375	1.12799072265625	1.2701690978813998
580.0	800.0	0.817138671875	1.1451416015625	1.406792414218518
600.0	0.0	-2.056396484375	0.6356844902038574	2.152408249388484
600.0	20.0	-1.86346435546875	0.5772514343261719	1.950825113262126
600.0	40.0	-1.88067626953125	0.5622100830078125	1.9629119715905832
600.0	60.0	-1.80792236328125	0.42542266845703125	1.8573011921843914
600.0	80.0	-1.62139892578125	0.3426513671875	1.65720983461964
600.0	100.0	-1.64593505859375	0.1634521484375	1.6540310825183564
600.0	120.0	-1.58758544921875	0.22164154052734375	1.6029823863843402
600.0	140.0	-1.562744140625	0.3486328125	1.6011602315225761
600.0	160.0	-1.52630615234375	0.3438720703125	1.564563348485253
600.0	180.0	-1.48663330078125	0.0199432373046875	1.4867670643735507
600.0	200.0	-1.49261474609375	-0.1788482666015625	1.5032915494749823
600.0	220.0	-1.591552734375	0.1267242431640625	1.596589847174923
600.0	240.0	-1.649658203125	0.309783935546875	1.6784928578521012
600.0	260.0	-1.693603515625	0.428924560546875	1.7470744537018705
600.0	280.0	-1.7132568359375	0.630950927734375	1.8257458911621416
600.0	300.0	-1.69964599609375	0.82501220703125	1.889296602915511
600.0	320.0	-1.7845458984375	0.292144775390625	1.8083010350652744
600.0	340.0	-1.93524169921875	-0.381622314453125	1.9725100824288921
600.0	360.0	-1.82391357421875	-0.12451171875	1.828158607540794
600.0	380.0	-1.31719970703125	1.286346435546875	1.8411143963500372
600.0	400.0	-0.20843505859375	4.46392822265625	4.468791822257775
600.0	420.0	0.63323974609375	6.40887451171875	6.440082692247913
600.0	440.0	1.3681640625	8.151519775390625	8.265539761594576
600.0	460.0	1.619140625	8.171539306640625	8.330406412864749
600.0	480.0	2.07281494140625	7.8922119140625	8.159875653328736
600.0	500.0	3.02130126953125	2.63946533203125	4.011862235953021
600.0	520.0	3.04241943359375	3.5548095703125	4.678994239267052
600.0	540.0	2.7044677734375	3.66839599609375	4.5575514392838885
600.0	560.0	2.40301513671875	3.70751953125	4.418165096722808
600.0	580.0	2.21343994140625	3.670654296875	4.286376014931425
600.0	600.0	2.15435791015625	3.7855224609375	4.35562146051687
600.0	620.0	2.51727294921875	3.47003173828125	4.286931695927479
600.0	640.0	2.96728515625	4.13897705078125	5.092731312900322
600.0	660.0	5.458251953125	3.7548828125	6.625078061381676
600.0	680.0	5.57861328125	3.92718505859375	6.822294967690922
600.0	700.0	5.87811279296875	3.97607421875	7.09657496260494
600.0	720.0	5.8956298828125	3.6885986328125	6.954438265532161
600.0	740.0	5.124267578125	2.4554443359375	5.682193687222445
600.0	760.0	0.52691650390625	1.39501953125	1.4912144361753459
600.0	780.0	0.567138671875	1.384765625	1.4964030571065337
600.0	800.0	0.788818359375	1.3839111328125	1.5929357889160014
620.0	0.0	-2.3115234375	0.4539318084716797	2.3556728739054975
620.0	20.0	-2.1104736328125	0.4185047149658203	2.1515680680018967
620.0	40.0	-2.18743896484375	0.3950920104980469	2.22283308452886
620.0	60.0	-2.15386962890625	0.3032951354980469	2.17511892032172
620.0	80.0	-1.950439453125	0.290771484375	1.971994451420234
620.0	100.0	-1.816650390625	0.1469573974609375	1.8225847355957026
620.0	120.0	-1.69757080078125	0.13187408447265625	1.702685349035633
620.0	140.0	-1.6373291015625	0.27960205078125	1.6610309731081307
620.0	160.0	-1.60504150390625	0.2975311279296875	1.6323856778803068
620.0	180.0	-1.59222412109375	0.2706146240234375	1.6150572517802926
620.0	200.0	-1.5906982421875	-0.1525726318359375	1.5979985311894835
620.0	220.0	-1.68365478515625	0.0194549560546875	1.6837671842908175
620.0	240.0	-1.74908447265625	0.1750030517578125	1.75781755612229
620.0	260.0	-1.80645751953125	0.213287353515625	1.8190052954955067
620.0	280.0	-1.84381103515625	0.44110107421875	1.8958399961602501
620.0	300.0	-1.83770751953125	0.6104736328125	1.9364521640621517
620.0	320.0	-1.90045166015625	0.128997802734375	1.9048246495940102
620.0	340.0	-2.0145263671875	-0.336212158203125	2.04238955623487
620.0	360.0	-1.8529052734375	0.274139404296875	1.8730751093644755
620.0	380.0	-1.176025390625	2.42022705078125	2.690824166817295
620.0	400.0	-0.14190673828125	5.13201904296875	5.133980617392659
620.0	420.0	0.56182861328125	6.555633544921875	6.579664320161514
620.0	440.0	1.28302001953125	8.110931396484375	8.211781078973912
620.0	460.0	1.55804443359375	8.18072509765625	8.327770744951817
620.0	480.0	2.00421142578125	7.89642333984375	8.14680090595451
620.0	500.0	2.94622802734375	2.56500244140625	3.906340629479957
620.0	520.0	2.9691162109375	3.63201904296875	4.691184648096842
620.0	540.0	2.70770263671875	3.7978515625	4.664260933918402
620.0	560.0	2.49212646484375	3.85595703125	4.591197985670071
620.0	580.0	2.388671875	3.877197265625	4.553944659631471
620.0	600.0	2.43267822265625	4.02294921875	4.701281075582187
620.0	620.0	2.87664794921875	3.908447265625	4.852943792371387
620.0	640.0	3.544189453125	4.61102294921875	5.815738260776913
620.0	660.0	5.5867919921875	4.36614990234375	7.090522528961227
620.0	680.0	5.5699462890625	4.0400390625	6.880858761053521
620.0	700.0	5.87548828125	4.09918212890625	7.164122882045677
620.0	720.0	5.9010009765625	3.8814697265625	7.063116858980371
620.0	740.0	5.15374755859375	2.7254638671875	5.830031491257631
620.0	760.0	0.45562744140625	1.72674560546875	1.785846228365714
620.0	780.0	0.44647216796875	1.52142333984375	1.5855807692426225
620.0	800.0	0.6456298828125	1.51385498046875	1.645780923291591
