# Supplementary material for: Real-time emotion detection by quantitative facial motion analysis
Source: PLoS One. 2023 Mar 10;18(3):e0282730. doi: 10.1371/journal.pone.0282730 (PMC10004542; doi:10.1371/journal.pone.0282730)
Supplement: S1 Dataset — Data from each participant is organized into folders by Study ID and subsequently by emotions. The data files (.csv) contain the pixel displacement results after DISC-processing of videos. (ZIP) [file pone.0282730.s004.zip › S1_Dataset/1/sad/result/104025_cropped_result.csv]

pos_x	pos_y	disp_x	disp_y	disp_xy_indi
0.0	0.0	2.7931623458862305	1.2891864776611328	3.0763221002783485
0.0	20.0	2.3837568759918213	1.4221363067626953	2.7757464795710227
0.0	40.0	2.2284789085388184	1.1849479675292969	2.5239294624759574
0.0	60.0	2.187117338180542	0.7102317810058594	2.2995459190285144
0.0	80.0	2.140408992767334	0.408538818359375	2.1790490179033943
0.0	100.0	2.170203447341919	0.0221405029296875	2.170316383554418
0.0	120.0	2.217695474624634	-0.28510284423828125	2.2359465221608805
0.0	140.0	2.170921802520752	-0.4429931640625	2.2156589123928927
0.0	160.0	2.2393906116485596	-0.2948760986328125	2.258721369510772
0.0	180.0	2.171149253845215	0.1371307373046875	2.175475562167123
0.0	200.0	2.9010767936706543	-0.111541748046875	2.903220302411058
0.0	220.0	2.7967560291290283	0.168182373046875	2.801808272718397
0.0	240.0	2.552490711212158	0.662811279296875	2.6371438380921717
0.0	260.0	2.3544068336486816	0.986175537109375	2.552601364946077
0.0	280.0	2.5011391639709473	0.602447509765625	2.572671786212165
0.0	300.0	2.796801805496216	-0.282379150390625	2.811020868617347
0.0	320.0	2.992664098739624	-0.69012451171875	3.071206643904003
0.0	340.0	2.9846620559692383	-0.57904052734375	3.0403117472800463
0.0	360.0	2.96999454498291	0.555450439453125	3.02148850534251
0.0	380.0	2.9676125049591064	1.027740478515625	3.14053729014148
0.0	400.0	2.9996700286865234	1.32489013671875	3.279230726157407
0.0	420.0	3.0088603496551514	1.0098876953125	3.1738169072696225
0.0	440.0	2.981095552444458	0.75457763671875	3.075112697551129
0.0	460.0	3.0073702335357666	0.429046630859375	3.037821050195148
0.0	480.0	3.114738941192627	0.360107421875	3.135486569429253
0.0	500.0	3.240528106689453	0.6978759765625	3.314823266617301
0.0	520.0	3.8215365409851074	2.0321044921875	4.328231763809909
0.0	540.0	4.4038848876953125	2.498046875	5.063046542721923
0.0	560.0	4.599372863769531	2.738037109375	5.352670170325661
0.0	580.0	4.530008316040039	2.75732421875	5.303188869981646
0.0	600.0	4.497200965881348	2.787353515625	5.290950401259794
0.0	620.0	4.485008716583252	2.7923583984375	5.283234673299321
0.0	640.0	4.546451091766357	2.7120361328125	5.293898139887476
0.0	660.0	4.569658279418945	2.6163330078125	5.265641005464702
0.0	680.0	4.495734214782715	2.5501708984375	5.168655312671322
0.0	700.0	4.31343936920166	2.4237060546875	4.947737890319945
0.0	720.0	4.12443733215332	2.394775390625	4.769269595902828
0.0	740.0	3.808195114135742	2.25341796875	4.424956787270664
0.0	760.0	3.513643503189087	1.985595703125	4.0358742502426095
0.0	780.0	0.20871448516845703	-2.3258056640625	2.335151755947425
0.0	800.0	-1.1891283988952637	-6.2843017578125	6.39581698708652
20.0	0.0	2.4713668823242188	1.193873405456543	2.744628932170127
20.0	20.0	2.3931522369384766	0.6753692626953125	2.486624473087411
20.0	40.0	2.528451919555664	0.10184097290039062	2.530502063477922
20.0	60.0	2.4379005432128906	-0.12125015258789062	2.4409138981332985
20.0	80.0	2.385923385620117	-0.3637237548828125	2.4134882166513707
20.0	100.0	2.211240768432617	-0.5213546752929688	2.271870690296503
20.0	120.0	2.074626922607422	-0.44553375244140625	2.1219277067261415
20.0	140.0	1.9091300964355469	-0.3096923828125	1.9340855971461255
20.0	160.0	1.5962562561035156	0.31756591796875	1.6275386776986123
20.0	180.0	1.9412269592285156	0.3903961181640625	1.9800937443245352
20.0	200.0	2.6387710571289062	0.13299560546875	2.6421204595958914
20.0	220.0	2.4632129669189453	0.626617431640625	2.541666289274327
20.0	240.0	2.332439422607422	1.211700439453125	2.6284009616312614
20.0	260.0	2.1838817596435547	1.623260498046875	2.7210869491111853
20.0	280.0	2.3313941955566406	1.690399169921875	2.8797305861395714
20.0	300.0	2.7997169494628906	0.275115966796875	2.8132016977629553
20.0	320.0	3.0267715454101562	-0.650238037109375	3.0958287247534284
20.0	340.0	3.025104522705078	-0.617706298828125	3.08752626626927
20.0	360.0	3.0488624572753906	-0.254852294921875	3.0594953792431654
20.0	380.0	2.974710464477539	-0.09539794921875	2.976239761206634
20.0	400.0	2.962919235229492	0.243743896484375	2.972928098956701
20.0	420.0	2.947956085205078	0.38836669921875	2.9734279499190355
20.0	440.0	2.886690139770508	0.04095458984375	2.886980644458418
20.0	460.0	2.894960403442383	-0.157470703125	2.8992400314292652
20.0	480.0	2.9749069213867188	-0.28692626953125	2.9887117417144338
20.0	500.0	3.1000308990478516	0.0859375	3.1012218284021027
20.0	520.0	3.7888622283935547	2.1309814453125	4.347017242433428
20.0	540.0	4.394466400146484	2.6341552734375	5.123486015067767
20.0	560.0	4.566459655761719	2.8948974609375	5.406753656034443
20.0	580.0	4.454732894897461	2.9053955078125	5.318455435716141
20.0	600.0	4.373918533325195	2.9913330078125	5.298984478161283
20.0	620.0	4.102968215942383	3.0557861328125	5.115875005365416
20.0	640.0	3.7587051391601562	2.9468994140625	4.776199376046908
20.0	660.0	3.6954727172851562	2.8292236328125	4.65414062622346
20.0	680.0	3.612264633178711	2.7322998046875	4.529229294571989
20.0	700.0	3.5799999237060547	2.5369873046875	4.387790336590948
20.0	720.0	3.6880035400390625	2.407958984375	4.404501853986775
20.0	740.0	3.64801025390625	2.29248046875	4.308531711871849
20.0	760.0	3.457956314086914	2.0491943359375	4.019534711452544
20.0	780.0	0.5071620941162109	-2.847412109375	2.8922256326787035
20.0	800.0	-1.2486076354980469	-9.39599609375	9.47859502358811
40.0	0.0	2.9820594787597656	-0.2719697952270508	2.9944358908443522
40.0	20.0	2.7673492431640625	-0.3162097930908203	2.7853564344419635
40.0	40.0	2.634113311767578	-0.38848876953125	2.662607080153409
40.0	60.0	2.155628204345703	-0.294586181640625	2.175664030539707
40.0	80.0	2.033641815185547	-0.508880615234375	2.0963440826907402
40.0	100.0	1.8795242309570312	-0.6058120727539062	1.974745452520148
40.0	120.0	1.6021842956542969	-0.2923583984375	1.6286399081375218
40.0	140.0	1.4269676208496094	0.001708984375	1.426968644217801
40.0	160.0	1.3355216979980469	0.6753082275390625	1.496549166584759
40.0	180.0	1.6806449890136719	0.743438720703125	1.8377346681546454
40.0	200.0	2.2709503173828125	0.654632568359375	2.3634210677697465
40.0	220.0	2.228038787841797	1.1143646240234375	2.4911775037926223
40.0	240.0	2.1893157958984375	1.6816253662109375	2.760609991732711
40.0	260.0	2.0706443786621094	2.20758056640625	3.0267111028407605
40.0	280.0	2.1508560180664062	2.6517333984375	3.414362550585595
40.0	300.0	2.86016845703125	0.359161376953125	2.8826308291717457
40.0	320.0	3.1996307373046875	-1.211944580078125	3.4214684742498624
40.0	340.0	3.1681137084960938	-1.408538818359375	3.467120717942497
40.0	360.0	3.0611534118652344	-1.0565185546875	3.238347057894371
40.0	380.0	2.906963348388672	-0.983428955078125	3.0688056990564148
40.0	400.0	2.8897018432617188	-0.82659912109375	3.005601911421926
40.0	420.0	2.8151588439941406	-0.822784423828125	2.932932581054772
40.0	440.0	2.740692138671875	-0.9185791015625	2.890532989745176
40.0	460.0	2.737689971923828	-0.961669921875	2.9016814816604803
40.0	480.0	2.8101959228515625	-0.9908447265625	2.9797607952599585
40.0	500.0	2.9580650329589844	-0.451263427734375	2.992287990890117
40.0	520.0	3.7869224548339844	2.283203125	4.421967682936592
40.0	540.0	4.404930114746094	2.802490234375	5.220858246453765
40.0	560.0	4.574459075927734	3.059326171875	5.503194750620494
40.0	580.0	4.456150054931641	3.0501708984375	5.400075538521873
40.0	600.0	4.376117706298828	3.139404296875	5.385746514515822
40.0	620.0	4.102531433105469	3.2041015625	5.2054808598662
40.0	640.0	3.7707252502441406	3.058837890625	4.855394747489841
40.0	660.0	3.7114639282226562	2.9439697265625	4.737290601326293
40.0	680.0	3.622028350830078	2.85302734375	4.610732522973116
40.0	700.0	3.578632354736328	2.667724609375	4.463559579733497
40.0	720.0	3.6785621643066406	2.555419921875	4.47906134963387
40.0	740.0	3.645221710205078	2.420166015625	4.375482243106081
40.0	760.0	3.454242706298828	2.112060546875	4.04877665816288
40.0	780.0	0.7039222717285156	-2.9578857421875	3.0404924976838097
40.0	800.0	-1.1544723510742188	-10.13623046875	10.201763304694472
60.0	0.0	3.0645751953125	-0.9332196712493896	3.2035168303805532
60.0	20.0	2.2929725646972656	-0.4306449890136719	2.3330619985368886
60.0	40.0	1.7579803466796875	-0.21707534790039062	1.7713318734720802
60.0	60.0	1.4753608703613281	-0.17506790161132812	1.4857114349589995
60.0	80.0	1.3239974975585938	-0.22333526611328125	1.3427017593759638
60.0	100.0	1.2346115112304688	-0.29644775390625	1.2697034513849454
60.0	120.0	1.2529945373535156	-0.1224212646484375	1.2589607923505297
60.0	140.0	1.11468505859375	0.2825164794921875	1.1499297113462246
60.0	160.0	1.0265159606933594	1.0246734619140625	1.4504105353689212
60.0	180.0	1.3889274597167969	1.0782318115234375	1.7583240110219924
60.0	200.0	1.8036842346191406	1.1729278564453125	2.151519596619801
60.0	220.0	1.8485374450683594	1.7747039794921875	2.5625504679216102
60.0	240.0	1.9591865539550781	2.32342529296875	3.039196776321878
60.0	260.0	1.5157508850097656	3.76275634765625	4.056579356703785
60.0	280.0	1.6983604431152344	3.441650390625	3.8378881700784078
60.0	300.0	2.4518585205078125	1.02972412109375	2.6593123115100745
60.0	320.0	2.9288711547851562	-0.6346435546875	2.9968414510679273
60.0	340.0	2.752471923828125	-1.30621337890625	3.0466859179600023
60.0	360.0	2.4180526733398438	-1.391876220703125	2.7900355095956715
60.0	380.0	2.388336181640625	-1.577362060546875	2.8622055807692086
60.0	400.0	2.4375839233398438	-1.74896240234375	3.000114142518062
60.0	420.0	2.356494903564453	-1.7545166015625	2.937923881873672
60.0	440.0	2.309490203857422	-1.730682373046875	2.8860018153300873
60.0	460.0	2.304126739501953	-1.68365478515625	2.853715729933071
60.0	480.0	2.5102500915527344	-1.59735107421875	2.9753799717764293
60.0	500.0	2.7452545166015625	-1.037689208984375	2.9348289993394667
60.0	520.0	3.801433563232422	2.6058349609375	4.608825553144108
60.0	540.0	4.388763427734375	3.037353515625	5.337299017621022
60.0	560.0	4.5251617431640625	3.2647705078125	5.5799476046355405
60.0	580.0	4.407463073730469	3.2119140625	5.4536338977953855
60.0	600.0	4.3387908935546875	3.2928466796875	5.446828955816593
60.0	620.0	4.045318603515625	3.3287353515625	5.2388053642687975
60.0	640.0	3.7156410217285156	3.1876220703125	4.895602380248531
60.0	660.0	3.6785125732421875	3.0859375	4.801506534974946
60.0	680.0	3.593280792236328	3.00048828125	4.681302893188296
60.0	700.0	3.5598907470703125	2.82275390625	4.543210510897163
60.0	720.0	3.6635475158691406	2.7177734375	4.561564737961254
60.0	740.0	3.6265869140625	2.59326171875	4.458378515467655
60.0	760.0	2.722087860107422	0.905517578125	2.868749623518506
60.0	780.0	-0.19541168212890625	-2.4393310546875	2.4471456270265732
60.0	800.0	-0.3956642150878906	-2.5604248046875	2.5908155765241454
80.0	0.0	1.7465286254882812	-0.2979393005371094	1.7717590317124186
80.0	20.0	1.1824493408203125	0.03495979309082031	1.1829660311012082
80.0	40.0	0.9574737548828125	0.041728973388671875	0.958382647228895
80.0	60.0	0.7427291870117188	0.06460189819335938	0.7455333999823709
80.0	80.0	0.74786376953125	-0.0665283203125	0.7508170450789547
80.0	100.0	0.95233154296875	-0.31565093994140625	1.0032800624048768
80.0	120.0	0.9300003051757812	-0.15293121337890625	0.9424905960552555
80.0	140.0	0.704681396484375	0.475738525390625	0.850237034650935
80.0	160.0	0.600555419921875	1.34967041015625	1.4772532039054374
80.0	180.0	0.7172164916992188	1.7167510986328125	1.86054664833277
80.0	200.0	0.6146926879882812	2.5358734130859375	2.60931045831315
80.0	220.0	0.7504501342773438	3.125335693359375	3.2141715262603845
80.0	240.0	1.2845916748046875	3.7138824462890625	3.929770807035894
80.0	260.0	1.132568359375	4.486846923828125	4.627581053479592
80.0	280.0	1.7747573852539062	3.6094970703125	4.022217407986272
80.0	300.0	3.2432785034179688	1.5548095703125	3.5967051937389085
80.0	320.0	3.6831893920898438	0.052642822265625	3.6835655776352403
80.0	340.0	2.795440673828125	-0.931671142578125	2.9466081651290983
80.0	360.0	2.0338363647460938	-1.204620361328125	2.3638106044033873
80.0	380.0	2.1864471435546875	-1.708740234375	2.7749494229860088
80.0	400.0	2.1707687377929688	-1.905792236328125	2.8886469083340445
80.0	420.0	1.9605026245117188	-1.932220458984375	2.7526435371902274
80.0	440.0	1.6903305053710938	-2.015716552734375	2.6306520937507964
80.0	460.0	1.37005615234375	-1.84014892578125	2.2941669358677563
80.0	480.0	1.1920166015625	-1.794891357421875	2.1546550915049845
80.0	500.0	1.3462905883789062	-1.51824951171875	2.0291820835479117
80.0	520.0	3.6620864868164062	1.9273681640625	4.1383119114881834
80.0	540.0	4.198944091796875	2.77392578125	5.032474115772411
80.0	560.0	3.9320755004882812	2.7515869140625	4.799213298779307
80.0	580.0	3.8937149047851562	1.926513671875	4.344245698354016
80.0	600.0	3.9470977783203125	2.8702392578125	4.8803539081412115
80.0	620.0	3.7146835327148438	3.270751953125	4.94941330736218
80.0	640.0	3.3984832763671875	3.0880126953125	4.591896229898779
80.0	660.0	3.217559814453125	3.076171875	4.451463193616751
80.0	680.0	3.0356597900390625	3.098876953125	4.3380028505603
80.0	700.0	2.8822708129882812	3.0347900390625	4.185383569112525
80.0	720.0	2.936004638671875	2.955810546875	4.166166010532976
80.0	740.0	2.98870849609375	2.289306640625	3.7647447947281485
80.0	760.0	0.7172012329101562	-2.3731689453125	2.4791749537867416
80.0	780.0	-0.25701141357421875	-2.352294921875	2.366293782729932
80.0	800.0	-0.3943634033203125	-2.3668212890625	2.399451084777069
100.0	0.0	0.8172607421875	0.02989339828491211	0.8178072731285065
100.0	20.0	0.5825881958007812	0.06158447265625	0.5858341515811091
100.0	40.0	0.5032119750976562	0.01168060302734375	0.5033475224621321
100.0	60.0	0.5196533203125	-0.13112640380859375	0.5359418877896932
100.0	80.0	0.776824951171875	-0.39368438720703125	0.8708871347618827
100.0	100.0	1.0138473510742188	-0.600830078125	1.178508902834384
100.0	120.0	0.9802932739257812	-0.4045257568359375	1.0604791326790994
100.0	140.0	0.5942001342773438	0.42486572265625	0.730468809644485
100.0	160.0	0.5303268432617188	1.0704498291015625	1.19461684121207
100.0	180.0	-0.39037322998046875	2.8056488037109375	2.8326765555654245
100.0	200.0	0.2630157470703125	3.0743255615234375	3.085555856153532
100.0	220.0	1.297119140625	3.4168701171875	3.6547940383426067
100.0	240.0	1.675018310546875	4.224395751953125	4.5443597799675715
100.0	260.0	1.1989669799804688	4.414886474609375	4.574794465631465
100.0	280.0	2.1339797973632812	3.5057373046875	4.104152022651233
100.0	300.0	2.7379379272460938	2.191162109375	3.506778504983361
100.0	320.0	2.7540130615234375	0.954071044921875	2.914590794914445
100.0	340.0	1.7490768432617188	-0.440673828125	1.8037359081719033
100.0	360.0	1.2517623901367188	-0.949371337890625	1.571055383673353
100.0	380.0	2.35760498046875	-1.858551025390625	3.00208480191876
100.0	400.0	2.2208709716796875	-2.063446044921875	3.0315140529367843
100.0	420.0	1.93951416015625	-2.091949462890625	2.8527123466509865
100.0	440.0	1.6632232666015625	-2.25018310546875	2.798148609831465
100.0	460.0	1.1712493896484375	-2.03936767578125	2.3517749998189146
100.0	480.0	1.0790481567382812	-1.887481689453125	2.174150880822466
100.0	500.0	1.219146728515625	-1.503692626953125	1.935822890143502
100.0	520.0	1.943572998046875	-1.27001953125	2.32172901271733
100.0	540.0	3.3291168212890625	-0.52001953125	3.369486477591394
100.0	560.0	6.533668518066406	2.8804931640625	7.140452728796884
100.0	580.0	0.884857177734375	-0.4327392578125	0.9850053249806098
100.0	600.0	0.6580581665039062	0.0037841796875	0.6580690469231858
100.0	620.0	1.663360595703125	-0.138427734375	1.6691107539591405
100.0	640.0	2.4633941650390625	0.08544921875	2.464875733446513
100.0	660.0	2.7931060791015625	1.4351806640625	3.1402523955269874
100.0	680.0	2.662200927734375	1.45654296875	3.0346056085502826
100.0	700.0	2.53704833984375	1.5284423828125	2.9618829140061362
100.0	720.0	2.6566162109375	1.5992431640625	3.100836724178904
100.0	740.0	-0.105224609375	-2.73095703125	2.732983447617628
100.0	760.0	-0.0865936279296875	-2.1824951171875	2.1842123049157345
100.0	780.0	-0.238800048828125	-2.1883544921875	2.2013452357132732
100.0	800.0	-0.36708831787109375	-2.202880859375	2.233257243068556
120.0	0.0	0.34284210205078125	0.21927976608276367	0.40696968284125273
120.0	20.0	0.25957489013671875	0.1212310791015625	0.28648926355034476
120.0	40.0	0.283538818359375	-0.020000457763671875	0.28424334614443847
120.0	60.0	0.43595123291015625	-0.31693267822265625	0.5389803335941591
120.0	80.0	0.755615234375	-0.678802490234375	1.0157397320022363
120.0	100.0	0.9872817993164062	-0.8245849609375	1.2863381006040904
120.0	120.0	1.2210540771484375	-0.9121246337890625	1.5241208636081502
120.0	140.0	1.2112960815429688	-0.52362060546875	1.319627498816545
120.0	160.0	-0.01287078857421875	1.583740234375	1.58379253287061
120.0	180.0	-0.952880859375	3.2826385498046875	3.4181424459532197
120.0	200.0	1.5291748046875	3.083648681640625	3.4419855861224953
120.0	220.0	3.287750244140625	3.3708343505859375	4.70869683531833
120.0	240.0	3.654815673828125	3.9624786376953125	5.3906321117148615
120.0	260.0	1.756134033203125	3.9176025390625	4.293205841401414
120.0	280.0	2.0117416381835938	3.369873046875	3.9246845441202285
120.0	300.0	2.5476226806640625	2.270660400390625	3.4126646446634714
120.0	320.0	2.3862991333007812	1.337127685546875	2.7353855306058783
120.0	340.0	1.1220550537109375	-0.441131591796875	1.2056552678272092
120.0	360.0	0.5282745361328125	-1.012420654296875	1.1419586537056632
120.0	380.0	2.2150039672851562	-2.22113037109375	3.1368236642317084
120.0	400.0	2.0982513427734375	-2.292510986328125	3.107774978965769
120.0	420.0	1.7412643432617188	-2.281524658203125	2.87007949003221
120.0	440.0	1.5197982788085938	-2.47039794921875	2.900457349414704
120.0	460.0	1.0485076904296875	-2.201995849609375	2.4388837812792783
120.0	480.0	1.0232620239257812	-1.889923095703125	2.1491566897927123
120.0	500.0	1.17730712890625	-1.41424560546875	1.8401474691885835
120.0	520.0	0.9545974731445312	-1.504638671875	1.781907368141141
120.0	540.0	0.4917449951171875	-1.4840087890625	1.5633602355943272
120.0	560.0	0.08551025390625	-1.3138427734375	1.3166225111386534
120.0	580.0	-0.06786346435546875	-0.3848876953125	0.39082475330676514
120.0	600.0	0.1280975341796875	0.0894775390625	0.15625366638769608
120.0	620.0	0.35420989990234375	0.0576171875	0.3588654253118271
120.0	640.0	0.4339752197265625	0.073486328125	0.4401530776423282
120.0	660.0	1.5121917724609375	-0.5277099609375	1.6016247249500144
120.0	680.0	1.1341323852539062	-1.6416015625	1.9952724017747943
120.0	700.0	1.0862960815429688	-1.265625	1.6678866320588484
120.0	720.0	0.7585678100585938	-1.506103515625	1.6863489918267438
120.0	740.0	0.07082366943359375	-2.409912109375	2.410952584988826
120.0	760.0	0.0048675537109375	-2.0594482421875	2.0594539944675416
120.0	780.0	-0.17433929443359375	-2.059326171875	2.0666926408522737
120.0	800.0	-0.298858642578125	-2.0682373046875	2.089718171607036
140.0	0.0	0.1334381103515625	0.15375804901123047	0.20358601850307825
140.0	20.0	0.16839599609375	-0.13634681701660156	0.2166741009234027
140.0	40.0	0.0684356689453125	-0.16789627075195312	0.18130802110333
140.0	60.0	0.152099609375	-0.3831748962402344	0.4122587685916965
140.0	80.0	0.6156158447265625	-0.89447021484375	1.0858452161892245
140.0	100.0	0.963226318359375	-1.1209487915039062	1.4779482851420154
140.0	120.0	1.4263916015625	-1.3569793701171875	1.9687523998542003
140.0	140.0	0.0978546142578125	0.563262939453125	0.5716998027749529
140.0	160.0	-0.76727294921875	1.917205810546875	2.0650389581307027
140.0	180.0	-0.46002197265625	2.859222412109375	2.895992578933016
140.0	200.0	2.9350433349609375	3.0674591064453125	4.245442821168705
140.0	220.0	4.6208038330078125	3.449310302734375	5.76624397920251
140.0	240.0	6.353759765625	3.8821868896484375	7.445914195411687
140.0	260.0	2.8390045166015625	3.218536376953125	4.2917272810669855
140.0	280.0	2.4012603759765625	2.898101806640625	3.7636478946480576
140.0	300.0	2.466827392578125	2.187225341796875	3.2968457774928215
140.0	320.0	2.0819244384765625	1.364471435546875	2.4892150702479086
140.0	340.0	0.75067138671875	-0.4161376953125	0.8582995469521408
140.0	360.0	0.257537841796875	-0.876251220703125	0.9133137148543806
140.0	380.0	1.5423583984375	-2.435150146484375	2.88250336776101
140.0	400.0	1.390960693359375	-2.56744384765625	2.9200238973917187
140.0	420.0	1.1526947021484375	-2.50201416015625	2.7547740259381457
140.0	440.0	1.0590362548828125	-2.647979736328125	2.8519036577627546
140.0	460.0	0.912872314453125	-2.198699951171875	2.3806758153470224
140.0	480.0	1.05853271484375	-1.835296630859375	2.118680068259069
140.0	500.0	0.7364349365234375	-1.44879150390625	1.6252179046279343
140.0	520.0	0.236480712890625	-1.703857421875	1.7201898853463184
140.0	540.0	-0.5376129150390625	-1.6185302734375	1.7054817185916906
140.0	560.0	-1.3443756103515625	-1.4146728515625	1.95157501999183
140.0	580.0	-1.013885498046875	-0.4107666015625	1.0939346434357793
140.0	600.0	-0.1815948486328125	-0.77099609375	0.7920932177640033
140.0	620.0	0.0662078857421875	-0.88037109375	0.8828571497388589
140.0	640.0	0.2861175537109375	-0.9361572265625	0.9789042891859874
140.0	660.0	0.6664276123046875	-1.13720703125	1.3180916486976788
140.0	680.0	0.5576019287109375	-2.642578125	2.7007663833865143
140.0	700.0	0.2803192138671875	-1.8677978515625	1.888715880158953
140.0	720.0	0.036285400390625	-1.8448486328125	1.8452054379585106
140.0	740.0	-0.095367431640625	-2.3232421875	2.3251987460854857
140.0	760.0	0.0403289794921875	-1.9002685546875	1.9006964530195245
140.0	780.0	-0.1393585205078125	-1.8963623046875	1.9014759498552205
140.0	800.0	-0.2721710205078125	-1.9034423828125	1.9228026339411937
160.0	0.0	0.2595672607421875	-0.33678436279296875	0.4252045035874723
160.0	20.0	0.0767974853515625	-0.4117450714111328	0.41884586375859356
160.0	40.0	-0.01611328125	-0.42212677001953125	0.4224341934547484
160.0	60.0	0.3030242919921875	-0.881988525390625	0.9325918080586467
160.0	80.0	0.497772216796875	-1.1419601440429688	1.2457327764803787
160.0	100.0	0.74359130859375	-1.1953277587890625	1.4077416258489512
160.0	120.0	0.6353912353515625	-0.8202590942382812	1.0375678308632117
160.0	140.0	-0.33111572265625	0.5103912353515625	0.6083887202388492
160.0	160.0	-0.6260986328125	1.4531402587890625	1.5822819311751068
160.0	180.0	1.6755828857421875	2.5398101806640625	3.042731299473704
160.0	200.0	3.65240478515625	3.148223876953125	4.821967886045078
160.0	220.0	5.053436279296875	3.4585113525390625	6.1236034329923275
160.0	240.0	5.7103271484375	3.952606201171875	6.944849308928504
160.0	260.0	2.2095184326171875	3.11688232421875	3.8205925099521396
160.0	280.0	1.61334228515625	2.77545166015625	3.21029675371877
160.0	300.0	1.402679443359375	2.138214111328125	2.55723859010177
160.0	320.0	1.108001708984375	1.2608642578125	1.6785250858242668
160.0	340.0	0.6256561279296875	-0.434906005859375	0.7619637946441578
160.0	360.0	-0.2114715576171875	-0.9322509765625	0.9559351981085195
160.0	380.0	0.4068145751953125	-2.666107177734375	2.6969659956621808
160.0	400.0	0.433868408203125	-2.81964111328125	2.8528262834148594
160.0	420.0	0.3689727783203125	-2.7135009765625	2.738471920788499
160.0	440.0	0.8405303955078125	-2.8316650390625	2.9537803302245327
160.0	460.0	0.926513671875	-2.134613037109375	2.3270153420999624
160.0	480.0	0.7547149658203125	-1.909881591796875	2.0535925531413772
160.0	500.0	0.365142822265625	-1.855926513671875	1.8915053541564049
160.0	520.0	-0.0890350341796875	-2.0704345703125	2.0723480757962656
160.0	540.0	-0.9450225830078125	-2.0194091796875	2.229592141491555
160.0	560.0	-1.6942596435546875	-1.7105712890625	2.407606669442291
160.0	580.0	-1.3477935791015625	-0.33203125	1.3880894361834046
160.0	600.0	-0.588348388671875	-1.006591796875	1.1659248998065155
160.0	620.0	-0.2277069091796875	-1.2607421875	1.2811406245336425
160.0	640.0	-0.0487213134765625	-1.309326171875	1.310232342275111
160.0	660.0	0.1059722900390625	-1.484130859375	1.4879094508757242
160.0	680.0	-0.157684326171875	-3.557861328125	3.5613538966083764
160.0	700.0	-0.2595367431640625	-2.477294921875	2.4908531572535284
160.0	720.0	-0.2490234375	-2.179931640625	2.194109074367617
160.0	740.0	-0.0950775146484375	-2.237060546875	2.239080084359735
160.0	760.0	0.252227783203125	-1.72021484375	1.7386080533798869
160.0	780.0	0.212738037109375	-1.6961669921875	1.709456035649803
160.0	800.0	0.169921875	-1.6842041015625	1.692754234767547
180.0	0.0	0.405670166015625	-0.9986934661865234	1.0779410572933927
180.0	20.0	-0.02587890625	-0.7670669555664062	0.7675033759604002
180.0	40.0	-0.0030364990234375	-0.8474998474121094	0.8475052871161737
180.0	60.0	0.1409912109375	-1.0886421203613281	1.0977341152512439
180.0	80.0	0.009307861328125	-1.0704879760742188	1.0705284410990588
180.0	100.0	0.3760223388671875	-1.335235595703125	1.3871722659280026
180.0	120.0	-0.2253875732421875	-0.6582260131835938	0.6957449551405823
180.0	140.0	-0.9666900634765625	0.383392333984375	1.039941998662573
180.0	160.0	0.2996978759765625	1.3805389404296875	1.412694794677034
180.0	180.0	2.249298095703125	2.4014434814453125	3.290330183721671
180.0	200.0	3.119476318359375	3.1526641845703125	4.435135168343503
180.0	220.0	3.77435302734375	3.347564697265625	5.044990602310179
180.0	240.0	3.243560791015625	3.7908935546875	4.989144270111372
180.0	260.0	1.6497955322265625	2.979949951171875	3.4061601561940664
180.0	280.0	1.150482177734375	2.5252685546875	2.7749937864034804
180.0	300.0	0.7120361328125	1.7220458984375	1.8634477536963565
180.0	320.0	0.344757080078125	0.877197265625	0.9425139187746627
180.0	340.0	-0.0550384521484375	-0.553924560546875	0.5566521804429984
180.0	360.0	-0.77545166015625	-0.97113037109375	1.2427467460829535
180.0	380.0	-0.6561431884765625	-2.593292236328125	2.6750118704005628
180.0	400.0	-0.6109466552734375	-2.8658447265625	2.9302426200497274
180.0	420.0	-0.7973480224609375	-2.59222412109375	2.7120821821808114
180.0	440.0	-0.9286956787109375	-2.58953857421875	2.751033567774709
180.0	460.0	-1.3795166015625	-1.581512451171875	2.098629954803424
180.0	480.0	-1.5310821533203125	-1.334686279296875	2.0311573115737
180.0	500.0	-1.6527252197265625	-1.594268798828125	2.2963435402476446
180.0	520.0	-1.60833740234375	-1.6790771484375	2.325091239109306
180.0	540.0	-1.6973114013671875	-1.81689453125	2.4863571205474893
180.0	560.0	-1.46881103515625	-2.0589599609375	2.5291741691193446
180.0	580.0	-1.9154052734375	-0.877197265625	2.1067160236567624
180.0	600.0	-1.4557952880859375	-1.1820068359375	1.8752280077409782
180.0	620.0	-1.18829345703125	-1.5162353515625	1.9263984482321246
180.0	640.0	-1.1234893798828125	-1.5489501953125	1.9134981301971785
180.0	660.0	-0.9661407470703125	-1.6368408203125	1.9007040311923578
180.0	680.0	-1.3044891357421875	-3.572998046875	3.803683339638299
180.0	700.0	-0.962982177734375	-2.72509765625	2.8902408049733994
180.0	720.0	-0.264556884765625	-2.4215087890625	2.435917724551432
180.0	740.0	-0.126678466796875	-2.15966796875	2.1633800334649385
180.0	760.0	0.1788787841796875	-1.5927734375	1.6027865867404711
180.0	780.0	0.1654510498046875	-1.5606689453125	1.5694144152340084
180.0	800.0	0.1082305908203125	-1.536865234375	1.5406714800436327
200.0	0.0	-0.107208251953125	-1.015555500984192	1.0211986020682253
200.0	20.0	-0.2733306884765625	-0.9144630432128906	0.9544382235981818
200.0	40.0	-0.3643341064453125	-0.9544601440429688	1.0216327655698152
200.0	60.0	-0.3940277099609375	-1.0340309143066406	1.1065612355215086
200.0	80.0	-0.6205596923828125	-0.913238525390625	1.1041281338992743
200.0	100.0	-0.5419769287109375	-1.2381591796875	1.3515831996216006
200.0	120.0	-2.3453826904296875	-0.8234786987304688	2.485746795598865
200.0	140.0	-0.6136627197265625	0.530059814453125	0.8108916946672243
200.0	160.0	0.8267669677734375	1.227142333984375	1.479669532989682
200.0	180.0	1.8684234619140625	1.973968505859375	2.718006235304773
200.0	200.0	2.3926544189453125	2.8742523193359375	3.7398023428660703
200.0	220.0	2.2025909423828125	2.95733642578125	3.6874443175076452
200.0	240.0	1.4845733642578125	3.287628173828125	3.607278348452225
200.0	260.0	0.817108154296875	2.59912109375	2.724535959717662
200.0	280.0	0.4054107666015625	2.120330810546875	2.1587405207274992
200.0	300.0	-0.119903564453125	1.074005126953125	1.0806775085520022
200.0	320.0	-0.269775390625	0.417694091796875	0.4972394953228148
200.0	340.0	-0.1884307861328125	-0.645782470703125	0.6727117961133595
200.0	360.0	-0.8040771484375	-1.075927734375	1.3431904370701506
200.0	380.0	-0.936859130859375	-2.81591796875	2.967675696197903
200.0	400.0	-1.11383056640625	-2.825653076171875	3.037257617908044
200.0	420.0	-1.9553985595703125	-2.298980712890625	3.0180947375807703
200.0	440.0	-1.788055419921875	-2.113189697265625	2.768160559169496
200.0	460.0	-1.9771575927734375	-1.2432861328125	2.3355754226112064
200.0	480.0	-1.8867034912109375	-1.5128173828125	2.4183189403978957
200.0	500.0	-1.7707061767578125	-1.79473876953125	2.5212075708411663
200.0	520.0	-1.7897491455078125	-1.862548828125	2.583077649044983
200.0	540.0	-1.9591217041015625	-2.0294189453125	2.8207621500358924
200.0	560.0	-1.7778167724609375	-2.1522216796875	2.791539115785467
200.0	580.0	-1.7866058349609375	-1.1455078125	2.122297942800446
200.0	600.0	-1.1968536376953125	-1.43603515625	1.8693997967397087
200.0	620.0	-0.9134368896484375	-1.7598876953125	1.9828191171871816
200.0	640.0	-0.82684326171875	-1.7965087890625	1.9776535613267838
200.0	660.0	-0.6378631591796875	-1.878173828125	1.9835338006931993
200.0	680.0	-0.887786865234375	-3.4315185546875	3.544500685462942
200.0	700.0	-0.6947479248046875	-2.897705078125	2.979827075320283
200.0	720.0	-0.5177154541015625	-2.534912109375	2.5872395895377758
200.0	740.0	-0.538909912109375	-2.2540283203125	2.317556377338106
200.0	760.0	-0.294158935546875	-1.56787109375	1.5952270202008527
200.0	780.0	-0.26617431640625	-1.5164794921875	1.5396619164412662
200.0	800.0	-0.347869873046875	-1.4803466796875	1.5206708192884661
220.0	0.0	-0.811553955078125	-0.8316175937652588	1.1619843562900778
220.0	20.0	-0.9091796875	-0.8584804534912109	1.2504384803696154
220.0	40.0	-1.0470733642578125	-0.9019699096679688	1.3819957843946622
220.0	60.0	-1.2046661376953125	-0.8989410400390625	1.5031019582105045
220.0	80.0	-1.64013671875	-0.7996597290039062	1.824692888785019
220.0	100.0	-2.5175323486328125	-0.848236083984375	2.6565905933330773
220.0	120.0	-3.0183563232421875	-0.30866241455078125	3.0340974572700223
220.0	140.0	-0.42767333984375	0.4417724609375	0.6148718507590688
220.0	160.0	0.725372314453125	1.010986328125	1.2442902998218517
220.0	180.0	1.2417449951171875	1.4868316650390625	1.9371626243197588
220.0	200.0	1.4357757568359375	2.2921905517578125	2.7047346541732322
220.0	220.0	1.1130523681640625	2.32196044921875	2.5749535727876274
220.0	240.0	0.31060791015625	2.3758087158203125	2.396026779487115
220.0	260.0	-0.06195068359375	1.864837646484375	1.8658663764972871
220.0	280.0	-0.116943359375	1.46331787109375	1.4679832904921823
220.0	300.0	-0.5940399169921875	0.469573974609375	0.7572206683725233
220.0	320.0	-0.8654937744140625	-0.1048583984375	0.8718226638900698
220.0	340.0	-0.8488311767578125	-0.93328857421875	1.2615632879104084
220.0	360.0	-1.503662109375	-1.51934814453125	2.137619826690571
220.0	380.0	-1.7926483154296875	-3.003448486328125	3.497755107613968
220.0	400.0	-2.05694580078125	-2.8109130859375	3.483139159443145
220.0	420.0	-2.27484130859375	-2.236907958984375	3.190401259442481
220.0	440.0	-2.04718017578125	-1.85186767578125	2.760500056278789
220.0	460.0	-2.0350341796875	-1.400177001953125	2.4701942735936413
220.0	480.0	-1.9960174560546875	-1.585418701171875	2.5490465164254146
220.0	500.0	-1.9510955810546875	-1.8201904296875	2.6683079220241983
220.0	520.0	-1.9755096435546875	-1.8546142578125	2.7096554019024226
220.0	540.0	-2.1605987548828125	-2.0318603515625	2.9659135975029423
220.0	560.0	-1.889434814453125	-2.04833984375	2.7866933870738793
220.0	580.0	-0.8821563720703125	-1.059326171875	1.3785397358087281
220.0	600.0	-0.81146240234375	-1.799560546875	1.9740540499911696
220.0	620.0	-0.8477935791015625	-2.12548828125	2.2883300431749167
220.0	640.0	-0.8804779052734375	-2.178466796875	2.349672089199155
220.0	660.0	-1.0477294921875	-2.3077392578125	2.534442260310632
220.0	680.0	-0.846221923828125	-3.319091796875	3.4252681501526694
220.0	700.0	-0.6923675537109375	-2.99658203125	3.075528686167964
220.0	720.0	-0.7594757080078125	-2.6787109375	2.784294459595841
220.0	740.0	-0.8014373779296875	-2.5224609375	2.646717032845822
220.0	760.0	-1.0541839599609375	-2.14599609375	2.3909418762966994
220.0	780.0	-0.9823455810546875	-2.085693359375	2.305454321811353
220.0	800.0	-1.01165771484375	-1.9593505859375	2.2051090790744348
240.0	0.0	-1.604522705078125	-0.6026265621185303	1.7139579587848772
240.0	20.0	-1.692657470703125	-0.6853923797607422	1.8261577224766743
240.0	40.0	-1.8022003173828125	-0.7437095642089844	1.9496230148084084
240.0	60.0	-2.1161346435546875	-0.7368698120117188	2.240759458198606
240.0	80.0	-2.6424102783203125	-0.7664031982421875	2.7513098591850182
240.0	100.0	-3.4899444580078125	-0.6472625732421875	3.549459276946214
240.0	120.0	-2.2183837890625	-0.1495208740234375	2.2234169935808326
240.0	140.0	-0.5791778564453125	0.3136138916015625	0.6586354548625997
240.0	160.0	0.26666259765625	0.6063385009765625	0.6623860798320599
240.0	180.0	0.6324920654296875	1.1742401123046875	1.3337488722307649
240.0	200.0	0.5554656982421875	1.5729217529296875	1.6681201943394492
240.0	220.0	-0.072174072265625	1.7391815185546875	1.7406784456612292
240.0	240.0	-0.7006988525390625	1.4269256591796875	1.5896841569239295
240.0	260.0	-0.9589385986328125	0.817047119140625	1.2598131729918753
240.0	280.0	-1.343536376953125	0.064849853515625	1.345100553749543
240.0	300.0	-1.7854461669921875	-0.740234375	1.9328127030725804
240.0	320.0	-2.206695556640625	-1.143463134765625	2.485359776826186
240.0	340.0	-2.442718505859375	-1.536041259765625	2.885532264690559
240.0	360.0	-2.678375244140625	-1.85137939453125	3.255963699263284
240.0	380.0	-2.8054656982421875	-2.832794189453125	3.986898632246989
240.0	400.0	-2.9745025634765625	-2.746307373046875	4.048440401856037
240.0	420.0	-2.5967254638671875	-2.347198486328125	3.5003319655308838
240.0	440.0	-2.3493804931640625	-2.124847412109375	3.1677381877938906
240.0	460.0	-2.2530670166015625	-1.87921142578125	2.9338961406438138
240.0	480.0	-2.2374420166015625	-1.83026123046875	2.890675171895149
240.0	500.0	-2.2076568603515625	-1.9735107421875	2.9611642072986726
240.0	520.0	-2.194732666015625	-1.832763671875	2.8593485538179473
240.0	540.0	-2.2470550537109375	-1.9306640625	2.9625529761739062
240.0	560.0	-1.6497344970703125	-1.7412109375	2.3986328271941635
240.0	580.0	-0.716644287109375	-1.2578125	1.4476433674779001
240.0	600.0	-1.042266845703125	-2.141845703125	2.3819788398822874
240.0	620.0	-1.2269439697265625	-2.3907470703125	2.6872035760351647
240.0	640.0	-1.34765625	-2.4622802734375	2.8069559157784276
240.0	660.0	-1.3831787109375	-2.5362548828125	2.8889050134923044
240.0	680.0	-0.7938385009765625	-2.9970703125	3.1004209429852527
240.0	700.0	-0.7271575927734375	-3.1328125	3.2160958202274244
240.0	720.0	-0.8637542724609375	-2.8070068359375	2.9368961200890946
240.0	740.0	-0.99041748046875	-2.77197265625	2.9435963025890195
240.0	760.0	-1.2978515625	-2.6473388671875	2.948359163332257
240.0	780.0	-1.34173583984375	-2.4542236328125	2.797046425030625
240.0	800.0	-1.2640228271484375	-2.459228515625	2.765060324769691
260.0	0.0	-1.95697021484375	-0.6463949680328369	2.060960668349536
260.0	20.0	-1.92987060546875	-0.8024482727050781	2.090053536208985
260.0	40.0	-2.066925048828125	-0.8374099731445312	2.2301198668670414
260.0	60.0	-2.23748779296875	-0.899749755859375	2.4116179728251264
260.0	80.0	-2.798797607421875	-0.7795028686523438	2.9053214571795056
260.0	100.0	-2.79998779296875	-0.49190521240234375	2.8428686882729224
260.0	120.0	-1.687652587890625	-0.2053375244140625	1.7000984548979565
260.0	140.0	-0.84185791015625	0.130340576171875	0.8518881421228172
260.0	160.0	-0.260528564453125	0.3372802734375	0.42618436825636963
260.0	180.0	0.2386474609375	0.8598175048828125	0.8923221124206331
260.0	200.0	0.2027587890625	1.2234344482421875	1.2401221615985085
260.0	220.0	-0.29022216796875	1.3864288330078125	1.4164793735793988
260.0	240.0	-0.7589111328125	0.8046875	1.1061049137233783
260.0	260.0	-1.37640380859375	0.079254150390625	1.3786836709940102
260.0	280.0	-1.9342041015625	-0.61041259765625	2.0282379164877695
260.0	300.0	-2.0565185546875	-0.994903564453125	2.2845353287562653
260.0	320.0	-2.478729248046875	-1.370574951171875	2.832414938158393
260.0	340.0	-2.57720947265625	-1.67803955078125	3.0753577677947073
260.0	360.0	-2.6903076171875	-1.99371337890625	3.3485292461507425
260.0	380.0	-2.8111572265625	-2.527984619140625	3.7806495721061135
260.0	400.0	-2.9185791015625	-2.60443115234375	3.911670435936029
260.0	420.0	-2.8826904296875	-2.6796875	3.9358136656945732
260.0	440.0	-2.9312744140625	-2.60308837890625	3.920260042259215
260.0	460.0	-3.033111572265625	-2.504119873046875	3.933240667490352
260.0	480.0	-3.04547119140625	-2.344024658203125	3.8430907322036623
260.0	500.0	-2.971771240234375	-2.350372314453125	3.788888269774116
260.0	520.0	-2.3626708984375	-1.8646240234375	3.009823337523934
260.0	540.0	-2.21832275390625	-1.949462890625	2.9531951175671054
260.0	560.0	-2.124237060546875	-1.890625	2.843738029429896
260.0	580.0	-0.75543212890625	-1.483642578125	1.664894291241707
260.0	600.0	-1.0498046875	-2.0914306640625	2.3401222413536185
260.0	620.0	-1.3167724609375	-2.3355712890625	2.6811905863210224
260.0	640.0	-1.55792236328125	-2.4466552734375	2.900559276596733
260.0	660.0	-1.66107177734375	-2.466064453125	2.97332025460673
260.0	680.0	-1.45843505859375	-2.813232421875	3.1688025308662
260.0	700.0	-1.180328369140625	-3.1912841796875	3.402568114604304
260.0	720.0	-1.236114501953125	-2.8536376953125	3.109859668545714
260.0	740.0	-1.336578369140625	-2.92333984375	3.214398478550985
260.0	760.0	-1.5150146484375	-2.8907470703125	3.2636923889209446
260.0	780.0	-1.719390869140625	-2.470947265625	3.010296555222395
260.0	800.0	-1.856201171875	-2.43603515625	3.062637763914643
280.0	0.0	-2.0299072265625	-0.6082248687744141	2.1190707490422103
280.0	20.0	-2.096923828125	-0.7262439727783203	2.219125920031408
280.0	40.0	-2.271697998046875	-0.7188186645507812	2.3827110749809237
280.0	60.0	-2.391571044921875	-0.8049049377441406	2.523387410151998
280.0	80.0	-3.17315673828125	-0.6211013793945312	3.233371399821785
280.0	100.0	-2.472900390625	-0.31505584716796875	2.4928891930424832
280.0	120.0	-1.7513427734375	-0.18875885009765625	1.76148557006918
280.0	140.0	-1.392242431640625	-0.0469512939453125	1.3930338877657427
280.0	160.0	-0.883056640625	0.0940704345703125	0.8880530824292869
280.0	180.0	-0.4190673828125	0.421295166015625	0.5942281449455684
280.0	200.0	-0.19415283203125	0.6836700439453125	0.7107039124515498
280.0	220.0	-0.219970703125	0.6788177490234375	0.7135689501530693
280.0	240.0	-0.4522705078125	0.1031341552734375	0.4638806594598897
280.0	260.0	-0.95843505859375	-0.3907470703125	1.0350270694524886
280.0	280.0	-1.475860595703125	-0.96575927734375	1.7637617412010913
280.0	300.0	-1.856689453125	-1.2003173828125	2.210895190828245
280.0	320.0	-2.139617919921875	-1.407440185546875	2.56102571622056
280.0	340.0	-2.23199462890625	-1.638580322265625	2.768888855837747
280.0	360.0	-2.329315185546875	-1.99481201171875	3.066754668328831
280.0	380.0	-2.463134765625	-2.32525634765625	3.387307183581998
280.0	400.0	-2.6578369140625	-2.503387451171875	3.651170468827509
280.0	420.0	-2.851806640625	-2.66754150390625	3.9049428664930894
280.0	440.0	-3.05963134765625	-2.6343994140625	4.0374997531112795
280.0	460.0	-3.22332763671875	-2.54541015625	4.1071832095945675
280.0	480.0	-3.27569580078125	-2.543365478515625	4.1471545590393575
280.0	500.0	-3.065460205078125	-2.553802490234375	3.9898563167167955
280.0	520.0	-2.69158935546875	-2.530517578125	3.6943433072296212
280.0	540.0	-2.537139892578125	-2.7005615234375	3.705416491621746
280.0	560.0	-2.550689697265625	-2.7154541015625	3.725548135433175
280.0	580.0	-0.769500732421875	-1.8489990234375	2.0027303277951902
280.0	600.0	-1.413604736328125	-1.99267578125	2.4431608869965165
280.0	620.0	-1.882568359375	-2.2960205078125	2.9691368779521516
280.0	640.0	-2.105316162109375	-2.424560546875	3.2110512278538548
280.0	660.0	-2.1097412109375	-2.3955078125	3.192094243106955
280.0	680.0	-1.83380126953125	-2.7147216796875	3.276055691574816
280.0	700.0	-1.607086181640625	-3.24560546875	3.6216958533261945
280.0	720.0	-1.6412353515625	-2.846435546875	3.285703699625403
280.0	740.0	-1.640838623046875	-2.968994140625	3.392237844542736
280.0	760.0	-1.6895751953125	-2.90576171875	3.361266949643873
280.0	780.0	-1.7425537109375	-2.3358154296875	2.914194083630713
280.0	800.0	-1.5455322265625	-2.2880859375	2.761160466312759
300.0	0.0	-2.004669189453125	-0.9012327194213867	2.197935161395421
300.0	20.0	-2.12042236328125	-1.0240287780761719	2.3547454081134584
300.0	40.0	-2.394561767578125	-0.847076416015625	2.5399733292530358
300.0	60.0	-2.55096435546875	-0.7717819213867188	2.665157870943384
300.0	80.0	-2.94476318359375	-0.4855194091796875	2.9845199453411917
300.0	100.0	-2.166290283203125	-0.21540069580078125	2.176972909994917
300.0	120.0	-1.634735107421875	-0.19124603271484375	1.6458839316509462
300.0	140.0	-1.511383056640625	-0.130767822265625	1.5170296527228637
300.0	160.0	-1.389617919921875	0.011993408203125	1.3896696748538213
300.0	180.0	-1.305389404296875	0.0735931396484375	1.3074622163006717
300.0	200.0	-1.23797607421875	0.229827880859375	1.2591289112550705
300.0	220.0	-1.177703857421875	0.3224945068359375	1.2210606384310807
300.0	240.0	-1.019073486328125	-0.1518402099609375	1.0303233569602994
300.0	260.0	-0.76068115234375	-0.520477294921875	0.9217008354451068
300.0	280.0	-0.66119384765625	-0.9381103515625	1.1477056834777781
300.0	300.0	-0.87982177734375	-1.142730712890625	1.4421927201563012
300.0	320.0	-1.210205078125	-1.2947998046875	1.772315678805084
300.0	340.0	-1.498687744140625	-1.513824462890625	2.1301946997594854
300.0	360.0	-1.866180419921875	-1.83221435546875	2.615270311857945
300.0	380.0	-2.16619873046875	-2.1517333984375	3.053256222107116
300.0	400.0	-2.461517333984375	-2.312042236328125	3.3770707555617934
300.0	420.0	-2.721038818359375	-2.515869140625	3.705893925056107
300.0	440.0	-2.921661376953125	-2.50604248046875	3.8492017504274307
300.0	460.0	-3.119720458984375	-2.41839599609375	3.9473149020730487
300.0	480.0	-3.191009521484375	-2.43023681640625	4.011058806602108
300.0	500.0	-2.619171142578125	-2.515045166015625	3.6311857100969873
300.0	520.0	-2.087860107421875	-2.57421875	3.31447763622192
300.0	540.0	-1.982574462890625	-2.759521484375	3.3978758546529115
300.0	560.0	-2.141754150390625	-2.766845703125	3.498934978763787
300.0	580.0	-1.7283935546875	-2.322021484375	2.8946723568971273
300.0	600.0	-2.24462890625	-2.0234375	3.022028828978857
300.0	620.0	-2.357452392578125	-2.2889404296875	3.2858530207436734
300.0	640.0	-2.45623779296875	-2.3880615234375	3.425776107005627
300.0	660.0	-2.37469482421875	-2.342041015625	3.3353158211841203
300.0	680.0	-1.996307373046875	-2.6336669921875	3.304760952537909
300.0	700.0	-1.899017333984375	-3.203125	3.7237449698385796
300.0	720.0	-1.855804443359375	-2.766845703125	3.3315829986499925
300.0	740.0	-1.858917236328125	-2.8389892578125	3.393439744196523
300.0	760.0	-1.861328125	-2.80322265625	3.364907078869983
300.0	780.0	-1.9156494140625	-2.1397705078125	2.8719906865625737
300.0	800.0	-1.663330078125	-2.2447509765625	2.7938457179260303
320.0	0.0	-1.89788818359375	-1.1537281274795532	2.2210511361880574
320.0	20.0	-2.060577392578125	-1.2086105346679688	2.3888739220215154
320.0	40.0	-2.45172119140625	-0.7934684753417969	2.576922393428199
320.0	60.0	-2.621612548828125	-0.581268310546875	2.685279353255284
320.0	80.0	-2.46685791015625	-0.36145782470703125	2.4931986900250047
320.0	100.0	-1.948089599609375	-0.16083526611328125	1.9547176448101002
320.0	120.0	-1.7122802734375	-0.18500518798828125	1.722245817061484
320.0	140.0	-1.618438720703125	-0.2060394287109375	1.6315011918030269
320.0	160.0	-1.678680419921875	-0.136138916015625	1.684191722068183
320.0	180.0	-1.599853515625	-0.1609954833984375	1.6079337104285016
320.0	200.0	-1.385894775390625	-0.05474853515625	1.3869757498084767
320.0	220.0	-1.21307373046875	0.046173095703125	1.2139521532252329
320.0	240.0	-0.76446533203125	-0.047576904296875	0.7659443881249626
320.0	260.0	-0.278289794921875	-0.40582275390625	0.49207450405981407
320.0	280.0	0.136474609375	-0.79351806640625	0.8051684548696456
320.0	300.0	0.091400146484375	-0.9810791015625	0.9853274533372383
320.0	320.0	-0.078216552734375	-1.16510009765625	1.167722598342711
320.0	340.0	-0.572418212890625	-1.42303466796875	1.5338481921917264
320.0	360.0	-1.07147216796875	-1.83062744140625	2.121143426541743
320.0	380.0	-1.579010009765625	-2.12042236328125	2.643759370601508
320.0	400.0	-2.178009033203125	-2.24359130859375	3.1268874793813457
320.0	420.0	-2.453338623046875	-2.415863037109375	3.443147486443889
320.0	440.0	-2.51666259765625	-2.431884765625	3.49966486162902
320.0	460.0	-2.645111083984375	-2.403350830078125	3.5738925360248603
320.0	480.0	-2.569366455078125	-2.3919677734375	3.51043498866512
320.0	500.0	-2.031494140625	-2.26458740234375	3.0422564892276456
320.0	520.0	-1.903656005859375	-2.3067626953125	2.9908293701128885
320.0	540.0	-2.033203125	-2.40087890625	3.1461300783638877
320.0	560.0	-2.247344970703125	-2.422119140625	3.3041217514986667
320.0	580.0	-2.617095947265625	-2.2774658203125	3.469299894775003
320.0	600.0	-3.21527099609375	-2.03125	3.8031492398828757
320.0	620.0	-2.807220458984375	-2.3280029296875	3.646928069755973
320.0	640.0	-2.741363525390625	-2.4193115234375	3.656247013780605
320.0	660.0	-2.491363525390625	-2.3514404296875	3.4258085629549906
320.0	680.0	-2.1416015625	-2.6190185546875	3.383151702525301
320.0	700.0	-1.779632568359375	-3.1370849609375	3.6067151440757863
320.0	720.0	-1.721405029296875	-2.708984375	3.2096466501599075
320.0	740.0	-1.823394775390625	-2.7342529296875	3.286473427616068
320.0	760.0	-1.750030517578125	-2.6602783203125	3.184287605411838
320.0	780.0	-1.813629150390625	-2.03857421875	2.728559242622156
320.0	800.0	-1.7298583984375	-2.1568603515625	2.764861055240763
340.0	0.0	-1.784698486328125	-1.706376552581787	2.4691840000904763
340.0	20.0	-2.02752685546875	-1.516885757446289	2.53215472489151
340.0	40.0	-2.4739990234375	-0.6972503662109375	2.5703753113409316
340.0	60.0	-2.52130126953125	-0.35730743408203125	2.546493411377728
340.0	80.0	-2.37493896484375	-0.21599578857421875	2.384740922493448
340.0	100.0	-2.015167236328125	-0.07176971435546875	2.016444862194104
340.0	120.0	-1.87396240234375	-0.12567138671875	1.878171553090338
340.0	140.0	-1.9337158203125	-0.1910247802734375	1.9431282357079165
340.0	160.0	-1.983642578125	-0.1358642578125	1.988289962329775
340.0	180.0	-1.88348388671875	-0.165985107421875	1.8907835961354806
340.0	200.0	-1.59600830078125	-0.05242919921875	1.5968692235412931
340.0	220.0	-1.282958984375	0.06829833984375	1.2847756297556177
340.0	240.0	-0.7813720703125	0.1625823974609375	0.7981073538244017
340.0	260.0	-0.27294921875	-0.239715576171875	0.36326964293159614
340.0	280.0	0.43035888671875	-0.597503662109375	0.7363554831818094
340.0	300.0	0.458953857421875	-0.834228515625	0.952142772657709
340.0	320.0	0.163421630859375	-1.0323486328125	1.0452034869357143
340.0	340.0	-0.227874755859375	-1.32318115234375	1.342659773090601
340.0	360.0	-0.73291015625	-1.7015380859375	1.852670816694172
340.0	380.0	-1.317169189453125	-2.02191162109375	2.4131020030571766
340.0	400.0	-1.76654052734375	-2.204498291015625	2.8249740087014508
340.0	420.0	-2.22698974609375	-2.134307861328125	3.0845993866519748
340.0	440.0	-2.251617431640625	-2.0072021484375	3.0163954520520084
340.0	460.0	-2.064605712890625	-2.03350830078125	2.8978876374088167
340.0	480.0	-1.912811279296875	-1.973846435546875	2.7486208798825733
340.0	500.0	-1.79998779296875	-2.09381103515625	2.7611593046723324
340.0	520.0	-1.78692626953125	-2.18359375	2.8215575765487992
340.0	540.0	-2.134246826171875	-2.174560546875	3.046920262666882
340.0	560.0	-2.470794677734375	-2.155029296875	3.2785633454167193
340.0	580.0	-2.863922119140625	-2.0185546875	3.503799784652535
340.0	600.0	-3.484130859375	-1.91357421875	3.9750388848304175
340.0	620.0	-2.965179443359375	-2.3436279296875	3.7795344956928663
340.0	640.0	-2.801055908203125	-2.4459228515625	3.7186627699584784
340.0	660.0	-2.5224609375	-2.427734375	3.500957494282103
340.0	680.0	-1.9080810546875	-2.5941162109375	3.220281389429516
340.0	700.0	-1.591552734375	-3.0745849609375	3.462096588531231
340.0	720.0	-1.511962890625	-2.6348876953125	3.0378717796405303
340.0	740.0	-1.56719970703125	-2.5628662109375	3.004063604001083
340.0	760.0	-1.572052001953125	-2.4219970703125	2.8874586240234095
340.0	780.0	-1.631927490234375	-1.9459228515625	2.539646250487614
340.0	800.0	-1.523681640625	-1.851318359375	2.3977041956289424
360.0	0.0	-1.719482421875	-1.8888415098190308	2.5542791641385936
360.0	20.0	-2.0928955078125	-1.2666664123535156	2.446355535650178
360.0	40.0	-2.4661865234375	-0.5774574279785156	2.532890256113025
360.0	60.0	-2.32818603515625	-0.21172332763671875	2.337793186268226
360.0	80.0	-2.12884521484375	-0.07295989990234375	2.1300950907780836
360.0	100.0	-2.069580078125	-0.0108489990234375	2.069608513838231
360.0	120.0	-2.07098388671875	-0.06876373291015625	2.0721251675544217
360.0	140.0	-2.210052490234375	-0.11199951171875	2.2128885873935
360.0	160.0	-2.24359130859375	-0.08062744140625	2.2450395863559143
360.0	180.0	-2.142364501953125	-0.055206298828125	2.1430756857048148
360.0	200.0	-1.827056884765625	0.0127410888671875	1.8271013095925994
360.0	220.0	-1.40167236328125	0.14923095703125	1.4095940169151213
360.0	240.0	-0.8863525390625	0.48858642578125	1.012095607618291
360.0	260.0	-0.15753173828125	0.00921630859375	0.15780110554114465
360.0	280.0	0.4674072265625	-0.410675048828125	0.6221925033081249
360.0	300.0	0.548065185546875	-0.778839111328125	0.9523475252988869
360.0	320.0	0.37548828125	-1.02154541015625	1.088368721696549
360.0	340.0	0.16973876953125	-1.274078369140625	1.2853353416887041
360.0	360.0	-0.118011474609375	-1.540496826171875	1.5450104140701122
360.0	380.0	-0.52716064453125	-1.699188232421875	1.7790837513573043
360.0	400.0	-1.00604248046875	-2.08770751953125	2.3174650287792997
360.0	420.0	-1.566375732421875	-1.66583251953125	2.2865981103482085
360.0	440.0	-1.859130859375	-1.300537109375	2.2688685120874474
360.0	460.0	-1.904571533203125	-1.331085205078125	2.323613683094842
360.0	480.0	-1.97430419921875	-1.29205322265625	2.359508126968244
360.0	500.0	-1.90118408203125	-1.72271728515625	2.56559072307824
360.0	520.0	-1.83331298828125	-1.9119873046875	2.648911468185922
360.0	540.0	-2.056549072265625	-1.9366455078125	2.8248875923772503
360.0	560.0	-2.245086669921875	-1.927978515625	2.959309938511421
360.0	580.0	-2.452545166015625	-1.85400390625	3.0744606479408496
360.0	600.0	-2.975555419921875	-1.66357421875	3.4090188087360445
360.0	620.0	-2.747650146484375	-2.341552734375	3.6100485502738944
360.0	640.0	-2.575714111328125	-2.4466552734375	3.5525237804037793
360.0	660.0	-2.53924560546875	-2.484619140625	3.552618825437437
360.0	680.0	-1.8389892578125	-2.630615234375	3.2096756848123467
360.0	700.0	-1.4658203125	-3.02783203125	3.363985136412035
360.0	720.0	-1.303497314453125	-2.606201171875	2.913998935667124
360.0	740.0	-1.296356201171875	-2.46875	2.7884163897841323
360.0	760.0	-0.9134521484375	-1.6365966796875	1.8742581250855588
360.0	780.0	-1.14068603515625	-1.1146240234375	1.5948515117165254
360.0	800.0	-1.273956298828125	-0.878662109375	1.5475825515219468
380.0	0.0	-3.0023193359375	-1.7083494663238525	3.454327618225171
380.0	20.0	-3.077789306640625	-1.1828155517578125	3.297247283045589
380.0	40.0	-3.170562744140625	-0.5267562866210938	3.2140224485879645
380.0	60.0	-2.38427734375	-0.08636856079101562	2.385841147313179
380.0	80.0	-2.119140625	0.04567718505859375	2.1196328440935868
380.0	100.0	-2.1982421875	0.06830596923828125	2.199303166991392
380.0	120.0	-2.245086669921875	0.03356170654296875	2.2453375121809573
380.0	140.0	-2.33209228515625	0.0004119873046875	2.3320923215470777
380.0	160.0	-2.428955078125	0.03936767578125	2.4292740861100137
380.0	180.0	-2.40985107421875	0.1005859375	2.411949363219721
380.0	200.0	-2.131591796875	0.1668701171875	2.138113473255094
380.0	220.0	-1.830169677734375	0.3249969482421875	1.8588017822417433
380.0	240.0	-1.096832275390625	0.78033447265625	1.346091724049399
380.0	260.0	-0.240814208984375	0.52288818359375	0.5756765895802447
380.0	280.0	-0.06243896484375	0.079803466796875	0.10132727985867862
380.0	300.0	0.11297607421875	-0.36590576171875	0.3829498920287864
380.0	320.0	-0.06329345703125	-0.61602783203125	0.6192708224517676
380.0	340.0	-0.299652099609375	-0.905914306640625	0.9541866231385091
380.0	360.0	-0.64947509765625	-1.129974365234375	1.3033265011356225
380.0	380.0	-0.741943359375	-1.4156494140625	1.5982938440900534
380.0	400.0	-1.201080322265625	-1.979766845703125	2.315614541299782
380.0	420.0	-1.457733154296875	-1.496429443359375	2.089087606609442
380.0	440.0	-1.73541259765625	-1.27587890625	2.1539554005405286
380.0	460.0	-1.90997314453125	-1.21905517578125	2.2658536877807545
380.0	480.0	-2.06402587890625	-1.17083740234375	2.372986104367613
380.0	500.0	-2.0025634765625	-1.28155517578125	2.3775290000826064
380.0	520.0	-1.84063720703125	-1.6553955078125	2.4755362278087563
380.0	540.0	-1.864227294921875	-1.7330322265625	2.5453377193284012
380.0	560.0	-1.92523193359375	-1.702880859375	2.570276486947439
380.0	580.0	-2.009857177734375	-1.7230224609375	2.6473254948693987
380.0	600.0	-2.22125244140625	-1.5450439453125	2.7057574173232974
380.0	620.0	-2.434906005859375	-2.2352294921875	3.305301520302625
380.0	640.0	-2.38153076171875	-2.3846435546875	3.370194898210684
380.0	660.0	-2.490631103515625	-2.4644775390625	3.5038397272625095
380.0	680.0	-1.855194091796875	-2.601318359375	3.195090346932223
380.0	700.0	-1.24395751953125	-3.0050048828125	3.252304514667301
380.0	720.0	-1.07421875	-2.566162109375	2.7819298866872098
380.0	740.0	-0.546173095703125	-2.087646484375	2.15790938044053
380.0	760.0	-0.32696533203125	-0.973876953125	1.0272987141909304
380.0	780.0	-1.046539306640625	-0.58837890625	1.200597458627906
380.0	800.0	-1.499603271484375	-0.3936767578125	1.5504165122599805
400.0	0.0	-3.27410888671875	-1.2234117984771729	3.495214647306206
400.0	20.0	-2.57989501953125	-0.7925472259521484	2.6988866995794014
400.0	40.0	-2.328033447265625	-0.4321403503417969	2.367801726070196
400.0	60.0	-1.892547607421875	0.060298919677734375	1.893507963033841
400.0	80.0	-1.93927001953125	0.16979217529296875	1.9466888789540697
400.0	100.0	-2.1195068359375	0.17302703857421875	2.126557684066801
400.0	120.0	-2.217071533203125	0.15785980224609375	2.2226843906647726
400.0	140.0	-2.360137939453125	0.1383514404296875	2.3641895470361534
400.0	160.0	-2.433746337890625	0.1741943359375	2.4399723162094964
400.0	180.0	-2.49163818359375	0.2725372314453125	2.5064990286186504
400.0	200.0	-2.364105224609375	0.3328857421875	2.387426738221943
400.0	220.0	-2.10345458984375	0.5143585205078125	2.1654297262099558
400.0	240.0	-1.7186279296875	0.8385467529296875	1.912287273803511
400.0	260.0	-0.83685302734375	0.640899658203125	1.054075595609386
400.0	280.0	-0.53387451171875	0.4608154296875	0.7052466621693498
400.0	300.0	-0.582763671875	0.19610595703125	0.6148748194879793
400.0	320.0	-0.84515380859375	0.06610107421875	0.8477348124227255
400.0	340.0	-0.9405517578125	-0.319000244140625	0.9931760996348845
400.0	360.0	-1.46875	-0.605438232421875	1.588641563027395
400.0	380.0	-1.017333984375	-0.88385009765625	1.3476495949954037
400.0	400.0	-1.24127197265625	-1.76898193359375	2.1610305855038288
400.0	420.0	-1.399383544921875	-1.289398193359375	1.9028457653831363
400.0	440.0	-1.718780517578125	-1.227203369140625	2.1119267451396673
400.0	460.0	-1.87933349609375	-1.1734619140625	2.215605392053193
400.0	480.0	-2.10015869140625	-1.107757568359375	2.3744037902906676
400.0	500.0	-2.1656494140625	-1.33404541015625	2.543563355017564
400.0	520.0	-1.979461669921875	-1.6458740234375	2.57432900067498
400.0	540.0	-1.867462158203125	-1.7261962890625	2.5430628267295754
400.0	560.0	-1.681243896484375	-1.682373046875	2.378436483977959
400.0	580.0	-1.412841796875	-1.57275390625	2.1141610138827205
400.0	600.0	-1.100067138671875	-1.3819580078125	1.7663396176677972
400.0	620.0	-1.41766357421875	-2.119873046875	2.5502219010379816
400.0	640.0	-1.47991943359375	-2.283935546875	2.7214928095087174
400.0	660.0	-2.003326416015625	-2.4346923828125	3.1529420749565347
400.0	680.0	-1.87371826171875	-2.579345703125	3.1880784777868527
400.0	700.0	-1.616455078125	-3.17236328125	3.560451629754204
400.0	720.0	-1.264190673828125	-2.56884765625	2.863067645169273
400.0	740.0	-0.04791259765625	-1.6812744140625	1.6819569769751461
400.0	760.0	-0.7581787109375	-0.3450927734375	0.8330209961325314
400.0	780.0	-1.5733642578125	-0.08544921875	1.5756829175779195
400.0	800.0	-2.078460693359375	0.053466796875	2.0791482756667468
420.0	0.0	-0.609283447265625	-0.97418212890625	1.1490244294148828
420.0	20.0	-0.765228271484375	-0.5879020690917969	0.9649886788565865
420.0	40.0	-0.952392578125	-0.33296966552734375	1.0089204235364528
420.0	60.0	-1.3841552734375	0.23065948486328125	1.4032425374618012
420.0	80.0	-1.74932861328125	0.3132476806640625	1.7771535405490195
420.0	100.0	-2.054931640625	0.30547332763671875	2.0775124552067563
420.0	120.0	-2.23236083984375	0.30158233642578125	2.252639967884776
420.0	140.0	-2.36407470703125	0.2995147705078125	2.382972580240326
420.0	160.0	-2.472442626953125	0.32135009765625	2.4932385423056798
420.0	180.0	-2.51409912109375	0.4403228759765625	2.552367259191482
420.0	200.0	-2.57904052734375	0.481964111328125	2.6236881381539683
420.0	220.0	-2.621337890625	0.7131805419921875	2.7166226867753633
420.0	240.0	-2.220062255859375	0.95892333984375	2.418307340184144
420.0	260.0	-1.158477783203125	0.7706298828125	1.3913810371206135
420.0	280.0	-0.77001953125	0.765472412109375	1.0857615263984144
420.0	300.0	-0.7655029296875	0.539276123046875	0.9363831866541676
420.0	320.0	-0.96002197265625	0.46875	1.068348609061105
420.0	340.0	-1.076995849609375	0.147125244140625	1.0869985729242049
420.0	360.0	-1.301788330078125	-0.012542724609375	1.3018487532229772
420.0	380.0	-0.874908447265625	-0.187744140625	0.8948254876990075
420.0	400.0	-1.303955078125	-1.273590087890625	1.8227261334992773
420.0	420.0	-1.291961669921875	-1.092864990234375	1.6921935005865318
420.0	440.0	-1.583770751953125	-1.137481689453125	1.9499216365237098
420.0	460.0	-2.047637939453125	-1.152008056640625	2.3494560420771333
420.0	480.0	-2.42279052734375	-1.11077880859375	2.6652848817729704
420.0	500.0	-2.54522705078125	-1.212127685546875	2.8191194132384396
420.0	520.0	-2.143218994140625	-1.5560302734375	2.648512387869676
420.0	540.0	-1.414794921875	-1.6737060546875	2.191560318234678
420.0	560.0	-0.72552490234375	-1.561767578125	1.7220639802293456
420.0	580.0	-0.3026123046875	-1.3795166015625	1.4123173371926119
420.0	600.0	-0.258697509765625	-1.303466796875	1.3288905493359895
420.0	620.0	-1.322509765625	-2.0445556640625	2.4350030685039274
420.0	640.0	-1.7969970703125	-2.2369384765625	2.869336546771303
420.0	660.0	-2.30029296875	-2.3997802734375	3.324198114261611
420.0	680.0	-2.5380859375	-2.559814453125	3.604792679276146
420.0	700.0	-2.448333740234375	-3.28271484375	4.095186790483021
420.0	720.0	-1.2833251953125	-2.1195068359375	2.4777475223496155
420.0	740.0	-0.038909912109375	-1.1767578125	1.177400921751017
420.0	760.0	-1.411651611328125	0.09228515625	1.4146649150344326
420.0	780.0	-1.988555908203125	0.2352294921875	2.0024204139102117
420.0	800.0	-2.42510986328125	0.309326171875	2.444757765012895
440.0	0.0	0.358642578125	-0.2722129821777344	0.4502492715266092
440.0	20.0	0.332855224609375	-0.23649215698242188	0.40831500200697496
440.0	40.0	0.169647216796875	-0.10081100463867188	0.19733990175122776
440.0	60.0	0.01580810546875	0.44377899169921875	0.4440604572263628
440.0	80.0	-0.993865966796875	0.48386383056640625	1.1053930371082872
440.0	100.0	-1.7646484375	0.45888519287109375	1.8233375244884125
440.0	120.0	-2.09954833984375	0.45458221435546875	2.148196504267933
440.0	140.0	-2.245941162109375	0.453643798828125	2.291297536303922
440.0	160.0	-2.335479736328125	0.477813720703125	2.3838564450258852
440.0	180.0	-2.44989013671875	0.5944366455078125	2.5209753286207297
440.0	200.0	-2.8656005859375	0.68109130859375	2.9454290160802197
440.0	220.0	-3.24359130859375	0.9819793701171875	3.388977435823476
440.0	240.0	-2.689208984375	1.152099609375	2.925607367977673
440.0	260.0	-1.41302490234375	0.968292236328125	1.7129592025430396
440.0	280.0	-0.9886474609375	1.028350830078125	1.4265094572909547
440.0	300.0	-0.940460205078125	0.84954833984375	1.267358583458865
440.0	320.0	-1.0706787109375	0.775604248046875	1.3220873086309939
440.0	340.0	-1.227630615234375	0.468505859375	1.3139918826725823
440.0	360.0	-1.303375244140625	0.370819091796875	1.3550991941107828
440.0	380.0	-1.2325439453125	0.135711669921875	1.239992836462972
440.0	400.0	-1.61859130859375	-0.798553466796875	1.8048616189582336
440.0	420.0	-1.429718017578125	-0.686614990234375	1.5860434277163014
440.0	440.0	-1.41265869140625	-0.86181640625	1.6547906503504555
440.0	460.0	-1.691436767578125	-0.930206298828125	1.930347662234618
440.0	480.0	-1.862640380859375	-0.88836669921875	2.0636435207391743
440.0	500.0	-2.01666259765625	-0.899627685546875	2.2082250803276557
440.0	520.0	-1.824981689453125	-1.1707763671875	2.168242483857362
440.0	540.0	-1.31939697265625	-1.3355712890625	1.8773808989181031
440.0	560.0	-0.67828369140625	-1.294677734375	1.4615947461297445
440.0	580.0	-0.195831298828125	-1.1444091796875	1.1610436116501943
440.0	600.0	-0.466094970703125	-1.239990234375	1.3246963059736048
440.0	620.0	-1.400146484375	-1.7996826171875	2.2801902772169083
440.0	640.0	-1.864166259765625	-2.0626220703125	2.780202447482698
440.0	660.0	-2.351165771484375	-2.2640380859375	3.264023428159678
440.0	680.0	-2.544464111328125	-2.4788818359375	3.5523446863132095
440.0	700.0	-2.205841064453125	-2.989501953125	3.7152196071518957
440.0	720.0	-0.453277587890625	-1.34033203125	1.4149030092832138
440.0	740.0	-0.013275146484375	-0.4981689453125	0.4983457911811338
440.0	760.0	-1.4459228515625	0.3759765625	1.494005109837295
440.0	780.0	-2.067138671875	0.470458984375	2.1199985718722303
440.0	800.0	-2.66229248046875	0.535400390625	2.715594746983035
460.0	0.0	0.506622314453125	0.0329890251159668	0.5076952287346641
460.0	20.0	0.503387451171875	0.022253036499023438	0.5038790763970495
460.0	40.0	0.442413330078125	0.06893157958984375	0.44775117788294755
460.0	60.0	0.781280517578125	0.6075859069824219	0.9897271752916533
460.0	80.0	0.465301513671875	0.7260360717773438	0.8623420876584966
460.0	100.0	-0.620880126953125	0.6575698852539062	0.9043728689197637
460.0	120.0	-1.469940185546875	0.6202392578125	1.5954375218156875
460.0	140.0	-1.842498779296875	0.6236572265625	1.945186389000834
460.0	160.0	-2.07135009765625	0.6337738037109375	2.1661395295157666
460.0	180.0	-2.23687744140625	0.7055816650390625	2.3455204484104306
460.0	200.0	-2.765289306640625	0.7514801025390625	2.865579748311519
460.0	220.0	-3.3590087890625	1.0349578857421875	3.5148368198622055
460.0	240.0	-3.2205810546875	1.28155517578125	3.4661976282929627
460.0	260.0	-1.835357666015625	1.153594970703125	2.1677912996028623
460.0	280.0	-1.06317138671875	1.248809814453125	1.640079068280526
460.0	300.0	-0.986541748046875	1.084747314453125	1.4662678325778857
460.0	320.0	-1.022003173828125	0.99652099609375	1.4274258590100013
460.0	340.0	-1.070159912109375	0.674224853515625	1.2648404605261927
460.0	360.0	-1.11614990234375	0.58990478515625	1.2624493098941454
460.0	380.0	-1.452392578125	0.388702392578125	1.5035071502951167
460.0	400.0	-1.7154541015625	-0.30706787109375	1.7427201301487432
460.0	420.0	-1.57147216796875	-0.26043701171875	1.5929068434071703
460.0	440.0	-1.434661865234375	-0.469451904296875	1.5095163987203777
460.0	460.0	-1.385498046875	-0.64111328125	1.5266404544913583
460.0	480.0	-1.38446044921875	-0.647491455078125	1.5283899763640727
460.0	500.0	-1.373626708984375	-0.703460693359375	1.5432780963704815
460.0	520.0	-1.33026123046875	-0.8642578125	1.5863595140306368
460.0	540.0	-0.950439453125	-0.981689453125	1.3664001377464108
460.0	560.0	-0.574951171875	-0.9954833984375	1.1495895122195183
460.0	580.0	-0.19830322265625	-0.8157958984375	0.8395517351678228
460.0	600.0	-0.286834716796875	-0.8353271484375	0.8832019019888196
460.0	620.0	-1.1500244140625	-1.15380859375	1.6290581401383897
460.0	640.0	-1.730072021484375	-1.5411376953125	2.31694941581299
460.0	660.0	-2.119873046875	-1.8709716796875	2.8274364291809926
460.0	680.0	-2.270782470703125	-1.853759765625	2.931361168109901
460.0	700.0	-1.2154541015625	-0.9263916015625	1.5282441141554048
460.0	720.0	-0.230194091796875	-0.027587890625	0.23184135008087983
460.0	740.0	-0.1661376953125	0.042724609375	0.17154336492559374
460.0	760.0	-1.219818115234375	0.60546875	1.361818138181639
460.0	780.0	-1.82012939453125	0.6492919921875	1.9324727951398197
460.0	800.0	-2.471466064453125	0.7015380859375	2.569104940200822
480.0	0.0	0.3509521484375	0.14336919784545898	0.3791070262917154
480.0	20.0	-0.12274169921875	0.2520256042480469	0.28032557843282735
480.0	40.0	-0.109710693359375	0.2678565979003906	0.28945395709191185
480.0	60.0	0.01800537109375	0.6332283020019531	0.6334842348823689
480.0	80.0	-0.078338623046875	0.8483505249023438	0.8519598306040975
480.0	100.0	-0.053924560546875	0.9309158325195312	0.9324763511562669
480.0	120.0	-0.565216064453125	0.8465652465820312	1.0179105639673727
480.0	140.0	-1.124664306640625	0.83941650390625	1.4033851465872187
480.0	160.0	-1.588958740234375	0.8462982177734375	1.8002806868857169
480.0	180.0	-1.923309326171875	0.8143310546875	2.0886009266416043
480.0	200.0	-2.381500244140625	0.7232208251953125	2.4888936849206806
480.0	220.0	-3.007354736328125	0.932403564453125	3.1485804606393812
480.0	240.0	-2.943511962890625	1.2393341064453125	3.1937770277649036
480.0	260.0	-1.8619384765625	1.335601806640625	2.2914290467753053
480.0	280.0	-1.16168212890625	1.498321533203125	1.8959094876813927
480.0	300.0	-1.117584228515625	1.289581298828125	1.706462549871546
480.0	320.0	-1.087982177734375	1.183624267578125	1.6076913963405681
480.0	340.0	-1.0521240234375	0.806396484375	1.325609388434871
480.0	360.0	-0.670806884765625	0.63958740234375	0.926851618052096
480.0	380.0	-1.188873291015625	0.504119873046875	1.2913390524920711
480.0	400.0	-1.4237060546875	-0.007293701171875	1.4237247375214885
480.0	420.0	-1.285003662109375	0.05133056640625	1.2860284750665871
480.0	440.0	-1.22259521484375	-0.115509033203125	1.2280396557564237
480.0	460.0	-1.09954833984375	-0.262725830078125	1.1305005145701557
480.0	480.0	-0.932098388671875	-0.356475830078125	0.9979390881184051
480.0	500.0	-0.765869140625	-0.4765625	0.9020351195867742
480.0	520.0	-0.485504150390625	-0.6063232421875	0.7767510245009558
480.0	540.0	-0.2635498046875	-0.64990234375	0.7013070340175995
480.0	560.0	-0.11834716796875	-0.6845703125	0.6947248123700284
480.0	580.0	-0.009613037109375	-0.5721435546875	0.572224307114714
480.0	600.0	-0.459320068359375	-0.6739501953125	0.815588003197336
480.0	620.0	-1.138519287109375	-0.8878173828125	1.4437610163541876
480.0	640.0	-1.66412353515625	-1.2796630859375	2.0992486164749566
480.0	660.0	-1.35198974609375	-0.5966796875	1.4778034114921172
480.0	680.0	-1.000732421875	1.630859375	1.9134178010087586
480.0	700.0	-1.011627197265625	3.803955078125	3.936173754122203
480.0	720.0	0.979339599609375	0.3179931640625	1.0296726196969264
480.0	740.0	0.253753662109375	0.2806396484375	0.3783510715050804
480.0	760.0	0.075592041015625	0.701904296875	0.7059630292278032
480.0	780.0	-0.099578857421875	0.6854248046875	0.6926204673025074
480.0	800.0	-0.27203369140625	0.689208984375	0.7409530035051682
500.0	0.0	-0.241424560546875	0.28383541107177734	0.3726236157485681
500.0	20.0	-0.5013427734375	0.3310527801513672	0.6007832551960431
500.0	40.0	-0.643341064453125	0.3300514221191406	0.7230640818451343
500.0	60.0	-0.734771728515625	0.3781700134277344	0.8263788792568286
500.0	80.0	-0.815826416015625	0.5071182250976562	0.9605944176889104
500.0	100.0	-0.838165283203125	0.7800750732421875	1.1450057475230326
500.0	120.0	-0.58758544921875	0.95941162109375	1.12504547411353
500.0	140.0	-0.1600341796875	1.15338134765625	1.1644309648019493
500.0	160.0	0.53179931640625	1.4074554443359375	1.5045734746834487
500.0	180.0	-0.774810791015625	1.1043548583984375	1.3490483368443442
500.0	200.0	-1.13726806640625	0.8629913330078125	1.4276318488020683
500.0	220.0	-1.551025390625	0.99908447265625	1.8449524508415525
500.0	240.0	-2.16680908203125	1.2715606689453125	2.5123550968726054
500.0	260.0	-1.504608154296875	1.603973388671875	2.199221755427175
500.0	280.0	-1.146392822265625	1.772308349609375	2.110756591612887
500.0	300.0	-1.18988037109375	1.57476806640625	1.9737552433083185
500.0	320.0	-1.115478515625	1.4078369140625	1.7961896045289807
500.0	340.0	-1.03173828125	0.99847412109375	1.4357696373341513
500.0	360.0	-0.418212890625	0.6373291015625	0.7622928607716208
500.0	380.0	-0.782012939453125	0.26361083984375	0.8252483943366653
500.0	400.0	-1.203765869140625	0.11907958984375	1.2096413585956955
500.0	420.0	-1.214111328125	0.31488037109375	1.254279061924255
500.0	440.0	-1.079803466796875	0.167816162109375	1.092766119154355
500.0	460.0	-0.8818359375	0.125213623046875	0.8906812404351114
500.0	480.0	-0.4840087890625	0.070068359375	0.48905427395663537
500.0	500.0	-0.14300537109375	-0.118743896484375	0.18587804903740815
500.0	520.0	6.2352294921875	3.8626708984375	7.334733348246598
500.0	540.0	6.3172607421875	3.66455078125	7.30319900544572
500.0	560.0	5.763214111328125	2.3084716796875	6.208355530165042
500.0	580.0	0.37408447265625	-0.0894775390625	0.38463674119769925
500.0	600.0	0.0189208984375	-0.143310546875	0.14455418791336958
500.0	620.0	0.367767333984375	0.2391357421875	0.4386783732275177
500.0	640.0	1.587188720703125	0.4832763671875	1.6591335335677988
500.0	660.0	2.9921875	-1.1055908203125	3.1899086346031162
500.0	680.0	3.4698486328125	-1.5860595703125	3.8151585150830427
500.0	700.0	2.046875	0.7760009765625	2.1890351256320564
500.0	720.0	3.10986328125	-0.46923828125	3.145065053803732
500.0	740.0	0.780792236328125	0.6278076171875	1.0018876785892326
500.0	760.0	0.2391357421875	0.927978515625	0.9582953765166274
500.0	780.0	-0.004364013671875	0.9119873046875	0.9119977458999003
500.0	800.0	-0.175872802734375	0.9130859375	0.9298694381481188
520.0	0.0	-1.026123046875	0.5567255020141602	1.1674210002912198
520.0	20.0	-0.8668212890625	0.49291038513183594	0.9971658813571537
520.0	40.0	-0.85693359375	0.4666481018066406	0.9757538803494613
520.0	60.0	-0.8558349609375	0.49663543701171875	0.9894949406938436
520.0	80.0	-0.9410400390625	0.462677001953125	1.048630708712597
520.0	100.0	-0.926513671875	0.6082305908203125	1.1083194646765533
520.0	120.0	-0.611572265625	1.0020675659179688	1.1739506134188347
520.0	140.0	0.4150390625	1.4831695556640625	1.5401458873267855
520.0	160.0	1.5806884765625	2.0147552490234375	2.5608230656187416
520.0	180.0	0.8331298828125	1.517669677734375	1.731307786717755
520.0	200.0	0.33837890625	1.2756805419921875	1.319795866568928
520.0	220.0	0.1405029296875	1.37469482421875	1.3818563358701912
520.0	240.0	-0.2373046875	1.5289306640625	1.5472370504289477
520.0	260.0	-0.3817138671875	1.942138671875	1.9792948484739774
520.0	280.0	-0.5911865234375	2.07769775390625	2.160168850363599
520.0	300.0	-0.891845703125	1.7955322265625	2.004825362670528
520.0	320.0	-0.9010009765625	1.54095458984375	1.7850332791651529
520.0	340.0	-0.7730712890625	1.04205322265625	1.2975030392338323
520.0	360.0	0.11376953125	0.467681884765625	0.48132094446301843
520.0	380.0	0.2215576171875	-0.34576416015625	0.41065877828479413
520.0	400.0	-0.0391845703125	0.13323974609375	0.13888218204543815
520.0	420.0	-0.3104248046875	0.521331787109375	0.6067539794809155
520.0	440.0	-0.5723876953125	0.532867431640625	0.7820328467835808
520.0	460.0	-0.2984619140625	0.626556396484375	0.6940118386031584
520.0	480.0	0.0177001953125	0.58953857421875	0.5898042280333172
520.0	500.0	4.791015625	3.488983154296875	5.926789533125123
520.0	520.0	6.4503173828125	5.1407470703125	8.248264955730972
520.0	540.0	7.0784912109375	4.8125	8.559508985527115
520.0	560.0	8.9764404296875	4.083251953125	9.861512525998608
520.0	580.0	2.796142578125	1.234130859375	3.056385495199386
520.0	600.0	2.5372314453125	0.8956298828125	2.6906683731127643
520.0	620.0	2.092041015625	1.2474365234375	2.4357203228332924
520.0	640.0	1.7835693359375	1.42626953125	2.2837172223961155
520.0	660.0	1.5518798828125	1.73779296875	2.3298617068219043
520.0	680.0	1.611572265625	1.3994140625	2.134367561048108
520.0	700.0	2.6290283203125	-0.2088623046875	2.637311769837715
520.0	720.0	4.9976806640625	-3.1650390625	5.9155966974680645
520.0	740.0	0.8870849609375	0.9537353515625	1.3025094428607922
520.0	760.0	0.2762451171875	1.1180419921875	1.1516636926918071
520.0	780.0	0.020751953125	1.095947265625	1.0961437189481207
520.0	800.0	-0.1549072265625	1.093994140625	1.1049069773347973
540.0	0.0	-1.750244140625	0.7296772003173828	1.8962550905548439
540.0	20.0	-1.321044921875	0.6044960021972656	1.452781849516369
540.0	40.0	-1.106689453125	0.56878662109375	1.2442989054055125
540.0	60.0	-1.0142822265625	0.5404777526855469	1.1492974533464353
540.0	80.0	-1.062744140625	0.45803070068359375	1.157245536263361
540.0	100.0	-1.1160888671875	0.41866302490234375	1.1920289794632752
540.0	120.0	-1.06787109375	0.49300384521484375	1.1761808807591811
540.0	140.0	-0.7117919921875	0.9474639892578125	1.1850467716856488
540.0	160.0	0.3966064453125	1.835693359375	1.878048663404889
540.0	180.0	0.519775390625	1.58074951171875	1.6640118615858597
540.0	200.0	0.369384765625	1.3994903564453125	1.4474178259435884
540.0	220.0	0.3687744140625	1.399200439453125	1.4469818375615355
540.0	240.0	0.4024658203125	1.60400390625	1.6537252697425509
540.0	260.0	0.252197265625	1.952178955078125	1.9684019237540504
540.0	280.0	-0.158935546875	2.08978271484375	2.0958178125305094
540.0	300.0	-0.4755859375	2.002960205078125	2.0586479949409413
540.0	320.0	-0.603515625	1.71826171875	1.8211684281638656
540.0	340.0	-0.2742919921875	1.17657470703125	1.2081242230018647
540.0	360.0	1.167724609375	0.396087646484375	1.2330718499088071
540.0	380.0	2.036376953125	-1.951690673828125	2.820625388371582
540.0	400.0	2.17822265625	-0.388916015625	2.2126702437124313
540.0	420.0	1.790283203125	0.611328125	1.8917811775698388
540.0	440.0	1.472412109375	0.7591552734375	1.6565971595478794
540.0	460.0	2.7298583984375	1.70831298828125	3.220319881851827
540.0	480.0	4.105712890625	5.124603271484375	6.5664630532999
540.0	500.0	4.670654296875	6.188018798828125	7.752843879220526
540.0	520.0	5.4298095703125	5.983154296875	8.079663811698541
540.0	540.0	3.5262451171875	3.4580078125	4.93884831289641
540.0	560.0	3.3603515625	1.5428466796875	3.697612540629282
540.0	580.0	3.142822265625	1.0006103515625	3.298265130180151
540.0	600.0	2.9075927734375	0.9478759765625	3.0581962989792344
540.0	620.0	2.5509033203125	0.9915771484375	2.7368472721152677
540.0	640.0	5.2154541015625	-4.5487060546875	6.920382088978601
540.0	660.0	6.7337646484375	-7.4984130859375	10.078183623446506
540.0	680.0	6.201904296875	-5.609375	8.3623384766596
540.0	700.0	6.0439453125	-5.164794921875	7.950118334057457
540.0	720.0	5.814697265625	-3.55810546875	6.816950844594341
540.0	740.0	5.047607421875	3.3953857421875	6.083336668606937
540.0	760.0	0.2918701171875	1.29736328125	1.3297893249845298
540.0	780.0	0.060791015625	1.2767333984375	1.2781798458223659
540.0	800.0	-0.11181640625	1.278564453125	1.283444572040996
560.0	0.0	-2.1793212890625	0.7328164577484131	2.2992305760205887
560.0	20.0	-1.7462158203125	0.6083412170410156	1.8491481085788128
560.0	40.0	-1.4345703125	0.5814399719238281	1.547922615138473
560.0	60.0	-1.342041015625	0.4347381591796875	1.4106988887309455
560.0	80.0	-1.3572998046875	0.22003173828125	1.3750188092007303
560.0	100.0	-1.4337158203125	0.127716064453125	1.4393930827031716
560.0	120.0	-1.49560546875	-0.02123260498046875	1.4957561772124373
560.0	140.0	-1.4442138671875	-0.0343780517578125	1.4446229766341585
560.0	160.0	-1.3594970703125	-0.1093292236328125	1.3638860521790022
560.0	180.0	-1.3795166015625	0.336761474609375	1.420026177493792
560.0	200.0	-1.4666748046875	0.459075927734375	1.5368427668861553
560.0	220.0	-1.5743408203125	0.4912261962890625	1.649197439490753
560.0	240.0	-1.65478515625	0.7019500732421875	1.7975115628752014
560.0	260.0	-1.7081298828125	0.82659912109375	1.8976231985170304
560.0	280.0	-1.595703125	1.727325439453125	2.3515785415156127
560.0	300.0	-1.591796875	2.13946533203125	2.6666700579980556
560.0	320.0	-1.6724853515625	1.804473876953125	2.460352256039241
560.0	340.0	-1.73046875	1.359832763671875	2.200833305791707
560.0	360.0	-1.546630859375	0.576568603515625	1.6506054555014076
560.0	380.0	-0.8709716796875	-0.815521240234375	1.1931749913952598
560.0	400.0	1.6055908203125	0.703338623046875	1.7528853644609053
560.0	420.0	3.607666015625	0.856109619140625	3.7078535246528643
560.0	440.0	3.4432373046875	1.198638916015625	3.6459043305301844
560.0	460.0	3.4749755859375	3.67169189453125	5.05537107354427
560.0	480.0	3.8104248046875	5.768035888671875	6.913000448805462
560.0	500.0	4.3946533203125	5.650665283203125	7.15842133074959
560.0	520.0	4.7037353515625	5.2373046875	7.0394947721586005
560.0	540.0	3.5631103515625	4.167724609375	5.483218379474033
560.0	560.0	3.001220703125	4.3291015625	5.267679379699002
560.0	580.0	2.742919921875	4.291748046875	5.0933987666070415
560.0	600.0	2.610107421875	4.31884765625	5.046296248896122
560.0	620.0	2.7423095703125	3.91796875	4.782336343818165
560.0	640.0	2.95361328125	4.26025390625	5.183974803265809
560.0	660.0	4.957275390625	2.7557373046875	5.671742888296557
560.0	680.0	4.9471435546875	3.646728515625	6.145962757563585
560.0	700.0	5.286865234375	3.9296875	6.587365775034757
560.0	720.0	5.3389892578125	3.964599609375	6.6500267937575765
560.0	740.0	4.350341796875	3.03369140625	5.303655088520812
560.0	760.0	0.339111328125	0.9024658203125	0.9640752303088255
560.0	780.0	0.004638671875	1.1817626953125	1.1817717991681087
560.0	800.0	-0.005126953125	1.1197509765625	1.1197627137751187
580.0	0.0	-1.9989013671875	0.59466552734375	2.0854816626273838
580.0	20.0	-1.8177490234375	0.5217781066894531	1.8911541197978592
580.0	40.0	-1.724853515625	0.5118255615234375	1.7991901110757318
580.0	60.0	-1.6109619140625	0.33005523681640625	1.6444253549218486
580.0	80.0	-1.526123046875	0.205322265625	1.5398729775421143
580.0	100.0	-1.5638427734375	0.0986328125	1.5669501114376143
580.0	120.0	-1.5738525390625	0.077362060546875	1.5757527417477453
580.0	140.0	-1.5616455078125	0.107666015625	1.5653525682706513
580.0	160.0	-1.4954833984375	-0.090301513671875	1.4982072481381226
580.0	180.0	-1.45751953125	-0.155853271484375	1.4658285800896371
580.0	200.0	-1.5205078125	0.2187042236328125	1.53615609405697
580.0	220.0	-1.6162109375	0.2491912841796875	1.6353085612830842
580.0	240.0	-1.65380859375	0.4458770751953125	1.7128599566065168
580.0	260.0	-1.697509765625	0.6148681640625	1.8054368622496417
580.0	280.0	-1.659423828125	0.762176513671875	1.826088847603545
580.0	300.0	-1.5654296875	1.527557373046875	2.1872360719538753
580.0	320.0	-1.6790771484375	1.121673583984375	2.0192700907539236
580.0	340.0	-1.908203125	0.0289306640625	1.9084224243030847
580.0	360.0	-1.9066162109375	-0.265533447265625	1.9250177628859522
580.0	380.0	-1.444580078125	0.53082275390625	1.5390205970617308
580.0	400.0	-0.5889892578125	2.7764892578125	2.8382742898752276
580.0	420.0	0.87646484375	7.3531494140625	7.405200667629298
580.0	440.0	1.85791015625	10.15032958984375	10.318964140414215
580.0	460.0	2.227294921875	10.286407470703125	10.524781295701457
580.0	480.0	2.9296875	6.905731201171875	7.501479338803446
580.0	500.0	3.9068603515625	3.436676025390625	5.2032970230523805
580.0	520.0	3.8504638671875	4.3524169921875	5.811162161426835
580.0	540.0	3.39501953125	4.4078369140625	5.563738300687856
580.0	560.0	2.99169921875	4.495849609375	5.400271097416009
580.0	580.0	2.7579345703125	4.477294921875	5.258552358926595
580.0	600.0	2.613525390625	4.505615234375	5.2087506762825235
580.0	620.0	2.7210693359375	4.0902099609375	4.912640415859041
580.0	640.0	2.95068359375	4.5367431640625	5.4118917401490245
580.0	660.0	4.92041015625	3.5185546875	6.049021672523283
580.0	680.0	4.9625244140625	4.1341552734375	6.458938642304744
580.0	700.0	5.322265625	4.589111328125	7.027549655817584
580.0	720.0	5.36474609375	4.5078125	7.007201594471372
580.0	740.0	4.357177734375	3.2506103515625	5.43612596125389
580.0	760.0	0.4102783203125	1.5565185546875	1.6096826740711694
580.0	780.0	-0.0914306640625	1.42578125	1.4287098162966727
580.0	800.0	-0.3245849609375	1.4327392578125	1.469046349760249
600.0	0.0	-2.3665771484375	0.425614595413208	2.4045446935616144
600.0	20.0	-2.1141357421875	0.35387229919433594	2.1435474197068225
600.0	40.0	-2.123046875	0.3498878479003906	2.151685278928039
600.0	60.0	-1.9635009765625	0.2700386047363281	1.9819830809090764
600.0	80.0	-1.7158203125	0.213623046875	1.729067422324461
600.0	100.0	-1.752197265625	0.0564117431640625	1.7531051144841643
600.0	120.0	-1.728515625	0.09624481201171875	1.7311930365237471
600.0	140.0	-1.7161865234375	0.265228271484375	1.7365604565413442
600.0	160.0	-1.6708984375	0.3165740966796875	1.7006236347671113
600.0	180.0	-1.6173095703125	-0.0019073486328125	1.6173106950129312
600.0	200.0	-1.596435546875	-0.19384765625	1.608161487276604
600.0	220.0	-1.6798095703125	-0.0081634521484375	1.679829406357814
600.0	240.0	-1.715087890625	0.1495513916015625	1.7215957978859253
600.0	260.0	-1.7470703125	0.284698486328125	1.7701152236327367
600.0	280.0	-1.7247314453125	0.54986572265625	1.8102626526010046
600.0	300.0	-1.672119140625	0.951202392578125	1.9237381350097622
600.0	320.0	-1.7664794921875	0.384918212890625	1.8079302605282983
600.0	340.0	-1.9490966796875	-0.48870849609375	2.009431228214355
600.0	360.0	-1.8477783203125	-0.188232421875	1.8573411548936862
600.0	380.0	-1.237548828125	1.51629638671875	1.957212771869706
600.0	400.0	0.2647705078125	5.84869384765625	5.854683863832389
600.0	420.0	1.1317138671875	7.806121826171875	7.887731881993798
600.0	440.0	1.7969970703125	9.368988037109375	9.539765998713506
600.0	460.0	2.079345703125	9.444976806640625	9.671156364731353
600.0	480.0	2.505126953125	8.81890869140625	9.167813892015591
600.0	500.0	3.7568359375	2.872802734375	4.729356384533099
600.0	520.0	3.71240234375	4.2159423828125	5.617481761169789
600.0	540.0	3.339599609375	4.5689697265625	5.659364797676702
600.0	560.0	2.96533203125	4.6591796875	5.522784570845567
600.0	580.0	2.7314453125	4.6396484375	5.383969828924974
600.0	600.0	2.6363525390625	4.7252197265625	5.410920085763296
600.0	620.0	2.841552734375	4.4840087890625	5.308555054120075
600.0	640.0	3.2330322265625	5.0257568359375	5.975845475910851
600.0	660.0	5.1043701171875	4.667724609375	6.91680904190666
600.0	680.0	5.133056640625	4.9039306640625	7.099070814817731
600.0	700.0	5.3787841796875	4.9813232421875	7.331091357691154
600.0	720.0	5.3643798828125	4.71240234375	7.140259615483456
600.0	740.0	4.4302978515625	3.5753173828125	5.693016198940639
600.0	760.0	0.4107666015625	2.1314697265625	2.170689382710392
600.0	780.0	-0.123046875	1.7113037109375	1.7157216920339162
600.0	800.0	-0.3614501953125	1.718994140625	1.7565839288785852
620.0	0.0	-2.58251953125	0.32228779792785645	2.602551931082434
620.0	20.0	-2.3328857421875	0.2745933532714844	2.3489907185347927
620.0	40.0	-2.4171142578125	0.25965118408203125	2.431020376861468
620.0	60.0	-2.365234375	0.16684722900390625	2.371111900882774
620.0	80.0	-2.0919189453125	0.19232177734375	2.100740950188295
620.0	100.0	-1.9345703125	0.07381439208984375	1.935978010847732
620.0	120.0	-1.818603515625	0.05481719970703125	1.8194294909194284
620.0	140.0	-1.781005859375	0.24859619140625	1.7982719309130573
620.0	160.0	-1.7562255859375	0.324066162109375	1.7858743477988073
620.0	180.0	-1.73876953125	0.299346923828125	1.7643491898172272
620.0	200.0	-1.7122802734375	-0.13958740234375	1.7179605285617816
620.0	220.0	-1.78857421875	-0.09429931640625	1.7910583734350645
620.0	240.0	-1.82666015625	-0.017974853515625	1.8267485929350493
620.0	260.0	-1.8753662109375	0.00970458984375	1.8753913202822794
620.0	280.0	-1.8726806640625	0.31488037109375	1.8989688037600048
620.0	300.0	-1.8271484375	0.682525634765625	1.9504647278971519
620.0	320.0	-1.900390625	0.177703857421875	1.9086810075364884
620.0	340.0	-2.033447265625	-0.392303466796875	2.070944178904549
620.0	360.0	-1.873779296875	0.353851318359375	1.9068979020655608
620.0	380.0	-1.0728759765625	2.8345947265625	3.030839838219907
620.0	400.0	0.4443359375	6.952392578125	6.96657713556102
620.0	420.0	1.0755615234375	8.0537109375	8.125213379075428
620.0	440.0	1.707763671875	9.361328125	9.515824768399847
620.0	460.0	2.019287109375	9.505279541015625	9.71739983652717
620.0	480.0	2.429931640625	8.88970947265625	9.215828898495499
620.0	500.0	3.693359375	2.673095703125	4.559204328714137
620.0	520.0	3.6153564453125	4.297119140625	5.615695427584047
620.0	540.0	3.33740234375	4.744384765625	5.800641448009227
620.0	560.0	3.0338134765625	4.8507080078125	5.721310373299858
620.0	580.0	2.87548828125	4.8829345703125	5.6666994691406565
620.0	600.0	2.8577880859375	5.0025634765625	5.7613014225228145
620.0	620.0	3.12255859375	4.9212646484375	5.828311754819113
620.0	640.0	3.6236572265625	5.4888916015625	6.577143962946377
620.0	660.0	5.2255859375	5.2330322265625	7.395361700041414
620.0	680.0	5.123046875	5.061767578125	7.2018817192734215
620.0	700.0	5.3731689453125	5.1463623046875	7.440160582002184
620.0	720.0	5.365234375	4.9093017578125	7.272343752047378
620.0	740.0	4.458984375	3.8463134765625	5.888689923614628
620.0	760.0	0.3824462890625	2.51513671875	2.5440475384752923
620.0	780.0	-0.204833984375	1.87939453125	1.8905239393478583
620.0	800.0	-0.49755859375	1.89208984375	1.9564172691520532
