# Supplementary material for: Real-time emotion detection by quantitative facial motion analysis
Source: PLoS One. 2023 Mar 10;18(3):e0282730. doi: 10.1371/journal.pone.0282730 (PMC10004542; doi:10.1371/journal.pone.0282730)
Supplement: S1 Dataset — Data from each participant is organized into folders by Study ID and subsequently by emotions. The data files (.csv) contain the pixel displacement results after DISC-processing of videos. (ZIP) [file pone.0282730.s004.zip › S1_Dataset/1/sad/result/104050_cropped_result.csv]

pos_x	pos_y	disp_x	disp_y	disp_xy_indi
0.0	0.0	2.393035888671875	0.665651798248291	2.4838907143799167
0.0	20.0	2.088942527770996	0.6812858581542969	2.1972326469564654
0.0	40.0	1.959869384765625	0.39228057861328125	1.998742619173054
0.0	60.0	1.813046932220459	0.06895828247070312	1.8143578542160108
0.0	80.0	1.5950241088867188	0.0792083740234375	1.5969896287845167
0.0	100.0	1.4699039459228516	-0.15308380126953125	1.4778539374548145
0.0	120.0	1.3530488014221191	-0.2588348388671875	1.377583584702299
0.0	140.0	1.4307141304016113	-0.5554962158203125	1.5347700051543638
0.0	160.0	1.5576262474060059	-0.5607757568359375	1.6554965950019451
0.0	180.0	1.775987148284912	-0.4477386474609375	1.831556782440371
0.0	200.0	2.7929768562316895	-0.9578704833984375	2.952665843337476
0.0	220.0	2.78659987449646	-0.78533935546875	2.8951505597795357
0.0	240.0	2.4242453575134277	-0.16961669921875	2.4301718824147542
0.0	260.0	2.188943386077881	0.18182373046875	2.1964819635989894
0.0	280.0	2.324307918548584	-0.257476806640625	2.3385255196780523
0.0	300.0	2.5218505859375	-1.061798095703125	2.7362648946752386
0.0	320.0	2.7937417030334473	-1.480560302734375	3.1618114291179875
0.0	340.0	2.801100254058838	-1.424835205078125	3.1426609735888644
0.0	360.0	2.75545334815979	-0.47760009765625	2.7965380396422748
0.0	380.0	2.70741868019104	0.0831298828125	2.70869460945006
0.0	400.0	2.718613386154175	0.51287841796875	2.7665688162405786
0.0	420.0	2.706664562225342	0.3463134765625	2.728729755115978
0.0	440.0	2.6793181896209717	0.145294189453125	2.683254807639901
0.0	460.0	2.7058351039886475	-0.10260009765625	2.7077796051407743
0.0	480.0	2.8105390071868896	-0.113616943359375	2.8128345704533344
0.0	500.0	2.9436769485473633	0.181640625	2.949275723641231
0.0	520.0	3.523366689682007	1.38134765625	3.784472774031822
0.0	540.0	4.1177568435668945	1.8668212890625	4.52116612701181
0.0	560.0	4.294979095458984	2.1287841796875	4.793596511401169
0.0	580.0	4.293038368225098	2.15234375	4.8023704614718
0.0	600.0	4.302529811859131	2.2100830078125	4.836964924759959
0.0	620.0	4.318625450134277	2.206298828125	4.849564959615783
0.0	640.0	4.393010139465332	2.110107421875	4.873509148170051
0.0	660.0	4.405823707580566	2.0155029296875	4.844949391052281
0.0	680.0	4.336794853210449	1.9395751953125	4.750762205910139
0.0	700.0	4.162348747253418	1.826904296875	4.545627173856478
0.0	720.0	3.9548280239105225	1.8043212890625	4.346980562743773
0.0	740.0	3.6598973274230957	1.6995849609375	4.035274152610159
0.0	760.0	3.390678882598877	1.450927734375	3.6880746433987124
0.0	780.0	0.10680198669433594	-2.936279296875	2.938221021914213
0.0	800.0	-1.2793149948120117	-6.255615234375	6.385089569966536
20.0	0.0	2.121002197265625	0.5460782051086426	2.190171620421625
20.0	20.0	2.118083953857422	-0.04293632507324219	2.118519096821901
20.0	40.0	2.2485122680664062	-0.6095314025878906	2.3296643428584076
20.0	60.0	2.0764541625976562	-0.7551422119140625	2.209502579673442
20.0	80.0	1.9442291259765625	-0.8686599731445312	2.129459331201008
20.0	100.0	1.6906356811523438	-0.9647369384765625	1.94652674444678
20.0	120.0	1.4170246124267578	-0.7164993286132812	1.5878696546399789
20.0	140.0	1.2486915588378906	-0.545867919921875	1.3627921320263174
20.0	160.0	0.9534988403320312	0.0533905029296875	0.9549924524924861
20.0	180.0	1.5931358337402344	-0.19500732421875	1.6050263677728627
20.0	200.0	2.483013153076172	-0.64422607421875	2.5652254390311535
20.0	220.0	2.398334503173828	-0.257537841796875	2.4121223287950064
20.0	240.0	2.1737594604492188	0.438873291015625	2.2176203366355036
20.0	260.0	1.9802989959716797	0.937530517578125	2.19101519502644
20.0	280.0	2.1191329956054688	1.080108642578125	2.3785204083286247
20.0	300.0	2.5280094146728516	-0.3951416015625	2.558704454594151
20.0	320.0	2.8106746673583984	-1.230438232421875	3.068203110867289
20.0	340.0	2.8206214904785156	-1.19854736328125	3.0647057566066076
20.0	360.0	2.805065155029297	-0.83026123046875	2.925358821542926
20.0	380.0	2.717681884765625	-0.599212646484375	2.782957172234249
20.0	400.0	2.684967041015625	-0.2181396484375	2.6938138238491236
20.0	420.0	2.6497535705566406	-0.086181640625	2.651154703116829
20.0	440.0	2.5913124084472656	-0.371490478515625	2.617805411752473
20.0	460.0	2.605480194091797	-0.52752685546875	2.658347536543214
20.0	480.0	2.688486099243164	-0.6083984375	2.7564662458619305
20.0	500.0	2.8101139068603516	-0.259185791015625	2.8220413611062374
20.0	520.0	3.4760055541992188	1.4676513671875	3.773143934231923
20.0	540.0	4.104637145996094	2.0230712890625	4.576118829414285
20.0	560.0	4.267000198364258	2.3123779296875	4.853285730569184
20.0	580.0	4.231204986572266	2.3370361328125	4.833718395238309
20.0	600.0	4.190578460693359	2.443115234375	4.85074838387463
20.0	620.0	4.026941299438477	2.4630126953125	4.720454190689048
20.0	640.0	3.7805099487304688	2.362548828125	4.458014405284584
20.0	660.0	3.729400634765625	2.2550048828125	4.358150538485157
20.0	680.0	3.666292190551758	2.1422119140625	4.246265454638007
20.0	700.0	3.592996597290039	1.9747314453125	4.099901075543627
20.0	720.0	3.611520767211914	1.8714599609375	4.0676092041142695
20.0	740.0	3.5363998413085938	1.7845458984375	3.9611523451184696
20.0	760.0	3.346935272216797	1.5482177734375	3.6876759606012963
20.0	780.0	0.4458808898925781	-3.4381103515625	3.466902444184522
20.0	800.0	-1.2197551727294922	-9.8109130859375	9.886446189668966
40.0	0.0	2.7852325439453125	-1.100785493850708	2.9948704525111305
40.0	20.0	2.540496826171875	-1.0792217254638672	2.760225290896121
40.0	40.0	2.3448638916015625	-1.08697509765625	2.5845505475926833
40.0	60.0	1.8080673217773438	-0.9406585693359375	2.0381231523497862
40.0	80.0	1.5784568786621094	-0.9881515502929688	1.8622485344717354
40.0	100.0	1.3650360107421875	-1.0371246337890625	1.714336844565572
40.0	120.0	1.0412559509277344	-0.6710662841796875	1.238767093970918
40.0	140.0	0.8298835754394531	-0.285675048828125	0.8776770375867892
40.0	160.0	0.7705001831054688	0.33544921875	0.8403551097753533
40.0	180.0	1.3233680725097656	0.1879730224609375	1.3366513803199818
40.0	200.0	2.1148338317871094	-0.105010986328125	2.117439360010329
40.0	220.0	2.1699447631835938	0.2474822998046875	2.184011850696905
40.0	240.0	2.032939910888672	0.9475250244140625	2.24291068773924
40.0	260.0	1.8942909240722656	1.53302001953125	2.436901410666043
40.0	280.0	2.160045623779297	1.721343994140625	2.7620322668231254
40.0	300.0	2.679443359375	-0.0166015625	2.679494789690069
40.0	320.0	2.9613304138183594	-0.87615966796875	3.0882249891451767
40.0	340.0	2.9544754028320312	-1.004241943359375	3.1204850242777495
40.0	360.0	2.8338546752929688	-1.024932861328125	3.0135062121903906
40.0	380.0	2.6885719299316406	-1.0189208984375	2.8751728330117876
40.0	400.0	2.6376724243164062	-0.772705078125	2.748524869045094
40.0	420.0	2.55047607421875	-0.828155517578125	2.6815610689405114
40.0	440.0	2.466552734375	-0.993621826171875	2.6591665470402415
40.0	460.0	2.468372344970703	-1.02825927734375	2.6739818950134384
40.0	480.0	2.5588760375976562	-1.02154541015625	2.7552498254791313
40.0	500.0	2.690441131591797	-0.62835693359375	2.7628438100182735
40.0	520.0	3.4628753662109375	1.62939453125	3.8270657611776078
40.0	540.0	4.1148529052734375	2.2154541015625	4.67335546563359
40.0	560.0	4.270923614501953	2.4959716796875	4.946783110943158
40.0	580.0	4.230869293212891	2.5052490234375	4.916963254457602
40.0	600.0	4.192310333251953	2.6182861328125	4.942761192245619
40.0	620.0	4.025539398193359	2.6375732421875	4.812666626134667
40.0	640.0	3.7881622314453125	2.5096435546875	4.5440602838577355
40.0	660.0	3.7375411987304688	2.407958984375	4.446063504116857
40.0	680.0	3.665721893310547	2.30615234375	4.330803116245286
40.0	700.0	3.5829391479492188	2.1510009765625	4.1790259797086575
40.0	720.0	3.599040985107422	2.05224609375	4.143043572278131
40.0	740.0	3.5295333862304688	1.9403076171875	4.027704007723426
40.0	760.0	3.342052459716797	1.64306640625	3.7241081964473564
40.0	780.0	0.6607780456542969	-3.48876953125	3.5507943432135094
40.0	800.0	-1.1035652160644531	-10.3443603515625	10.40305951482955
60.0	0.0	2.8572616577148438	-1.6789613962173462	3.3140391594903456
60.0	20.0	2.014446258544922	-1.124563217163086	2.307083907871975
60.0	40.0	1.4272003173828125	-0.8708267211914062	1.6718971033764536
60.0	60.0	1.1620941162109375	-0.8403167724609375	1.434083335448553
60.0	80.0	0.9448890686035156	-0.817962646484375	1.2497512724579007
60.0	100.0	0.82232666015625	-0.8599929809570312	1.1898777514094014
60.0	120.0	0.8371925354003906	-0.6595230102539062	1.0657682404653033
60.0	140.0	0.6829185485839844	-0.2003936767578125	0.7117129826584383
60.0	160.0	0.6364402770996094	0.515777587890625	0.819196402875952
60.0	180.0	1.1079025268554688	0.4640350341796875	1.2011563270277839
60.0	200.0	1.6677780151367188	0.392333984375	1.7133036692509989
60.0	220.0	1.84588623046875	0.8554534912109375	2.0344769970336634
60.0	240.0	1.8814849853515625	1.482635498046875	2.3954527276012096
60.0	260.0	1.7854385375976562	3.008056640625	3.4980273762146314
60.0	280.0	1.9881706237792969	3.75311279296875	4.247196494866308
60.0	300.0	2.6058273315429688	2.614227294921875	3.6911408035092474
60.0	320.0	3.1966629028320312	1.400177001953125	3.48986380123078
60.0	340.0	3.4212722778320312	-0.44744873046875	3.4504078549441184
60.0	360.0	2.3385543823242188	-0.682464599609375	2.436102323139936
60.0	380.0	2.273357391357422	-1.41558837890625	2.678067267141333
60.0	400.0	2.2582855224609375	-1.45550537109375	2.6866986035354663
60.0	420.0	2.1509666442871094	-1.481048583984375	2.611544066822896
60.0	440.0	2.073070526123047	-1.48480224609375	2.5499527674616114
60.0	460.0	2.0523414611816406	-1.474029541015625	2.5268297451692163
60.0	480.0	2.25909423828125	-1.4161376953125	2.6662619431557246
60.0	500.0	2.518718719482422	-0.85491943359375	2.659855489647404
60.0	520.0	3.4549789428710938	1.9248046875	3.954965559989699
60.0	540.0	4.0913848876953125	2.4613037109375	4.774667135700278
60.0	560.0	4.2266082763671875	2.7181396484375	5.025186630391308
60.0	580.0	4.181060791015625	2.681884765625	4.967270400759321
60.0	600.0	4.151214599609375	2.7974853515625	5.005847275358767
60.0	620.0	3.965057373046875	2.7872314453125	4.84668330936654
60.0	640.0	3.7307205200195312	2.664794921875	4.584692745882279
60.0	660.0	3.7039337158203125	2.5791015625	4.513412217034958
60.0	680.0	3.6375999450683594	2.4818115234375	4.4035805656566
60.0	700.0	3.5655593872070312	2.3348388671875	4.262004960042819
60.0	720.0	3.5842971801757812	2.2420654296875	4.227770531475881
60.0	740.0	3.5118865966796875	2.14111328125	4.1131148234742465
60.0	760.0	2.6944923400878906	0.7431640625	2.795099603696409
60.0	780.0	-0.4303245544433594	-3.2822265625	3.3103157598237427
60.0	800.0	-0.6629638671875	-3.4366455078125	3.500007633643681
80.0	0.0	1.4426727294921875	-0.9482865333557129	1.7264275118765438
80.0	20.0	0.8326187133789062	-0.5746917724609375	1.011693903907224
80.0	40.0	0.569305419921875	-0.5450859069824219	0.7881797429160888
80.0	60.0	0.3525848388671875	-0.5201950073242188	0.628425742824118
80.0	80.0	0.33526611328125	-0.620758056640625	0.7055096963181735
80.0	100.0	0.5039749145507812	-0.8262481689453125	0.9678206193205169
80.0	120.0	0.49385833740234375	-0.66552734375	0.8287476713093906
80.0	140.0	0.277496337890625	-0.0286865234375	0.2789751497349507
80.0	160.0	0.224029541015625	0.835784912109375	0.8652893473037486
80.0	180.0	0.5012969970703125	1.00616455078125	1.1241288994241485
80.0	200.0	0.3880767822265625	1.8303985595703125	1.871085908177494
80.0	220.0	0.599761962890625	2.35540771484375	2.4305678174607412
80.0	240.0	1.09588623046875	3.2314453125	3.412214154740178
80.0	260.0	1.7384872436523438	5.9979248046875	6.244793019710702
80.0	280.0	5.122108459472656	5.98077392578125	7.874366756883134
80.0	300.0	8.6962890625	5.11981201171875	10.091477517880953
80.0	320.0	10.32342529296875	4.4552001953125	11.24375019999197
80.0	340.0	7.900184631347656	0.802398681640625	7.940828725874921
80.0	360.0	3.059844970703125	-0.20458984375	3.06667706954985
80.0	380.0	2.66729736328125	-1.407867431640625	3.0160513804047633
80.0	400.0	2.3321151733398438	-1.56451416015625	2.808285195462054
80.0	420.0	1.8796310424804688	-1.572174072265625	2.450457950947229
80.0	440.0	1.3368682861328125	-1.57391357421875	2.0650473974167576
80.0	460.0	0.877044677734375	-1.42889404296875	1.6765874724492527
80.0	480.0	0.5908660888671875	-1.446746826171875	1.562753695887999
80.0	500.0	0.6826629638671875	-1.260711669921875	1.433674522656079
80.0	520.0	2.2097702026367188	-0.40576171875	2.2467146950300743
80.0	540.0	3.6972122192382812	1.5166015625	3.996180488098892
80.0	560.0	3.40496826171875	1.0819091796875	3.572721138908561
80.0	580.0	3.7112960815429688	1.3807373046875	3.959817433851199
80.0	600.0	3.7900924682617188	2.40966796875	4.491247113841985
80.0	620.0	3.66986083984375	2.743408203125	4.5819392349519665
80.0	640.0	3.452239990234375	2.6224365234375	4.335335542911575
80.0	660.0	3.3056793212890625	2.6337890625	4.226625202326644
80.0	680.0	3.156219482421875	2.628662109375	4.107503610038978
80.0	700.0	2.98834228515625	2.5848388671875	3.9511494001842093
80.0	720.0	2.9883956909179688	2.500732421875	3.896687240633239
80.0	740.0	3.0192947387695312	1.8619384765625	3.5472462009374617
80.0	760.0	0.4403839111328125	-3.2542724609375	3.2839347190833204
80.0	780.0	-0.5042877197265625	-3.211669921875	3.2510198078977592
80.0	800.0	-0.6667251586914062	-3.2283935546875	3.2965204960958263
100.0	0.0	0.40802764892578125	-0.559913158416748	0.6928126061613767
100.0	20.0	0.1808319091796875	-0.5403881072998047	0.5698416322879858
100.0	40.0	0.0841217041015625	-0.5851287841796875	0.5911447835992043
100.0	60.0	0.107696533203125	-0.7284889221191406	0.7364065812540509
100.0	80.0	0.347686767578125	-0.9478912353515625	1.0096454240995878
100.0	100.0	0.5312652587890625	-1.093231201171875	1.215482305264832
100.0	120.0	0.48870086669921875	-0.8752365112304688	1.0024307894829698
100.0	140.0	0.02745819091796875	0.0908660888671875	0.09492417160295494
100.0	160.0	0.11093902587890625	0.5487823486328125	0.5598835000550618
100.0	180.0	-0.3063812255859375	1.663848876953125	1.6918222544728854
100.0	200.0	0.0296630859375	2.2574615478515625	2.257656426185284
100.0	220.0	1.0398178100585938	2.600616455078125	2.800790428528733
100.0	240.0	-0.5859375	7.2128753662109375	7.236635530576264
100.0	260.0	7.504585266113281	7.6143798828125	10.691004677584996
100.0	280.0	7.8031768798828125	9.931365966796875	12.630186039215292
100.0	300.0	9.240592956542969	8.16937255859375	12.333985819256325
100.0	320.0	9.572837829589844	6.7261962890625	11.699612841056943
100.0	340.0	7.118186950683594	2.513397216796875	7.548890715481612
100.0	360.0	3.9396591186523438	-0.21710205078125	3.9456364849836314
100.0	380.0	2.9271926879882812	-1.40692138671875	3.2477507325868884
100.0	400.0	2.4410781860351562	-1.683868408203125	2.9655143780601056
100.0	420.0	1.920928955078125	-1.719146728515625	2.5778738379958615
100.0	440.0	1.3692855834960938	-1.773834228515625	2.240854943860459
100.0	460.0	0.67755126953125	-1.536773681640625	1.6795085803373229
100.0	480.0	0.45612335205078125	-1.494110107421875	1.5621822958240974
100.0	500.0	0.5627365112304688	-1.224761962890625	1.347855425042143
100.0	520.0	1.1995468139648438	-1.096435546875	1.6251410607526622
100.0	540.0	1.5856246948242188	-0.98388671875	1.866075761636981
100.0	560.0	4.698143005371094	1.5941162109375	4.9612250697676545
100.0	580.0	0.636199951171875	-0.6009521484375	0.8751536222759654
100.0	600.0	0.5130081176757812	-0.316162109375	0.6026075075915481
100.0	620.0	1.7318954467773438	-0.4720458984375	1.7950735831156788
100.0	640.0	2.7425765991210938	0.0240478515625	2.742682026996822
100.0	660.0	3.0652084350585938	1.4815673828125	3.404488898523277
100.0	680.0	2.899871826171875	1.5291748046875	3.2783581548568574
100.0	700.0	2.737030029296875	1.5711669921875	3.155930781657349
100.0	720.0	2.7569503784179688	1.452392578125	3.1161225248779236
100.0	740.0	-0.41374969482421875	-3.5616455078125	3.585597235229871
100.0	760.0	-0.3224639892578125	-3.0164794921875	3.033666354620399
100.0	780.0	-0.47948455810546875	-3.0250244140625	3.0627892756661805
100.0	800.0	-0.63525390625	-3.0401611328125	3.105821507889606
120.0	0.0	-0.1191253662109375	-0.32027626037597656	0.34171294361687604
120.0	20.0	-0.1418304443359375	-0.47482872009277344	0.4955584610976498
120.0	40.0	-0.1121063232421875	-0.6348114013671875	0.6446342707432287
120.0	60.0	0.03498077392578125	-0.9205741882324219	0.9212385633397188
120.0	80.0	0.36719512939453125	-1.2977066040039062	1.348656625359627
120.0	100.0	0.5588226318359375	-1.4142379760742188	1.5206418996011344
120.0	120.0	0.6718978881835938	-1.35113525390625	1.5089775500297808
120.0	140.0	0.38135528564453125	-0.56170654296875	0.6789301100282166
120.0	160.0	-0.1703033447265625	0.685272216796875	0.7061170160382467
120.0	180.0	-0.7483139038085938	1.9198760986328125	2.0605576751779617
120.0	200.0	1.10064697265625	2.098968505859375	2.3700406213832927
120.0	220.0	2.9201889038085938	2.342987060546875	3.7439406512145625
120.0	240.0	3.1434402465820312	10.452835083007812	10.91526352665801
120.0	260.0	9.364105224609375	9.51898193359375	13.352808083307451
120.0	280.0	9.631591796875	11.935211181640625	15.336780186596833
120.0	300.0	10.302459716796875	9.73138427734375	14.171821201580109
120.0	320.0	11.105987548828125	8.281585693359375	13.853794463293442
120.0	340.0	7.476707458496094	3.553375244140625	8.278141702435551
120.0	360.0	4.5625457763671875	1.239288330078125	4.727859930932165
120.0	380.0	3.127899169921875	-1.76397705078125	3.5910121488071955
120.0	400.0	2.7719039916992188	-2.003509521484375	3.420161128057655
120.0	420.0	2.1173934936523438	-1.99981689453125	2.9124942607005924
120.0	440.0	1.4035720825195312	-2.04205322265625	2.477901522455844
120.0	460.0	0.5599899291992188	-1.654510498046875	1.7467093945335797
120.0	480.0	0.3894500732421875	-1.48883056640625	1.5389242395302962
120.0	500.0	0.5336456298828125	-1.191162109375	1.305237460810761
120.0	520.0	0.28659820556640625	-1.408447265625	1.4373107637113218
120.0	540.0	-0.10101318359375	-1.5020751953125	1.5054678859520152
120.0	560.0	-0.3548126220703125	-1.4366455078125	1.4798115798635467
120.0	580.0	-0.2364501953125	-0.662841796875	0.7037527566893065
120.0	600.0	-0.01322174072265625	-0.3057861328125	0.30607184360564926
120.0	620.0	0.23403167724609375	-0.3509521484375	0.4218272590142994
120.0	640.0	0.29906463623046875	-0.3612060546875	0.4689450613734746
120.0	660.0	1.3709716796875	-1.0255126953125	1.7120863397481663
120.0	680.0	0.9579696655273438	-2.18701171875	2.3876193452936336
120.0	700.0	0.8772964477539062	-1.8651123046875	2.0611387547514455
120.0	720.0	0.5285720825195312	-2.146484375	2.210607070136657
120.0	740.0	-0.21926116943359375	-3.1361083984375	3.143763882223283
120.0	760.0	-0.246337890625	-2.8529052734375	2.863520709819482
120.0	780.0	-0.42917633056640625	-2.855224609375	2.887299758026358
120.0	800.0	-0.5804595947265625	-2.8641357421875	2.92236323731087
140.0	0.0	-0.27484130859375	-0.4350919723510742	0.51462876844758
140.0	20.0	-0.20849609375	-0.7488517761230469	0.7773349366339137
140.0	40.0	-0.34149169921875	-0.7678642272949219	0.8403761373305031
140.0	60.0	-0.2859649658203125	-0.9569282531738281	0.9987430317148284
140.0	80.0	0.1650543212890625	-1.464447021484375	1.4737191074660905
140.0	100.0	0.5274810791015625	-1.73358154296875	1.8120544293514091
140.0	120.0	0.4659423828125	-1.385498046875	1.4617479748559359
140.0	140.0	-0.346160888671875	-0.055755615234375	0.3506223744661283
140.0	160.0	-0.7816619873046875	0.7845458984375	1.1074780942087377
140.0	180.0	-0.4671783447265625	1.5880279541015625	1.6553212343196244
140.0	200.0	2.3305206298828125	2.0648651123046875	3.113678586226014
140.0	220.0	3.9855804443359375	2.3870086669921875	4.645714353527223
140.0	240.0	8.463180541992188	10.368392944335938	13.38390814129081
140.0	260.0	8.7362060546875	10.20953369140625	13.437108112459239
140.0	280.0	8.710220336914062	12.8636474609375	15.53516541002622
140.0	300.0	8.888671875	11.070892333984375	14.197645747520609
140.0	320.0	9.512237548828125	9.41632080078125	13.38468380682044
140.0	340.0	4.786163330078125	2.31964111328125	5.3186553109417805
140.0	360.0	5.9935302734375	1.669921875	6.22182000761958
140.0	380.0	2.1667938232421875	-2.137054443359375	3.0433529480365147
140.0	400.0	1.86480712890625	-2.413360595703125	3.049887701688722
140.0	420.0	1.3963775634765625	-2.318145751953125	2.7062280072231646
140.0	440.0	0.8817291259765625	-2.29083251953125	2.4546608491067126
140.0	460.0	0.3805999755859375	-1.6895751953125	1.7319124348624813
140.0	480.0	0.406524658203125	-1.504608154296875	1.558559590039411
140.0	500.0	0.1038818359375	-1.436309814453125	1.4400615677574748
140.0	520.0	-0.348419189453125	-1.75	1.7843474806155815
140.0	540.0	-0.9738311767578125	-1.7930908203125	2.0404709874718776
140.0	560.0	-1.6484375	-1.703857421875	2.3707543747686666
140.0	580.0	-1.148529052734375	-0.7401123046875	1.3663400779179258
140.0	600.0	-0.2964019775390625	-1.2259521484375	1.2612742772876917
140.0	620.0	-0.01055908203125	-1.3507080078125	1.3507492796896674
140.0	640.0	0.1789703369140625	-1.4251708984375	1.4363643239959296
140.0	660.0	0.5127716064453125	-1.6473388671875	1.7252999923848322
140.0	680.0	0.383819580078125	-3.177490234375	3.2005877053441045
140.0	700.0	0.1087799072265625	-2.488037109375	2.4904139667620173
140.0	720.0	-0.0821380615234375	-2.4637451171875	2.46511392507853
140.0	740.0	-0.3335113525390625	-3.000732421875	3.0192093153612647
140.0	760.0	-0.23431396484375	-2.6702880859375	2.6805487303946847
140.0	780.0	-0.418060302734375	-2.6673583984375	2.6999213400463025
140.0	800.0	-0.5790863037109375	-2.6748046875	2.7367720152430617
160.0	0.0	0.0296478271484375	-1.088874101638794	1.0892776518750003
160.0	20.0	-0.1929473876953125	-1.1515140533447266	1.1675672612183192
160.0	40.0	-0.3498382568359375	-1.1239967346191406	1.1771811523212976
160.0	60.0	-0.1061248779296875	-1.5155525207519531	1.5192636153325039
160.0	80.0	-0.0426025390625	-1.6725006103515625	1.6730431159898185
160.0	100.0	0.145355224609375	-1.6652374267578125	1.671569271312506
160.0	120.0	-0.0902557373046875	-1.1228790283203125	1.1265005150278369
160.0	140.0	-0.7002410888671875	-0.2587127685546875	0.7465051099296881
160.0	160.0	-0.755126953125	0.37506103515625	0.8431414444969028
160.0	180.0	1.2348785400390625	1.343536376953125	1.824832870387131
160.0	200.0	3.1049652099609375	2.1453094482421875	3.774011338587229
160.0	220.0	4.460357666015625	2.4253692626953125	5.077125817744874
160.0	240.0	9.348129272460938	10.031814575195312	13.71221442968794
160.0	260.0	2.3763885498046875	10.4508056640625	10.717581889943443
160.0	280.0	3.684356689453125	13.620849609375	14.110351813343602
160.0	300.0	2.109405517578125	12.228607177734375	12.409207273026174
160.0	320.0	1.2208404541015625	10.313995361328125	10.385997868662837
160.0	340.0	3.4823455810546875	2.982696533203125	4.585107343898619
160.0	360.0	0.9673004150390625	-0.7056884765625	1.1973580579291412
160.0	380.0	0.004974365234375	-2.549468994140625	2.5494738469719387
160.0	400.0	0.3333740234375	-2.925140380859375	2.9440761687220385
160.0	420.0	0.3211517333984375	-2.761505126953125	2.7801167245375176
160.0	440.0	0.64324951171875	-2.628936767578125	2.7064882157974623
160.0	460.0	0.424346923828125	-1.676666259765625	1.7295317454151695
160.0	480.0	0.197723388671875	-1.69287109375	1.7043787954801042
160.0	500.0	-0.0942230224609375	-1.932525634765625	1.9348212597002226
160.0	520.0	-0.5273284912109375	-2.26708984375	2.327610727178667
160.0	540.0	-1.3064117431640625	-2.3316650390625	2.672709018404977
160.0	560.0	-1.929595947265625	-2.111328125	2.8602529557925362
160.0	580.0	-1.470001220703125	-0.714599609375	1.6344895810581297
160.0	600.0	-0.68414306640625	-1.486328125	1.6362221824916572
160.0	620.0	-0.2949981689453125	-1.742431640625	1.7672271902424477
160.0	640.0	-0.16357421875	-1.7962646484375	1.8036970954863702
160.0	660.0	-0.05999755859375	-1.9815673828125	1.9824754726511982
160.0	680.0	-0.278900146484375	-4.005615234375	4.0153130260997205
160.0	700.0	-0.3578643798828125	-3.0667724609375	3.0875816169865957
160.0	720.0	-0.2931365966796875	-2.7589111328125	2.774440430621948
160.0	740.0	-0.2763214111328125	-2.854736328125	2.8680782808994314
160.0	760.0	-0.026702880859375	-2.46533203125	2.465476641169703
160.0	780.0	-0.11614990234375	-2.44775390625	2.4505081075925044
160.0	800.0	-0.2102508544921875	-2.4412841796875	2.4503211764597648
180.0	0.0	0.1300048828125	-1.700581669807434	1.7055436919762954
180.0	20.0	-0.413055419921875	-1.411733627319336	1.4709203290562838
180.0	40.0	-0.44384765625	-1.4608955383300781	1.5268321832707572
180.0	60.0	-0.351898193359375	-1.679473876953125	1.7159443003365675
180.0	80.0	-0.587982177734375	-1.5868988037109375	1.6923270530699621
180.0	100.0	-0.37274169921875	-1.7212142944335938	1.7611118708642604
180.0	120.0	-0.7316741943359375	-1.30621337890625	1.4971775171604822
180.0	140.0	-1.3316192626953125	-0.505859375	1.4244660641997051
180.0	160.0	-0.092010498046875	0.361663818359375	0.37318447081988415
180.0	180.0	1.6737060546875	1.2718353271484375	2.1021077652871107
180.0	200.0	2.7316436767578125	2.1794586181640625	3.4945553429671916
180.0	220.0	3.4772796630859375	2.4337615966796875	4.24436913625381
180.0	240.0	5.295074462890625	8.61553955078125	10.112632462352838
180.0	260.0	1.7365875244140625	10.464691162109375	10.60780360622691
180.0	280.0	0.3292388916015625	12.219207763671875	12.223642526658002
180.0	300.0	-3.47698974609375	10.900665283203125	11.441763907320887
180.0	320.0	-5.4961395263671875	8.59234619140625	10.199802094465815
180.0	340.0	-7.6156005859375	2.74493408203125	8.095185939756314
180.0	360.0	-9.361892700195312	2.34844970703125	9.651955809908449
180.0	380.0	-1.6551055908203125	-2.631805419921875	3.108982837697052
180.0	400.0	-0.8260955810546875	-3.13092041015625	3.2380698762953006
180.0	420.0	-0.679290771484375	-2.74859619140625	2.8312924567477626
180.0	440.0	-0.7968902587890625	-2.53057861328125	2.653085411845867
180.0	460.0	-1.194488525390625	-1.508209228515625	1.9239277310412588
180.0	480.0	-1.2108612060546875	-1.7257080078125	2.1081396985390697
180.0	500.0	-1.3549041748046875	-2.079559326171875	2.482001674852697
180.0	520.0	-1.4044036865234375	-2.25537109375	2.656886991432585
180.0	540.0	-1.607818603515625	-2.439697265625	2.9218493133132375
180.0	560.0	-1.545684814453125	-2.6295166015625	3.0501637830653934
180.0	580.0	-2.061065673828125	-1.3028564453125	2.4383245536484486
180.0	600.0	-1.5642242431640625	-1.65673828125	2.278503722942183
180.0	620.0	-1.240814208984375	-1.9927978515625	2.347522774843651
180.0	640.0	-1.234710693359375	-2.0302734375	2.3762408815846205
180.0	660.0	-1.1351165771484375	-2.1217041015625	2.4062663897217034
180.0	680.0	-1.42864990234375	-4.0008544921875	4.248279323576041
180.0	700.0	-1.0576934814453125	-3.2584228515625	3.425789687105237
180.0	720.0	-0.350311279296875	-2.959228515625	2.9798911725247206
180.0	740.0	-0.2988433837890625	-2.7109375	2.7273594366971046
180.0	760.0	-0.11395263671875	-2.3155517578125	2.318353973517356
180.0	780.0	-0.18359375	-2.2928466796875	2.300185332009805
180.0	800.0	-0.2962799072265625	-2.2772216796875	2.2964146755028674
200.0	0.0	-0.5099639892578125	-1.6347072124481201	1.7124050165686988
200.0	20.0	-0.7595062255859375	-1.5017414093017578	1.6828775853030506
200.0	40.0	-0.92730712890625	-1.5146255493164062	1.7759473713943152
200.0	60.0	-1.027130126953125	-1.5637474060058594	1.8709094706812504
200.0	80.0	-1.2855987548828125	-1.4576187133789062	1.9435576842863749
200.0	100.0	-1.2647705078125	-1.7891159057617188	2.1910226292035104
200.0	120.0	-2.5014190673828125	-1.4860153198242188	2.9095255423210458
200.0	140.0	-0.751617431640625	-0.3847503662109375	0.8443705394230072
200.0	160.0	0.4384765625	0.272918701171875	0.5164748912688395
200.0	180.0	1.2882080078125	0.84320068359375	1.5396321847133547
200.0	200.0	2.0635986328125	1.9002838134765625	2.805266099518305
200.0	220.0	1.8458099365234375	1.96728515625	2.6976332604285265
200.0	240.0	1.178009033203125	5.718902587890625	5.838968409923987
200.0	260.0	-3.009429931640625	7.387176513671875	7.9766562767615765
200.0	280.0	-3.704345703125	8.946197509765625	9.68280057483357
200.0	300.0	-8.418670654296875	7.896209716796875	11.542276355951488
200.0	320.0	-9.532745361328125	5.773834228515625	11.144971773059881
200.0	340.0	-5.5434112548828125	1.009185791015625	5.634524319013032
200.0	360.0	-4.2282562255859375	-0.493377685546875	4.25694400360186
200.0	380.0	-1.6214752197265625	-2.727569580078125	3.1731400382515207
200.0	400.0	-1.257476806640625	-3.082427978515625	3.329055445914806
200.0	420.0	-1.616912841796875	-2.4891357421875	2.968198760360054
200.0	440.0	-1.4631805419921875	-2.199066162109375	2.6413612558298434
200.0	460.0	-1.6176910400390625	-1.444793701171875	2.168952083373118
200.0	480.0	-1.4982452392578125	-1.95159912109375	2.4603816627532806
200.0	500.0	-1.4557952880859375	-2.29559326171875	2.718287759612979
200.0	520.0	-1.578125	-2.42822265625	2.8959875317326222
200.0	540.0	-1.863006591796875	-2.6279296875	3.2213053260320508
200.0	560.0	-1.85919189453125	-2.7371826171875	3.3088915335084814
200.0	580.0	-1.9210968017578125	-1.660400390625	2.539201130062711
200.0	600.0	-1.2976226806640625	-1.9122314453125	2.3109421718891454
200.0	620.0	-1.01171875	-2.229248046875	2.4480853097058453
200.0	640.0	-0.9528961181640625	-2.26318359375	2.455608069507694
200.0	660.0	-0.8092193603515625	-2.3448486328125	2.480554592015754
200.0	680.0	-1.0046844482421875	-3.8446044921875	3.9737104250169026
200.0	700.0	-0.7425537109375	-3.3509521484375	3.432239256628965
200.0	720.0	-0.5860748291015625	-3.0130615234375	3.069531470652473
200.0	740.0	-0.6674346923828125	-2.7791748046875	2.858195525782997
200.0	760.0	-0.5319976806640625	-2.21240234375	2.275466032016834
200.0	780.0	-0.56549072265625	-2.1748046875	2.247121533469487
200.0	800.0	-0.715911865234375	-2.1572265625	2.2729180013231733
220.0	0.0	-1.06121826171875	-1.5142433643341064	1.8490854943553148
220.0	20.0	-1.26654052734375	-1.5006752014160156	1.9637084731571495
220.0	40.0	-1.43914794921875	-1.5370903015136719	2.1056574780215143
220.0	60.0	-1.6441192626953125	-1.5215072631835938	2.2401143948214357
220.0	80.0	-2.0753021240234375	-1.46795654296875	2.5420022262029893
220.0	100.0	-2.7968902587890625	-1.5612869262695312	3.203156565928258
220.0	120.0	-3.2123260498046875	-1.192901611328125	3.4266679011195444
220.0	140.0	-0.56103515625	-0.403564453125	0.6911039823170911
220.0	160.0	0.4277191162109375	0.0343017578125	0.4290923594767132
220.0	180.0	0.81048583984375	0.50335693359375	0.9540731099785443
220.0	200.0	1.1827850341796875	1.453216552734375	1.8737179046539063
220.0	220.0	0.741424560546875	1.334503173828125	1.5266332565287137
220.0	240.0	-0.26275634765625	2.804595947265625	2.8168775844279104
220.0	260.0	-4.557708740234375	3.54327392578125	5.772997408100067
220.0	280.0	-4.5895843505859375	4.969024658203125	6.764280491299427
220.0	300.0	-6.372100830078125	5.03228759765625	8.119580497427638
220.0	320.0	-7.3193817138671875	3.68341064453125	8.193952809818926
220.0	340.0	-4.48370361328125	0.074249267578125	4.484318347919472
220.0	360.0	-3.175201416015625	-1.562042236328125	3.5386268495478017
220.0	380.0	-2.4032135009765625	-2.757537841796875	3.657793061426219
220.0	400.0	-2.2072296142578125	-2.95599365234375	3.6891409627111345
220.0	420.0	-1.937286376953125	-2.376556396484375	3.066121134593179
220.0	440.0	-1.69134521484375	-1.949981689453125	2.581293711489902
220.0	460.0	-1.64996337890625	-1.645660400390625	2.330359908929426
220.0	480.0	-1.5982208251953125	-1.99676513671875	2.55761232740684
220.0	500.0	-1.644439697265625	-2.238861083984375	2.7778914434014066
220.0	520.0	-1.7618865966796875	-2.341796875	2.930572808056353
220.0	540.0	-2.05902099609375	-2.5618896484375	3.286768326658591
220.0	560.0	-2.0211181640625	-2.5902099609375	3.2854385209349477
220.0	580.0	-0.971771240234375	-1.5743408203125	1.8501049596844203
220.0	600.0	-0.853973388671875	-2.2601318359375	2.4160849456047564
220.0	620.0	-0.9412689208984375	-2.5843505859375	2.750428172573283
220.0	640.0	-0.969573974609375	-2.634521484375	2.8072721891318757
220.0	660.0	-1.1585235595703125	-2.7652587890625	2.9981382570800283
220.0	680.0	-0.98199462890625	-3.769287109375	3.8951044612566257
220.0	700.0	-0.7745819091796875	-3.4451904296875	3.531191616273293
220.0	720.0	-0.8411407470703125	-3.153076171875	3.2633429335618267
220.0	740.0	-0.8334808349609375	-3.0242919921875	3.1370419755331005
220.0	760.0	-1.1167755126953125	-2.686279296875	2.9091723920343946
220.0	780.0	-1.099151611328125	-2.60546875	2.827826315725875
220.0	800.0	-1.19317626953125	-2.4949951171875	2.7656229397663696
240.0	0.0	-1.8907470703125	-1.2406048774719238	2.2614210014728413
240.0	20.0	-1.98541259765625	-1.3362865447998047	2.3932247936090625
240.0	40.0	-2.126373291015625	-1.393707275390625	2.542416830934963
240.0	60.0	-2.43017578125	-1.3927497863769531	2.8009830944200815
240.0	80.0	-2.8830108642578125	-1.4511642456054688	3.2276352506366432
240.0	100.0	-3.6397247314453125	-1.3453750610351562	3.8804162374093325
240.0	120.0	-2.6316375732421875	-1.0027389526367188	2.8162034237666522
240.0	140.0	-0.74853515625	-0.5398712158203125	0.9229115937149746
240.0	160.0	0.1116943359375	-0.2506103515625	0.2743741478179002
240.0	180.0	0.3781280517578125	0.20172119140625	0.42857002063667016
240.0	200.0	0.2671356201171875	0.58319091796875	0.6414616795543032
240.0	220.0	-0.285186767578125	0.8199005126953125	0.8680831429763487
240.0	240.0	-0.9366302490234375	0.4383392333984375	1.0341264462927329
240.0	260.0	-4.2325439453125	0.670257568359375	4.2852856914031445
240.0	280.0	-4.6807403564453125	2.804473876953125	5.4565927107461745
240.0	300.0	-4.8836212158203125	0.38720703125	4.898947383332434
240.0	320.0	-5.010040283203125	0.107513427734375	5.011193747647485
240.0	340.0	-3.8624725341796875	-1.141143798828125	4.027518249107798
240.0	360.0	-3.2056732177734375	-2.126129150390625	3.8466564628636473
240.0	380.0	-2.868377685546875	-2.943389892578125	4.109882553878434
240.0	400.0	-2.901947021484375	-3.09173583984375	4.2402979870377475
240.0	420.0	-2.2372283935546875	-2.69927978515625	3.5058953554663406
240.0	440.0	-1.924560546875	-2.4219970703125	3.0935421618575254
240.0	460.0	-1.819915771484375	-2.190948486328125	2.8482185107609053
240.0	480.0	-1.8144683837890625	-2.196136474609375	2.848738480605018
240.0	500.0	-1.8564453125	-2.3302001953125	2.979298935746065
240.0	520.0	-1.923370361328125	-2.2548828125	2.963756070418649
240.0	540.0	-2.093505859375	-2.403076171875	3.1870898749597356
240.0	560.0	-1.7841949462890625	-2.26708984375	2.884969318034046
240.0	580.0	-0.803314208984375	-1.75634765625	1.9313391229846353
240.0	600.0	-1.1045989990234375	-2.63623046875	2.8582949520666032
240.0	620.0	-1.3275299072265625	-2.877685546875	3.169133913433485
240.0	640.0	-1.45965576171875	-2.9500732421875	3.291432374664473
240.0	660.0	-1.5237274169921875	-3.017578125	3.380461947984654
240.0	680.0	-0.8988037109375	-3.4744873046875	3.588859169879703
240.0	700.0	-0.8127593994140625	-3.5635986328125	3.6551078037616107
240.0	720.0	-0.9496307373046875	-3.23876953125	3.375118755508788
240.0	740.0	-1.0716705322265625	-3.2103271484375	3.3844760494997765
240.0	760.0	-1.396209716796875	-3.1177978515625	3.4161476865741256
240.0	780.0	-1.498260498046875	-2.908935546875	3.2721079651931757
240.0	800.0	-1.4561767578125	-2.881103515625	3.2281896192355335
260.0	0.0	-2.3170166015625	-1.240981101989746	2.6284215847941748
260.0	20.0	-2.31524658203125	-1.4023075103759766	2.7068123483655557
260.0	40.0	-2.4840087890625	-1.4400291442871094	2.8712338115409572
260.0	60.0	-2.5556640625	-1.5778312683105469	3.003493018405815
260.0	80.0	-3.0164794921875	-1.504974365234375	3.371067541121116
260.0	100.0	-3.10235595703125	-1.1965789794921875	3.325118605146266
260.0	120.0	-2.030029296875	-0.971923828125	2.2507009738852384
260.0	140.0	-1.1329345703125	-0.7419586181640625	1.3542685596576087
260.0	160.0	-0.47406005859375	-0.5789947509765625	0.7483100031486425
260.0	180.0	-0.02783203125	-0.0588226318359375	0.06507475685400003
260.0	200.0	-0.0771484375	0.2554779052734375	0.2668723318210318
260.0	220.0	-0.55078125	0.38067626953125	0.669532977183194
260.0	240.0	-1.04266357421875	-0.075653076171875	1.0454045709374369
260.0	260.0	-1.62908935546875	-0.747955322265625	1.7925873178752165
260.0	280.0	-2.201934814453125	-1.37359619140625	2.5952424596069004
260.0	300.0	-2.28009033203125	-1.455322265625	2.704953755435804
260.0	320.0	-2.594482421875	-1.726287841796875	3.116313326697763
260.0	340.0	-2.6129150390625	-2.001434326171875	3.291362083292881
260.0	360.0	-2.6505126953125	-2.232940673828125	3.4657238206251715
260.0	380.0	-2.759185791015625	-2.887542724609375	3.9938714570936122
260.0	400.0	-2.8472900390625	-3.06622314453125	4.18435000192427
260.0	420.0	-2.6385498046875	-3.22314453125	4.165405831505884
260.0	440.0	-2.66082763671875	-3.154296875	4.12669268155033
260.0	460.0	-2.73016357421875	-3.031707763671875	4.079833955726534
260.0	480.0	-2.715118408203125	-2.800689697265625	3.9007346424658635
260.0	500.0	-2.777374267578125	-2.7674560546875	3.9207933937956523
260.0	520.0	-2.437744140625	-2.3372802734375	3.3771993680787626
260.0	540.0	-2.36212158203125	-2.435302734375	3.3926859236233713
260.0	560.0	-2.323638916015625	-2.4140625	3.3506709128066454
260.0	580.0	-0.910614013671875	-2.0645751953125	2.2564770371079006
260.0	600.0	-1.1597900390625	-2.6051025390625	2.8516086992675693
260.0	620.0	-1.4383544921875	-2.83203125	3.1763602828036563
260.0	640.0	-1.681732177734375	-2.9393310546875	3.386427345548334
260.0	660.0	-1.76763916015625	-2.9468994140625	3.436388272171787
260.0	680.0	-1.54217529296875	-3.2899169921875	3.633436176641513
260.0	700.0	-1.2623291015625	-3.62646484375	3.8398856784553237
260.0	720.0	-1.3177490234375	-3.3017578125	3.5550059270239296
260.0	740.0	-1.42242431640625	-3.385009765625	3.6717273931053764
260.0	760.0	-1.60052490234375	-3.38623046875	3.7454287805955295
260.0	780.0	-1.82904052734375	-2.994140625	3.5085990555977316
260.0	800.0	-1.988006591796875	-2.962158203125	3.5674292465819915
280.0	0.0	-2.268829345703125	-1.2761988639831543	2.6031269927446035
280.0	20.0	-2.37103271484375	-1.391427993774414	2.749157688587254
280.0	40.0	-2.568603515625	-1.3922843933105469	2.921674152320417
280.0	60.0	-2.428436279296875	-1.6225814819335938	2.9206289439295547
280.0	80.0	-3.34405517578125	-1.3431854248046875	3.603727529111644
280.0	100.0	-2.733673095703125	-1.039794921875	2.9247464973443673
280.0	120.0	-2.036346435546875	-0.945709228515625	2.245233339870064
280.0	140.0	-1.712005615234375	-0.84625244140625	1.90973988312023
280.0	160.0	-1.170562744140625	-0.7324066162109375	1.3808101207043588
280.0	180.0	-0.68157958984375	-0.54193115234375	0.870769838230631
280.0	200.0	-0.464691162109375	-0.2761688232421875	0.5405618327939331
280.0	220.0	-0.433135986328125	-0.29705810546875	0.5252145282426227
280.0	240.0	-0.68585205078125	-0.7251434326171875	0.9981112329939403
280.0	260.0	-1.237274169921875	-1.25164794921875	1.75996305652686
280.0	280.0	-1.575225830078125	-1.7535400390625	2.357167597847177
280.0	300.0	-1.823211669921875	-1.921539306640625	2.648851468146949
280.0	320.0	-2.05902099609375	-2.08062744140625	2.9272133527106656
280.0	340.0	-2.149169921875	-2.3043212890625	3.1510042774199554
280.0	360.0	-2.28997802734375	-2.51263427734375	3.3996073857726454
280.0	380.0	-2.479278564453125	-2.80401611328125	3.7429037609451883
280.0	400.0	-2.7152099609375	-3.00299072265625	4.0484958209603885
280.0	420.0	-2.92578125	-3.250213623046875	4.373109250669488
280.0	440.0	-3.17449951171875	-3.22772216796875	4.527210790707615
280.0	460.0	-3.340789794921875	-3.1343994140625	4.580975457337606
280.0	480.0	-3.444244384765625	-3.137451171875	4.659014835551541
280.0	500.0	-3.24798583984375	-3.135772705078125	4.514696277020027
280.0	520.0	-2.914703369140625	-3.100830078125	4.255660101968249
280.0	540.0	-2.7613525390625	-3.2882080078125	4.293877006579155
280.0	560.0	-2.78900146484375	-3.307373046875	4.326343218249773
280.0	580.0	-0.904632568359375	-2.438232421875	2.6006417336532355
280.0	600.0	-1.491729736328125	-2.4971923828125	2.9088189017232318
280.0	620.0	-1.974151611328125	-2.7860107421875	3.4145468864980573
280.0	640.0	-2.180328369140625	-2.9100341796875	3.636224790112531
280.0	660.0	-2.15289306640625	-2.8724365234375	3.5896852419895837
280.0	680.0	-1.891448974609375	-3.1959228515625	3.7136911687282557
280.0	700.0	-1.638580322265625	-3.6544189453125	4.00496233445148
280.0	720.0	-1.690673828125	-3.2890625	3.6981495537651115
280.0	740.0	-1.724334716796875	-3.3924560546875	3.805533904531247
280.0	760.0	-1.78125	-3.359619140625	3.8026165113713297
280.0	780.0	-1.84912109375	-2.7713623046875	3.3316209032832664
280.0	800.0	-1.647918701171875	-2.726806640625	3.1860807430177593
300.0	0.0	-1.445159912109375	-1.9225382804870605	2.40512798235481
300.0	20.0	-1.6424560546875	-1.9809741973876953	2.5733092822852544
300.0	40.0	-2.066680908203125	-1.7029037475585938	2.677881840145378
300.0	60.0	-2.54437255859375	-1.5939178466796875	3.002400009806974
300.0	80.0	-3.088165283203125	-1.247467041015625	3.330606376442782
300.0	100.0	-2.419952392578125	-0.9549484252929688	2.6015564720593924
300.0	120.0	-1.882598876953125	-0.9642486572265625	2.115172334460811
300.0	140.0	-1.821258544921875	-0.94732666015625	2.052902941810387
300.0	160.0	-1.6959228515625	-0.8065948486328125	1.8779642084696053
300.0	180.0	-1.611572265625	-0.806365966796875	1.8020519525640637
300.0	200.0	-1.54583740234375	-0.6553802490234375	1.679028452794918
300.0	220.0	-1.3709716796875	-0.5094757080078125	1.4625760983809448
300.0	240.0	-1.1962890625	-1.0336151123046875	1.5809704998644853
300.0	260.0	-0.985137939453125	-1.367462158203125	1.685363318061568
300.0	280.0	-0.8089599609375	-1.684295654296875	1.868493529419714
300.0	300.0	-0.966339111328125	-1.869232177734375	2.1042433823966333
300.0	320.0	-1.28369140625	-2.012176513671875	2.3867798282734007
300.0	340.0	-1.54449462890625	-2.23419189453125	2.716077517360171
300.0	360.0	-1.905029296875	-2.4300537109375	3.087765803941933
300.0	380.0	-2.227203369140625	-2.678253173828125	3.483313782970431
300.0	400.0	-2.56512451171875	-2.82855224609375	3.818451462242561
300.0	420.0	-2.83709716796875	-3.0810546875	4.188319272436382
300.0	440.0	-3.071441650390625	-3.08441162109375	4.352855253749252
300.0	460.0	-3.275299072265625	-3.0009765625	4.442234161034105
300.0	480.0	-3.35595703125	-3.024566650390625	4.517792715281598
300.0	500.0	-2.798980712890625	-3.08953857421875	4.168877742596842
300.0	520.0	-2.250091552734375	-3.139892578125	3.8628794179796824
300.0	540.0	-2.16607666015625	-3.326171875	3.9692955848254323
300.0	560.0	-2.3406982421875	-3.3353271484375	4.07471170122303
300.0	580.0	-1.887359619140625	-2.9176025390625	3.474842573111276
300.0	600.0	-2.3651123046875	-2.528076171875	3.461925092284114
300.0	620.0	-2.43011474609375	-2.7767333984375	3.6899466182020246
300.0	640.0	-2.504669189453125	-2.872314453125	3.81097862316578
300.0	660.0	-2.3896484375	-2.81787109375	3.6947012268704507
300.0	680.0	-2.014892578125	-3.110595703125	3.7061567330164173
300.0	700.0	-1.920440673828125	-3.5916748046875	4.072863892191883
300.0	720.0	-1.8814697265625	-3.1728515625	3.6887552601968405
300.0	740.0	-1.921844482421875	-3.235595703125	3.76331845167219
300.0	760.0	-1.94091796875	-3.228759765625	3.7672340231973154
300.0	780.0	-2.0302734375	-2.538330078125	3.2504045619787294
300.0	800.0	-1.73944091796875	-2.658447265625	3.1769476815353768
320.0	0.0	-1.079071044921875	-2.291879653930664	2.5332008740110066
320.0	20.0	-1.357757568359375	-2.259723663330078	2.6362580770954636
320.0	40.0	-2.036376953125	-1.538299560546875	2.55209651721822
320.0	60.0	-2.342559814453125	-1.3412284851074219	2.6993481312261687
320.0	80.0	-2.6373291015625	-1.1479339599609375	2.8763270270224948
320.0	100.0	-2.13507080078125	-0.9494552612304688	2.336662709384242
320.0	120.0	-1.947540283203125	-1.0036087036132812	2.1909229983427623
320.0	140.0	-1.938751220703125	-1.0655975341796875	2.2122961828443515
320.0	160.0	-2.0166015625	-1.031494140625	2.2650964712393926
320.0	180.0	-1.9241943359375	-1.0916595458984375	2.212293924098952
320.0	200.0	-1.704681396484375	-1.0250244140625	1.9891238556068072
320.0	220.0	-1.453338623046875	-0.908416748046875	1.7138886023811017
320.0	240.0	-1.02197265625	-0.9659881591796875	1.4062578831060972
320.0	260.0	-0.5460205078125	-1.2623291015625	1.3753592823707588
320.0	280.0	-0.11376953125	-1.539093017578125	1.5432922027272034
320.0	300.0	-0.164306640625	-1.713165283203125	1.7210264262137047
320.0	320.0	-0.331268310546875	-1.899993896484375	1.928656397664047
320.0	340.0	-0.706787109375	-2.1458740234375	2.2592749594598955
320.0	360.0	-1.23419189453125	-2.39361572265625	2.693069969435224
320.0	380.0	-1.785125732421875	-2.63970947265625	3.186650275851725
320.0	400.0	-2.335906982421875	-2.740478515625	3.600928203273355
320.0	420.0	-2.621856689453125	-2.95257568359375	3.948649853732184
320.0	440.0	-2.737579345703125	-2.968475341796875	4.0380919416076235
320.0	460.0	-2.890899658203125	-2.934173583984375	4.11906244851309
320.0	480.0	-2.894134521484375	-2.937774658203125	4.123897982592208
320.0	500.0	-2.3062744140625	-2.800323486328125	3.6277697420095767
320.0	520.0	-2.146453857421875	-2.843017578125	3.5623044664330683
320.0	540.0	-2.261962890625	-2.9544677734375	3.7209348210960838
320.0	560.0	-2.489898681640625	-2.9765625	3.8806597069624607
320.0	580.0	-2.82501220703125	-2.84033203125	4.006017975199353
320.0	600.0	-3.3592529296875	-2.579833984375	4.235578311464709
320.0	620.0	-2.829559326171875	-2.8458251953125	4.013119363114143
320.0	640.0	-2.7584228515625	-2.929931640625	4.024101893187808
320.0	660.0	-2.4908447265625	-2.8563232421875	3.7898403549100492
320.0	680.0	-2.1590576171875	-3.086181640625	3.76643689888284
320.0	700.0	-1.8067626953125	-3.507080078125	3.945123839824822
320.0	720.0	-1.749420166015625	-3.09619140625	3.5562441059913885
320.0	740.0	-1.87774658203125	-3.1165771484375	3.63854165133407
320.0	760.0	-1.81268310546875	-3.064208984375	3.560224254281786
320.0	780.0	-1.87225341796875	-2.414794921875	3.0555797119055748
320.0	800.0	-1.742523193359375	-2.5472412109375	3.08623149910918
340.0	0.0	-0.611297607421875	-2.6207783222198486	2.6911268604540353
340.0	20.0	-0.952301025390625	-2.4434680938720703	2.6224823295364343
340.0	40.0	-1.64495849609375	-1.2774124145507812	2.0827075960680292
340.0	60.0	-2.176666259765625	-1.1063919067382812	2.441716416314156
340.0	80.0	-2.516845703125	-0.996795654296875	2.7070489226764836
340.0	100.0	-2.16571044921875	-0.8702926635742188	2.3340332195850144
340.0	120.0	-2.054656982421875	-0.9436721801757812	2.2610025429115903
340.0	140.0	-2.17596435546875	-1.0472869873046875	2.4148769968775348
340.0	160.0	-2.2421875	-1.046539306640625	2.474398776571814
340.0	180.0	-2.123748779296875	-1.098419189453125	2.390990086412703
340.0	200.0	-1.811614990234375	-1.0341949462890625	2.086026859791535
340.0	220.0	-1.495147705078125	-0.928253173828125	1.7598638057311058
340.0	240.0	-1.0089111328125	-0.8034210205078125	1.2897236177207956
340.0	260.0	-0.5350341796875	-1.13299560546875	1.2529727113729874
340.0	280.0	0.23944091796875	-1.3212890625	1.3428092715943865
340.0	300.0	0.230743408203125	-1.40972900390625	1.4284881465674477
340.0	320.0	-0.04241943359375	-1.5870361328125	1.5876029400321952
340.0	340.0	-0.37408447265625	-1.867401123046875	1.9045015481850454
340.0	360.0	-0.91131591796875	-2.085418701171875	2.275844428237707
340.0	380.0	-1.48345947265625	-2.407928466796875	2.828209947692057
340.0	400.0	-2.06353759765625	-2.671875	3.3759596313590494
340.0	420.0	-2.48382568359375	-2.631561279296875	3.6186330006197873
340.0	440.0	-2.5897216796875	-2.5362548828125	3.6248099548574535
340.0	460.0	-2.446380615234375	-2.58123779296875	3.556341752200525
340.0	480.0	-2.27008056640625	-2.5111083984375	3.385104306617252
340.0	500.0	-2.091339111328125	-2.59991455078125	3.3366532558740323
340.0	520.0	-2.048736572265625	-2.70849609375	3.396067230252916
340.0	540.0	-2.37371826171875	-2.71533203125	3.6066003973200766
340.0	560.0	-2.712646484375	-2.6973876953125	3.8254870706898654
340.0	580.0	-3.073883056640625	-2.541015625	3.988172194426471
340.0	600.0	-3.626312255859375	-2.4522705078125	4.377644483107654
340.0	620.0	-2.996490478515625	-2.851806640625	4.136635867869886
340.0	640.0	-2.8187255859375	-2.9390869140625	4.07227771857865
340.0	660.0	-2.53936767578125	-2.91064453125	3.862672621398065
340.0	680.0	-1.9068603515625	-3.0518798828125	3.5986229615613663
340.0	700.0	-1.587615966796875	-3.44384765625	3.7921776247279073
340.0	720.0	-1.53021240234375	-3.0185546875	3.384260982506351
340.0	740.0	-1.6094970703125	-2.9400634765625	3.351783714018745
340.0	760.0	-1.643341064453125	-2.8154296875	3.2599408245203283
340.0	780.0	-1.7320556640625	-2.2852783203125	2.8674926023795266
340.0	800.0	-1.606048583984375	-2.1708984375	2.7004059102398212
360.0	0.0	0.3360595703125	-3.3974568843841553	3.4140370993953644
360.0	20.0	-0.399658203125	-2.297344207763672	2.331848427379103
360.0	40.0	-1.219207763671875	-1.1144180297851562	1.6517854328295802
360.0	60.0	-1.696044921875	-0.9302024841308594	1.9343849251121652
360.0	80.0	-2.324462890625	-0.8617324829101562	2.47905437657088
360.0	100.0	-2.30010986328125	-0.8232879638671875	2.443012168330782
360.0	120.0	-2.285491943359375	-0.8976516723632812	2.455453511687242
360.0	140.0	-2.4718017578125	-0.982757568359375	2.6600030767073553
360.0	160.0	-2.48248291015625	-1.004058837890625	2.6778453183789606
360.0	180.0	-2.3646240234375	-0.998321533203125	2.5667280058227417
360.0	200.0	-1.9808349609375	-0.97430419921875	2.2074817813716057
360.0	220.0	-1.5845947265625	-0.854949951171875	1.8005221094056234
360.0	240.0	-1.095947265625	-0.5248565673828125	1.215143952524055
360.0	260.0	-0.389556884765625	-0.880859375	0.9631551302846749
360.0	280.0	1.8751220703125	0.90679931640625	2.082874883138178
360.0	300.0	1.200592041015625	-0.610565185546875	1.3469265365089345
360.0	320.0	0.816131591796875	-1.1124267578125	1.3796970923453205
360.0	340.0	0.58355712890625	-1.502166748046875	1.611534629362655
360.0	360.0	-0.315460205078125	-2.01959228515625	2.044081245755798
360.0	380.0	-0.80670166015625	-2.017608642578125	2.1729040943181994
360.0	400.0	-1.374420166015625	-2.515960693359375	2.8668953596669353
360.0	420.0	-1.9771728515625	-2.137908935546875	2.912021136881901
360.0	440.0	-2.22039794921875	-1.833404541015625	2.8795033015976115
360.0	460.0	-2.228668212890625	-1.895111083984375	2.925475691881497
360.0	480.0	-2.31646728515625	-1.863739013671875	2.973137029180085
360.0	500.0	-2.191558837890625	-2.22747802734375	3.1248341559570343
360.0	520.0	-2.073028564453125	-2.4295654296875	3.1937807698981455
360.0	540.0	-2.2813720703125	-2.4676513671875	3.360649013685345
360.0	560.0	-2.459228515625	-2.45458984375	3.474595831618951
360.0	580.0	-2.631805419921875	-2.381103515625	3.5490919571704382
360.0	600.0	-3.130096435546875	-2.19091796875	3.820683870933956
360.0	620.0	-2.834686279296875	-2.857177734375	4.024787063664638
360.0	640.0	-2.657135009765625	-2.9525146484375	3.972116464727612
360.0	660.0	-2.58624267578125	-2.97998046875	3.945748949459865
360.0	680.0	-1.846282958984375	-3.1055908203125	3.612956560470298
360.0	700.0	-1.438201904296875	-3.4034423828125	3.6948402902761015
360.0	720.0	-1.2989501953125	-2.972900390625	3.2442885726273887
360.0	740.0	-1.32452392578125	-2.8265380859375	3.1214870144247278
360.0	760.0	-0.992645263671875	-2.011474609375	2.243072607752704
360.0	780.0	-1.294708251953125	-1.5196533203125	1.996400679125391
360.0	800.0	-1.463775634765625	-1.3013916015625	1.9586370795915504
380.0	0.0	-3.2569580078125	-2.3318634033203125	4.005666286199907
380.0	20.0	-3.371826171875	-1.9461326599121094	3.8931534857128094
380.0	40.0	-3.42169189453125	-1.1273460388183594	3.602621894168232
380.0	60.0	-2.60272216796875	-0.8334159851074219	2.732900453340466
380.0	80.0	-2.256805419921875	-0.7313079833984375	2.372336837375974
380.0	100.0	-2.3548583984375	-0.7300567626953125	2.4654291621234603
380.0	120.0	-2.42578125	-0.79241943359375	2.55192931555492
380.0	140.0	-2.5399169921875	-0.8764801025390625	2.6868933170763745
380.0	160.0	-2.601715087890625	-0.89141845703125	2.750190586867335
380.0	180.0	-2.588836669921875	-0.8721923828125	2.7318116436109445
380.0	200.0	-2.253631591796875	-0.8545684814453125	2.4102163058581825
380.0	220.0	-0.875152587890625	1.29046630859375	1.5592290869872962
380.0	240.0	-0.56805419921875	0.0037384033203125	0.5680665004288148
380.0	260.0	4.91815185546875	1.0557861328125	5.030199005177616
380.0	280.0	8.689117431640625	1.737335205078125	8.861100121071019
380.0	300.0	6.25177001953125	3.789703369140625	7.310709952062492
380.0	320.0	6.938201904296875	2.98956298828125	7.554874752481996
380.0	340.0	6.919281005859375	1.108001708984375	7.00743301253452
380.0	360.0	3.144500732421875	0.685577392578125	3.2183693413615426
380.0	380.0	-0.076904296875	-1.331024169921875	1.333244018097983
380.0	400.0	-1.412200927734375	-2.235107421875	2.643863961631638
380.0	420.0	-1.89453125	-1.952728271484375	2.7207345257266313
380.0	440.0	-2.16693115234375	-1.7403564453125	2.7792860910202415
380.0	460.0	-2.245880126953125	-1.76873779296875	2.8587428924124936
380.0	480.0	-2.3995361328125	-1.716705322265625	2.9503984165139276
380.0	500.0	-2.2784423828125	-1.759613037109375	2.8788083875384243
380.0	520.0	-2.041595458984375	-2.153076171875	2.9671280761102183
380.0	540.0	-2.010986328125	-2.25439453125	3.0209867120587566
380.0	560.0	-2.06439208984375	-2.2218017578125	3.0328398822931883
380.0	580.0	-2.138916015625	-2.2447509765625	3.1006239160329367
380.0	600.0	-2.326995849609375	-2.077392578125	3.119370065854337
380.0	620.0	-2.513397216796875	-2.740234375	3.718339683156169
380.0	640.0	-2.45501708984375	-2.8809814453125	3.7851239080986208
380.0	660.0	-2.534637451171875	-2.9586181640625	3.895870692105119
380.0	680.0	-1.872528076171875	-3.082763671875	3.606909099587093
380.0	700.0	-1.2413330078125	-3.4173583984375	3.635828111951408
380.0	720.0	-1.103729248046875	-2.9324951171875	3.1333282409161427
380.0	740.0	-0.564056396484375	-2.45703125	2.5209447002843004
380.0	760.0	-0.518402099609375	-1.3804931640625	1.474619311179228
380.0	780.0	-1.27655029296875	-0.9954833984375	1.6188168046580427
380.0	800.0	-1.743133544921875	-0.8155517578125	1.924484145193969
400.0	0.0	-3.663360595703125	-1.9584745168685913	4.154014117377795
400.0	20.0	-2.951507568359375	-1.6135940551757812	3.3637899311611736
400.0	40.0	-2.581329345703125	-1.0254135131835938	2.7775410103196756
400.0	60.0	-2.070831298828125	-0.6673088073730469	2.1756937543238517
400.0	80.0	-2.043731689453125	-0.59197998046875	2.1277404718975257
400.0	100.0	-2.23736572265625	-0.6174087524414062	2.3209909402038558
400.0	120.0	-2.36334228515625	-0.6721878051757812	2.457076149050859
400.0	140.0	-2.509429931640625	-0.756256103515625	2.6209085973987167
400.0	160.0	-2.548583984375	-0.76837158203125	2.6618931634244745
400.0	180.0	-2.6094970703125	-0.72125244140625	2.7073381843064963
400.0	200.0	-2.4515380859375	-0.68829345703125	2.546328115108917
400.0	220.0	-2.117340087890625	-0.3602294921875	2.1477649626601005
400.0	240.0	-1.785614013671875	0.239471435546875	1.8016003925022508
400.0	260.0	0.75787353515625	7.693939208984375	7.731175385854168
400.0	280.0	7.362518310546875	6.74212646484375	9.983133032324297
400.0	300.0	6.0787353515625	8.56768798828125	10.505060729899398
400.0	320.0	7.01702880859375	8.59967041015625	11.099235309873901
400.0	340.0	11.446868896484375	9.393463134765625	14.807699254019925
400.0	360.0	3.64349365234375	4.526275634765625	5.810526406147911
400.0	380.0	2.730438232421875	1.398956298828125	3.0679588763707346
400.0	400.0	-1.3580322265625	-1.820709228515625	2.2713946427655993
400.0	420.0	-1.766326904296875	-1.782623291015625	2.5095132058856273
400.0	440.0	-2.069488525390625	-1.6748046875	2.6622835119489876
400.0	460.0	-2.11328125	-1.680999755859375	2.700318096225117
400.0	480.0	-2.318634033203125	-1.62677001953125	2.8323920061272405
400.0	500.0	-2.357574462890625	-1.847198486328125	2.995045842047653
400.0	520.0	-2.164703369140625	-2.18017578125	3.0723129908129185
400.0	540.0	-1.9888916015625	-2.269287109375	3.017507876964266
400.0	560.0	-1.769500732421875	-2.215087890625	2.8350920981927668
400.0	580.0	-1.488037109375	-2.1009521484375	2.574539642130463
400.0	600.0	-1.15643310546875	-1.916259765625	2.238166440812049
400.0	620.0	-1.435882568359375	-2.619873046875	2.98755644831364
400.0	640.0	-1.4835205078125	-2.7823486328125	3.1531408169654975
400.0	660.0	-1.96014404296875	-2.9373779296875	3.531338807166639
400.0	680.0	-1.823638916015625	-3.0859375	3.5845040312312237
400.0	700.0	-1.566253662109375	-3.580078125	3.907698800467424
400.0	720.0	-1.2764892578125	-2.958740234375	3.2223545118158765
400.0	740.0	-0.194854736328125	-2.114990234375	2.1239472827193993
400.0	760.0	-0.99969482421875	-0.738037109375	1.24261358289066
400.0	780.0	-1.8084716796875	-0.5028076171875	1.8770682768971136
400.0	800.0	-2.296783447265625	-0.387451171875	2.3292343407696614
420.0	0.0	-0.747283935546875	-1.8040552139282227	1.9527028691605979
420.0	20.0	-0.919464111328125	-1.4584369659423828	1.7240802288894916
420.0	40.0	-1.175506591796875	-0.9435882568359375	1.5073733929576267
420.0	60.0	-1.49310302734375	-0.492431640625	1.572210409249252
420.0	80.0	-1.82464599609375	-0.44834136962890625	1.8789206994393555
420.0	100.0	-2.16845703125	-0.4896087646484375	2.2230435530592136
420.0	120.0	-2.358428955078125	-0.5451736450195312	2.4206200526672457
420.0	140.0	-2.4560546875	-0.6167755126953125	2.532314486996291
420.0	160.0	-2.526702880859375	-0.636138916015625	2.605551797338253
420.0	180.0	-2.5682373046875	-0.575653076171875	2.6319611162201193
420.0	200.0	-2.64813232421875	-0.5592193603515625	2.706534887926666
420.0	220.0	-2.797149658203125	-0.2380523681640625	2.807261145738739
420.0	240.0	-4.68511962890625	4.0387115478515625	6.185591071507411
420.0	260.0	-0.060089111328125	8.993408203125	8.993608942428853
420.0	280.0	4.8251953125	9.531463623046875	10.683225571017296
420.0	300.0	4.430633544921875	10.287078857421875	11.200647527183557
420.0	320.0	6.179901123046875	10.433685302734375	12.126539773865064
420.0	340.0	6.8037109375	11.000457763671875	12.934471521147895
420.0	360.0	4.314788818359375	6.4588623046875	7.7675160004954105
420.0	380.0	5.715423583984375	5.04443359375	7.623147448798189
420.0	400.0	-1.34332275390625	-1.3023681640625	1.8710101164680533
420.0	420.0	-1.6619873046875	-1.6871337890625	2.3682529896822277
420.0	440.0	-1.918212890625	-1.586517333984375	2.4892926595305758
420.0	460.0	-2.214630126953125	-1.62353515625	2.745988529252831
420.0	480.0	-2.55218505859375	-1.589752197265625	3.006819020496589
420.0	500.0	-2.6080322265625	-1.72625732421875	3.127586360791246
420.0	520.0	-2.216461181640625	-2.0784912109375	3.038556546069892
420.0	540.0	-1.451080322265625	-2.189697265625	2.6268628088943116
420.0	560.0	-0.752899169921875	-2.080322265625	2.2123738131075816
420.0	580.0	-0.37261962890625	-1.9210205078125	1.9568252807244766
420.0	600.0	-0.32550048828125	-1.873779296875	1.9018410609902978
420.0	620.0	-1.351043701171875	-2.548828125	2.884760630150657
420.0	640.0	-1.80352783203125	-2.7508544921875	3.28936362813531
420.0	660.0	-2.24566650390625	-2.930908203125	3.6923218903437895
420.0	680.0	-2.48486328125	-3.0726318359375	3.9516593888797105
420.0	700.0	-2.38885498046875	-3.66650390625	4.376057473600737
420.0	720.0	-1.371734619140625	-2.5546875	2.899669651530175
420.0	740.0	-0.278900146484375	-1.5970458984375	1.6212158688543137
420.0	760.0	-1.711151123046875	-0.2947998046875	1.7363597238902917
420.0	780.0	-2.26654052734375	-0.176025390625	2.2733655447895678
420.0	800.0	-2.7152099609375	-0.107421875	2.7173340963530297
440.0	0.0	0.142852783203125	-1.031475305557251	1.0413204231375197
440.0	20.0	0.100677490234375	-0.9628238677978516	0.9680732190496272
440.0	40.0	-0.092742919921875	-0.7237434387207031	0.7296614381251784
440.0	60.0	-0.095184326171875	-0.28324127197265625	0.29880708508581605
440.0	80.0	-1.0491943359375	-0.273590087890625	1.0842786960718778
440.0	100.0	-1.7972412109375	-0.3442535400390625	1.8299143340936803
440.0	120.0	-2.143798828125	-0.40348052978515625	2.1814375886982953
440.0	140.0	-2.262481689453125	-0.474853515625	2.311776212441872
440.0	160.0	-2.334716796875	-0.4892730712890625	2.38543301308146
440.0	180.0	-2.462554931640625	-0.4308929443359375	2.4999691039742986
440.0	200.0	-2.93707275390625	-0.3661651611328125	2.959809670733215
440.0	220.0	-5.03900146484375	0.7844390869140625	5.099694151983629
440.0	240.0	-8.46795654296875	5.2078704833984375	9.941237497689105
440.0	260.0	-0.801116943359375	9.69891357421875	9.731942913781513
440.0	280.0	2.05902099609375	11.32965087890625	11.515231500072243
440.0	300.0	3.570037841796875	12.33502197265625	12.841259177268176
440.0	320.0	6.0654296875	12.2835693359375	13.69947126442442
440.0	340.0	5.837554931640625	13.53326416015625	14.738598522535698
440.0	360.0	7.1917724609375	9.59185791015625	11.98854992476263
440.0	380.0	3.3798828125	6.361602783203125	7.203721107697789
440.0	400.0	-1.837860107421875	-0.740325927734375	1.9813662593595636
440.0	420.0	-1.79522705078125	-1.35150146484375	2.2470861962398208
440.0	440.0	-1.77093505859375	-1.360992431640625	2.233497566763732
440.0	460.0	-1.87152099609375	-1.419769287109375	2.349113804701425
440.0	480.0	-2.019134521484375	-1.361846923828125	2.4354735185975773
440.0	500.0	-2.12939453125	-1.3875732421875	2.5415901660480467
440.0	520.0	-1.874481201171875	-1.732177734375	2.552277311933651
440.0	540.0	-1.36322021484375	-1.8790283203125	2.321447131143644
440.0	560.0	-0.70635986328125	-1.8514404296875	1.9816094269901274
440.0	580.0	-0.24078369140625	-1.7156982421875	1.7325118309242502
440.0	600.0	-0.468231201171875	-1.8221435546875	1.881341965629868
440.0	620.0	-1.40234375	-2.30078125	2.694468844413612
440.0	640.0	-1.852264404296875	-2.5716552734375	3.1692734607200053
440.0	660.0	-2.275726318359375	-2.8050537109375	3.612098641692632
440.0	680.0	-2.520904541015625	-2.982177734375	3.904912770384917
440.0	700.0	-2.180633544921875	-3.3782958984375	4.020950862002442
440.0	720.0	-0.68634033203125	-1.8941650390625	2.0146772065468475
440.0	740.0	-0.302154541015625	-0.923583984375	0.9717534372722143
440.0	760.0	-1.83056640625	-0.001220703125	1.8305668132595323
440.0	780.0	-2.465118408203125	0.086181640625	2.46662442249377
440.0	800.0	-3.060272216796875	0.1505126953125	3.0639712975726603
460.0	0.0	0.2535400390625	-0.6482548713684082	0.6960725031637763
460.0	20.0	0.245513916015625	-0.6615791320800781	0.7056656651426062
460.0	40.0	0.158416748046875	-0.5982437133789062	0.6188629950636328
460.0	60.0	0.62506103515625	-0.09247970581054688	0.6318653287350147
460.0	80.0	0.393402099609375	-0.03427886962890625	0.39489271059377656
460.0	100.0	-0.63360595703125	-0.161590576171875	0.6538868580213589
460.0	120.0	-1.47760009765625	-0.25292205810546875	1.4990902628161074
460.0	140.0	-1.83502197265625	-0.3160552978515625	1.8620409746918232
460.0	160.0	-2.059295654296875	-0.335479736328125	2.0864432044253642
460.0	180.0	-2.235107421875	-0.3227081298828125	2.2582838006798815
460.0	200.0	-2.8231201171875	-0.29827880859375	2.8388338175604555
460.0	220.0	-4.588531494140625	0.519439697265625	4.617839199432544
460.0	240.0	-8.205535888671875	4.565277099609375	9.39002525111088
460.0	260.0	-3.33929443359375	10.404144287109375	10.926898263515628
460.0	280.0	5.356719970703125	10.51763916015625	11.803185262791649
460.0	300.0	4.148590087890625	11.7984619140625	12.506578399183676
460.0	320.0	6.13909912109375	11.807830810546875	13.308396089278157
460.0	340.0	7.632354736328125	11.269561767578125	13.61087290567394
460.0	360.0	-1.5545654296875	8.301239013671875	8.44554573945861
460.0	380.0	-3.53338623046875	6.05108642578125	7.007172410176609
460.0	400.0	-2.605224609375	-0.330413818359375	2.6260937829133106
460.0	420.0	-1.943084716796875	-0.946014404296875	2.161138928849037
460.0	440.0	-1.755340576171875	-1.0679931640625	2.0547092098006567
460.0	460.0	-1.605316162109375	-1.154266357421875	1.9772128879322877
460.0	480.0	-1.511688232421875	-1.118316650390625	1.8803811960833048
460.0	500.0	-1.444366455078125	-1.182525634765625	1.8666979759545446
460.0	520.0	-1.406158447265625	-1.392333984375	1.9788571203758083
460.0	540.0	-0.996612548828125	-1.561279296875	1.8522498792906388
460.0	560.0	-0.586822509765625	-1.57421875	1.6800373004249607
460.0	580.0	-0.1572265625	-1.3465576171875	1.3557055758391068
460.0	600.0	-0.290985107421875	-1.4293212890625	1.458640353242912
460.0	620.0	-1.14825439453125	-1.77099609375	2.11066703168408
460.0	640.0	-1.75048828125	-2.1055908203125	2.738196838318576
460.0	660.0	-2.126190185546875	-2.451904296875	3.2453843202539114
460.0	680.0	-2.281005859375	-2.459228515625	3.3542201213644613
460.0	700.0	-1.262725830078125	-1.4453125	1.9192198270658678
460.0	720.0	-0.474334716796875	-0.620361328125	0.7809235564328851
460.0	740.0	-0.54595947265625	-0.3465576171875	0.6466636898835193
460.0	760.0	-1.72637939453125	0.2479248046875	1.744090743809341
460.0	780.0	-2.353302001953125	0.2918701171875	2.3713326375065207
460.0	800.0	-3.07421875	0.35205078125	3.0943110178891677
480.0	0.0	0.13043212890625	-0.4742391109466553	0.49184883308033844
480.0	20.0	-0.2674560546875	-0.3700275421142578	0.45656666885803415
480.0	40.0	-0.2816162109375	-0.3479652404785156	0.44764662273278205
480.0	60.0	-0.095794677734375	-0.02492523193359375	0.09898427889910702
480.0	80.0	-0.21014404296875	0.0896759033203125	0.22847819684067422
480.0	100.0	-0.19525146484375	0.05443572998046875	0.20269776323910593
480.0	120.0	-0.635711669921875	-0.0695953369140625	0.6395098421408703
480.0	140.0	-1.06512451171875	-0.117095947265625	1.0715417333590604
480.0	160.0	-1.557159423828125	-0.136322021484375	1.563115211607361
480.0	180.0	-1.886138916015625	-0.208465576171875	1.8976242797132599
480.0	200.0	-2.427978515625	-0.328216552734375	2.4500624028431224
480.0	220.0	-3.921356201171875	0.1600494384765625	3.92462103638374
480.0	240.0	-5.78900146484375	4.60723876953125	7.39859358523192
480.0	260.0	-2.378448486328125	10.913330078125	11.169502701383996
480.0	280.0	2.1107177734375	10.761474609375	10.966515640226287
480.0	300.0	1.172515869140625	11.678802490234375	11.737513410824766
480.0	320.0	3.0765380859375	11.64068603515625	12.040376155390899
480.0	340.0	2.855712890625	8.51495361328125	8.981065145627952
480.0	360.0	4.2159423828125	7.6470947265625	8.732252168382148
480.0	380.0	-4.313079833984375	5.675506591796875	7.1283962241062655
480.0	400.0	-2.833038330078125	-0.235321044921875	2.8427947822301514
480.0	420.0	-1.794158935546875	-0.5712890625	1.882917278834847
480.0	440.0	-1.558929443359375	-0.727081298828125	1.7201477333294266
480.0	460.0	-1.32257080078125	-0.79754638671875	1.5444331523401365
480.0	480.0	-1.057647705078125	-0.816070556640625	1.3358854073133533
480.0	500.0	-0.881744384765625	-0.939727783203125	1.2886277455454582
480.0	520.0	-0.568634033203125	-1.1090087890625	1.2462925651446073
480.0	540.0	-0.341094970703125	-1.17724609375	1.225664776473812
480.0	560.0	-0.157623291015625	-1.2218017578125	1.2319272045313032
480.0	580.0	-0.0159912109375	-1.0672607421875	1.0673805369416574
480.0	600.0	-0.509979248046875	-1.242431640625	1.3430246516965298
480.0	620.0	-1.20001220703125	-1.5028076171875	1.9231380687045803
480.0	640.0	-1.73944091796875	-1.855224609375	2.5431305625812035
480.0	660.0	-1.42449951171875	-1.1668701171875	1.8414083548393407
480.0	680.0	-1.167572021484375	1.1717529296875	1.6541551782055846
480.0	700.0	-1.167633056640625	3.2445068359375	3.4482157072035236
480.0	720.0	0.713653564453125	-0.1983642578125	0.7407089771524
480.0	740.0	-0.078125	-0.1031494140625	0.12939597075039497
480.0	760.0	-0.2412109375	0.3426513671875	0.4190377975852439
480.0	780.0	-0.41741943359375	0.3289794921875	0.5314757659777842
480.0	800.0	-0.611175537109375	0.3338623046875	0.6964191091951614
500.0	0.0	-0.43280029296875	-0.3554975986480713	0.5600844902676568
500.0	20.0	-0.65777587890625	-0.31691932678222656	0.7301417441558792
500.0	40.0	-0.82427978515625	-0.3243217468261719	0.8857887782545075
500.0	60.0	-0.90948486328125	-0.27817535400390625	0.9510753093803417
500.0	80.0	-0.9561767578125	-0.15212249755859375	0.9682020690146704
500.0	100.0	-0.94744873046875	-0.0384521484375	0.9482286984616662
500.0	120.0	-0.733612060546875	0.0364990234375	0.7345194579394905
500.0	140.0	-0.21539306640625	0.190460205078125	0.2875226300211666
500.0	160.0	0.185272216796875	0.34588623046875	0.39238129255191245
500.0	180.0	-0.8133544921875	0.0812225341796875	0.8173999204918951
500.0	200.0	-1.29241943359375	-0.1847076416015625	1.305551571251324
500.0	220.0	-1.66314697265625	0.1419677734375	1.6691952256553009
500.0	240.0	-2.9754638671875	3.0634002685546875	4.2705744848110685
500.0	260.0	1.115142822265625	11.284027099609375	11.338995153838338
500.0	280.0	-2.45782470703125	8.27655029296875	8.633781734705503
500.0	300.0	-4.6015625	10.163726806640625	11.156868738200314
500.0	320.0	-2.617156982421875	10.078704833984375	10.412963161426223
500.0	340.0	-3.691131591796875	5.12457275390625	6.315512515864348
500.0	360.0	-1.591094970703125	5.713592529296875	5.9309967793477885
500.0	380.0	-6.64404296875	2.08026123046875	6.962096936813482
500.0	400.0	-2.59002685546875	-0.23309326171875	2.6004944877288296
500.0	420.0	-1.77252197265625	-0.25567626953125	1.7908669683565612
500.0	440.0	-1.40875244140625	-0.46124267578125	1.4823387761000915
500.0	460.0	-1.084564208984375	-0.43359375	1.1680252837370284
500.0	480.0	-0.682586669921875	-0.451751708984375	0.8185378235154062
500.0	500.0	-0.177581787109375	-0.574737548828125	0.6015467904875902
500.0	520.0	5.693145751953125	3.444091796875	6.653846771476149
500.0	540.0	5.668487548828125	2.6453857421875	6.255383027136579
500.0	560.0	3.809112548828125	0.6907958984375	3.8712449396722457
500.0	580.0	0.350921630859375	-0.5745849609375	0.6732710214620498
500.0	600.0	-0.036773681640625	-0.6390380859375	0.6400952889531915
500.0	620.0	0.269561767578125	-0.3465576171875	0.43905094074665285
500.0	640.0	3.83050537109375	-3.3720703125	5.103295953638385
500.0	660.0	4.2186279296875	-3.749755859375	5.6442440250273185
500.0	680.0	3.9461669921875	-2.96240234375	4.934375500150514
500.0	700.0	1.98822021484375	0.183837890625	1.9967012777936455
500.0	720.0	3.023406982421875	-0.9874267578125	3.180566204844894
500.0	740.0	0.463623046875	0.275390625	0.5392460717812871
500.0	760.0	-0.07269287109375	0.5770263671875	0.5815872092278648
500.0	780.0	-0.319061279296875	0.5633544921875	0.6474321461082964
500.0	800.0	-0.51336669921875	0.56640625	0.7644353523391085
520.0	0.0	-1.2640380859375	-0.0812067985534668	1.266643922668025
520.0	20.0	-1.03009033203125	-0.17733383178710938	1.045243215735242
520.0	40.0	-1.02642822265625	-0.2123870849609375	1.0481713457843964
520.0	60.0	-1.01556396484375	-0.15652084350585938	1.0275548360749138
520.0	80.0	-1.11114501953125	-0.20618438720703125	1.1301129394697864
520.0	100.0	-1.1048583984375	-0.144805908203125	1.1143073326728177
520.0	120.0	-0.830810546875	0.14129638671875	0.8427400748145961
520.0	140.0	0.138916015625	0.486358642578125	0.5058086482134935
520.0	160.0	1.33233642578125	0.97064208984375	1.6484133031614974
520.0	180.0	0.67291259765625	0.48876953125	0.8316892561304534
520.0	200.0	0.27191162109375	0.294342041015625	0.400715817999583
520.0	220.0	0.20941162109375	0.5121612548828125	0.5533194177437202
520.0	240.0	-0.3011474609375	0.6373291015625	0.7048958624701712
520.0	260.0	2.7518310546875	8.1947021484375	8.644403823002989
520.0	280.0	2.72064208984375	5.201416015625	5.8699763158491205
520.0	300.0	-2.1689453125	4.978790283203125	5.4307160165795425
520.0	320.0	-2.78741455078125	4.2989501953125	5.123539075647264
520.0	340.0	-4.0654296875	-1.000518798828125	4.186735770360344
520.0	360.0	-8.665435791015625	1.060028076171875	8.730030754269267
520.0	380.0	-3.482177734375	-0.37347412109375	3.502148582356802
520.0	400.0	-1.00323486328125	-0.391021728515625	1.076744251470281
520.0	420.0	-0.7774658203125	0.02850341796875	0.7779881403916706
520.0	440.0	-0.851806640625	-0.057708740234375	0.8537592469263724
520.0	460.0	-0.57232666015625	0.12713623046875	0.5862776023552416
520.0	480.0	-0.09442138671875	0.104888916015625	0.14112789579960644
520.0	500.0	4.5989990234375	3.401611328125	5.720292968477
520.0	520.0	5.9632568359375	4.7445068359375	7.620418440454106
520.0	540.0	6.66241455078125	4.2432861328125	7.898939476371533
520.0	560.0	8.6248779296875	3.4906005859375	9.30445117954615
520.0	580.0	2.0157470703125	0.2576904296875	2.0321517189978593
520.0	600.0	2.40911865234375	0.43896484375	2.4487839461902365
520.0	620.0	1.96881103515625	0.6748046875	2.081244401415893
520.0	640.0	1.6922607421875	0.83984375	1.8892019330826049
520.0	660.0	1.46533203125	1.1324462890625	1.8519267154557382
520.0	680.0	1.47076416015625	0.872802734375	1.710243207246442
520.0	700.0	2.64837646484375	-0.906494140625	2.799219449511906
520.0	720.0	5.04266357421875	-3.801025390625	6.3147644408108015
520.0	740.0	0.592529296875	0.64453125	0.875506424808947
520.0	760.0	-0.02703857421875	0.7923583984375	0.7928195986920498
520.0	780.0	-0.28826904296875	0.7745361328125	0.8264413240915907
520.0	800.0	-0.48724365234375	0.7735595703125	0.9142214094907954
540.0	0.0	-1.92132568359375	0.09777712821960449	1.923812035839225
540.0	20.0	-1.45831298828125	-0.057811737060546875	1.4594584504985906
540.0	40.0	-1.26104736328125	-0.10076141357421875	1.2650665258807805
540.0	60.0	-1.1728515625	-0.0987396240234375	1.177000552680831
540.0	80.0	-1.22674560546875	-0.19364166259765625	1.2419347301812904
540.0	100.0	-1.313232421875	-0.286376953125	1.3440949196931131
540.0	120.0	-1.26708984375	-0.25078582763671875	1.291669541128006
540.0	140.0	-0.95379638671875	0.1153411865234375	0.960745094510702
540.0	160.0	0.126220703125	0.83819580078125	0.8476460737505308
540.0	180.0	0.32916259765625	0.585052490234375	0.6712931044076453
540.0	200.0	0.244140625	0.436431884765625	0.5000774288202442
540.0	220.0	0.2772216796875	0.4855499267578125	0.5591159012792213
540.0	240.0	0.24298095703125	0.715087890625	0.755241972349481
540.0	260.0	1.170166015625	5.11187744140625	5.244099491817618
540.0	280.0	-1.353271484375	6.30682373046875	6.450377452337675
540.0	300.0	-2.7442626953125	5.861968994140625	6.472531052776022
540.0	320.0	-3.4473876953125	4.3238525390625	5.529935144407144
540.0	340.0	-2.98565673828125	-0.245025634765625	2.99569419676584
540.0	360.0	-0.77789306640625	-1.417694091796875	1.617088173439743
540.0	380.0	1.03472900390625	-1.520050048828125	1.8388083811172946
540.0	400.0	1.986328125	-1.333160400390625	2.3922408058838283
540.0	420.0	1.64605712890625	0.216033935546875	1.6601731033030738
540.0	440.0	1.390625	0.348236083984375	1.4335641809189335
540.0	460.0	2.9676513671875	2.09759521484375	3.6341244230908267
540.0	480.0	3.9066162109375	5.222686767578125	6.5221244462058
540.0	500.0	4.4051513671875	6.232879638671875	7.6324404457554955
540.0	520.0	4.98077392578125	5.64990234375	7.531899189026238
540.0	540.0	3.431884765625	2.6435546875	4.331998895467563
540.0	560.0	3.323974609375	0.6981201171875	3.3964950907945637
540.0	580.0	3.01971435546875	0.4061279296875	3.046902473643734
540.0	600.0	2.75946044921875	0.439208984375	2.7941951440009096
540.0	620.0	2.39410400390625	0.4635009765625	2.438558413652281
540.0	640.0	5.1697998046875	-5.26953125	7.382058629899486
540.0	660.0	7.543701171875	-9.7486572265625	12.326546357011663
540.0	680.0	7.013427734375	-7.7491455078125	10.451670904049319
540.0	700.0	6.82232666015625	-7.168212890625	9.895828267669218
540.0	720.0	6.56036376953125	-5.376708984375	8.482179689869646
540.0	740.0	5.83135986328125	3.537841796875	6.820636512438062
540.0	760.0	0.00579833984375	1.0081787109375	1.0081953848002592
540.0	780.0	-0.2403564453125	0.99462890625	1.023258462926807
540.0	800.0	-0.4378662109375	0.995849609375	1.0878617849585044
560.0	0.0	-2.233642578125	0.06913971900939941	2.2347123903441344
560.0	20.0	-1.85345458984375	-0.061191558837890625	1.8544644303641618
560.0	40.0	-1.55438232421875	-0.08497238159179688	1.5567031558640412
560.0	60.0	-1.50244140625	-0.18217849731445312	1.5134461285748593
560.0	80.0	-1.53759765625	-0.40283966064453125	1.589492480225589
560.0	100.0	-1.6329345703125	-0.5020523071289062	1.7083711043023195
560.0	120.0	-1.70904541015625	-0.65972900390625	1.831960308677914
560.0	140.0	-1.629150390625	-0.6522674560546875	1.754874305898187
560.0	160.0	-1.537353515625	-0.8442230224609375	1.7539008933396516
560.0	180.0	-1.554931640625	-0.5009613037109375	1.6336384651545508
560.0	200.0	-1.66619873046875	-0.4816436767578125	1.7344159941537838
560.0	220.0	-1.80340576171875	-0.408050537109375	1.8489936674406524
560.0	240.0	-1.9349365234375	-0.1941986083984375	1.944657411791673
560.0	260.0	-2.05767822265625	-0.0374755859375	2.058019457521027
560.0	280.0	-1.96044921875	2.093048095703125	2.8677886027780994
560.0	300.0	-2.1490478515625	1.346343994140625	2.5359512650806066
560.0	320.0	-2.40576171875	0.12652587890625	2.4090865998207605
560.0	340.0	-2.74566650390625	-1.55682373046875	3.1563245521370904
560.0	360.0	-2.61053466796875	-3.04449462890625	4.010466157207379
560.0	380.0	-1.30072021484375	-1.460540771484375	1.955774123581592
560.0	400.0	1.33612060546875	-0.0592041015625	1.3374316423653219
560.0	420.0	3.43731689453125	0.39666748046875	3.4601289749793116
560.0	440.0	3.275146484375	0.771148681640625	3.3647072358988375
560.0	460.0	3.27166748046875	4.49481201171875	5.559419315310539
560.0	480.0	3.6177978515625	5.463043212890625	6.5523509094584185
560.0	500.0	4.20208740234375	5.556976318359375	6.96688770827713
560.0	520.0	4.51068115234375	4.6920166015625	6.508553160837457
560.0	540.0	3.45159912109375	3.44287109375	4.875130548089402
560.0	560.0	2.97943115234375	3.571533203125	4.6511137819430655
560.0	580.0	2.7215576171875	3.535400390625	4.461606413132237
560.0	600.0	2.5811767578125	3.5941162109375	4.424945738966206
560.0	620.0	2.7991943359375	3.1326904296875	4.201099648734869
560.0	640.0	2.93634033203125	3.6131591796875	4.655858009354821
560.0	660.0	5.476806640625	1.767578125	5.754975534854394
560.0	680.0	5.64697265625	2.647216796875	6.2366703416239915
560.0	700.0	6.021728515625	3.0311279296875	6.741583704295519
560.0	720.0	6.03692626953125	3.1839599609375	6.825106579139232
560.0	740.0	4.53411865234375	1.0869140625	4.662575911745755
560.0	760.0	0.27825927734375	0.2919921875	0.4033455875411322
560.0	780.0	0.03887939453125	0.8221435546875	0.8230623499063209
560.0	800.0	-0.2022705078125	1.1278076171875	1.1458025046738523
580.0	0.0	-2.09210205078125	-0.04959821701049805	2.0926898895951433
580.0	20.0	-1.90972900390625	-0.12152290344238281	1.913591566772237
580.0	40.0	-1.82366943359375	-0.13010787963867188	1.8283047512294606
580.0	60.0	-1.7393798828125	-0.26235198974609375	1.7590539910010041
580.0	80.0	-1.71661376953125	-0.421051025390625	1.7674973266533627
580.0	100.0	-1.784912109375	-0.5307693481445312	1.8621566365704263
580.0	120.0	-1.8214111328125	-0.581787109375	1.9120708029171496
580.0	140.0	-1.79071044921875	-0.5215606689453125	1.8651191501702777
580.0	160.0	-1.6915283203125	-0.7588043212890625	1.8539288164398822
580.0	180.0	-1.62872314453125	-0.9024505615234375	1.8620301011330969
580.0	200.0	-1.714599609375	-0.63128662109375	1.8271219495263218
580.0	220.0	-1.83697509765625	-0.53973388671875	1.9146253361641588
580.0	240.0	-1.9263916015625	-0.3494110107421875	1.9578234488835837
580.0	260.0	-2.0185546875	-0.205352783203125	2.02897333447177
580.0	280.0	-2.0343017578125	-0.03424072265625	2.0345899019033418
580.0	300.0	-2.00689697265625	0.34478759765625	2.0362990807723675
580.0	320.0	-2.14605712890625	-0.0787353515625	2.1475009793047843
580.0	340.0	-2.37017822265625	-1.117889404296875	2.6205765639250385
580.0	360.0	-2.3636474609375	-1.315032958984375	2.7048365944750694
580.0	380.0	-1.80096435546875	-0.14666748046875	1.8069266613496024
580.0	400.0	-0.88092041015625	2.2305908203125	2.3982402249758565
580.0	420.0	0.7349853515625	7.30908203125	7.345943343543637
580.0	440.0	1.6641845703125	9.968475341796875	10.1064341349498
580.0	460.0	2.03094482421875	10.146240234375	10.347508288118014
580.0	480.0	2.7706298828125	6.443695068359375	7.014099805501241
580.0	500.0	3.76263427734375	2.783355712890625	4.680222829045964
580.0	520.0	3.75018310546875	3.56982421875	5.177597732280607
580.0	540.0	3.32183837890625	3.7012939453125	4.97334767386933
580.0	560.0	2.965087890625	3.7742919921875	4.799690223485438
580.0	580.0	2.729736328125	3.7525634765625	4.640387167760487
580.0	600.0	2.57720947265625	3.8101806640625	4.599944060393002
580.0	620.0	2.7730712890625	3.3336181640625	4.3362350533602525
580.0	640.0	2.92230224609375	3.9195556640625	4.889045614555974
580.0	660.0	5.42706298828125	2.641357421875	6.035708882050754
580.0	680.0	5.66229248046875	3.274658203125	6.541019987866327
580.0	700.0	6.056396484375	3.89013671875	7.198131845591387
580.0	720.0	6.06201171875	3.8597412109375	7.186486505495687
580.0	740.0	4.6883544921875	1.72265625	4.994818555270929
580.0	760.0	0.3504638671875	0.964111328125	1.0258340875711671
580.0	780.0	-0.1937255859375	1.1788330078125	1.1946450782366675
580.0	800.0	-0.619140625	1.25830078125	1.4023751172991308
600.0	0.0	-2.33575439453125	-0.1508324146270752	2.340619364372234
600.0	20.0	-2.0740966796875	-0.19512367248535156	2.083254733405131
600.0	40.0	-2.1507568359375	-0.20999908447265625	2.1609846327105706
600.0	60.0	-2.05889892578125	-0.3053169250488281	2.081413753030487
600.0	80.0	-1.8966064453125	-0.4185028076171875	1.9422308329301092
600.0	100.0	-1.97509765625	-0.5887451171875	2.0609783028300823
600.0	120.0	-1.9732666015625	-0.5554351806640625	2.0499486141758134
600.0	140.0	-1.95623779296875	-0.3458251953125	1.9865702525589612
600.0	160.0	-1.886474609375	-0.3014373779296875	1.9104059633045758
600.0	180.0	-1.7972412109375	-0.6440887451171875	1.9091690029640447
600.0	200.0	-1.78936767578125	-0.9921112060546875	2.046001301150632
600.0	220.0	-1.90087890625	-0.703521728515625	2.026890090438998
600.0	240.0	-1.98455810546875	-0.510955810546875	2.049279559824215
600.0	260.0	-2.0565185546875	-0.3843994140625	2.0921356254568098
600.0	280.0	-2.080810546875	-0.1822509765625	2.088776663610598
600.0	300.0	-2.06494140625	-0.0123291015625	2.0649782124736973
600.0	320.0	-2.165771484375	-0.535186767578125	2.2309170757163104
600.0	340.0	-2.33563232421875	-1.311309814453125	2.678565247183008
600.0	360.0	-2.2083740234375	-0.8197021484375	2.355594922635593
600.0	380.0	-1.5831298828125	0.892425537109375	1.8173396944817104
600.0	400.0	0.02935791015625	5.50531005859375	5.505388335816308
600.0	420.0	0.95977783203125	7.627960205078125	7.68810447230747
600.0	440.0	1.63177490234375	9.279083251953125	9.421468851967614
600.0	460.0	1.93450927734375	9.484100341796875	9.679384558813677
600.0	480.0	2.39508056640625	9.05633544921875	9.367690360401173
600.0	500.0	3.6153564453125	2.394989013671875	4.336677830121995
600.0	520.0	3.6138916015625	3.5390625	5.058179107816391
600.0	540.0	3.26800537109375	3.8900146484375	5.0805583424025285
600.0	560.0	2.9393310546875	3.9625244140625	4.933686935861627
600.0	580.0	2.7042236328125	3.9405517578125	4.779202194117844
600.0	600.0	2.59979248046875	4.0496826171875	4.812364308887312
600.0	620.0	2.9188232421875	3.7745361328125	4.771441306045909
600.0	640.0	3.26995849609375	4.4449462890625	5.518167819016217
600.0	660.0	5.7720947265625	3.952880859375	6.995880546494763
600.0	680.0	5.848876953125	4.2174072265625	7.210817244075624
600.0	700.0	6.10968017578125	4.3433837890625	7.496210682032978
600.0	720.0	6.06494140625	4.093994140625	7.317397234312045
600.0	740.0	5.21514892578125	2.94189453125	5.987697533365892
600.0	760.0	0.40399169921875	1.7471923828125	1.7932904158545193
600.0	780.0	-0.22515869140625	1.5128173828125	1.5294812421391237
600.0	800.0	-0.64337158203125	1.539306640625	1.668350061119553
620.0	0.0	-2.60223388671875	-0.2817206382751465	2.617439152915981
620.0	20.0	-2.3125	-0.3054351806640625	2.3325837390300244
620.0	40.0	-2.48828125	-0.3423042297363281	2.5117157014274016
620.0	60.0	-2.5169677734375	-0.440338134765625	2.5551955787085645
620.0	80.0	-2.27398681640625	-0.4230194091796875	2.3129983704560115
620.0	100.0	-2.1470947265625	-0.5386199951171875	2.2136231079324538
620.0	120.0	-2.06787109375	-0.5885543823242188	2.1499970049560218
620.0	140.0	-2.0235595703125	-0.348846435546875	2.053408671014387
620.0	160.0	-1.9805908203125	-0.23974609375	1.9950484172005765
620.0	180.0	-1.92840576171875	-0.23773193359375	1.9430041827233147
620.0	200.0	-1.91131591796875	-0.7596435546875	2.0567418088955614
620.0	220.0	-2.0084228515625	-0.7108154296875	2.1304978117238864
620.0	240.0	-2.0963134765625	-0.5878753662109375	2.1771834185973398
620.0	260.0	-2.183837890625	-0.57745361328125	2.2588936690382355
620.0	280.0	-2.235595703125	-0.418731689453125	2.274472329043207
620.0	300.0	-2.2371826171875	-0.26324462890625	2.25261709957416
620.0	320.0	-2.31036376953125	-0.73046875	2.423090040070573
620.0	340.0	-2.42401123046875	-1.19171142578125	2.7011120983358325
620.0	360.0	-2.19744873046875	-0.075653076171875	2.1987506250079814
620.0	380.0	-1.39495849609375	2.358184814453125	2.739880439899058
620.0	400.0	0.22955322265625	6.666534423828125	6.670485432569151
620.0	420.0	0.888916015625	7.847381591796875	7.897567317225418
620.0	440.0	1.5545654296875	9.330841064453125	9.459453929549221
620.0	460.0	1.85125732421875	9.488067626953125	9.666984068162597
620.0	480.0	2.31915283203125	9.122589111328125	9.412762716250795
620.0	500.0	3.5625	2.2379150390625	4.207097571017591
620.0	520.0	3.52886962890625	3.6654052734375	5.0880366229382
620.0	540.0	3.2635498046875	4.0894775390625	5.2320726170584155
620.0	560.0	3.01116943359375	4.1773681640625	5.1495190198631375
620.0	580.0	2.856689453125	4.207763671875	5.085857818494987
620.0	600.0	2.8472900390625	4.3443603515625	5.194278335897373
620.0	620.0	3.25787353515625	4.2567138671875	5.360350074218832
620.0	640.0	3.779052734375	4.9527587890625	6.229852260834361
620.0	660.0	5.916015625	4.62109375	7.506913368457984
620.0	680.0	5.84881591796875	4.4154052734375	7.328332100211092
620.0	700.0	6.1080322265625	4.5546875	7.619267412512984
620.0	720.0	6.06939697265625	4.3443603515625	7.4639832848096
620.0	740.0	5.24853515625	3.2396240234375	6.167842823842514
620.0	760.0	0.4395751953125	2.1917724609375	2.2354178295920537
620.0	780.0	-0.29058837890625	1.705810546875	1.7303847051408392
620.0	800.0	-0.78167724609375	1.7388916015625	1.9065055255742915
