# Supplementary material for: Real-time emotion detection by quantitative facial motion analysis
Source: PLoS One. 2023 Mar 10;18(3):e0282730. doi: 10.1371/journal.pone.0282730 (PMC10004542; doi:10.1371/journal.pone.0282730)
Supplement: S1 Dataset — Data from each participant is organized into folders by Study ID and subsequently by emotions. The data files (.csv) contain the pixel displacement results after DISC-processing of videos. (ZIP) [file pone.0282730.s004.zip › S1_Dataset/1/sad/result/104075_cropped_result.csv]

pos_x	pos_y	disp_x	disp_y	disp_xy_indi
0.0	0.0	1.7967424392700195	-0.49215590953826904	1.862928026620304
0.0	20.0	1.554973840713501	-0.3870525360107422	1.602421077911684
0.0	40.0	1.457728624343872	-0.43656158447265625	1.5216960140805895
0.0	60.0	1.2715930938720703	-0.348846435546875	1.3185760622644807
0.0	80.0	1.058349609375	-0.0900115966796875	1.0621704115635315
0.0	100.0	0.9882345199584961	-0.21451568603515625	1.0112489535187332
0.0	120.0	0.950901985168457	-0.3039398193359375	0.9982955470076358
0.0	140.0	1.0524048805236816	-0.5750885009765625	1.1992842934456927
0.0	160.0	1.2006583213806152	-0.5640716552734375	1.32655841823247
0.0	180.0	1.3386788368225098	-0.4346923828125	1.4074865881533922
0.0	200.0	2.2076761722564697	-0.936187744140625	2.3979744731393806
0.0	220.0	2.278534412384033	-0.9162750244140625	2.4558662400023423
0.0	240.0	2.0656349658966064	-0.58355712890625	2.1464824096721546
0.0	260.0	1.9010350704193115	-0.446319580078125	1.9527251487409258
0.0	280.0	1.9996187686920166	-0.9293212890625	2.2050200176892187
0.0	300.0	2.128751754760742	-1.77337646484375	2.7706403807529143
0.0	320.0	2.2866337299346924	-2.037872314453125	3.0629426022845383
0.0	340.0	2.2810561656951904	-1.842559814453125	2.932276232024121
0.0	360.0	2.237362861633301	-0.975616455078125	2.4408236400926553
0.0	380.0	2.220750570297241	-0.175445556640625	2.2276701368964975
0.0	400.0	2.2543208599090576	0.1865234375	2.2620242112227555
0.0	420.0	2.2871336936950684	0.1739501953125	2.2937391314804096
0.0	440.0	2.3064756393432617	0.132232666015625	2.3102630484093165
0.0	460.0	2.3203892707824707	-0.424041748046875	2.3588170280988425
0.0	480.0	2.3852555751800537	-0.802886962890625	2.5167581596385578
0.0	500.0	2.4873569011688232	-0.950775146484375	2.6628777164872885
0.0	520.0	3.077805995941162	-0.62744140625	3.141110069215714
0.0	540.0	3.8643064498901367	-0.1270751953125	3.866395277765353
0.0	560.0	4.16474723815918	0.1300048828125	4.166775831180459
0.0	580.0	4.201670169830322	0.186279296875	4.205797450244866
0.0	600.0	4.2744951248168945	0.146728515625	4.277012722611532
0.0	620.0	4.344236373901367	0.121337890625	4.345930574230222
0.0	640.0	4.47009801864624	0.0211181640625	4.470147902828095
0.0	660.0	4.531813621520996	-0.11865234375	4.533366638479687
0.0	680.0	4.496800422668457	-0.1865234375	4.500667176547054
0.0	700.0	4.3334760665893555	-0.341064453125	4.346877014695517
0.0	720.0	4.1662797927856445	-0.38623046875	4.184144032746105
0.0	740.0	3.863895893096924	-0.58447265625	3.9078510409936564
0.0	760.0	3.5848705768585205	-0.875	3.690111387590616
0.0	780.0	-0.1817150115966797	-5.345703125	5.348790727451799
0.0	800.0	-2.3065452575683594	-16.72119140625	16.879525854408943
20.0	0.0	1.558074951171875	-0.3753204345703125	1.6026424997719513
20.0	20.0	1.4428138732910156	-0.4998455047607422	1.5269438108819016
20.0	40.0	1.4082298278808594	-0.5925178527832031	1.5278051754069208
20.0	60.0	1.2867660522460938	-0.5444412231445312	1.3972054675931205
20.0	80.0	1.2148475646972656	-0.5421066284179688	1.33031357281867
20.0	100.0	1.0795974731445312	-0.5899276733398438	1.2302623150337566
20.0	120.0	0.9575157165527344	-0.49127197265625	1.0761898060114952
20.0	140.0	0.9086780548095703	-0.4366912841796875	1.008164215279936
20.0	160.0	0.7499656677246094	-0.0356903076171875	0.7508144250235398
20.0	180.0	1.131277084350586	-0.152923583984375	1.1415662329078367
20.0	200.0	1.8907623291015625	-0.5919036865234375	1.9812451032796525
20.0	220.0	1.9084320068359375	-0.418365478515625	1.9537508536989694
20.0	240.0	1.8375778198242188	-0.110992431640625	1.8409268219544817
20.0	260.0	1.7377662658691406	0.08465576171875	1.7398270582977373
20.0	280.0	1.8495330810546875	0.028778076171875	1.8497569558144118
20.0	300.0	2.040681838989258	-0.77569580078125	2.1831368127834416
20.0	320.0	2.224374771118164	-1.19677734375	2.5258897705363728
20.0	340.0	2.2423648834228516	-1.018402099609375	2.4627917303127282
20.0	360.0	2.2499446868896484	-0.58990478515625	2.3259919925943855
20.0	380.0	2.237163543701172	-0.118255615234375	2.240286836947458
20.0	400.0	2.237283706665039	0.3153076171875	2.259393121518545
20.0	420.0	2.268857955932617	0.4871826171875	2.320573921832355
20.0	440.0	2.2837982177734375	0.52056884765625	2.3423761919587736
20.0	460.0	2.315204620361328	0.185699462890625	2.322640033380185
20.0	480.0	2.424905776977539	-0.070892333984375	2.4259418274634688
20.0	500.0	2.5332603454589844	-0.276763916015625	2.5483340132492986
20.0	520.0	3.0948448181152344	-0.375244140625	3.1175106436527384
20.0	540.0	3.857564926147461	0.0323486328125	3.8577005577789345
20.0	560.0	4.135828018188477	0.2877197265625	4.14582392741009
20.0	580.0	4.118824005126953	0.3389892578125	4.1327502830587655
20.0	600.0	4.08369255065918	0.34423828125	4.0981757944953054
20.0	620.0	3.9143009185791016	0.35595703125	3.930452529834893
20.0	640.0	3.6300811767578125	0.2747802734375	3.640466116930876
20.0	660.0	3.6125965118408203	0.1334228515625	3.6150595036158855
20.0	680.0	3.589609146118164	0.019287109375	3.5896609609381245
20.0	700.0	3.5895938873291016	-0.2088623046875	3.5956651315535244
20.0	720.0	3.7153244018554688	-0.3565673828125	3.7323954385231546
20.0	740.0	3.714357376098633	-0.5421142578125	3.753709976263739
20.0	760.0	3.540508270263672	-0.80810546875	3.631560719639576
20.0	780.0	0.33095550537109375	-5.970947265625	5.980112272809776
20.0	800.0	-2.349395751953125	-17.4913330078125	17.648410432372838
40.0	0.0	1.5979881286621094	-0.7120952606201172	1.749470125364438
40.0	20.0	1.4649162292480469	-0.6944541931152344	1.62118665953358
40.0	40.0	1.3873748779296875	-0.6851463317871094	1.5473314279338306
40.0	60.0	1.1385650634765625	-0.58135986328125	1.2784012259082758
40.0	80.0	1.0354576110839844	-0.5933456420898438	1.1934117124189627
40.0	100.0	0.9113235473632812	-0.6075363159179688	1.0952675395253768
40.0	120.0	0.7023124694824219	-0.3764190673828125	0.7968275340874236
40.0	140.0	0.5692405700683594	-0.1180572509765625	0.5813538863032515
40.0	160.0	0.5574264526367188	0.2886505126953125	0.6277287380536459
40.0	180.0	0.8728294372558594	0.2414398193359375	0.9056072067410629
40.0	200.0	1.535858154296875	-0.0659027099609375	1.537271426033932
40.0	220.0	1.7245368957519531	-0.0123443603515625	1.724581076100011
40.0	240.0	1.7299118041992188	0.2593994140625	1.749252099133731
40.0	260.0	1.6611595153808594	0.54547119140625	1.7484249358192434
40.0	280.0	1.6468391418457031	1.094940185546875	1.9776180543877822
40.0	300.0	1.9595298767089844	0.044647216796875	1.9600384464807916
40.0	320.0	2.2721595764160156	-0.787994384765625	2.4049208492424783
40.0	340.0	2.2797317504882812	-0.732208251953125	2.394432245525568
40.0	360.0	2.2648162841796875	-0.57232666015625	2.3360116881152573
40.0	380.0	2.2314834594726562	-0.09417724609375	2.2334698976216036
40.0	400.0	2.2125015258789062	0.5865478515625	2.2889301833365456
40.0	420.0	2.2284202575683594	0.675323486328125	2.328501375461781
40.0	440.0	2.2237014770507812	0.646453857421875	2.315761397211174
40.0	460.0	2.266529083251953	0.498016357421875	2.3205978491515267
40.0	480.0	2.4028282165527344	0.32147216796875	2.4242375694309586
40.0	500.0	2.54290771484375	0.231353759765625	2.553410309442952
40.0	520.0	3.101490020751953	-0.1212158203125	3.1038578614231005
40.0	540.0	3.8505020141601562	0.1934814453125	3.8553600131157184
40.0	560.0	4.1336822509765625	0.442138671875	4.1572605832694745
40.0	580.0	4.119743347167969	0.4759521484375	4.147145487457247
40.0	600.0	4.084381103515625	0.484619140625	4.113031085491043
40.0	620.0	3.91217041015625	0.4979248046875	3.94373001474812
40.0	640.0	3.613758087158203	0.4288330078125	3.6391132520286904
40.0	660.0	3.5813369750976562	0.3065185546875	3.5944301570025456
40.0	680.0	3.5478553771972656	0.206298828125	3.5538481937180855
40.0	700.0	3.5187034606933594	0.021240234375	3.518767567181971
40.0	720.0	3.6585845947265625	-0.146728515625	3.661525705777312
40.0	740.0	3.698467254638672	-0.4224853515625	3.722519832844333
40.0	760.0	3.5371017456054688	-0.765869140625	3.619066771880139
40.0	780.0	0.673980712890625	-6.35400390625	6.3896491016321715
40.0	800.0	-2.336315155029297	-16.9111328125	17.071753908302266
60.0	0.0	1.4433364868164062	-0.7717427015304565	1.636706146973565
60.0	20.0	1.127288818359375	-0.5843429565429688	1.269738859316928
60.0	40.0	0.8761405944824219	-0.5047187805175781	1.0111198686145786
60.0	60.0	0.725006103515625	-0.4291572570800781	0.842502107676536
60.0	80.0	0.6160430908203125	-0.4119720458984375	0.7411005710085428
60.0	100.0	0.5434989929199219	-0.416656494140625	0.6848312123542019
60.0	120.0	0.5398406982421875	-0.26496124267578125	0.6013588276552584
60.0	140.0	0.4370765686035156	0.0512542724609375	0.440071502449004
60.0	160.0	0.3877220153808594	0.57489013671875	0.6934169240128902
60.0	180.0	0.6992340087890625	0.5306243896484375	0.877775849483796
60.0	200.0	1.2017936706542969	0.3885345458984375	1.263038843496602
60.0	220.0	1.4789390563964844	0.4984283447265625	1.5606702237698342
60.0	240.0	1.5741729736328125	0.750396728515625	1.7438795259658633
60.0	260.0	1.2041015625	1.88238525390625	2.234554724534317
60.0	280.0	1.2861671447753906	1.80615234375	2.217298404169655
60.0	300.0	1.5597763061523438	0.71759033203125	1.7169269087118908
60.0	320.0	1.6889991760253906	0.168182373046875	1.6973519161382318
60.0	340.0	1.693267822265625	-0.296295166015625	1.7189958532016298
60.0	360.0	1.769317626953125	-0.58087158203125	1.862228949366464
60.0	380.0	1.9896278381347656	0.169525146484375	1.9968369261337717
60.0	400.0	2.0295753479003906	0.82977294921875	2.192646629090099
60.0	420.0	2.0105819702148438	0.900909423828125	2.203197142539752
60.0	440.0	1.9658622741699219	0.902191162109375	2.162998699489392
60.0	460.0	1.9949760437011719	0.782623291015625	2.142995247447298
60.0	480.0	2.2226104736328125	0.7266845703125	2.338389997890116
60.0	500.0	2.485218048095703	0.748321533203125	2.595437123807104
60.0	520.0	3.0790977478027344	0.1322021484375	3.0819345139985312
60.0	540.0	3.796314239501953	0.37353515625	3.8146468143197745
60.0	560.0	4.064727783203125	0.6021728515625	4.109090421821149
60.0	580.0	4.059478759765625	0.6099853515625	4.105051757299667
60.0	600.0	4.0370941162109375	0.619384765625	4.084331816960187
60.0	620.0	3.857189178466797	0.6104736328125	3.9051999199580876
60.0	640.0	3.560016632080078	0.55029296875	3.602296596914595
60.0	660.0	3.54461669921875	0.443115234375	3.5722064127532773
60.0	680.0	3.50665283203125	0.3648681640625	3.525584045451069
60.0	700.0	3.484050750732422	0.19580078125	3.4895483346154217
60.0	720.0	3.622783660888672	0.0428466796875	3.6230370259717426
60.0	740.0	3.6501502990722656	-0.161865234375	3.6537374782428778
60.0	760.0	2.863330841064453	-1.618408203125	3.2890589257921725
60.0	780.0	0.3466758728027344	-2.5421142578125	2.565643985543812
60.0	800.0	0.1872100830078125	-2.462158203125	2.46926520090401
80.0	0.0	0.8024673461914062	-0.45237457752227783	0.9211930308528922
80.0	20.0	0.487060546875	-0.2806110382080078	0.5621125608686841
80.0	40.0	0.34626007080078125	-0.2648200988769531	0.4359193978250581
80.0	60.0	0.20737457275390625	-0.17930984497070312	0.2741463731809756
80.0	80.0	0.22290802001953125	-0.22156524658203125	0.31429149508375825
80.0	100.0	0.371612548828125	-0.3661041259765625	0.5216590050057588
80.0	120.0	0.31485748291015625	-0.19031524658203125	0.3679064115044731
80.0	140.0	0.1725006103515625	0.2580718994140625	0.31041515078817206
80.0	160.0	0.11627960205078125	0.8368988037109375	0.8449381950804961
80.0	180.0	0.2637939453125	0.99853515625	1.0327921881243807
80.0	200.0	0.31683349609375	1.417724609375	1.452696297329378
80.0	220.0	0.46698760986328125	1.6520233154296875	1.7167581257967346
80.0	240.0	0.767242431640625	2.0209808349609375	2.1617179474180315
80.0	260.0	0.6931838989257812	2.687408447265625	2.7753680981384408
80.0	280.0	1.147308349609375	2.022918701171875	2.3256217492606774
80.0	300.0	1.8676223754882812	0.885711669921875	2.067002297932996
80.0	320.0	2.2729415893554688	0.184051513671875	2.2803812024103935
80.0	340.0	1.9330062866210938	-0.32257080078125	1.9597360091689204
80.0	360.0	2.301025390625	-0.3558349609375	2.328376337220065
80.0	380.0	2.5003738403320312	0.3189697265625	2.520637028189522
80.0	400.0	1.8037948608398438	1.00274658203125	2.063777266995541
80.0	420.0	1.4202194213867188	1.10198974609375	1.7976108047571904
80.0	440.0	0.9949493408203125	1.11932373046875	1.4976013502896066
80.0	460.0	0.6866912841796875	1.162933349609375	1.3505402235409463
80.0	480.0	0.5759201049804688	1.069976806640625	1.2151272913030895
80.0	500.0	0.7959442138671875	1.11224365234375	1.367703598652727
80.0	520.0	2.008331298828125	1.037841796875	2.2606437581347025
80.0	540.0	3.4746627807617188	0.9112548828125	3.592167437837549
80.0	560.0	3.5298690795898438	0.9586181640625	3.657721217303884
80.0	580.0	3.82098388671875	0.6295166015625	3.8724939011194226
80.0	600.0	3.7061614990234375	0.722412109375	3.7759121166435126
80.0	620.0	3.5306854248046875	0.677978515625	3.5951904590128927
80.0	640.0	3.2251434326171875	0.519775390625	3.2667593449247447
80.0	660.0	3.0575942993164062	0.5069580078125	3.0993369163253943
80.0	680.0	2.934722900390625	0.5201416015625	2.980460667036753
80.0	700.0	2.7622299194335938	0.5350341796875	2.813569921158526
80.0	720.0	2.8241653442382812	0.425537109375	2.8560447690909467
80.0	740.0	2.9112167358398438	0.0589599609375	2.9118137234424433
80.0	760.0	1.5398406982421875	-1.840576171875	2.3997562418789573
80.0	780.0	0.2797088623046875	-1.98388671875	2.0035078139314617
80.0	800.0	0.1477508544921875	-1.97705078125	1.9825640233405848
100.0	0.0	0.21549224853515625	-0.19926691055297852	0.2935033403899627
100.0	20.0	0.07586669921875	-0.18598365783691406	0.2008623335340566
100.0	40.0	0.02031707763671875	-0.20478439331054688	0.2057897747393325
100.0	60.0	0.0179901123046875	-0.2032318115234375	0.20402650160171176
100.0	80.0	0.18412017822265625	-0.29425811767578125	0.34711392920313155
100.0	100.0	0.324554443359375	-0.37485504150390625	0.4958345377696163
100.0	120.0	0.27979278564453125	-0.1935577392578125	0.340218461176524
100.0	140.0	-0.0032806396484375	0.4239959716796875	0.42400866335147597
100.0	160.0	-0.01488494873046875	0.849273681640625	0.8494041134972978
100.0	180.0	-0.27764892578125	1.62762451171875	1.6511361170827745
100.0	200.0	0.2318267822265625	1.772552490234375	1.7876481722066022
100.0	220.0	0.9603652954101562	1.88629150390625	2.1166948618866015
100.0	240.0	1.1706466674804688	2.4418487548828125	2.70795844905454
100.0	260.0	0.6779937744140625	2.69305419921875	2.7770877692420832
100.0	280.0	1.202484130859375	2.05712890625	2.382802430311407
100.0	300.0	1.2468643188476562	1.393890380859375	1.8701874300368193
100.0	320.0	1.4427871704101562	0.703887939453125	1.6053326915028272
100.0	340.0	1.094024658203125	0.074462890625	1.0965558238579078
100.0	360.0	1.6195526123046875	-0.105743408203125	1.6230010266174666
100.0	380.0	2.605377197265625	0.332427978515625	2.62649932437297
100.0	400.0	1.9947128295898438	0.96295166015625	2.214984237489739
100.0	420.0	1.5316848754882812	1.022735595703125	1.8417509757070247
100.0	440.0	1.0724563598632812	0.9853515625	1.4563929227829937
100.0	460.0	0.5414199829101562	1.102691650390625	1.2284398535278942
100.0	480.0	0.4111328125	1.071197509765625	1.147385852467354
100.0	500.0	0.63397216796875	1.163299560546875	1.3248345471520395
100.0	520.0	1.2693634033203125	1.08837890625	1.6720801695070941
100.0	540.0	1.4908370971679688	0.9205322265625	1.7521343642632916
100.0	560.0	1.7898788452148438	0.970703125	2.0361558971337113
100.0	580.0	1.1418228149414062	1.183837890625	1.6447587944741826
100.0	600.0	1.053619384765625	1.4000244140625	1.7521935303855396
100.0	620.0	2.2490921020507812	0.9996337890625	2.461236070705663
100.0	640.0	2.6042098999023438	0.49365234375	2.65058518807437
100.0	660.0	2.6482162475585938	0.434814453125	2.6836752602503364
100.0	680.0	2.5285186767578125	0.210205078125	2.537241193419068
100.0	700.0	2.3974990844726562	0.21826171875	2.4074135577251634
100.0	720.0	2.3855819702148438	0.0587158203125	2.38630444079734
100.0	740.0	0.75860595703125	-2.4718017578125	2.585592181293922
100.0	760.0	0.482696533203125	-1.8204345703125	1.8833422333593999
100.0	780.0	0.314849853515625	-1.8134765625	1.8406052463783826
100.0	800.0	0.1787872314453125	-1.8089599609375	1.8177736422346105
120.0	0.0	-0.0992431640625	-0.025746583938598633	0.10252849456440681
120.0	20.0	-0.16683197021484375	-0.05988121032714844	0.17725311178089567
120.0	40.0	-0.142242431640625	-0.13434982299804688	0.1956598689017357
120.0	60.0	-0.0908203125	-0.19696426391601562	0.21689456061085421
120.0	80.0	0.10192108154296875	-0.3576202392578125	0.371860380236593
120.0	100.0	0.27085113525390625	-0.41944122314453125	0.4992907741399898
120.0	120.0	0.44228363037109375	-0.48581695556640625	0.6569877654949487
120.0	140.0	0.2265167236328125	0.1210174560546875	0.2568171543244185
120.0	160.0	-0.20035552978515625	1.0662384033203125	1.084899382906332
120.0	180.0	-0.5211105346679688	1.911102294921875	1.9808756071489177
120.0	200.0	0.9846572875976562	1.9668731689453125	2.199577240456936
120.0	220.0	2.338165283203125	2.1313629150390625	3.163814907225162
120.0	240.0	1.8625411987304688	2.6046295166015625	3.202054752142821
120.0	260.0	0.7410430908203125	2.456695556640625	2.566027653878717
120.0	280.0	1.0040969848632812	1.96221923828125	2.2042039592770406
120.0	300.0	1.177978515625	1.247222900390625	1.7155752232219026
120.0	320.0	1.2177963256835938	0.639495849609375	1.3754936686572126
120.0	340.0	0.7157363891601562	-0.34918212890625	0.796370980081218
120.0	360.0	1.1383438110351562	-0.32244873046875	1.183131360375065
120.0	380.0	2.8874359130859375	0.08392333984375	2.888655271774213
120.0	400.0	2.4663238525390625	0.754913330078125	2.5792726652164495
120.0	420.0	1.8421783447265625	0.858001708984375	2.0321879800844225
120.0	440.0	1.1662063598632812	0.810516357421875	1.4202021121776962
120.0	460.0	0.49724578857421875	1.043304443359375	1.1557411197098648
120.0	480.0	0.38811492919921875	1.1068115234375	1.1728874399026337
120.0	500.0	0.6090316772460938	1.181884765625	1.3295755650227825
120.0	520.0	0.52984619140625	0.921875	1.0632922938556022
120.0	540.0	0.34650421142578125	0.6942138671875	0.7758853407116456
120.0	560.0	0.204833984375	0.564697265625	0.6006995613110514
120.0	580.0	0.32391357421875	1.1336669921875	1.179033864118677
120.0	600.0	0.6126632690429688	1.383544921875	1.5131268393893873
120.0	620.0	0.8168182373046875	1.3465576171875	1.57493156968778
120.0	640.0	0.896392822265625	1.303466796875	1.5819436723110292
120.0	660.0	2.1818695068359375	0.4173583984375	2.2214280491627028
120.0	680.0	1.7848129272460938	-1.07861328125	2.0854169357118164
120.0	700.0	1.7096176147460938	-0.9708251953125	1.9660350832331748
120.0	720.0	1.4016876220703125	-1.3717041015625	1.9611986977633125
120.0	740.0	0.9071578979492188	-2.043701171875	2.2359896984858616
120.0	760.0	0.5870742797851562	-1.6866455078125	1.785897331598137
120.0	780.0	0.3909454345703125	-1.683349609375	1.7281505259074903
120.0	800.0	0.2655181884765625	-1.6837158203125	1.7045230629071788
140.0	0.0	-0.26080322265625	0.01658487319946289	0.2613300192609486
140.0	20.0	-0.2893524169921875	-0.06644058227539062	0.2968824214942907
140.0	40.0	-0.3702392578125	-0.061309814453125	0.3752812297115691
140.0	60.0	-0.36328125	-0.0930938720703125	0.37501964697680334
140.0	80.0	-0.06365966796875	-0.3710479736328125	0.3764693241990744
140.0	100.0	0.239349365234375	-0.5324172973632812	0.583743348715614
140.0	120.0	0.3824310302734375	-0.4966888427734375	0.6268598722614325
140.0	140.0	-0.43853759765625	0.748626708984375	0.8676157985899583
140.0	160.0	-0.6884918212890625	1.2946014404296875	1.466292562057297
140.0	180.0	-0.156036376953125	1.8797607421875	1.8862258080097298
140.0	200.0	2.1212921142578125	2.1402587890625	3.013401386833765
140.0	220.0	3.2333984375	2.350982666015625	3.997747484713533
140.0	240.0	2.4387969970703125	2.59344482421875	3.560012197898512
140.0	260.0	0.9463348388671875	2.122161865234375	2.3236007853133525
140.0	280.0	0.9004058837890625	1.691558837890625	1.916272960099329
140.0	300.0	0.9035797119140625	1.088104248046875	1.414364574782738
140.0	320.0	0.7455596923828125	0.550201416015625	0.9265963808970726
140.0	340.0	0.2396697998046875	-0.6129150390625	0.6581082418929313
140.0	360.0	0.79541015625	-0.478240966796875	0.928111921585139
140.0	380.0	2.3336639404296875	-0.35028076171875	2.3598059239886835
140.0	400.0	1.7209930419921875	0.308868408203125	1.7484898467453152
140.0	420.0	1.1737823486328125	0.5618896484375	1.3013396862399835
140.0	440.0	0.6754150390625	0.5072021484375	0.8446534759127048
140.0	460.0	0.3124542236328125	0.9857177734375	1.034053756212203
140.0	480.0	0.41253662109375	1.0760498046875	1.1524190409358286
140.0	500.0	0.2481842041015625	1.004913330078125	1.0351068544523472
140.0	520.0	-0.0044403076171875	0.4884033203125	0.48842350437300797
140.0	540.0	-0.410003662109375	0.30810546875	0.512866437600235
140.0	560.0	-0.9463958740234375	0.2841796875	0.9881413082935981
140.0	580.0	-0.44378662109375	1.0250244140625	1.1169698359785636
140.0	600.0	0.450531005859375	0.301513671875	0.5421150076950512
140.0	620.0	0.7141571044921875	0.1728515625	0.734777539501145
140.0	640.0	0.8758087158203125	0.10205078125	0.8817342392470422
140.0	660.0	1.20758056640625	-0.1209716796875	1.2136247243890734
140.0	680.0	1.052978515625	-1.5931396484375	1.9096747612594636
140.0	700.0	0.9864349365234375	-1.3980712890625	1.7110398047079087
140.0	720.0	1.0296630859375	-1.578125	1.884326029690015
140.0	740.0	0.8448333740234375	-1.89794921875	2.0774875852378902
140.0	760.0	0.6831207275390625	-1.552001953125	1.6956898274440737
140.0	780.0	0.486236572265625	-1.551025390625	1.625455556627759
140.0	800.0	0.3513336181640625	-1.5518798828125	1.591152564002079
160.0	0.0	-0.285125732421875	-0.07301592826843262	0.2943263648911044
160.0	20.0	-0.464935302734375	-0.0306854248046875	0.4659468113681529
160.0	40.0	-0.4933013916015625	-0.067901611328125	0.49795270034110056
160.0	60.0	-0.3179473876953125	-0.2930450439453125	0.4323955817572417
160.0	80.0	-0.1254425048828125	-0.483551025390625	0.4995572201335892
160.0	100.0	0.1402740478515625	-0.5727081298828125	0.5896366767209541
160.0	120.0	-0.1076812744140625	-0.11780548095703125	0.15960384770723443
160.0	140.0	-0.6310882568359375	0.708709716796875	0.9489688354200727
160.0	160.0	-0.4552001953125	1.1634063720703125	1.2492884392270445
160.0	180.0	1.320220947265625	1.8285064697265625	2.255309127244166
160.0	200.0	2.6389007568359375	2.3003692626953125	3.5007850475547135
160.0	220.0	3.5406951904296875	2.4674530029296875	4.315651370673801
160.0	240.0	2.441925048828125	2.5963897705078125	3.5643004621512833
160.0	260.0	0.786651611328125	1.988494873046875	2.1384416329979277
160.0	280.0	0.3690643310546875	1.523773193359375	1.567830738714314
160.0	300.0	0.212738037109375	1.00152587890625	1.0238708700573946
160.0	320.0	0.0391845703125	0.44793701171875	0.44964763650896555
160.0	340.0	-0.0759124755859375	-0.691375732421875	0.6955308097643624
160.0	360.0	0.06634521484375	-0.651153564453125	0.6545247528036456
160.0	380.0	0.9580230712890625	-0.827850341796875	1.266153384679491
160.0	400.0	0.5067596435546875	-0.189208984375	0.5409301027895314
160.0	420.0	0.2688140869140625	0.062957763671875	0.2760881984620219
160.0	440.0	0.4780120849609375	0.09478759765625	0.48731944557768847
160.0	460.0	0.3665008544921875	0.830963134765625	0.908197449722811
160.0	480.0	0.22711181640625	0.703216552734375	0.7389812563191059
160.0	500.0	0.1590423583984375	0.264923095703125	0.3089963080715758
160.0	520.0	-0.1250457763671875	-0.141845703125	0.18909428780980747
160.0	540.0	-0.6808624267578125	-0.310546875	0.7483401671317685
160.0	560.0	-1.1900177001953125	-0.1624755859375	1.201058051387973
160.0	580.0	-0.7725677490234375	1.005126953125	1.2677306964531099
160.0	600.0	0.075469970703125	0.04736328125	0.08910104875194874
160.0	620.0	0.4466094970703125	-0.227783203125	0.5013434257066531
160.0	640.0	0.5901031494140625	-0.2919921875	0.6583928648682567
160.0	660.0	0.6769256591796875	-0.4703369140625	0.8242846357816516
160.0	680.0	0.4384307861328125	-2.323974609375	2.3649692469985144
160.0	700.0	0.1783447265625	-1.76806640625	1.7770384515824194
160.0	720.0	0.636077880859375	-1.8336181640625	1.940811851287622
160.0	740.0	0.78814697265625	-1.7955322265625	1.9608956186221898
160.0	760.0	1.159698486328125	-1.34033203125	1.7723968328753286
160.0	780.0	1.1612091064453125	-1.3155517578125	1.7547316080743174
160.0	800.0	1.1093597412109375	-1.3017578125	1.7103369369292074
180.0	0.0	-0.3104248046875	-0.2774524688720703	0.41634532764098564
180.0	20.0	-0.57086181640625	-0.11334609985351562	0.5820056286520313
180.0	40.0	-0.519775390625	-0.21265792846679688	0.5615958077115254
180.0	60.0	-0.379241943359375	-0.394378662109375	0.5471370767277391
180.0	80.0	-0.451629638671875	-0.36653900146484375	0.5816529636490586
180.0	100.0	-0.14361572265625	-0.5887222290039062	0.6059862529112395
180.0	120.0	-0.638885498046875	-0.0074920654296875	0.6389294254133286
180.0	140.0	-0.7453460693359375	0.6466522216796875	0.9867623112370111
180.0	160.0	0.4448699951171875	1.288238525390625	1.3628895079411898
180.0	180.0	1.6005401611328125	1.8083953857421875	2.414958111142445
180.0	200.0	2.196929931640625	2.3652801513671875	3.2281653177912166
180.0	220.0	2.6289520263671875	2.5031890869140625	3.6300612063415403
180.0	240.0	1.7462005615234375	2.54443359375	3.0859939588515575
180.0	260.0	0.527130126953125	1.880096435546875	1.952595395287432
180.0	280.0	0.061614990234375	1.3779296875	1.3793065760429875
180.0	300.0	-0.172271728515625	0.74908447265625	0.7686384687357597
180.0	320.0	-0.3836212158203125	0.298583984375	0.4861251206764623
180.0	340.0	-0.3918304443359375	-0.677703857421875	0.7828241280600562
180.0	360.0	-0.1620635986328125	-0.712493896484375	0.7306929331321773
180.0	380.0	0.13629150390625	-0.972686767578125	0.9821888422592718
180.0	400.0	-0.3500213623046875	-0.600006103515625	0.6946382355770752
180.0	420.0	-0.5660858154296875	-0.199310302734375	0.6001481043932093
180.0	440.0	-0.7238006591796875	-0.072418212890625	0.7274144566801116
180.0	460.0	-1.0221710205078125	0.651580810546875	1.212184452894404
180.0	480.0	-0.9432373046875	0.348052978515625	1.0054041420283377
180.0	500.0	-1.02996826171875	0.01019287109375	1.0300186963201576
180.0	520.0	-1.032623291015625	-0.2064208984375	1.053052918166834
180.0	540.0	-1.1157379150390625	-0.39404296875	1.183275520019335
180.0	560.0	-0.939697265625	-0.6318359375	1.1323637237829574
180.0	580.0	-1.3076171875	0.4898681640625	1.3963643962832104
180.0	600.0	-0.7196197509765625	-0.196533203125	0.7459744539366897
180.0	620.0	-0.413330078125	-0.484130859375	0.6365724173116477
180.0	640.0	-0.39202880859375	-0.52490234375	0.6551404866451761
180.0	660.0	-0.2974090576171875	-0.625	0.6921539912134752
180.0	680.0	-0.6415557861328125	-2.4698486328125	2.5518123159288706
180.0	700.0	-0.4403228759765625	-1.98486328125	2.033117429063749
180.0	720.0	0.3577423095703125	-2.02001953125	2.05145276979222
180.0	740.0	0.62701416015625	-1.7784423828125	1.885737008710454
180.0	760.0	1.0327606201171875	-1.2432861328125	1.6162781030839646
180.0	780.0	1.053497314453125	-1.2122802734375	1.6060759798109323
180.0	800.0	1.0327301025390625	-1.1817626953125	1.5694249050918643
200.0	0.0	-0.498321533203125	-0.2886338233947754	0.5758765791915831
200.0	20.0	-0.6133575439453125	-0.21042251586914062	0.6484482337853382
200.0	40.0	-0.6517333984375	-0.2817955017089844	0.7100458629006378
200.0	60.0	-0.69256591796875	-0.3241310119628906	0.7646623200132101
200.0	80.0	-0.817352294921875	-0.25621795654296875	0.8565701461463097
200.0	100.0	-0.740814208984375	-0.5688095092773438	0.9339967612778312
200.0	120.0	-1.7617950439453125	0.0359649658203125	1.762162096867573
200.0	140.0	-0.1800384521484375	0.7828369140625	0.8032729786759313
200.0	160.0	0.75628662109375	1.2651824951171875	1.473993283294179
200.0	180.0	1.35394287109375	1.621917724609375	2.112765581787918
200.0	200.0	1.576019287109375	2.18231201171875	2.6918994241673815
200.0	220.0	1.436279296875	2.2840118408203125	2.6980749262463295
200.0	240.0	0.804931640625	2.3087615966796875	2.445055225630332
200.0	260.0	0.141326904296875	1.74761962890625	1.7533247449393272
200.0	280.0	-0.4736175537109375	1.16876220703125	1.2610783812942363
200.0	300.0	-0.7845306396484375	0.459930419921875	0.9094087726191664
200.0	320.0	-0.87017822265625	0.162445068359375	0.8852110140635804
200.0	340.0	-0.634796142578125	-0.600555419921875	0.8738609471933202
200.0	360.0	-0.4659576416015625	-0.712890625	0.8516628247022296
200.0	380.0	-0.3265228271484375	-1.037384033203125	1.0875581772915832
200.0	400.0	-0.8470306396484375	-0.66961669921875	1.0797441494983222
200.0	420.0	-1.3477783203125	-0.113311767578125	1.3525331631335562
200.0	440.0	-1.2606353759765625	0.09368896484375	1.264112009790692
200.0	460.0	-1.364105224609375	0.620361328125	1.4985430395019048
200.0	480.0	-1.2098388671875	0.10186767578125	1.2141198902606807
200.0	500.0	-1.1389617919921875	-0.225006103515625	1.1609744657990284
200.0	520.0	-1.2133026123046875	-0.377197265625	1.2705829395282922
200.0	540.0	-1.389007568359375	-0.564208984375	1.4992244004848283
200.0	560.0	-1.285247802734375	-0.672607421875	1.4506076859009376
200.0	580.0	-1.1838836669921875	0.1397705078125	1.1921058391875416
200.0	600.0	-0.4960784912109375	-0.4305419921875	0.6568563590914694
200.0	620.0	-0.209014892578125	-0.71484375	0.7447743364493083
200.0	640.0	-0.1680145263671875	-0.76025390625	0.7785980240398598
200.0	660.0	-0.09014892578125	-0.8734130859375	0.8780531006188521
200.0	680.0	-0.3812408447265625	-2.3812255859375	2.4115513415250387
200.0	700.0	-0.2557830810546875	-2.135986328125	2.1512467497920245
200.0	720.0	-0.09759521484375	-2.0721435546875	2.0744405841559663
200.0	740.0	-0.0367431640625	-1.998046875	1.998384691395175
200.0	760.0	0.4452362060546875	-1.2791748046875	1.354445812917326
200.0	780.0	0.505462646484375	-1.2327880859375	1.332388438789692
200.0	800.0	0.467193603515625	-1.189208984375	1.2776884877324888
220.0	0.0	-0.6438140869140625	-0.2778618335723877	0.7012159275609742
220.0	20.0	-0.7960357666015625	-0.2524375915527344	0.835103394399689
220.0	40.0	-0.908905029296875	-0.2990608215332031	0.9568415371717867
220.0	60.0	-1.0709991455078125	-0.2527732849121094	1.1004242378481688
220.0	80.0	-1.3697967529296875	-0.20331573486328125	1.3848033912363558
220.0	100.0	-2.02386474609375	-0.33463287353515625	2.0513428944307472
220.0	120.0	-1.799224853515625	0.22853851318359375	1.8136813186214633
220.0	140.0	-0.12579345703125	0.7365570068359375	0.7472216660074762
220.0	160.0	0.626861572265625	1.10284423828125	1.2685506866867724
220.0	180.0	0.913055419921875	1.4532928466796875	1.7163129953650824
220.0	200.0	0.9398193359375	1.8868255615234375	2.107930521582777
220.0	220.0	0.6920166015625	1.9341583251953125	2.0542286639418816
220.0	240.0	0.095428466796875	1.8641510009765625	1.86659196042336
220.0	260.0	-0.28997802734375	1.462249755859375	1.49072519427726
220.0	280.0	-0.7563323974609375	0.87335205078125	1.155327875562961
220.0	300.0	-1.0791168212890625	0.18511962890625	1.094880080646003
220.0	320.0	-1.2640380859375	-0.1221923828125	1.269930415856686
220.0	340.0	-1.10357666015625	-0.604583740234375	1.2583333993013972
220.0	360.0	-1.1898345947265625	-0.797760009765625	1.4325248325908257
220.0	380.0	-1.380828857421875	-1.12939453125	1.7838778940012705
220.0	400.0	-1.6893463134765625	-0.68670654296875	1.8235835168735606
220.0	420.0	-1.62799072265625	-0.129425048828125	1.6331272566211679
220.0	440.0	-1.4315032958984375	0.218414306640625	1.4480699207957448
220.0	460.0	-1.4042816162109375	0.4530029296875	1.475540074661973
220.0	480.0	-1.300445556640625	0.049163818359375	1.3013745528563323
220.0	500.0	-1.310638427734375	-0.174102783203125	1.3221516052908262
220.0	520.0	-1.3853912353515625	-0.2918701171875	1.4158026134655823
220.0	540.0	-1.582489013671875	-0.4957275390625	1.6583176026856696
220.0	560.0	-1.4572296142578125	-0.5062255859375	1.542654365866748
220.0	580.0	-0.39495849609375	0.233642578125	0.458891128645492
220.0	600.0	-0.1811065673828125	-0.7542724609375	0.7757103416081919
220.0	620.0	-0.2238616943359375	-1.05908203125	1.0824827052233132
220.0	640.0	-0.28973388671875	-1.123046875	1.1598189550789464
220.0	660.0	-0.4914398193359375	-1.2779541015625	1.3691894615900881
220.0	680.0	-0.49090576171875	-2.3310546875	2.382184800347024
220.0	700.0	-0.345306396484375	-2.26513671875	2.291305492963027
220.0	720.0	-0.3585968017578125	-2.2371826171875	2.265739995868203
220.0	740.0	-0.34033203125	-2.2923583984375	2.317484178669121
220.0	760.0	-0.5292510986328125	-2.059814453125	2.1267210223032738
220.0	780.0	-0.4517822265625	-2.027099609375	2.076834130730244
220.0	800.0	-0.458160400390625	-1.8472900390625	1.9032581120031067
240.0	0.0	-0.93359375	-0.18199849128723145	0.9511680928573514
240.0	20.0	-1.063873291015625	-0.21272659301757812	1.084932708841098
240.0	40.0	-1.1741790771484375	-0.2567024230957031	1.2019120763335236
240.0	60.0	-1.380859375	-0.24100494384765625	1.4017332115935623
240.0	80.0	-1.9085845947265625	-0.20742034912109375	1.9198224804541364
240.0	100.0	-2.549591064453125	-0.15952301025390625	2.55457671380988
240.0	120.0	-1.55035400390625	0.27764129638671875	1.575018167161077
240.0	140.0	-0.3755950927734375	0.6488494873046875	0.7497181676410429
240.0	160.0	0.251007080078125	0.889984130859375	0.9247033618576627
240.0	180.0	0.4416046142578125	1.270538330078125	1.3450956410350536
240.0	200.0	0.3614044189453125	1.6421051025390625	1.6814048655270462
240.0	220.0	-0.148681640625	1.796905517578125	1.8030462194191392
240.0	240.0	-0.707183837890625	1.481292724609375	1.6414436074853072
240.0	260.0	-1.0051422119140625	0.970672607421875	1.3973246498114444
240.0	280.0	-1.1956634521484375	0.462677001953125	1.2820612695732803
240.0	300.0	-1.4583740234375	-0.2166748046875	1.4743821632208007
240.0	320.0	-1.7440185546875	-0.48187255859375	1.809365049352939
240.0	340.0	-1.8542633056640625	-0.6993408203125	1.9817593167909107
240.0	360.0	-1.9384002685546875	-0.87255859375	2.1257361314753678
240.0	380.0	-2.1788330078125	-1.08642578125	2.4346733362194484
240.0	400.0	-2.27508544921875	-0.78521728515625	2.4067779262231555
240.0	420.0	-1.863555908203125	-0.286865234375	1.8855058434520424
240.0	440.0	-1.68505859375	-0.0679931640625	1.686429819094159
240.0	460.0	-1.593414306640625	0.0655517578125	1.5947621093941668
240.0	480.0	-1.51458740234375	-0.05596923828125	1.5156211779241446
240.0	500.0	-1.518402099609375	-0.195526123046875	1.5309393851135649
240.0	520.0	-1.5349884033203125	-0.18896484375	1.5465759310493954
240.0	540.0	-1.6097564697265625	-0.3447265625	1.6462540188924648
240.0	560.0	-1.225189208984375	-0.20751953125	1.242639510743956
240.0	580.0	-0.2203369140625	0.12841796875	0.25502848938199335
240.0	600.0	-0.442718505859375	-1.078857421875	1.16616165781813
240.0	620.0	-0.6327362060546875	-1.3016357421875	1.447276998985503
240.0	640.0	-0.739044189453125	-1.3782958984375	1.563932830275668
240.0	660.0	-0.8150634765625	-1.4805908203125	1.6901117264902314
240.0	680.0	-0.455841064453125	-2.0159912109375	2.0668845247422523
240.0	700.0	-0.440338134765625	-2.3917236328125	2.431920970895784
240.0	720.0	-0.5205230712890625	-2.32373046875	2.381316350076422
240.0	740.0	-0.6345977783203125	-2.4256591796875	2.5072967108524096
240.0	760.0	-0.85479736328125	-2.5489501953125	2.6884615731782757
240.0	780.0	-0.9100799560546875	-2.561279296875	2.718160621268176
240.0	800.0	-0.8863677978515625	-2.6280517578125	2.7735003001279086
260.0	0.0	-1.15057373046875	-0.145249605178833	1.1597057200209813
260.0	20.0	-1.1875	-0.2411651611328125	1.21174126155059
260.0	40.0	-1.322021484375	-0.26183319091796875	1.3477007920956952
260.0	60.0	-1.401611328125	-0.314849853515625	1.4365391555356704
260.0	80.0	-1.997314453125	-0.1805419921875	2.0054576623815943
260.0	100.0	-2.073974609375	0.0171051025390625	2.0740451453295456
260.0	120.0	-1.321533203125	0.243499755859375	1.343779051059138
260.0	140.0	-0.71441650390625	0.5036773681640625	0.8741177450746012
260.0	160.0	-0.22808837890625	0.6898040771484375	0.7265355968173126
260.0	180.0	0.1114501953125	1.090240478515625	1.0959221902257357
260.0	200.0	0.0521240234375	1.3581390380859375	1.3591389040831363
260.0	220.0	-0.3814697265625	1.5630950927734375	1.608970298462986
260.0	240.0	-0.80694580078125	1.18310546875	1.4320963918621714
260.0	260.0	-1.24896240234375	0.670501708984375	1.4175611536082804
260.0	280.0	-1.56768798828125	0.159149169921875	1.5757455654032901
260.0	300.0	-1.642578125	-0.219085693359375	1.6571244484839616
260.0	320.0	-1.9114990234375	-0.452972412109375	1.9644369480170907
260.0	340.0	-1.9554443359375	-0.60986328125	2.0483397600903683
260.0	360.0	-2.0333251953125	-0.75433349609375	2.168739351148873
260.0	380.0	-2.1492919921875	-0.84246826171875	2.3085079249776737
260.0	400.0	-2.230712890625	-0.700347900390625	2.338069114030229
260.0	420.0	-2.11920166015625	-0.59576416015625	2.201351996145934
260.0	440.0	-2.158203125	-0.461639404296875	2.2070232595872974
260.0	460.0	-2.234283447265625	-0.33929443359375	2.2598989436239996
260.0	480.0	-2.171630859375	-0.290496826171875	2.1909744396970345
260.0	500.0	-2.150146484375	-0.326171875	2.17474550150384
260.0	520.0	-1.68157958984375	-0.0838623046875	1.683669445920598
260.0	540.0	-1.6026611328125	-0.25	1.6220427573365155
260.0	560.0	-1.559356689453125	-0.253173828125	1.5797753866261104
260.0	580.0	-0.12774658203125	-0.1048583984375	0.16527090773498035
260.0	600.0	-0.489013671875	-1.04052734375	1.149709321686182
260.0	620.0	-0.755615234375	-1.2501220703125	1.460739392602937
260.0	640.0	-0.98175048828125	-1.36572265625	1.6819727688149497
260.0	660.0	-1.10467529296875	-1.415283203125	1.795364600281334
260.0	680.0	-1.002838134765625	-1.8485107421875	2.1030159981613976
260.0	700.0	-0.809478759765625	-2.470947265625	2.6001608127212745
260.0	720.0	-0.8115234375	-2.4014892578125	2.5349005789183625
260.0	740.0	-0.926513671875	-2.5906982421875	2.7513896427523123
260.0	760.0	-1.115509033203125	-2.81591796875	3.0288206301936893
260.0	780.0	-1.30108642578125	-2.70849609375	3.0047923351225516
260.0	800.0	-1.5089111328125	-2.8228759765625	3.200850134851551
280.0	0.0	-1.052215576171875	-0.17493820190429688	1.0666587988781695
280.0	20.0	-1.11376953125	-0.271392822265625	1.1463579862844528
280.0	40.0	-1.3118896484375	-0.23262786865234375	1.3323551234378916
280.0	60.0	-1.275299072265625	-0.3122901916503906	1.3129786317844634
280.0	80.0	-2.1937255859375	-0.07636260986328125	2.195054257776322
280.0	100.0	-1.75616455078125	0.13169097900390625	1.7610952397220647
280.0	120.0	-1.355010986328125	0.2248077392578125	1.3735331421921084
280.0	140.0	-1.12158203125	0.350616455078125	1.1751077190600132
280.0	160.0	-0.76617431640625	0.47882080078125	0.9034890383293989
280.0	180.0	-0.433685302734375	0.7639617919921875	0.8784762725490773
280.0	200.0	-0.266265869140625	1.0281829833984375	1.0621006357305902
280.0	220.0	-0.240753173828125	1.0783233642578125	1.1048725576339573
280.0	240.0	-0.4237060546875	0.699188232421875	0.8175518363602841
280.0	260.0	-0.877716064453125	0.290679931640625	0.9245973785695484
280.0	280.0	-1.241119384765625	-0.06683349609375	1.2429175529539829
280.0	300.0	-1.497100830078125	-0.2376708984375	1.5158490529682365
280.0	320.0	-1.6932373046875	-0.37628173828125	1.7345433164234754
280.0	340.0	-1.732635498046875	-0.511871337890625	1.8066648930131124
280.0	360.0	-1.8006591796875	-0.6353759765625	1.9094701131428087
280.0	380.0	-1.890777587890625	-0.689605712890625	2.0126092333388708
280.0	400.0	-2.054840087890625	-0.633941650390625	2.150406892404863
280.0	420.0	-2.203155517578125	-0.589630126953125	2.280692421446981
280.0	440.0	-2.370574951171875	-0.484527587890625	2.419585208780762
280.0	460.0	-2.49847412109375	-0.368499755859375	2.5255029209730893
280.0	480.0	-2.45892333984375	-0.363861083984375	2.4856988714779242
280.0	500.0	-2.290740966796875	-0.516357421875	2.3482161663881964
280.0	520.0	-1.89630126953125	-0.615478515625	1.9936831012028426
280.0	540.0	-1.700653076171875	-0.838134765625	1.8959669751454362
280.0	560.0	-1.707305908203125	-0.8818359375	1.9215951927635022
280.0	580.0	-0.122222900390625	-0.5037841796875	0.5183984346844653
280.0	600.0	-0.834808349609375	-0.9676513671875	1.2779883211506147
280.0	620.0	-1.234710693359375	-1.220458984375	1.7360963765982709
280.0	640.0	-1.43756103515625	-1.3531494140625	1.9742327792277172
280.0	660.0	-1.470062255859375	-1.354248046875	1.998767322268179
280.0	680.0	-1.3282470703125	-1.772216796875	2.214721800795672
280.0	700.0	-1.139068603515625	-2.5712890625	2.812295277250802
280.0	720.0	-1.1883544921875	-2.4403076171875	2.7142747955219173
280.0	740.0	-1.216888427734375	-2.6710205078125	2.935160642743219
280.0	760.0	-1.3037109375	-2.83935546875	3.1243562035206005
280.0	780.0	-1.35125732421875	-2.6466064453125	2.971602603415282
280.0	800.0	-1.281494140625	-2.75341796875	3.037027781086565
300.0	0.0	0.32464599609375	-1.0122411251068115	1.0630273364957303
300.0	20.0	0.071990966796875	-0.9993228912353516	1.0019126410258188
300.0	40.0	-0.642425537109375	-0.5319709777832031	0.8340885396250725
300.0	60.0	-1.53955078125	-0.2708930969238281	1.5632017393824982
300.0	80.0	-2.06585693359375	0.0041046142578125	2.0658610112821183
300.0	100.0	-1.628326416015625	0.20220184326171875	1.6408328685496054
300.0	120.0	-1.295257568359375	0.23227691650390625	1.315919729441277
300.0	140.0	-1.194183349609375	0.2953338623046875	1.2301609499199977
300.0	160.0	-1.130889892578125	0.421173095703125	1.2067720272195228
300.0	180.0	-1.097900390625	0.4901580810546875	1.202347791679987
300.0	200.0	-1.03216552734375	0.6383514404296875	1.213613710097022
300.0	220.0	-0.961883544921875	0.8184356689453125	1.2629556200411136
300.0	240.0	-0.848480224609375	0.4424896240234375	0.9569303835293237
300.0	260.0	-0.69219970703125	0.1895751953125	0.7176901762542949
300.0	280.0	-0.59332275390625	-0.038787841796875	0.5945892590470803
300.0	300.0	-0.75311279296875	-0.184661865234375	0.7754217455069401
300.0	320.0	-0.996734619140625	-0.277435302734375	1.0346256560692477
300.0	340.0	-1.180938720703125	-0.407073974609375	1.2491298903077324
300.0	360.0	-1.435882568359375	-0.48760986328125	1.5164175311857466
300.0	380.0	-1.635009765625	-0.545257568359375	1.7235320564301366
300.0	400.0	-1.894256591796875	-0.484100341796875	1.9551371247290468
300.0	420.0	-2.097900390625	-0.47052001953125	2.1500174738276465
300.0	440.0	-2.2655029296875	-0.384368896484375	2.2978779282214408
300.0	460.0	-2.424163818359375	-0.274139404296875	2.4396152629525316
300.0	480.0	-2.441864013671875	-0.26055908203125	2.4557261444417384
300.0	500.0	-1.842559814453125	-0.589752197265625	1.934640618827478
300.0	520.0	-1.25128173828125	-0.7830810546875	1.476117179212624
300.0	540.0	-1.121002197265625	-0.9986572265625	1.5013201465509824
300.0	560.0	-1.273162841796875	-1.020751953125	1.6318327645750947
300.0	580.0	-1.0361328125	-1.0458984375	1.4722346099396324
300.0	600.0	-1.652099609375	-1.0198974609375	1.9415519437099247
300.0	620.0	-1.701690673828125	-1.2532958984375	2.113409983518077
300.0	640.0	-1.76116943359375	-1.3570556640625	2.2233573372692574
300.0	660.0	-1.6982421875	-1.341796875	2.164357960496496
300.0	680.0	-1.4150390625	-1.7265625	2.2323426293486244
300.0	700.0	-1.3685302734375	-2.6190185546875	2.955018324666079
300.0	720.0	-1.36517333984375	-2.44287109375	2.798449111293514
300.0	740.0	-1.418182373046875	-2.612548828125	2.9726507737301024
300.0	760.0	-1.43572998046875	-2.7442626953125	3.0971435739565942
300.0	780.0	-1.49005126953125	-2.4818115234375	2.8947609959543903
300.0	800.0	-1.363677978515625	-2.739990234375	3.0605823160893464
320.0	0.0	2.117828369140625	-2.3928725719451904	3.195471193220873
320.0	20.0	0.94720458984375	-1.599447250366211	1.8588781675314547
320.0	40.0	-0.675567626953125	-0.4168701171875	0.7938339330055101
320.0	60.0	-2.12091064453125	-0.21094512939453125	2.1313750983112376
320.0	80.0	-1.76031494140625	0.07305908203125	1.7618303897950387
320.0	100.0	-1.450958251953125	0.22628021240234375	1.4684967086908018
320.0	120.0	-1.358306884765625	0.232940673828125	1.3781360421689863
320.0	140.0	-1.279541015625	0.233612060546875	1.3006920486800915
320.0	160.0	-1.33349609375	0.2951202392578125	1.3657627127968084
320.0	180.0	-1.292266845703125	0.2895050048828125	1.3242985873116764
320.0	200.0	-1.123199462890625	0.3971405029296875	1.1913427770818243
320.0	220.0	-0.987091064453125	0.5249481201171875	1.1179978972868296
320.0	240.0	-0.616546630859375	0.54681396484375	0.8240966327877989
320.0	260.0	-0.2484130859375	0.312713623046875	0.3993730978722713
320.0	280.0	0.098175048828125	0.105499267578125	0.1441125798531327
320.0	300.0	0.03497314453125	-0.037689208984375	0.05141592469528867
320.0	320.0	-0.1427001953125	-0.1678466796875	0.22030854187784882
320.0	340.0	-0.45361328125	-0.34112548828125	0.5675663905496103
320.0	360.0	-0.849822998046875	-0.493316650390625	0.9826293530940367
320.0	380.0	-1.219207763671875	-0.563232421875	1.343018366236647
320.0	400.0	-1.6553955078125	-0.4825439453125	1.724292013100901
320.0	420.0	-1.873077392578125	-0.43292236328125	1.9224569413165773
320.0	440.0	-1.92730712890625	-0.371124267578125	1.9627139351210232
320.0	460.0	-2.040985107421875	-0.330474853515625	2.0675671301130847
320.0	480.0	-2.0013427734375	-0.31561279296875	2.0260760923213224
320.0	500.0	-1.4964599609375	-0.49755859375	1.577008867731422
320.0	520.0	-1.347686767578125	-0.650146484375	1.496312158157631
320.0	540.0	-1.411346435546875	-0.769287109375	1.607389628491304
320.0	560.0	-1.593719482421875	-0.799560546875	1.7830420232765403
320.0	580.0	-1.93145751953125	-1.0467529296875	2.1968659143341394
320.0	600.0	-2.501434326171875	-1.098388671875	2.7319647440357406
320.0	620.0	-2.159271240234375	-1.3712158203125	2.5578672981174333
320.0	640.0	-2.0609130859375	-1.457763671875	2.524368766806251
320.0	660.0	-1.849090576171875	-1.42431640625	2.3340550944655423
320.0	680.0	-1.606781005859375	-1.769775390625	2.3903661087901025
320.0	700.0	-1.262939453125	-2.61328125	2.9024567100753176
320.0	720.0	-1.28643798828125	-2.4600830078125	2.7761360022558166
320.0	740.0	-1.42620849609375	-2.5799560546875	2.9479219661396545
320.0	760.0	-1.371978759765625	-2.6593017578125	2.9923588615593344
320.0	780.0	-1.417938232421875	-2.427978515625	2.811694952035204
320.0	800.0	-1.4390869140625	-2.653564453125	3.018671140272572
340.0	0.0	3.6324462890625	-3.9549221992492676	5.369923243868444
340.0	20.0	2.803466796875	-2.704618453979492	3.895431563098881
340.0	40.0	0.5155029296875	-0.2866783142089844	0.5898539873172858
340.0	60.0	-1.88421630859375	-0.04537200927734375	1.8847625093885227
340.0	80.0	-1.710296630859375	0.17440032958984375	1.7191655070091347
340.0	100.0	-1.528717041015625	0.2803192138671875	1.5542054732739445
340.0	120.0	-1.48773193359375	0.270660400390625	1.5121518966605874
340.0	140.0	-1.5101318359375	0.239227294921875	1.5289630016935014
340.0	160.0	-1.53399658203125	0.2852935791015625	1.5603005928218245
340.0	180.0	-1.471221923828125	0.2833099365234375	1.4982518043658226
340.0	200.0	-1.21710205078125	0.3880767822265625	1.2774744580300803
340.0	220.0	-0.974365234375	0.5037994384765625	1.096905412589412
340.0	240.0	-0.543060302734375	0.7195892333984375	0.9015115957262568
340.0	260.0	-0.169708251953125	0.42669677734375	0.4592069583276446
340.0	280.0	0.306915283203125	0.250152587890625	0.39594609265912867
340.0	300.0	0.282257080078125	0.054901123046875	0.2875468528188705
340.0	320.0	0.0299072265625	-0.110931396484375	0.1148921969788824
340.0	340.0	-0.214813232421875	-0.315277099609375	0.38150278421216566
340.0	360.0	-0.579925537109375	-0.4884033203125	0.758189575161695
340.0	380.0	-0.970123291015625	-0.619659423828125	1.1511372643216755
340.0	400.0	-1.37689208984375	-0.60748291015625	1.5049476114490483
340.0	420.0	-1.686431884765625	-0.39093017578125	1.7311495903850993
340.0	440.0	-1.7294921875	-0.27734375	1.7515886452839313
340.0	460.0	-1.533935546875	-0.322235107421875	1.567416258184753
340.0	480.0	-1.35443115234375	-0.28125	1.3833240072156698
340.0	500.0	-1.2618408203125	-0.513702392578125	1.362399502329406
340.0	520.0	-1.271392822265625	-0.698974609375	1.450863609392518
340.0	540.0	-1.57135009765625	-0.7154541015625	1.7265618149510056
340.0	560.0	-1.865814208984375	-0.7086181640625	1.9958462778699408
340.0	580.0	-2.276458740234375	-0.92236328125	2.456220352205344
340.0	600.0	-2.74188232421875	-0.9991455078125	2.9182546882760443
340.0	620.0	-2.384063720703125	-1.4412841796875	2.7858678918768383
340.0	640.0	-2.202789306640625	-1.5318603515625	2.6830722811991987
340.0	660.0	-1.9407958984375	-1.532958984375	2.473186601768628
340.0	680.0	-1.436920166015625	-1.788330078125	2.2940932918756682
340.0	700.0	-1.178009033203125	-2.634521484375	2.885898254260121
340.0	720.0	-1.193084716796875	-2.5118408203125	2.7807904358369857
340.0	740.0	-1.269500732421875	-2.55029296875	2.8487938388158884
340.0	760.0	-1.295806884765625	-2.53955078125	2.851040801734251
340.0	780.0	-1.346343994140625	-2.356201171875	2.713729189308258
340.0	800.0	-1.306854248046875	-2.3160400390625	2.6593062042906586
360.0	0.0	3.827911376953125	-3.954725980758667	5.503886180935682
360.0	20.0	2.805908203125	-2.2671890258789062	3.6073905975690947
360.0	40.0	1.028411865234375	-0.19439315795898438	1.0466229810280838
360.0	60.0	-1.77471923828125	0.02014923095703125	1.7748336164930334
360.0	80.0	-1.651641845703125	0.2397918701171875	1.6689580364562566
360.0	100.0	-1.67095947265625	0.28594207763671875	1.6952487814544674
360.0	120.0	-1.686492919921875	0.2725830078125	1.708379309490349
360.0	140.0	-1.779296875	0.2638702392578125	1.7987564795020867
360.0	160.0	-1.774688720703125	0.3025665283203125	1.8002962421364714
360.0	180.0	-1.67919921875	0.3494873046875	1.7151826119653686
360.0	200.0	-1.366424560546875	0.410430908203125	1.426733896027624
360.0	220.0	-1.0338134765625	0.52996826171875	1.1617386378835113
360.0	240.0	-0.578277587890625	0.91766357421875	1.084671104116142
360.0	260.0	-0.019683837890625	0.552001953125	0.5523527946230734
360.0	280.0	0.41204833984375	0.361724853515625	0.5482961827506105
360.0	300.0	0.508026123046875	-0.0382080078125	0.5094608852100804
360.0	320.0	0.35333251953125	-0.242095947265625	0.4283156745214229
360.0	340.0	0.18023681640625	-0.412506103515625	0.45016285433818704
360.0	360.0	-0.112213134765625	-0.611602783203125	0.6218116692662956
360.0	380.0	-0.472991943359375	-0.7501220703125	0.8867945076807757
360.0	400.0	-0.76629638671875	-0.834808349609375	1.1331880395043625
360.0	420.0	-1.230621337890625	-0.494171142578125	1.3261349838642675
360.0	440.0	-1.472320556640625	-0.155487060546875	1.480508036960309
360.0	460.0	-1.456695556640625	-0.171142578125	1.466714603044441
360.0	480.0	-1.49847412109375	-0.119720458984375	1.503249041206119
360.0	500.0	-1.4439697265625	-0.366485595703125	1.4897517454552136
360.0	520.0	-1.4244384765625	-0.6378173828125	1.5607164980641048
360.0	540.0	-1.643402099609375	-0.67236328125	1.7756246345930686
360.0	560.0	-1.82586669921875	-0.677490234375	1.9475066677650852
360.0	580.0	-2.0029296875	-0.8458251953125	2.174200449382319
360.0	600.0	-2.39154052734375	-0.8162841796875	2.5270112694516653
360.0	620.0	-2.373931884765625	-1.5560302734375	2.8384472525239666
360.0	640.0	-2.230194091796875	-1.65478515625	2.777063125035336
360.0	660.0	-2.21728515625	-1.7110595703125	2.8007281762578433
360.0	680.0	-1.47998046875	-1.949462890625	2.4476004064808965
360.0	700.0	-1.051727294921875	-2.68310546875	2.881871832562968
360.0	720.0	-1.00970458984375	-2.564697265625	2.7562974119379584
360.0	740.0	-1.0260009765625	-2.5440673828125	2.743165480279607
360.0	760.0	-0.847900390625	-1.84375	2.029371610849533
360.0	780.0	-1.2041015625	-1.29931640625	1.7714637157913669
360.0	800.0	-1.690155029296875	-0.915283203125	1.9220737147623346
380.0	0.0	-2.172271728515625	-1.3864703178405762	2.57702627164746
380.0	20.0	-2.201324462890625	-0.8684501647949219	2.3664393251577414
380.0	40.0	-2.3460693359375	-0.2872428894042969	2.363588332713536
380.0	60.0	-1.80181884765625	0.12177658081054688	1.8059293162810122
380.0	80.0	-1.632476806640625	0.29662322998046875	1.6592063960772387
380.0	100.0	-1.7156982421875	0.30863189697265625	1.7432366752894506
380.0	120.0	-1.771759033203125	0.29972076416015625	1.7969314422664044
380.0	140.0	-1.85357666015625	0.2997894287109375	1.8776634780073953
380.0	160.0	-1.9017333984375	0.347076416015625	1.9331456120238057
380.0	180.0	-1.882720947265625	0.4171142578125	1.9283730109455601
380.0	200.0	-1.58551025390625	0.47613525390625	1.6554599195553574
380.0	220.0	-1.29315185546875	0.6240997314453125	1.4358768039398024
380.0	240.0	-0.689239501953125	0.9715118408203125	1.1911701590900705
380.0	260.0	-0.05633544921875	0.88458251953125	0.8863745916365905
380.0	280.0	0.130950927734375	0.730316162109375	0.7419635045692344
380.0	300.0	0.34747314453125	0.23095703125	0.41722743971873233
380.0	320.0	0.17437744140625	0.041839599609375	0.17932664098472084
380.0	340.0	-0.036529541015625	-0.176422119140625	0.1801642902710776
380.0	360.0	-0.401275634765625	-0.409820556640625	0.5735634434844911
380.0	380.0	-0.743804931640625	-0.61993408203125	0.9682789073386053
380.0	400.0	-1.012298583984375	-0.86749267578125	1.333151141345528
380.0	420.0	-1.225372314453125	-0.464080810546875	1.3103084780867644
380.0	440.0	-1.41937255859375	-0.23486328125	1.4386727289305532
380.0	460.0	-1.50225830078125	-0.205902099609375	1.5163032931738023
380.0	480.0	-1.610443115234375	-0.134124755859375	1.6160187120018552
380.0	500.0	-1.529205322265625	-0.193023681640625	1.5413393718839519
380.0	520.0	-1.42327880859375	-0.607177734375	1.547380809016579
380.0	540.0	-1.43194580078125	-0.70556640625	1.5963372857900662
380.0	560.0	-1.495330810546875	-0.696533203125	1.649597749763968
380.0	580.0	-1.596405029296875	-0.7822265625	1.7777478484433396
380.0	600.0	-1.78778076171875	-0.8270263671875	1.969805235041025
380.0	620.0	-2.1702880859375	-1.560791015625	2.673241285484342
380.0	640.0	-2.245391845703125	-1.7196044921875	2.8282192542837827
380.0	660.0	-2.42327880859375	-1.8228759765625	3.0323517292867317
380.0	680.0	-1.62701416015625	-2.0220947265625	2.5953886338159107
380.0	700.0	-0.93603515625	-2.756591796875	2.911178481016666
380.0	720.0	-0.878875732421875	-2.6390380859375	2.7815363689998285
380.0	740.0	-0.43634033203125	-2.333251953125	2.3737012369122548
380.0	760.0	-0.496246337890625	-1.0234375	1.1374026306792624
380.0	780.0	-1.534454345703125	-0.5064697265625	1.6158780037402263
380.0	800.0	-2.53436279296875	-0.1392822265625	2.5381872084266304
400.0	0.0	-2.506744384765625	-1.0856419801712036	2.731736795458897
400.0	20.0	-1.9915771484375	-0.6374740600585938	2.091112793568542
400.0	40.0	-1.82373046875	-0.2960243225097656	1.8475993132074011
400.0	60.0	-1.444610595703125	0.19411087036132812	1.4575934972447462
400.0	80.0	-1.49407958984375	0.332855224609375	1.5307078171020836
400.0	100.0	-1.650543212890625	0.32614898681640625	1.6824583380341622
400.0	120.0	-1.738739013671875	0.31842041015625	1.7676552025971353
400.0	140.0	-1.83001708984375	0.3250274658203125	1.8586568813683073
400.0	160.0	-1.8807373046875	0.37237548828125	1.917247066373007
400.0	180.0	-1.91644287109375	0.4805145263671875	1.9757650387168861
400.0	200.0	-1.770904541015625	0.555145263671875	1.8558796181776116
400.0	220.0	-1.505340576171875	0.716583251953125	1.667195791516158
400.0	240.0	-1.163665771484375	0.869384765625	1.4525659704210208
400.0	260.0	-0.811248779296875	1.51422119140625	1.7178446956621058
400.0	280.0	-0.510528564453125	1.38507080078125	1.4761641298647592
400.0	300.0	0.096038818359375	0.733978271484375	0.7402347989949243
400.0	320.0	-0.164093017578125	0.65057373046875	0.6709491017908293
400.0	340.0	-0.20391845703125	0.24285888671875	0.3171169752256672
400.0	360.0	-0.816162109375	-0.2242431640625	0.8464074582659411
400.0	380.0	-1.055328369140625	-0.39251708984375	1.1259607597658179
400.0	400.0	-1.092041015625	-0.710906982421875	1.3030511568865812
400.0	420.0	-1.22052001953125	-0.3319091796875	1.264844979290898
400.0	440.0	-1.44696044921875	-0.252716064453125	1.4688634895169812
400.0	460.0	-1.489166259765625	-0.223236083984375	1.5058055978170024
400.0	480.0	-1.652191162109375	-0.162322998046875	1.660145894747583
400.0	500.0	-1.699310302734375	-0.370635986328125	1.7392603425998694
400.0	520.0	-1.600982666015625	-0.7215576171875	1.7560725758930924
400.0	540.0	-1.505706787109375	-0.8204345703125	1.7147203308152303
400.0	560.0	-1.326416015625	-0.8026123046875	1.5503438193324346
400.0	580.0	-1.089263916015625	-0.7437744140625	1.3189754575987036
400.0	600.0	-0.836151123046875	-0.738037109375	1.115279102013104
400.0	620.0	-1.2164306640625	-1.523193359375	1.949313102227457
400.0	640.0	-1.397735595703125	-1.708740234375	2.207590991118486
400.0	660.0	-1.926666259765625	-1.878173828125	2.690646726192976
400.0	680.0	-1.64373779296875	-2.0677490234375	2.6414882085598097
400.0	700.0	-1.246612548828125	-2.9910888671875	3.240471487038384
400.0	720.0	-1.0576171875	-2.785400390625	2.979431061694382
400.0	740.0	-0.080078125	-2.1209716796875	2.122482832001223
400.0	760.0	-1.674407958984375	-0.1201171875	1.67871086010758
400.0	780.0	-2.914886474609375	0.238037109375	2.924589684947322
400.0	800.0	-3.486297607421875	0.3753662109375	3.506447033655159
420.0	0.0	-0.424560546875	-0.9310101270675659	1.0232455788642159
420.0	20.0	-0.546539306640625	-0.5144577026367188	0.7505810692426672
420.0	40.0	-0.68133544921875	-0.2727546691894531	0.7339026528953032
420.0	60.0	-0.985015869140625	0.2926521301269531	1.027570694272031
420.0	80.0	-1.2840576171875	0.37696075439453125	1.3382463803840212
420.0	100.0	-1.548858642578125	0.36725616455078125	1.5918040661744468
420.0	120.0	-1.695556640625	0.35660552978515625	1.732651097434474
420.0	140.0	-1.763671875	0.3628387451171875	1.8006083520922118
420.0	160.0	-1.85906982421875	0.39398193359375	1.900358486001787
420.0	180.0	-1.877655029296875	0.503509521484375	1.9439933763439814
420.0	200.0	-1.91351318359375	0.5763397216796875	1.9984244240333202
420.0	220.0	-1.95208740234375	0.7965545654296875	2.108351109776559
420.0	240.0	-1.663360595703125	0.9383544921875	1.9097847062813955
420.0	260.0	-1.110687255859375	1.722442626953125	2.049496226752714
420.0	280.0	-0.66497802734375	1.735198974609375	1.8582548959535696
420.0	300.0	-0.19921875	1.013275146484375	1.0326735364259578
420.0	320.0	-0.422943115234375	0.93243408203125	1.0238721580635044
420.0	340.0	-0.43011474609375	0.369171142578125	0.5668209834857292
420.0	360.0	-1.020233154296875	-0.093597412109375	1.0245175277564182
420.0	380.0	-1.175018310546875	-0.08575439453125	1.1781433895336568
420.0	400.0	-1.203399658203125	-0.3260498046875	1.2467875570842673
420.0	420.0	-1.164947509765625	-0.160980224609375	1.176017573518532
420.0	440.0	-1.361358642578125	-0.15826416015625	1.370527233626577
420.0	460.0	-1.69683837890625	-0.195556640625	1.7080699294296255
420.0	480.0	-2.04638671875	-0.184478759765625	2.054685137796313
420.0	500.0	-2.10504150390625	-0.3309326171875	2.1308956169382056
420.0	520.0	-1.8568115234375	-0.7122802734375	1.9887413661656685
420.0	540.0	-1.194976806640625	-0.8447265625	1.463397599356406
420.0	560.0	-0.543914794921875	-0.7757568359375	0.9474396934046339
420.0	580.0	-0.105682373046875	-0.6502685546875	0.6588003925227952
420.0	600.0	-0.1387939453125	-0.754150390625	0.766815865077953
420.0	620.0	-1.245269775390625	-1.5498046875	1.9881125176655345
420.0	640.0	-1.762298583984375	-1.7596435546875	2.490389876839888
420.0	660.0	-2.2503662109375	-1.9364013671875	2.9688041933032263
420.0	680.0	-2.3741455078125	-2.1220703125	3.1842973013618123
420.0	700.0	-2.04559326171875	-3.1656494140625	3.7690566465819275
420.0	720.0	-1.2086181640625	-2.560302734375	2.8312378844155623
420.0	740.0	-0.238433837890625	-1.712158203125	1.7286805394807572
420.0	760.0	-2.98028564453125	0.4052734375	3.0077149270072314
420.0	780.0	-3.57354736328125	0.53466796875	3.6133240367315005
420.0	800.0	-3.949005126953125	0.5877685546875	3.992507152978126
440.0	0.0	0.4896240234375	-0.41414356231689453	0.6412850961434026
440.0	20.0	0.442901611328125	-0.31023597717285156	0.5407478144657115
440.0	40.0	0.315277099609375	-0.18775558471679688	0.3669493277421912
440.0	60.0	0.303558349609375	0.39076995849609375	0.49482202061004354
440.0	80.0	-0.571990966796875	0.44811248779296875	0.7266212684839519
440.0	100.0	-1.2261962890625	0.42095184326171875	1.2964404319736733
440.0	120.0	-1.474273681640625	0.40444183349609375	1.528743302539666
440.0	140.0	-1.56732177734375	0.40264892578125	1.618216212738201
440.0	160.0	-1.645538330078125	0.4199371337890625	1.6982766535789382
440.0	180.0	-1.7296142578125	0.529937744140625	1.808977471803654
440.0	200.0	-2.134857177734375	0.65423583984375	2.232854608670264
440.0	220.0	-2.478912353515625	0.948974609375	2.6543472390873823
440.0	240.0	-2.0777587890625	1.0944366455078125	2.34837670669696
440.0	260.0	-1.2308349609375	1.88958740234375	2.255104266361584
440.0	280.0	-0.753753662109375	1.97125244140625	2.110445633247489
440.0	300.0	-0.716461181640625	1.276123046875	1.463491255718125
440.0	320.0	-0.890716552734375	1.1787109375	1.4774083563785394
440.0	340.0	-1.046295166015625	0.5301513671875	1.1729424736782448
440.0	360.0	-1.432891845703125	-0.008331298828125	1.4329160659378035
440.0	380.0	-1.590118408203125	0.10992431640625	1.5939133939596033
440.0	400.0	-1.57916259765625	0.058563232421875	1.5802481330563671
440.0	420.0	-1.35009765625	0.1903076171875	1.3634444141846513
440.0	440.0	-1.252716064453125	0.086334228515625	1.2556875157268683
440.0	460.0	-1.442657470703125	-0.000274658203125	1.4426574968483221
440.0	480.0	-1.597930908203125	0.033416748046875	1.598280284068127
440.0	500.0	-1.688751220703125	-0.026763916015625	1.6889632893070192
440.0	520.0	-1.557464599609375	-0.3851318359375	1.6043760500858208
440.0	540.0	-1.06280517578125	-0.583984375	1.2126799214597206
440.0	560.0	-0.449188232421875	-0.5880126953125	0.7399520241170771
440.0	580.0	0.0032958984375	-0.509521484375	0.5095321442129178
440.0	600.0	-0.2958984375	-0.7716064453125	0.8263972360570511
440.0	620.0	-1.304046630859375	-1.4132080078125	1.9229390236825146
440.0	640.0	-1.804473876953125	-1.7347412109375	2.50308870029233
440.0	660.0	-2.268768310546875	-1.971923828125	3.0059596189684377
440.0	680.0	-2.38079833984375	-2.2373046875	3.2670679514990546
440.0	700.0	-1.992279052734375	-3.0362548828125	3.631531293733668
440.0	720.0	-0.825164794921875	-2.1044921875	2.2604832018900285
440.0	740.0	-0.48870849609375	-0.874267578125	1.0015886342779494
440.0	760.0	-3.046478271484375	0.62646484375	3.1102231526180137
440.0	780.0	-3.832794189453125	0.741943359375	3.9039455999317276
440.0	800.0	-4.3338623046875	0.79541015625	4.406250082854683
460.0	0.0	0.662017822265625	-0.1914834976196289	0.6891542112313956
460.0	20.0	0.639190673828125	-0.1809062957763672	0.6642979793438927
460.0	40.0	0.5640869140625	-0.12182998657226562	0.5770932266495187
460.0	60.0	0.930450439453125	0.42790985107421875	1.0241312713343311
460.0	80.0	0.625701904296875	0.5611190795898438	0.8404507686476878
460.0	100.0	-0.29644775390625	0.513458251953125	0.592891766931216
460.0	120.0	-0.8553466796875	0.464324951171875	0.9732500206695065
460.0	140.0	-1.14849853515625	0.4582672119140625	1.2365507360280614
460.0	160.0	-1.34130859375	0.4618682861328125	1.4186017966303526
460.0	180.0	-1.472900390625	0.5071258544921875	1.5577587082079525
460.0	200.0	-1.982452392578125	0.5937957763671875	2.0694711674411517
460.0	220.0	-2.424774169921875	0.784820556640625	2.5486218003552468
460.0	240.0	-2.300384521484375	1.0148468017578125	2.514295722011028
460.0	260.0	-1.31353759765625	2.081512451171875	2.46131572636265
460.0	280.0	-0.7427978515625	2.22650146484375	2.347138134247158
460.0	300.0	-0.857513427734375	1.569183349609375	1.7882017960610752
460.0	320.0	-0.9896240234375	1.45660400390625	1.7609801054981695
460.0	340.0	-1.200592041015625	0.7315673828125	1.4059203692048832
460.0	360.0	-1.406707763671875	0.1243896484375	1.4121966991227293
460.0	380.0	-1.743194580078125	0.35260009765625	1.778497729231316
460.0	400.0	-1.692718505859375	0.476104736328125	1.7584003127936676
460.0	420.0	-1.456024169921875	0.562225341796875	1.5608022675391326
460.0	440.0	-1.2818603515625	0.40020751953125	1.342881982751013
460.0	460.0	-1.20294189453125	0.255279541015625	1.2297303955256131
460.0	480.0	-1.209320068359375	0.23492431640625	1.2319271334683992
460.0	500.0	-1.17169189453125	0.13409423828125	1.1793401377255242
460.0	520.0	-1.154510498046875	-0.08935546875	1.1579632506672979
460.0	540.0	-0.76239013671875	-0.2994384765625	0.8190861504213737
460.0	560.0	-0.369140625	-0.3568115234375	0.5133997120014582
460.0	580.0	-0.0167236328125	-0.2685546875	0.26907489677164237
460.0	600.0	-0.1785888671875	-0.425537109375	0.4614930280497694
460.0	620.0	-1.12579345703125	-0.8316650390625	1.3996705487696748
460.0	640.0	-1.708526611328125	-1.304443359375	2.149566388701196
460.0	660.0	-2.1044921875	-1.7860107421875	2.7602032060081516
460.0	680.0	-2.222930908203125	-2.019287109375	3.0031553827154553
460.0	700.0	-1.3338623046875	-1.6380615234375	2.112447443708987
460.0	720.0	-0.6710205078125	-1.0589599609375	1.253660528521855
460.0	740.0	-0.937225341796875	-0.185546875	0.9554156080620281
460.0	760.0	-2.754150390625	0.8023681640625	2.868647598587332
460.0	780.0	-3.650604248046875	0.884521484375	3.7562334368591688
460.0	800.0	-4.3564453125	0.94921875	4.458658093659435
480.0	0.0	0.5660400390625	-0.13179993629455566	0.5811820274484797
480.0	20.0	0.249267578125	-0.05073738098144531	0.2543788657360499
480.0	40.0	0.2091064453125	-0.020290374755859375	0.21008856413180316
480.0	60.0	0.376373291015625	0.30016326904296875	0.48140922537119496
480.0	80.0	0.323486328125	0.5149993896484375	0.6081675557131097
480.0	100.0	0.229827880859375	0.6152114868164062	0.6567389346849815
480.0	120.0	-0.20904541015625	0.5380172729492188	0.5772023644261247
480.0	140.0	-0.588470458984375	0.524993896484375	0.788616556029055
480.0	160.0	-0.967437744140625	0.526153564453125	1.101259897651154
480.0	180.0	-1.2135009765625	0.492889404296875	1.3097803575356708
480.0	200.0	-1.599853515625	0.45306396484375	1.6627682423289214
480.0	220.0	-2.137908935546875	0.580810546875	2.215399627167164
480.0	240.0	-2.0465087890625	0.8096160888671875	2.20083539481322
480.0	260.0	-1.1044921875	2.253204345703125	2.5093490820816426
480.0	280.0	-0.62567138671875	2.52545166015625	2.6018014474483873
480.0	300.0	-1.1683349609375	1.75970458984375	2.1122421320639333
480.0	320.0	-1.277008056640625	1.59930419921875	2.046588258141777
480.0	340.0	-1.594329833984375	0.772674560546875	1.7716979415377079
480.0	360.0	-1.323455810546875	0.241729736328125	1.3453507155740285
480.0	380.0	-1.498748779296875	0.48834228515625	1.57630139596319
480.0	400.0	-1.491729736328125	0.802764892578125	1.694015666693064
480.0	420.0	-1.2608642578125	0.8868408203125	1.5415139691879585
480.0	440.0	-1.11981201171875	0.711395263671875	1.3266733444086267
480.0	460.0	-0.986968994140625	0.572265625	1.140874989186632
480.0	480.0	-0.815338134765625	0.47711181640625	0.9446755841862113
480.0	500.0	-0.6505126953125	0.313232421875	0.7219981418787803
480.0	520.0	-0.47064208984375	0.1121826171875	0.48382736211538263
480.0	540.0	-0.226318359375	-0.0347900390625	0.2289767381376587
480.0	560.0	-0.06500244140625	-0.1207275390625	0.13711475513911853
480.0	580.0	0.0230712890625	-0.0936279296875	0.09642859325206853
480.0	600.0	-0.432647705078125	-0.3211669921875	0.5388249006682355
480.0	620.0	-1.20916748046875	-0.641845703125	1.3689601537090736
480.0	640.0	-1.690032958984375	-1.1044921875	2.018938927927741
480.0	660.0	-1.564117431640625	-0.763916015625	1.7406984284735942
480.0	680.0	-1.386016845703125	0.459228515625	1.4601142168118153
480.0	700.0	-1.39910888671875	2.1151123046875	2.535982203868128
480.0	720.0	-0.03411865234375	-0.5546875	0.5557358231156272
480.0	740.0	-0.1744384765625	-0.144287109375	0.22637922174360234
480.0	760.0	0.292999267578125	0.687255859375	0.7471072125515772
480.0	780.0	0.234588623046875	0.6805419921875	0.7198397218781137
480.0	800.0	0.112518310546875	0.6964111328125	0.7054422982168793
500.0	0.0	0.13702392578125	-0.028429508209228516	0.13994210650666974
500.0	20.0	-0.02734375	-0.0068569183349609375	0.028190388310820116
500.0	40.0	-0.1624755859375	0.0023040771484375	0.1624919222522766
500.0	60.0	-0.231109619140625	0.0681915283203125	0.2409600394131457
500.0	80.0	-0.2786865234375	0.236724853515625	0.3656567169049057
500.0	100.0	-0.330078125	0.4727020263671875	0.5765403492689483
500.0	120.0	-0.21087646484375	0.5646133422851562	0.602708146378836
500.0	140.0	0.063629150390625	0.664215087890625	0.667255836812975
500.0	160.0	0.26971435546875	0.7700042724609375	0.815875243621242
500.0	180.0	-0.458038330078125	0.5685272216796875	0.7300837716396537
500.0	200.0	-0.685943603515625	0.407012939453125	0.7976077733361644
500.0	220.0	-1.07470703125	0.5090484619140625	1.1891701054076582
500.0	240.0	-1.415557861328125	0.7523040771484375	1.603048808758491
500.0	260.0	-0.334442138671875	2.592193603515625	2.613679250066224
500.0	280.0	-0.4501953125	2.904571533203125	2.939253580569551
500.0	300.0	-1.2305908203125	2.16998291015625	2.4946301524289285
500.0	320.0	-1.3348388671875	1.912384033203125	2.332167981043531
500.0	340.0	-1.644256591796875	1.224456787109375	2.050091257277512
500.0	360.0	-1.255218505859375	0.425811767578125	1.3254769552353027
500.0	380.0	-1.127716064453125	0.503814697265625	1.235140790034277
500.0	400.0	-1.27203369140625	0.918243408203125	1.5688341750424426
500.0	420.0	-1.18646240234375	1.12640380859375	1.6359946736434712
500.0	440.0	-0.985321044921875	0.94708251953125	1.3666831601975624
500.0	460.0	-0.798797607421875	0.887603759765625	1.1941181063751547
500.0	480.0	-0.45037841796875	0.7864990234375	0.9063230291900207
500.0	500.0	-0.179473876953125	0.56280517578125	0.5907288196751105
500.0	520.0	0.154998779296875	0.4423828125	0.4687506526704059
500.0	540.0	0.323272705078125	0.3675537109375	0.48949052316919855
500.0	560.0	0.47125244140625	0.22412109375	0.5218324713881337
500.0	580.0	0.224212646484375	0.2222900390625	0.3157280036834476
500.0	600.0	-0.085540771484375	0.055908203125	0.10219075673860295
500.0	620.0	-0.04302978515625	0.1671142578125	0.1725651690661118
500.0	640.0	0.2686767578125	0.302734375	0.4047657371805047
500.0	660.0	0.7369384765625	-0.158203125	0.7537284305358423
500.0	680.0	0.555206298828125	0.240966796875	0.6052429524204497
500.0	700.0	0.353057861328125	0.685791015625	0.7713359647764122
500.0	720.0	1.01324462890625	-0.44970703125	1.1085581139313594
500.0	740.0	0.304779052734375	0.212158203125	0.3713507427471927
500.0	760.0	0.499298095703125	0.9041748046875	1.0328749516782976
500.0	780.0	0.364532470703125	0.901611328125	0.9725157629572135
500.0	800.0	0.23968505859375	0.9190673828125	0.9498072338442721
520.0	0.0	-0.523681640625	0.20009350776672363	0.5606067004398748
520.0	20.0	-0.337646484375	0.11266326904296875	0.35594685081096794
520.0	40.0	-0.3353271484375	0.0942230224609375	0.3483134715179697
520.0	60.0	-0.3057861328125	0.1324920654296875	0.33325561724035274
520.0	80.0	-0.37255859375	0.149261474609375	0.40134635114766226
520.0	100.0	-0.37005615234375	0.31822967529296875	0.48806934151258574
520.0	120.0	-0.175048828125	0.5310821533203125	0.5591872189198137
520.0	140.0	0.36029052734375	0.7553863525390625	0.8369096759483106
520.0	160.0	1.20684814453125	1.0883331298828125	1.6251004416832333
520.0	180.0	0.7327880859375	0.769073486328125	1.0622864050080099
520.0	200.0	0.4722900390625	0.593994140625	0.7588721368547471
520.0	220.0	0.36376953125	0.685882568359375	0.7763782386473087
520.0	240.0	0.15228271484375	0.8058319091796875	0.8200945622867908
520.0	260.0	0.92999267578125	2.940093994140625	3.0836729838600823
520.0	280.0	0.26177978515625	3.457733154296875	3.4676284723482516
520.0	300.0	-0.33282470703125	2.9556884765625	2.974368278491214
520.0	320.0	-0.5203857421875	2.6383056640625	2.689137054464927
520.0	340.0	-0.91326904296875	1.75927734375	1.9822000698913096
520.0	360.0	-0.36346435546875	0.5557861328125	0.6640817443078734
520.0	380.0	-0.20623779296875	0.335479736328125	0.3938028450067486
520.0	400.0	-0.23211669921875	0.8870849609375	0.9169503203433071
520.0	420.0	-0.4029541015625	1.27374267578125	1.3359612315005327
520.0	440.0	-0.577880859375	1.245391845703125	1.372933770061697
520.0	460.0	-0.34234619140625	1.329620361328125	1.3729862417477818
520.0	480.0	-0.1514892578125	1.140411376953125	1.1504290955624796
520.0	500.0	0.15533447265625	0.88824462890625	0.9017246360038064
520.0	520.0	0.8504638671875	0.8441162109375	1.1982574710632934
520.0	540.0	0.88165283203125	0.6719970703125	1.1085539133200994
520.0	560.0	1.70599365234375	0.6522216796875	1.8264193005144114
520.0	580.0	1.00225830078125	0.5716552734375	1.1538247064150695
520.0	600.0	1.1009521484375	0.587158203125	1.2477381089980886
520.0	620.0	0.80645751953125	0.640869140625	1.030090766007502
520.0	640.0	0.60546875	0.682373046875	0.9122638775749227
520.0	660.0	0.45904541015625	0.7698974609375	0.8963619742846799
520.0	680.0	0.37384033203125	0.6651611328125	0.7630176449189386
520.0	700.0	0.962646484375	-0.2784423828125	1.0021069875147313
520.0	720.0	2.4615478515625	-2.404541015625	3.4410805456069853
520.0	740.0	0.458251953125	0.397705078125	0.6067653432005569
520.0	760.0	0.5684814453125	1.0850830078125	1.2249801171888508
520.0	780.0	0.412353515625	1.086181640625	1.161820114423534
520.0	800.0	0.2694091796875	1.0926513671875	1.1253747448368496
540.0	0.0	-1.0234375	0.3261725902557373	1.0741568205063854
540.0	20.0	-0.678955078125	0.19346046447753906	0.705979425640429
540.0	40.0	-0.51617431640625	0.16444015502929688	0.5417347039866642
540.0	60.0	-0.413330078125	0.15171051025390625	0.44029289388351384
540.0	80.0	-0.420166015625	0.12450408935546875	0.438224541704846
540.0	100.0	-0.46356201171875	0.13031005859375	0.4815292826811689
540.0	120.0	-0.43060302734375	0.16283416748046875	0.46036282783980254
540.0	140.0	-0.1845703125	0.4824066162109375	0.5165097710793422
540.0	160.0	0.5028076171875	0.979095458984375	1.1006559034074161
540.0	180.0	0.58978271484375	0.7754669189453125	0.974265155441269
540.0	200.0	0.499267578125	0.6520843505859375	0.8212686009131768
540.0	220.0	0.4842529296875	0.7569122314453125	0.898563868638423
540.0	240.0	0.489013671875	0.8990936279296875	1.0234762933573194
540.0	260.0	1.20989990234375	2.250244140625	2.554888738498912
540.0	280.0	0.767333984375	3.43243408203125	3.5171586786874602
540.0	300.0	0.224365234375	3.304534912109375	3.3121429232063435
540.0	320.0	0.002685546875	2.88214111328125	2.882142364462259
540.0	340.0	0.0792236328125	2.03961181640625	2.0411498586875028
540.0	360.0	0.900146484375	0.256378173828125	0.9359452234763082
540.0	380.0	1.4931640625	-0.604949951171875	1.611056597691204
540.0	400.0	1.63232421875	0.676025390625	1.7667746556614066
540.0	420.0	1.4080810546875	1.3839111328125	1.9743105834929415
540.0	440.0	1.17919921875	1.448028564453125	1.8674307272219735
540.0	460.0	1.861083984375	2.02630615234375	2.751281559550614
540.0	480.0	2.05029296875	1.846160888671875	2.758987365786117
540.0	500.0	2.53765869140625	1.436614990234375	2.9160888642556477
540.0	520.0	3.92120361328125	1.9036865234375	4.3588829023417786
540.0	540.0	2.559326171875	0.8778076171875	2.7056785963666745
540.0	560.0	2.14886474609375	0.6690673828125	2.2506156623795466
540.0	580.0	1.8173828125	0.63623046875	1.9255309648344414
540.0	600.0	1.63604736328125	0.390869140625	1.6820908596126598
540.0	620.0	1.37322998046875	0.23681640625	1.393500121825387
540.0	640.0	4.19921875	-5.64306640625	7.034034160828255
540.0	660.0	5.86004638671875	-8.909912109375	10.66427106985202
540.0	680.0	5.38671875	-7.1416015625	8.945345816071283
540.0	700.0	5.23992919921875	-6.662109375	8.475881036050952
540.0	720.0	5.0648193359375	-5.5391845703125	7.505661903501546
540.0	740.0	4.3084716796875	1.5042724609375	4.563525375343517
540.0	760.0	0.6357421875	1.2562255859375	1.4079314087452202
540.0	780.0	0.470458984375	1.2655029296875	1.3501219652412155
540.0	800.0	0.3216552734375	1.2789306640625	1.3187591737726416
560.0	0.0	-1.1917724609375	0.2754642963409424	1.2231934340927584
560.0	20.0	-0.9498291015625	0.1713428497314453	0.9651599319952723
560.0	40.0	-0.73236083984375	0.15107345581054688	0.7477804415650252
560.0	60.0	-0.665283203125	0.05184173583984375	0.667300011940018
560.0	80.0	-0.65380859375	-0.090576171875	0.6600528161994933
560.0	100.0	-0.70758056640625	-0.10870361328125	0.7158817873756735
560.0	120.0	-0.76220703125	-0.22113037109375	0.793636062378089
560.0	140.0	-0.716552734375	-0.197998046875	0.7434050361052204
560.0	160.0	-0.70172119140625	-0.2801361083984375	0.7555718825480657
560.0	180.0	-0.7724609375	-0.05059814453125	0.7741163169662452
560.0	200.0	-0.8826904296875	-0.0441131591796875	0.8837920374583128
560.0	220.0	-1.02880859375	0.12127685546875	1.0359320432568155
560.0	240.0	-1.1453857421875	0.268463134765625	1.1764271983997123
560.0	260.0	-1.24896240234375	0.3526611328125	1.297796962958716
560.0	280.0	-1.21942138671875	1.29583740234375	1.7793771639818459
560.0	300.0	-1.0340576171875	3.268280029296875	3.4279628798404853
560.0	320.0	-1.1522216796875	2.67401123046875	2.911692095640417
560.0	340.0	-1.3680419921875	1.510772705078125	2.0381297943942185
560.0	360.0	-1.40057373046875	-0.1119384765625	1.4050398560234099
560.0	380.0	-0.62384033203125	-0.317718505859375	0.7000870009037262
560.0	400.0	1.212158203125	1.09747314453125	1.63516812969509
560.0	420.0	2.67236328125	1.344451904296875	2.991500698636181
560.0	440.0	2.60040283203125	1.657684326171875	3.0838307693633333
560.0	460.0	2.6451416015625	2.457550048828125	3.6105853174813287
560.0	480.0	2.90045166015625	2.031982421875	3.5414082503591895
560.0	500.0	3.27227783203125	1.5496826171875	3.6206792766021456
560.0	520.0	3.43011474609375	1.505859375	3.7461045939275617
560.0	540.0	2.46038818359375	1.0286865234375	2.666778201776384
560.0	560.0	1.88824462890625	1.232421875	2.2548462157255464
560.0	580.0	1.689208984375	1.248291015625	2.1003945944948805
560.0	600.0	1.62432861328125	1.3299560546875	2.0993395512217954
560.0	620.0	1.7725830078125	1.0498046875	2.060131161232843
560.0	640.0	2.04913330078125	1.39892578125	2.4811168101918506
560.0	660.0	4.2144775390625	-0.335205078125	4.227787053727173
560.0	680.0	4.2080078125	0.506103515625	4.238333460051134
560.0	700.0	4.59991455078125	0.780517578125	4.665664107525442
560.0	720.0	4.628173828125	0.9410400390625	4.7228751135785885
560.0	740.0	3.8297119140625	0.4967041015625	3.861788226873823
560.0	760.0	-1.04217529296875	-0.0694580078125	1.0444873173589908
560.0	780.0	-1.25421142578125	-0.7098388671875	1.4411514555834404
560.0	800.0	0.3887939453125	0.8282470703125	0.9149611693361083
580.0	0.0	-1.10040283203125	0.1821916103363037	1.1153834209003337
580.0	20.0	-1.01806640625	0.12227249145507812	1.0253827430288762
580.0	40.0	-0.9620361328125	0.10866165161132812	0.9681533325706894
580.0	60.0	-0.8558349609375	-0.007938385009765625	0.8558717767980525
580.0	80.0	-0.76470947265625	-0.08362579345703125	0.7692683867815693
580.0	100.0	-0.782470703125	-0.13896942138671875	0.7947156103471803
580.0	120.0	-0.80902099609375	-0.15303802490234375	0.8233684528730342
580.0	140.0	-0.8037109375	-0.088409423828125	0.8085589015518597
580.0	160.0	-0.810791015625	-0.2938690185546875	0.8624042387909016
580.0	180.0	-0.82501220703125	-0.383087158203125	0.9096158049037628
580.0	200.0	-0.92047119140625	-0.1828155517578125	0.9384501799101297
580.0	220.0	-1.05438232421875	0.0230255126953125	1.0546337088581113
580.0	240.0	-1.1363525390625	0.1522369384765625	1.1465047660042706
580.0	260.0	-1.22509765625	0.248016357421875	1.249950551381157
580.0	280.0	-1.26318359375	0.438232421875	1.3370416773988734
580.0	300.0	-1.26123046875	0.672332763671875	1.4292423308907436
580.0	320.0	-1.417236328125	0.1329345703125	1.4234572033403048
580.0	340.0	-1.604248046875	-0.483001708984375	1.6753812840019668
580.0	360.0	-1.57379150390625	-0.461517333984375	1.640066446012338
580.0	380.0	-1.090576171875	0.529083251953125	1.212140863991815
580.0	400.0	-0.404296875	2.31524658203125	2.3502814084152033
580.0	420.0	0.4998779296875	4.960235595703125	4.9853600782159155
580.0	440.0	1.30596923828125	7.226470947265625	7.343530350111658
580.0	460.0	1.5498046875	7.107940673828125	7.274937469975752
580.0	480.0	2.1304931640625	3.4444580078125	4.050097787671391
580.0	500.0	2.90850830078125	0.9317626953125	3.0541123515826083
580.0	520.0	2.68377685546875	1.5191650390625	3.0839132001175873
580.0	540.0	2.28106689453125	1.2852783203125	2.618244934682728
580.0	560.0	1.87060546875	1.3924560546875	2.331973131053033
580.0	580.0	1.6895751953125	1.406982421875	2.1986959489844233
580.0	600.0	1.6090087890625	1.4842529296875	2.1890445501556837
580.0	620.0	1.75048828125	1.1943359375	2.1191148044401897
580.0	640.0	2.0213623046875	1.631591796875	2.5976907742149282
580.0	660.0	4.16552734375	0.38037109375	4.182857901063518
580.0	680.0	4.22332763671875	0.97216796875	4.333775131053281
580.0	700.0	4.64208984375	1.4072265625	4.8506994047923095
580.0	720.0	4.65753173828125	1.480712890625	4.887239768781577
580.0	740.0	3.82891845703125	0.707763671875	3.893782989050693
580.0	760.0	-0.8687744140625	0.4085693359375	0.9600509803120092
580.0	780.0	-0.24652099609375	1.280029296875	1.30355191778976
580.0	800.0	0.20556640625	1.44580078125	1.4603415512960145
600.0	0.0	-1.26873779296875	0.12284255027770996	1.2746708906482278
600.0	20.0	-1.1671142578125	0.07205009460449219	1.1693360966470414
600.0	40.0	-1.20166015625	0.060394287109375	1.2031768785320902
600.0	60.0	-1.115966796875	-0.0211181640625	1.116166595352512
600.0	80.0	-0.88623046875	-0.04911041259765625	0.8875901511206379
600.0	100.0	-0.9033203125	-0.14478302001953125	0.9148495558620956
600.0	120.0	-0.91546630859375	-0.122314453125	0.9236013142116759
600.0	140.0	-0.91900634765625	0.0524444580078125	0.9205015416653105
600.0	160.0	-0.94854736328125	0.0295257568359375	0.9490067811688948
600.0	180.0	-0.94525146484375	-0.2261962890625	0.9719388319101677
600.0	200.0	-0.97845458984375	-0.42620849609375	1.0672521101074466
600.0	220.0	-1.1099853515625	0.035797119140625	1.1105624315733424
600.0	240.0	-1.185546875	0.1613922119140625	1.1964818589885846
600.0	260.0	-1.25445556640625	0.226898193359375	1.2748104008978645
600.0	280.0	-1.29986572265625	0.40106201171875	1.3603314427669992
600.0	300.0	-1.33197021484375	0.302581787109375	1.36590643571264
600.0	320.0	-1.44525146484375	-0.268707275390625	1.4700188422196698
600.0	340.0	-1.6041259765625	-0.79583740234375	1.7906918550247115
600.0	360.0	-1.49365234375	-0.3126220703125	1.52601765482459
600.0	380.0	-0.95233154296875	1.18939208984375	1.5236761175250215
600.0	400.0	0.05242919921875	4.05950927734375	4.05984782889343
600.0	420.0	0.7161865234375	5.517059326171875	5.563350316567667
600.0	440.0	1.32537841796875	6.949676513671875	7.074929794386642
600.0	460.0	1.515625	6.893310546875	7.057963547389793
600.0	480.0	1.8626708984375	6.238372802734375	6.5105174987693495
600.0	500.0	2.8046875	0.781097412109375	2.9114232155185222
600.0	520.0	2.58953857421875	1.600830078125	3.044399278412175
600.0	540.0	2.24029541015625	1.4290771484375	2.6572890360202477
600.0	560.0	1.849365234375	1.538818359375	2.4058498941672286
600.0	580.0	1.66778564453125	1.5521240234375	2.278288379515712
600.0	600.0	1.60784912109375	1.6563720703125	2.308407943045003
600.0	620.0	1.81439208984375	1.466552734375	2.3329799781374807
600.0	640.0	2.23931884765625	2.0428466796875	3.031133691901226
600.0	660.0	4.3212890625	1.58984375	4.604469818675782
600.0	680.0	4.388916015625	1.7242431640625	4.715463739763661
600.0	700.0	4.6807861328125	1.805419921875	5.016901425724142
600.0	720.0	4.65716552734375	1.69091796875	4.954633621784826
600.0	740.0	3.82421875	0.9210205078125	3.933564264590418
600.0	760.0	-0.63433837890625	0.859130859375	1.0679377381120283
600.0	780.0	-0.25823974609375	1.676513671875	1.6962859011517957
600.0	800.0	0.18231201171875	1.7042236328125	1.71394744967679
620.0	0.0	-1.41705322265625	0.045923709869384766	1.4177971727185208
620.0	20.0	-1.317138671875	0.007190704345703125	1.3171582999691518
620.0	40.0	-1.41558837890625	-0.00942230224609375	1.4156197364666974
620.0	60.0	-1.45550537109375	-0.12139892578125	1.4605593395900067
620.0	80.0	-1.17645263671875	-0.04924774169921875	1.1774829707919228
620.0	100.0	-1.03680419921875	-0.1234283447265625	1.0441252337720666
620.0	120.0	-0.99432373046875	-0.1635894775390625	1.0076910231488592
620.0	140.0	-0.98175048828125	0.0243072509765625	0.9820513549150627
620.0	160.0	-1.01812744140625	0.0458984375	1.019161495303555
620.0	180.0	-1.042724609375	0.0331268310546875	1.043250687961418
620.0	200.0	-1.07061767578125	-0.3126983642578125	1.1153485888746877
620.0	220.0	-1.19720458984375	-0.00128173828125	1.197205275963969
620.0	240.0	-1.27935791015625	0.10009765625	1.2832677830702797
620.0	260.0	-1.3609619140625	0.0594482421875	1.362259676063212
620.0	280.0	-1.429443359375	0.179656982421875	1.440689053541471
620.0	300.0	-1.45208740234375	0.194854736328125	1.4651027924056805
620.0	320.0	-1.553466796875	-0.41107177734375	1.6069346891276017
620.0	340.0	-1.671875	-0.69329833984375	1.8099250270812601
620.0	360.0	-1.4930419921875	0.24481201171875	1.5129796137149372
620.0	380.0	-0.8502197265625	2.1806640625	2.3405489392266543
620.0	400.0	0.11529541015625	4.722747802734375	4.724154933936382
620.0	420.0	0.62384033203125	5.60882568359375	5.643412293002325
620.0	440.0	1.245361328125	6.962158203125	7.072663690783692
620.0	460.0	1.4483642578125	6.929412841796875	7.079161062962772
620.0	480.0	1.794921875	6.314422607421875	6.5645774732631486
620.0	500.0	2.73583984375	0.671783447265625	2.817110691944871
620.0	520.0	2.510009765625	1.6214599609375	2.9881903266787253
620.0	540.0	2.19647216796875	1.5875244140625	2.710115080564998
620.0	560.0	1.82342529296875	1.689697265625	2.4859518596502976
620.0	580.0	1.67144775390625	1.711669921875	2.3923945150183354
620.0	600.0	1.67156982421875	1.841064453125	2.4866974077678123
620.0	620.0	1.95306396484375	1.7425537109375	2.617432384279151
620.0	640.0	2.5859375	2.4273681640625	3.5467152349477398
620.0	660.0	4.43621826171875	2.174560546875	4.940520826555863
620.0	680.0	4.3880615234375	1.8795166015625	4.77364290547813
620.0	700.0	4.677490234375	1.9576416015625	5.070628711791239
620.0	720.0	4.65869140625	1.8956298828125	5.029594245193079
620.0	740.0	3.8428955078125	1.1326904296875	4.00634914772429
620.0	760.0	-0.69842529296875	1.13623046875	1.3337231976592179
620.0	780.0	-0.4481201171875	1.853271484375	1.9066795310763827
620.0	800.0	0.03948974609375	1.864013671875	1.8644319266155762
