# Supplementary material for: Real-time emotion detection by quantitative facial motion analysis
Source: PLoS One. 2023 Mar 10;18(3):e0282730. doi: 10.1371/journal.pone.0282730 (PMC10004542; doi:10.1371/journal.pone.0282730)
Supplement: S1 Dataset — Data from each participant is organized into folders by Study ID and subsequently by emotions. The data files (.csv) contain the pixel displacement results after DISC-processing of videos. (ZIP) [file pone.0282730.s004.zip › S1_Dataset/1/sad/result/104100_cropped_result.csv]

pos_x	pos_y	disp_x	disp_y	disp_xy_indi
0.0	0.0	2.9176478385925293	1.2827630043029785	3.1871852527350932
0.0	20.0	2.698723316192627	1.2422866821289062	2.970923044771873
0.0	40.0	2.554290294647217	0.9906578063964844	2.739671841426133
0.0	60.0	2.396310806274414	0.6450080871582031	2.4816004740423097
0.0	80.0	2.234522819519043	0.5667343139648438	2.3052722211436407
0.0	100.0	2.0812153816223145	0.372711181640625	2.1143252090492766
0.0	120.0	1.9694042205810547	0.242584228515625	1.98428830868072
0.0	140.0	1.9990262985229492	-0.0161285400390625	1.9990913615915995
0.0	160.0	2.109386444091797	0.0521697998046875	2.1100314828290823
0.0	180.0	2.204813003540039	0.3044891357421875	2.2257389816338016
0.0	200.0	3.2238974571228027	-0.19281005859375	3.22965795909378
0.0	220.0	3.234375	-0.066070556640625	3.235049761453416
0.0	240.0	2.941688060760498	0.4680938720703125	2.978697789284881
0.0	260.0	2.7085494995117188	0.8575439453125	2.841060015108324
0.0	280.0	2.844560146331787	0.502593994140625	2.8886195923044875
0.0	300.0	3.060420036315918	-0.191864013671875	3.066428312944264
0.0	320.0	3.2194056510925293	-0.505859375	3.258905714125817
0.0	340.0	3.1986746788024902	-0.41302490234375	3.2252301112894686
0.0	360.0	3.179661273956299	0.569244384765625	3.2302143871087856
0.0	380.0	3.1500155925750732	1.154937744140625	3.355067723058169
0.0	400.0	3.1417300701141357	1.476043701171875	3.4711918473672037
0.0	420.0	3.1342763900756836	1.27081298828125	3.3821079433646375
0.0	440.0	3.092555046081543	0.95782470703125	3.2374874335576833
0.0	460.0	3.1286895275115967	0.51416015625	3.170655898364842
0.0	480.0	3.2511284351348877	0.45849609375	3.283299372540773
0.0	500.0	3.3886218070983887	0.68084716796875	3.4563435329367675
0.0	520.0	4.024638652801514	1.9656982421875	4.479027334697011
0.0	540.0	4.667275428771973	2.4681396484375	5.279694427919838
0.0	560.0	4.844324111938477	2.7442626953125	5.567625512046615
0.0	580.0	4.73098611831665	2.779296875	5.486959155223375
0.0	600.0	4.686080455780029	2.77923583984375	5.4482567754755795
0.0	620.0	4.668267250061035	2.78045654296875	5.433567677440868
0.0	640.0	4.781694412231445	2.712890625	5.497670142449283
0.0	660.0	4.88969612121582	2.56805419921875	5.523045403394589
0.0	680.0	4.865717887878418	2.50250244140625	5.471538086650248
0.0	700.0	4.7053542137146	2.31146240234375	5.24244377308622
0.0	720.0	4.477653980255127	2.26800537109375	5.019286157433613
0.0	740.0	4.1114583015441895	2.099853515625	4.616651833571523
0.0	760.0	3.8040590286254883	1.76263427734375	4.192582102825682
0.0	780.0	0.28627443313598633	-2.80047607421875	2.815070033469681
0.0	800.0	-1.5994243621826172	-6.80499267578125	6.9904279988981886
20.0	0.0	2.525005340576172	1.2089428901672363	2.7994990411900664
20.0	20.0	2.6618804931640625	0.4913597106933594	2.7068509610209452
20.0	40.0	2.754171371459961	0.048595428466796875	2.7546000542796616
20.0	60.0	2.5896949768066406	-0.08955764770507812	2.591243069486152
20.0	80.0	2.463878631591797	-0.2084808349609375	2.472683192356165
20.0	100.0	2.2085132598876953	-0.30745697021484375	2.2298117874909233
20.0	120.0	1.95806884765625	-0.08797454833984375	1.960044166165006
20.0	140.0	1.7941455841064453	0.065643310546875	1.795346044969663
20.0	160.0	1.5143623352050781	0.63330078125	1.6414515411122066
20.0	180.0	1.9375801086425781	0.5906219482421875	2.025598914679997
20.0	200.0	2.870595932006836	0.1190643310546875	2.8730640994909415
20.0	220.0	2.9099197387695312	0.237548828125	2.919599686913276
20.0	240.0	2.8134994506835938	0.555267333984375	2.867769337165561
20.0	260.0	2.6990089416503906	0.699127197265625	2.7880868180645395
20.0	280.0	2.84564208984375	0.3037109375	2.8618034937862933
20.0	300.0	3.1110191345214844	-0.39373779296875	3.135836332618574
20.0	320.0	3.281351089477539	-0.670074462890625	3.3490692375992457
20.0	340.0	3.2559356689453125	-0.56866455078125	3.3052226024317335
20.0	360.0	3.2581615447998047	-0.11614990234375	3.260231196069799
20.0	380.0	3.167390823364258	0.200897216796875	3.173755554488852
20.0	400.0	3.1047706604003906	0.7421875	3.1922473492571544
20.0	420.0	3.077259063720703	0.845916748046875	3.191410109947861
20.0	440.0	3.009794235229492	0.575897216796875	3.0643953633196666
20.0	460.0	3.038064956665039	0.333160400390625	3.0562778887569415
20.0	480.0	3.1557979583740234	0.246612548828125	3.1654191670799556
20.0	500.0	3.2865734100341797	0.46160888671875	3.3188322560565515
20.0	520.0	3.9703025817871094	2.04058837890625	4.464000842637983
20.0	540.0	4.650217056274414	2.63165283203125	5.3432307922083595
20.0	560.0	4.823600769042969	2.939453125	5.648673211753729
20.0	580.0	4.681907653808594	2.960693359375	5.539491352736162
20.0	600.0	4.580265045166016	3.02001953125	5.486287073522594
20.0	620.0	4.2505645751953125	3.0848388671875	5.25200247947542
20.0	640.0	3.8479175567626953	2.983642578125	4.86914700513786
20.0	660.0	3.7657299041748047	2.84503173828125	4.719632115220848
20.0	680.0	3.6973533630371094	2.74444580078125	4.604606893599893
20.0	700.0	3.713094711303711	2.46728515625	4.4580902163777685
20.0	720.0	3.8909854888916016	2.28826904296875	4.513972007863377
20.0	740.0	3.9063987731933594	2.1444091796875	4.456281196820349
20.0	760.0	3.741182327270508	1.85028076171875	4.1737254465366656
20.0	780.0	0.6725883483886719	-3.2830810546875	3.3512678642621494
20.0	800.0	-1.6920890808105469	-9.0577392578125	9.21443465004316
40.0	0.0	3.1160202026367188	-0.3294088840484619	3.1333834933072318
40.0	20.0	3.005401611328125	-0.40561866760253906	3.0326498889389373
40.0	40.0	2.8587913513183594	-0.44205474853515625	2.892766909219464
40.0	60.0	2.332355499267578	-0.3212928771972656	2.354381296201066
40.0	80.0	2.1415176391601562	-0.40076446533203125	2.1786945530539517
40.0	100.0	1.9140892028808594	-0.442291259765625	1.9645251423817784
40.0	120.0	1.4881668090820312	0.0436248779296875	1.4888060926889624
40.0	140.0	1.2639350891113281	0.4303741455078125	1.3351980432162267
40.0	160.0	1.1937942504882812	1.0796051025390625	1.6095626393300935
40.0	180.0	1.6258125305175781	1.0230255126953125	1.9208975985235335
40.0	200.0	2.5642776489257812	0.5370635986328125	2.6199154890485987
40.0	220.0	2.8157958984375	0.47979736328125	2.8563809359868455
40.0	240.0	2.7824020385742188	0.737884521484375	2.878582059158327
40.0	260.0	2.7312889099121094	0.796966552734375	2.845188007071974
40.0	280.0	3.100147247314453	-0.20208740234375	3.1067269389531846
40.0	300.0	3.2165565490722656	-0.75274658203125	3.3034623427760472
40.0	320.0	3.3253746032714844	-0.992279052734375	3.4702642508285173
40.0	340.0	3.286731719970703	-0.933502197265625	3.4167282232219356
40.0	360.0	3.2832183837890625	-0.755157470703125	3.3689443096034113
40.0	380.0	3.112987518310547	-0.484130859375	3.150408541468302
40.0	400.0	3.0398941040039062	0.07379150390625	3.0407895931166395
40.0	420.0	2.9661026000976562	0.073211669921875	2.967005996441333
40.0	440.0	2.8770599365234375	-0.046173095703125	2.8774304219416074
40.0	460.0	2.8950729370117188	-0.090362548828125	2.8964828155624147
40.0	480.0	3.008533477783203	-0.109344482421875	3.010519872510129
40.0	500.0	3.1707687377929688	0.2386474609375	3.1797369386754513
40.0	520.0	3.942371368408203	2.17291259765625	4.501537644349762
40.0	540.0	4.658897399902344	2.83892822265625	5.455716124965722
40.0	560.0	4.8292236328125	3.14154052734375	5.761135112168262
40.0	580.0	4.681282043457031	3.1375732421875	5.635491763855593
40.0	600.0	4.581748962402344	3.20953369140625	5.594062036726692
40.0	620.0	4.250034332275391	3.27264404296875	5.364046127458113
40.0	640.0	3.8652801513671875	3.1240234375	4.969900711946111
40.0	660.0	3.7949295043945312	2.984619140625	4.827985227598489
40.0	680.0	3.7123985290527344	2.89666748046875	4.7087774773202105
40.0	700.0	3.709735870361328	2.64202880859375	4.55438870248081
40.0	720.0	3.8736534118652344	2.48681640625	4.603199603933044
40.0	740.0	3.898265838623047	2.31304931640625	4.532843885322201
40.0	760.0	3.7346267700195312	1.95037841796875	4.2132425855420195
40.0	780.0	0.9363594055175781	-3.38970947265625	3.5166602402445344
40.0	800.0	-1.6129531860351562	-9.43170166015625	9.56862655695869
60.0	0.0	3.1364593505859375	-0.8693907260894775	3.254722337233754
60.0	20.0	2.4194259643554688	-0.3812446594238281	2.4492793812337093
60.0	40.0	1.8655509948730469	-0.15961074829101562	1.872366445288377
60.0	60.0	1.6075553894042969	-0.1234588623046875	1.6122891864316302
60.0	80.0	1.3893585205078125	-0.08963775634765625	1.392247113795069
60.0	100.0	1.2467269897460938	-0.12509918212890625	1.252987626567269
60.0	120.0	1.2254142761230469	0.11095428466796875	1.230427162172695
60.0	140.0	1.031646728515625	0.620452880859375	1.203850800483054
60.0	160.0	0.9705848693847656	1.3505096435546875	1.6631029090266338
60.0	180.0	1.4693374633789062	1.2245635986328125	1.912722820584651
60.0	200.0	2.331523895263672	0.686614990234375	2.4305233631874508
60.0	220.0	2.6141433715820312	0.6688079833984375	2.6983420253636776
60.0	240.0	2.6776123046875	0.7894134521484375	2.7915553465132694
60.0	260.0	2.8393936157226562	0.171112060546875	2.8445448567866136
60.0	280.0	2.828693389892578	-0.512725830078125	2.874785917394766
60.0	300.0	2.699451446533203	-0.908355712890625	2.8481833180698253
60.0	320.0	2.558216094970703	-1.069305419921875	2.7727033143921926
60.0	340.0	2.5812034606933594	-1.133392333984375	2.8190759990163308
60.0	360.0	2.6686477661132812	-1.1873779296875	2.9208812450167123
60.0	380.0	2.605987548828125	-0.74163818359375	2.7094645781060613
60.0	400.0	2.5996170043945312	-0.49749755859375	2.646792849911745
60.0	420.0	2.4967079162597656	-0.429595947265625	2.5333975402650943
60.0	440.0	2.4349632263183594	-0.408538818359375	2.4689977480000236
60.0	460.0	2.4444427490234375	-0.40093994140625	2.4771058091789513
60.0	480.0	2.706493377685547	-0.26239013671875	2.7191827793112777
60.0	500.0	2.989269256591797	0.13690185546875	2.992402514107295
60.0	520.0	3.9213943481445312	2.4501953125	4.623936710537553
60.0	540.0	4.6307220458984375	3.0975341796875	5.5712031609610255
60.0	560.0	4.7780914306640625	3.380126953125	5.85281265196721
60.0	580.0	4.635284423828125	3.33331298828125	5.709363989765245
60.0	600.0	4.5435333251953125	3.40362548828125	5.677002866093882
60.0	620.0	4.198486328125	3.43780517578125	5.42639768852974
60.0	640.0	3.8125953674316406	3.2957763671875	5.039645354414618
60.0	660.0	3.762287139892578	3.1685791015625	4.9188106332587855
60.0	680.0	3.685657501220703	3.08160400390625	4.804201749843096
60.0	700.0	3.6900367736816406	2.84161376953125	4.657374819177904
60.0	720.0	3.851818084716797	2.69775390625	4.702592763193354
60.0	740.0	3.874603271484375	2.54656982421875	4.636547032115487
60.0	760.0	2.9809494018554688	0.71734619140625	3.0660471122844033
60.0	780.0	-0.4074211120605469	-2.79541015625	2.824944230284609
60.0	800.0	-0.6553153991699219	-2.91162109375	2.984455673311162
80.0	0.0	1.8960647583007812	-0.1933903694152832	1.905901729537171
80.0	20.0	1.2975616455078125	0.11981201171875	1.3030814026932607
80.0	40.0	1.0218048095703125	0.16394805908203125	1.0348739222426024
80.0	60.0	0.80767822265625	0.18659591674804688	0.8289524398300562
80.0	80.0	0.7663726806640625	0.11045074462890625	0.7742909354094887
80.0	100.0	0.9818344116210938	-0.12970733642578125	0.9903649857330429
80.0	120.0	0.9363861083984375	0.0516510009765625	0.9378095595073934
80.0	140.0	0.6410751342773438	0.786163330078125	1.0144112131420084
80.0	160.0	0.5845413208007812	1.619903564453125	1.7221428842728066
80.0	180.0	1.0470123291015625	1.485748291015625	1.8176035875697782
80.0	200.0	1.5272293090820312	1.36181640625	2.046209492415389
80.0	220.0	1.8179244995117188	1.3313446044921875	2.2532926888967157
80.0	240.0	2.1862640380859375	1.0890350341796875	2.4424880245148763
80.0	260.0	2.5351181030273438	0.20172119140625	2.5431309906018043
80.0	280.0	2.4249725341796875	-0.418792724609375	2.460869589740911
80.0	300.0	2.0730972290039062	-0.798797607421875	2.2216682332262363
80.0	320.0	1.752899169921875	-0.999969482421875	2.018067012189603
80.0	340.0	1.778778076171875	-1.07354736328125	2.0776321583663075
80.0	360.0	2.4229965209960938	-1.02191162109375	2.629679733748129
80.0	380.0	2.3742904663085938	-0.68438720703125	2.470959543892193
80.0	400.0	1.8825836181640625	-0.400604248046875	1.9247350058989665
80.0	420.0	1.53363037109375	-0.329559326171875	1.568640004783766
80.0	440.0	1.1423110961914062	-0.36773681640625	1.2000437519618259
80.0	460.0	0.7406692504882812	-0.237823486328125	0.7779144871180483
80.0	480.0	0.5698318481445312	-0.252838134765625	0.6234063342247754
80.0	500.0	0.8150177001953125	-0.103729248046875	0.8215921181048577
80.0	520.0	2.3265838623046875	0.28558349609375	2.344045733678788
80.0	540.0	4.106925964355469	1.58367919921875	4.401690661863375
80.0	560.0	4.032684326171875	1.93243408203125	4.471783129351005
80.0	580.0	4.134605407714844	2.059326171875	4.619067672125423
80.0	600.0	4.1687164306640625	3.0245361328125	5.15034129917396
80.0	620.0	3.8383407592773438	3.43426513671875	5.15044044850648
80.0	640.0	3.4134674072265625	3.18499755859375	4.668615339524791
80.0	660.0	3.1795501708984375	3.16815185546875	4.488510384144206
80.0	680.0	2.9962692260742188	3.20550537109375	4.387811978564063
80.0	700.0	2.8215789794921875	3.1214599609375	4.20770961750548
80.0	720.0	2.936676025390625	3.00897216796875	4.204518948193079
80.0	740.0	3.0939102172851562	2.3021240234375	3.8564304028349254
80.0	760.0	0.45485687255859375	-2.6094970703125	2.6488430935945044
80.0	780.0	-0.4947967529296875	-2.5281982421875	2.576161908442427
80.0	800.0	-0.680511474609375	-2.54193115234375	2.6314463419060345
100.0	0.0	0.9411392211914062	0.16212153434753418	0.9550007463682766
100.0	20.0	0.666107177734375	0.2008380889892578	0.6957260310051013
100.0	40.0	0.55712890625	0.16904067993164062	0.5822090429142033
100.0	60.0	0.5581893920898438	0.049365997314453125	0.56036809253604
100.0	80.0	0.7168731689453125	-0.0948486328125	0.7231206009374197
100.0	100.0	0.9169158935546875	-0.25519561767578125	0.9517665465512615
100.0	120.0	0.846435546875	-0.0239715576171875	0.8467749232164202
100.0	140.0	0.34984588623046875	0.923370361328125	0.9874233986956225
100.0	160.0	0.52008056640625	1.2394866943359375	1.3441767223803853
100.0	180.0	0.540924072265625	1.6947479248046875	1.7789798707647655
100.0	200.0	1.2721328735351562	1.4745941162109375	1.9474983582772873
100.0	220.0	1.8881607055664062	1.4964141845703125	2.409233542400625
100.0	240.0	2.4137420654296875	1.1528778076171875	2.6749351389745857
100.0	260.0	2.1106796264648438	0.2447509765625	2.1248227046278636
100.0	280.0	1.5123367309570312	-0.39385986328125	1.562782128035039
100.0	300.0	1.0689620971679688	-0.684661865234375	1.2694257894370806
100.0	320.0	0.8274917602539062	-0.924285888671875	1.2405833375013813
100.0	340.0	0.7733154296875	-0.887939453125	1.1774774843744091
100.0	360.0	1.3939437866210938	-0.7349853515625	1.5758435034199954
100.0	380.0	2.4915924072265625	-0.777374267578125	2.6100466424264686
100.0	400.0	1.8723602294921875	-0.451141357421875	1.9259442757672116
100.0	420.0	1.4712982177734375	-0.398590087890625	1.5243334621361395
100.0	440.0	1.07354736328125	-0.504119873046875	1.1860188816409802
100.0	460.0	0.5472259521484375	-0.365081787109375	0.6578304903117056
100.0	480.0	0.42752838134765625	-0.3155517578125	0.5313693900821778
100.0	500.0	0.6875534057617188	-0.07708740234375	0.6918613686098147
100.0	520.0	1.3562164306640625	0.02813720703125	1.3565082783465383
100.0	540.0	1.9586868286132812	0.1494140625	1.9643774216417544
100.0	560.0	4.008415222167969	1.87530517578125	4.4253996537736375
100.0	580.0	1.0943222045898438	0.48736572265625	1.1979425842162155
100.0	600.0	1.0025787353515625	0.7933349609375	1.278493050753442
100.0	620.0	1.8567733764648438	0.53668212890625	1.932779107667506
100.0	640.0	2.4135055541992188	0.4090576171875	2.447925079394709
100.0	660.0	2.7140426635742188	1.3995361328125	3.0536419185537795
100.0	680.0	2.5474929809570312	1.303955078125	2.861820982135905
100.0	700.0	2.3824996948242188	1.32666015625	2.7269638732514903
100.0	720.0	2.5019454956054688	1.3681640625	2.851596774597874
100.0	740.0	-0.0559844970703125	-2.72711181640625	2.7276864048300737
100.0	760.0	-0.31250762939453125	-2.28240966796875	2.3037046058179875
100.0	780.0	-0.4854736328125	-2.2900390625	2.3409321980638493
100.0	800.0	-0.6620407104492188	-2.3048095703125	2.3980085608054442
120.0	0.0	0.40728759765625	0.4147651195526123	0.5813030978775979
120.0	20.0	0.324981689453125	0.2969512939453125	0.4402194560166585
120.0	40.0	0.322113037109375	0.17528915405273438	0.36671936982432335
120.0	60.0	0.4817047119140625	-0.12517547607421875	0.4977030533265968
120.0	80.0	0.7124099731445312	-0.41980743408203125	0.8269015972570924
120.0	100.0	0.874420166015625	-0.49312591552734375	1.0038843535484923
120.0	120.0	0.8446273803710938	-0.25336456298828125	0.8818100778800269
120.0	140.0	0.5978317260742188	0.422576904296875	0.7321024605518069
120.0	160.0	0.5380401611328125	0.9342041015625	1.078065173525247
120.0	180.0	0.39083099365234375	1.55389404296875	1.6022907234247616
120.0	200.0	1.7086029052734375	1.429412841796875	2.2276770322923047
120.0	220.0	2.8746566772460938	1.5825042724609375	3.281458636702994
120.0	240.0	2.637542724609375	1.28857421875	2.9354820969249698
120.0	260.0	1.6016769409179688	0.09228515625	1.6043333734397067
120.0	280.0	0.9124374389648438	-0.522003173828125	1.0512037830560537
120.0	300.0	0.60833740234375	-0.74346923828125	0.9606356767062337
120.0	320.0	0.31683349609375	-1.10400390625	1.1485678426902988
120.0	340.0	0.10852813720703125	-1.134979248046875	1.1401562393210318
120.0	360.0	0.6318283081054688	-1.040008544921875	1.2168914431591402
120.0	380.0	2.56304931640625	-1.082366943359375	2.782218538937526
120.0	400.0	1.9003219604492188	-0.591217041015625	1.9901661093870615
120.0	420.0	1.412841796875	-0.51422119140625	1.5035110164838308
120.0	440.0	0.980194091796875	-0.6455078125	1.173652756820362
120.0	460.0	0.43852996826171875	-0.457733154296875	0.6338991825252583
120.0	480.0	0.384002685546875	-0.30810546875	0.4923281856453776
120.0	500.0	0.6388397216796875	-0.1649169921875	0.6597831494574202
120.0	520.0	0.45424652099609375	-0.34130859375	0.5681825921344803
120.0	540.0	0.17884063720703125	-0.46820068359375	0.5011944269784648
120.0	560.0	-0.007843017578125	-0.44256591796875	0.4426354082902238
120.0	580.0	0.22025299072265625	0.3736572265625	0.4337408245538503
120.0	600.0	0.5322113037109375	0.7835693359375	0.9472221365758037
120.0	620.0	0.7153701782226562	0.76373291015625	1.046442759995046
120.0	640.0	0.7707061767578125	0.76220703125	1.0839499847223502
120.0	660.0	1.9059600830078125	0.10601806640625	1.908906406407519
120.0	680.0	1.51275634765625	-1.073486328125	1.8549406093041287
120.0	700.0	1.3878173828125	-0.81915283203125	1.6115360530442235
120.0	720.0	1.0730209350585938	-1.01055908203125	1.4739754358027346
120.0	740.0	0.16650390625	-2.2198486328125	2.2260843432799295
120.0	760.0	-0.2247772216796875	-2.10980224609375	2.1217422833624897
120.0	780.0	-0.4278106689453125	-2.113037109375	2.1559099689131944
120.0	800.0	-0.5998001098632812	-2.1221923828125	2.2053255273223047
140.0	0.0	0.1841278076171875	0.39653658866882324	0.43720054401958325
140.0	20.0	0.2261505126953125	0.09073829650878906	0.24367497377791922
140.0	40.0	0.080291748046875	0.06827163696289062	0.10539345908554093
140.0	60.0	0.1450042724609375	-0.1520233154296875	0.21008885612083297
140.0	80.0	0.4893798828125	-0.5242767333984375	0.7171880944944029
140.0	100.0	0.738739013671875	-0.6640472412109375	0.9933247549924202
140.0	120.0	0.558319091796875	-0.16045379638671875	0.5809179193653764
140.0	140.0	0.1781158447265625	0.559967041015625	0.587612407260476
140.0	160.0	0.0819091796875	0.9285430908203125	0.932148799938732
140.0	180.0	0.42755126953125	1.43951416015625	1.5016661098154067
140.0	200.0	2.40399169921875	1.516693115234375	2.842452127250696
140.0	220.0	3.612030029296875	1.7342987060546875	4.006813314139473
140.0	240.0	2.60137939453125	1.3358612060546875	2.9243289685214378
140.0	260.0	1.0530853271484375	-0.021270751953125	1.053300123964667
140.0	280.0	0.37518310546875	-0.587890625	0.6974078789288704
140.0	300.0	-0.0168609619140625	-0.91644287109375	0.9165979642216228
140.0	320.0	-0.3427276611328125	-1.330902099609375	1.3743226143996214
140.0	340.0	-0.7518310546875	-1.54656982421875	1.719630238154858
140.0	360.0	-0.25225830078125	-1.3292236328125	1.3529485268628305
140.0	380.0	1.8272552490234375	-1.39166259765625	2.2968644998778327
140.0	400.0	1.1088409423828125	-0.803924560546875	1.3696068540113582
140.0	420.0	0.7366790771484375	-0.690185546875	1.0094811299986821
140.0	440.0	0.493316650390625	-0.80743408203125	0.9462088111924732
140.0	460.0	0.266021728515625	-0.468170166015625	0.5384708575118423
140.0	480.0	0.4268646240234375	-0.299591064453125	0.5215057172676318
140.0	500.0	0.210205078125	-0.283111572265625	0.3526164165495582
140.0	520.0	-0.2089691162109375	-0.66546630859375	0.6975051966855677
140.0	540.0	-0.731964111328125	-0.7843017578125	1.072800404353088
140.0	560.0	-1.348236083984375	-0.704345703125	1.5211322781626104
140.0	580.0	-0.7096099853515625	0.23626708984375	0.7479093989607828
140.0	600.0	0.255035400390625	-0.24066162109375	0.3506580546912877
140.0	620.0	0.5286102294921875	-0.35516357421875	0.6368437321475502
140.0	640.0	0.666839599609375	-0.4146728515625	0.7852570441773615
140.0	660.0	1.03070068359375	-0.62353515625	1.2046327200604903
140.0	680.0	0.8664398193359375	-1.95343017578125	2.1369621925021645
140.0	700.0	0.468719482421875	-1.4927978515625	1.5646543959710228
140.0	720.0	0.2455902099609375	-1.430908203125	1.4518308568834986
140.0	740.0	-0.0527191162109375	-2.1202392578125	2.120894579082931
140.0	760.0	-0.16021728515625	-1.90533447265625	1.9120588461538284
140.0	780.0	-0.3648529052734375	-1.905517578125	1.9401326972735224
140.0	800.0	-0.5420684814453125	-1.913330078125	1.9886352673213472
160.0	0.0	0.3788604736328125	-0.14820337295532227	0.4068162954413372
160.0	20.0	0.128509521484375	-0.17434120178222656	0.21658613009843009
160.0	40.0	-0.02593994140625	-0.15538406372070312	0.15753440201593813
160.0	60.0	0.224029541015625	-0.5360832214355469	0.5810115795338207
160.0	80.0	0.2606353759765625	-0.6672134399414062	0.7163131812614428
160.0	100.0	0.357879638671875	-0.577667236328125	0.6795419572792291
160.0	120.0	0.250152587890625	-0.19275665283203125	0.3158028569208725
160.0	140.0	-0.15350341796875	0.3594512939453125	0.3908561526278539
160.0	160.0	-0.0536346435546875	0.7321929931640625	0.734154789011001
160.0	180.0	1.3276519775390625	1.342254638671875	1.887937310532198
160.0	200.0	2.7831573486328125	1.684661865234375	3.2533137609864484
160.0	220.0	3.859375	1.86798095703125	4.287671657958009
160.0	240.0	2.4254150390625	1.4130401611328125	2.807012755347719
160.0	260.0	0.4452056884765625	0.03021240234375	0.44622964301721446
160.0	280.0	-0.4395904541015625	-0.767822265625	0.8847546546510654
160.0	300.0	-0.768280029296875	-1.018524169921875	1.2757921806201242
160.0	320.0	-1.063995361328125	-1.43426513671875	1.785833870026723
160.0	340.0	-1.2857818603515625	-1.66168212890625	2.101052709937457
160.0	360.0	-1.03668212890625	-1.4293212890625	1.7656922675712439
160.0	380.0	0.558441162109375	-1.6463623046875	1.7384951451856303
160.0	400.0	0.1554412841796875	-1.1719970703125	1.1822601768005694
160.0	420.0	-0.0037078857421875	-1.025177001953125	1.0251837073179981
160.0	440.0	0.2834930419921875	-1.118621826171875	1.1539857429128337
160.0	460.0	0.299072265625	-0.54364013671875	0.6204746717777058
160.0	480.0	0.144561767578125	-0.57476806640625	0.5926689082495312
160.0	500.0	-0.01776123046875	-0.948516845703125	0.9486831230133537
160.0	520.0	-0.3637542724609375	-1.28973388671875	1.3400487563086052
160.0	540.0	-1.0291595458984375	-1.40045166015625	1.7379396489372911
160.0	560.0	-1.59906005859375	-1.21630859375	2.0090793080961116
160.0	580.0	-1.0697174072265625	0.24810791015625	1.098113321295039
160.0	600.0	-0.17333984375	-0.501953125	0.5310401502038617
160.0	620.0	0.2332763671875	-0.768310546875	0.8029439332403968
160.0	640.0	0.3583526611328125	-0.82110595703125	0.8958971048134787
160.0	660.0	0.4653472900390625	-0.98370361328125	1.088219141133479
160.0	680.0	0.1524505615234375	-2.8099365234375	2.814069018246858
160.0	700.0	-0.106781005859375	-2.0006103515625	2.0034580010550185
160.0	720.0	-0.0942840576171875	-1.73248291015625	1.7350465462068245
160.0	740.0	-0.0074615478515625	-1.93377685546875	1.933791250741131
160.0	760.0	0.1722869873046875	-1.65386962890625	1.6628191589625803
160.0	780.0	0.067535400390625	-1.63873291015625	1.6401239529788882
160.0	800.0	-0.0253143310546875	-1.63055419921875	1.6307506896968174
180.0	0.0	0.534820556640625	-0.7962307929992676	0.9591749076814043
180.0	20.0	-0.034210205078125	-0.43343162536621094	0.4347796131364519
180.0	40.0	-0.0339202880859375	-0.5247344970703125	0.5258297047138615
180.0	60.0	0.02838134765625	-0.7241630554199219	0.7247190019103278
180.0	80.0	-0.23492431640625	-0.5778427124023438	0.6237721015847387
180.0	100.0	-0.0194091796875	-0.6977691650390625	0.6980390561676704
180.0	120.0	-0.2980499267578125	-0.35272216796875	0.4617864080036489
180.0	140.0	-0.5644989013671875	0.2144775390625	0.6038705361309391
180.0	160.0	0.5078887939453125	0.8107757568359375	0.9567174895903761
180.0	180.0	1.5602264404296875	1.299285888671875	2.0303818276171004
180.0	200.0	2.2705841064453125	1.76348876953125	2.8749686649953077
180.0	220.0	2.7395172119140625	1.8982086181640625	3.33288921394722
180.0	240.0	1.87457275390625	1.5207366943359375	2.413848193898584
180.0	260.0	0.1653594970703125	0.01519775390625	0.16605642111987606
180.0	280.0	-0.7386474609375	-0.960052490234375	1.2113219454606774
180.0	300.0	-0.9671478271484375	-1.1771240234375	1.5234815017293883
180.0	320.0	-1.1712646484375	-1.479248046875	1.8868056764974295
180.0	340.0	-1.2826385498046875	-1.677825927734375	2.1119331176016884
180.0	360.0	-0.9788818359375	-1.445587158203125	1.7458327184155296
180.0	380.0	-0.3593292236328125	-1.6483154296875	1.6870273402356133
180.0	400.0	-0.735809326171875	-1.36199951171875	1.548049751914848
180.0	420.0	-1.0372772216796875	-1.140472412109375	1.5416294487969888
180.0	440.0	-1.187896728515625	-1.167327880859375	1.6654588013666876
180.0	460.0	-1.3661651611328125	-0.59808349609375	1.4913454045903538
180.0	480.0	-1.3141632080078125	-0.86248779296875	1.5719128889036729
180.0	500.0	-1.4463043212890625	-1.21697998046875	1.890194821345444
180.0	520.0	-1.39324951171875	-1.3037109375	1.9080897280950035
180.0	540.0	-1.46502685546875	-1.4464111328125	2.0587396271429257
180.0	560.0	-1.30792236328125	-1.67864990234375	2.128033459090785
180.0	580.0	-1.70074462890625	-0.4219970703125	1.7523167008579787
180.0	600.0	-1.175018310546875	-0.700439453125	1.367948631204579
180.0	620.0	-0.8209686279296875	-0.99151611328125	1.287281511923911
180.0	640.0	-0.8040771484375	-1.0203857421875	1.299125522610851
180.0	660.0	-0.6885833740234375	-1.096923828125	1.2951405127204947
180.0	680.0	-1.0568695068359375	-2.9500732421875	3.1336728113749057
180.0	700.0	-0.7761077880859375	-2.21575927734375	2.3477505135474988
180.0	720.0	-0.182830810546875	-2.03375244140625	2.041953990228749
180.0	740.0	-0.0550689697265625	-1.82373046875	1.824561704649596
180.0	760.0	0.1366729736328125	-1.4703369140625	1.4766753680401359
180.0	780.0	0.0510711669921875	-1.45050048828125	1.4513993008824582
180.0	800.0	-0.0670318603515625	-1.431884765625	1.433452912491775
200.0	0.0	-0.125701904296875	-0.6907958984375	0.7021395459892097
200.0	20.0	-0.3193817138671875	-0.5622081756591797	0.6465931579677944
200.0	40.0	-0.427032470703125	-0.6103286743164062	0.7448877913670201
200.0	60.0	-0.5309295654296875	-0.6316719055175781	0.8251639835011978
200.0	80.0	-0.816864013671875	-0.4373016357421875	0.9265525011864778
200.0	100.0	-0.69244384765625	-0.7960968017578125	1.0551059662071909
200.0	120.0	-1.729827880859375	-0.3907623291015625	1.7734146991731274
200.0	140.0	-0.1611785888671875	0.297149658203125	0.3380480097256185
200.0	160.0	0.7431640625	0.770172119140625	1.070260677075013
200.0	180.0	1.30230712890625	1.1351470947265625	1.727588719767004
200.0	200.0	1.5830230712890625	1.5778656005859375	2.23508878967836
200.0	220.0	1.4620208740234375	1.658905029296875	2.2112148091731663
200.0	240.0	0.8207550048828125	1.3997955322265625	1.62267258252601
200.0	260.0	-0.169281005859375	0.0224609375	0.1707646118437326
200.0	280.0	-1.2402191162109375	-1.08563232421875	1.6482539244921106
200.0	300.0	-1.26812744140625	-1.262298583984375	1.7892861489366423
200.0	320.0	-1.3435211181640625	-1.497772216796875	2.012056313417057
200.0	340.0	-1.3277435302734375	-1.6612548828125	2.1266571580420157
200.0	360.0	-1.07159423828125	-1.519073486328125	1.859004698321835
200.0	380.0	-0.71044921875	-1.80596923828125	1.9406862142140968
200.0	400.0	-1.206878662109375	-1.4505615234375	1.8869776994793117
200.0	420.0	-2.080657958984375	-0.974578857421875	2.297594718748011
200.0	440.0	-1.925506591796875	-0.884124755859375	2.118785552852534
200.0	460.0	-1.8806304931640625	-0.533294677734375	1.9547824086374206
200.0	480.0	-1.665191650390625	-1.114593505859375	2.003791884361883
200.0	500.0	-1.542510986328125	-1.468994140625	2.130090122068441
200.0	520.0	-1.5599365234375	-1.51605224609375	2.1752738609288205
200.0	540.0	-1.735260009765625	-1.672607421875	2.410133375812038
200.0	560.0	-1.6250152587890625	-1.780517578125	2.4105844596921715
200.0	580.0	-1.5680084228515625	-0.73577880859375	1.7320568320090084
200.0	600.0	-0.87481689453125	-0.90045166015625	1.2554352995019087
200.0	620.0	-0.6048736572265625	-1.19964599609375	1.3435113163462384
200.0	640.0	-0.58734130859375	-1.23980712890625	1.3718934104613876
200.0	660.0	-0.4343719482421875	-1.31982421875	1.3894657094792808
200.0	680.0	-0.7660369873046875	-2.85302734375	2.954078145564877
200.0	700.0	-0.5613861083984375	-2.42572021484375	2.4898339148233064
200.0	720.0	-0.405487060546875	-2.15789794921875	2.1956646637210864
200.0	740.0	-0.44287109375	-1.93035888671875	1.9805100952061248
200.0	760.0	-0.240142822265625	-1.377197265625	1.397977425973208
200.0	780.0	-0.2788543701171875	-1.3360595703125	1.36484978483241
200.0	800.0	-0.4289703369140625	-1.308349609375	1.3768784442730881
220.0	0.0	-0.7144775390625	-0.5080118179321289	0.8766722084014713
220.0	20.0	-0.9099884033203125	-0.4856529235839844	1.0314735364337386
220.0	40.0	-1.0795440673828125	-0.52783203125	1.2016746841949062
220.0	60.0	-1.283966064453125	-0.4870948791503906	1.3732553571575026
220.0	80.0	-1.6450958251953125	-0.4210205078125	1.6981161744927058
220.0	100.0	-2.1670379638671875	-0.666107177734375	2.2671021832001528
220.0	120.0	-2.0580596923828125	-0.2226409912109375	2.0700673197696315
220.0	140.0	-0.182403564453125	0.2633514404296875	0.32035143436794
220.0	160.0	0.578369140625	0.5885772705078125	0.8251872915803585
220.0	180.0	0.8344879150390625	0.9241790771484375	1.2451815317395207
220.0	200.0	0.873565673828125	1.3513946533203125	1.609156454641224
220.0	220.0	0.640472412109375	1.362579345703125	1.505598679598902
220.0	240.0	-0.011138916015625	1.097198486328125	1.0972550268058614
220.0	260.0	-0.5362701416015625	0.080902099609375	0.542338284186692
220.0	280.0	-1.4416656494140625	-1.158599853515625	1.8495279033490948
220.0	300.0	-1.5189056396484375	-1.374420166015625	2.0484396830041756
220.0	320.0	-1.69268798828125	-1.6640625	2.373667337597641
220.0	340.0	-1.6640777587890625	-1.7977294921875	2.4496910242675822
220.0	360.0	-1.64727783203125	-1.7001953125	2.367316699672553
220.0	380.0	-1.6745758056640625	-2.05279541015625	2.649183482674239
220.0	400.0	-1.986602783203125	-1.727752685546875	2.6328159754614147
220.0	420.0	-2.2394561767578125	-1.2159423828125	2.5482699711644483
220.0	440.0	-2.0277252197265625	-0.934844970703125	2.2328467672377483
220.0	460.0	-1.903045654296875	-0.797882080078125	2.0635403015323
220.0	480.0	-1.7582244873046875	-1.242950439453125	2.153202067316151
220.0	500.0	-1.7166900634765625	-1.46807861328125	2.2588226111877314
220.0	520.0	-1.737030029296875	-1.4681396484375	2.2743586678431544
220.0	540.0	-1.9255218505859375	-1.61492919921875	2.513091863735428
220.0	560.0	-1.77642822265625	-1.6220703125	2.4055787929193864
220.0	580.0	-0.7200469970703125	-0.61822509765625	0.9490363266819951
220.0	600.0	-0.4695587158203125	-1.32421875	1.4050055820011476
220.0	620.0	-0.585113525390625	-1.622802734375	1.7250642168597732
220.0	640.0	-0.63775634765625	-1.67462158203125	1.7919516182030937
220.0	660.0	-0.8314208984375	-1.7889404296875	1.972705900870456
220.0	680.0	-0.7492218017578125	-2.7950439453125	2.89371801744007
220.0	700.0	-0.5597076416015625	-2.571044921875	2.6312629352397314
220.0	720.0	-0.6238250732421875	-2.34619140625	2.427709174667957
220.0	740.0	-0.6782073974609375	-2.29437255859375	2.392511381707257
220.0	760.0	-0.982635498046875	-1.9530029296875	2.1862737626815605
220.0	780.0	-0.98028564453125	-1.89202880859375	2.1308995653063363
220.0	800.0	-1.08197021484375	-1.75115966796875	2.058450807896427
240.0	0.0	-1.39251708984375	-0.2787466049194336	1.4201420757308112
240.0	20.0	-1.53857421875	-0.3371868133544922	1.5750890684981373
240.0	40.0	-1.681732177734375	-0.3959083557128906	1.7277055720667478
240.0	60.0	-1.9669036865234375	-0.3892364501953125	2.005047412461894
240.0	80.0	-2.342437744140625	-0.4923858642578125	2.3936287148376905
240.0	100.0	-2.9053955078125	-0.5027923583984375	2.948579863676905
240.0	120.0	-1.9370880126953125	-0.158203125	1.9435375472801242
240.0	140.0	-0.506103515625	0.2021331787109375	0.5449757705290873
240.0	160.0	0.1452484130859375	0.416595458984375	0.4411902967545696
240.0	180.0	0.346649169921875	0.7620697021484375	0.8372071893743706
240.0	200.0	0.2244415283203125	1.0225982666015625	1.0469389736232375
240.0	220.0	-0.3197784423828125	1.1847381591796875	1.2271359981800112
240.0	240.0	-1.0068206787109375	0.8026275634765625	1.2875942236326925
240.0	260.0	-1.2764892578125	0.02764892578125	1.2767886623899682
240.0	280.0	-1.3620758056640625	-0.73046875	1.5455856802849746
240.0	300.0	-1.4908294677734375	-1.18548583984375	1.9047176112095126
240.0	320.0	-1.826141357421875	-1.508514404296875	2.3686299764331626
240.0	340.0	-2.003021240234375	-1.697601318359375	2.6256321762435695
240.0	360.0	-2.277008056640625	-1.779144287109375	2.889657433738512
240.0	380.0	-2.6253662109375	-2.34820556640625	3.5223028154367455
240.0	400.0	-2.7462921142578125	-2.20831298828125	3.5240270474339876
240.0	420.0	-2.4192352294921875	-1.802154541015625	3.0166968832349323
240.0	440.0	-2.1877288818359375	-1.5968017578125	2.7084928492008635
240.0	460.0	-2.0565948486328125	-1.442718505859375	2.512174169633174
240.0	480.0	-2.006103515625	-1.442230224609375	2.4707244557375865
240.0	500.0	-1.969268798828125	-1.576690673828125	2.5226916345392976
240.0	520.0	-1.923065185546875	-1.39093017578125	2.3733660614749876
240.0	540.0	-1.9981536865234375	-1.46746826171875	2.4791291321992595
240.0	560.0	-1.579376220703125	-1.30462646484375	2.048531049140624
240.0	580.0	-0.5832366943359375	-0.862060546875	1.0408234375235483
240.0	600.0	-0.853118896484375	-1.71124267578125	1.9121096587156527
240.0	620.0	-1.128875732421875	-1.949951171875	2.253146686735622
240.0	640.0	-1.2283935546875	-2.02227783203125	2.3661272905578863
240.0	660.0	-1.2795867919921875	-2.09149169921875	2.451872730412774
240.0	680.0	-0.6921234130859375	-2.550537109375	2.642777774471533
240.0	700.0	-0.5771942138671875	-2.69927978515625	2.760301526839945
240.0	720.0	-0.6997528076171875	-2.45556640625	2.5533233965308186
240.0	740.0	-0.8517608642578125	-2.48663330078125	2.6284675654143936
240.0	760.0	-1.18896484375	-2.447265625	2.720798860441562
240.0	780.0	-1.2747039794921875	-2.26446533203125	2.5985906709800637
240.0	800.0	-1.259674072265625	-2.20916748046875	2.5430689579912906
260.0	0.0	-1.6915283203125	-0.2794315814971924	1.7144532852070509
260.0	20.0	-1.725860595703125	-0.4112358093261719	1.7741785949201667
260.0	40.0	-1.895294189453125	-0.4499053955078125	1.9479617371708868
260.0	60.0	-1.97491455078125	-0.553955078125	2.0511347375216435
260.0	80.0	-2.41925048828125	-0.5130615234375	2.473055812528515
260.0	100.0	-2.5323486328125	-0.3356475830078125	2.5544958207220314
260.0	120.0	-1.570037841796875	-0.14730072021484375	1.5769325688976052
260.0	140.0	-0.84381103515625	0.0396881103515625	0.8447438719249403
260.0	160.0	-0.3558349609375	0.1800689697265625	0.3988023987939113
260.0	180.0	-0.03082275390625	0.60650634765625	0.6072890513632608
260.0	200.0	-0.13800048828125	0.8560333251953125	0.8670854563483389
260.0	220.0	-0.593353271484375	0.974822998046875	1.1412046189453966
260.0	240.0	-1.09173583984375	0.5648651123046875	1.229211023013675
260.0	260.0	-1.62060546875	-0.0703125	1.6221300604448021
260.0	280.0	-2.000244140625	-0.6475830078125	2.1024605523319884
260.0	300.0	-1.998779296875	-1.073333740234375	2.268736211096749
260.0	320.0	-2.32965087890625	-1.356414794921875	2.6957622880127277
260.0	340.0	-2.3780517578125	-1.57989501953125	2.855030373844518
260.0	360.0	-2.50640869140625	-1.820068359375	3.09753666017931
260.0	380.0	-2.6473388671875	-2.20025634765625	3.442314784142092
260.0	400.0	-2.75372314453125	-2.2431640625	3.551728616887639
260.0	420.0	-2.73126220703125	-2.3089599609375	3.576463245270349
260.0	440.0	-2.80267333984375	-2.253570556640625	3.5963256392641165
260.0	460.0	-2.9305419921875	-2.158050537109375	3.639403589696029
260.0	480.0	-2.96185302734375	-1.96856689453125	3.55637863195551
260.0	500.0	-2.87823486328125	-1.963226318359375	3.484034084980591
260.0	520.0	-2.25048828125	-1.39752197265625	2.6491064848549586
260.0	540.0	-2.156646728515625	-1.47857666015625	2.6148258166799483
260.0	560.0	-2.1220703125	-1.44049072265625	2.5647993943489173
260.0	580.0	-0.73431396484375	-1.1065673828125	1.3280468258570757
260.0	600.0	-0.879791259765625	-1.68572998046875	1.901504201365634
260.0	620.0	-1.20458984375	-1.92047119140625	2.2669905797525916
260.0	640.0	-1.409027099609375	-2.02459716796875	2.466647737310841
260.0	660.0	-1.493255615234375	-2.0372314453125	2.5258907922155007
260.0	680.0	-1.225860595703125	-2.3740234375	2.671838595779494
260.0	700.0	-0.994537353515625	-2.74017333984375	2.9150736662952985
260.0	720.0	-1.0013427734375	-2.51165771484375	2.7039067710351317
260.0	740.0	-1.133544921875	-2.6124267578125	2.8477530888128855
260.0	760.0	-1.3634033203125	-2.66900634765625	2.99707582447767
260.0	780.0	-1.57745361328125	-2.3167724609375	2.8028190340820207
260.0	800.0	-1.741455078125	-2.28643798828125	2.874102375243958
280.0	0.0	-1.660125732421875	-0.24634122848510742	1.6783031455314676
280.0	20.0	-1.767791748046875	-0.3568229675292969	1.8034440092830828
280.0	40.0	-1.963714599609375	-0.3686332702636719	1.998015394501328
280.0	60.0	-1.955108642578125	-0.5247459411621094	2.0243043513883445
280.0	80.0	-2.5830078125	-0.3933258056640625	2.612782912688561
280.0	100.0	-2.129638671875	-0.178558349609375	2.1371111241488445
280.0	120.0	-1.64251708984375	-0.11719512939453125	1.6466927730401268
280.0	140.0	-1.35943603515625	-0.0587005615234375	1.3607027925320474
280.0	160.0	-0.965606689453125	0.019500732421875	0.9658035811082983
280.0	180.0	-0.633819580078125	0.1761627197265625	0.6578453951437755
280.0	200.0	-0.509185791015625	0.45880126953125	0.6853968009085646
280.0	220.0	-0.525604248046875	0.478607177734375	0.7108619107420122
280.0	240.0	-0.7423095703125	0.0243072509765625	0.7427074394588801
280.0	260.0	-1.253326416015625	-0.414459228515625	1.320077102742237
280.0	280.0	-1.6298828125	-0.891265869140625	1.8576525057119546
280.0	300.0	-1.87738037109375	-1.08709716796875	2.1694094381591005
280.0	320.0	-2.080230712890625	-1.258758544921875	2.4314261027773956
280.0	340.0	-2.127105712890625	-1.45111083984375	2.5749371610437346
280.0	360.0	-2.202178955078125	-1.737548828125	2.8051146287286626
280.0	380.0	-2.324554443359375	-2.016357421875	3.077214749232203
280.0	400.0	-2.520111083984375	-2.15673828125	3.3169986266849896
280.0	420.0	-2.74285888671875	-2.29327392578125	3.575245470050996
280.0	440.0	-2.986663818359375	-2.259307861328125	3.744947633299572
280.0	460.0	-3.175201416015625	-2.17236328125	3.847215390121912
280.0	480.0	-3.254638671875	-2.156219482421875	3.9040946890207366
280.0	500.0	-2.984405517578125	-2.129425048828125	3.666214305237409
280.0	520.0	-2.6173095703125	-2.07720947265625	3.341423136949623
280.0	540.0	-2.49566650390625	-2.24200439453125	3.3548375525227865
280.0	560.0	-2.547149658203125	-2.2581787109375	3.404018576890503
280.0	580.0	-0.794952392578125	-1.45770263671875	1.6603753441804903
280.0	600.0	-1.227020263671875	-1.57537841796875	1.996846485652595
280.0	620.0	-1.685546875	-1.8704833984375	2.5178912628730745
280.0	640.0	-1.879119873046875	-1.992919921875	2.7391278378867168
280.0	660.0	-1.884429931640625	-1.9593505859375	2.7184795172810694
280.0	680.0	-1.5723876953125	-2.276611328125	2.7668325218048944
280.0	700.0	-1.3636474609375	-2.81439208984375	3.1273530713842277
280.0	720.0	-1.415863037109375	-2.4837646484375	2.858977958760865
280.0	740.0	-1.469512939453125	-2.6175537109375	3.001842052617499
280.0	760.0	-1.579681396484375	-2.6297607421875	3.067741005291903
280.0	780.0	-1.62310791015625	-2.15869140625	2.7008198524576557
280.0	800.0	-1.474761962890625	-2.13372802734375	2.593784521092926
300.0	0.0	-1.501220703125	-0.5781927108764648	1.608717007556579
300.0	20.0	-1.66131591796875	-0.6880893707275391	1.798176176408911
300.0	40.0	-1.965362548828125	-0.5165252685546875	2.0321044021879575
300.0	60.0	-2.049102783203125	-0.4695320129394531	2.1022089637583052
300.0	80.0	-2.4342041015625	-0.26415252685546875	2.4484946733672563
300.0	100.0	-1.8896484375	-0.0623931884765625	1.8906782188713296
300.0	120.0	-1.503753662109375	-0.09525299072265625	1.5067674699664069
300.0	140.0	-1.419342041015625	-0.1085968017578125	1.4234904617686857
300.0	160.0	-1.36041259765625	-0.0238189697265625	1.3606211005201487
300.0	180.0	-1.373504638671875	-0.0457916259765625	1.3742677561024035
300.0	200.0	-1.37799072265625	0.097930908203125	1.3814662118590462
300.0	220.0	-1.34246826171875	0.209686279296875	1.3587455131287571
300.0	240.0	-1.20086669921875	-0.2136993408203125	1.21973285499718
300.0	260.0	-0.985382080078125	-0.558349609375	1.1325776485646835
300.0	280.0	-0.78533935546875	-0.846099853515625	1.154401518262703
300.0	300.0	-0.88861083984375	-1.00848388671875	1.3441238687186428
300.0	320.0	-1.162994384765625	-1.124267578125	1.6175702538744423
300.0	340.0	-1.420074462890625	-1.2958984375	1.922489074213177
300.0	360.0	-1.74371337890625	-1.53350830078125	2.322107675440923
300.0	380.0	-2.01971435546875	-1.808685302734375	2.711196894733742
300.0	400.0	-2.334197998046875	-1.932586669921875	3.0304078159293613
300.0	420.0	-2.6185302734375	-2.09967041015625	3.3563844571494466
300.0	440.0	-2.85272216796875	-2.08935546875	3.536018953910719
300.0	460.0	-3.070831298828125	-2.00347900390625	3.6665969215275913
300.0	480.0	-3.1632080078125	-2.002410888671875	3.743732665103214
300.0	500.0	-2.6383056640625	-2.008697509765625	3.315949707514107
300.0	520.0	-2.175689697265625	-2.032958984375	2.9776749135758287
300.0	540.0	-2.114044189453125	-2.2132568359375	3.0606680082597317
300.0	560.0	-2.302276611328125	-2.22283935546875	3.2002331782683027
300.0	580.0	-1.767120361328125	-1.99176025390625	2.662672206724127
300.0	600.0	-2.122161865234375	-1.614501953125	2.666493491253913
300.0	620.0	-2.18829345703125	-1.85308837890625	2.867501489820567
300.0	640.0	-2.251983642578125	-1.9425048828125	2.974013373572796
300.0	660.0	-2.153900146484375	-1.89324951171875	2.8676958616019057
300.0	680.0	-1.756103515625	-2.186767578125	2.8046126289256352
300.0	700.0	-1.637969970703125	-2.7803955078125	3.2270024488353157
300.0	720.0	-1.6171875	-2.3917236328125	2.8871503850527205
300.0	740.0	-1.6815185546875	-2.49884033203125	3.0119275646576207
300.0	760.0	-1.73797607421875	-2.5205078125	3.0616205622889248
300.0	780.0	-1.8004150390625	-1.94635009765625	2.6513719119597154
300.0	800.0	-1.57281494140625	-2.09210205078125	2.6173723141337493
320.0	0.0	-1.367889404296875	-0.8440194129943848	1.607323922518123
320.0	20.0	-1.58251953125	-0.8666782379150391	1.8043002064133442
320.0	40.0	-1.984375	-0.4849433898925781	2.0427712138233947
320.0	60.0	-2.0186767578125	-0.2903900146484375	2.039456352349789
320.0	80.0	-2.0667724609375	-0.16771697998046875	2.073566345855232
320.0	100.0	-1.704498291015625	-0.01319122314453125	1.704549334118328
320.0	120.0	-1.601654052734375	-0.1016387939453125	1.6048757425654816
320.0	140.0	-1.578643798828125	-0.204315185546875	1.59181058503314
320.0	160.0	-1.667694091796875	-0.217071533203125	1.6817620623445395
320.0	180.0	-1.626861572265625	-0.31280517578125	1.6566609952884508
320.0	200.0	-1.4781494140625	-0.248870849609375	1.498953765157086
320.0	220.0	-1.32568359375	-0.127532958984375	1.331803906874141
320.0	240.0	-0.906005859375	-0.091583251953125	0.9106229237506279
320.0	260.0	-0.470306396484375	-0.41046142578125	0.6242328801244731
320.0	280.0	-0.01092529296875	-0.65777587890625	0.6578666041815336
320.0	300.0	0.0322265625	-0.80999755859375	0.8106383880981716
320.0	320.0	-0.125457763671875	-0.967071533203125	0.9751753692528288
320.0	340.0	-0.543426513671875	-1.1826171875	1.3014975174513315
320.0	360.0	-0.9947509765625	-1.52294921875	1.8190392596816822
320.0	380.0	-1.469573974609375	-1.774139404296875	2.3037400662245004
320.0	400.0	-2.071441650390625	-1.85345458984375	2.779597889549116
320.0	420.0	-2.339202880859375	-1.97607421875	3.06214621398607
320.0	440.0	-2.428619384765625	-1.9925537109375	3.14141089433238
320.0	460.0	-2.561981201171875	-1.961212158203125	3.2264687825301896
320.0	480.0	-2.50042724609375	-1.943695068359375	3.1670312489415906
320.0	500.0	-2.130706787109375	-1.77191162109375	2.7712059118010406
320.0	520.0	-2.13458251953125	-1.7919921875	2.787055530976987
320.0	540.0	-2.292388916015625	-1.88232421875	2.9661745408461875
320.0	560.0	-2.540374755859375	-1.9033203125	3.1742923797568925
320.0	580.0	-2.78533935546875	-1.96270751953125	3.407394331794837
320.0	600.0	-3.147918701171875	-1.65234375	3.555226014946404
320.0	620.0	-2.607666015625	-1.90313720703125	3.2282895281917123
320.0	640.0	-2.507415771484375	-1.98126220703125	3.195705522118539
320.0	660.0	-2.232391357421875	-1.90936279296875	2.9375563735638006
320.0	680.0	-1.8800048828125	-2.1658935546875	2.8680155595177124
320.0	700.0	-1.502685546875	-2.71075439453125	3.0993956249981225
320.0	720.0	-1.493408203125	-2.33148193359375	2.7687679693024285
320.0	740.0	-1.647796630859375	-2.38873291015625	2.9019439437616734
320.0	760.0	-1.62554931640625	-2.369384765625	2.873394290320189
320.0	780.0	-1.69232177734375	-1.82452392578125	2.488541852937204
320.0	800.0	-1.61962890625	-1.95697021484375	2.5402618399972403
340.0	0.0	-1.17315673828125	-1.3002080917358398	1.7512389369786339
340.0	20.0	-1.48638916015625	-1.0460739135742188	1.8175872380962859
340.0	40.0	-1.9207763671875	-0.3672218322753906	1.9555648101880196
340.0	60.0	-1.951080322265625	-0.08702850341796875	1.9530203235858317
340.0	80.0	-1.9898681640625	-0.0471343994140625	1.9904263266842077
340.0	100.0	-1.7557373046875	0.057769775390625	1.7566874594019308
340.0	120.0	-1.725860595703125	-0.07689666748046875	1.7275728329857318
340.0	140.0	-1.833038330078125	-0.2173614501953125	1.845880689418092
340.0	160.0	-1.91656494140625	-0.25177001953125	1.9330311216745344
340.0	180.0	-1.843414306640625	-0.3068389892578125	1.8687767312485706
340.0	200.0	-1.5726318359375	-0.244964599609375	1.5915962259524032
340.0	220.0	-1.292236328125	-0.168731689453125	1.3032057054631432
340.0	240.0	-0.77850341796875	0.1295166015625	0.7892034730469232
340.0	260.0	-0.34124755859375	-0.23992919921875	0.4171521507603017
340.0	280.0	0.2117919921875	-0.47314453125	0.5183836372866454
340.0	300.0	0.360260009765625	-0.714263916015625	0.7999751348375174
340.0	320.0	0.065277099609375	-0.90704345703125	0.909389318541082
340.0	340.0	-0.252044677734375	-1.2213134765625	1.2470497694989584
340.0	360.0	-0.68524169921875	-1.55010986328125	1.6948146726382844
340.0	380.0	-1.2005615234375	-1.77935791015625	2.146500068482223
340.0	400.0	-1.6500244140625	-1.864288330078125	2.4896087131651394
340.0	420.0	-2.083892822265625	-1.7286376953125	2.70754456590201
340.0	440.0	-2.14404296875	-1.6041259765625	2.677711784440011
340.0	460.0	-1.986175537109375	-1.609100341796875	2.5561880162035293
340.0	480.0	-1.87335205078125	-1.54315185546875	2.4270899355407005
340.0	500.0	-1.879058837890625	-1.585174560546875	2.4583816838847143
340.0	520.0	-1.942230224609375	-1.685302734375	2.5714788647542943
340.0	540.0	-2.31195068359375	-1.68426513671875	2.860395954083252
340.0	560.0	-2.678985595703125	-1.67047119140625	3.1571249299486146
340.0	580.0	-2.986663818359375	-1.66876220703125	3.421246566313631
340.0	600.0	-3.498626708984375	-1.53057861328125	3.8187772572189638
340.0	620.0	-2.81805419921875	-1.901611328125	3.399640438779924
340.0	640.0	-2.589752197265625	-1.98681640625	3.264085764097858
340.0	660.0	-2.26861572265625	-1.96270751953125	2.999806344467531
340.0	680.0	-1.66717529296875	-2.13958740234375	2.712435752189075
340.0	700.0	-1.351226806640625	-2.65203857421875	2.976427805630172
340.0	720.0	-1.339202880859375	-2.27691650390625	2.641555057511145
340.0	740.0	-1.440765380859375	-2.24029541015625	2.663593138497323
340.0	760.0	-1.473785400390625	-2.14849853515625	2.6053962005754725
340.0	780.0	-1.540679931640625	-1.7178955078125	2.3075657363383018
340.0	800.0	-1.44171142578125	-1.62158203125	2.1698064704717517
360.0	0.0	-1.029266357421875	-1.4561580419540405	1.783195299923124
360.0	20.0	-1.481903076171875	-0.8328380584716797	1.699898808402001
360.0	40.0	-1.86920166015625	-0.227081298828125	1.8829447051382973
360.0	60.0	-1.81732177734375	-0.012958526611328125	1.817367977548791
360.0	80.0	-1.917022705078125	0.03649139404296875	1.9173699887148152
360.0	100.0	-1.956329345703125	0.03948974609375	1.9567278678717095
360.0	120.0	-2.00543212890625	-0.06766510009765625	2.0065733451385923
360.0	140.0	-2.14532470703125	-0.171844482421875	2.1521962328601822
360.0	160.0	-2.182861328125	-0.2165374755859375	2.193575176773472
360.0	180.0	-2.096893310546875	-0.210296630859375	2.1074122114021825
360.0	200.0	-1.735870361328125	-0.195465087890625	1.7468407231117338
360.0	220.0	-1.35693359375	-0.124603271484375	1.3626425624909486
360.0	240.0	-0.82147216796875	0.3666839599609375	0.8995963812954745
360.0	260.0	-0.31378173828125	-0.117828369140625	0.33517533300220986
360.0	280.0	-0.105377197265625	-0.725189208984375	0.7328053919909037
360.0	300.0	0.18499755859375	-1.227081298828125	1.240948270726611
360.0	320.0	0.0301513671875	-1.47308349609375	1.4733920358842247
360.0	340.0	-0.17388916015625	-1.70001220703125	1.7088823669507236
360.0	360.0	-0.27783203125	-1.778076171875	1.7996514969788333
360.0	380.0	-0.549041748046875	-1.7352294921875	1.8200187448638152
360.0	400.0	-0.8885498046875	-1.7528076171875	1.965160374697372
360.0	420.0	-1.41046142578125	-1.260528564453125	1.8916484069242712
360.0	440.0	-1.7291259765625	-0.88775634765625	1.943704703813618
360.0	460.0	-1.8035888671875	-0.925811767578125	2.027328348055347
360.0	480.0	-1.903289794921875	-0.886505126953125	2.0996198188167137
360.0	500.0	-1.97406005859375	-1.2467041015625	2.3347771267913173
360.0	520.0	-1.9627685546875	-1.45648193359375	2.444135843637797
360.0	540.0	-2.221282958984375	-1.47979736328125	2.669063172772147
360.0	560.0	-2.46270751953125	-1.473388671875	2.8698087924398967
360.0	580.0	-2.55804443359375	-1.49169921875	2.961208855089308
360.0	600.0	-2.962493896484375	-1.2593994140625	3.219077037109883
360.0	620.0	-2.704254150390625	-1.903076171875	3.3067641926607534
360.0	640.0	-2.447784423828125	-1.99176025390625	3.1557499100176294
360.0	660.0	-2.347930908203125	-2.0279541015625	3.1024792324429376
360.0	680.0	-1.634246826171875	-2.17828369140625	2.723175082344006
360.0	700.0	-1.211395263671875	-2.5679931640625	2.8393779909547763
360.0	720.0	-1.1236572265625	-2.212646484375	2.481614399463216
360.0	740.0	-1.161712646484375	-2.10894775390625	2.4077451903612945
360.0	760.0	-0.80084228515625	-1.2637939453125	1.4961696100051018
360.0	780.0	-1.10809326171875	-0.72149658203125	1.3222813598282608
360.0	800.0	-1.30743408203125	-0.44171142578125	1.3800336454313722
380.0	0.0	-2.822174072265625	-1.2205073833465576	3.0747853204690245
380.0	20.0	-2.916656494140625	-0.6640281677246094	2.9912904426592184
380.0	40.0	-2.888763427734375	-0.15785598754882812	2.8930732196438913
380.0	60.0	-2.1568603515625	0.07655715942382812	2.158218611448191
380.0	80.0	-1.90582275390625	0.14571380615234375	1.911385069160635
380.0	100.0	-2.0380859375	0.1089019775390625	2.0409933682761374
380.0	120.0	-2.14935302734375	0.02481842041015625	2.149496310800137
380.0	140.0	-2.24749755859375	-0.0788116455078125	2.2488789543575964
380.0	160.0	-2.316650390625	-0.1185302734375	2.319680680202371
380.0	180.0	-2.299346923828125	-0.1024627685546875	2.3016287483123232
380.0	200.0	-1.94281005859375	-0.098602294921875	1.9453106015073558
380.0	220.0	-1.5975341796875	-0.0059661865234375	1.5975453203748073
380.0	240.0	-1.02178955078125	0.313995361328125	1.0689466651902368
380.0	260.0	-0.63787841796875	-0.53326416015625	0.8314201949781266
380.0	280.0	-0.752471923828125	-1.114044189453125	1.3443617266955608
380.0	300.0	-0.69183349609375	-1.231781005859375	1.412769631862617
380.0	320.0	-0.894683837890625	-1.4468994140625	1.7011693284905838
380.0	340.0	-1.11572265625	-1.603546142578125	1.9535089651820747
380.0	360.0	-1.0362548828125	-1.519561767578125	1.8392640233631232
380.0	380.0	-0.96728515625	-1.624267578125	1.8904723586579202
380.0	400.0	-1.08685302734375	-1.61138916015625	1.943662658105912
380.0	420.0	-1.30035400390625	-1.0609130859375	1.678230351110492
380.0	440.0	-1.60968017578125	-0.827239990234375	1.809805588936592
380.0	460.0	-1.789764404296875	-0.79644775390625	1.9589756628377133
380.0	480.0	-1.971405029296875	-0.747955322265625	2.1085243545291306
380.0	500.0	-1.9796142578125	-0.913116455078125	2.1800583180889856
380.0	520.0	-1.871490478515625	-1.2813720703125	2.2681249951780846
380.0	540.0	-1.903778076171875	-1.36212158203125	2.3408857655913073
380.0	560.0	-2.00750732421875	-1.333984375	2.4103111769097505
380.0	580.0	-2.07568359375	-1.33770751953125	2.469397454678644
380.0	600.0	-2.23992919921875	-1.15313720703125	2.5193269410206733
380.0	620.0	-2.3863525390625	-1.79669189453125	2.9871023090219615
380.0	640.0	-2.27325439453125	-1.9267578125	2.9799465113128165
380.0	660.0	-2.320220947265625	-2.00250244140625	3.06487214610466
380.0	680.0	-1.6551513671875	-2.13916015625	2.704724056607286
380.0	700.0	-0.991058349609375	-2.50152587890625	2.6906929172925222
380.0	720.0	-0.873260498046875	-2.14495849609375	2.3159082122169345
380.0	740.0	-0.38739013671875	-1.6944580078125	1.7381769352591463
380.0	760.0	-0.181304931640625	-0.5435791015625	0.573018078155224
380.0	780.0	-1.026275634765625	-0.133544921875	1.0349279804277138
380.0	800.0	-1.544708251953125	0.079345703125	1.5467447508417411
400.0	0.0	-2.882049560546875	-0.8268990516662598	2.99832815267025
400.0	20.0	-2.2525634765625	-0.3721199035644531	2.2830933924332037
400.0	40.0	-2.11639404296875	-0.06368255615234375	2.117351934155422
400.0	60.0	-1.657196044921875	0.20968246459960938	1.6704087725060808
400.0	80.0	-1.70819091796875	0.262359619140625	1.728221276916395
400.0	100.0	-1.939208984375	0.2015838623046875	1.949658313300665
400.0	120.0	-2.110260009765625	0.129608154296875	2.114236406477823
400.0	140.0	-2.232635498046875	0.0210113525390625	2.2327343648706934
400.0	160.0	-2.29241943359375	-0.0116119384765625	2.2924488427516705
400.0	180.0	-2.329833984375	0.0155487060546875	2.3298858678074046
400.0	200.0	-2.162506103515625	0.0276947021484375	2.162683435981656
400.0	220.0	-1.84979248046875	0.1244964599609375	1.8539772353892419
400.0	240.0	-1.4561767578125	0.1577301025390625	1.4646943487432138
400.0	260.0	-0.608062744140625	-1.772308349609375	1.8737174778783843
400.0	280.0	-0.7666015625	-2.0771484375	2.2140965622655515
400.0	300.0	-1.314788818359375	-1.569000244140625	2.047054323411126
400.0	320.0	-1.628814697265625	-1.65606689453125	2.322841982828554
400.0	340.0	-1.857879638671875	-1.457794189453125	2.361542006951143
400.0	360.0	-1.653472900390625	-1.2142333984375	2.0514227692524196
400.0	380.0	-1.209869384765625	-1.324737548828125	1.7940773398792764
400.0	400.0	-1.118408203125	-1.357177734375	1.7586268255376265
400.0	420.0	-1.263397216796875	-0.84466552734375	1.5197474726062172
400.0	440.0	-1.61590576171875	-0.760589599609375	1.7859585576910242
400.0	460.0	-1.770599365234375	-0.7261962890625	1.9137353950890175
400.0	480.0	-2.0018310546875	-0.67694091796875	2.1131910888349976
400.0	500.0	-2.098175048828125	-0.913726806640625	2.288500647301324
400.0	520.0	-1.941986083984375	-1.22174072265625	2.294332221755512
400.0	540.0	-1.8328857421875	-1.306884765625	2.251092609053864
400.0	560.0	-1.66302490234375	-1.26763916015625	2.091066920540106
400.0	580.0	-1.37506103515625	-1.14935302734375	1.792151006993892
400.0	600.0	-1.09442138671875	-0.98760986328125	1.4741544741843715
400.0	620.0	-1.368988037109375	-1.66668701171875	2.1568434900985642
400.0	640.0	-1.39984130859375	-1.81427001953125	2.291534724374777
400.0	660.0	-1.8272705078125	-1.95892333984375	2.6788613551481055
400.0	680.0	-1.62469482421875	-2.105224609375	2.6592487525166417
400.0	700.0	-1.324920654296875	-2.63983154296875	2.9536630334950584
400.0	720.0	-1.093017578125	-2.13702392578125	2.400324704170614
400.0	740.0	0.124908447265625	-1.278076171875	1.2841654182047435
400.0	760.0	-0.73626708984375	0.17242431640625	0.7561873924333486
400.0	780.0	-1.669219970703125	0.44287109375	1.726971371005745
400.0	800.0	-2.2103271484375	0.58209228515625	2.285689727753589
420.0	0.0	-0.40386962890625	-0.5960292816162109	0.7199733201284674
420.0	20.0	-0.59735107421875	-0.15486717224121094	0.6170997868321488
420.0	40.0	-0.818511962890625	0.054859161376953125	0.8203483168642735
420.0	60.0	-1.1142578125	0.37847137451171875	1.1767799514106598
420.0	80.0	-1.47900390625	0.39405059814453125	1.5305974090533478
420.0	100.0	-1.849700927734375	0.3158111572265625	1.8764674814902038
420.0	120.0	-2.0765380859375	0.2389678955078125	2.090243066591158
420.0	140.0	-2.15716552734375	0.1379241943359375	2.1615703078418376
420.0	160.0	-2.24383544921875	0.09747314453125	2.2459515883196413
420.0	180.0	-2.250946044921875	0.1206817626953125	2.2541788271999805
420.0	200.0	-2.311798095703125	0.1184539794921875	2.314830831951685
420.0	220.0	-2.331268310546875	0.2626190185546875	2.346013786120343
420.0	240.0	-1.998138427734375	0.0283660888671875	1.9983397637505043
420.0	260.0	-0.767669677734375	-1.876312255859375	2.027280053569535
420.0	280.0	-1.041961669921875	-2.07135009765625	2.3186580922263937
420.0	300.0	-1.54522705078125	-1.733001708984375	2.3218573517356496
420.0	320.0	-1.739349365234375	-1.674041748046875	2.4140737330382143
420.0	340.0	-2.09161376953125	-1.2105712890625	2.4166776795417233
420.0	360.0	-1.949127197265625	-1.02496337890625	2.202191353906256
420.0	380.0	-1.119964599609375	-0.907012939453125	1.4411777047656495
420.0	400.0	-1.172027587890625	-0.8953857421875	1.474911622467386
420.0	420.0	-1.138702392578125	-0.63421630859375	1.3034084029763768
420.0	440.0	-1.44732666015625	-0.654205322265625	1.5883132766805532
420.0	460.0	-1.8765869140625	-0.683502197265625	1.997186445902724
420.0	480.0	-2.2431640625	-0.65966796875	2.338150303185459
420.0	500.0	-2.33795166015625	-0.748992919921875	2.454996610857225
420.0	520.0	-1.940216064453125	-1.10015869140625	2.2304231712925433
420.0	540.0	-1.250885009765625	-1.2330322265625	1.756440087050516
420.0	560.0	-0.64752197265625	-1.1324462890625	1.304499636904537
420.0	580.0	-0.21978759765625	-0.94287109375	0.9681490006774922
420.0	600.0	-0.275665283203125	-0.91033935546875	0.9511619685830159
420.0	620.0	-1.30767822265625	-1.59283447265625	2.0608600125412506
420.0	640.0	-1.752471923828125	-1.7681884765625	2.4895076486032863
420.0	660.0	-2.161407470703125	-1.92852783203125	2.896705344582088
420.0	680.0	-2.33050537109375	-2.08392333984375	3.1263383967578346
420.0	700.0	-2.161163330078125	-2.74859619140625	3.4964850868675694
420.0	720.0	-1.1019287109375	-1.68634033203125	2.0144454818693025
420.0	740.0	0.11993408203125	-0.71075439453125	0.7208023261464702
420.0	760.0	-1.47137451171875	0.66229248046875	1.6135595072450968
420.0	780.0	-2.10552978515625	0.804443359375	2.2539708948038037
420.0	800.0	-2.548095703125	0.86865234375	2.692090007148063
440.0	0.0	0.52020263671875	0.0754859447479248	0.5256509403621633
440.0	20.0	0.442718505859375	0.12252998352050781	0.4593618097882032
440.0	40.0	0.248748779296875	0.23429489135742188	0.3417163316522515
440.0	60.0	0.12994384765625	0.5797843933105469	0.594167776196412
440.0	80.0	-0.74853515625	0.5543746948242188	0.931469904185668
440.0	100.0	-1.485626220703125	0.44780731201171875	1.5516496564404643
440.0	120.0	-1.820098876953125	0.36371612548828125	1.8560844112879764
440.0	140.0	-1.95306396484375	0.258026123046875	1.9700346014590175
440.0	160.0	-2.032867431640625	0.217376708984375	2.04445656061312
440.0	180.0	-2.131866455078125	0.22991943359375	2.1442288889555243
440.0	200.0	-2.57769775390625	0.2697601318359375	2.591774727714866
440.0	220.0	-2.94219970703125	0.503570556640625	2.9849828176339845
440.0	240.0	-2.421905517578125	0.091461181640625	2.423631878776656
440.0	260.0	-1.232391357421875	-1.683197021484375	2.086130549841501
440.0	280.0	-1.809295654296875	-1.885040283203125	2.6128389988585354
440.0	300.0	-2.138031005859375	-1.76361083984375	2.771551871502756
440.0	320.0	-2.239532470703125	-1.687225341796875	2.8039677318641214
440.0	340.0	-2.654144287109375	-1.28643798828125	2.9494753083367966
440.0	360.0	-2.772735595703125	-0.950103759765625	2.9309998017741217
440.0	380.0	-1.246826171875	-0.64215087890625	1.4024739762835303
440.0	400.0	-1.46783447265625	-0.506683349609375	1.5528251852315598
440.0	420.0	-1.2911376953125	-0.26812744140625	1.318684523717457
440.0	440.0	-1.2864990234375	-0.385345458984375	1.3429709081232994
440.0	460.0	-1.53704833984375	-0.452850341796875	1.602370441278163
440.0	480.0	-1.703125	-0.41436767578125	1.7528078435348682
440.0	500.0	-1.823760986328125	-0.4276123046875	1.8732208674827138
440.0	520.0	-1.653411865234375	-0.7215576171875	1.8040000529432136
440.0	540.0	-1.1781005859375	-0.91119384765625	1.4893606744482286
440.0	560.0	-0.575531005859375	-0.8773193359375	1.0492498062498368
440.0	580.0	-0.1351318359375	-0.7012939453125	0.7141945188923051
440.0	600.0	-0.4385986328125	-0.828369140625	0.9373175522974032
440.0	620.0	-1.3594970703125	-1.366455078125	1.9275455285730272
440.0	640.0	-1.810638427734375	-1.61663818359375	2.4273299183756847
440.0	660.0	-2.22430419921875	-1.81744384765625	2.872391218139639
440.0	680.0	-2.359100341796875	-2.03143310546875	3.1132097399084024
440.0	700.0	-1.972198486328125	-2.48895263671875	3.175602635296829
440.0	720.0	-0.334014892578125	-0.979736328125	1.0351083137101325
440.0	740.0	0.123046875	-0.008056640625	0.12331035197997785
440.0	760.0	-1.5198974609375	0.98529052734375	1.8113215382801542
440.0	780.0	-2.203521728515625	1.075439453125	2.451953919913318
440.0	800.0	-2.757354736328125	1.1285400390625	2.979363650466041
460.0	0.0	0.636566162109375	0.35204482078552246	0.7274283707586402
460.0	20.0	0.618377685546875	0.3397407531738281	0.7055598779334251
460.0	40.0	0.506439208984375	0.3827323913574219	0.6347950502255749
460.0	60.0	0.88140869140625	0.7646484375	1.1668626801203599
460.0	80.0	0.609771728515625	0.777984619140625	0.9884743944667036
460.0	100.0	-0.400970458984375	0.6227645874023438	0.7406841704131065
460.0	120.0	-1.145111083984375	0.5038223266601562	1.2510460948762534
460.0	140.0	-1.535247802734375	0.399505615234375	1.586376548113506
460.0	160.0	-1.761566162109375	0.3571929931640625	1.7974154160500169
460.0	180.0	-1.887908935546875	0.294036865234375	1.9106694709013887
460.0	200.0	-2.430938720703125	0.286407470703125	2.4477525003742326
460.0	220.0	-3.044921875	0.519744873046875	3.088961631019723
460.0	240.0	-2.82208251953125	0.1791534423828125	2.827763374641071
460.0	260.0	-1.900634765625	-1.550384521484375	2.4527748932098787
460.0	280.0	-2.032135009765625	-1.84619140625	2.7455410043243735
460.0	300.0	-2.08953857421875	-1.744171142578125	2.7218200579300627
460.0	320.0	-2.025970458984375	-1.682769775390625	2.6336800142852534
460.0	340.0	-2.0853271484375	-1.363494873046875	2.49152715916074
460.0	360.0	-2.144073486328125	-0.77593994140625	2.2801609389349635
460.0	380.0	-0.94781494140625	-0.346099853515625	1.0090283800550262
460.0	400.0	-1.44610595703125	-0.09185791015625	1.4490204672880025
460.0	420.0	-1.377349853515625	0.12530517578125	1.3830379626232547
460.0	440.0	-1.29010009765625	-0.02191162109375	1.2902861624893998
460.0	460.0	-1.2698974609375	-0.165802001953125	1.2806755503042813
460.0	480.0	-1.273773193359375	-0.162078857421875	1.2840434977617075
460.0	500.0	-1.256591796875	-0.219879150390625	1.2756840458162217
460.0	520.0	-1.218780517578125	-0.40435791015625	1.2841071877121208
460.0	540.0	-0.868927001953125	-0.55810546875	1.0327225421050434
460.0	560.0	-0.436614990234375	-0.5548095703125	0.7060073009592069
460.0	580.0	-0.1021728515625	-0.35064697265625	0.36522950459869147
460.0	600.0	-0.248138427734375	-0.41180419921875	0.4807862080100505
460.0	620.0	-1.093505859375	-0.781982421875	1.3443405716591863
460.0	640.0	-1.689910888671875	-1.15692138671875	2.0479906998565696
460.0	660.0	-2.054443359375	-1.49395751953125	2.540206012717079
460.0	680.0	-2.154754638671875	-1.5142822265625	2.63363213349189
460.0	700.0	-1.07904052734375	-0.492431640625	1.1860933269936675
460.0	720.0	-0.174652099609375	0.35546875	0.396057304091877
460.0	740.0	-0.233795166015625	0.61322021484375	0.6562767796785809
460.0	760.0	-1.378387451171875	1.24664306640625	1.8585130886186614
460.0	780.0	-2.017669677734375	1.2894287109375	2.394497301948507
460.0	800.0	-2.63824462890625	1.33453369140625	2.9565714764657844
480.0	0.0	0.538909912109375	0.49720048904418945	0.7332340824562886
480.0	20.0	0.152862548828125	0.5738277435302734	0.5938394042830739
480.0	40.0	0.098876953125	0.588165283203125	0.5964185210275547
480.0	60.0	0.163238525390625	0.8428192138671875	0.8584818247554281
480.0	80.0	-0.01068115234375	0.896514892578125	0.896578518385176
480.0	100.0	-0.07659912109375	0.8100509643554688	0.8136645440263204
480.0	120.0	-0.452392578125	0.651580810546875	0.7932317425667652
480.0	140.0	-0.85833740234375	0.5706329345703125	1.030710940214832
480.0	160.0	-1.302398681640625	0.5301055908203125	1.4061487344367916
480.0	180.0	-1.58660888671875	0.3419952392578125	1.623049137607953
480.0	200.0	-2.04351806640625	0.1930694580078125	2.0526183043479294
480.0	220.0	-2.653656005859375	0.3311767578125	2.674241620038984
480.0	240.0	-2.750457763671875	0.1651458740234375	2.7554112341808175
480.0	260.0	-2.3221435546875	-1.39263916015625	2.707728664208695
480.0	280.0	-2.27044677734375	-1.6778564453125	2.8231420119836903
480.0	300.0	-2.174224853515625	-1.61029052734375	2.7056033146228318
480.0	320.0	-2.0150146484375	-1.5628662109375	2.550065651450535
480.0	340.0	-1.839019775390625	-1.30712890625	2.256231307253781
480.0	360.0	-1.684326171875	-0.766754150390625	1.8506395057936975
480.0	380.0	-0.55755615234375	-0.178497314453125	0.5854315965878035
480.0	400.0	-1.092315673828125	0.22210693359375	1.1146681215684824
480.0	420.0	-1.095428466796875	0.454864501953125	1.1861135025814422
480.0	440.0	-1.091888427734375	0.33123779296875	1.1410253345614434
480.0	460.0	-1.004852294921875	0.20745849609375	1.0260444250670822
480.0	480.0	-0.8292236328125	0.14569091796875	0.8419249828775346
480.0	500.0	-0.637908935546875	0.027984619140625	0.6385224733390306
480.0	520.0	-0.43365478515625	-0.1207275390625	0.4501462111103467
480.0	540.0	-0.187286376953125	-0.188232421875	0.2655327317623121
480.0	560.0	-0.050994873046875	-0.224853515625	0.23056361500893635
480.0	580.0	0.021392822265625	-0.086181640625	0.08879711721280861
480.0	600.0	-0.46832275390625	-0.2203369140625	0.5175659934007638
480.0	620.0	-1.139801025390625	-0.47119140625	1.2333562821850679
480.0	640.0	-1.650604248046875	-0.859130859375	1.860806335221593
480.0	660.0	-1.301361083984375	-0.15216064453125	1.3102265195961929
480.0	680.0	-1.007354736328125	2.0611572265625	2.2941518427108356
480.0	700.0	-0.97698974609375	4.06866455078125	4.184320756198827
480.0	720.0	0.794036865234375	0.81707763671875	1.1393464827598014
480.0	740.0	-0.042022705078125	0.91644287109375	0.9174058228072453
480.0	760.0	-0.20294189453125	1.39398193359375	1.4086770544527596
480.0	780.0	-0.416351318359375	1.3795166015625	1.4409769166388957
480.0	800.0	-0.626434326171875	1.384765625	1.5198670340487195
500.0	0.0	-0.03314208984375	0.6288728713989258	0.6297455728313944
500.0	20.0	-0.27069091796875	0.6551074981689453	0.7088296038032972
500.0	40.0	-0.435394287109375	0.6488876342773438	0.7814239228264827
500.0	60.0	-0.527008056640625	0.6621856689453125	0.8463021634857607
500.0	80.0	-0.615753173828125	0.7123260498046875	0.9415733494050048
500.0	100.0	-0.665557861328125	0.7552261352539062	1.0066448142946047
500.0	120.0	-0.53106689453125	0.7395782470703125	0.9104987808924634
500.0	140.0	-0.120941162109375	0.8543853759765625	0.862902738073636
500.0	160.0	0.27520751953125	0.9803619384765625	1.0182576831136934
500.0	180.0	-0.670562744140625	0.5673370361328125	0.8783653604266106
500.0	200.0	-0.985260009765625	0.2939605712890625	1.0281780508822154
500.0	220.0	-1.4130859375	0.4019775390625	1.469148667994835
500.0	240.0	-2.0299072265625	0.3350982666015625	2.057380421003863
500.0	260.0	-2.3270263671875	-1.043487548828125	2.5502780197745465
500.0	280.0	-2.315582275390625	-1.502593994140625	2.760382217253745
500.0	300.0	-2.249237060546875	-1.57733154296875	2.7471880443431105
500.0	320.0	-2.04766845703125	-1.64544677734375	2.6268690882858383
500.0	340.0	-1.881927490234375	-1.8038330078125	2.606811193503232
500.0	360.0	-1.38067626953125	-1.2381591796875	1.8545363613289312
500.0	380.0	-0.002655029296875	-0.157318115234375	0.1573405178632108
500.0	400.0	-0.866485595703125	0.327728271484375	0.926392523443025
500.0	420.0	-1.032470703125	0.722900390625	1.2603891175256987
500.0	440.0	-0.9512939453125	0.619720458984375	1.1353473555137328
500.0	460.0	-0.786590576171875	0.600341796875	0.9895125100763033
500.0	480.0	-0.40618896484375	0.544525146484375	0.6793357861283823
500.0	500.0	-0.071258544921875	0.3572998046875	0.364336287863436
500.0	520.0	5.681488037109375	3.340576171875	6.590808408375711
500.0	540.0	5.580841064453125	3.47589111328125	6.5747704156171
500.0	560.0	3.647064208984375	1.481689453125	3.9365569956443776
500.0	580.0	0.4508056640625	0.34716796875	0.5689915159972357
500.0	600.0	0.04693603515625	0.28662109375	0.29043870743865224
500.0	620.0	0.378997802734375	0.6007080078125	0.7102742041828259
500.0	640.0	3.382904052734375	-1.53961181640625	3.7167787632874263
500.0	660.0	3.845184326171875	-2.197021484375	4.428582832582358
500.0	680.0	3.063934326171875	-0.70782470703125	3.1446318339319435
500.0	700.0	1.644439697265625	1.53045654296875	2.2464369895144882
500.0	720.0	2.566436767578125	0.35052490234375	2.5902635752254923
500.0	740.0	0.361572265625	1.2923583984375	1.3419853699951931
500.0	760.0	-0.06732177734375	1.65167236328125	1.6530438038151896
500.0	780.0	-0.335784912109375	1.63623046875	1.6703298039806826
500.0	800.0	-0.545257568359375	1.63934326171875	1.727643523877495
520.0	0.0	-0.8291015625	0.8882050514221191	1.2150381122877218
520.0	20.0	-0.6502685546875	0.8008975982666016	1.0316424555651929
520.0	40.0	-0.6536865234375	0.7616500854492188	1.0037016108329244
520.0	60.0	-0.6375732421875	0.7793350219726562	1.0069075010280741
520.0	80.0	-0.739501953125	0.7256622314453125	1.036073748736971
520.0	100.0	-0.7613525390625	0.7465057373046875	1.0662684955327766
520.0	120.0	-0.591552734375	0.8479995727539062	1.0339428963619541
520.0	140.0	0.261962890625	1.138397216796875	1.1681492966549596
520.0	160.0	1.4056396484375	1.5522613525390625	2.0941198933790535
520.0	180.0	0.7789306640625	0.9658966064453125	1.2408421469951036
520.0	200.0	0.4493408203125	0.677947998046875	0.8133392040562634
520.0	220.0	0.26513671875	0.787139892578125	0.8305941789570999
520.0	240.0	-0.1971435546875	0.8128204345703125	0.8363866570013506
520.0	260.0	-1.0181884765625	-0.04425048828125	1.0191495864287017
520.0	280.0	-1.1956787109375	-1.044189453125	1.5874442332903063
520.0	300.0	-1.1683349609375	-1.175445556640625	1.6573107245097458
520.0	320.0	-1.17266845703125	-1.4642333984375	1.8759346351128239
520.0	340.0	-0.67626953125	-1.64031982421875	1.7742574797988384
520.0	360.0	0.5677490234375	-1.14141845703125	1.2748235358926483
520.0	380.0	0.938720703125	-0.6116943359375	1.1204313986556755
520.0	400.0	0.3402099609375	0.239410400390625	0.41600499676842184
520.0	420.0	-0.1365966796875	0.91607666015625	0.9262046751040933
520.0	440.0	-0.4598388671875	0.992645263671875	1.0939819026229316
520.0	460.0	-0.1885986328125	1.118072509765625	1.1338675325594025
520.0	480.0	0.0970458984375	1.084320068359375	1.0886541769774372
520.0	500.0	2.7816162109375	1.92205810546875	3.3810791333165238
520.0	520.0	6.3712158203125	5.162109375	8.199985623674177
520.0	540.0	6.8154296875	5.06072998046875	8.488879181639446
520.0	560.0	8.5958251953125	4.24908447265625	9.588687587159027
520.0	580.0	2.224853515625	1.15618896484375	2.5073384471218447
520.0	600.0	2.6566162109375	1.3031005859375	2.9589999711535273
520.0	620.0	2.2313232421875	1.53948974609375	2.7108729386406023
520.0	640.0	1.879638671875	1.7208251953125	2.5483879001498804
520.0	660.0	1.5833740234375	2.05352783203125	2.593077294456072
520.0	680.0	1.4796142578125	1.91558837890625	2.4204828421872175
520.0	700.0	2.1044921875	0.8194580078125	2.2584062508363205
520.0	720.0	4.136962890625	-1.77740478515625	4.502624759926669
520.0	740.0	0.45947265625	1.6407470703125	1.703867973341973
520.0	760.0	-0.0322265625	1.876220703125	1.8764974495494087
520.0	780.0	-0.3133544921875	1.85479736328125	1.8810806193805631
520.0	800.0	-0.52783203125	1.853271484375	1.9269721970000027
540.0	0.0	-1.488037109375	1.0570974349975586	1.8252970788218348
540.0	20.0	-1.0601806640625	0.8976936340332031	1.3891856971030698
540.0	40.0	-0.8843994140625	0.8468132019042969	1.2244406569995545
540.0	60.0	-0.7994384765625	0.8170547485351562	1.1431011940823168
540.0	80.0	-0.839111328125	0.7273788452148438	1.1104898943501382
540.0	100.0	-0.9228515625	0.6085052490234375	1.1054110748937551
540.0	120.0	-0.89501953125	0.5901412963867188	1.072066560909334
540.0	140.0	-0.6466064453125	0.8836212158203125	1.0949366868305375
540.0	160.0	0.3167724609375	1.4910736083984375	1.5243507790763702
540.0	180.0	0.4976806640625	1.0108642578125	1.1267353687110861
540.0	200.0	0.4576416015625	0.848052978515625	0.9636543414782673
540.0	220.0	0.4776611328125	0.9417877197265625	1.0559944445059732
540.0	240.0	0.501953125	1.1460113525390625	1.2511190829995669
540.0	260.0	0.6793212890625	1.409210205078125	1.564401104534853
540.0	280.0	-0.679443359375	-0.223846435546875	0.7153673918385061
540.0	300.0	-0.9398193359375	-0.908416748046875	1.3070888922847073
540.0	320.0	-1.2437744140625	-1.2998046875	1.799018348634468
540.0	340.0	-0.8807373046875	-1.60443115234375	1.8302725268329019
540.0	360.0	0.7294921875	-1.467498779296875	1.6388140586599058
540.0	380.0	2.2647705078125	-2.175933837890625	3.140680423082666
540.0	400.0	2.3414306640625	-0.2667236328125	2.356573582749509
540.0	420.0	1.8182373046875	1.00848388671875	2.079188939449376
540.0	440.0	1.5224609375	1.205657958984375	1.9420346084134927
540.0	460.0	2.5166015625	1.98065185546875	3.202540428620573
540.0	480.0	3.984619140625	4.62139892578125	6.102009318826644
540.0	500.0	4.656982421875	6.743408203125	8.195183919328857
540.0	520.0	5.2911376953125	6.3836669921875	8.291401713697212
540.0	540.0	3.6715087890625	3.1370849609375	4.829210995628936
540.0	560.0	3.47998046875	1.6337890625	3.8444155295215032
540.0	580.0	3.19140625	1.4090576171875	3.4886268388999673
540.0	600.0	2.94970703125	1.37005615234375	3.2523569039668216
540.0	620.0	2.6357421875	1.3118896484375	2.9441792283495163
540.0	640.0	5.248291015625	-4.0860595703125	6.6513488404106775
540.0	660.0	7.680419921875	-8.7940673828125	11.675807094577277
540.0	680.0	7.0789794921875	-6.74945068359375	9.780952672468839
540.0	700.0	6.8736572265625	-6.280029296875	9.310527999951624
540.0	720.0	6.606201171875	-4.81829833984375	8.176667586188376
540.0	740.0	5.80908203125	4.18182373046875	7.157728952573099
540.0	760.0	-0.01806640625	2.09368896484375	2.0937669107480144
540.0	780.0	-0.2764892578125	2.07568359375	2.094017356911977
540.0	800.0	-0.4871826171875	2.08056640625	2.136844279142891
560.0	0.0	-1.7674560546875	0.999323844909668	2.030406129880558
560.0	20.0	-1.4373779296875	0.8647785186767578	1.6774674956962627
560.0	40.0	-1.16162109375	0.8393592834472656	1.4331390623920812
560.0	60.0	-1.1064453125	0.7236404418945312	1.3220728870597624
560.0	80.0	-1.1429443359375	0.50933837890625	1.251298261518196
560.0	100.0	-1.2369384765625	0.41130828857421875	1.3035303230268989
560.0	120.0	-1.29638671875	0.26444244384765625	1.32308288880913
560.0	140.0	-1.2032470703125	0.2572174072265625	1.2304325689756304
560.0	160.0	-1.1279296875	0.139678955078125	1.136545463426591
560.0	180.0	-1.1728515625	0.251190185546875	1.1994487471225126
560.0	200.0	-1.27490234375	0.132354736328125	1.2817541739068887
560.0	220.0	-1.4381103515625	0.2415313720703125	1.4582519627846846
560.0	240.0	-1.570068359375	0.4155120849609375	1.6241197449261828
560.0	260.0	-1.6737060546875	0.38604736328125	1.7176508737790699
560.0	280.0	-1.8211669921875	-0.180145263671875	1.8300550618647176
560.0	300.0	-1.94873046875	-0.593658447265625	2.0371501642845153
560.0	320.0	-2.0762939453125	-0.927703857421875	2.274122027160542
560.0	340.0	-2.1912841796875	-1.27862548828125	2.537047397158986
560.0	360.0	-1.939208984375	-1.207244873046875	2.2842880003578103
560.0	380.0	-0.9730224609375	-0.760833740234375	1.2351682839872051
560.0	400.0	1.6854248046875	0.955596923828125	1.9374783232556883
560.0	420.0	3.7265625	1.360626220703125	3.9671868847926888
560.0	440.0	3.5938720703125	1.707763671875	3.978991482366887
560.0	460.0	3.556640625	3.891571044921875	5.272003199266359
560.0	480.0	3.8465576171875	6.122955322265625	7.230946506564968
560.0	500.0	4.366455078125	6.30108642578125	7.666134625379881
560.0	520.0	4.618896484375	5.40716552734375	7.111374253508695
560.0	540.0	3.5740966796875	4.18609619140625	5.504322701246641
560.0	560.0	3.0623779296875	4.34100341796875	5.31248240082294
560.0	580.0	2.8009033203125	4.315185546875	5.144500531023054
560.0	600.0	2.6639404296875	4.38775634765625	5.13312617995324
560.0	620.0	2.886474609375	3.94091796875	4.8849329685250735
560.0	640.0	3.0035400390625	4.3953857421875	5.323595456914126
560.0	660.0	5.59326171875	2.441650390625	6.102969218706041
560.0	680.0	5.680419921875	3.345703125	6.592488141018469
560.0	700.0	6.11181640625	3.67303466796875	7.130601899966578
560.0	720.0	6.090576171875	3.87359619140625	7.218023660219502
560.0	740.0	3.843017578125	1.06524658203125	3.9879235682629375
560.0	760.0	-0.17041015625	1.380859375	1.3913346954915413
560.0	780.0	-0.3280029296875	1.67333984375	1.705183906376335
560.0	800.0	-0.283935546875	2.03045654296875	2.050212956661774
580.0	0.0	-1.6673583984375	0.8837404251098633	1.8870827135590604
580.0	20.0	-1.521728515625	0.8103809356689453	1.7240576951372426
580.0	40.0	-1.416748046875	0.8036003112792969	1.628787428921377
580.0	60.0	-1.3248291015625	0.6824836730957031	1.4902872583462234
580.0	80.0	-1.296142578125	0.5383834838867188	1.4035107261971753
580.0	100.0	-1.353515625	0.4196624755859375	1.4170819103121943
580.0	120.0	-1.37451171875	0.3954925537109375	1.4302785830116727
580.0	140.0	-1.3248291015625	0.46368408203125	1.4036292517171562
580.0	160.0	-1.2681884765625	0.2377777099609375	1.2902868872619695
580.0	180.0	-1.2491455078125	-0.0087738037109375	1.2491763203486155
580.0	200.0	-1.336669921875	0.0565948486328125	1.3378675035058927
580.0	220.0	-1.486328125	0.1642303466796875	1.4953738335067075
580.0	240.0	-1.5733642578125	0.3286895751953125	1.6073306830282168
580.0	260.0	-1.6409912109375	0.4422607421875	1.6995430910848837
580.0	280.0	-1.6531982421875	0.49853515625	1.7267315164752892
580.0	300.0	-1.6754150390625	0.50384521484375	1.7495358109046362
580.0	320.0	-1.8128662109375	0.165802001953125	1.8204324218741414
580.0	340.0	-2.0111083984375	-0.45062255859375	2.060974934485964
580.0	360.0	-1.9959716796875	-0.351959228515625	2.026765463651839
580.0	380.0	-1.5177001953125	0.62750244140625	1.6423072784416457
580.0	400.0	-0.593505859375	3.147979736328125	3.2034396553462576
580.0	420.0	0.9952392578125	8.1929931640625	8.253219866613637
580.0	440.0	1.9637451171875	11.014404296875	11.188091745257374
580.0	460.0	2.2918701171875	11.095245361328125	11.329480935247224
580.0	480.0	2.93994140625	7.602935791015625	8.151557404232005
580.0	500.0	3.90234375	3.708404541015625	5.383358708370581
580.0	520.0	3.892333984375	4.33929443359375	5.829214357641883
580.0	540.0	3.4324951171875	4.45697021484375	5.625531639367107
580.0	560.0	3.0472412109375	4.5535888671875	5.479128632274459
580.0	580.0	2.805908203125	4.5440673828125	5.340568249157069
580.0	600.0	2.65234375	4.614990234375	5.322881008583668
580.0	620.0	2.857666015625	4.15899658203125	5.046137892111717
580.0	640.0	2.9859619140625	4.7301025390625	5.59373207995139
580.0	660.0	5.5469970703125	3.39007568359375	6.500906832015753
580.0	680.0	5.703369140625	4.0390625	6.988737041350161
580.0	700.0	6.13916015625	4.650146484375	7.701503083829331
580.0	720.0	6.11279296875	4.6441650390625	7.676881319184883
580.0	740.0	4.187744140625	1.798583984375	4.557642519569659
580.0	760.0	-0.0938720703125	1.96905517578125	1.9712915184862143
580.0	780.0	-0.3984375	2.2650146484375	2.299792120832381
580.0	800.0	-0.65673828125	2.3485107421875	2.438607774167319
600.0	0.0	-1.964111328125	0.797184944152832	2.1197257238739415
600.0	20.0	-1.730712890625	0.7488689422607422	1.8857814832207538
600.0	40.0	-1.759765625	0.7451438903808594	1.9110244562285337
600.0	60.0	-1.627685546875	0.6681671142578125	1.7594907024708544
600.0	80.0	-1.467529296875	0.5800628662109375	1.578009875109557
600.0	100.0	-1.532470703125	0.3920135498046875	1.5818157538622835
600.0	120.0	-1.525634765625	0.44425201416015625	1.5890000913055369
600.0	140.0	-1.485107421875	0.6779632568359375	1.6325373601016917
600.0	160.0	-1.4407958984375	0.6885528564453125	1.5968712712906203
600.0	180.0	-1.404052734375	0.29730224609375	1.4351838580608072
600.0	200.0	-1.412109375	-0.13275146484375	1.4183355873632488
600.0	220.0	-1.5516357421875	0.1517791748046875	1.5590414985939745
600.0	240.0	-1.6324462890625	0.2912139892578125	1.65821786090169
600.0	260.0	-1.6820068359375	0.368804931640625	1.7219651778543392
600.0	280.0	-1.685302734375	0.66009521484375	1.8099643640556762
600.0	300.0	-1.654296875	0.98583984375	1.9257669506354578
600.0	320.0	-1.7481689453125	0.562652587890625	1.8364837587125664
600.0	340.0	-1.94189453125	-0.2059326171875	1.95278329911958
600.0	360.0	-1.8555908203125	0.2122802734375	1.867693820442397
600.0	380.0	-1.3382568359375	1.546905517578125	2.045445682301805
600.0	400.0	0.2291259765625	6.154296875	6.1585606060808145
600.0	420.0	1.2042236328125	8.465118408203125	8.550344099667775
600.0	440.0	1.8743896484375	10.1121826171875	10.284433569113988
600.0	460.0	2.14501953125	10.216094970703125	10.438855552208281
600.0	480.0	2.5306396484375	9.50360107421875	9.83476336309805
600.0	500.0	3.7672119140625	3.1209716796875	4.8920700966835975
600.0	520.0	3.7366943359375	4.268798828125	5.6732290624677555
600.0	540.0	3.3804931640625	4.65765380859375	5.755125805139377
600.0	560.0	3.0228271484375	4.75518798828125	5.634651433161156
600.0	580.0	2.7808837890625	4.74676513671875	5.501372002640721
600.0	600.0	2.667236328125	4.8621826171875	5.545716313782199
600.0	620.0	2.9732666015625	4.58251953125	5.462581764903363
600.0	640.0	3.3218994140625	5.26165771484375	6.222544304810014
600.0	660.0	5.8255615234375	4.80169677734375	7.5494012348602055
600.0	680.0	5.9046630859375	5.043701171875	7.765562933207496
600.0	700.0	6.186767578125	5.1494140625	8.049382476489201
600.0	720.0	6.1142578125	4.88934326171875	7.828781905803216
600.0	740.0	5.24169921875	3.7032470703125	6.417900713132174
600.0	760.0	0.0517578125	2.8084716796875	2.808948566058395
600.0	780.0	-0.4354248046875	2.64300537109375	2.6786325153270947
600.0	800.0	-0.6846923828125	2.66680908203125	2.7533024423564183
620.0	0.0	-2.1845703125	0.7117538452148438	2.297594608810367
620.0	20.0	-1.9246826171875	0.6874504089355469	2.0437688816618613
620.0	40.0	-2.0482177734375	0.6763038635253906	2.1569846923992393
620.0	60.0	-2.09130859375	0.549713134765625	2.1623496860652427
620.0	80.0	-1.807373046875	0.5907363891601562	1.901464386216108
620.0	100.0	-1.7025146484375	0.43248748779296875	1.7565880436920143
620.0	120.0	-1.6195068359375	0.3887481689453125	1.665511191948774
620.0	140.0	-1.5540771484375	0.66607666015625	1.6908027384945106
620.0	160.0	-1.52294921875	0.7410888671875	1.6936903589382823
620.0	180.0	-1.5235595703125	0.699462890625	1.6764492535273146
620.0	200.0	-1.5294189453125	0.16064453125	1.5378325577582665
620.0	220.0	-1.657958984375	0.2476806640625	1.6763572725467035
620.0	240.0	-1.7425537109375	0.294647216796875	1.7672890023615824
620.0	260.0	-1.8135986328125	0.228363037109375	1.827919494304163
620.0	280.0	-1.8397216796875	0.46820068359375	1.8983644905101473
620.0	300.0	-1.8077392578125	0.785430908203125	1.9709954174977866
620.0	320.0	-1.8759765625	0.41363525390625	1.9210367477805843
620.0	340.0	-2.0079345703125	0.024871826171875	2.008088605214712
620.0	360.0	-1.859130859375	0.920135498046875	2.0743714438466405
620.0	380.0	-1.136962890625	3.076263427734375	3.2796465192874678
620.0	400.0	0.43994140625	7.394134521484375	7.407210930082941
620.0	420.0	1.134521484375	8.7078857421875	8.781481258734246
620.0	440.0	1.7965087890625	10.169464111328125	10.326928107659583
620.0	460.0	2.07421875	10.28240966796875	10.489534403527584
620.0	480.0	2.462646484375	9.62322998046875	9.933336950088682
620.0	500.0	3.70458984375	3.00927734375	4.772812173344213
620.0	520.0	3.651123046875	4.41326904296875	5.727795662298725
620.0	540.0	3.3690185546875	4.87213134765625	5.9235082417975375
620.0	560.0	3.07080078125	4.9803466796875	5.850954664667974
620.0	580.0	2.89208984375	5.0115966796875	5.786215079322291
620.0	600.0	2.8865966796875	5.14630126953125	5.900581085618759
620.0	620.0	3.26806640625	5.0504150390625	6.015559001659652
620.0	640.0	3.815185546875	5.77435302734375	6.920895436392449
620.0	660.0	5.9779052734375	5.50921630859375	8.129379791415039
620.0	680.0	5.9052734375	5.25830078125	7.9070842589248675
620.0	700.0	6.1846923828125	5.385009765625	8.200533522027428
620.0	720.0	6.11767578125	5.16986083984375	8.009582889754167
620.0	740.0	5.2786865234375	4.0462646484375	6.651074275477288
620.0	760.0	0.1580810546875	3.31451416015625	3.3182817447780715
620.0	780.0	-0.5133056640625	2.85369873046875	2.899496361273385
620.0	800.0	-0.8182373046875	2.878662109375	2.992692404296437
