# Supplementary material for: Real-time emotion detection by quantitative facial motion analysis
Source: PLoS One. 2023 Mar 10;18(3):e0282730. doi: 10.1371/journal.pone.0282730 (PMC10004542; doi:10.1371/journal.pone.0282730)
Supplement: S2 Dataset — Folder with the data file (‘summary.csv’) containing testing and training data for the machine learning classifiers. (ZIP) [file pone.0282730.s005.zip]

Archive with 1 entries (1 files):
- S2_Dataset/summary.csv
