# Supplementary material for: Real-time emotion detection by quantitative facial motion analysis
Source: PLoS One. 2023 Mar 10;18(3):e0282730. doi: 10.1371/journal.pone.0282730 (PMC10004542; doi:10.1371/journal.pone.0282730)
Supplement: S2 Dataset — Folder with the data file (‘summary.csv’) containing testing and training data for the machine learning classifiers. (ZIP) [file pone.0282730.s005.zip › S2_Dataset/summary.csv]

	label	0	1	2	3	4	5	6	7	8	9	10	11	12	13	14	15	16	17	18	19	20	21	22	23	24	25	26	27	28	29	30	31	32	33	34	35	36	37	38	39	40	41	42	43	44	45	46	47
Happy1	1	7.760701129289602	7.727343982186384	7.673975325270352	7.323827439393996	7.060342150779115	6.850050670959705	6.713807084708673	6.316870030641434	5.985141468127532	5.76141553783904	5.341603644244514	4.909169607184613	5.084199743896778	4.565739629903757	3.9523791440606932	4.3569816665555505	5.934871682358921	5.813932896593898	6.0617610246220925	6.642139297994923	6.257759142388709	6.29784204658974	6.929938367574699	5.958281767916588	6.2140554159177555	6.182070893306018	6.1839797478760445	6.384270051661455	6.368646974364058	6.364328718255054	6.454884687843441	6.539870685157857	2.2399735707856028	6.796173612943562	7.516232516525114	7.185475404344296	7.039995121206281	7.027889615003367	7.188783926109724	8.323383810023623	8.806825579111056	7.768702016323045	7.699732120445372	7.642435429547773	7.190064584250899	6.956898144196343	6.7402322771336385	6.624735083415862
Happy2	1	11.509689599087874	13.112034169695749	13.437706434344747	13.787859604877582	14.08441538993534	4.9327484465277	4.5301206072545686	4.498452610290488	5.010578934980346	5.831456669212375	5.6720526385983385	4.956117834379285	4.816214346686942	4.297569082634582	3.798126537212502	2.7417654949247203	2.3052906183682325	2.0425572905449685	2.2768146572659904	4.127364323113857	8.287435395837567	9.481502976714314	9.365329573866301	0.8286333002046945	1.4574298059161033	2.333294762713641	7.5350511518711265	2.9356877607272502	1.6588496520057558	1.1701826122841827	0.9617712475124808	0.7898473814663289	7.459186332754049	1.1761659640722	2.0515818394924987	6.409351510915148	3.6915347063264954	3.935435477577186	4.04795015961815	4.123525054135039	4.215450224305398	11.219140014543118	11.24973496116501	11.278860841903056	6.378624017404992	5.579264631973351	4.316361167125657	4.277315841905189
Happy3	1	2.8338431830186033	2.831763615416834	2.853092861206165	2.8170112278275314	2.8331484548861052	2.826133090126105	2.734393163957573	2.6704631653348283	2.6496501578574105	2.6803150112773158	2.5149908306695457	2.413303487268459	2.3506877810086757	1.4782202277767469	1.4136067078954084	1.243552652645726	1.1096820061574708	1.3503650786979775	1.0132934196163252	1.2830449812255127	0.7150071414212159	0.37648690800995305	0.23255338477492374	0.9700379949521136	1.6141359292774673	1.6374000559681117	1.548339807377627	2.8791220571102776	2.8330099621382385	2.7483321982186912	2.5648356945841986	1.3616003015783535	2.1277676823575824	1.7360253518590802	1.8456541639363608	2.4943786549633944	2.7610401280634664	2.419977991971317	4.182646111221974	4.474602556871085	4.605382683199565	2.722145264686161	2.718687400081873	2.742381540275287	2.7208532010801942	2.733956052588613	2.7362014229705705	2.62783259194452
Happy4	1	2.2990729046338947	2.5475444042134727	2.7963766110665684	3.169453783833419	3.853645793119144	4.23643066395333	4.668245723144978	4.617099986543536	4.082937287771185	3.4307085589220865	3.000123026347957	2.667162954383357	2.185781305917891	1.988533859168304	1.5771233705686605	1.6853913251432755	2.175377889322643	2.033121438317713	1.3816443683117337	1.6674644009234396	2.2740544886865086	3.2289296931700813	3.7648467200619335	3.9802978030304166	4.2707705823895115	5.000519071031283	5.516032555109892	5.939837835964824	6.474215949746327	6.733245404437077	6.454933409857068	6.514423523168914	6.518314089052414	6.66776266501091	7.0477226664721835	7.610377616997358	7.784461272340153	10.036347449223289	10.297125158446963	13.095595738747216	2.747757047223008	2.5370938292227985	2.7128599785807617	2.9718967714378217	3.375071202708456	3.883140719089088	3.759358634347285	3.9412528304844887
Happy5	1	4.663318879028103	4.811843588333589	5.114682806784189	5.150849394357818	5.236288605184035	5.762973935564773	5.943441349781902	8.473196459042853	10.085394684087127	10.246125991209716	9.995480748075881	8.63766652417561	7.620574971010492	10.634249324090844	9.267953267871732	10.270054782099953	9.242141744359273	6.329985886620041	5.511294954058998	5.956022247152508	6.2713889117941815	7.2134167556984385	7.27277327068073	6.038929958347158	4.355615162709009	3.178044744490936	3.332181609832132	3.2928486529852634	3.7211725594809626	3.790844522470112	5.3468865695287615	6.780203902568648	5.894416864022107	4.9416479857543685	4.418787415710893	3.985685641081442	3.741337366289762	2.858457787228605	3.0311410462677872	2.928227909248478	3.018130341079398	4.517473236313399	4.904287955246407	5.371651908293823	5.741417016304393	5.93427842848049	5.975467504094064	6.051822151572795
Happy6	1	2.3981812914975307	2.3394725331048094	2.2846940577827213	2.1023273158958657	1.8940783552209464	1.7699559590586964	1.592126986639907	1.4528163926268305	1.3367770588308492	1.484263854856687	1.7073300813812782	1.5651022290067849	1.5200537723544674	1.5206341183683665	1.5334504460351372	1.5844423983568543	1.4804511325987335	1.310501601781003	1.278560766583574	1.222348897836283	0.8916770217726157	0.6544135198174965	0.4185120183667889	0.20136295487570846	0.30392246326441724	0.3044989094820934	0.697982149154463	1.094922820612686	1.1317966047341523	1.1499207730294554	1.081387900053545	1.0019358142002759	0.9423473165074796	1.3590952303568051	1.5521959835792176	3.624735192713387	3.369631647303568	2.980111197769033	2.106745902560044	2.0134360558658297	2.0458921024878403	2.3099671061184592	2.2361368751925506	2.174688227477908	1.990802182374463	1.796652563806734	1.6745206855543149	1.4989015044750142
Happy7	1	2.9210414666826083	2.922010801686902	2.942086255730993	3.0070134486116187	3.1242264277740994	3.177085421543329	3.4035125175229077	3.288308087145937	3.2851307444824664	3.296502831408023	3.0287808390667887	2.6378717770213433	2.8542115664197287	2.065332091602732	1.0972285074480794	1.4459567223713423	2.239896143554247	2.152220088856967	2.3543103350951395	2.652809927478768	2.594457803705292	2.7940330357552385	2.9415515832477808	2.557357634641744	2.0329645494849244	1.0304021468178406	0.1979799110923871	0.6257291023114996	1.256342945699543	4.132379428217196	4.0338518112704485	3.883851746279959	3.7342090469151383	3.544367869712968	3.3909017157353287	3.2575424482812902	3.2281724489702115	3.21338135285148	3.245909585378258	3.4166240016794576	3.4464831175759647	2.8773473134741296	2.8900744850128373	2.8947113399172997	2.866821397883803	3.0099813519896017	3.0876871716462646	3.3527263041689497
Happy8	1	3.2614345040309822	3.2408151537239256	3.2515011190937058	3.4154483638994666	3.4796926039194536	3.549918881750332	3.9348991338293513	3.706370715558984	3.6545528754718304	3.6130880879006	3.3138455113232896	2.751988439345634	3.0044973503376893	2.3222380528600075	1.662541241414489	1.8487855812574852	2.797397397474364	2.613437152408852	2.7489493086921426	3.0105572066191564	2.9199379754304484	3.115003153866972	3.1666788146736584	2.7370121634140774	1.9714215984089547	1.2716415556442346	0.7576494485470069	0.3707848769266538	0.7984800866891685	1.28929652343895	1.731723419849374	4.521940579877726	4.354042532564009	4.145840828504513	3.9581147347323666	3.7987791480017163	3.765226013963877	3.764131070504777	3.8290080744111936	4.192248558447932	4.271414349405881	3.2374159627546586	3.2133877052841995	3.1961381731338547	3.2253187627354616	3.305498667174433	3.4255209731227225	3.9562609262201804
Happy9	1	1.2365071606865023	1.166226484525035	1.1123805669389188	0.8952620943900661	0.790137559354348	0.7225475725295916	0.4683912676421484	0.4512308567995829	0.3759667328861607	0.2999100943433922	0.3203482319160907	0.33638420452195245	0.2652751341521588	0.4685756899170842	0.3145784073675575	0.13908242534694035	0.5054651442313723	0.7264450540668482	0.802211411497121	0.9908696597565068	1.055628452446545	0.986321252157352	1.0753059742748468	1.2206606862511202	1.090689323495748	1.0198775728844516	0.8978305538692626	0.7567594652614827	0.6576599641959332	0.6321561591481283	0.5813142604734801	0.5146640688425632	0.4384969387777489	0.3488900035095484	0.27689382550837555	0.21938287679018048	0.2777417246079817	0.36142388142306336	0.4614927196619785	0.635405413260465	0.6734331572250589	1.1942106319362562	1.1557759776269418	1.1221769768495644	0.921279517494614	0.7851620478276627	0.6947273407201434	0.4142140042466404
Happy10	1	12.371440268531936	13.201831248499627	13.728961435309794	13.83898668320451	13.889959313010118	5.5179321405653985	5.197572344983318	5.254609004787707	5.786732635890331	6.600409686976891	6.380841592563177	5.8274177666203695	5.793158272478885	5.366905837108618	4.693896693906362	2.9881872866727845	1.9485292467776305	1.6167289444751003	1.9927909902402223	3.928800715270555	7.926163592581978	8.762881069094592	9.768795758558497	1.5937197106311465	2.2151417138507385	2.7062004343769552	8.7822424065508	4.295110719441719	3.085903221260964	2.312931938925752	2.1244321688808423	2.4125803624416475	6.675460668776142	1.509792236045744	1.8156604563630088	5.272826549890392	4.3466360714698125	4.3173622769811715	4.437685298729375	4.50639651735928	4.592351540902403	10.975506915866537	10.961365327564524	10.944116960763942	6.772193683431111	5.826743916817012	5.0837221442833895	5.18786062375008
Happy11	1	3.968021138012269	3.9412265482012057	3.9607089158770745	3.935449904772736	3.8836983603501802	3.700213584349375	3.425058114033201	3.2606251739136423	3.221932434764621	3.223606609158743	3.1980272806460497	3.2048698228841555	3.2491833368741974	2.6513096825188605	2.495170929019857	2.2097625966609544	2.063954391288985	2.1311795462493355	1.9252903125028105	2.0733189245230887	1.6342716490879887	1.3416505879036398	0.5850599829578459	1.29596462310285	1.6496526185976312	1.6920642115959887	1.6253351230176731	1.1929614830112607	1.0745106690293305	0.9329327657151404	0.7371225167055249	0.4028754713856895	0.8770094967875933	0.4860627554522512	0.5541070671003351	1.0439179809579822	1.1076076732613271	2.9822803974370484	4.5811799648687455	4.883362967242731	5.018949342107663	3.8302847870502297	3.8027109517355626	3.824291085049413	3.8084450535754537	3.761074753936882	3.5887343652108847	3.29111981499578
Happy12	1	1.5573895624773255	1.5954380049694556	1.6018932397689047	1.65062169476336	1.714085592104055	1.7536447944490148	1.5974561276060664	1.536655914371036	1.5502734519651091	1.6938260244913186	2.102817959118413	2.2032552486852914	2.2172792507509707	1.957387704821363	1.6000766490852922	1.5061260626215531	1.4443085813393506	1.712884754442178	1.8677787654693776	1.8087639738687755	1.5685127219969914	1.4330104699213368	0.6767315721759724	0.8678608089628788	0.8513747181057967	1.8256774581597297	2.1918154590184167	2.507071031929708	2.5778001097299144	2.825359248746841	2.9377593124128336	3.036187218234963	2.803957413701713	2.7459262701143223	2.8761381045640673	3.043124254149234	3.127660756268268	4.095735286610096	3.8913034574210603	3.4917586115020285	3.613033091316411	1.5014528829859604	1.623544768829544	1.654862862984117	1.6866376004227304	1.7653947087207786	1.6851298770182213	1.5479180734804607
Happy13	1	1.82664372924564	1.900225144337484	1.9576939814600145	1.9539369265303053	1.9170990959410552	2.0197781711856844	1.858940984315172	1.7567278359776863	1.7965111361694983	1.622154862933887	1.5899539013098822	1.6898420349092982	1.5672285801636292	1.826098994863919	1.7991325926827888	1.6714196158749477	1.598725716363838	1.313628430747956	1.0692041646660506	1.5956219224157158	1.681735199788596	1.7423642038331784	1.7975770483996771	1.7563835519433562	1.4157103349089677	1.3328809848242311	1.3813923432628483	1.2753063777343154	1.357232870484722	1.3677391671265824	1.3565943519714267	1.3844704636386238	1.3870768727667753	1.4051200937294654	1.4201426901001823	1.3715333243604662	1.1925650833147798	0.5438079214663394	0.3918997737941589	0.3601577166997768	0.3465253429474822	1.7994824003991798	1.8798706873057216	1.9228587761507117	1.8984884733414567	1.897933472769109	1.8960762072890702	1.7267052688020441
Happy14	1	5.1556451984396725	5.097993447081676	5.042629290652272	4.806490300649903	4.472114393417238	4.2600091942971785	4.017195059643829	3.91110869122128	3.9382435173339054	4.055299837358532	4.175168564483606	4.247011113130547	4.397379289881747	4.536506495240074	4.4824331476093935	4.385965941230008	3.9984589989602575	3.639907784732864	3.3971696341475983	3.2023706621510284	2.5470269108340653	2.01112345934086	1.7385295745360834	1.3449270089797427	1.1178654972733408	1.1028192098194396	1.1748969471744486	1.0185105807676391	1.0366282041852763	1.072040159819774	1.0805886326959	1.1431213746981133	1.4463964948030177	0.5291585653221457	1.3207995177178828	3.698684420806056	3.643086733055097	2.9155326458441526	2.8087593286080184	2.7609313861077087	2.7504964591344154	5.063040880988648	4.981211238269669	4.9121106694885865	4.674907023449519	4.320292106756612	4.126009843790555	3.9243751136016254
Happy15	1	5.297553714785363	5.494558152656922	5.6640904209942535	6.056029593713413	6.162294460240887	4.65691496055142	4.249475641369571	4.770550095979639	4.447939639109118	4.16121518053654	4.231281276191264	4.58590932984836	4.173555953484271	4.035914019587576	3.610247097532004	5.7788486594255755	4.8061232579442335	4.773228975635043	5.053992926747804	4.971613648194516	9.324552929802127	9.467714664926145	9.008807810547278	8.211934785292714	7.7742004230943405	7.9257371302057305	7.918367656287968	8.521162894079836	10.02341281044268	12.341605964734418	16.15652142535544	14.458190000757751	14.009244319000633	13.607369890916353	13.664462653084295	12.98771709722058	7.252345730657388	7.342903428362378	7.9477688282317605	8.757948440739971	11.16037289682266	4.803720371303067	5.194104331548924	5.341064310267088	5.56475330104186	5.480882314542312	5.175100083434068	4.394622187077951
Happy16	1	7.0847338572484855	7.412521898782668	7.298892748721577	7.314055334299422	7.259794429913727	6.741904334099457	6.440875073820507	7.995243805719737	7.202967100517053	6.408801652527727	4.1354569727409265	3.5230760966288948	3.791712223013732	7.644965667846352	7.274997587837367	4.033687178250732	4.183137261452841	4.2979077713050415	5.234883264782678	6.810369274763235	7.338526060715532	6.6243430602642634	7.311665844277862	7.692837306094363	6.776350787133082	7.039675610371816	7.086271105829358	7.311743099369521	7.882331192029741	7.76349833667229	7.214457379169369	7.302007767972392	7.810786104642877	8.128779171334767	9.136523007102069	10.126505883564967	10.488932431474405	12.638201664620455	12.82393765977998	11.707807025364705	3.1262547910509317	6.5140913329151955	6.561760443076785	6.2880667968656745	5.8850410996192695	5.466554313149839	5.546941416433669	7.142478033691993
Happy17	1	4.171729303059639	4.122350082269612	4.019240076474164	2.8346055853453684	2.4207014326010645	2.096178230634983	1.8979954700109432	1.9534337695299504	2.8809230467403606	3.656774554708972	3.958380685955464	3.4068457466152138	3.1750828448057526	2.7731514079533994	2.6794501704148246	2.3762401902488817	1.6630255698907677	1.44465392008837	1.4344208676421657	1.508434135420106	1.3714384628952725	1.3402172397095669	1.5210710877953946	2.146136502581638	0.6456406525601712	0.4313682468087211	3.1117296251477677	2.1310004730787515	3.758485358732964	4.47365400662413	4.3186546137901285	4.052400385559109	4.20766769649167	1.1737166101003491	0.6521482527042723	3.2628375049388216	4.387852778612795	2.7233088839046724	2.724199770843808	2.691368164057251	2.6970449915146624	3.9196154336545246	3.8467370144256097	3.724175593130135	3.0730124417773466	2.38476259216632	2.0954296359514264	1.9979436893541376
Happy18	1	5.738193903330963	5.653500717978005	5.634107349013663	5.534387496333269	5.269487839189473	4.745484815445748	4.134692212435255	3.7500372723441946	3.606713368039428	3.44298947074129	3.4009833180769973	3.4555737828986155	3.678858448629781	3.3991798490381986	3.360464765531177	3.1097332676323317	2.993341547541298	3.2208697677313274	2.9144399871792537	3.3590552828396434	2.7642197847496437	2.5725394275418463	2.0625953861377173	2.714063945344329	2.8021860431081893	2.8318718538175776	2.8215918384891494	0.988483993012166	0.9522544931779384	0.8490157905847932	0.6982278124372995	0.9029263161533729	0.7520511006413554	1.1168715649605594	1.204068180933888	0.9771180856743944	1.0194085270299305	3.3878338038385127	4.307031146844139	4.535559587870294	4.67565936871048	5.538056999054124	5.449430899184669	5.426363398877358	5.318349270427422	5.060804933352599	4.552203976696117	3.8933766289269296
Happy19	1	9.453727650022397	9.407400684735618	9.569120169906915	7.009748968926811	5.86476849996053	3.794964173505206	3.619944714524247	3.5856085510799645	4.318532862946556	5.3261900856004605	5.707618137944629	5.02790194414113	5.289763383612262	4.882503331856569	4.263865602338557	2.621280255368833	1.8344846177361689	1.6102984445227382	1.5045777404341818	2.4377663928677404	4.749242072972847	6.141504179464832	6.184326250427105	3.659129110088636	3.2475589557490854	2.430173423534101	5.633447949254339	2.3865103089625115	2.0858339734330915	1.97629035066703	1.500824309926904	0.4966261526013956	6.762751969244474	0.5272911941495364	0.795567197736978	4.8546670516861035	2.8881729238788734	2.1649331500419433	2.3087727518262584	2.3204922297703225	2.3674367966125227	8.48057016928782	8.403650435332464	8.37518406528183	4.936447365404123	4.068585798326621	3.5766489594821533	3.5569331242523368
Happy20	1	9.640474830371131	9.490678242042645	9.392650341366698	9.078466474347092	8.441869408577228	7.126652453634577	5.796764104362443	4.9784244609072	4.635155758880272	4.186332813144359	3.7863394724555426	3.8909968233594263	4.268072742853025	5.44149216691239	5.604445024234695	5.2787610953765585	5.338032724965343	5.391646442427573	5.408893812966117	6.18638192260975	5.161695485543638	4.953453175451071	4.631505617691532	5.535161507112268	5.742937431682883	5.7680665712192525	5.764087503637447	7.462551716120743	7.429448639531023	7.421202897118598	7.424782558393774	4.401668244488874	6.928629182171277	7.615002320531907	7.829404751634773	7.17714646749991	6.705310506037122	7.008093623376057	7.817699735355603	8.015834384622435	8.093671635234902	9.423227097053688	9.271667401014986	9.131512998529304	8.80035799934666	8.112740696528073	6.83662112295294	5.2455026133360985
Happy21	1	0.6061828453076623	0.4271552093543253	0.11875834281945033	0.5089287899389895	1.103510005049112	1.6173068744251573	1.766065408004844	2.85280721217531	2.130519653474756	2.1629753801948044	2.256961409046573	2.3012786171791864	1.53930870626252	1.6895793412699485	1.785248917213471	1.4884577906590184	0.7780573901449123	0.5929563586485279	1.9127671418579637	0.8228721497874124	0.29710900937837426	0.6860967696231902	1.0860990652267997	1.2170906436935849	1.2697722411728618	1.2342130978989918	1.420233380852974	1.5938993817843394	1.9473249118376128	2.1772381814370827	2.779556719187401	2.7214484279071405	2.496293240890176	2.4123646696514793	2.643187369598785	3.2692202734573512	3.2942204377815822	3.352824456654893	3.718476670079602	3.6852163008191634	3.630278256013757	0.6562102451691442	0.5262666356143245	0.2622721796354627	0.2433848072373277	0.7364197002315404	1.1886095584460974	1.4680432077002719
Happy22	1	0.3979423659536127	0.4219560668695829	0.462473114862155	0.4894200321544157	0.5141720265912041	0.539390897524272	0.5611484490936206	0.5982731791933581	0.6085478197703472	0.5970997923895957	0.5794213018238221	0.5616011045402176	0.5319957996435972	0.567050856094103	0.6266254181957283	0.6925210609571347	0.7246987626539401	0.7071055245390961	0.5678159269653226	0.5121591682850345	0.5037471654723873	0.5219249645840451	0.7028467135311648	0.6132668084741182	0.5250256208699534	0.6875618886777751	0.7318421601708454	0.6945535661143629	0.7271408998894908	0.8827599709830602	0.9997168499137143	1.1699331430919109	1.0818303338141255	1.0184401193556687	1.074156019040139	1.0835545871893044	1.2452464115634914	1.2472378349299988	1.3493408515790284	3.8729789313352	4.04922521967264	0.4861108667517847	0.5082356380165142	0.5475598230394063	0.5526421747867929	0.5791388810955694	0.5991544420365806	0.5938357117659595
Happy23	1	4.1677167942568865	4.411018389157103	4.584736352300356	4.727720826084261	4.768714257011566	4.367965073944086	4.3331228919228035	6.3598120831607305	5.817741830126512	5.065281854617336	2.6422443858402533	1.7441015373978326	1.5173005017940773	4.663592650113008	3.79598362752354	1.5926769786139174	1.857403017253909	2.3179010922350822	3.1478612496448344	3.784586329867275	4.033432663404153	3.4175597211068767	3.8099442106896317	4.076155893848141	3.138786717790859	3.6194780091662997	3.850558325942459	4.155879913594965	4.733447336938879	4.952323605770792	4.61804522415689	4.7017343003093135	5.0224169935501575	5.243616708649096	5.9889587070007195	6.850643290692915	7.195398972524598	9.36717254656581	9.652797481542308	9.060597338501102	0.3416064163081226	3.790683117661243	3.8839247467526206	3.8495922717894655	3.598127910647712	3.22478650973278	3.4579217616004696	5.390401256686535
Happy24	1	4.530927576244218	4.478793375242865	4.475904535567566	4.41608874916713	4.274274399383332	3.9000812979163935	3.514849308722342	3.317563270373491	3.22944928111708	3.1853165690076946	3.0928429932883468	3.0495977107624985	3.1342553222434835	2.7572541207381787	2.8604572106910995	2.6224295972039986	2.5190822123471235	2.5295632049797923	2.27701938364232	2.515410446951292	1.9347005538370352	1.6899321487762835	1.1395763043145133	1.884477673186242	2.1162906722262305	2.1643308596705713	2.1309893717704007	1.1813271914021344	1.0928590601270538	0.9503040300953138	0.7147154313275206	0.3342954899792352	0.3997882374020082	0.13348753466331376	0.20534013612535185	0.652519832838584	0.6489250150826074	2.838506596958235	4.035178149722275	4.275171685382446	4.395462154039042	4.375833686627312	4.32366827383819	4.320473723319047	4.2618350138997005	4.119927595805715	3.7677741958350097	3.347103803121866
Happy25	1	2.6358601539019513	2.5809580562484897	2.534842100507562	2.425218066406324	2.4279172474250887	2.4164366099926995	2.2845413004577537	2.218798666861846	2.2513576341970656	2.3994651982953226	2.731266281189555	2.8701112788609917	2.954432511817008	2.7951009858279163	2.446528881140022	2.248291563576544	2.228597893425627	2.5132678268532587	2.8386263259644218	2.9731351853012016	2.8161597235017664	2.716033212098599	1.939385390371815	2.0337120069858194	2.0380477205414387	3.159392191040241	3.671032212253365	4.17415063627835	4.293554829394929	4.572477579689323	4.66407353139933	4.766560712234706	4.525579194805312	4.472205383526979	4.559271161020133	4.691454659188999	4.798164428036259	5.63288078549275	5.422039035248012	3.838131784819576	3.971935860514288	2.5273018091822617	2.4645125434373067	2.3818043297867564	2.2953667891852194	2.2905130119082533	2.202454475396981	2.1399824358234083
Happy26	1	12.981348800153908	12.652341345821169	12.671055271448244	11.592722591934015	10.529183988357204	8.979837667886892	8.322480367210332	7.767902619780897	7.286643835787302	7.5388097346830225	7.918636010324397	7.912748867026663	7.9353886659426465	7.4038738001880935	7.080817344569745	7.042787065742803	6.517145407747183	6.06801100096822	6.133184534370099	6.228853227787018	4.974483297532505	4.1735362120449615	3.4082815804859288	2.501002498520248	1.70850285805464	2.1972827804795156	4.79677503707287	4.266419063487427	4.305842520211646	4.201718906264365	4.086590154763253	3.9884291858679095	4.266051899653517	2.2041730553130354	2.47543139262458	5.330572617842606	5.598590083087297	3.7727341728112544	4.109181311562658	4.482112394708702	4.677477875953978	12.690417342486393	12.438167594573839	12.494158738344119	11.152480355712571	9.685855173588926	8.576974845901992	7.918728095954774
Happy27	1	0.7251361193617476	0.6083615112468326	0.6824342311467979	1.0714369795524938	1.5578727848918712	1.9411185874848509	2.081582377313816	2.988103556374469	2.356376576688855	2.3598298895464884	2.4565445717802206	2.750048919483146	2.2626426290620425	1.9217833763078147	1.8768912716874568	1.339214856726852	1.138683624418021	0.5712971736556892	2.0328549598344385	0.3212450834801123	0.7945192279192811	1.0611704860611282	1.6421531754419905	1.9852572287220285	2.043568774017873	2.1599269117154343	2.5440103086015697	2.8073555467873783	3.5754912066923668	3.8128062151226105	4.40379701453339	4.314170485592136	4.001075895548179	3.5134754361330653	3.794541235053489	4.0131293373756876	4.121902845573133	4.0368522587664435	4.104291965662917	4.0472107998318005	3.9909100406940703	0.6969455320246142	0.5527266013076951	0.535553786548716	0.8548281684430664	1.2824099358619696	1.6240351806937352	1.890449710084415
Happy28	1	3.6450600973156257	3.488180594383005	3.3183159828550224	3.1236333636403573	2.985385417999733	2.9847535927944078	2.93045770675808	2.885372610123794	2.9268567836503494	3.1739131338107236	3.3940655461583837	3.4519053309036125	3.5838670119338976	3.532811081316121	3.1236250721488945	3.0827521302402787	3.0731947482669457	3.7613638486443164	3.662008899440996	3.9382242262781606	3.560800800293415	3.4949099112357733	3.4871589583609395	3.3579620787736038	3.5487754079665237	4.598823244649141	5.790341886615652	6.569968365512003	6.7172101106919255	6.98536914967988	6.993692151068307	6.9805997813309215	6.783864160606584	6.664741237152244	6.638798955132793	6.6487593902761954	6.6558811091527925	7.143972944351658	6.9320764265396955	5.980531567158227	5.985787858569868	3.5092089891026936	3.259560224584001	3.0740474554189263	2.9131572307494107	2.827544576354616	2.781214247541816	2.760529247772517
Happy29	1	3.2052213040418165	3.1624172156790937	3.154050576147485	3.0897718793380897	3.146375595383844	3.1025979849320406	2.9864539361214417	2.8975274967917475	2.9305840444053453	3.12373031357156	3.5398566973637964	3.700096926470397	3.8215848488101374	3.6342655185547375	3.1928301093536	3.049588231765954	3.083573093989119	3.513491950118956	3.6940862920843887	3.826082234717873	3.786803351000084	3.7866342779654802	2.7958365637330385	2.584630266771465	2.634382629249045	2.9533334543962817	3.2553141926991205	3.7439222866413613	3.878517752725364	4.361114517653436	4.598338230164093	4.7678395721764835	4.590793086270931	4.526629150037935	4.606440685635156	4.730849925834153	4.83099463787809	5.5384095278408125	5.34880686946338	3.6795017316398932	3.7406113373804666	3.100654830123284	3.026910660548148	3.0190085485656746	2.9703444166593918	2.9966533623355254	2.906758095669272	2.8457101475521847
Happy30	1	6.769961296691887	7.007584123176447	7.157166997132737	7.233102798161902	7.1847016280179785	7.2930192014655555	6.781159626955698	6.353365024729028	6.4855372156168185	6.127243987793461	5.974085465286253	5.91848782151454	5.654736224387233	6.4174187672920295	6.729302232660937	7.412547796506878	7.66219722395084	7.488900483598767	7.309893629453763	7.275547895967405	7.983309657957044	8.513321595018969	9.034220916390504	8.291167268855375	7.211860755909267	3.798864944114837	3.750734349860786	3.3460025105691016	2.9681799750406914	3.255205074973547	3.549079791605596	3.58560378035541	3.5045303066004063	3.3243433725857745	3.2808081436009937	3.2029960543971403	5.118332325050746	2.4618238888515647	2.5920768777017438	2.765590636815793	2.7872592433871635	6.5735089471621775	7.025046781860921	7.131372804824496	7.18613611219787	7.194305811405418	6.84547593228741	6.258377006733582
Happy31	1	13.28157450469275	13.116692992336484	13.198039307615767	12.229263905015365	11.129556109585993	10.194546888811212	9.22108650021761	8.64183021123935	8.228302028446933	8.44751602148187	8.871092453233283	8.846369160010154	8.874670705566997	8.335838121086706	7.922467494258831	7.730807672851497	7.061130573708785	6.35492738785578	6.5025571787097896	6.757042055970326	5.513882001752236	4.485972623132179	3.669937845441509	2.551570204837735	1.709483495374184	1.9874561427876472	3.691071868791316	3.0714189060220347	3.0984637986375363	3.071686481395008	3.0483879275885624	3.002391495314335	3.340563512940636	0.3775905150400682	0.6203573656005155	11.207863930342658	9.684791558481226	6.9854812821825725	6.432855682053446	6.895699610205918	7.128742665057581	12.967971434997802	12.858596429305964	12.94810775051727	11.70242591522095	10.45954865406428	9.643467525798254	8.721683918228285
Happy32	1	3.266067280717101	3.583645196703503	3.884502980642983	4.179734419707138	4.365847667094538	3.879353702978924	3.764035507298767	5.47254742744095	4.705847427963711	3.903998910172124	1.7277876736994509	1.2641779414352603	1.7205486090173956	4.563530239963173	3.3135282794117384	1.47762251795985	1.5981668295101181	1.7791510333089358	2.075876914495817	2.461248498670174	2.7799829074084976	2.8670199121879367	3.470995216218544	3.7018378387850417	3.528433438891716	4.142126564285752	4.397351518325063	4.809453976148563	5.409361445363111	5.664558225860616	5.400121843686903	5.487900566838335	5.952342319800314	6.223191663667978	7.1048548098633555	8.002058463625055	8.390955895175752	10.946324424298412	11.282492109693749	12.1511797587634	1.6425702838567673	3.079891498375228	3.2147180167214064	3.3003574902244277	3.1305620683304816	2.856560419814424	2.9120419721927946	4.537933235586164
Happy33	1	3.173880736689988	3.126105164239556	3.0815388719663734	2.9822023378656035	2.9864447898795703	2.966010157494701	2.889656348646432	2.8644186400585765	2.9289628952540987	3.086931358266114	3.3049005950422905	3.4193626975587086	3.5264465102362372	3.455857236666485	3.2661360341380496	3.1730771274595257	3.1204592143543284	3.353864515131134	3.60760741014624	3.618946684459104	3.586523792584292	3.60756986722201	2.7996133494781152	2.757028954586587	2.7628711483938186	2.962312132456673	3.3420134820649583	3.964459425611052	4.164144399422344	4.601347044741113	4.840446060804708	5.0142766313465685	4.776065434811475	4.644766277556575	4.676000191920283	4.729093339573616	4.823234291957983	5.370976245193053	5.195073633439551	4.207589270700336	4.251494888493877	3.076544171132249	3.005102167718843	2.9781361944549056	2.901398643537817	2.9023547510728878	2.841940759878466	2.7977637316931006
Happy34	1	1.5329070486490428	1.505168888105335	1.4498735023724645	1.2193986343514869	1.1367916364819528	1.0185682325002063	0.8690403508043402	0.785091773066134	0.6356942665067267	0.5853468602337166	0.5470529727585678	0.5099979863159213	0.2741037184325837	0.4086761355206983	0.3420456629063713	0.4304192160420231	0.6524299678818566	0.928291889552724	0.962394683072532	1.1774326750722328	1.1716912522747986	1.1001572315158898	1.1017604414426168	1.5539862959995656	1.4567746039307392	1.374882063486848	1.2546516416004347	1.1246773061298023	0.9980790851370516	0.9727841956529656	0.9512631331399553	0.9270948834599207	0.9000183350852006	0.8783427307003294	0.8580831812678547	0.8397703224211971	0.8209135170473909	0.8040269822131263	0.8161019589806389	0.8462562859840596	0.8621726438859285	1.5394553317281752	1.5142793069867646	1.4748538846587105	1.2566268943908754	1.1370779959982489	0.9844132367309304	0.7695338612916981
Happy35	1	2.3384372396546613	2.6207752028990727	2.6817225951468515	2.7717734657413757	3.0111764448847245	2.548545067173101	2.030535792399173	0.6011938093105238	0.603601409452172	0.4885293742752125	0.7971080931065043	1.1670557719030688	1.8759801405283516	2.9933504424730515	2.609702770967046	1.8046136008711824	1.3461312701168875	1.1766674858429795	1.1524046041297382	1.308008598593882	1.5362832933878983	2.3674259540541542	2.8649136158747512	3.0217639713294164	3.0783158978465948	2.8265862878226784	2.583723591221781	2.5554284266704816	2.533579432994641	2.536371486231929	2.539928624328168	2.713677105508483	3.121989690416004	3.39084387929595	4.076141668563691	4.599157615007933	4.888463675572785	7.036584493441572	7.304436298384773	4.509355697773357	1.9356716260734277	2.376980346768004	2.556431597153391	2.6136424511645324	2.6178104319645943	2.6097344183020432	1.802512324416906	0.8220523684628603
Happy36	1	0.8034143644208676	0.8426795522950433	0.8953983719692972	1.0317587759656146	1.1950863093355777	1.2848830319066926	1.2656054381256177	1.240699900146233	1.2230644852909291	1.3229339501044959	1.5382500427511403	1.5257939662938744	1.4669349027836855	1.3312756490238558	1.201706197674957	1.2843343132181355	1.300235980563226	1.4494281288263264	1.4928230830368805	1.3856862873272071	1.2180164855294962	1.0565394822981355	0.7618671778284536	0.7676776003333098	0.7904298572820792	0.6999896482547361	0.7746531418010056	1.2670688449346528	1.4499240355165333	1.9737912657841807	2.356752228240234	2.6013832120926	2.4017926685528117	2.27249007151034	2.339781265375458	2.4177385726252147	2.609804388770746	2.8080958806942045	2.765197654147612	2.56401958341136	3.4171094157192785	0.8373635571418192	0.9648574719149752	1.114031343115954	1.2171808926709615	1.3718305290004975	1.3613785173479107	1.2573433759318402
Happy37	1	0.7761423702915543	0.6227811597777108	0.4773430685686291	0.5107732227411933	0.6182647843196213	0.6460147925143808	0.5666667380665368	0.4939875178560606	0.4920658785278394	0.5673269765220327	0.9414053102652324	0.9197800091792028	0.8337824240572137	0.7958622207842783	0.8501944719957782	0.911094005420982	0.964822112051577	1.0080327920305745	1.097939611211	1.1209886524725712	1.1379195952106789	1.155974602862064	1.2223755300917996	1.3910966332796653	1.6128271248920258	1.5310313393493382	1.6015291581361253	1.7208410734844843	1.647332403059442	1.5733282032131366	1.6789008909991652	1.6120747665463455	1.6489630352411164	1.6381353129753529	1.5037278759042443	1.4056070112372556	1.2407669593243127	1.0426440576774791	0.9221656791980409	2.2795041677677754	2.5287164860628524	0.7415038224630229	0.6700608849496226	0.7098135273093162	0.7699806722577393	0.8906041572491072	0.8661884523470939	0.6788467664771077
Happy38	1	3.4137825340533614	3.5223908330742417	3.6494218912505967	4.000057433850782	3.9816354299759977	3.0149277036491213	2.8540796455861006	3.1436690418889834	3.088268756097516	2.9290985854291307	2.9910846540568428	3.183650719388956	2.897948548602524	2.876355538210848	2.6419964875830986	4.062748386304666	3.322410152325701	3.215047227060464	3.310136104626653	3.1448213311816877	4.007366407905838	5.972563679612522	5.450885808364847	3.894557898430272	3.6907187613337187	4.897927927994505	4.742035305867799	4.97985081971914	6.37555775327845	7.073647840253968	10.354931633058552	9.615263882808172	9.285360080562988	9.093912766754343	9.085930661009188	8.891879306367324	4.631916937257773	4.701699642825156	5.034525089432956	5.3716991013450786	6.172339547389678	3.1757356844701854	3.4210749549817474	3.5179322388961345	3.7133356724902886	3.5744857724272205	3.4308354325532435	2.991977821595412
Happy39	1	6.381524237892451	6.269271620273501	6.3425784185203975	6.296299776497906	6.274987695031379	6.33732592850499	5.891204998046707	5.517209888181479	5.713218274278183	5.496440827405306	5.3868150596040545	5.4423707654072855	5.215833723366017	6.176005018198093	6.458687287612271	7.25977234502825	7.4627970362631695	7.321145606618191	7.205356278209315	7.178473272570289	7.8506939146261185	8.306012144783235	8.848277904953525	8.127777727529327	6.388051479641496	5.487588889847597	5.525777405182433	5.313553815162072	5.056719794031099	5.602357967961497	6.264778332411683	6.640343837703675	6.75984974329259	4.425334243677619	3.8705759884568502	3.4114603084347275	3.1297707479739008	2.7284708348677875	2.727324940591235	2.7099744697223334	2.7271128097240327	6.0169191666733495	6.250962938527023	6.340784588086318	6.342220777804093	6.345935919540633	6.064685679408032	5.574107874339137
Happy40	1	4.212479831473642	4.167939228589067	4.19437616476608	4.135868791589581	4.075616233966604	3.894543155451406	3.47934340265083	3.240186255654132	3.1870239492858636	3.2311433184904486	3.240414976621136	3.2425288627512585	3.2747399057993083	2.5349061188141926	2.428944910766621	2.2436528097236854	2.1038220307990634	2.2618351110915325	2.036249423562214	2.1707848535278176	1.7308371374058549	1.4545424148610155	0.7126990392525896	1.4648667885248148	1.7421728509169196	1.7919195284106586	1.7399137883281537	0.9684971479234686	0.8223892919501324	0.689206299882908	0.6008290467857006	0.4792264689177538	0.4801265831381693	0.5093976321989494	0.5747783753230542	0.5274976410839018	0.5773953226375502	2.6304652599360234	4.3124527597079565	4.634014101328233	4.7777718445910855	4.068441593484393	4.023424402610736	4.048854170162049	3.997451711874165	3.9342111730890026	3.756999191358176	3.336517439233885
Happy41	1	1.00801989797151	1.009611819700735	0.9721776117142928	0.9915295671588128	1.0101882752599138	1.0863918401556258	1.0690475340394865	1.1793644877735845	1.1963091091707891	1.2833454492186889	1.6860879993695512	1.6544887266767698	1.4988222115757392	1.234979634443074	0.9089551157665026	0.9861191259629378	1.0629705672280054	1.5336216715644282	1.1148294089177315	0.8666867005973343	0.5540063328882792	0.4065375824026263	0.35869194068747656	0.4913709171291038	0.6178133375294097	1.2665450536249514	1.6067132568441107	1.9730278884531387	2.0455034380563473	2.2948583315791793	2.353680148039083	2.4305338736683195	2.161839309882859	2.052452366121492	2.114831060247756	2.2212292233008806	2.2912948524858345	3.1276288106997816	2.8677000477943504	4.4714335064824935	4.577963338883277	1.0720444619132297	1.1638596896624591	1.159382795614485	1.184993121232238	1.2131399061053814	1.2862597396018565	1.2174967156477112
Happy42	1	11.734305754765186	13.247335286901574	13.307254146632006	13.158618201855234	13.41406034152014	5.048469437159183	4.621109678794231	4.467864103187514	5.2085125508922765	5.668791992562139	5.620818694546873	5.138431258937464	5.0529958602891645	4.69699584826801	3.9410939488714902	2.5411450733396297	1.9356098312184349	1.6403311302241763	1.5408575507802358	3.229399940155654	7.565745138098133	8.459977737823474	8.776762897610832	1.665589158666703	1.4198206408368566	2.327540721653468	7.717130181105935	2.8374093055368617	1.8382205776927532	1.309809880969376	1.0851624689484805	0.9596897580234712	6.693679917809434	0.6353446540139369	1.291371881839405	6.1488590367948674	4.47770421577806	4.068989538400033	4.109862696253492	4.141360297917828	4.2293313391569765	10.973280173212887	10.98361893171202	10.964625330282765	6.461602378378311	5.338817780352252	4.396608770980716	4.374093928058152
Happy43	1	3.1343355310670318	3.202715107267722	3.4037421877602254	3.441948188841478	3.4732999856075764	3.7020852683582937	3.5728114754114544	3.9287163874351	4.243644019732215	4.1228101381136035	4.042380348294153	3.8406450822012093	3.6323299760962118	4.169332591906486	4.10173035548088	4.738436967603911	4.657395545806414	3.683021610788881	3.2831219613541185	3.58235909280214	3.814029989868041	4.258773862367819	4.37139308433868	3.702858580561552	2.5581633524221097	2.1701151400573018	2.2970443750004437	2.2543363101255807	2.5125526465091244	2.4967438106536304	2.5249530828656344	2.4705649009620667	1.8597238465886952	5.707513775743905	5.3024941286226746	4.702578857052821	4.174265707739639	2.004475622482681	1.4461251626930374	1.277464078166244	1.2960203292738404	3.1027528307155494	3.254318155352527	3.51560248495424	3.703509783648832	3.7466028122011648	3.6683893426179646	3.5402661039580776
Happy44	1	4.617954987286549	4.8557689218879405	5.031126044890214	5.111629847698018	5.171136697634187	5.494838739650805	5.630529318348424	7.263468981432445	7.95617117521334	7.463808006997604	7.256831985646722	6.5080746861997305	6.027244175477242	8.566093354981275	8.287024992697237	9.820517406549014	9.079364260842066	6.6228912369003945	5.870892749843915	6.085537095263548	6.393836302810008	7.233392580306287	7.3169365807243985	6.06824049346427	4.367835376636041	3.2793958867783712	3.2471622887176186	2.7304928478562056	2.4602024725549696	2.6800590523148307	2.8034889668899314	2.8901775021787914	2.9535614104220747	2.9066731577305465	2.958527371278333	2.7861172330839943	2.517378227295457	0.8165284928412418	1.7182119322419092	2.0983480249858637	2.3097358863149493	4.549258424408827	4.939962554869597	5.2609579294791065	5.527280574639111	5.657064057286309	5.618423665217587	5.637644099250387
Happy45	1	0.9960594321988782	0.97361641833087	0.952940510234989	0.8246368964602141	0.7824785242045378	0.7244949531873592	0.601904411953999	0.6172844619598205	0.5766412377507038	0.5704581355917663	0.5407833651396083	0.474278339576581	0.3613043851148606	0.3628799456065325	0.3380075380283416	0.4158312176274659	0.4632394472638168	0.6061379342215891	0.6175112367109887	0.6859036370862094	0.6551601519133947	0.6359372184540297	0.4373123772526353	0.5853209444221121	0.4004923048689693	0.2829224318209937	0.144925453736966	0.16392000353471636	0.3696578851783091	0.4263124224961751	0.469935030588836	0.5041852441104394	0.5400451490527194	0.5687303648552996	0.5870804762927838	0.5867175511231932	0.5579505355582491	0.5194102899296344	0.4566564128062239	0.29420980204372604	0.30244165987429944	1.0376437896393946	1.014296971610738	0.9936893695844892	0.8705462638739891	0.7970879818134634	0.7233865261674692	0.5781193740920764
Happy46	1	3.8486291189281943	3.4036276182848706	2.766811159299268	0.5796982352195469	0.9398006265164642	0.9700320434743146	1.202455130755673	1.6968073371639338	1.1785409775437128	1.1066947527064477	1.172477323301324	1.3191577569658852	1.4243857572254552	1.7454199472340188	1.8661813535642149	2.27041116374756	3.525920350579124	3.758975911280386	4.04390586935903	4.406803855601389	4.001495099545282	3.3543923326930716	3.7284129642561714	7.154666413498213	7.648278590662979	8.40484188334414	3.574952918269225	1.7128538571169216	1.9177497704481168	1.8125791111591876	1.1329896669484156	1.970664025383133	2.3881748927866484	0.7618979676310694	1.091341863682174	2.0578469810796194	4.522541081841101	4.167875592918517	4.101759027669037	4.0661481259269365	4.0604272136270865	1.167403156985616	1.0711913404404303	1.0195594484661437	0.4246708530482216	0.8597106816885354	1.1834293311976285	1.8176692714658111
Happy47	1	11.851780408571546	11.639648246491475	11.538195639110205	10.672503389870519	9.686735835161297	8.99393706959294	8.177462353451874	7.770260028842978	7.542248158967787	7.8024315636011465	8.205214732438058	8.258460242613928	8.383106696443711	8.129652500330787	7.84410431725295	7.542128815595398	6.872922387159396	6.090973710771725	5.999622483734544	5.649739701477301	4.177342056965801	3.3504931255037333	2.6097942049369647	1.679569554083277	0.8277103606289838	1.2476208715203958	2.976237180314582	2.52147248321992	2.619458231202893	2.4342841338284438	2.2456068498823227	2.1935726259108708	2.5808153163987733	1.1920100802782874	2.564894725288044	12.345538597460296	11.042235441179306	4.5444525481361655	4.712175681234007	5.608999207232961	5.888906052354077	11.648231320625195	11.463891908829806	11.355405041021655	10.325645284575733	9.182963383664722	8.545579051356341	7.869302723380464
Happy48	1	5.477682239718245	5.560734912658181	5.721716931171135	6.082992876237313	6.0583290133820125	4.8196524953950055	4.536298853840752	4.838779206106795	4.674487820639503	4.430439762803478	4.5358396814568485	4.871529368380961	4.207026685023316	4.118373777735815	3.728019616418465	6.4093800977875794	5.131285441684391	4.997405570556016	5.224051854103811	4.986780118658001	9.489307101368778	9.804341293241636	9.294829043504006	8.469084166624125	8.087257131900158	8.50689291679868	8.43386853799644	8.8729447555658	10.195455876356675	11.499439468836806	15.268362607228015	14.163418227496672	13.831477996144915	13.555233295666337	13.57412142278485	13.10748088634883	5.901329294485219	6.0418648938398425	6.7513843224781835	7.537809119970871	9.660401307445786	4.980087913752475	5.2614095643778915	5.4088008606464175	5.5888739491978825	5.578666179670489	5.48567350816471	4.698864568648116
Happy49	1	0.6098715499685499	0.6351324212635788	0.6103285493932052	0.6962242959516466	0.773306693028572	0.8413001397380835	0.892097615682955	0.91548021536652	0.9526298802437112	1.0333916113918342	1.2976485604340486	1.1976828519319065	1.0755523136104346	0.8675350389944283	0.6180097889981578	0.68462372913269	0.6634202769086144	0.6782575243905087	0.7226442803557984	0.6192240790360168	0.4617603382457294	0.2960390300355161	0.032232256581312624	0.13944681078472712	0.1224542729514464	0.4747778527584442	0.7614217071007463	1.2553542480127111	1.3758463578815752	1.807415703227634	2.063834414281963	2.3136107587914125	1.972607711276008	1.8264561358768447	1.9388418478787983	2.0266260712691206	2.22108895914336	2.8509827407251582	2.688549756179332	3.2731423695360835	3.5186682195719916	0.6377050313560096	0.7770077666844931	0.8805352793931811	0.9363855436329184	1.0461214066817426	1.053434535185719	0.996519231954238
Happy50	1	2.548963292826901	2.521639887704876	1.6660127831232414	1.5135001955810572	2.122917512377392	2.6669644847881213	2.921139315958853	3.381397117195096	3.4494178510732256	3.2222676323528816	3.1479899869495536	3.4016664232353455	2.68111757913354	2.574230638059356	2.64173290956331	3.608010380168084	1.5274144133732133	2.5366199823217657	3.715631121659556	2.3219826720108365	1.6394342719566386	1.935295865791268	2.16950056312135	3.279279670672921	3.760152472446432	4.044214007708715	4.3790251440084615	3.6981412583993913	3.044015570310158	3.743214093867408	4.201671721999202	4.238187395873811	4.2577512908655235	4.655083328354227	6.315137141317828	4.7247031963504655	4.344523441448317	4.523691704807287	4.4410120748757365	4.405789084967331	4.368683937736615	2.766727435065686	2.8124051768600826	2.30527939198534	0.8059147734404535	1.21954609913157	1.8548020307884237	2.4875935069536528
Happy51	1	1.6317015998326152	1.5899876756628797	1.6861310211653135	1.6765029287806592	1.7645156123553505	1.7265420640338	1.782104431407266	1.7791667320231932	1.862145878907665	2.1633257289466283	2.3563761567145414	2.3512169353666548	2.453766505916522	2.392546401985552	2.200047927489501	2.423694545285126	2.5834811770722084	2.8902055397913893	2.5901022871224475	2.684345421655621	2.4215209257782977	2.2834913943466577	1.9204963097820984	1.6525421980850117	1.794397123710076	2.499226514309759	3.790542229608538	5.058021004505831	5.362369382455992	5.958898989528572	6.155335901103983	6.23296330312041	5.9411594071774125	5.719658333028597	5.6596089306617365	5.62445461551612	5.624037213112448	6.046531943979938	5.913391827879611	6.563256317318893	6.404466440546575	1.6340682818905947	1.6150544646364131	1.6873629859611556	1.6724027327770885	1.7067404039482088	1.7312423959436058	1.823154783351336
Happy52	1	12.246523513873106	12.116052867946062	12.103131933968113	11.270577925883146	10.18455643808798	9.381455754024149	8.457007803437794	8.0020384231257	7.576741813877112	7.889775408998528	8.32547802764646	8.314059405298174	8.275881566129485	7.539536043159232	7.125416843647408	7.073621367524879	6.555311616318527	5.9152231524850745	5.810952788168644	6.0190248620525475	4.807198145524137	4.195935013819598	3.4569632364251284	2.2941654929126667	1.0709443574894941	1.0494379843339752	2.2219047405758974	2.2284978550691483	2.2385807345144517	2.3087051682732502	2.3447411867307872	2.292554060243841	2.666173720285207	1.4291056560308837	2.4972284047044044	10.201344021768211	9.228000320462108	6.000552240886687	6.067498586919483	6.659183062093433	6.9450535445458526	11.961907238032035	11.864753376977296	11.880250464334056	10.784349037305255	9.661042235519217	8.907181523556172	7.976064517085629
Happy53	1	7.011162646510433	7.3308554292001284	7.48717376719253	7.978454693634688	8.050898322632563	5.518788280513389	4.9646804459903375	6.253033400679278	5.063717217912486	4.14606002068661	3.869167566393691	4.2779213136203635	3.0998509087317974	3.2182420080509333	2.8326186809634013	5.7056539286313415	5.2730586239692405	5.479564042633704	6.005239835969981	6.23620490413068	10.723649474854128	10.979374959441426	10.96570685890938	10.065420865317646	9.436041059289813	10.185861886589905	10.050485586239152	10.774439907262561	12.861663615563057	19.281142563037548	19.643803012799964	18.030074407019047	17.39705163456893	17.007869173283378	17.13430182148244	15.694833303342767	7.4527069714244245	7.681973336370135	8.728044157426318	9.945023185255435	24.897631614823478	6.2326043250554815	6.570131671451264	6.491877678767933	6.7098583414379265	7.209007757023943	6.815842173398685	5.354146448053615
Happy54	1	4.1089764646602545	4.077294992824241	4.0529610047319915	3.9240388942990654	3.8190739280773727	3.7208111285829295	3.622748464183846	3.587276881073532	3.647013723596466	3.799007053416409	3.964557777151768	4.03387985686997	4.1060672207989315	4.156252230808232	4.088494181927911	4.045246521485386	3.7417524932617634	3.4840334313552512	3.2916474753345333	2.984547012280308	2.3647616261834417	1.9660243267486743	1.6336772076428316	1.2971881511975032	1.0597931888414005	0.9798425274645012	0.8586363265524898	0.7432221561929344	0.7581921206225087	0.8009158378135557	0.8183232757619722	0.9447466791765669	1.6433022623538005	2.2779526879729115	2.979452794026069	3.643897309867604	3.6936658546935743	3.0996086850565963	2.8820680837605512	2.8102379465741936	2.813270623534557	4.0459674260707885	4.003760431625254	3.978315578239029	3.8550723126097126	3.7542523512261368	3.6721557381031857	3.583861012847088
Happy55	1	4.751974220936835	4.702680359489818	4.681575650651369	4.604641119663799	4.396353507513491	4.021405948890205	3.648486630327791	3.3897467634867056	3.2868050320024103	3.2149049259075135	3.228355963208528	3.2154630395323074	3.3200681764339115	3.1598610737503323	3.1625004272314046	2.9396534232314937	2.8011838598442416	3.0061238941089354	2.40447691290684	2.7914312007633773	2.1840771159233983	1.899384346172474	1.609403770893335	2.310589973259036	2.448802532189228	2.488502504587143	2.4678882626328877	1.3164224254679429	1.3154038583323022	1.2141301494225727	1.1526752987009343	1.3318096659117469	1.1923227833750858	1.0143780574880488	0.9884067625580168	1.163948148309691	1.0281646401144704	2.8059880428569635	3.5754278739549683	3.77419787104838	3.891780158634941	4.542784253568833	4.493111480014477	4.47179698443064	4.404264719455832	4.193918562910263	3.860210601085911	3.4842986090112547
Happy56	1	4.357331813472462	4.512000332460217	4.637972428864999	5.071606259259948	5.309944771910161	4.127261451174772	3.895372849785842	4.2120298525737265	4.073233253711755	3.8692286347356015	3.95490819460208	4.169277781311372	3.8586671651743267	3.9058835012765085	3.5615394700247616	5.462693324394062	4.590913740610529	4.431649029907597	4.611512295506318	4.376169141379806	7.537851317066691	8.290206677778645	7.631471730293751	6.910774166280974	6.625411103741541	6.953038594245821	6.86847921434467	6.902632419752191	8.186003407622419	8.893631674795866	11.60942832620734	11.14730915040858	10.937507608418667	10.776524877226477	10.747603628504105	10.577414115402767	4.611882691423164	4.689964039339131	5.061805144496828	5.4825702370921885	6.744285046777751	4.036104632870243	4.294079363619557	4.447620779631051	4.6773820613243755	4.761934411162862	4.717403374108142	4.020844172534252
Happy57	1	11.078703228563118	11.000318478847387	10.995013122943924	10.326169024069713	9.435757027259276	8.751654719361326	7.865515238252173	7.365831212769287	7.057044413066232	7.321158527874896	7.7380066748017695	7.744498080891202	7.795543928169995	7.286099892107723	6.893825026606099	6.782157388506705	6.107588360924572	5.32107894061688	5.4485976373177065	5.796730936857403	4.400108416073764	3.534149798452378	2.7872724897300194	1.7475919999649503	0.7609060736297671	0.8265703903464001	1.7803986045959959	1.784377178176275	1.7728621725254998	1.6312013869959314	1.5089487436509537	1.367115145498576	1.9706534763086268	0.7879101099982225	1.4898701690850331	5.986107689717568	5.917748904384607	7.247561222855332	7.7108357722305	8.103626992489447	8.340884682396258	10.785672442832633	10.705698819350166	10.675799043625052	9.814770388080543	8.974256824350752	8.25183042237953	7.379543020792607
Happy58	1	11.934852246120697	13.98092200652635	14.191279751890415	13.343490344694805	12.660568169081865	4.9324704928258365	4.608246892539071	4.689678290886131	5.67523214237355	6.308952534589803	6.338526411027793	5.581178391074749	5.558454553084436	4.991203660870256	4.018932077189105	2.4714024235643053	1.9860360525092613	1.7142366825808355	1.9164792569978109	3.4219042963646484	6.777525691556291	7.576440002039878	8.590016708085702	1.6111721268595218	1.4762529761013952	1.9834736592155184	7.986652948854841	3.400266787641168	2.5523240263462497	1.5467251599317204	1.309531584601483	2.2297897978918657	6.709654350525419	0.5728932569976314	1.1622536418997935	6.156640751486357	4.832348569382835	4.230374335885709	4.1736359989889245	4.197657775303872	4.250330488922118	11.264792387540808	11.225239176875288	11.127916969082921	6.5273941541270775	5.290398966612076	4.37057649554932	4.459559439363746
Happy59	1	0.7040280618798266	0.695929995395011	0.6950620352249844	0.7143973406555281	0.7648836105907224	0.7675325688927823	0.6624319278580085	0.6644013968928406	0.5939954510610339	0.8421164550366554	0.7260492430839903	0.746696230218002	0.6474649147268263	0.6136581030869103	0.617444828890216	0.6104458727504378	0.5940737594940032	0.6025828837569162	0.4052281272066619	0.3888190009583066	0.026965456991778238	0.1975302792119329	0.3143625009064404	0.34140202369437633	0.4441730046966392	0.428554348332817	0.378552570740116	1.717868640591244	1.7283685419081782	1.7538518122342808	1.7798588343118844	1.0343449094650978	1.0103770997169357	1.0011471435140569	1.2189106472708169	1.024272805786946	1.17412961045654	1.2993412403952451	1.3749020714628473	1.390521764863477	1.4060928099268468	0.6786635285704316	0.6716996916617787	0.6695232549151651	0.687825086342933	0.7369073860469391	0.7454598558439214	0.6771850936876961
Happy60	1	2.9068089036202243	2.891546410203129	2.811452003790039	2.5547781993493683	2.1976139030134005	1.9323727927664132	1.7075409933786694	1.7323128107693568	2.7611747249913816	3.392321686114749	3.824501035923492	3.3328485894639703	2.9621188865317607	2.7499077329810024	2.7666924201062804	2.3427490187020483	1.9933445587487053	2.0128216511264903	2.095657158009183	2.0934104054593017	1.9102373465534488	1.4441666774379085	1.0898905126427592	3.8035972944972616	3.080799727862103	3.180445108632698	1.9681739224314128	3.795507823474592	2.8810456303711938	4.698277197575794	3.0843240032512576	3.9570303988172233	3.3225830092423845	2.008061586305252	0.8009016369361636	3.489255727890448	4.196053371307492	2.6977713573468067	2.6250354686141892	2.5475198164517665	2.522206017934219	2.9297349639049104	2.8986184848624545	2.831127602641437	2.7805477689906533	2.1107477449296312	1.8969105235847212	1.912054640763717
Happy61	1	0.4082107520137754	0.32849540240778463	0.2989609842879635	0.20542202862800749	0.22171673854184495	0.2189146664508873	0.1966956647298195	0.165572337558247	0.08499245267167879	0.09278199582720152	0.0889969228662647	0.08385834636573987	0.13319897853169074	0.15250468985180493	0.18745682810373065	0.25523155715233353	0.25771228206775165	0.32757987999203525	0.32352987510793263	0.3247063087676668	0.334650032143498	0.3184552191329021	0.29804744523760146	0.5995493464199559	0.7340271450965301	0.7647604848853172	0.7748047355532064	0.7897701304347565	0.8068862809109171	0.7699627278074582	0.756068646206837	0.7597806755441856	0.7697827594298063	0.7838195016286382	0.7950637305917566	0.7945307751959116	0.7133480917492433	0.584519231351297	0.5091367239352723	0.35166985750244256	0.3270851614362997	0.32844674205422136	0.2950277275329306	0.2816097360986065	0.2194568868272245	0.2181498234835484	0.20677766970495226	0.17864631849453516
Happy62	1	2.9698257768350613	2.8573540273752185	2.779619393670443	2.6975248025420555	2.614975239637544	2.6336229930864152	2.61823397647692	2.635831410457815	2.7220831542005897	3.0417691316083713	3.238083724585412	3.297490954204348	3.410822158159	3.3181987162567745	2.7253413250586247	2.5171799896155087	2.4860342777161466	3.7087179741981	3.5651142881274054	3.85508226413956	3.329595424678472	3.1878016644107943	2.789953715755245	2.880660072294628	2.876132458857912	4.66817230095399	5.679640755175071	6.310578910113053	6.433977528068112	6.588380328425942	6.5125468596431295	6.492404231173627	6.281013256648617	6.188972421667107	6.192296259867488	6.220563024059528	6.265017835205188	6.957056540210692	6.729267168587373	5.237919435983661	5.227535389798125	2.8815768091116185	2.733882888936644	2.6741976893510198	2.5907436495027474	2.540470161700389	2.525090537650233	2.5244602348561727
Happy63	1	4.307033352293045	4.263690256188862	4.251342347258603	4.182364753172183	3.958331711574184	3.6149324165495633	3.1949692734173314	3.0996873466012254	3.0696211000899236	3.154305846783211	3.0965981496032726	3.0949233858397287	3.3543917989117364	2.9403872924605383	2.9259929479952236	2.750165141227052	2.6454775573144955	2.9382323745983654	2.4132410115008343	2.736478504737734	2.2999241171201916	1.936579642284713	1.5994770284701292	2.4429474580204533	2.5600327420128437	2.6012689061471748	2.570622245970481	1.6715999448152032	1.6277548762145624	1.5634963259418493	1.5386160901252497	0.800907589224927	1.3152077350759563	1.824363005924744	1.9410000727821624	1.6783413849420914	1.735600964121454	3.5920610333033367	4.018665573230152	4.157860344551134	4.25335308763838	4.0932334850712095	4.049436133621608	4.032114772549156	3.958610596153469	3.743402710580457	3.398983985070456	3.0154778638317508
Happy64	1	5.971959933264228	6.180814628447594	6.368648102017608	6.702659993460982	6.56943428941729	5.0410964075662115	4.769056040962348	4.7818177589010125	4.758950899580388	4.614051891040401	4.733641855571566	5.2098692310541095	4.695990540808596	4.452914916225817	3.9120789717528406	6.228549027670407	5.070686124975613	4.985198019233267	5.228634630895961	5.0728323840413605	9.878409918257617	9.985045717149426	9.511744442090183	8.578446689350372	8.09095002961761	8.2971885412298	8.394237077968405	9.096216059836234	10.900448529878215	16.465418733665754	17.435918218938543	15.644391643626955	14.772956424706983	14.228032420189265	14.505532668778402	13.606409861745504	9.020508279072533	9.0754167208955	9.631070517080962	10.533476087802857	13.678474544811184	5.364762015164545	5.768534621123633	5.873744801511796	6.012372546085443	5.9472040781882045	5.690997841566638	4.804238189852559
Happy65	1	1.425301769589992	1.3827453307298578	1.3418531213513525	1.2199807232035829	1.3377449678961828	1.3318136003016594	1.4414441026455895	1.5369695984224436	0.7146269843631383	0.4323173386840688	0.662841701603781	0.6054865382373972	0.3626256141675812	1.789072565069857	3.7308584639028592	4.295964679940487	3.771282056327289	3.0065452916697115	3.0649546893976654	3.120410453643702	2.1762762452228643	1.4148988052756568	1.6875869358501343	6.338281956680287	6.622401548248598	5.390573704799409	4.9391151386557235	9.62139343970466	10.06706757726277	8.963504362225711	0.734749150060891	1.3351902546899759	1.6629789311747558	1.5604137252961507	1.7926172812909855	1.0618278864921105	2.311669483010699	2.2290107003561683	2.210664339149442	2.1518804408963077	2.1466940447931644	0.6842769882645477	0.6529853500652586	0.6294652147626555	0.5001918988948818	1.2186248365291033	1.3138007027501148	1.8384057946030876
Happy66	1	12.457044390884105	12.176714843481696	12.209134679569276	11.2684101709966	10.13315941095241	8.694340652402419	8.092076853444395	7.583435918407085	7.091428666854656	7.27026233884225	7.723948497616617	7.685838209421546	7.682440852449031	7.266053338327179	6.836869864851696	6.787709744331526	6.279546346046352	5.719652072838342	5.8519083051040885	6.0859331868227535	4.877502451897646	4.1157752225297495	3.348581811761917	2.319118507864616	1.4577847398911652	1.9069014444664731	4.246306593534326	3.9423470069372817	3.97334636979394	3.834345224733175	3.706191855793264	3.577394316708763	3.6830108625715314	1.2299300028589284	1.0398763303833043	4.342697354588741	4.91382087952232	4.271884380845513	4.3879863702950015	4.69474888471572	4.872463120616824	12.154025347568142	11.967440638364534	12.007637135612198	10.806734422687631	9.307914820321166	8.339724101647239	7.670631101088856
Happy67	1	1.848075460905564	1.7575041826518574	1.318819626988475	1.5320061314148972	2.2097920923348786	2.784615629908401	3.0387623987825645	3.315991686765292	3.631200460301992	3.979024417189773	4.174986352229076	4.898862289254389	5.311077679836724	4.394622468043042	4.430309834842073	3.7702835546340983	1.5269564049609223	1.8376538833663516	2.058471851629509	1.845817958336421	1.2875043867897848	1.6169962863666163	1.8886196552931689	1.9894757955117943	2.1326049746673954	2.1404821508024217	1.9292674447230451	1.9584816922355937	2.5118775391921453	2.58374338862918	3.5007095518808615	3.6518216281717013	3.6273992866679854	3.7242975305144435	3.9345454524816863	4.289540272641797	3.9391956129933554	3.931934308697424	3.5364952442640765	3.5355541501199554	3.5214078942437057	1.912342324366069	1.8975220260327847	1.6222254570698418	1.003461586656867	1.4483729914327257	2.173751668147843	2.7105266558465058
Happy68	1	3.764006047481101	4.0139770433000805	4.140379739195828	4.2298347998331325	4.345060126810196	3.8951607217755466	3.3525100426391443	5.37578057260608	4.920057764175704	4.08212907530754	1.896433564414524	1.2933045583309757	1.8277635380694897	4.3811912166255365	3.1040476989940635	1.6789170849672013	1.7957320403607768	2.0206107536396107	2.5486676427800803	3.3803370483771946	3.659964633631256	3.3706655854291743	3.9782953156480736	4.258588553151977	3.876254428252619	4.168255708615091	4.194427489991956	4.32463572938413	4.7165539054061405	4.690051637258706	4.554177863650834	4.741803180906773	5.4637613373979015	5.730351128186072	6.662873458723916	7.520418030365544	7.802275570659669	9.443276079664331	9.63773724834421	8.052154746945353	1.1248489394909036	3.5119206816916546	3.548853305021201	3.4821959082117973	3.221863256358217	2.8567906020115097	2.415276324177071	4.495153791150242
Happy69	1	3.4815944631492366	3.4693974983222766	3.504768644675041	3.4861979661560354	3.491531051318669	3.433538124351841	3.146586017665652	2.9923541937754528	2.954116775226855	2.9909390899277537	2.9431301253483038	2.917087129854745	2.9484898356153266	2.3851460477834743	2.2031566738211903	1.953774566971732	1.7806593803064874	1.9190563537496572	1.659254640503059	1.934406163816452	1.3817328107259612	1.1247387877376611	0.4572504337449773	1.0117296727441545	1.437812300783203	1.513488060622646	1.4901146929199258	1.2232416544587874	1.1082364188925833	0.962648092947488	0.8747605933239962	1.0738476033805282	1.0369398259470668	0.9300415763334724	0.9105976897662792	0.9798076190601396	0.9407048992996212	2.2907380601582066	3.749097578394077	4.062937388783319	4.230963405454673	3.3201231928904646	3.308587979153593	3.343531805500444	3.3400958038804918	3.3424365769968523	3.2983487228094743	3.003547058638565
Happy70	1	5.753889497120764	5.725895229388692	5.68877160224066	5.538822409190838	5.399354155271146	5.238444105552538	5.368921992330381	5.14016996956413	4.958896580679144	4.7308568253640635	4.352640037336732	3.7778110406143695	4.261172984010084	3.8098675455428586	2.970333406773023	3.263694649254268	4.777557333755748	4.533538805666178	4.5576141383660325	4.768611941726603	4.488134464444147	4.486414616195548	5.125126271219541	4.188401822611572	4.054685115928353	4.437544387508899	4.907557907684788	5.459879913275447	5.5970064729548135	5.5860903106806665	5.601903725234816	5.665193793408009	8.785143401403129	8.511518727568859	8.288121812951157	6.7588431272576965	6.7838558219755605	7.214753916080356	11.601656036118937	11.515819864784884	11.440379104363661	5.637029351042688	5.5779807526732155	5.5342201168584	5.30539898197125	5.197407351601205	5.037878690752738	5.300820940450394
Happy71	1	1.1533751469631557	1.0828575786276184	1.0398125688423543	0.924410093896622	0.8395747316226551	0.7957547165501088	0.5715468452843757	0.5200593784387759	0.4500354166154489	0.4039714904755105	0.32964423576283003	0.4090698039678827	0.06370051784698856	0.2639780854624525	0.15116306192037815	0.258248334945483	0.6028694449078814	0.7790878889323067	0.8304875805531916	0.9631083457885956	0.9796913066342932	0.9463791119079112	1.0391772898313725	1.1012748791403273	1.0911228605710963	1.102200380111837	1.096873132148571	1.1211274857117823	1.0995052258290543	1.0894808009828012	1.0727461988009297	1.0440328762687632	1.0082113433489934	0.9582813638387764	0.9064150111044259	0.8616006023089766	0.8455518941791252	0.8285264447452763	0.8390004606540922	0.8851211813889921	0.8651427860982267	1.0832079261064185	1.0513223747202805	1.030795951564683	0.923213961650337	0.8153972520081664	0.7487017806660069	0.4943389213206188
Happy72	1	3.1353804940230625	3.0890997095404384	2.9546502898042033	2.3240447615729516	1.9742925730679453	1.6287118229426103	1.4249999046825141	1.4680940697280933	2.439778418128268	3.1580479473233103	3.5029613682703507	2.992002467195114	2.9738814189587464	2.5035154909399338	2.400144771166961	1.921236479885996	1.6556010875369258	1.6826456937431193	1.8034766955286456	2.1310225901476407	2.235702821756928	2.5612699019942005	2.5921417967707203	3.03586845577112	1.7254531050314137	0.8957681168685746	2.3928245435328868	1.8413660274658297	4.2163432501708815	5.141833375913098	4.9028620510575305	5.298030597800403	3.50403270228744	0.10152278466213498	1.1307566978898311	2.527404118019556	3.9806014118298343	2.956234097988553	2.894116294865595	2.8360349001833325	2.833985917287736	3.0739907668619	3.009963917370007	2.894506398740648	2.4955469491571907	1.9131721217033932	1.6354468314738593	1.7067711376427253
Happy73	1	5.474452070075891	5.380929095581299	5.2763594811424035	4.996346113721376	4.772493961748217	4.6310829592979506	4.480010793207545	4.38625054285013	4.379468706076536	4.568476101970821	4.658942787688972	4.7393297363935085	4.826964782606325	4.884479849642643	4.818617355409658	4.719688904974552	4.42515329421901	4.0657061020530465	3.792727079253721	3.4500388423900064	2.7457687682078205	2.159146897497296	1.8504748787481848	1.4861668604082825	1.182964324502177	1.5577836756519927	1.8697580297968932	1.8354628230285028	1.8675833952229963	1.8291056552747835	1.7793385159384378	1.818996135005164	2.1330861717574234	1.1518468218330704	2.0769598146204595	5.8024849152011475	5.88343940386181	3.7846238088559927	3.302895931187005	3.2047178100167697	3.1866779846892967	5.3838694736751584	5.2605703655316525	5.142002470620327	4.880265410439731	4.681183253913327	4.545502898018189	4.414670462471638
Happy74	1	6.599106798305543	6.819427564112151	7.089750700398071	7.328422199373923	7.220851380149911	5.969168882091208	5.6722639783973845	5.2942778743688965	5.241104517763412	5.490551827772562	6.475801296557799	8.442557671240277	8.935850124946286	8.781897353437207	6.207084891852592	9.306555939537038	5.971489502274685	5.431685245892488	6.164070716337771	9.678615491860596	12.079422306472322	11.951242071785009	11.159233731145088	10.527511232878917	10.059248732445203	10.152435192323699	10.135364611805628	10.569195973857072	11.806753949148373	17.159027621115875	18.24814732568917	16.377256969138017	15.883875353399965	14.929257164775159	15.28767707499464	14.588781572271671	8.373425614563779	8.416227091386496	9.027619289086537	10.036340712081502	11.355788793847617	6.031380218460095	6.428095692831384	6.482994459409085	6.511610789464785	6.478952075327747	6.244052970773195	5.474076051647575
Happy75	1	5.518118905583979	5.453703720982414	5.4116920350857045	5.3002671240301575	4.996905957823087	4.446950350337402	3.998275675209981	3.7296492923585403	3.6127945929420937	3.4633514917381043	3.3473155196895346	3.3590501256227667	3.5358075541426914	3.5009987633767654	3.5165710581348537	3.3317983099069552	3.2210895424363213	3.408762293028498	2.746464281008664	3.1730161521774547	2.643432774388424	2.3138801078366757	2.047719552859681	2.7971348895790182	2.9607673826336582	3.027812262066653	3.0275078839931036	1.7628901949803628	1.7744436348554231	1.6929587759360505	1.702660140877058	1.6174805756380168	1.7899383989429316	1.8640996299725516	1.7480854812828015	1.5848147000841957	1.4497198224295904	3.055736165582989	3.60142733678292	3.763891810177572	3.8622485934970503	5.296337500010956	5.227849348661151	5.1851379816359415	5.0645663774793865	4.7635639097560984	4.262462244590539	3.7897664351178646
Happy76	1	4.054227588796744	4.065850841942861	4.342418245946757	4.339113773841956	4.483718688625659	4.925043526962776	5.0829790416774046	7.154656828647068	8.359863060956119	8.024114664673068	7.691155204530133	6.88047571532497	6.186589165895376	7.948835405975894	7.38838956396281	8.449752240040473	7.9698957714443495	5.763209652626856	5.050007791853091	5.3325130026744185	5.771589103512008	6.636963640865124	6.738725485714134	5.299794549051496	3.906355878654602	3.973099098234724	4.241524757308623	4.283644103970424	4.309527544138998	4.446031235252573	4.542874818084695	4.353529578850591	4.06811358773018	3.84514516530184	3.7707702189926513	3.604452481683455	3.2955306513012514	1.0757993838492503	1.8462761615356116	2.19968774645364	2.4401973233805765	3.842696848177439	4.140927337225587	4.6168594222806245	5.0439321450392685	5.27359408793076	5.295486522283536	5.36149654067483
Happy77	1	8.351904290448955	8.255424297613173	8.080580689228695	7.594733416751312	7.0853499022694955	6.816290032810347	6.19758622464516	5.658641082654457	5.482520704235026	5.110569943253018	4.7940408041773495	4.79615504315362	4.2947584970045956	4.116731247818716	4.455574185812969	5.7484271428934335	7.8090280742589835	7.602359840002949	7.610992058235729	8.294137822794006	8.308705880823085	7.6483334382625054	8.20624100865319	7.868738791632684	7.672977390377791	7.4367246550980175	6.97811024544458	5.438914932617341	4.592780043131214	4.456668244786861	11.42052998052166	7.7533570585171185	7.470689857333463	7.184299866499728	6.9575087667596	5.671866978779257	5.604257502342952	5.6844176509457975	10.563943736452762	9.642034689931998	9.482482860576255	8.219959743435622	8.109895522208395	7.990612688134303	7.448816852638545	6.841421842271602	6.507100740175481	5.7642938137362085
Happy78	1	7.922045546968012	7.860024329880957	7.7976597615004275	4.421474985074397	3.766990511547938	3.2772921592890665	3.1108649083144813	3.1706047727538027	3.778042507323311	4.680470932115723	5.0865343773205165	4.544562109209158	4.7214183331220205	4.421578544454509	3.8141466320290616	2.6482202527683407	1.5578747536061965	1.2186618802969191	1.043149983594902	1.318159071181635	3.0816774272079828	3.56746029593966	2.544138682595229	3.030628512551865	2.1911348840870883	2.238417004923201	5.762835725272187	2.399381299439044	2.61991302603035	2.8330065054602565	2.4645231615837155	1.6172435708708304	5.992786289897988	2.105239991792765	1.5259729130350241	3.223181584277889	3.0390166453771936	1.2908535180200773	1.2108372226451152	1.166104496263611	1.1534816353009958	7.004165212315571	6.887409928521607	6.737585589671557	4.230778704642449	3.6065919752606144	3.199962354063927	3.0350209215848576
Happy79	1	4.855825948430895	5.092151035566281	5.153452866637297	5.231511774754983	5.282586515981254	4.884005140353882	4.557475924317764	7.023885531950603	6.178626339795768	5.3057997631358615	2.8559712145587426	1.9360993210658897	1.930178839059953	5.260241101731818	4.8166582903850275	1.9876207728837783	2.2956950791179938	2.7222442152148947	3.6338045558962606	4.470147145242256	4.696392339617706	3.991569538518098	4.421872591634647	4.751295469205672	3.7964961923270684	4.001869883804441	4.138423556168628	4.394208743311793	4.994674830808106	5.097452716656117	4.794272909328007	4.912742657059714	5.471459112029699	5.725632046773182	6.665406248592527	7.651900921852063	7.974586152074201	9.97001297038858	10.20405094596512	9.45182139382992	0.8015920861835629	4.5085482816887135	4.526389143305115	4.354846804499147	4.027435037876222	3.658560549093385	3.5615073803824155	6.202466035193572
Happy80	1	3.582840118843575	3.5612968060515438	3.519500513128128	3.456013153945219	3.3393915980189504	2.9894345984371165	2.851230654443603	2.7652124258774067	2.7376755095862624	2.8289590758799377	2.8316107180375427	2.918055778938733	3.1473216359820664	2.9046378027396007	2.95207321109288	2.7653787603583755	2.6366946299141842	2.7527964510141394	2.0601608760872643	2.183252726383732	1.7379364092727028	1.4159622309182294	1.1747678498949643	2.0242464573571484	2.176466017496748	2.220928183989043	2.187729227154978	1.0217515542479958	0.933300302869586	0.7772754159457556	0.4778582402418716	0.5793354187960635	0.3699341190349175	0.8160584753248789	0.9068081203177588	0.6467705850211407	0.7423189478650903	3.090345547117666	3.5556661679657533	3.6849197906192237	3.7697060126573594	3.408368907531725	3.38516808765868	3.3420389158832005	3.2835314500148938	3.16440910549032	2.8584179579704188	2.7537932380045365
Happy81	1	0.4127672181125197	0.06960214418856144	0.7993934838010568	2.8034478572992563	3.4061236287500543	4.178495200218567	4.457756451401104	4.25155196539281	4.5071940435351605	4.696219707848248	4.582090617802517	4.857451930497863	4.614128646898781	3.8352746087260248	3.6265279786903752	2.610026955843791	3.459034621546352	1.8529153609931115	0.8761285447941242	1.241350952494085	1.847469547062388	2.0986935385125487	2.746944648333548	2.9076853797886746	3.2019092896862458	3.4774359612716252	3.693138595062208	4.407202841465286	4.734568141491273	4.372626678923933	4.75372853162372	3.9604541204849806	3.284316234650019	3.2986942937726016	5.209510308059182	4.964528836469274	5.3568859323984785	5.544473392209356	5.536595040655972	5.4856914714293135	5.451155378915783	0.35058239714885703	0.4326247834600085	0.7676519717637157	1.2765556735511976	1.8348843331719409	2.9983489467323285	3.917187081042567
Happy82	1	7.742440709108969	7.7382173353781925	7.703920774120205	7.517745499022848	7.365410497671037	7.253600396761121	7.348731782479082	6.715855171469518	6.41765979135577	6.180796074086548	5.742668332921096	4.954149516819236	5.010081127102676	4.452699548101044	4.094525704000983	4.6608135391951615	6.8477908626604815	6.618233622278932	6.611689154622374	7.119670077108591	6.912045230881633	6.885008399702086	7.1970018938229545	6.734310339367768	6.243545076166821	5.849990199867033	5.30407305952245	3.640038157797517	9.796012463335373	9.713938594315806	9.660262838209023	9.634474240807847	5.789852547323611	5.482560613242408	5.2350116281263706	10.37890314052552	10.420484784137713	10.553883229211904	10.881695645710161	11.873395526875491	11.871650448589328	7.682851294765774	7.621088469160732	7.599708040837773	7.233865755628262	7.097469469114713	6.988703465570903	7.190314650396547
Happy83	1	12.34220619804526	12.831469816044214	13.454521219694705	12.46430578866865	11.773061871292525	5.500837400857273	5.162466024827316	5.0337828053698095	6.031369882735822	6.6198713555226725	6.207536662053065	5.568541363022255	5.520961917689768	5.06879943137404	4.450522256635257	3.088965295481562	2.147125326584241	1.8870112548367737	2.073249945437246	3.825207005309839	6.765163513774231	7.63636238289634	8.193314628557445	1.1359615966807926	1.5366126702310323	2.069751665553007	8.181517797776959	3.6762638375753127	2.3600758607217567	1.5944626931346315	1.4284043457386808	1.7242181227553268	6.809836925962629	0.9432527077654568	1.5809608232137364	6.411966501906793	4.97726186290138	4.681310251128244	4.834398393416904	4.879252888854354	4.966059733604311	11.56485616695058	11.56212052928374	11.541292332720282	6.952736485349204	5.6476235148279335	4.900587697984206	5.004843341254515
Happy84	1	11.195944885927151	11.148634484437695	11.404336086720686	7.052391792730892	6.393888286697337	4.468381918423946	4.398553428352554	4.296736887204431	4.7644918652590444	5.935572108874606	6.168356534225457	5.517320860767798	5.591039068810046	5.21780942040917	4.694835481071197	3.0868709608717473	1.7628373001200033	1.5655666875685237	1.6954211975622067	3.1360494838170525	5.4782461992207585	6.2443724793711946	5.6458884452929405	2.544918374365144	2.3840080178506478	2.41195764737711	6.206498623472481	3.270939859344476	2.710802131047243	2.4496812505320484	1.895865175412488	1.6362015615805576	7.206896450465021	1.0656755056671336	1.0003317949016888	5.207195082890304	2.9903183689060877	2.2300438453499987	2.1099983077152693	2.092239169347362	2.109876363313852	9.53671004896542	9.436635981184518	9.29243100560574	5.666100133963533	4.749658784975211	4.328406993040284	4.3304657799575095
Happy85	1	5.4835376697132885	5.3815678294199385	5.359044199796309	5.246130557947011	4.973456381113415	4.487080942813197	3.8203234721721295	3.5263416625446227	3.3715462874246604	3.172717855626959	3.0643309591510093	3.1222294731369344	3.3718133763723173	3.196588687550248	3.2230314802329483	3.0482645611892	3.01990996773963	3.3453311260822143	3.0213380743326868	3.459569347975994	2.9161309969969205	2.707089905114085	2.3983174859702605	2.9621087880330235	3.0275985337287787	3.061043239009201	3.0522526783610386	1.7558665151237145	1.7416235879689037	1.7098956951766275	1.692528237235771	1.3402006071508448	1.6226849826914518	1.954624083736037	2.0139936379778764	1.9453654996143208	2.193628839078018	3.181659497686684	3.9411978494325335	4.150906688276637	4.256262270369041	5.296721843904131	5.199050239369048	5.169093550746696	5.060081658280695	4.790130886301207	4.308772785751687	3.6069436403265285
Happy86	1	3.9185996906569804	3.894082704068672	3.9024249030686247	3.876106660497935	3.7921796674642234	3.584742627676632	3.3270030248224605	3.1925026592101187	3.1626729664007542	3.1339024683385874	3.0416555262935763	3.049589253323214	3.1027340479293146	2.4750868289723034	2.4727188161122973	2.2548820638805136	2.114712946732776	2.252438916619384	1.9092439946329396	2.0944326078995794	1.5635681527035348	1.2958323627677797	0.6462443556405346	1.5158806047963207	1.8551165460741927	1.911622748867232	1.847704066738301	1.1300949788865635	0.9965691900897856	0.8611499331808635	0.7858415235531276	0.8343474909171132	0.8483502082308348	0.9010168859649462	0.9496575110637312	0.9545999408679776	0.9644193799109764	2.42144204784985	4.047009863892285	4.377140707132073	4.516082752439137	3.759896472976368	3.7377887190089214	3.7493145806416295	3.7341777445487274	3.657166033940421	3.4576813019215065	3.1892942168428995
Happy87	1	3.60917027869192	3.8038717359881695	3.9997443551694927	4.220871850808405	4.422406619853342	4.020998842364711	3.287721387323689	5.329892559850309	4.7522257795304315	3.9805120278737336	1.9830114923851698	1.472623141777607	1.7396433581176183	4.708555496299726	3.800543174636217	1.7748258808303925	1.8248420392452505	1.984455720045968	2.469525947507785	3.116531619266081	3.4685688373492103	3.4384399469505533	4.034157463030047	4.301452683262808	3.959838361344976	4.7150667199153125	5.002704951138055	5.406563171984692	6.016877755525707	6.244592142067722	6.020565897169187	6.083563556697456	6.504157394408133	6.728853685774817	7.5109723978934655	8.302167153590544	8.618012793378634	10.886630216342313	11.184634359672414	12.002646220791686	1.137472701933343	3.4274152239340347	3.4105203822710144	3.3951458215592982	3.1853158257799965	2.897889764551316	2.2731402452098	4.464094546131492
Happy88	1	12.443505552430766	14.336024849173555	14.381992980207697	16.436868072826975	17.055370658987457	5.4909305477522805	5.086613832973724	4.970298959721407	5.5364987708777615	5.819141961770238	5.708509407108519	5.152196914536941	5.2359053228786365	4.920954167054517	4.097607686289872	2.493622399929749	2.343758053090752	1.7925754573384298	1.5323543962453787	3.6244018894768466	8.768500356761722	9.53989841930489	11.188650741004796	1.9355630931554064	2.1829345045766035	2.919770344786996	8.041023276798155	3.466664706696624	2.361018774347792	1.8222928270095076	1.4916534883437766	1.3406760195485985	7.001010512962035	1.2103811439466279	1.8404739838936193	5.4113939584453705	4.031848103902054	4.878279414782673	5.064343858760691	5.235729079316667	5.371922374270481	12.07798738009899	12.140837110697223	12.199155206482676	11.424382998437894	13.74695086904966	4.923343221242298	4.916765474238625
Happy89	1	3.8703785967644215	3.8675802259745735	3.80915704301765	3.8371543721369665	3.657606260017863	3.004617274685437	2.6041493472298978	2.5805650267081988	2.536804708179999	2.6293232846727874	2.609560896273865	2.6187361832942293	2.7244298685247013	3.1299399504145464	3.22408560598691	3.1317117701903587	3.098884147293357	3.1507491347804404	2.3608701789156394	2.5500162837771816	2.2770381761472893	2.1377375145815254	2.1429858818529954	2.7636547296241627	2.88685660249745	2.9120188267426386	2.8875547803615933	1.7865017669953067	1.7795496675794458	1.7511715888333852	1.8630495920374917	1.9625823359424648	2.4187319006461645	2.4508173594475706	2.43780906895368	2.3193662292450177	2.3132286187560345	3.3454058264872146	3.4192055094092875	3.4474393177489486	3.4674256975969433	3.640213507786352	3.639583283955436	3.5744168560688014	3.62931517616806	3.4146382613649187	2.8327606731075097	2.579051596691052
Happy90	1	5.263248565896957	5.400542992743636	5.580128426055138	5.944711991045554	6.034418825900116	4.297905757885139	3.8685078631688614	4.413131012659195	4.0763904995029066	3.795542991116273	3.7302642512860182	3.998789138904271	3.288369782013816	3.3197611315424576	3.026592448736168	5.154879035138434	4.308599713128931	4.258021791300063	4.528831768363784	4.429940908002633	8.242703889816736	8.844627055180899	8.31914079041605	7.560299736150352	7.225673040334464	7.704055558858057	7.694338531380348	8.339305161802622	10.028543624013476	14.21853194771849	16.392331542620855	14.517365980732253	13.901902299014836	13.441070474876833	13.588932194971528	12.741098510659196	7.339492209881812	7.438336479283603	8.036859179428808	8.848487483288528	12.762508396357353	4.728794531016893	5.068209593529996	5.227805861815148	5.327923886623767	5.2937106291070775	5.0771048713654165	4.185258838709138
Happy91	1	2.3834970545322878	2.551033424197893	2.508227812329276	2.5656625424199357	2.644988798496604	2.1414113229940517	1.7743526358497956	1.025462075533876	0.3071758796823297	0.36525425005957307	0.9814339385413149	1.0872640961117608	1.7598489814746243	2.7051867287766544	2.298690603546276	1.7145155300618156	1.3810603222803741	1.3181322271430949	1.7293470336464896	1.845581849029964	1.936996957923104	2.3971535927066423	2.540423585735247	2.616562071201213	2.640781533560455	2.2067153840532434	1.9546054490968	1.7865427163202583	1.575751071413686	1.526923606328645	1.3601460554347544	1.2977339218364836	1.1818053215673	1.1966235161141197	1.2130097298039415	1.3505117896832657	1.5278815652643134	2.727217431218554	2.9197918465184016	2.5363303718315984	1.4835455939327156	2.41529229072125	2.5268171676106213	2.520872856874236	2.515275778353793	2.4688119064641882	1.7478008564332443	1.1544841122323286
Happy92	1	8.036732729137606	7.966224489910492	7.883484091300755	4.849833871225253	4.2032601186774485	3.733916441737539	3.5917204783006333	3.4297294236143863	4.315514533798311	5.3102777765193085	5.528475218590399	4.684508368038018	4.543069100189395	3.798489939414644	3.2659953200879484	2.2045863422627208	1.536288158291248	1.3450081379603849	1.1894610968102308	1.2968761303174408	2.526587495173682	2.937752762571217	2.492656285980389	3.1084540290026976	2.5464997535562413	1.9049594315951024	5.537158912955073	2.0523608913561158	2.159552001090745	2.4298371935598326	1.9843816829856065	0.975178831541364	6.351520536576968	1.546094764120069	0.8499359897272354	3.933161987212581	2.8220724039056013	0.9262351394097614	0.6872791270267161	0.5546162445702043	0.5205123192782006	7.131198751222994	7.004499200876298	6.7783469182242095	4.618408102398994	3.927673163583463	3.5712015520952236	3.527777115615513
Happy93	1	6.279510688336292	6.245976119732619	6.273055737226811	6.219432185635654	6.154076762592172	5.854076861114986	5.334438306378532	5.416338778950004	5.632115027382285	5.895029313381817	6.1060889661824165	6.2720373788638355	8.206538298437884	12.44258991480629	11.842607379378688	9.244084847021314	5.849988931801595	4.897531655256405	4.21837819117145	3.9570358269338284	3.749314957339928	3.4664304740048744	2.4305974813351816	2.6693031436721566	2.5909277156255315	2.709004949579324	2.685298291589912	0.9285780966786268	0.9149971311685314	1.0496798291029348	1.4324532162931003	1.4176419768052442	1.9533638828557245	1.9341557165634669	2.0722127394339567	2.105127731179641	2.217496218891527	4.822474249587375	6.229685983541452	6.543952564161309	6.714614262786858	6.08529555518059	6.063411933723434	6.0909788637382105	6.0358402852088	5.978817436770261	5.681582628667809	5.364411899663176
Happy94	1	4.106928088574039	4.28081373845822	4.423727231715385	4.827771626274007	4.979056620115947	3.874849087661857	3.751081101963088	4.1545747839790135	3.9492870276904033	3.765851372797844	3.80157839907071	3.938381446122816	3.6658511504066653	3.535015201376136	3.1994355737157454	4.789324354380464	4.015476280205909	3.918301346604536	4.089147637181846	3.8868824834758198	6.973356233425221	7.1856826949877695	6.595900585446992	5.703411980209322	5.526043230987037	5.704613833242925	5.658701194794767	5.752795158740867	7.224566460113323	8.125410482609158	11.11887665356446	10.474140386675687	10.200055879743148	9.925853992088738	9.920359523255623	9.663668339910718	5.106787995096346	5.198058452988922	5.603975977026613	6.095030047533424	7.166918926361013	3.7458983981119793	4.102573905836397	4.2697353023670175	4.505906893677675	4.584077598567206	4.5534757878010295	3.955419482880719
Happy95	1	0.10095063903611126	0.4507964199622168	0.6302270851068351	2.9138396634585613	3.2153210486580814	3.9677518594652748	4.2006215854648925	3.5144886587922546	4.269363207915126	4.462111034500293	4.338052345101847	4.741497575857768	4.694784183067532	3.6195686056644822	3.480032768156513	2.5011775678574133	3.028054960615315	1.562880946111382	1.1722883662421892	0.8771926765604089	1.2317242825387915	1.5719640798467551	2.2221194484175038	2.4991812797158173	2.9153605143753767	3.155062628422981	3.034304523670543	3.701958469990441	4.127437168278413	3.6242151311188917	3.768842981437325	2.9581879139858183	2.3908611597687424	2.529374466457815	4.646252971940363	4.225744919638312	4.533706588782412	4.612187195042394	5.0783794782333205	5.071675246349127	5.058514606332202	0.1320211554067336	0.7914369894719886	1.1814816559003165	1.2535590438571003	1.6279103327341742	2.7905872694919114	3.642497728163413
Happy96	1	0.4693258022532379	0.4317902688559914	0.4149973471673386	0.6032741101222875	0.5323926894972366	0.4572564281285466	0.35942366770471085	0.4116834119329598	1.0176135617409927	1.280080576510514	1.62037025071466	1.4772629294793789	1.8053456338078837	1.8426479644464664	1.9441628166750375	1.7590594801626176	1.1117779279922229	1.01116294175436	1.2464731466748702	1.6623624485807589	2.0834668716276274	2.31206433441328	2.346301157590781	2.3881325279567265	1.4259159693624812	0.8894986627051354	0.5909762222102883	1.4609655083920137	1.490076525856126	1.5094292803216678	1.5156089377989723	1.5169476344618262	1.1161128452272575	0.7160934233266772	0.7684011847301153	2.093434312479078	2.068549716013488	1.4145379623869874	1.4588688961127874	1.5048547123925693	1.5178854669243396	0.6740208164042429	0.6841004296423409	0.7077952778763281	0.8930575493049732	0.5489669593367121	0.5742514950301376	0.870229590236993
Happy97	1	3.425665035536877	3.4193972658987835	3.43745761817595	3.411807485865681	3.4188512111590788	3.2759925484899988	3.0822701917912325	2.9698898415205197	2.907673136866241	2.925226301648992	2.848452645947505	2.8600143707480057	3.094704141668017	3.006799405369888	2.8455476102736164	2.5125657583865784	2.109042955205406	1.9420905222995637	1.5388688460090507	1.6298442631547352	1.1901042920481064	0.9406663947058942	0.2787541126233565	1.0739962712235878	1.4960789618005133	1.5220589320775482	1.43736566892688	1.8746946206397803	1.8166868705339652	1.7271634794599582	1.6383554786309125	1.5606215577435705	1.758675518758308	1.320948153306068	1.254675542585189	1.7219983424339869	1.7288445977024305	2.7133688447151445	4.595510491181521	4.942043385285195	5.0846005971765935	3.290897212645149	3.281578766260896	3.3031891656934578	3.2884546714328438	3.2929393133227065	3.1740507871760664	2.9631482430169336
Happy98	1	2.9800830262503144	2.8950364123763523	2.2894644187828024	2.174181499045228	2.2908606583936413	2.617949703390704	2.8588147914271245	2.4124013754933067	3.2603194297327462	3.1886239616546117	3.294144317943738	3.6144440463582588	3.277656024841792	3.4934929827924512	3.684544584141757	5.040536913288347	2.9978965617108724	3.115900451446482	3.343353200458325	2.9182708963905046	1.793588762166122	2.201382125580277	2.529216190539453	4.099278240913183	4.8014131984261015	5.033929468811925	5.447970027186991	4.873403369811877	4.383957321739798	5.272162602571597	5.845202847343521	5.944363629253654	6.3663913276331545	7.556508570288246	9.642405712874288	5.916112614192562	4.89028824499538	4.879652483334568	3.377314362940392	3.3757145161108464	3.3741608853474	3.1580794445064955	3.0990211630373192	2.6775357102681845	1.5905751651051143	1.7498946076695383	2.138623521465347	2.64405882274614
Happy99	1	3.0512884607388697	2.8746835657735605	2.978219959995017	2.9348723239825425	2.9176703099175456	3.00348640002127	2.765809085868562	2.449349972705204	2.543886292744086	2.3909444377571867	2.28274011677972	2.4549269384453574	2.333427198150116	2.6001874842915385	2.696126106517103	2.849323261071975	3.0184207829851064	2.818885937589413	2.6710359146727263	2.959709339979513	3.1672791792417385	3.2732834700301114	3.4579640420093187	3.2265518700334326	2.5635840358012083	2.527812966322287	2.580135765565838	2.451239540580679	2.3504584659645382	2.6841194204159966	2.9734878894900967	3.0665746086113974	3.031676441053676	2.8558690410783267	2.781432436102192	2.6650869074775447	2.481423298754393	0.6353488181205327	1.1221829285815874	1.3148362500073087	1.426377139960571	2.997458094150963	2.907990539757696	3.0429811777229863	2.9900840907839945	2.9789713912772133	2.9228022063612085	2.6390097124080545
Happy100	1	6.1254377396044974	6.2195757368477365	6.345188101658182	6.604483114502425	6.617068046953536	5.133911202583325	4.7781643685794135	5.354006496780658	4.89526508909192	4.6555546193611725	4.7107835301076815	4.959818002768307	4.373135731275883	4.372668547769736	4.066717368758061	6.8555930651535855	5.572328149153241	5.4498348716512215	5.649915064107898	5.343589975429504	10.539201746546397	10.279734880387242	9.638364799685784	8.816928506873099	8.420587360501948	8.768732839925809	8.67522951881587	9.216239756647036	10.50324718324882	11.514129849262154	14.660889895677169	13.586167762794346	13.243594767402765	12.845931117197585	12.913317929627233	12.446771629608493	6.072083308708138	6.1761220819806955	6.7443974307198085	7.471548371830122	9.241604216565706	5.692032423014044	5.962094264178793	5.9854225297034125	6.0672573588116965	5.997767916798557	5.809883380623653	4.98475819937266
Happy101	1	6.4156186770877985	6.362449460425968	6.4819066354276815	6.45274962072637	6.413268246094733	6.55851699329558	6.182807468992787	5.737413093981497	5.887739853562633	5.620826146464673	5.447623344044121	5.544811416340335	5.319849974387061	6.1052604369272485	6.39703114060238	7.018043997087661	7.263514477837424	7.130300973890157	6.981015661652568	7.0829280125666685	7.8493383908238945	8.330073742214081	8.893751297249262	8.083873263415253	6.250314278632602	4.866315286926511	4.889231195924311	4.638119825727273	4.333993093036798	4.487248935673623	4.294249786996373	4.181077538017076	3.811645116587272	2.3904066021604233	2.0035346994365493	1.8098882267314984	1.2948173989227192	2.6591697521681685	2.901397211249874	2.9784209531938552	3.0952971829713487	6.1491932207821955	6.357924521132832	6.515946974002185	6.496109152549815	6.4901107696191165	6.3007254437866616	5.769013680950966
Happy102	1	6.272702732155656	6.448179022452473	6.6221379670938285	6.9580947322603075	6.935288188722477	5.290223896914053	4.960771007617504	5.433146348335295	5.0910864861109975	4.895184548567481	5.039532936693114	5.704950725727584	5.142290853424444	4.895375509469933	4.134887049651884	6.607330122762232	5.001631999608413	4.905934978704541	5.111641222368356	4.889427322149173	10.024131937120575	10.029976496703807	9.271434762245443	8.238342466448888	7.941144319197409	8.288891854042424	8.276305802951189	8.942203706301289	10.419389889398207	14.965809540811932	16.978604937475108	15.213139754190413	14.522487247885756	13.93014361717477	14.179625723972185	13.336066755871787	8.476698337509276	8.559846626798924	9.12773604949417	9.986626522290347	12.981787245089636	5.560043567452465	5.954397471786621	5.973195869159971	6.111026999206662	6.12815338513556	5.8751247333589145	5.005538149636356
Happy103	1	5.420138202224249	5.270964072501549	5.164333881784008	4.729357598669591	4.345752273947864	4.170767793265923	3.8482372733781056	3.611810284963609	3.4467903146660985	3.655231561231073	3.8283583134095496	3.8332162883685337	3.871280890735493	3.8861723465507625	3.8814200480255376	3.863214323367221	3.564206613571071	3.268996380156261	3.2761785281266604	3.1351010814654923	2.3934170743979086	1.8916362633133856	1.428479220504171	0.9309359830722548	0.4924660095421689	0.6812112963906899	1.813072937586144	2.141879584776223	2.23902796376752	2.1420002438270997	2.0188730149502723	1.86962759551458	1.7981421112579294	2.485313443052511	2.704304074380014	9.809529995597343	8.162431398516821	6.129881436851758	3.0876838844984706	3.2813322835934007	3.4111790611098853	5.294854358928321	5.114323502299727	4.989784203550967	4.552107993523982	4.192823615346555	4.019326831652059	3.7157506428207516
Happy104	1	1.2224458639162337	1.2551122046310852	1.3304979303064592	1.3513188709469652	1.316333762710908	1.4914406009799634	1.2801932397691709	1.1569032520737383	1.166673883116962	1.021638570096127	1.0400541361829012	1.0862062016298508	1.0080987697410448	1.2641622241816484	1.3751257603703126	1.4381735436562628	1.3997091025115052	1.282734940690767	1.217117163749486	1.5687305471910526	1.6300055108115676	1.650847613356866	1.68563942231537	1.5642523969219533	1.5367935649029534	1.6380009719533046	1.6633262404576723	1.8775717355891144	2.1301990233131187	2.3930044865599176	2.7282028838755297	2.845804299654572	2.8554893026534534	2.772035100534668	2.733334225410253	2.6481495876181245	2.506454255794187	1.7600824005382507	1.3480810878875145	1.0528371093078492	0.9046210283497168	1.1199055017641175	1.215050498555701	1.28275771995341	1.2917084585835172	1.2886658756439358	1.4132561795354182	1.2401318324460902
Happy105	1	6.431975879832614	6.2821935648543805	6.144680341413848	5.675559929145881	5.110524218206073	4.892417199783191	4.426132144868935	4.200401555051632	4.030588892740396	4.209788397281655	4.3808013882405525	4.360877059907423	4.421140919394415	4.559852869511558	4.511971342741862	4.404588913606191	4.060610235606668	3.7665298715411715	3.697960373934992	3.622759053590261	2.879185033308084	2.258076208444995	1.8286646786300031	1.2764073317926536	0.7951720544361836	1.0256796274791489	1.9953541613922872	2.0230415729645537	2.08291875258373	2.0755140944130765	2.0296441250601442	2.0101637136936272	2.2067781084268825	1.021424543908516	1.3207487234156972	7.049797718360576	6.515393933144036	3.148234217083322	2.1150303136313524	2.493349989210095	2.639411264547375	6.329357658799603	6.146117702847733	5.980662107163539	5.474791679262031	4.939239554109814	4.696746554192538	4.284968228796559
Happy106	1	3.2065155667346263	3.0353834739094543	2.3618852157486327	1.4506975809990814	1.6223595647548328	1.967291297589106	2.176744332861865	2.113705992755359	2.5412934664023075	2.508051110359686	2.5425372524989696	2.7276613465379667	2.5327398442422795	2.9366147089459376	3.0719623881368965	4.904103666549503	2.3826722371365485	3.2392244028237167	3.8824757382322215	2.857036783945817	1.884378322195433	2.0418020586775785	2.056314676623173	2.8221095717843334	3.159707070252188	3.3773096034969434	3.681295938002796	3.13323087715266	2.326696637643259	2.898119533873693	3.4924731365311583	3.6293557577729034	3.7468575411702596	3.793041613420248	4.066195418104163	3.656754223940672	3.286178776841517	3.4737565584371537	3.2711360450363767	3.2535789854501678	3.2406947343056154	3.3460569423582593	3.2561591963895684	2.841853118453899	1.2103248090551284	1.2002145240047684	1.5043483445454442	1.957110347595488
Happy107	1	2.293906677671196	2.578961366170624	2.5974742780234714	2.7140075563311834	2.9479946761039217	2.417743777454477	1.9977106259254136	0.7967397636967855	0.5557908344542528	0.43762309219532497	0.8840135155176357	1.0641966519060622	1.7922423747935372	2.6391345868750653	2.2738984224894696	1.6557353996230304	1.1503939119093791	1.1085278329967332	1.1187055457414636	1.275856648478512	1.5461454706255051	2.3615560919991845	2.844729355893588	2.9992580760676284	3.10931929354816	3.0332409963598	2.920994373280887	2.9633191490878765	2.9919844175114743	3.06948655554081	3.0458749081162324	3.1734409062848155	3.4716538544998694	3.6847759909114624	4.219434204822622	4.781180696637269	5.064003168710877	7.241271001028344	7.486366803326996	4.791616658986094	1.3439662727826258	2.327614579531184	2.4867698880469353	2.5170927134113854	2.492666637621665	2.5009601474177274	1.7310882609335092	0.8461326391972831
Happy108	1	4.17605938950478	4.3849917547326	4.471489399837963	4.558152445524402	4.620362257375096	4.201591396371897	3.891786500355789	5.888533864186502	5.261069322125457	4.337808644611899	2.236897224755833	1.6128102468654213	1.908081886407771	5.1136053565559765	4.512202150202879	1.8181068384817287	1.8774903783204304	2.118616632526897	2.684844277842993	3.424891745973122	3.7214694553153183	3.4529939143905035	3.9837921129222154	4.2304356593040175	3.7165824583541585	3.8863223718396815	3.875539187342362	3.9152409775799897	4.215994360165388	4.190259552028069	3.99757324579679	4.153177221741717	4.878745781742471	5.1703515478489805	6.228902305765402	7.1072675263112055	7.418233538321003	9.278432942879244	9.505222103965517	8.022530136780206	0.485516506101299	3.857357566844188	3.896249294287746	3.772185393849513	3.4209478359730285	3.1069907284873173	2.684181171580213	4.806944875890113
Happy109	1	11.069233442085476	11.286478763348	12.579993336423641	12.136631956187287	10.56583192729642	4.966817032656066	4.72083454396351	4.750215346246788	5.6137439199047785	6.390686625488477	6.2214076865499415	5.5510928997564015	5.346891002410679	4.977066573273031	4.3258052679934265	2.7440968928963376	1.651961886971333	1.3807971271578958	1.7692543646627164	3.844057930156628	8.024123549532291	8.75886286670316	9.20656955955886	1.5146398059640156	2.042223776940846	2.5498792590678216	7.73529784911957	3.108184824587048	2.215397000432399	1.7613390696870097	1.5977695979146498	1.4505847808224368	6.490925379429347	1.0789449986936497	1.6261976993556713	5.680588395488865	4.5827584033015345	4.456145625684275	4.453951202684916	4.540822512325851	4.631764017407681	10.172989969528151	10.18183231388878	10.194108711625654	6.3433737630753075	5.806245531077595	4.538424515116458	4.723824337817181
Happy110	1	0.6314035886984171	0.6140405477410434	0.5992289787132851	0.6050146500497275	0.6021687042883562	0.5797349407838247	0.6352589958186129	0.7001495687678086	0.7178786951125496	0.8080540719761085	0.7559982931043133	0.7350599789919334	0.6512703912842623	0.5241855543114865	0.5323401113610761	0.5256284043697679	0.5019281614188	0.5530287896678155	0.3779974132295463	0.3034007302528162	0.17783457604222894	0.2597492586408517	0.3656856613886969	0.10013862047774658	0.126969452924683	0.10615734588482548	0.07621169421863255	0.22807810675713866	0.2562416640847588	0.29977133337692863	0.4826965122680954	0.9095778876830568	0.790303649322106	0.8132765608406272	0.8309393813934609	0.7706286037166781	0.7579459615621084	0.9400165734520064	0.9980580173330564	1.018693921808364	1.0361918937154058	0.6146462458183252	0.5981713388022732	0.582610605935633	0.5927637512855778	0.582644625622467	0.5809492556784996	0.6675191628155857
Happy111	1	12.945579566036734	13.554540554030812	13.8037232594366	14.273724352497696	14.954436092336726	5.5898578559699645	5.2388511823369495	5.230754309172268	5.601558492721544	6.284396119254858	6.195655296133184	5.496297161691091	5.4684981741570855	5.3285065170704105	4.774614978522304	3.248571735221636	2.1817578430666886	1.8947429297628675	2.153388874228984	3.967008280405659	6.86561236283891	7.357392289713887	8.643547339520863	1.7242704583198505	1.694706616495434	1.9496284543167008	8.483847318173	3.9008112760068054	2.4258462657021163	1.7518462409484152	1.5506210367972062	1.6386493991627036	7.555720306654508	1.4433195448462572	2.2671586412531477	6.839046482413736	4.63683867254656	4.780275597894316	4.982758605628504	5.039077320071945	5.134189100603762	11.400420565144858	11.379090957485376	11.361069293600956	7.063391026702756	6.045552276865301	5.1548502352333285	5.252469277993924
Happy112	1	1.7418026277837375	1.619673480752746	0.8022712670973438	2.7957412674906643	3.4449316216637618	3.8555366423664417	4.028577039461564	4.256790916520286	4.270054570076654	3.8306481267674912	3.770163885224787	4.574568691271606	3.000598045370313	2.0894700398376096	2.1484653257027744	1.421515787672898	0.5939203569704812	2.145016877558262	3.3936323888367648	2.3364523701356	1.4386182577544948	1.7883213426041389	1.858168802135072	2.7490270503155982	3.1095250511419965	3.2922743034539894	3.5629432189351027	2.9050874928097765	2.222891426411025	2.7179614592146266	3.3006057828314157	3.339122283178958	3.4426069153273047	3.7050169807925535	5.324292000587136	5.3516627311035245	5.036255150843691	5.1433361503322335	5.108630786407422	5.135590269917242	5.134238856873953	1.9126614145878935	1.8940034115699775	1.4233067294625297	1.2275849152313068	2.031816750234364	2.814551799111914	3.460530940496496
Happy113	1	7.2580313542698445	7.149080678458253	7.115444876685894	6.88156598157112	6.862712442254983	6.781537467373751	6.747640208792058	6.489350513574562	6.437044651838829	6.474435286172067	6.122959631585799	5.481330110983009	5.743838402371797	4.840236305212444	3.849421339577944	4.599622282540139	6.006703537818867	5.8140364117533325	6.04440829308547	6.625775035587768	6.417019456492492	6.676790689250463	6.266459546455586	6.34728952480708	6.563361544546057	6.3951743039700455	5.9596716241842005	5.1766719102388725	4.473873956269771	4.142875508741467	3.87112394824838	3.5227784129731163	3.0993338514721107	2.671946024439392	2.318005310807095	2.0390786421044798	2.154062184745897	2.659511243165317	6.826656247247827	6.337711299845811	6.24228331011962	7.160281896893379	7.0537434169832105	6.996046633144448	6.68125963902579	6.665294705445081	6.621844483258883	6.710511148775506
Happy114	1	12.05823998023818	11.771683807428289	11.646240738202481	10.83456160762155	9.882877815642093	9.276252773362618	8.587409635313719	8.256412000653732	8.090628731780592	8.367249129730283	8.637310426059804	8.706553197463446	8.857140463367555	8.66562689119762	8.428505453051343	8.13526705748547	7.248692899207254	6.4457283208377945	6.080149811136372	5.656118358744951	4.112621836753419	3.1654968728927764	2.338691439308474	1.5418315848257342	0.7672850511094942	1.2533902260464893	3.570912719914351	2.6560072127529586	2.733341438873445	2.485316049427169	2.2031047243461144	2.068660555577979	2.4826000138340363	0.7673469368712933	2.137084281580065	11.60359431483968	10.408871573005928	5.819917479053851	5.685356183152742	6.551448155847227	6.797411491181843	11.825025054441026	11.545405395453269	11.381737428281667	10.444126112726039	9.464312625315307	8.913346715901639	8.312814602228135
Happy115	1	11.246680442951066	13.06450776765278	13.20369373763973	12.72885224822603	11.56562293295309	4.492088815729853	4.146625604551393	4.151906833487922	4.980880742706054	5.480099367390064	5.661374165457491	5.250983887138315	5.222614595050691	4.919113739830405	4.046323989900044	2.4355989857827898	2.019409777344632	1.7332398900613502	1.6179630521348807	2.954399947288185	6.689189602401347	7.972932738640148	8.977558920640694	2.847898698236452	3.1378438056124334	3.2367609088574936	6.486746176208887	2.5034646663157205	2.044437405809704	1.9375746428526857	1.4899633105660877	0.8599805907184207	6.636203576670699	0.4099187151853109	1.0450438705493177	6.104189921767457	3.3600910657477017	3.25094318311273	3.415384215557732	3.419143585939976	3.483460773233157	10.158124524174584	10.133426742920848	10.326000422385984	10.528329919997699	8.691004733868215	4.023471193679228	4.044749547337968
Happy116	1	6.586813439484294	6.844460036099059	7.033953880736134	7.4007886778791026	7.255396643023058	5.519674274874449	5.244965227399359	5.678377768252012	5.388719847314564	5.159283404181968	5.328704141838786	5.8139551001369645	5.13943518432901	4.944988177250225	4.378015835719819	7.412987953508368	5.692003836795402	5.575169136514328	5.839465850350324	5.781815060069437	11.501836255123461	11.301154583101528	10.84113614872265	10.160599805556666	9.394641686326846	9.537612035229248	9.442187713398337	10.015027043071973	11.285149227884276	13.148059259367926	17.284964032892955	15.601992235757976	15.186905431368062	14.748516428564418	14.8387574132631	14.228121105824616	7.2048002732645635	7.363637410662049	8.133364573472063	9.069138171791971	11.496133459181713	5.911370147771367	6.307894168485298	6.35841140532844	6.415446929360722	6.374867011116008	6.169314013154818	5.3436937218534
Happy117	1	10.355579541189506	10.05685020815965	9.89598259662602	9.070380244531522	8.172406396990075	7.7385628494070815	7.167061023593259	6.858732232208299	6.667606351928409	6.89020516653888	7.054820827973664	7.068675066632252	7.079795304192227	7.009534848317983	6.87336835608971	6.741209295561927	6.276960938300947	5.695117084529254	5.530314687982292	5.337954868996915	4.2544666154591715	3.6253633013088833	2.995992710600127	2.3322371590576734	1.6197518329854288	2.20333709612777	3.7997890218328023	3.6942114122293934	3.7558822237758265	3.6127593346907236	3.4047048077122155	3.310354157833556	3.4767958945387867	1.5128106511465562	2.033705258938527	12.782377905870009	10.875462962519634	4.864002526582176	3.0039411418046633	3.515751944008628	3.700957588939708	10.183957068917787	9.893941686389141	9.684660320968392	8.789934069630691	7.920132602191264	7.48553172609042	6.977090315528788
Happy118	1	5.514540595939807	5.553273966934519	5.5641599172903256	5.463099332862517	5.458966312351827	5.303415665304434	5.396187682250706	5.173323101202934	5.039156522631448	4.880379131750101	4.47747094287532	3.9085394769114408	4.226559198214119	3.84619877949538	3.2785163414121783	3.4594798390883734	4.48069634607038	4.335573549098735	4.5492321127017386	5.059007986097513	4.877595489441421	4.98629301598751	5.432962996738543	4.890857762430646	4.4801781030758585	4.197367854326357	4.05045420984153	3.9062823660199584	3.854398067521492	3.9246739698883935	4.036113070258317	4.181261384409187	4.340739060496493	4.5261682778104335	1.3657016851420487	7.210480657321846	7.10400369419958	5.812421292515077	5.442954522018427	5.258755683404293	5.228412641445784	5.546290418777884	5.526839359299888	5.506873448489242	5.310275045149162	5.306500168811754	5.168609437213865	5.336946124381519
Happy119	1	2.5378007742059774	2.5270570317716965	2.5578994020571804	2.5555018336909856	2.5676196775168285	2.6265829711206776	2.5848379041076033	2.5965273373512585	2.5941022760866943	2.699598738895932	2.6244657879854154	2.5416741774490306	2.5616036335357504	1.9208156446035407	1.9583018755419752	1.7068116134212583	1.5094404999045807	1.5827157576480135	1.1512737796535968	1.26926626761305	0.7604800484278156	0.5142566964070172	0.174531016003606	0.7296730888501293	1.1579230579446134	1.2213921264296907	1.1871121170304102	2.095262738144807	2.079225837146188	2.0103395595863827	1.8979552597080591	1.5197103954758189	1.6853170008010319	1.3961781854469546	1.3830880915818986	1.8554755699277763	1.7598385510145391	2.2816060704747168	3.809699680493701	4.122426439452842	4.275738109622174	2.4059976327783663	2.396674310271365	2.429784152924173	2.4433906602372906	2.46257834538506	2.5470510598760514	2.5256723797216867
Happy120	1	2.4096552903701696	2.3535319543940325	2.491914017276811	2.3816606875838957	2.391929456849732	2.3067091124864683	2.266502750162834	2.251191299667114	2.3030018818359825	2.6059533824152927	2.8036335349007437	2.8083667849944294	2.9265513870779434	2.8080297725755066	2.3520005043777275	2.550187109040876	2.674017652865636	2.933815723218848	2.7927644744710864	2.5858128947496213	2.186937163752654	2.2185327612968284	1.7851932982955638	2.2231499583623453	2.3048366406545506	3.9745108444525865	5.390932857718399	6.133863433148456	6.287851610131696	6.516456662600515	6.4073329599283575	6.402360671450884	6.105091976485207	5.876522707441633	5.833569542791516	5.834643637335233	5.839124725538945	6.566187764736539	6.463668337304268	8.460133414334928	9.044494256408688	2.4426977808203243	2.3511990466336754	2.3660470178806117	2.2820263418174966	2.2659417482339075	2.2345049953066174	2.2284990176927333
Happy121	1	0.6075502877390673	0.5071130885150071	0.546411232820781	0.541075182087682	0.6133308619582013	0.6770833633294008	0.6754052575501912	0.6903808561966601	0.7072604375815318	0.726196759832876	0.7356825921143474	0.7791153680957444	0.8277530847776747	0.8585329999450314	1.024253291175361	1.124412186503683	1.1405422197252633	1.094442422478718	0.9921466144852428	0.8941886682691933	0.8125429863672976	0.7891510966610693	0.7500450767856495	0.8106951356977334	0.8079920018503024	0.7692886639961614	0.8138669502043612	1.1698620460807374	1.3411135502171296	1.9572082902764265	2.336216264002528	2.753282595696496	2.5551055481029232	2.3287457451277493	2.479758354769752	2.5585023928391597	2.841485101406496	3.1595255674220284	3.0819715023280065	2.1940215744436506	2.3639024684942744	0.5063561506928217	0.5040946217847677	0.5443590918406533	0.5746493573712163	0.6796402542932939	0.6670906408671929	0.6294173875544751
Happy122	1	4.761354546984856	4.555615709464738	4.8433307088065165	4.816585352091857	4.763060042643232	5.284542146490674	5.050071576921616	5.088203251423087	5.288670842049121	4.781796201011337	4.544739711257483	4.5675616206449	4.372189904757573	5.9335440255939185	5.871036722028168	6.6526035276070505	6.720046112047165	5.7412471550643005	4.995448625396763	5.157679376424286	5.552979087993856	5.9821386067654485	6.317643382605593	5.720655319217263	4.501149020999703	2.3433409622845014	2.153973063063913	1.837326207982392	2.039089071329027	1.9003963818667768	2.0039085689192517	2.356389852649486	2.7701923589459083	2.7137915643510904	2.7160197642795785	2.4880267370463995	1.9352033412279663	2.4814172311792584	3.407243395026247	3.273153843035607	3.3320852305176927	4.753311070530105	4.71831831428375	4.99004195576552	5.013270307662503	4.993709579187197	5.005360836237508	4.6876388961670505
Happy123	1	0.7450497858129764	0.5455882917671145	0.2766396626210752	1.7265179238504134	2.314618811955327	2.9540001388709785	3.120331244616962	3.496266952661786	3.4442195907151363	3.7055137640359628	3.8771067018995216	4.287924241281865	4.80798284020186	3.5166061405633022	3.2792447420603508	1.7827748459585475	1.3406941590854025	0.5942885841187253	1.0466762609805775	0.6747824934458588	0.6936885984048096	1.101207230569206	1.4937461969659993	1.620936762608714	1.7637199862757853	1.8323160978660864	1.5436877649224474	1.8823950503983429	2.5552769215104734	2.263682334917523	2.6732710426239388	2.6327911987907417	2.3886852232454627	2.338340288927463	2.6619599742035684	3.395737427112009	3.5119346883666847	3.5871947513245708	3.8039833128777616	3.7862315310334904	3.768374871864807	0.7536742875013385	0.6935775808387177	0.4551114353107546	1.1453455481146906	1.6509759151873402	2.3681306926352392	2.788978180202179
Happy124	1	4.88105133433688	5.110864185121535	5.377750771239464	5.44219711094984	5.5551388038038265	5.968108276408628	6.229616060453083	8.417359702102672	9.991856058871877	9.912126391000891	9.671668753285068	8.369621694228313	7.590250155783327	9.989907528482737	9.126966520241671	10.254989573332603	9.508521065987038	6.9287386334788446	6.093045884115738	6.591020711488638	7.126486355480652	8.219146795478329	8.252928098148901	6.794233843237225	5.283174803184608	5.149128999649184	5.321522052851359	5.130190424195336	4.895481398749552	5.307142973079553	5.638084843706398	5.727584072639242	5.657376223205272	5.470598614420941	5.384436647362122	4.6197502133133295	4.2103050307408605	2.0181238435419098	2.1406970373798795	2.182578911798444	2.223096480930065	4.766752566322238	5.2083753119985525	5.6247585696885345	5.980874948604405	6.191433931248262	6.1829197116368375	6.330417871165031
Happy125	1	1.7221221346048334	1.675820772211058	1.2656960445779446	1.6313822155545346	2.1760495488784266	2.7707433252223788	3.0170119629082115	3.2881180408875528	3.4280824467750484	3.779421640486967	4.044109634317328	4.830832520715051	5.462821619423551	4.519686415039788	4.568258708896168	3.771284578919992	1.4484724540105796	1.8450357851916848	2.1591915663857217	1.8470105169089777	1.216715047716208	1.5724675652857911	1.8393283155011173	1.9939089011690767	2.178298380629504	2.2155797750864656	2.0660729412936383	2.0613239604096023	2.365689469946015	2.5047688818357194	3.1756651804375906	3.4043835435968237	3.4391518123597518	3.6221522147706176	3.9998618736289626	4.260826904871935	3.847096005803861	3.8868285979678863	3.4990323439618125	3.4953790428453497	3.4942405445325724	1.7582346709150671	1.8095442940994362	1.5477735509574742	1.1544249135327804	1.5752300746178112	2.2441693247123187	2.7555051135994333
Happy126	1	5.591797476669563	5.5973158207942975	5.563019642972336	5.392370480147647	5.3696347932342645	5.293909239161421	5.439599309735899	5.274814918311421	5.082715800451027	4.9005738402026084	4.570362361554226	3.983232167023498	4.473360622443222	3.9376223884410133	3.1255773319897098	3.350340391418339	4.551340110341924	4.422509649141502	4.594181426318062	4.941169177243089	4.77252097435524	4.94048091961966	5.3994938439394105	5.114030386028746	4.8455480111315445	4.654221536110182	4.590340688264195	4.55669347703972	4.595680553677524	4.649799398211371	4.729962111302141	4.833913979491231	4.939638675608929	5.0578311857827085	1.476963174540017	1.2426627165466204	6.814208306650617	6.2681948162130405	5.943198715395456	5.6447465783524855	5.566013892704842	5.5676967865268185	5.535948463725443	5.496979055879838	5.211623707094148	5.2224855676736865	5.15506473401691	5.369462919044588
Happy127	1	3.3674829746584862	3.68058736862475	5.027882775153222	3.7710774614129288	4.123335146070274	3.23227571364748	3.464358636666245	4.6280705691093456	4.039881467270849	3.5309889368209	1.6083664037207284	1.260547961313346	1.7571352303870105	4.75401123479145	3.48558181790425	1.3214437702060025	1.2709481825228035	1.4088938428138718	1.4933577422501196	1.757042232836727	2.0825739002141006	2.8218573434335066	3.437218763655898	3.6658888305142106	3.7601109044435903	4.3806269514407035	4.551832755522919	4.935040311397872	5.443397640039018	5.704443747085072	5.526703102493192	5.605882852190934	5.819730651915269	6.016096508026775	6.5462284966757815	7.171344083896657	7.454798443777951	9.684388874593028	9.97624947968706	9.492921109952329	1.1740434921310001	3.1900847211784304	3.3091822022419137	3.361103217730492	3.0117219646604814	2.692546090779183	2.0268689312744232	3.97689154624786
Happy128	1	3.633962365354536	3.9416451567771698	4.413337484453807	3.6865849293583963	4.335235108596341	3.359425981688549	4.0350847488172334	5.219640603514195	4.717454713387267	4.061912628997024	1.8824586763142368	1.3902859889055723	1.841379909419519	5.266649314191564	4.32160390469506	1.6345691572176857	1.6784170384576969	1.8216389736141232	2.2388245273530663	2.6548786027185685	2.988949790439052	3.0213911737720105	3.6508151239762716	3.920447680299372	3.785415296412318	4.36371684547514	4.61524935018404	4.970521859228999	5.488915705697598	5.682125282648375	5.4644533974813045	5.573662046673482	6.1384563709862485	6.4104152559130565	7.377603845218493	8.279244561481212	8.65591022314034	10.981284834538114	11.26000889529858	11.008396278946204	1.7863729619472577	3.3981027984535395	3.5201418989759614	3.561665398421598	3.3069685338976877	2.794769541882625	2.9094745687816506	4.357626218202702
Happy129	1	0.3628437416523718	0.3130133729805857	0.2704357949615993	0.3078760802321615	0.1655888070615973	0.3069810308502434	0.15234570864311006	0.0853653363274113	0.4130400676918583	0.7376037647811926	1.311997561451042	1.0075328908329726	1.1677555281422634	1.2779980303406666	1.463290209856939	1.3129340994505727	0.7019258507122583	0.4491080147870847	0.6978435389809288	1.2489904232647198	1.8177185425639104	2.0748982702468783	2.002160762741192	1.9022224925561044	1.098156011103962	0.7668968080010511	0.166355996654068	1.0290908855109724	0.9550624917461009	0.9654643284155758	0.9689677366752304	0.8956225224678498	0.8402058287923663	0.5128952478317825	0.6442601983668237	1.147659276859449	1.5482981220669698	0.8798535239559327	0.9458650898656294	1.0072305306844118	1.034073020291162	0.23474723501545486	0.28437344671882553	0.33797839440322897	0.5993491939343742	0.280383806952135	0.3408322910778693	0.2015934104529995
Happy130	1	0.14971159283685492	0.1340733789136029	0.15534113671146435	0.15874684206625236	0.1395331526565174	0.2113380184731382	0.2081390734536668	0.1845314871242053	0.17370402380544034	0.205041343476807	0.3153100605967327	0.3054163670396949	0.32441295349592736	0.2997491206264306	0.3020769917461644	0.3084969989537236	0.3178621190513397	0.31399830362449377	0.34538780714147793	0.35389120913080296	0.4364643085264153	0.4881237562736992	0.502180516107075	0.4108198985316463	0.4201187177438021	0.4143242628279472	0.4221551921378744	0.6721040031523924	0.6859232603555186	0.7121097723474782	0.6904228366186622	0.3311916575424301	0.3047076099749959	0.3652473547776795	0.3681822196132994	0.4146421634881549	0.4211006117210751	0.3720538568471709	0.3744580472427589	0.3830243422843749	0.401622568261856	0.1483535600317016	0.12975046726884715	0.15008596023256945	0.14530205716589034	0.12602057620572246	0.2001815838075251	0.20860918997866332
Happy131	1	5.746437004492268	5.509103866809256	5.327778922734722	4.784077130526075	4.319313426852094	4.092066280107197	3.8214019388465066	3.5850153266932554	3.4264586666111643	3.713310202943757	4.052137253596953	3.9588972946756513	4.004130901454147	3.8442535534714417	3.8961434237136667	3.98559430309223	3.7258991967659245	3.463464114231112	3.554410607957036	3.5111095473817344	2.8133809047910225	2.291938962188559	1.9133575845698252	1.487934623144515	1.2225215103496825	1.4167221399827843	2.7509379325182683	3.343280567856325	3.4225167392307614	3.2844981242773725	3.1222721489938103	2.9126246415056127	2.761435756295728	2.4743117974797406	3.3941487319934773	11.172816330902837	10.213254628627233	7.288542887219819	4.735858517961259	4.71219964845401	4.812468625866068	5.5511951885842725	5.2828280245839085	5.07095843923153	4.543991493487826	4.1569205908395315	3.911726141277904	3.612260788340369
Happy132	1	3.245769592303803	3.0391271921622978	3.0861960148985457	3.038667102362312	3.0203304276914125	3.178748720709065	2.9030525913641227	2.561609528343092	2.6117653623404804	2.417052055803735	2.3691157260962297	2.523000914476972	2.4175941809113226	2.5918590844239047	2.696339167662308	2.739513236217596	2.732894905250689	2.587525092639935	2.4418288766340708	2.7650725844248156	2.9160437506890062	2.9487678967429773	3.0759051754649067	2.9702459330302817	2.652137940741252	2.7250243624750907	2.7482133543599194	2.790171342412516	2.8452479837438323	2.764330763167621	2.4699929344969798	3.6383037254281616	4.945168235712362	6.879258296969275	6.828623282624289	2.4424448114780644	2.662208454801025	0.9138437127884854	1.2974313538488045	1.3220139730966305	1.3266873913807458	3.0254564826746217	2.9771097499107757	3.0381719584537037	2.9838865687172977	3.0145254588314034	3.0254551842708537	2.671917472688348
Happy133	1	9.198304162208007	9.133869263101749	9.124562673557213	5.393781681124921	4.525670147901256	3.9586699988394423	3.78119501666606	3.6974631600000536	4.433685874366278	5.2647518572300855	5.663293031022463	5.1050058615459575	5.11920276855708	4.744600360429972	4.096645833537722	2.785730617418212	1.8157509002573935	1.6310291956105736	1.501520691521557	1.794635242687399	3.122058552497321	3.7337531848960848	3.123703860460944	3.686058675028152	3.5534867681473985	2.5776624072247487	5.940672648845835	2.196763521587994	2.0507767950954627	2.140967024217059	1.7665631247292255	0.8161071020803692	5.519828562643326	1.0228326364645142	0.5818064893841355	4.184390461750647	2.6919997275291694	1.2467167957099496	1.1010797180521448	1.0292169396226332	1.008068898280326	8.077459380195569	7.948198489422133	7.844955590388515	4.936760513815898	4.1392860073908455	3.7558283786358175	3.6877779240909083
Happy134	1	5.492574876750821	5.4828432895841885	5.524176187157106	5.521888044595198	5.5191371231918565	5.312728959368759	5.022256567093782	5.222301303104511	5.481869757141901	5.7803790336913625	6.003680337000144	6.164418308165301	8.996359548684168	13.095067245534072	12.691382301674327	10.252620883238137	5.881766544945549	4.736257084588784	3.805289282168684	3.6483567004712922	3.4495086213755286	3.1513518786362416	2.1481913933070027	2.1642977609147835	2.06236284614531	2.198752169786641	2.1718982285505666	0.6143571254497071	0.4403308339653931	0.5142837070144451	1.1093829409273872	1.6694519325728483	2.6742703863331028	2.341313365853092	2.3314848438137123	2.3588496460283603	2.4077394440713045	4.886462834983737	6.14063464818239	6.449293978038857	6.6231960068384135	5.3112310547595785	5.310619795239519	5.3511325396112825	5.356019158911399	5.361097716123195	5.17424373543842	5.104186595664742
Happy135	1	11.011893341496071	10.773162398403246	10.708821852982402	9.841399255350693	8.707403616305061	7.7736935796446955	7.10079173246733	6.7181114441980005	6.4229809478437865	6.581694815906278	6.879838848738053	6.894180183933157	6.9569426788487485	6.627247954450983	6.4266569776937965	6.253895724486059	5.7714863246837895	5.153384182481775	5.0932870226289095	5.0015322740501444	3.9137307152574663	3.11653657979658	2.540201668672375	1.81023216183249	1.1145493956106185	1.352668555251346	3.2156957894389153	2.8646972868488505	2.9388930214837643	2.7974902823918617	2.652149978294935	2.5677545021683685	3.0216212918749155	0.5191172194473622	0.9804384087164364	9.116666838305823	7.964570105125574	3.8899875474727117	3.4622503759100525	4.096288018888028	4.3392099074401935	10.787034128268305	10.60931906505026	10.510012877240651	9.414383031273085	8.125011994426751	7.450963742438425	6.796822031115752
Happy136	1	1.8556458751456004	1.8881573193301613	1.3968625302115425	1.425227708965367	2.118055894199632	2.638033139153632	2.8653558757364608	3.1839301328447687	3.2470308065455087	3.5762158272054685	3.754257813195384	4.476977926480405	4.904174474257832	3.8756679093885897	3.8478296386088298	3.142709142221248	1.0576810943754602	1.7983438854350942	2.2187264432034355	1.8383521553906284	0.8448380530967773	1.2985331951542545	1.4734618179541703	1.722092858417234	1.951503090924351	2.017844186105447	1.9592338108127847	1.8447742757581869	1.980755762750516	2.1007038564242486	3.0016306738185783	3.2603318184182384	3.2989989675741516	3.4670494682457877	3.5919390752271863	3.9381467973591398	3.5207101228239814	3.5552160659914063	3.219012865441496	3.227116595572832	3.2248372284602764	1.8928040207058423	2.0098840449817277	1.7554122653786488	0.678946393443917	1.2772853916013205	1.9561956958218556	2.504112919571928
Happy137	1	7.309334717586687	8.565666597589491	8.432477824548169	8.362175614660362	8.047660308447957	7.8304931582589665	6.942711284891873	6.067865329253272	6.1400395843903794	6.1739577224126485	6.190416093844433	6.365918695683222	6.320063101544557	8.171193715030869	9.144541971718992	9.509077897460136	9.628662756249172	10.244066035559122	10.508502084649717	10.602974016219301	11.542811508528368	12.09112305304489	12.748767488513556	12.022938057778454	11.159639937118524	5.975081651089448	5.788403653175508	4.942388348718112	4.500568552447259	4.510294484492073	4.374529805775368	4.167435157723747	3.672602066846188	3.1965673419201446	3.027329350617922	2.8789946872925403	2.925589821641657	3.1264788138175104	3.2790633800714555	3.256557775122538	3.3337732185212823	6.714222493073845	8.405618277472843	7.725463359530607	7.196913917385457	7.2011986438991835	7.186807995767691	6.435961225843422
Happy138	1	1.8384009777591193	1.8095714459971848	0.9704109383918886	2.651838950750125	3.1069383563382944	3.4385791075964995	3.616245355128325	3.869026911647591	3.8257410014457167	3.637014889264981	3.735246746874671	4.869082311253428	4.145084691088541	3.036744074556446	3.1276554957691807	2.507612654360746	1.35834570309527	2.9806804017701944	3.7778577767567967	3.1924436818524096	2.155533217698533	2.581706249145424	2.734897588231078	3.5419014878411765	3.842536504491644	3.9873545183146715	4.3348116320403625	3.586669819840468	2.71581262703708	3.2218339904783524	3.6444085613821016	3.69433411001795	3.8516001604197534	4.2001391722847865	5.623258159367919	4.612824349640079	4.05505262448129	4.126714833584359	3.7368233002827047	3.7817683813814753	3.7892236082653543	1.9491161304022888	1.9876067429980684	1.5700197565727436	1.3619222873650156	2.01905242812551	2.591410573485093	3.136572880923385
Happy139	1	9.351290419762403	9.288627817064016	9.246831529878422	5.195129532851187	4.361119978579081	3.816895331855285	3.631911089877375	3.6218579401292224	4.6540724975298335	5.591003846067209	5.861367002704282	5.156455479912847	5.351444807566977	4.818323767764669	3.9327765923599474	2.3795285128543955	1.5255659228722411	1.3326494225200731	1.1887759800402684	1.9729869564921858	3.554438146577441	3.7588892266248197	2.5637278074293373	3.824013483883253	3.9471038095282234	2.6727022959708044	5.324369824656412	2.400733583322844	2.2492419168998774	2.289874360977715	1.8139421105500209	0.9972821505787124	6.880358233480977	1.3120555538428758	0.7791098269145321	4.238296988478253	2.6752135865001696	1.3195460376049706	1.274758008813751	1.216608114754373	1.1927730687215194	8.088188501485183	7.922326921701846	7.691016003579178	4.902675799802008	4.033369940489955	3.6597680496404914	3.505319273145668
Happy140	1	5.9757111342858975	5.859897821606898	5.798126698249978	5.570081277448116	5.471359168863385	5.338540867631296	5.362025158299085	5.133979600601367	4.903895588223065	4.776656660101757	4.4328372016457385	3.831593814498284	4.204299585922474	3.792700944492748	3.1909984676569376	3.3536785681377057	5.168897577424953	4.9170413859110536	4.9421395443169125	5.3261800987093615	4.9496661277007385	5.011961148104144	5.520395030145981	4.3690988364569865	3.923174636393228	3.850952480933136	5.261051767529393	6.467415063298462	6.636746668289641	6.5773083778935835	6.5691138050352516	6.619844631061024	6.723114220161411	9.711120211677741	9.485391255710892	7.5690788040779875	7.591150437575301	8.210475965020489	12.399860374547766	12.310460322923491	12.274103228712962	5.669694662328074	5.574735824756175	5.510006422864831	5.336566189557058	5.2512275223211855	5.139578586457644	5.338258699698948
Happy141	1	12.923772233224295	13.164365029692226	13.541191626309454	13.312290950492864	12.559912713902865	5.640706102851517	5.273583232435059	5.138822294246609	5.59684022530967	6.2537831988249275	6.313634569058918	5.80871484944221	5.744645311580915	5.353426794907493	4.701281401740206	3.231161051369139	2.2575173837457894	2.039965263971157	2.2388641073194484	4.0499737395246616	7.14135822395293	7.561943740114963	8.25976427072366	1.5197820433049984	1.642645511809923	2.26454722770701	8.56953615826775	4.197573793159403	2.805947142217436	1.9461926072564024	1.7763903364159923	2.1698627464704856	7.222423050156312	1.262085763853556	2.1597029395081937	5.570471447887055	4.9614119336473	4.948976339867719	5.0207260667904094	5.10967297243487	5.19497900387371	11.479121796025055	11.460872533210242	11.440272702626949	7.019941775986335	5.8896499158106375	5.202376669585252	5.262085916559974
Happy142	1	6.295731774554679	6.398179465495213	6.6176245523669746	6.7805819673222505	6.7469984929508175	5.583304071161456	5.236852615765897	4.792106085478479	4.823668076082332	4.958067299261222	5.572144293084189	6.7226268109269744	7.422101757721005	7.853348928798955	6.012217848045885	9.19410625178775	5.382552647692948	4.965182089516729	5.007363270241597	6.177521125150183	10.572297103797627	10.763780790489669	9.913062102310224	9.077877570433742	8.814201718383911	9.051061725962064	9.164553033975182	9.723235043004793	10.982502953179033	15.755304130917148	17.033593764736313	15.319019366537654	14.309999597591617	13.636207062967609	14.07995150275286	13.533593882398064	9.056676932366674	8.99873780708741	9.521281660767976	10.374148750916426	10.862655935601683	5.772728002649783	6.120827669606745	6.282448906861707	6.335305256568836	6.142595607230942	5.80962127848713	5.0539765925317255
Happy143	1	3.044036212763093	2.885264424773593	2.907490953555944	2.8370759110772688	2.8043694896923856	2.9219849670311517	2.6851602772649645	2.5067932535893167	2.6004914420377943	2.3599077640604147	2.2501259288207183	2.186825836228619	1.9577473600561477	2.5004496968798726	2.5284770315145604	2.803883831989002	2.7580729792724474	2.338844714309801	2.0286924913415945	2.2797390274065292	2.327624217254717	2.3658200629602875	2.4470764426433136	2.3793592407046518	1.537761820734056	0.7352853577310766	0.5207210326293809	0.8676558663483123	1.759160556235295	1.8401382949229543	1.8671000646814189	1.7386789862868992	1.5021857863358994	1.3509989855127336	1.226662180197601	1.1682088233506491	1.1876387880819683	0.8957837458998442	0.7559516270082318	0.5421513078426305	0.4034355515234637	3.0313953778805933	2.895410026788689	2.8854191981326296	2.7928705831560294	2.786232456242888	2.788245786683014	2.4969578782257056
Happy144	1	7.0434272335825945	6.986372332595023	7.1349510466586255	7.105371414634197	7.064889080746782	7.348637288237223	6.640924428517798	6.158882050423491	6.400855654395602	6.020830871623968	5.864984324612327	5.81108699478645	5.528451869455458	6.565253331196822	6.7860851646255576	7.523861527601384	7.8686620861453624	7.895535587412588	7.911300126902705	7.623419441881043	8.493224774155221	9.106171200861082	9.692345661373936	8.887343177668992	7.071775867297411	5.412540892354435	5.399859604316045	5.155076854657256	4.69422403000173	4.6573717569342366	4.0679586224667315	4.826794801399619	3.2018997588941485	3.1805729775975933	2.9163274170558893	2.6087900347098394	2.553451873119538	2.668085516731957	2.8930609825191644	2.9423190098035987	3.018535907698227	6.788859418948289	7.042184198101312	7.136485095400733	7.092665630876867	7.116883434801746	6.931537166726406	6.082039077136433
Happy145	1	1.8574722454275965	1.8427450881135248	1.4822616800831905	1.312181556893903	1.2810280269097942	1.2567554703010149	1.2817996390822306	1.3084473431159884	1.36140176524109	1.5820458478003128	1.8320841513346782	1.8262163575762067	1.907169890844892	1.940449430061143	2.2597276731739004	2.621795943064204	2.6398511688899777	2.663587886997105	2.4732217182135092	2.490193725780568	2.3851800995995163	2.400773566935919	2.3614746554317128	2.10456576114164	2.0256283589152666	2.032904661180651	3.0010066396012784	4.4403031164168825	4.910665842757316	5.701672088455675	6.179542145517749	6.302267719034409	6.1368756224795815	6.013104854211585	5.9696518957638425	5.928509538566343	5.9196943491606255	5.970486214978893	5.888597889063822	6.916216607214676	6.714271228528694	1.7192418908422284	1.7084684253371043	1.289513612563477	1.2664117147394989	1.2870697391098829	1.3197189768975368	1.3633511057946015
Happy146	1	5.866233064284617	5.7621308132090725	5.711221258691733	5.592050805352835	5.220794369533341	4.576217563561423	3.95363996704028	3.6419410776666785	3.4941947953331165	3.3392890680122407	3.3069609771971686	3.4359670781505987	3.759900860300667	3.8242585888612535	3.846599652325095	3.6779410989007033	3.616048674629941	3.838360371368868	3.3936493492025237	3.7157395473775483	3.3352044447262683	3.049181017366537	2.7903190484275022	3.4756798713750667	3.536756557768544	3.5897801472331587	3.5802105630040115	2.4495888587953893	2.4270061133278986	2.400500512895707	2.4099531909543086	1.2545674018896715	2.631919521860456	3.0498195342728933	3.035163073706768	2.767680826967892	2.8540125799239218	3.212705912644037	3.7619449583480384	3.9093774776887984	3.9986357225174776	5.641852328504043	5.5388464658769525	5.4821275361260025	5.364719091188431	4.983354325926988	4.393775481208522	3.7231766004515023
Happy147	1	15.286884003974162	15.189552422890936	15.33899222310368	14.376695060563641	13.6829813731886	10.960960024076552	10.26333270670674	9.550278358162082	8.99816346493491	9.323583248535325	9.89505145380962	9.848557879480726	9.845491174847847	8.895571085010342	8.533764466904392	8.488104285360249	7.807951873999968	6.875713804816357	7.24670415137904	7.865885592173231	6.339630026969508	5.572773234062566	4.723971850797541	3.0801796169900983	1.93037537850174	2.2781806809436578	3.738089490010629	3.3786988776314946	3.403907484108081	3.4876588145313576	3.5641759474759747	3.558143644297862	4.426680429547981	4.114193449224964	5.6719232768786165	8.119693310682564	8.30386995498528	7.30577481528205	7.58387249797986	7.8908648141916915	8.121157528734424	14.915638074576595	14.84951362703067	15.065359860248101	13.9570906006963	12.712577135759592	10.437282348443162	9.592035743848426
Happy148	1	1.5999966682115505	1.5297057744670024	1.015406239566412	2.1006618539062423	3.0707056548722287	3.5435699129845686	3.849449515011989	4.1560315954687646	4.378330477069	4.2570308382298565	4.3381713444616015	5.378981348477049	5.021915578749616	3.9157470364150266	3.9382637145458697	3.092604356801117	1.207444142557753	2.227524454929089	2.635721379329438	2.0233848192895665	0.9505973430939268	1.5641092380270074	1.8731732521949267	2.4163625381679075	2.753342590632986	2.9031892221124482	2.995177973761795	2.736420631978908	2.5426935138044766	2.912579101427707	3.495837319676248	3.5760908170398777	3.6005108030361512	3.6928452953980537	4.162023681785562	5.2993987151815976	4.894461940872096	5.008419642102167	4.830634628762005	4.833538994415814	4.82206494256062	1.679799063990833	1.68988441503597	1.3569206217110774	1.0407048528148546	1.8586978519959465	2.691145028318299	3.3888284480523088
Happy149	1	0.8421923160768839	0.8090866298347875	0.9349726882594818	0.9833740204327032	1.266403375359878	1.4146451303221734	1.4032371070977974	2.0706702459680657	1.3532581790703555	1.2855406819333477	1.274220041428989	1.30520966563853	0.8652685364738067	1.118344803679951	1.303733934511779	1.0118801874169447	0.5338303083805193	1.29203021977342	3.8000538853569896	0.9644727485556012	0.4690909413290307	0.3688136357901293	1.2337220039004244	2.269097354340201	2.6224168226621325	2.859687986093544	3.5028885689718625	3.5253814391548315	4.457552627398213	4.493000049604847	4.912573737283556	4.905561373521687	4.694564517823078	3.9139680280290863	3.1154032542002006	2.298154713865816	2.61877021075572	2.577797761190061	3.4606832504883758	3.4292548115288373	3.3781624268545327	0.8288090696246494	0.7542585293541556	0.8246690743310585	0.8424002790731158	1.0825576193997557	1.2170055859544997	1.2715812573600578
Happy150	1	4.891757893425128	5.0218866118207615	5.190361573504002	5.5155996365646205	5.37678992937958	3.844920870684918	3.6743388139070587	4.068306843759581	3.850550552662349	3.7040031554250064	3.6530862041828023	3.7418335109372283	3.5072505147126907	3.4027816361332808	3.095697714005567	4.6460436780550545	3.728249676619523	3.700491360336225	3.8726098641707183	3.788537373440248	7.411462212501652	7.808913322688313	7.20610481797636	6.350479943641071	5.95970380751328	6.133802247370093	6.043964244528388	6.3575075316576966	7.688704920624232	8.786304388614845	12.158814761528586	11.178747825615961	10.861371970248614	10.504812067153166	10.546392327579015	10.220466404390985	6.001086183578835	6.089867951101482	6.606165300883398	7.256439786969098	8.747946726500317	4.293988958679103	4.737543760890853	4.868005125580426	4.9572862556786434	4.752523627191789	4.591936857119406	3.9791084662461143
Happy151	1	8.70608268867205	8.498266275280399	8.407295003753491	7.991716275759023	7.65873337475936	7.69181245133626	7.212973431992289	7.012906207067273	6.904070276148901	6.245419352538222	5.952194958474518	5.702889443963609	5.235073253205951	4.496172195852485	4.916801849375534	7.343088552132166	8.538342046703251	8.270096608359237	8.031050314718069	8.683253363638691	8.896477476908768	7.192666255474143	7.644551093051868	7.9819812066319455	7.653440276718682	7.496660882714213	7.353854855703273	5.998107561615572	4.508114877725183	4.289590098722471	10.982461204487457	7.2713119334305	6.632599105199224	6.242320429740856	5.858904814923768	5.5509591283751405	5.506783055845985	5.459656463674659	5.681674144442135	8.63359435902242	8.66653973763814	8.426081435463752	8.331996345435206	8.288043061514411	7.923540703241594	7.417363731818742	7.393290527848618	6.867119695754017
Happy152	1	6.83302343076978	6.831573714811128	6.794849004472357	6.512490488272171	6.375495192110334	6.283506905395957	6.301178084790636	5.996925093631602	5.679500379151782	5.587583687509495	5.1330894573549255	4.420161001779458	4.6761315940086	3.9359409936815095	3.477993237283004	3.902575977079967	5.482737031579522	5.300355416880303	5.422817144547086	5.96303910466659	5.717798680013331	5.7204096773318485	6.1535286133324965	5.366936775578043	5.187239778181303	5.343817938150243	6.9414955869013015	8.202433217184147	8.403973854197503	8.409575546481062	8.459261826893027	8.516804217912911	4.235462393426796	3.9898653379059446	3.769556307384263	8.78939991951519	8.724895242575966	8.634985163035166	8.576958185218768	8.719935661380454	8.678592245744351	6.825271356813937	6.7802722278619685	6.743906407107202	6.305980841774233	6.183608003108988	6.098942660830275	6.2377444503991235
Happy153	1	4.683777035929835	4.9448367862861256	5.076140964109054	5.2079318261685	5.2212440612366935	4.792497310542736	4.416305424718733	6.839246511918665	6.009664612787516	5.219860257862001	2.8166430472492148	1.9582987898054416	1.7147630359229518	4.682697695535405	3.953350875417181	1.9203247082955748	2.208780525701684	2.6291840619874707	3.3259156805989947	4.0614327762157245	4.3315444623338335	3.717833402138553	4.1808342264415215	4.478744248984042	3.5330724261122857	3.9090418334919796	4.090686026879341	4.412695989364798	5.056686743149844	5.266376241298602	4.9411223623169915	5.027717932668557	5.443719781614517	5.691175585168733	6.496679238609268	7.430161266735134	7.770999542691578	9.969959901807185	10.223200308455302	9.860111713609939	0.5922525903172606	4.348840995688314	4.420256199190972	4.310026516513556	3.981654110447201	3.5944746060612083	3.5956346636726373	5.821488764093179
Happy154	1	0.2469622420530735	0.2527948609906278	0.23744272641720965	0.2002624944977002	0.26488373497051765	0.3460931721744002	0.4105194932761171	0.4610477011937375	0.4827693262872135	0.6148906624254163	0.4915522945711109	0.4682059354551165	0.4798034954911905	0.25535177035494394	0.2641231196003714	0.25457684164381483	0.2562877591910305	0.3351278475714029	0.31368504404750513	0.3500811591591326	0.4337239346853771	0.5346349155067058	0.5968526026642401	0.2601785497053672	0.23642244121693096	0.2355305235908757	0.2605630652565747	1.1636160419995707	1.1901066742964783	1.2123629088195578	1.1908074670158966	0.31332861895973924	0.30483970368332525	0.3416878589047914	0.4267670723467778	0.5240004539416067	0.7348347535283853	0.5728490437286619	0.583249631251736	0.5991789618015582	0.6159268910729534	0.23223029431572798	0.2426927678068599	0.2284626323401945	0.2033129873096908	0.27190970573756823	0.3460942589535376	0.4209747951353627
Happy155	1	1.5457668888952445	1.6604274921895423	1.5123865724583023	1.5227511714864923	1.5233976057214411	1.4323652034408445	1.5579500221362137	1.6390268298636024	1.8662572302957212	1.8174347031443705	1.924727777850833	1.8076220548300024	1.8235283865098384	1.9143353149954203	2.3048669788745326	2.696825846496385	2.8929136397271513	2.8783797248369893	2.477782112171716	2.3056365161315444	2.3203089785492783	2.3043816085429616	2.320752707130124	2.1430440676267923	2.372190951395773	3.3184210974323265	4.393423903747959	5.1959209131145085	5.370076225090032	5.615231665738974	5.621254582852888	5.614425250045082	5.4848537187263275	5.3780349508921095	5.34213306943255	5.297710239399801	5.275918986722443	5.5451026549276135	5.596467080792426	19.72736523232795	19.84695347481149	1.6237806200820772	1.6194657883576815	1.4991495904945713	1.5027353159110532	1.5056066904110497	1.5731906445334345	1.7212102054692069
Happy156	1	7.695976987649972	7.544140455448039	7.501392390981523	7.209228351255095	6.804102818366215	6.020099180281128	4.706587379474197	3.9222495615419697	3.52268552553774	3.19686814792384	2.9006114883100866	2.919112150867567	2.984096625514794	3.5064645927139724	3.5554146700503297	3.282992855172417	3.3341580884841817	3.3126964109972548	3.2696279784239453	4.2129786534251865	3.313528584841922	3.0812188967501943	2.609177465195451	3.423060166503262	3.67877052221524	3.6942909513394513	3.66632182076813	5.2591600073311815	5.214374251140104	5.202916245086962	5.219867170312023	4.495574108308626	3.217443572149145	3.561645723689736	3.8081414145209593	11.761927920954234	11.744878772051699	8.95823336306715	9.45826143729799	9.590453612734047	9.667209963000216	7.465955220994271	7.306674799048634	7.252032444122482	6.941051634233598	6.532502930390563	5.738379360734879	4.168784824185841
Happy157	1	6.342021931901819	6.574465017788311	6.766377938243562	7.298226877723596	7.067841248391862	5.421364287282598	5.115020455204869	5.324456948761282	5.110394791010071	4.946385324039982	5.103353534042184	5.6542695979751745	5.311042664403835	5.038250729332451	4.309221104712927	6.55455298411596	5.1098113205498725	5.027811686396015	5.318279595672374	5.160024720276044	10.251928598198896	10.347641168987456	9.852275028051494	9.136915561192998	8.465288949569588	8.688487644660496	8.679781269509919	9.274663542205763	10.78511013313632	14.824294558526402	17.296377782365404	15.394151076131914	14.919198985285973	14.335870014180443	14.45746676686512	13.729723694915414	7.9686269633378695	8.077216282178787	8.682479462867196	9.52097530789207	12.52602218110343	5.5707036817919535	6.0022981316779775	6.123274595747536	6.3127573756003965	6.297899556949693	5.987883986889218	5.0235489832897375
Happy158	1	2.392727488764183	2.3251936787441565	1.73682559008876	2.2600793402870827	3.223389955132512	3.4045153839932008	3.636929677362868	3.664478906623048	3.998272153859211	3.8539055110870786	4.006434585380607	5.172866407940665	4.41750065447946	3.6061037980643063	3.670514534401288	2.874736458903528	1.724882386293835	3.036155857123634	3.5467236647221583	2.8306547090589333	1.5383710814989242	2.1052961977008824	2.3231261392981204	2.9111733609257597	3.2412863699996697	3.3916513344330688	3.5144737320768114	3.1703387762050133	2.7165120186266116	3.0452439319408326	3.627425059134193	3.6743043678626695	3.750908756840687	3.8016358394749568	4.3401166264438045	5.124653153287385	4.7013358416056485	4.854965208407667	4.755293934378993	4.757278013158634	4.743346503403567	2.4601390653904693	2.4754854271457254	2.0764850314916408	1.0202199238448777	1.6003445598013677	2.386917917109902	3.1458096645558444
Happy159	1	4.249181865464179	4.5017277154707145	4.762271034924474	4.811505031399179	4.911468674163936	5.452843829259328	5.665379671073548	8.318551514347433	9.900850164026863	9.658562248391027	9.294274658163935	7.6651734628778465	6.803966265830258	9.689006007202048	8.796072301413961	10.287345666563107	9.277654279220561	6.203421246475397	5.306360250566356	5.701206352616953	5.984236556788857	6.919084054186898	7.025069867647879	5.677235525672552	4.017930383070598	3.3038315707310515	3.5149717816657473	3.5348807946566385	3.8642834165088873	3.8679851950831385	3.9831515949008223	3.8055899890458234	3.4839301163881804	3.3683309960905543	3.314219657191888	3.185093304874827	2.716276986649785	1.6673701462730068	2.222493906117859	2.628035645112566	2.8059742065164435	4.108911538997845	4.586317391964261	4.984834672557121	5.4600965280744855	5.708948322876326	5.758409067838596	5.884356119283093
Happy160	1	3.147498401524496	3.375895398037841	3.699507477861129	3.987846529945969	4.234802694081697	3.8018509511001626	3.6105917596643935	5.406358913432222	4.693059158668927	4.030509262786596	1.8936940883186977	1.3834371072894724	1.4618789332424018	4.433509811508544	3.5002104150928397	1.4756512832491986	1.5609981663710937	1.7387902473236674	2.1270826481829856	2.5827402110282622	2.870539031316377	2.8995351423308358	3.5135743490341853	3.8006090018307335	3.5944066707684423	4.489147333195759	4.74894661112002	5.0545323839696215	5.546327184993559	5.812165488999093	5.600445026977855	5.661642966644838	5.893970679170427	6.080295225105925	6.653168501953091	7.394792586757553	7.726619413792451	10.209916379129792	10.55342247598866	11.169381205704305	0.4097122564090652	3.0034181268138616	3.0566153037470447	3.1461007446221734	3.0209472332541547	2.7813195381331965	2.266166743077581	4.430591417239805
Happy161	1	8.102276416918883	8.181423099130702	8.170180630204399	7.8804818712175795	7.693681180756594	7.498336275156751	7.638533293397452	7.218083685135468	6.9091018128621515	6.793091227666412	6.199558781324443	5.416424872364927	5.654625396769685	5.041701662610861	4.477939362995574	5.08122220664705	7.172469448690731	6.957922540926697	7.0451685031027615	7.706932452515797	7.404271572734207	7.387815849741847	7.729475110543553	6.949690565226469	6.460247381647383	6.424348402656982	8.123106900826864	9.201600951597918	9.288396078502206	9.219938241280007	9.19624950522961	9.187716153863311	5.330300115341812	5.0058404341700475	4.736061312445559	9.881094093431836	9.932991402319116	10.171515137735966	11.401518754180485	12.577583010380481	12.389957891404572	8.057466826553807	8.005590889708689	7.989661516262044	7.616143095580362	7.453635422692928	7.255399846246211	7.524653814701048
Happy162	1	1.4685169361666977	1.445609385427105	1.3709573266804969	0.6984514870840488	0.4784905468405962	0.4829053663318357	0.2748485752890217	0.11412902083503025	0.7005470136645068	0.9883862268508558	1.3029857078750675	1.2556056757145326	1.492697920143655	1.4633216638329336	1.3571038825620088	0.8694064205211973	0.4601240282678511	0.8873606387860861	1.5691607807123955	2.1222552397446464	2.6952655149017586	2.9644110688739285	2.9665518099079478	3.2773051849291366	2.37390320086704	2.03139632481586	0.8372057646098863	0.4865006116565946	0.5458458299161216	0.6108831258555376	0.654928072910834	0.5351803179102013	0.41917591280200855	1.0501694814007214	1.4699326576689806	1.5918217920636577	1.1172098711460237	1.0570943487272548	1.1294885995233543	1.1843502769472565	1.2063120222214276	1.1803604300891055	1.1827680902682904	1.1665284107619618	0.6207743735940016	0.2737742736424296	0.24930931464421405	0.22451947988760504
Happy163	1	8.683783052248456	9.930822359291717	9.779267699284212	9.832590626360695	9.52263832687124	9.512033135317056	8.167654249850923	6.747076169815518	6.977477929606553	6.767570963347893	6.753087668732622	7.115683356638759	7.143782683351271	10.016263535880114	11.325504280166152	11.617544767996172	11.679473795873244	12.433144085721409	12.578954091149445	12.357369021472437	13.398008685271375	13.909781271854891	14.571288250692566	13.993304919023911	13.24262008492296	8.426910558829277	8.289180865867213	7.40653185419998	6.887966592852306	6.9865979501090765	6.847623373000723	6.5782699351177465	5.2769768634985885	3.824304849519093	3.505997926021471	3.292803473245789	4.30740218641845	4.136783397538176	3.6491792725936745	3.620249903118205	3.6198594367878916	7.852699114702939	9.749410769533233	9.119773693875723	8.762951677274907	8.773182151170321	8.647081912613745	7.4539931885087904
Happy164	1	4.5530978162611815	4.545888615650584	4.516850292189768	4.399313052205201	4.265202872901823	4.1618147309662215	4.083649133499477	4.046706247039936	4.076241385304079	4.168558511715779	4.295964160819857	4.333236016315131	4.4157886011035385	4.502148307655625	4.45981357201431	4.438204258733614	4.269852240495139	3.9355319437174465	3.7035415301839865	3.413349086288017	2.8040161288428367	2.439374137695381	2.113420253532672	1.657877634414756	1.5000034840464964	1.5144893405081048	1.658401379409046	1.6580074569538614	1.6851273526943586	1.758776122577574	1.8051575210733888	1.893058990164558	2.1657291052537446	2.214233789579405	2.5576278399257	3.2837163793795336	3.3867926760202267	3.852516135645987	3.782172720425392	3.747443718817124	3.751141024855386	4.474608039520653	4.4500047131729525	4.411061745820978	4.295004094480667	4.1604039534359405	4.071260027711295	4.000250822511089
Happy165	1	1.395202512469276	1.383093249816221	0.4488563225287467	3.7036485882845085	4.432095989797233	4.587901592022503	4.755203496833868	4.9717425891902245	4.720482809199474	4.1857933636618885	4.119845380938714	5.42584870384474	3.7249278609259218	2.4179900819604816	2.4734719089956108	2.048671842744798	0.3745667279129921	2.7868759511050856	3.907268848811365	2.8872914574245216	1.9554719946612735	2.2305211177419095	2.2250050730351685	3.059048643457645	3.3811315415412633	3.501460262108551	3.8405282397833584	3.072005831202936	2.0338167490177512	2.5636448330526846	2.9312577589223867	2.925142757277683	3.054877155430117	3.3681677073107417	5.068841616894755	5.398067186483472	5.184944745814284	5.299164605129116	5.507571933534851	5.548613083747545	5.55737705144787	1.5440840184103424	1.6610503517131685	1.1703354227020972	1.7255028921863054	2.642009844635377	3.340621556554888	4.066122707468352
Happy166	1	0.26194087068922034	0.1838199079132992	0.21004885214649716	0.6715405433960814	1.0433642886850758	1.4724403880224592	1.540882332092593	2.166538921986629	1.7699523147841332	1.8326318262238337	1.92056360112644	1.9766251868447149	1.1533457340649336	1.1937173010048383	1.2774943189625416	0.9246129789746532	1.0048969131091776	0.2712072748302149	1.126771053316692	0.4675726257264989	0.4584951246666763	0.5672620220064519	1.1921120776298495	1.9217623928595025	2.1756224339439507	2.2655037705290755	2.648761133028735	2.728475068693803	3.4085920927289535	3.3959008590568507	3.840015128266123	3.77543710362958	3.4062129168062643	2.6382910752718103	2.431173018682919	2.080336298391884	2.2880277486331533	2.292261205241351	2.733491140321803	2.7067199647110685	2.671477171671416	0.3051404809496533	0.2616504619201919	0.2091007087477928	0.4820278091574484	0.7933123489297078	1.1602658647686903	1.307943905056643
Happy167	1	2.8544296747639786	3.16950699171364	3.3796903969479386	3.702852728721176	3.9169118377749568	3.4590361957621005	3.2201696489872185	4.799016339458975	4.130621033871445	3.5496058374567534	1.3347116956801728	0.8365580599958994	1.81414959576072	4.5908561177761955	3.8463565538621856	1.4202008227563956	1.2667899118168808	1.3585677102670106	1.708672485144462	2.0403548321159284	2.344940600582546	2.514447012352444	3.0546083918073466	3.319532736573785	3.2303746978038794	3.624670994419325	3.6946485717022113	3.827891293593116	4.132891188738422	4.246250258035509	4.1818697345221585	4.3525287905427525	4.8864096724266135	5.142439658609184	6.001551473007657	6.664440420272576	6.930350289645902	8.993173500907579	9.258812075580703	6.570136426577179	0.8479514898501318	2.7176368109471283	2.862347223583795	2.9055291544648614	2.7651674766070165	2.5959101864061545	1.6730441477311018	4.013227694106138
Happy168	1	11.072316578460024	10.774607729919907	10.595399407672707	9.857883404570467	9.11929992262762	8.663244186517856	8.058118271089121	7.682816268837048	7.4828966105875345	7.713938815856644	7.993805515518949	7.986011530297576	8.043565863813138	7.964561848480869	7.765763367410594	7.534759051242019	7.12799562346096	6.5084194131898485	6.264117774419317	5.8622305647307416	4.535658622314728	3.8250107203478474	3.4082129193959014	2.737136424244944	1.9585475930250185	2.7483354281792347	3.7024841219946807	3.7896565264088022	3.8834794722517456	3.7092058446021783	3.5238796158298378	3.4173368831205337	3.556948630356957	1.9357842526623203	2.404448987110527	13.895756318755998	12.117642954154727	6.055666502618423	3.84164233306526	3.8994732746253824	3.9645860896077534	10.928966037324056	10.612659705482443	10.409812405677927	9.583462030566537	8.814189045720461	8.373739885431364	7.877399182061511
Happy169	1	14.343374141632127	14.171552453516071	14.294125099482596	13.35456163871688	12.425422769192824	10.50001567412246	9.673476149285412	9.178893234028887	8.621894917870115	8.93233030664173	9.284279702093684	9.307224573668114	9.308747909068256	8.773367106661977	8.298053525593474	8.141834572632282	7.536116694050017	6.8422715043754	7.095162369804653	7.326280915638369	5.882462577595217	4.905803745166448	4.118116962618734	3.0484637820247857	2.0367249839540564	2.4064468697960453	4.187932185766593	3.6817919373476715	3.700412012260257	3.727074805696109	3.754784307472419	3.7294529801753566	4.052502633186835	1.3009485657264177	1.4288839596230412	9.849349951233801	9.175233743630466	6.526725665473617	6.401092658204838	6.823624845442926	7.069499446622072	14.00299980728098	13.880401170657398	14.017393825791304	12.89582589247431	11.505833823195985	10.004469459294468	9.149962459476736
Happy170	1	1.2480903944880948	1.2742578736072665	1.2830698578438762	1.3894183970489162	1.4649656573075458	1.4110078005683828	1.3866580031534257	1.5532188078280285	1.32373415855908	1.2560980754550022	1.61909380483697	1.741221814449032	2.142584871181485	1.8652193469312932	1.6112098166622213	1.46817079359765	1.3245341970833384	1.2065543357060446	1.1526517211545042	1.0267074145797637	1.2749773396249462	1.4684559624518314	1.378874585559384	1.2590781112914886	1.3118222057695	1.5748716980266597	1.6300647109659865	1.6717723310523214	1.6756158398381773	1.6202664349803615	1.7661988992810114	2.1791642376653475	2.401800352740586	2.7429409813755274	2.8844879477719987	2.8744886769400098	1.6848211950700036	1.6362643871270235	1.56411842736971	1.5128506295031665	1.3459577191714729	1.2171767064119134	1.229102866390516	1.235754051013254	1.297988140451791	1.2859766481107149	1.312587373936446	1.225469587844075
Happy171	1	12.342084563606546	12.386362568741193	12.380218854539232	13.840091235986858	15.674774424374439	5.848460820268659	5.4430636284479865	5.225510242677438	5.798760046869521	6.486194960772308	6.404378683301518	5.659887997263839	5.744527487021188	5.25311772257777	4.485255424102952	2.810605941606481	1.925343559934768	1.6806067538849616	2.12945548796662	4.3356984305131885	7.975146313573874	8.831365302922118	9.14043119965583	1.3453953405005477	2.181171256756285	2.727061943595801	8.869615441025957	4.520334091885366	3.1837732479355974	2.3328570637269608	2.1526948183354326	2.5988058742713376	7.709578472353924	1.7841675416860983	2.4524801620026766	6.3572845610405535	4.928991059065706	5.021121442139019	5.167399797730849	5.269209592902182	5.368553209308762	11.917815186830408	11.889138307169617	11.858551641465874	7.25708316198169	6.159931739231707	5.350752051279919	5.471673749630378
Happy172	1	1.194158768951068	1.1915069655089865	1.197481290567875	1.2927334330842075	1.2577988243209446	1.352449552907582	1.2233730461729082	1.0587802630458238	1.1363872798963948	1.1547464281464577	1.4694121664145383	1.6227630420723382	2.0594830467988143	1.9084680201466877	1.6605940181000318	1.8206397192008428	1.4239905504905903	1.1866919898080373	1.085832993748124	0.8271284728673372	1.1457885545970177	1.3256445199557505	1.2098792193399248	0.9494504331864236	0.9755039699325724	1.2122267118958596	1.2942804746035748	1.4631540539771628	1.7951066770172217	2.0642316609314504	4.406870122125167	4.397650524583838	4.319604246164241	4.074326437982311	4.109791688798693	4.08714915275341	2.8515841484446613	2.8278080273157227	2.823051143436732	2.8722464942976265	2.1407615221681686	1.1310978978219186	1.1530587246523214	1.1981579120772954	1.3066278478488813	1.1765369368273273	1.147426647862228	1.0535917527707106
Happy173	1	0.7760207247821879	0.5724898907939744	0.468845549009417	1.9881653433950688	2.6090640726673	3.2527947696769983	3.381419109536774	3.8928211315439314	3.7717009311816985	4.104163098944263	4.441999496243944	5.007451664338982	5.820888052838853	4.319813789656053	4.160477079915797	2.03068660842886	1.5955659506918756	0.6819708145942464	0.8224142933124803	1.1457379570779227	1.527463985779512	1.6610922989017756	1.9841285035846152	2.075273287542351	2.079199914895919	2.1699449439063585	1.9297150710115851	2.317270697036104	3.312530453520369	3.066934371467287	3.5793904405653167	3.5729571693695314	3.340350084091904	3.1102336593211337	3.1522471288194716	3.6568006119515966	3.635476728180564	3.682925735987585	3.871168706728047	3.869396116345184	3.8569151881298738	0.7482833739741083	0.6103619405400593	0.4025818108511065	1.439248896144543	1.9732898203138691	2.6804267206619863	3.0451357889437873
Happy174	1	3.886686795045562	3.8688980970128295	3.8943819401509656	3.8561624142611803	3.840595682114433	3.676251013887192	3.399995314752797	3.2257697536876413	3.1585403164663064	3.1554150110588925	3.0675794663139504	3.0574901407997985	3.0289838159015847	2.5716455755600296	2.465617154598515	2.2243828024103736	2.0451670508681588	2.2082158022045095	1.8373845918164715	2.069810968183065	1.5443610649768704	1.27289117126469	0.6273869391779859	1.2950697605442985	1.6238860523137275	1.681851477382544	1.6370018485309363	1.261059450673707	1.1585735549019625	1.0353984560933802	0.9903691817143624	0.8724101664629957	0.929967331996422	1.128008463876762	1.1544144599040114	1.0283324456914664	1.0095214764870244	2.307518116727502	3.608510504965873	3.921387843728163	4.082308652689808	3.707446580518319	3.6908297803264367	3.719113654307317	3.6923430217396915	3.6757783289991117	3.5281516072221324	3.213168997757073
Happy175	1	5.469214508754535	5.674998993020402	5.820374921029549	6.132674596670093	6.149823194161961	4.667109410563541	4.3506833590387926	4.698670873885422	4.377695345048679	4.238926990771888	4.304675452861246	4.7221778219342765	4.17056649478545	3.9597834914036807	3.5437236198129423	5.907244417614688	4.769865828218611	4.693543641263232	4.95609217787534	4.714789391778768	9.043247557254656	9.313051664588377	8.857604428928981	8.09898018743066	7.558035768285697	7.996235411856973	7.906810508874638	8.351522071644172	9.749385143298078	11.07852831459832	15.03461769532521	13.863465246568675	13.586442425805394	13.282991816282545	13.298105654800187	12.83445803464307	6.286753833151766	6.4697015771934465	7.137340157819049	7.887399623400672	10.11514911585368	4.959410459794893	5.3312708328420655	5.3713452721547315	5.437289729905301	5.50726496516038	5.311288846657941	4.495498881726858
Happy176	1	11.738953994811055	11.591620146390095	11.474489700507018	11.119159153723345	10.408660619734553	8.710019660472309	6.963713497262296	6.287944814112913	5.950219619174438	5.369949490905712	5.299513437069078	5.481495809719937	6.432754037058438	8.293195226700236	8.444126878681287	7.800097507556587	7.709042440246008	7.841553802060826	7.4191646647195375	7.5891933836502385	6.865872561219184	6.526409443721192	5.955834448553972	7.157192421864811	7.334748786116573	7.400768318148616	7.4011302474670915	9.015249543887352	8.965025562449444	8.957156474696339	8.945758677890892	6.071809287363732	7.2879652826063825	8.210602544629165	8.38599212294646	7.757039031550686	7.161333715867894	9.996073468218073	10.562061442259356	10.67910454111967	10.741606352162245	11.549949437179766	11.382952305434813	11.221172473593368	10.81377142067474	10.066827194074634	8.316808319702696	6.440454123995825
Happy177	1	6.5127696895752765	6.357098003230367	6.23949661208408	5.761241692513679	5.240940114740783	5.015737751656395	4.6293206331709245	4.339955523710253	4.182524852685604	4.342666813142444	4.488728894904337	4.458948380378723	4.498132142363174	4.503671315321981	4.454521658637546	4.415276017942189	4.078808786337274	3.7631628896723615	3.7589680175848006	3.700299124255416	2.869323211142109	2.196669750343002	1.781463873929125	1.206575896864142	0.7781656409895871	0.9887330612769442	2.0542563033574948	2.1173935989889374	2.1598077888591725	2.109016950066548	2.0442832233670583	1.9648003785715396	1.982975064694482	1.348588570403103	1.655415544405341	8.817921227770949	7.783464385173607	5.106147722105436	3.17814617699784	3.389385031079636	3.5239791966827707	6.369236393867058	6.18404820845712	6.042484309464978	5.5300644279139926	5.039759922479859	4.802768397302842	4.433159579203854
Happy178	1	1.4329657966228442	1.419954199171679	1.4369508203689845	1.480148914093084	1.5353050606064655	1.5370656977031196	1.444772777553016	1.401227120616315	1.4255057922954135	1.561414528860244	2.0193819230411423	2.1225544985855413	2.090825437304398	1.7586783680033922	1.327630418126345	1.2528648005342982	1.209383924227811	1.4895273538210905	1.6817488694964149	1.6634497046208063	1.491647498240921	1.3494986420912944	0.6850450178343213	0.8518149363376432	0.7126198769982789	1.2815335829803158	1.631852658386119	2.0122122592596323	2.1151771035370537	2.3981993906501557	2.5260897352380907	2.6916727565938916	2.3581529353661934	2.255199924256676	2.366355035476038	2.5003633740936366	2.635932903512221	3.527553025758074	3.2677799721009197	4.178383703605744	4.393783793696598	1.4021939058597408	1.4593184083194022	1.5183883591342062	1.5496831930929171	1.6178297323091717	1.537138067684913	1.4382384722952624
Happy179	1	3.2065356869933463	3.072172193790684	2.2431484449668746	2.214425189939901	2.3788231982922725	2.7543065685253603	2.987601930816689	2.6706303252172927	3.445314413725808	3.0472691779058163	3.0609893498437653	3.1708752276760754	2.7302152833641795	3.504539564170053	3.8327817688758863	4.782640420330188	2.30682951158078	2.9752943534641143	3.5757458108666498	2.581995175707818	1.488024523626914	1.8748672105102304	2.062819155273444	3.4601391118109013	4.1662099315182015	4.488057583213347	4.724991632592221	4.1144821021601965	3.4827398659026714	4.306897675588543	4.884370946903687	4.860183354959917	4.9386028222760645	5.432166386448407	7.465759070226878	5.3279762954560645	4.736090321443887	4.843515939788833	4.529401197159932	4.516802047964923	4.493439396438012	3.4178861782757606	3.3621280149563373	2.803589386204881	1.3549285958698738	1.5282810209856212	2.0475733448273443	2.6389228652156027
Happy180	1	4.300274440414362	4.275049380780192	4.279634150858072	4.23638511713155	4.131247191597857	3.777306176563378	3.3989130719020517	3.189005236480675	3.109753490332417	3.0858627861761962	3.0214117543802113	3.0070822147008807	3.036322318557096	2.665110391771448	2.618252780393445	2.3813140792599268	2.284926671761044	2.4888483677156854	2.0895874537653323	2.3388473659485625	1.7842993608028317	1.4939620622808154	0.9543420353844132	1.678183595173913	1.7752898324089768	1.815917441457632	1.8006079688120915	0.8574716120572518	0.8258781038419023	0.7203536933328076	0.6227017003652879	0.7976066520836759	0.6741304372914028	0.3358060959600801	0.31315405184137546	0.4743867151842014	0.5594747133806705	2.486890096290065	3.6340692194210287	3.8900508630612673	4.037645878646243	4.114922659955207	4.090098779672517	4.096141778997082	4.0537479848572096	3.9451361427483715	3.621882552785495	3.2028836050544705
Happy181	1	6.186504397716448	6.150388400602912	6.167305978459921	6.120150515464461	6.032069216240312	5.662790244131612	5.1702687288279545	5.011873138405407	5.072881101634247	5.184717500634793	5.346015970184263	5.475151301949196	6.128851640497517	7.164017826921112	6.68669560755395	4.97026753819272	4.345169144366634	4.4442574803868755	3.9843462770105083	3.813126659871136	3.488870139355772	3.217710957816844	2.1206438616882184	2.6523370304556524	2.612255536428176	2.7094175513445116	2.6955446754126093	1.808035385408052	1.7816965831954796	1.8173598388626075	1.912586465209701	0.9339622182376918	1.0488163969284308	1.6784136867690325	1.9770840774691727	1.926478138674728	1.9831304961750944	4.04291696493299	5.42750456261253	5.756928581001376	5.9193639814593	5.998720195668065	5.969741667734425	5.98653854410076	5.941200178493492	5.859785081679192	5.5143314375493135	5.041768489799447
Happy182	1	1.6193676525710068	1.5693255575319829	0.4741696976533644	1.4267363059233866	2.9588626300553726	3.419288638583064	3.390479644411444	5.763043767863546	2.62389011072567	3.0975925555835717	3.1248495854612064	3.284598587463252	2.5927384970168914	1.7111285354237442	1.7021650131113664	1.5649760213262305	0.8381368486262678	3.598036153329372	6.594573096049357	2.389270109102081	1.1861702281432276	0.7791161949368934	0.5315430707198111	1.1059481288337707	1.4888146330340863	1.7033742340888227	1.8171964587764045	1.6416100982503177	1.9483468476823464	2.4239541199353893	3.664528010231859	3.8339153246134536	3.79544220578497	3.8542196525388577	4.354603314812645	5.110536056533137	4.89024760027473	4.965176272702424	4.402747849253097	4.3557195007023415	4.304137135443505	1.836070156604015	1.8666264475917376	1.3941986194275102	0.2597564991669151	1.5430976198962345	2.3015114586555363	2.703648666640009
Happy183	1	8.2822721808815	8.12320210819297	8.086130805537843	7.6580311214485	7.327197460834628	7.377730115966071	6.878980428003565	6.6367096320365695	6.6015622977258275	6.009295337656765	5.671092180879387	5.444032971993448	4.941252153171262	4.259127859805045	4.987878465555723	7.240067968653343	8.346700324986102	8.139723650263052	7.867826970553183	8.426658584800402	8.670414936860624	7.081949973983478	7.7496349239034945	7.6520523375322576	7.2749055583277675	7.103178268615668	6.905566773460431	5.330779218501207	4.171358434367349	3.9715536676706615	10.60834694728633	6.855824318190613	6.59136909463303	6.32452628365391	5.56842344066228	5.2381763800630115	5.118337263870545	4.994370677504613	5.138313580451925	8.209458791666114	8.306818186164366	8.076468773276952	7.9950176229134415	7.972022428836089	7.589730273267017	7.122063048804415	7.070400292132387	6.54894640849608
Happy184	1	3.5156422185135088	3.3878310176795137	3.2263687658775337	3.057619363663701	2.995654638772052	2.972226048764989	2.896059441056539	2.8899165940874516	2.9202500664532502	3.106672118945223	3.381125658458293	3.459022593355068	3.59751718215608	3.5475381947657696	3.0994027419028884	3.0414403154335714	3.0176263797237555	3.7670662685365817	3.5491665570364614	3.7820199437408006	3.3819768888580404	3.3343980739951444	3.231023238678284	3.250133942988453	3.3876573972744937	4.589644778891123	5.652048426616074	6.321635813650085	6.4487523387180765	6.6556930368767535	6.630458505412772	6.633926519321864	6.4161127043928925	6.2693713967419775	6.235220722900122	6.233594347783991	6.241305651967156	6.71452126773805	6.577547033259151	5.722955391007866	5.671549104241604	3.4036152891288465	3.2516316976123214	3.1424983449136947	2.9985899008669774	2.951024297480228	2.8927212770497923	2.835150912573136
Happy185	1	0.6462873936049485	0.6576719377393446	0.6480390250127739	0.4233788005510408	0.3750315363173801	0.3224378574048989	0.27582140702127833	0.5677474334597883	0.6397908378220617	0.628943804722981	0.2575051061958345	0.6825343958966308	0.7105439669302235	0.5943542035986329	0.43233871061106544	0.4061409578427579	0.4833201812096708	0.20268289848414092	0.20446952441444036	0.4357577191108335	0.5869444390954429	0.642489494752314	0.5352476950036692	0.19012850696989267	0.4648907477964082	0.5278027083723063	0.3324440763313539	0.7122516282539949	0.6423521810103241	0.6081165189441446	0.6095608902640874	0.6029001591127149	0.15445657988916486	0.2272416925288781	0.8229135389916873	1.3094413894579755	2.0521146927865135	1.4367934787402112	1.4813096467696685	1.5403680019058963	1.5676146612112718	0.5615810701653614	0.6014201739926411	0.6513102508805085	0.4910407579451692	0.2896758017450532	0.09314244793888088	0.3412345437017581
Happy186	1	2.0276287635896333	1.9278678346478308	1.5141119604525974	1.9533374426788703	2.6265543604586727	3.1372616996088447	3.4455661043303265	3.538138696223958	4.012628354204641	4.18747460513815	4.426097289813566	5.3023042692660765	5.438287839311656	4.542794952537144	4.571015503156303	3.7519410736635685	2.075946586109516	2.5124246920860447	2.6781153725921594	2.3910905624113066	1.7847392989244717	2.204667732134969	2.5059763617140782	2.8820770272884535	3.1727764403676093	3.3050391344085432	3.3763845914775383	3.283248328182512	3.1912786510915763	3.595163825084576	4.153830126129415	4.21669339389324	4.22551658877701	4.353949165964712	4.865917676250668	5.066298286380829	4.577631286176398	4.6321557310980275	4.238490828226413	4.226988270804841	4.208998343850219	2.0702592844473644	2.0357532838006844	1.7556571854282796	1.3978575681861882	1.8193913346467845	2.5089674118950813	3.09419965737372
Happy187	1	5.556607941808716	5.660228552714945	5.781949404436253	6.122668835296055	6.1719646271346065	5.011276759078386	4.7502387547941725	5.0371294507363125	4.741243765893662	4.506112795087825	4.632349052158321	5.038751410532402	4.684078315139322	4.6340365967331945	4.09744715784698	6.812382715693103	5.4381205753772806	5.244383528152907	5.438985982685637	5.097871982000566	10.012960553577198	10.092871249981002	9.475808051918783	8.658108482985439	8.37913197456965	8.59866899465098	8.539799338420638	8.919468935484417	10.092156515197589	10.923876174351838	14.019691776035565	12.983739447656884	12.53056528170741	12.078746050492144	12.132120858042716	11.7353843078385	5.0745049462621505	5.182480342983375	5.796745545370037	6.516555673133127	7.9977317334792914	5.129423183211376	5.3743165092422105	5.481358249390662	5.675961177249431	5.64306213493632	5.588511866166273	4.918424526587523
Happy188	1	1.0164602453924132	1.0301123510504124	1.057489540531583	1.0328619575821076	0.9077102878440784	0.8002316443818112	0.5982033296018991	0.4713247871397289	0.3776116562321014	0.34923902125217504	0.3837502084833468	0.3577168510442914	0.3347256578514818	0.3528777157881592	0.3053924195971781	0.3138527524572018	0.32014271298248315	0.3191957141939453	0.3213203764182645	0.34106533957760765	0.3356627022531581	0.3207370462564885	0.3323990162558997	0.24624031599545146	0.21213412142832372	0.1912883707466594	0.2076138865404215	0.2416674267383065	0.2844557371402111	0.2384144713472313	0.22325871791278287	0.17193309461562456	0.061550674189325215	0.3054615348361505	0.4121116012036346	0.7833865747273294	0.9416072856425876	1.0871882986462134	1.076467521621063	1.1046885636681545	1.0830942554199483	0.9716211235730942	0.985836455671069	1.0134113769411135	0.9894082003074042	0.8527611251627483	0.7362201617294614	0.5491746361894663
Happy189	1	4.434873373193383	4.379336260173441	4.304635751162511	3.98897361321121	3.619325631930983	3.4126586246523094	3.013026957183041	2.76906998258218	2.6016797431292287	2.651704821026861	2.653581964045717	2.6344429720120046	2.6009980116078686	2.7081656360554183	2.6431477341612064	2.6004055735563623	2.4327569345784408	2.261547866387968	2.2576897670860734	2.255139618267882	1.895912468766098	1.5671110928353318	1.3064208091928216	0.9314338020215648	0.7106939202136899	0.7755934113519379	1.2804564192700925	1.2078037984197034	1.2266420567950025	1.2470598240666335	1.2509573269596994	1.240558360491383	1.0354500301845282	0.9131328403956982	0.8550835634580255	2.8186972323447623	2.3006474254145046	1.759868039757826	1.2772759412960326	1.346593210251824	1.4269766824261298	4.361323846285976	4.2719485913169954	4.172253185563469	3.8498214113026874	3.461201714767466	3.2266673422263907	2.8814623478142964
Happy190	1	2.5139702444293364	2.4435054472677393	2.3695351499152606	2.2471546559190494	2.1693776623136967	2.1863401810902734	2.3389410527965917	2.4672196167684537	2.6001098288339164	2.8686599611431047	2.8479178379523815	2.8273450000347284	2.8473427603292167	2.8740420157905175	2.6512311506520163	2.7033839814629483	3.0777877194676013	4.202704518165849	3.0721379581249586	2.747255693580476	2.2038116045077722	2.266170067038953	2.3658914689733246	2.9412352563494566	3.5062962107284417	5.641022322619578	6.489556036054054	6.805129497531585	6.863642589676044	6.972646136947763	6.7976830136381805	6.73538568376513	6.559970043678643	6.472089418464497	6.492997529756651	6.577487683019982	6.573135992189622	7.6405703930472315	7.448832902240942	19.82220781810369	20.69951116832287	2.581533222511188	2.400379289730997	2.317373816859378	2.2264407683447325	2.1488353252287893	2.221898553883688	2.348961652902704
Happy191	1	4.791078888877277	5.067787967313099	5.2328401684914745	5.4022284946942545	5.414373068861705	4.9033346971431735	4.142435610351474	6.2225375462312496	5.456570396403827	4.5711195490252505	2.250150871381816	1.9377305806757563	2.7684838379189296	6.268567881507421	5.645130672874036	2.6067783671809166	2.608147634101797	2.6221891370629167	3.350721630511167	4.703475375502029	5.069253762657588	4.474645791697963	5.170163577542336	5.530951734654781	4.562710650118887	5.2185999071545615	5.522543168066472	6.0049922369288735	6.71212478958376	6.9996648967708905	6.637426328465071	6.678076514862249	6.8811605588195945	7.0599092525372	7.630698676515832	8.409036237831836	8.703328708067488	11.019711098238854	11.261993030863705	11.571018511065276	1.2798189465495184	4.40084363754819	4.486840918314287	4.4208548100059994	4.148426500558934	3.6978823506296696	3.5147545941126097	5.334801860830511
Happy192	1	1.094862622292181	1.0572171338166456	1.0344735710767894	0.9880151222593332	1.0098002640475459	1.3818081579019792	1.3221307580756254	1.8238934940383629	1.3566520695956128	0.8684282803438155	0.7902669443791692	0.7786747219058214	0.7044102081242026	0.7246613299197177	0.6924043978297123	0.9173882954133856	1.0104055268001093	1.068648536933696	1.1404477363817824	1.2585170363839628	1.3152042653805684	1.3277842636945143	1.3771046897773636	1.2951568787852017	1.2857243041225959	1.428594870506548	1.4177551249228468	1.432379816441561	1.4108206452191483	1.416230242043236	1.3914290490639791	1.6406984631794468	1.8685705647612645	2.450321934749822	2.734030333527947	2.4983505294128396	2.0419494543335825	1.8483419810836423	1.705293337684018	1.6374004636135924	1.2220079372968815	1.0613773443896235	1.0756089490250735	1.1162330626565344	1.1371874378217115	1.1538338940315511	1.3641287612363049	1.3083633412610216
Happy193	1	7.0519593584284594	7.065628861793415	7.031874510478732	6.893943478675397	6.813274075181093	6.681787270236106	6.834499408791177	6.398801465414425	6.166457524044433	5.993693171403332	5.578683590211147	4.63318450889305	5.0164571222123895	4.432025408913343	3.883972012880056	4.255036849019884	5.981597338862951	5.773546441066845	5.783910294346456	6.146159514275768	5.830658424336345	5.842055206231679	5.804792076925881	5.6918812050560845	6.187327332147618	6.402007295888003	6.708162971438787	7.734744771654608	7.982411860631559	8.09282303902168	8.238373002375212	3.8191501376794568	3.599067665889921	3.4550456246317194	8.152084311577196	7.857267920080407	7.854049440231838	7.9841260642105985	8.431052862961407	10.227564672278444	10.225481172853351	7.016776944646383	6.983622058257698	6.9542121150133385	6.667443145303872	6.572124079936155	6.4494812259156875	6.709911975403193
Happy194	1	4.4588698302340415	4.426428141145443	4.442974341059137	4.411575727554499	4.329342484288965	4.0910229724397125	3.66860206921763	3.3783875378237824	3.2366709416374713	3.09284914016944	3.0487559900039622	3.0032333618517084	3.045164895494581	2.4233188145271294	2.3627252047727807	2.1872198134406333	2.0389932643048674	2.31601026118454	2.1780302441886463	2.371447018524017	1.867274711455427	1.6661828762676898	1.007545039237414	1.6000665075089122	1.6764291768101538	1.7111624184929999	1.7005403904433682	1.4013285309753118	1.4000535081437473	1.3503391214808729	1.2772533591017257	0.5911091577004636	1.0919036989180615	1.0237471948975774	1.0192788021829151	1.397457274022676	1.3422804028538264	2.6852334195201397	4.0299917971182255	4.3184754127566185	4.461927110448419	4.313243688351552	4.2813722296567365	4.298560311137076	4.270073809779787	4.187360440894868	3.947854241130608	3.4636731750693737
Happy195	1	1.777502599850262	1.7312191790792568	1.2204309894433731	2.1091272067374205	2.7583072232123595	3.2639851814318006	3.581490767409913	3.698437762521848	3.9691659608070915	3.907633191231364	4.057998158519759	5.069212543781475	4.852408656340841	3.763894753796928	3.771536908058768	2.8715074323493397	1.5596690524845982	2.4863677221904705	2.8122572565478303	2.426625127327376	1.3394348621634709	1.853341887451244	2.1503528127875233	2.867859795162901	3.2568075089761437	3.463412241350897	3.676622571318612	3.3843447348273528	3.095974079010181	3.5576639865286745	4.07270351405965	4.08875149375409	4.1759586030961575	4.321958878649417	5.2338410319601625	4.984040688045991	4.538781888991286	4.619674958225791	4.389566184368912	4.398058135342282	4.3908669152983	1.8355724425520004	1.87331134221434	1.5748130870792034	1.0274256336264824	1.6552231746014854	2.4556729780919033	3.1477889610260217
Happy196	1	3.2024699445722784	3.489365327571984	7.00540183011527	5.621145018451019	4.698681569946043	3.0512718180195466	3.5680215096143257	4.894957701307328	4.737547927725249	3.735681356929427	1.4377742769679684	0.8489837834862647	1.5933745623553286	4.2390248107595285	3.053561809501597	1.2170643487190012	1.1153589550129206	1.2028401746290545	1.4025588188796123	1.6804510584063577	2.003129110362576	2.5154338892190222	3.116224368827337	3.336708293019002	3.471835606867693	4.383216488329638	4.650703126963247	5.022836663796793	5.5405029412712965	5.831984040702152	5.649636406609198	5.7031718079230345	5.919785424817568	6.087877903758626	6.636049501749188	7.295901029516737	7.590331942153673	9.564127273174009	9.855176076621998	7.707692677496341	1.5709346167433482	3.0794899575374552	3.1708884708080234	3.2269103473289085	1.2422951828029862	2.325146743294388	3.2065738087779314	4.254044639564382
Happy197	1	1.964721085978455	2.011946248101801	1.99481944921488	2.0656019815115534	2.059415059147785	1.667544310497116	1.3821972227396255	0.8825170408519053	0.7165087053657622	0.6802108140423119	1.1662139269940304	1.4022131868184455	1.6679477192527896	2.132706790918716	2.026318700388211	1.9241055260087832	1.7546537269069695	1.8176224366413691	1.9000628869107103	1.9204237721307276	1.9330668587182835	2.6032767953210234	2.735613342913969	2.7539832153086543	2.663541876281377	2.2794814747136	2.088534496755652	1.9991240729309308	1.8682090868573933	1.8202608275066623	1.7446077335525163	1.70846698988394	1.6711706974338	1.631827321656078	1.6178665404895252	1.5779049420364448	1.5473731673801323	1.8605982424797909	2.0297030123850672	1.6073992659224126	0.6716018785697058	1.9135388800926325	1.9520128473910248	1.956047021169527	1.9960892114138897	1.9740305067285813	1.5242888152726135	1.183039218855436
Happy198	1	1.1334207410414816	0.9896632339594456	0.9527840707970066	0.7258606555284498	0.6784377156685351	0.6205252960405416	0.3883400748984517	0.3702825889625873	0.2947765882797794	0.34496991174978897	0.2728323154045527	0.3657051110597062	0.2761389819958944	0.158583971449466	0.20095894095485045	0.4030018100876115	0.5052199637210517	0.6350154080777703	0.686185014426037	0.8167404465897641	0.8106032287585789	0.7454807755818076	0.9397403621244812	0.7638877235811107	0.5418369560322319	0.4079376577892444	0.4229088465621378	0.700286105283346	0.8968141845039821	0.9379368715458012	0.9430109836312688	0.9372667770690096	0.940309607959666	0.9439184490091762	0.9532224913610248	0.95238199037202	0.9217050066648768	0.8745546046057615	0.8274871114014238	0.6713670476519636	0.6582800255581418	1.0546788034247516	1.0004092255920305	0.9839054778611492	0.7792887767393417	0.7037325765550065	0.6297179166166658	0.3940378766976505
Happy199	1	5.164851819935925	5.0392312286371	4.92770742651968	4.52859211404643	3.958897070494662	3.6673417469792478	3.233613458034739	2.9500937525205413	2.7387855756135915	2.8553957322538674	2.8393866540158936	2.784012479586621	2.7787782635663056	2.7921871384700383	2.7003626314105933	2.708040665385313	2.5675200406468908	2.3429002653871582	2.331895500818728	2.328332647587632	1.9819617667185068	1.6783363638507391	1.4622336377348553	1.0555137778396997	0.8490351584921809	1.1327896421635075	2.039415558412423	2.0848407447730994	2.106710940130729	2.1107470461595623	2.102762335726444	2.090625669588745	1.7730890427454002	1.1314808204800946	1.3714269846432126	4.385439653359149	3.972966349852871	2.2597733773452444	1.212939968386077	1.0897366212220163	1.138570942462265	5.072552471736636	4.906748317122867	4.774915786483595	4.367111284167608	3.768866285855552	3.4834027809586283	3.1036600302383244
Happy200	1	0.4002004694507218	0.07040795979342883	0.8665026246460965	2.2557660153943284	3.160908974761188	4.083051738137391	4.168573019645812	4.793209923535217	3.968094155842468	4.2821056547149485	4.197819605425732	4.369550932860999	3.89161371760082	3.1847812264318653	2.8246313345934597	1.9657248320578329	2.935305896947736	1.0971636495935884	3.2219412220488466	0.43117132422208576	1.4876077326114547	1.6992591917540787	2.566753549184748	3.017340772907297	3.394794647582112	3.6900491184572073	4.0890401050318435	4.755964533398858	5.1101974410366235	4.616312099788174	4.807505130357841	4.207358314949717	3.3255251053899086	2.8642527406162834	3.4027662274176347	4.7205421262329255	5.105823970230056	5.196739939320726	5.5682521867263315	5.533451895735013	5.49229649076073	0.3216268991889399	0.31230311753454576	0.4846079926565813	0.8766780348783613	1.5416507963050368	2.754469134008711	3.5101907137326567
Happy201	1	1.7128747672398388	1.9271459749032975	1.9230341873727803	1.988548273935815	2.1307776431825727	1.6150698048329386	1.1199032386379313	0.3526023915122499	0.6439952744169163	0.6266614656700011	0.2852620239894452	0.4900449764350551	1.0962987639260482	2.0435489348936957	1.6817986420366209	0.8669853928762853	0.4316352364867109	0.4555280275255073	0.6253735123831452	0.841376477519622	1.0352545838997274	1.8328683531505472	2.1624779178659788	2.289787472435938	2.3700367372643987	1.8853529929275827	1.4689398942802698	1.1792143336521563	0.925088099753121	0.8539110889103707	0.6874707045349565	0.6285563038270898	0.5553799961518036	0.6606231480213967	0.8920473202217876	1.1418697855470257	1.3851860975010908	2.6478449886404736	2.843082892231512	1.9686259633356809	1.1287614845738851	1.7084405944546852	1.852336160030939	1.8856274634900327	1.8771825221423255	1.8753401885409284	1.082877073026428	0.4182398502669268
Happy202	1	1.3748665664785984	1.379617151291893	1.404682813939428	1.446773809961542	1.5028479112682032	1.3193414903315281	1.1854766652208273	1.2108156234364809	1.1304214255094265	1.0894881150003992	1.2289622806452676	1.3008463293415986	1.4198111889948546	1.500707706396644	1.4058643154499415	1.607710648533652	1.313172920060636	1.1738750885198692	1.1303584937509126	1.00069195250023	1.037975567242397	1.0470741821743248	0.8773409765104594	0.6747489840859692	0.6466109792604743	0.8641786887596556	0.9564631863007792	1.2018034005730844	1.8061721592541604	2.6104647898380686	5.752073530103903	5.312361403778078	5.108998933883715	4.904682810098247	4.9732515555466055	4.925064953804824	4.17201578117956	4.182636152892081	4.182750749210406	4.2108695545307055	3.3353475441799003	1.2828533136259368	1.3589002779907673	1.4537811935582945	1.5830843876739151	1.5027410996540016	1.4106264029244493	1.1836969355577749
Happy203	1	1.8326161043693177	1.8814215262041756	1.8082184603918188	1.7725641571022488	1.7858805857474287	1.7473948756834286	1.8370098211244523	1.9419497345936327	1.9982776908149984	2.1404993631277134	2.2885585110250495	2.2009316138636907	2.2491537468659755	2.313853037941654	2.3777140105406156	2.7381831356783666	3.0960153153587395	3.1045410440458814	2.5929071120565617	2.2640983805153576	2.1577264997657597	2.1660909338848797	2.1248558490643585	2.2347863682593783	2.5574428810171934	3.923520041681794	5.024457355777783	5.858094265180657	5.973758708686695	6.255971091325472	6.229892085075996	6.217928701489687	5.994510578062543	5.792536119873137	5.747460514924756	5.72060324495176	5.7067316615356685	6.231979940427393	6.164349441878313	18.981653740303422	19.183370697007533	1.9679352169004145	1.888101799369709	1.8070903120196202	1.7867833192853018	1.7751344090444374	1.84888580880604	1.952349170095919
Happy204	1	1.1762667901784387	1.1808034393737048	1.1739626391388496	1.2157538730559638	1.2374287911949493	1.3394901520917262	1.3273902803839153	1.0560188714392276	1.1176303765602218	1.1744286026562878	1.4444326660052456	1.5396884703080047	1.8938208729233224	1.6959062083648275	1.535901634347563	1.1729679261292116	1.0373537176350716	0.8382386200196836	0.7375109976273385	0.5484901762868323	0.5715258880672389	0.5937558089281151	0.5049020947047812	0.4818890571879996	0.4919029748764327	0.5536867133065969	0.5077978733070344	0.5489272051266104	0.7530021408646255	1.056351637478958	2.063754561318707	2.427645198167876	2.492970913517297	2.5197651051031658	2.7117493993012323	2.75026489451379	2.987694700502473	2.9496987706529385	2.930596401038005	2.8816942770837595	2.0426895176608757	1.1273134700412142	1.1328882161401712	1.1305207805374926	1.1727407914911103	1.1740869064017714	1.2402498742477028	1.1814944999579768
Happy205	1	0.7284429552316275	0.6513999472819049	0.807454718239135	1.0940978139810649	1.6731880468288158	2.119223423834012	2.25403137136132	3.5638753541413477	2.6806936737000964	2.7096611439344542	2.7062041754902983	2.76411176036558	1.9879768572879184	1.7682774969052346	1.7642967469766078	1.36014575596359	0.9822963869589448	0.8341886102614091	3.218828721357111	0.4300515882530199	0.5563405616898686	0.6990704187352108	1.1799561859275676	1.2700470215098794	1.2916002120978411	1.4224435117294316	1.7776112434771292	2.0553868698917297	2.527615945174688	2.805862173773344	3.437166470612619	3.4037652200480304	3.155841735065736	3.0332444468140713	3.3795147592674497	4.033147319859517	4.05695658384118	4.057468917699314	4.314295394284547	4.271223313204598	4.2122265848255305	0.6802262032762799	0.5696766460858464	0.6272021595439884	0.8562968696787027	1.35114893790776	1.7431505423944476	2.013245830565165
Happy206	1	12.576572319795847	12.5882641891886	12.683904097009945	13.168067099499982	14.438211281117365	6.015089891812942	5.771722530754197	5.604528636577751	6.1741941748583775	6.8751238419382785	6.690160050324888	5.963477487496393	5.848188921506129	5.689281122182003	5.084331134721372	3.5701611103776387	2.514956812673885	2.3383983478973347	2.4674222983140406	4.307704420619647	8.06017728458373	8.620299992880607	9.590986013617934	1.384625814217946	1.5860608068330249	2.0353402553240576	8.791555482912491	4.399772061653458	3.0457171883549954	2.2717355402224158	2.0941359381649733	2.408262829295852	7.160019258312976	1.882867969200656	2.6430185653266087	6.911317317887418	5.290542114670125	5.203593527401918	5.2842399298274145	5.409731459980323	5.504114421970985	12.107789247018038	12.097743545669903	12.087958144374467	7.52568228588663	6.3003347784355554	5.480811342548442	5.628064022091504
Happy207	1	6.3639592691693965	6.327785729732251	6.364817832878433	6.338668224894813	6.254499326003327	5.924248843456455	5.248006480369426	5.391021519117436	5.677921655663455	5.982688898299655	6.164183151375548	6.321892424149044	8.153254064975988	12.143932758492708	11.983214854726706	8.526692983315286	5.3530184957611375	4.918439625684568	4.395595704154216	4.187283529699172	3.901552548928911	3.6574022487278937	2.5862114253296875	2.776795093247499	2.537172883311368	2.6533794557925665	2.6621685653622764	1.0915011672987396	1.233175711044321	1.438088989630918	1.8529955525564268	1.9004190210048235	2.206961072252628	2.4789643744075947	2.6344644704985605	2.541784756045977	2.551648139172053	5.384612664428654	6.840559974757955	7.1348498285575745	7.302872528467711	6.168775076835799	6.142381911089679	6.176832837583983	6.148582509446935	6.0766674556907825	5.774327854464487	5.312124438599421
Happy208	1	9.217707489572094	9.025371788226296	8.898204347987644	8.273860419980796	7.557954184822402	7.223455677225746	6.7050622336900805	6.336030531474531	6.1238075359189015	6.279380573862524	6.658266103298738	6.645067619320804	6.701604298346523	6.617595364899672	6.3501304113811745	6.249230519227182	5.8102839896770355	5.307531865071321	5.200264037800631	5.0903983792685965	3.9714398340633807	3.2518348279757983	2.6865319989763923	1.9539064914641704	1.1137650601516107	1.5197879698295125	2.752946434694446	2.7906827604598687	2.860155954616079	2.735406740783143	2.5914734470961047	2.489487752396978	2.496155675673679	1.7101333295262835	1.963294111866104	11.738285898149936	9.446178433574945	6.121133004572673	4.542023473286494	5.16277015706617	5.357063390178451	9.014726758124528	8.808043213476333	8.627823167979894	7.972988495904585	7.279186901720782	6.939647335928247	6.468511247556436
Happy209	1	0.7472651698208564	0.761227802170504	0.8126891105529728	0.9037786522205696	1.016249027070797	1.1996664227032363	1.1122712326017723	1.120375497927642	1.1097078015233044	1.1869224409162316	1.4612456236109463	1.4155338049163868	1.3439972961643296	1.0926567741221245	0.9439896715725498	1.1319695880365015	1.095957049364186	1.3658617636654826	1.117988928334554	1.2622906858798892	0.8423259676555228	0.6858451384828664	0.491658481185274	0.20722143045057592	0.10911815058220838	0.1007168722995476	0.6547217363087657	1.4426692749511445	1.6534029381180342	2.1681616715695946	2.4884883744711974	2.7234842389658613	2.5525020662416043	2.4381804012156345	2.5100463446524333	2.570808119338336	2.7250493413093406	3.105768350230792	2.9943403147367635	8.609794081857293	9.492974002759055	0.7965071829168325	0.9162479032312846	1.048459684135794	1.1114120282303597	1.2378834522665447	1.2818632197695925	1.1786796543268707
Happy210	1	5.509980777795651	5.444622922819785	5.341135054796208	3.2985444806572803	2.8198958894212423	2.395979295727717	2.1829200828728976	2.2146660046584814	3.1325873915046096	4.12068769533091	4.702679345987772	4.0266487168508736	3.8835608863279485	3.2167290598149965	2.838495333530076	2.288563710297438	1.5731202032983225	1.402782728868447	1.4199242922670272	1.2763846093400009	1.1214337123268758	1.1262499461050028	1.4325232558133316	3.416448008490756	2.2634215668585056	1.3610383213222537	4.657240451374042	1.4941861456649408	3.3730572063644426	3.787340167282866	3.71063230799684	3.5091026236733702	5.124994084839052	1.2592018269049787	1.010649263852916	3.1639691145164437	2.9653830081805665	1.7681994834582022	1.7703142944705648	1.8021400090230617	1.8048957396418848	5.210823143396152	5.128507631298096	4.981479840597161	3.424791146647413	2.679604310022167	2.3367864068935393	2.214053758218237
Happy211	1	1.7773407983271858	1.880439097269124	0.9709059025394632	3.0617035512001514	3.659788934150749	3.964226535296836	4.196824619513223	4.4698126112468675	4.322818161465088	3.8755980366145817	3.813671015876168	5.224203343606155	3.6576509562261537	2.302950389795919	2.396180690552462	1.7570396737259588	1.1975625466414628	3.4693228114203216	4.572452318005348	3.83710220035202	2.6765325460618445	2.8880899659082804	2.72363688454514	3.3569329927900524	3.557110265736428	3.704639217832817	4.174894593781661	3.342527440145284	1.9564590800365416	2.421261818760565	2.538309303377044	2.588831520450603	2.74351086954569	3.089998058079853	4.1988466871709615	4.3777558338176	4.185504444559829	4.330786436649385	4.599663300379474	4.655812727855302	4.669982201892936	1.949802980255133	2.129285119412814	1.7160553816380846	1.471463656062295	2.2519764917032035	2.927874435448088	3.5867140317516277
Happy212	1	5.994310869965992	6.177361081013489	6.3301916019788855	6.733368037742344	6.754809632187589	5.295917389029103	4.910636190113929	5.115294609054798	4.844427035491446	4.719306793256986	4.945622174293641	5.551162899176023	4.9916021916144295	4.935479984538142	4.245561337907554	6.885145971826876	5.323675264995888	5.272644762882528	5.536679468253039	5.3874703971288485	10.622494743002964	10.674024668660708	10.04301542322507	9.107401334855034	8.654983279488627	9.071598198434383	8.958019274837087	9.38877190640723	10.602856317142578	11.92047648003044	15.834521435868012	14.825126656235767	14.57107574896759	14.274236577587914	14.34916002456745	13.845245103414614	6.573033273119028	6.744934723388678	7.454993078919159	8.297596038446537	10.34706789576782	5.376752284807188	5.694649145446582	5.78667084682374	6.000223411075287	6.041624001589437	5.868372049252149	4.926067400306207
Happy213	1	2.3375272367764715	2.328362247766836	1.5631550030499437	1.403999762302796	2.2164255835851385	2.7023193205654503	2.9386345913792185	3.5016847134914015	3.228121450535688	3.11385799445814	3.029012847035073	3.2973782402891088	2.4323116785525007	2.1254531227396067	2.2797979118038283	2.4496086831278285	0.8113655913454304	2.2242186941325524	3.59440309699039	2.3934510105130484	1.6796006513184782	1.9454846488901811	2.0875142692940227	3.088274474510436	3.543659644305009	3.8137406603648873	4.054196071343296	3.332369713760497	2.671042377629035	3.3707290668585816	3.9499449452551634	4.036554704082197	4.123762397654569	4.3924579058471735	6.296240336543647	4.9364375942304415	4.446631358340847	4.542810304756953	3.8845005864545423	3.8629916818632477	3.840460240257108	2.5531173610187183	2.612775100250789	2.1549536269443554	0.4571783296577796	1.117100166782895	1.848853781357344	2.4418422098759014
Happy214	1	0.8304828250600393	0.8344131211612944	0.8114329332756711	0.542878008078725	0.4012653293227803	0.5139851929454861	0.4011604474543979	0.19076881045618307	0.8573385977093815	1.2215862800539807	1.820165259152742	1.7513596554754316	1.9636722585170892	1.827977529367795	1.7779030897289558	1.4578523617660242	0.7331215034818181	0.7047396146638496	1.1914517678749843	1.7455871475928686	2.1839605135969915	2.3962432198234898	2.406970341726357	2.4786284261430764	1.8220553348345616	1.5677843517805374	0.2991543545032811	0.936216525188604	0.925333205790448	0.9649039698362468	0.9590445956192718	0.8210108402543864	0.6562405076520814	0.7419969914120159	0.9892237931492324	1.8880375381489185	1.0918327175621958	0.9381522921555712	0.955932746686908	1.0039240520373889	1.014692060106318	0.7858379977419983	0.8127919325234315	0.8371105592847672	0.8211064473372368	0.4813584836476701	0.487823495232466	0.5296689582468628
Happy215	1	8.07319538628584	8.03520467916632	8.011114283185641	4.858191146503374	4.1363724355224445	3.6563567482499586	3.50670060346318	3.4668887245093845	4.370058228200547	5.499163745958558	5.805460745783115	5.210001968076427	5.141055036694097	4.661027630939215	3.947053071784169	2.646580418496694	1.6511777689713414	1.3870238408544695	1.2547609964644104	1.6677584976897786	3.7006089953292127	4.379422329640434	3.6460190545050257	3.2740101651968936	3.3437549631361807	2.259291623167201	5.337639286870145	2.200114919455023	2.5444975691496783	2.58959042506675	2.319331957368601	1.5800306862671107	6.267958672763385	1.539055348603166	0.936072278518532	3.6071288198970577	2.176900491302385	0.8235267612510428	0.8032155462632308	0.7783220271827482	0.7663449090136539	7.224721335952461	7.11365948618283	6.995931981865349	4.565476207802131	3.920836125530288	3.5722650897644463	3.4501802862304918
Happy216	1	5.3100728245454905	5.473777834035325	5.609974180093489	5.9651214523026415	6.000670553337737	4.426412355797224	4.074470830974648	4.516895488441644	4.208878195137664	4.012801449573513	4.040788156804775	4.302513603027351	3.790504991334899	3.6316198626331135	3.233629450649546	5.435016446738026	4.343281546935302	4.356319650009502	4.591953999295959	4.422430967853144	8.475616132664625	8.971342718397205	8.464606371705218	7.720906075200221	7.421039986858062	7.6895948264452425	7.673738580733759	8.29712723199314	9.803604703096873	13.31199581055147	16.18818195396441	14.354663876657519	13.858973733840468	13.401977677998126	13.491736014651616	12.786641153651097	7.330747727332487	7.400393032951207	7.971159586284528	8.762549167046004	11.237498605226364	4.836118086848219	5.160586980248102	5.210712912360947	5.314310629615818	5.237670471199205	5.031446552011361	4.236762783368992
Happy217	1	4.568150105383942	4.7003784926791745	4.826878178478542	5.25666846363537	5.242982358453368	4.366661113415314	4.139146920237717	4.4917517375872364	4.282094772188214	3.95234575981132	4.026572500695129	4.238710936545249	4.0098972492667615	4.041979414260679	3.5761705021804144	5.173298509750157	4.319360144808839	4.214481890819538	4.360206307158162	4.227471728201115	5.938268760585962	6.872970648495356	6.365959592427293	5.6006119551117575	5.3565603682104985	5.557035182513486	5.559643809141457	5.785990205405528	7.64065923206357	9.37548673632334	12.589776856916682	11.405948230805345	10.79490575977783	10.390672388277713	10.499696947428973	10.204990872775612	6.623940794417602	6.646518220687977	7.003477160871966	7.426804594531815	8.315327964551543	4.208200607746346	4.5397912605332085	4.7204183456719555	4.940803826270066	4.924218950516775	4.887091477696113	4.318401227072305
Happy218	1	5.682796245802917	6.028261607392948	6.0347961258406135	6.116842520057621	6.133591442090602	5.6659456811145	4.8307768093127805	7.123614052560186	6.23147894541893	5.378458519053366	3.1200100904713706	2.657548449255729	3.1190716739082696	6.624781154888033	5.932206340916303	3.0579732023698067	3.1595697588313345	3.328773615544732	4.302436226897507	5.828256517853892	6.21571248685134	5.450853534793213	6.023025320920337	6.332011216046525	5.365030433547377	5.2963742545466115	5.204383451606168	5.315623999669067	5.672869547334558	5.595265643363336	5.244897473391755	5.349390201560515	5.971796128305518	6.255027183352556	7.218999167515792	8.190263186877521	8.535706755115191	10.475667703351574	10.668577335892312	10.571667327304997	2.167903449511272	5.201864048649037	5.320140553217481	5.126311760817794	4.877072221458587	4.4873368690819255	4.121841818652377	6.1619110487791575
Happy219	1	7.766642961686206	8.972778811358152	8.872455391669499	8.865901203214849	8.718213849739458	8.713307533857153	7.96159919006246	7.213416864834928	7.287801049719022	7.169230677819938	7.12825876136298	6.969773717205556	6.876784579430996	7.7173096768061376	8.220058994432122	9.106833973194831	9.30876675479077	10.20753199609831	10.633907388968355	10.26198646026372	11.493431641649904	12.113993871277652	12.901225085373328	12.234193828133225	11.274153445114694	6.782932159379161	6.8031568199235615	6.472409903654637	5.976321519618899	6.019475868158271	5.836096885671952	5.447331521500602	3.7016606662167337	3.3015277898636524	2.979894787729286	2.720332444408314	2.5817318500558217	4.849676868149659	4.735871253393645	4.793987290171688	4.855397267595501	7.073864293372261	8.871525794242162	8.403072796684901	8.087498680307021	8.130239344732322	8.159646795203273	7.502429489363697
Happy220	1	2.027353537554756	2.336367093540668	2.422577098878067	2.596657912850313	2.8683465145322264	2.3725780011743844	1.7171692855381633	0.6165413046275038	0.5635267793061544	0.4279307225481291	0.7964359273506768	1.0819330047124118	1.9653759879326265	3.163697086455491	2.4907186653940987	1.6438491790041292	1.1269569029044986	0.9953968826661636	1.23009553279108	1.4662447311342999	1.6220051490369711	2.418779538481953	2.8018929103922936	2.9586719883205763	3.0328613712156143	2.720035276410295	2.469310913671708	2.3410174930596024	2.2138126146868387	2.224816804672284	2.2078373804858176	2.35002590139171	2.651804948975987	2.906482830810808	3.4906001470518966	4.071099159344759	4.373486953709138	6.900175924001175	7.209557831564367	5.3169448383342495	1.7556543524508246	2.1714871275846366	2.3526522301895643	2.4297199611303166	2.4420577958099887	2.49396651452854	1.6094002787545378	0.520876919852694
Happy221	1	1.5224665869478873	1.5407898760606975	1.4830495072032477	1.4374465800869667	1.4295302139418102	1.3877566055701962	1.6507627175122035	1.846753732387672	1.8924173786990068	2.1417511576495736	2.17348023047179	2.0927955308183144	2.113560098227263	2.1437070163766823	2.148860223042963	2.4644128661683373	2.8821690180633217	3.573576886393852	2.5180887999106742	2.2207957779501717	1.948968025004564	1.9103313906184864	1.9516035612835847	2.0022875378271183	2.7623257974776	4.320479521560285	5.500315381043439	6.185595185479361	6.2778152715391835	6.6157549729747736	6.597743911713854	6.598292626723459	6.343064996679739	6.141344743279923	6.119379212524478	6.12971909265096	6.096877322421531	6.994014820409733	6.8030539869579165	26.132969796223588	28.090136937337174	1.631654619969226	1.5394191880037842	1.4694315248706105	1.4407229586101138	1.4217600853997754	1.4955595338603431	1.7326330196015602
Happy222	1	3.6118715579580027	3.8286454685637032	4.119677264946819	4.380959827883273	4.457711226961095	3.9808136005579704	3.8949081209681893	5.711726854359423	4.9631133457962635	4.204674972876985	1.8001544771889944	1.1886452852185911	2.0009452376015844	4.813614101465777	3.8278115677196127	1.6332706038835114	1.7275002281559568	1.9695963861554668	2.5863826174842983	3.119997404391161	3.472712794654754	3.2442421700192448	3.7299998938768764	4.0339016908690235	3.6643708805673523	3.934761441997909	4.028328191550926	4.234482391339661	4.690298808513964	4.762623397372824	4.586335003079773	4.7745859265609045	5.610001390463776	5.9489499716070355	7.1171914569873795	8.11585226374272	8.483078390450196	10.51490464338458	10.78491918532459	7.945577535413707	1.5779392096296956	3.4287912071060584	3.474520463705866	3.5052796717876764	3.296564098982992	2.869208347799997	2.3891597922145738	4.699192070888129
Happy223	1	7.322676412156744	7.479417217992502	7.718053435216478	8.030712296825289	7.792606322768392	6.487759080606085	6.18468742308827	5.9774468701586425	5.934669581145978	6.1628667864371325	6.971813356736024	8.580766837216045	8.400164300039261	8.757947576698935	7.115126191336468	10.106174547019627	6.712450478555571	6.202376338138539	6.793092029538316	9.512226701221383	12.909840499092768	13.189699187166386	12.472378838432018	11.910042156242952	11.478072471145287	11.525052787628312	11.477048817503785	11.760028572647974	12.677192083360614	15.016052686623466	18.954673147871407	17.24065825323235	17.004785858513195	16.47873800342074	16.550492634003998	15.841173590021315	7.072623076301223	7.215448959800407	8.105484902506017	9.22803416343551	10.828296371378718	6.752498819816347	7.063820294789561	7.060323100136047	7.068733363356881	7.06740230603753	6.79987523967452	5.8332381070004775
Happy224	1	9.450631702316011	9.10690962583824	8.925898470381517	8.180580094210345	7.440920923218747	7.179657743245244	6.774289936506888	6.4841098410581735	6.295696876974497	6.60585122116323	6.802372906360412	6.749938330633789	6.817860678627827	6.743509819346503	6.72410255860229	6.761157971261435	6.32113734001894	5.8010638152135945	5.782626534438808	5.6059581576848245	4.407320542709828	3.589572533302541	2.945862656897845	2.1963848978965164	1.4610887045500998	2.2093529387440984	5.359535358671663	4.330872850659442	4.3992375003847775	4.046550696248859	3.5457673243120085	3.1988680551774	3.6338409957597033	1.1596928019971409	1.4809617247098477	14.30492756916982	12.82619441025682	8.61210273656352	6.119075155728109	6.133594711316782	6.2041880239374665	9.209842313962683	8.835353941791906	8.608665109804292	7.8639646653175905	7.219037843286142	6.9473924462243275	6.53275219697394
Happy225	1	6.8095527769397695	6.81696846832449	6.792493392060308	6.6230802938918325	6.5874842536748925	6.447819801464106	6.55294003923849	6.095541017063023	5.9382680625189135	5.8489907161130725	5.294676377811919	4.464792067156432	4.855024235188932	4.179651843065133	3.541056287629296	4.233578868191103	6.090283289699862	5.810928883169379	5.862759398813906	6.326577534544064	6.112400422685371	6.084255981219964	6.454623614169245	5.77346402028608	5.4624953844817705	5.135447048862565	4.599371393480986	3.268791446516681	9.395874767020727	9.360364638625152	9.355431175592779	9.380219348964168	5.241586176300959	4.975458945487157	4.786118014906896	9.678428760187881	9.706386046321073	9.867507135290113	10.372002854561336	11.544820275972082	11.472759426571557	6.68545762239197	6.649974768598843	6.627195368159334	6.329601494000015	6.319208403565737	6.1824221581450765	6.4560083804754855
Happy226	1	2.5562186725126317	2.591790276707149	2.6357488526019908	2.6815385438994706	2.7836521101753817	2.807698720321456	2.942864145635033	2.8843672052689415	2.818932422217206	2.7908930891656603	2.5865129265995463	2.091747558230022	2.164865825221522	0.698220528415218	0.4857532870627746	0.7915839532639024	1.6058252540012838	1.5966965187603228	1.7080090443041371	2.0086674948806684	1.9330135927901893	2.096958957294029	2.227680021862092	2.206123652597024	2.396472063331016	2.523238089743328	2.610850280670043	2.809685654812349	2.7355079776795623	2.6455446793012523	2.5616801079886664	2.466498292103033	2.369904259654461	2.2692531924908663	2.2012418930967206	2.1468338910579865	2.1343543724196308	2.145550864372248	2.2296257271226936	2.4765623609334475	2.5278126767919433	2.642528967680467	2.653384009565198	2.663781582476927	2.591291848061834	2.715184332357444	2.738806794411859	2.8701948931492307
Happy227	1	4.558095621615567	4.53940610039406	4.5227400596871705	4.5663780441088315	4.586724033030025	4.5253523685155255	4.7603440348693535	4.545112372463326	4.541688428244608	4.505766516480248	4.111501453067496	3.3715301649610163	3.740214684418081	3.067407712608289	2.2553050378451243	2.694525438978373	4.328956850523449	4.039311410687089	3.9866581712561526	4.310868693010127	4.108494102202363	4.187104857399098	4.2337327909131846	3.723548991258785	3.6465069135114327	3.9678732424565206	4.78642232049512	5.675364220895332	5.899340855193835	5.972364302062857	6.096763210146903	6.2519962433105745	9.21159060398478	9.01279470123614	8.869096795267414	6.780769353359449	6.754785598742565	6.9767535550793705	9.633811468637873	11.075655948044515	10.948611835500746	4.190248580034522	4.171687157643691	4.161136671510781	4.225386549406398	4.310764405164487	4.2610155814022965	4.652010764806944
Happy228	1	3.121827808833328	3.5235324570517417	3.761181428473893	4.090446529889453	4.282414429953141	3.6165724480634	2.03728377447585	3.668197383646636	3.236348030372281	2.7971447300587973	0.9510478361504549	0.8728911759223564	2.1532079449597266	5.404182258837875	4.426787553556797	1.663818620977546	1.1831656133645554	1.0251246717404987	1.1434906754740182	1.4132633248964033	1.721352405650811	2.27090025794531	2.8555965144602613	3.0319072444421376	3.0859339539048847	3.6632409311618703	3.917883287696189	4.517356543096748	5.1268779293805125	5.462579329142557	5.451395631985002	5.6050718873690535	6.037979065667804	6.287151762891727	6.965349781699778	7.6580985424966785	7.988052588664753	10.60008085938768	10.95697017122391	12.300345248095601	2.3722659291528574	3.0694595386073487	3.261101425546149	3.372885820927768	3.312589605921467	3.1875427549892805	1.6836812459025998	2.7006576239563054
Happy229	1	1.0762527616691255	1.0499165356153453	0.9742375720222471	0.951178804610372	0.8396689566010206	0.5996782731592852	0.8638014438422061	0.9784124580215988	0.9602505106565558	1.1198671985667077	1.1531761697270697	1.1301115610570729	1.0498498774309155	1.2200484929829067	1.2183690833617522	1.23043566671467	1.2411706075089959	1.2554838184582546	0.8543443220937941	0.6748758089677178	0.14777674915004155	0.11426697649551545	0.285114985597569	0.5424087120688272	0.6126967126491171	0.5947729204098159	0.5546238766283298	0.3009341176097264	0.24565640834299676	0.20610062930592224	0.3780034380919297	1.6699357478244103	1.1619486626829827	1.1807508786717416	1.1248490890712182	1.0185786429378687	1.020262083306971	1.2013064841962489	1.213402255859641	1.2375645540671705	1.2535875966764898	1.0440623569404124	1.0217272635884345	0.951666091633882	0.9394267288737116	0.8358403849971173	0.647988661462181	0.8983444635426638
Happy230	1	4.316695925584147	4.392264039698553	4.523510738729473	4.746002929837723	4.897924380769847	3.7273387271798413	3.4565681442755354	3.778186546209682	3.5934298462758383	3.379274562225172	3.4366739405442925	3.949668224478668	3.674303891298388	3.5057710074615147	2.963779605697756	5.005036969399766	3.890501911148629	3.732541643753229	3.8621512158688898	3.5638392260975897	6.005315462136218	7.620481775789979	6.972752907460059	6.095390196507785	6.153292493484192	6.560537427125281	6.57413864453941	7.090571629032742	8.60505657160312	11.016047170893529	13.280785109537264	11.909053447962297	10.703405591998866	10.468333116824764	10.708997478825664	10.171484557986947	6.949402529330706	6.87804359568868	7.195072707247452	7.740420320407607	8.77418230816932	3.959416329676256	4.179643526252685	4.254164604657292	4.34625379902154	4.450227933288778	4.342723008511605	3.7203915683573534
Happy231	1	1.5459466392486274	1.548930559135059	1.6025715281625166	1.6709365119275108	1.690886359448872	1.5778951153901282	1.5290580847862878	1.4685153971287983	1.4581898263730348	1.4872097122138177	1.5692547285407232	1.8048340058341557	1.9943561670381191	1.6317070790545949	1.302964424987459	1.394985015581607	1.1352806510111555	1.0667290724096337	1.0530428574802932	1.0213157839338798	0.9402605424123858	0.8052482326247337	0.5298328440459744	0.33633141851363385	0.299720518151458	0.3629145422926126	0.5828665318354117	0.8898249686227284	1.7848489436256365	3.6277297719390176	6.93117495361783	5.881821469945768	5.669897297357541	5.627872896538293	5.769893198793068	5.694850650075615	5.352493444361553	5.281195465612943	5.248744452689318	5.380617708390783	4.125248168257778	1.4326986256756264	1.5388181581927618	1.6727218975704776	1.7865378680443778	1.7336116989884849	1.642933154335578	1.5409083922109317
Happy232	1	8.228158769885647	8.200419567757267	8.265837436753287	8.233198057061097	8.169182892809348	8.399213594676311	7.796575427077642	7.2041716071916495	7.3449981903221335	6.8484878744826965	6.606674012568991	6.703418340047469	6.429502345073062	7.604632582316454	7.851505145405621	8.456990565738579	8.848778913933238	9.071606560616749	8.955293849242283	8.975309841273678	9.818910962696863	10.36593928682019	10.968626342312684	10.284166529099712	9.042518816165934	5.619399702594934	5.586504211135341	5.0876726196603785	4.7355093000121276	4.7460175147962405	4.717214770691396	5.785343584356624	5.185009479171784	5.09726450727476	4.763590268629745	4.476183909457824	4.292658535546965	3.5370173579939346	3.268948459906449	3.0252121732983044	2.9993813356571075	7.855643190920653	8.183261298653285	8.177135240788914	8.105579718008501	8.119386962693321	7.932994598599973	7.151412287048099
Happy233	1	6.008580018689058	5.9846316467844085	6.007428241511331	5.953843264259311	5.901782332346609	5.637865063970446	5.102798771634812	5.198063750053099	5.453508034813371	5.777790968800483	6.008060090197266	6.149198667848151	7.566196132884593	11.924698684505186	11.216093889471948	8.446316260438028	5.734436603789294	4.922693766251255	4.354015488200257	4.050683662679905	3.7840476157695937	3.5153096546406233	2.457677862436259	2.8032730505613874	2.560288161190392	2.6869381683285205	2.6852656739210907	0.9478753897600192	1.0334913067500329	1.2115910839381276	1.671075409576784	1.856103043543468	2.306820488458148	2.3556030878350613	2.5155505061011123	2.5305505485095594	2.570913537602906	4.840047581570754	6.079708738419742	6.347244000269113	6.5009634493755435	5.8309314641526	5.819065455067457	5.845627596017449	5.794465646319318	5.756902507311157	5.5001947653234184	5.1252741574144185
Happy234	1	0.7263062624345945	0.6966531327803898	0.6717955154137724	0.6343403494029871	0.5982357183997967	0.5707533214193066	0.4764444469452984	0.43860328560652	0.4510960031627195	0.4408058262454022	0.4170393170761989	0.437701501707031	0.4249439178086907	0.41509275033964294	0.3550826203128283	0.3462989617703978	0.35672661440681097	0.4580382706204479	0.4477746402998188	0.4513008894157189	0.5041763145378626	0.5875456308025013	0.16965593806516854	0.15531287970660795	0.35977932012767105	0.41803266429757546	0.4896813645234165	0.7291746943868823	0.9739764240964824	1.0596125693464131	1.1274019378816562	1.1773641833695982	1.2282993148571375	1.2590831216438507	1.272770977659358	1.2678391853475297	1.253848471525207	1.1928114940505974	1.052916619019688	0.7544133919390287	0.7249265130254099	0.7420974850296145	0.721203075270565	0.70273562047837	0.6722408466639449	0.6098596810997405	0.5560418123059203	0.4410212989508443
Happy235	1	3.9504027655729015	4.220796476182455	4.492361760125479	4.575467570710416	4.693887688716886	5.092614399493701	5.468804679634454	7.8153948845523455	9.331078077506051	9.225593521002274	8.934551106065486	7.390886660198936	6.7791485615531295	9.162121506406688	8.438847727369508	9.926998541769976	8.752211470097388	5.879379948807888	5.100509963193544	5.4340437744737535	5.805689291316639	6.827542990352165	6.939771205710929	5.438966366270669	3.9688300418198197	3.807815870018208	4.031140910568655	3.9958202305652217	4.063455255278152	4.1303613847196035	4.145755925940197	3.8536046801382553	3.40792361221448	3.2434371736205945	3.171359146547144	3.1313707528308106	3.02064412281578	1.5566899287304083	1.8176675764762729	2.1009867937071505	2.2998208913867724	3.9809532818989104	4.355628766544493	4.759630866909864	5.204490805913048	5.474149199386535	5.515023657876887	5.737827434547921
Happy236	1	0.9619067963914824	0.901126924197575	0.8425219760815701	1.0388391604243252	0.9197633200548956	0.79157894233547	0.7294734323522207	0.8560946777407924	1.6786956058060414	2.0185692992422988	2.3736724317713307	1.9539245631958693	2.0243465016314723	2.1078219176899267	2.0294424441919325	2.0611771178822096	2.4331611691550363	2.47786887241184	2.7150656867821903	2.860214586751433	2.589536288851593	1.6758520472482628	1.5293307465819146	5.211037651478083	5.624560311517809	6.961919085641575	2.9599220911175776	1.5249196149714848	1.5641986035420807	1.5473602945412464	0.9089590814575012	2.1235303663625613	1.9504659614957047	2.0119027274941716	1.7104838597504062	1.5627068179260626	2.6916778422495766	2.2133410945075	2.0566793975263185	2.0032950714671482	1.9977986204484213	1.0405264852032	1.0446820419282583	1.0507785776062888	1.3087535416866376	0.8955233038232155	0.8929539908192228	1.1856261137383532
Happy237	1	7.419226786808196	8.836514410916894	8.762858141289666	8.752790292712486	8.40812245392084	8.38572234861246	7.34534014663041	6.244278146632099	6.441636877084617	6.395372051974893	6.401542500337736	6.6888218702764615	6.640634340612112	8.249898231398056	9.605141662863856	10.28102713745092	10.35680156768526	10.980772990328637	11.184704595155964	11.131697112074372	12.270681224627385	12.87804921802824	13.594864024910299	12.996179072233822	11.928264345649042	8.273808843354079	8.304365276923097	7.937262061335362	7.34434855491168	7.8612645117468025	8.670175329026803	9.257564890021415	3.3427038451325743	3.160512965180027	2.781588541859228	2.4309499728130644	2.5421077066453868	3.256982613027491	3.3605058895173494	3.489477585753832	3.5363250406794178	6.743832406924262	8.72694454469388	8.095344054192836	7.603346219253182	7.5444650343054525	7.669705463123053	6.723818308530222
Happy238	1	10.638406636261012	10.128539533861392	10.021181933388384	8.93925591686816	7.800764878891995	7.126326554638772	6.6323262283966695	6.155172515014622	5.848164101651325	6.0998360475493945	6.235132978094915	6.154561247587662	6.213134785974522	6.179761053058603	6.122995137485299	6.213385825087022	5.774972594512191	5.3067019418877	5.2995338350755885	5.0786420927987805	4.1584240158041315	3.3201422628992714	2.589286656540585	1.9042785030563127	1.4759347339192264	2.1264876526533927	6.8394001926993395	5.231817011303013	5.3462793628444025	4.987328935342114	4.479918836048599	4.2238650228432535	4.795867524012994	0.9103922938198824	1.6658737974612368	14.818628097219234	13.669898122577155	8.012126122600401	4.851048441734964	4.51179491178239	4.485489408791143	10.411580621664038	9.946429263622422	9.781799763836233	8.568301689079558	7.443060929065066	6.859626629539503	6.390556767255349
Happy239	1	1.6310698335033569	1.5019938810860831	1.132789832158335	2.0961499769028578	2.6702175955335075	3.152622783476509	3.3936887504334186	3.599633819913278	4.077441744965705	4.279763673204329	4.439909304618046	5.102770755690279	5.27359215451102	4.300083483809123	4.308191841621895	3.115951328380547	1.8195111585836432	2.1527324776306687	2.3221298920271614	2.141416381976818	1.7582647241323937	2.0857962407656894	2.3390915818894427	2.5701644969669526	2.757789122426208	2.840166148331858	2.883811532297708	2.761278471193138	2.6796803568233867	2.9799558153748604	3.3960715944263398	3.4871036777289137	3.5136141120225752	3.5580490530606683	3.9017341620596113	4.3228584039494535	4.0774532344683365	4.192878262864079	4.105188863209833	4.0858548068010085	4.067119387748134	1.666340118400228	1.5971087995629087	1.3122125765307593	1.5339510495113058	1.9981234305031248	2.5882967424336543	3.095255382302184
Happy240	1	3.8930916858873768	4.072102724585088	4.220481164340879	4.286260974322172	4.43344051747253	4.085342753479673	3.2128196114136705	5.418802762014137	4.627475648510984	3.980476888189944	2.117429282031709	1.6328166419964745	1.8202141118469408	4.603151475972036	3.2894326960002025	1.7495990786802278	1.8918537929616244	2.1405108896928526	2.7612290948283404	3.4095368174345864	3.6859974679196297	3.407906075233662	3.9780234826510603	4.2732942083602214	3.844411907324037	4.2259330383582805	4.3040591689739784	4.452332486577988	4.886973695062254	4.906176199023962	4.738958277377015	4.8841616208822485	5.470783882249258	5.742089215606178	6.66750927366388	7.523484502514219	7.817268267453872	9.867307480448986	10.118065152311141	8.74344847205294	0.5579417552740132	3.684141396832687	3.6900772448962456	3.612364283310292	3.3029556750320506	3.0013428347318354	2.507512584754394	4.537479059743166
Happy241	1	3.5371152382391187	3.8632316308515495	6.0446979438595525	5.259477459164805	4.499575225566379	3.1589722483565588	3.7105524794403815	5.023455399385481	4.657609200214403	3.9280075346868792	1.8310801698977819	1.3702607105376936	2.014259956844307	5.051275406074487	4.007655605322444	1.769406276974128	1.7052486512505096	1.7819328669385486	2.0743502961387983	2.57522904990811	2.892701894356429	3.0950080545180896	3.76057411750973	4.0306742807377285	3.924674832117218	4.4153034289372615	4.603292535987289	4.886888770234107	5.339624959322046	5.487601261943622	5.2892610983660004	5.410567007338287	6.031277161805576	6.301967357208798	7.284141302775762	8.110618535023576	8.422314125830878	10.391634556685977	10.632421187672106	8.365498690329128	1.849850719652396	3.3489973448227564	3.4555305285298354	3.484562746326357	1.8128682530787332	1.6108486286369708	2.947039775670746	4.2392895154068535
Happy242	1	2.7180337366785032	2.614616939364851	2.4770920020538254	1.6681850396449265	1.4005114889011672	1.1026909906760076	1.0088814144428675	1.2302534194026216	1.881325499849386	2.2888054287195647	2.7772740465841044	2.417773822400852	2.2837690513820514	2.3253846384327947	2.2971850548051145	2.019302804458152	2.186812201688239	2.1793800355392823	2.235077198690377	2.37785391647424	2.409421419142792	2.0735927860790344	2.2270462242239604	4.255188169979894	4.239093279096148	4.655692771072288	0.98388975506998	2.0719201344587663	1.9764922206668551	2.067875377310472	1.873880652197464	2.349954896321299	2.2165408021771382	2.089375112086905	1.4543275683913168	2.0602951844621327	2.5530805509852224	1.961970063153196	1.859463758597152	1.8052222367262047	1.8080961381888467	2.566981362324251	2.483043616620346	2.368935351791655	1.7688593625546538	1.2418912998909093	1.1483403203541456	1.5464592350539494
Happy243	1	3.73158740951086	4.03774900066996	10.00626476174756	8.430647367332421	6.297808923974034	3.475180769132427	3.8275964779632403	5.00570789124608	4.749732976626469	3.806893836439364	1.6221476109937147	1.1815402645673452	2.070069268551471	5.399736687327369	4.215360279965766	1.5462667105959058	1.3899103241403954	1.4922349681522968	1.6004480761339346	1.8717257421375733	2.2113423132863463	2.9319798371208026	3.5780686369063184	3.8110268153555094	3.9323560535238054	4.539571165230719	4.616276126276867	4.824603586565907	5.197068951618645	5.364046444264819	5.179325055596712	5.268982603580048	5.606883593987108	5.818994718064368	6.532466928187857	7.261655993940409	7.594253162307639	9.729231149435053	10.0248942959679	8.367339431745592	1.2055826019848777	3.5597405958739743	3.663794889386101	2.7269222203524364	3.737941864830708	3.4098873016119327	3.583078713583081	4.444433942748142
Happy244	1	5.597898747432763	5.545652769253615	5.459666050484934	3.673017428266364	3.110762107394908	2.7279719181830506	2.508424065749607	2.5271509359416933	3.6774907225698032	4.395950662145601	4.527209674290432	3.8447663510695134	3.5380808999952613	3.4458532656721936	3.2951054863868383	2.582028737019257	1.918008294366611	1.7466336680032335	1.6362058929957075	1.6433645899631868	1.6535756206138896	1.6118815943161455	1.8307609425205529	3.3211671541384566	1.6968066704280218	0.7028454025806276	4.2179363344182095	1.231635982025722	2.961422511149713	3.3424974253350848	3.2413494081813723	3.4286353889179857	5.1262798526849815	1.314073120763212	0.5609822666730709	4.2401752467681115	3.5344411070289325	1.7957080617635026	1.6407856742466218	1.588529143784439	1.5660212954062946	5.2778170724414295	5.1980848707838065	5.054293703886004	3.710171966093424	3.0261543208545523	2.6789010484276217	2.5330400317974937
Happy245	1	7.640932441797983	7.5481791588175895	7.473653987430898	7.0352722831442565	6.712241523542799	6.511084652578504	6.0861246949099845	5.593854445085591	5.374484913304181	4.959345164947332	4.674863237229139	4.496597331158701	4.388674630776001	3.956706120143858	4.0949760802014445	5.175059191951318	6.635847924582494	6.404835171024944	6.44559569239062	6.870023479039477	6.773794246541507	6.441636986951896	6.4741638308542955	6.1840151088729005	5.9185385848038745	5.777842964924496	5.6502818690310885	9.61784352126308	9.797149841254306	9.814755085317062	9.85550583320405	5.694661025998053	5.451305264766956	5.239079744461527	5.0465151493290445	9.69775909960152	9.646578378903733	9.532774826046824	9.45832923908396	9.49537723354904	9.375998319927008	7.4763957529119	7.393586040714664	7.3393445619702495	6.861584768320374	6.459139734238901	6.190477948297838	5.69284022724842
Happy246	1	8.752684302338071	8.72646857287498	8.728711309147071	8.69977435439572	8.633569279677065	8.749602981591622	8.033086258645048	7.449497645649121	7.634205183133463	7.243017714955755	7.020539166106743	7.238645203870723	7.126616351731489	8.062630832236785	8.387663826077388	9.21263065216807	9.682587993739752	10.097494314318784	10.20797135920392	10.002766905423305	10.929302653899713	11.481574080670777	12.0763808673613	11.46209539004485	9.882844523696123	6.952442565908918	6.982889650288997	6.675807835723103	6.2266072078778985	6.582824546444724	6.84490662316631	6.877764991847192	6.686124289291	4.638444021578432	4.366230079885625	2.4397677135444917	4.765033308273283	3.767931768787879	3.0600375918976845	3.0330942006628825	3.0744537380639194	8.30445502918507	8.655828593800662	8.617436811397729	8.572172331310648	8.592320410325128	8.362713720099979	7.501507917030014
Happy247	1	0.5717484714246432	0.5613246438492401	0.19722106188252575	1.8357562123809177	2.4722971361464103	3.0814313495436942	3.2419916756314917	3.656610131271892	3.5427359551859223	3.957502337711439	4.245890747529791	4.884380396439172	5.525105784842597	4.104848322543521	3.9857071649656497	2.1322013626714433	1.2587196210868488	0.8270876910951488	1.023606420462163	1.1770486148370671	1.2788604197391953	1.4834919907137056	1.7984824995734898	1.9107529942864996	2.0298255890702532	2.106519379645201	1.4961262560552493	1.8078281110506251	2.6429585586002635	2.2270050469859295	2.547884780237203	2.647920291189783	2.450380332927187	2.3162747086292903	2.4652245089901568	3.095127075357715	3.0286416648044168	3.068960087118234	3.2509374570613745	3.26637637002643	3.261372138711941	0.626352547704191	0.7053234148986866	0.5033629219241139	1.1910042592090202	1.7784731259139588	2.501577543263622	2.8925357009377106
Happy248	1	5.951586396272201	5.857016228654653	5.8581738380600274	5.712688593106835	5.5001810671528935	5.0753273237234175	4.297215293646791	3.8712749163715854	3.6749525780653856	3.5137190135142533	3.47596991305162	3.502985026760708	3.7893099608286143	3.2980237574123423	3.211353622739503	2.9788132753553	2.881751499526844	3.1531626064876748	3.039773866237596	3.4838711286289983	2.8666240715522795	2.67599863790548	2.1256621169687544	2.8009012822864627	2.8536337091627346	2.8851589347580275	2.880169918137864	1.284097549214512	1.2608584237996598	1.2183408032842409	1.1862419575992162	0.8394944994675755	0.9749342437944122	1.380878659861199	1.6189012317575633	1.5074895338372618	1.785018748356375	3.2127970037977773	4.064088013885161	4.3309730980435015	4.4722678352320235	5.751989203064843	5.65683984403705	5.655615869007312	5.508464288370772	5.29429052184782	4.868487755508529	4.0512722741263945
Happy249	1	2.5246997934520743	2.845444044793389	3.0577126004499133	3.3202046369597977	3.652210366473718	3.3579944188866597	2.7421868397666747	1.7897491166611013	1.7772252299994729	1.576295882718445	1.1341229620649689	1.0800887255142488	1.2080150525575064	2.495214369977592	1.834601109878336	0.7790912559014157	0.8346887587733284	0.8876612374496275	0.9792160360867216	1.266280349358006	1.700757825755023	2.7756403642755783	3.3427010803718566	3.528251055587098	3.8522912658495447	4.5458696361211945	4.754115162015976	5.0369588701352	5.408818379361124	5.664047006799942	5.541312031519814	5.628010598268345	5.713524092301795	5.862234496823822	6.198669297039312	6.677236357557366	6.881166482855487	9.070001105477713	9.37699767369989	10.617988697556594	1.7482602556787052	2.6197349797481237	2.801687286460856	2.9543591281781376	3.06692054655055	3.10868234138294	2.228142096568042	1.398765631505004
Happy250	1	3.5493424223836376	3.836847878011186	4.0768294041200255	4.302394408346826	4.292901374664572	4.164871052428956	4.150611220742306	5.638641519369003	5.036470363006278	4.1430009269070265	2.0212708281451617	1.4332213393820132	1.7828760051392192	4.91892183784963	3.861357171514352	1.6919204613693049	1.7959615886654698	2.0037314916444817	2.379301584397437	2.8289651132899314	3.1578909696049404	3.146275845925344	3.723058058172745	3.983534699190943	3.691337215293455	4.160181445219042	4.364446614221839	4.697910330162153	5.2457535848059065	5.432505290868348	5.203192438017789	5.3336607598922265	5.963526610011178	6.257564980767392	7.229108624020323	8.134925618694322	8.515046699013814	10.925560248499998	11.257361675380286	11.569326359675784	1.7882576540859578	3.3403849493320137	3.4520063138853856	3.5056375467977916	3.326753828988993	3.0374802624396406	2.7586352741895688	4.775568521631444
Happy251	1	7.095511076802137	7.253463878461674	7.525212169606773	7.825473733211224	7.769271131142823	6.3376946839851644	6.0339591326443625	5.688517860315898	5.668382348525591	6.047152804346218	6.886730583964599	8.763700817763072	9.059199865240071	9.204992582573118	7.112978550241263	10.052722851851591	6.303087197355122	5.8755740348121925	6.760775664654977	10.38045057566615	12.85030614863597	12.892420509458145	12.096212270191678	11.546092637489073	10.824317688226166	10.972254282302835	10.915241558110925	11.21483762506706	12.091695558707974	13.671888494583369	18.0380635971155	16.72731342055449	16.629639489761573	16.17607874701797	16.250778986918313	15.648806760257846	6.970231529364777	7.212956826988709	8.112243467063537	9.255766914244996	10.928129491341801	6.4490820047677575	6.820360110222928	6.865372482034672	6.957977541514688	6.903331510580753	6.673140662792206	5.737625788656463
Happy252	1	16.097289502361527	15.780332547874274	15.897028860239654	14.651894422179899	13.770042989996355	11.131925547496586	10.751701694265629	10.206253167468804	9.642353161998006	9.865638611936157	10.287847868544038	10.25154976472098	10.233186762239226	9.760533054035829	9.271011461356963	9.061051244293683	8.335622898598968	7.303771795852192	7.35971522544251	7.4799138308013084	6.160753580617198	5.185970000926917	4.375321016894024	3.045737202884739	1.9321059451601883	2.6380646745194163	5.1245263860807615	4.462443340233549	4.480580171669931	4.330734247987014	4.1757852791060985	4.0491037734987705	4.376072942603143	1.3746992367443414	3.0524472505591533	13.26661022051676	12.73436334879567	5.66626112580964	4.821417182186772	5.14914847817492	5.3533148970844655	15.755222052812565	15.517560405866721	15.691343880093974	14.330559223351333	12.890429615317775	10.860929917303764	10.290354226628592
Happy253	1	12.012483588845436	12.10314557775179	14.05804594982601	13.114672697619193	13.205368866916196	5.42105757559295	5.005487758297648	4.879614126804349	5.344446330840051	6.043761051252012	5.944280124012758	5.44073562805524	5.392330891168113	5.088024683368023	4.38049734278305	2.900630767403754	2.2917033874037016	2.0879874527662157	2.371166603216696	4.3382824964584925	7.9395201746453425	8.580339711857379	9.20594928281426	0.7832996755320372	1.8315418094783824	2.704379044055649	7.954864950540905	3.4793103580781284	1.9855266933484093	1.160150622677838	1.05782939893814	1.5742263353224455	7.583848111803312	1.5097250149978916	2.0418435308056107	6.487219382741392	4.505131014114856	4.287062559975976	4.33686438663882	4.395542940433507	4.4796015731036185	11.72460867689001	11.712201826919685	11.693830415831005	6.926315219616352	5.733431896171744	4.873135829474262	4.737664515209368
Happy254	1	4.348783532044381	4.327203535378823	4.347989581113628	4.298360173391857	4.240918011617598	4.038732363577669	3.5499168347282533	3.2914548872838507	3.1949751963427633	3.2078868049161597	3.148514250952241	3.169852087145226	3.074729283626728	2.545065856205768	2.4059969128303824	2.149397062113771	2.047337452060209	2.3703915113744003	2.148723384952543	2.3390613423510573	1.8694175751520183	1.6502382880171471	0.9799836190199952	1.4861268868694577	1.5821481273632696	1.6188746406402128	1.6021341324798164	0.7439273587900652	0.7091529351671361	0.6109677658440328	0.5399501406341071	0.8321105747244476	0.8063681145013442	0.5448584865095357	0.4186634195802192	0.6352560548513919	0.5969231746799654	2.480402921348388	3.801761855269508	4.103353371119594	4.257620177684323	4.185606594632004	4.165217189043315	4.18745676414664	4.14151198125283	4.0860595335308085	3.8852599301764505	3.3565433326114644
Happy255	1	1.5851122766352572	1.4854978255144824	1.123724295215991	1.439371100694828	1.988426997794712	2.5400975843747977	2.7698856584841107	2.9921875702217005	3.2830447441649286	3.637887241863903	3.867749606950978	4.536974267096198	5.070152924876361	4.164181571584786	4.160789935474602	2.8606716714033764	1.5702075294715752	1.900896090408792	2.0761359617900093	1.85297578114076	1.3617879895262808	1.6757686229241289	1.9080248337197152	1.9447421493780552	2.0500203260180525	2.019094492205962	1.784121378679146	1.7827344668193494	2.1139159315010736	2.2714830641861212	3.0241238995317743	3.2295078469731315	3.282163716867969	3.4307868757431006	3.653852298899563	3.857671937958557	3.5664419766102413	3.6330852696473963	3.311201448794245	3.3077631002531827	3.299488831283368	1.656302144691469	1.637652584480063	1.4125689668658197	0.9854694458301848	1.3696787464071405	2.0175717414876964	2.4765825569434456
Happy256	1	6.466725214868586	6.479264834157603	6.441406584764709	6.217301878723668	6.050812000478836	5.8322486122870565	5.917118314703889	5.55659216698645	5.23319511755123	5.2863196941481645	4.8247524631655905	4.1399766871241885	4.28776046067748	3.7772401141077423	2.9579039937524616	3.4431008850060354	5.311183929213211	5.100309542931432	5.131645528132932	5.563895158825106	5.346810059396439	5.4470200673974265	5.985752493325077	5.051068251855486	5.068949051092252	4.894261237655897	4.6540155082927495	4.540726084298959	4.395928348137037	4.385716678665259	4.442431337262142	4.538659795504318	7.773489459073054	7.498363553138107	7.26254279308763	7.072159183258095	6.993460234018258	11.84824654305485	11.476297134259873	10.642599849790015	10.499508164598634	6.456791676983343	6.415983018739707	6.3763528643540965	6.021712766281077	5.863441715540363	5.659973753102398	5.9075660090306865
Happy257	1	1.980451651563236	2.2062192483223266	2.526059231049179	2.8669182140686584	3.665865203043369	4.154369375508277	4.5221413954122305	4.17298065784864	3.7197618168745286	3.18870608135301	2.836720655518589	2.6984195997816736	2.2526610090208607	2.0018178506186146	1.7598601476260347	2.0724262244190985	2.6148181464987053	2.4932238672838207	1.553651143572809	1.9076885125721308	2.5074017560468063	3.359660067503744	3.9265429233898574	4.1883474629559725	4.325853352773457	3.8391082836390025	3.4214145804144493	2.980158759687583	2.7046266793747558	2.612378407056056	2.6033105818055824	2.8107979760572688	3.4201975113040746	3.7477464106026783	4.617036267660987	5.161861973572028	5.417982670375364	7.5799486064953	7.8946602933277665	8.963184017743178	1.4740528332228775	2.2613162669635294	2.45184739277742	2.776168428658815	3.1816720360994024	3.715238230560439	3.630450845484056	3.6974791994654415
Happy258	1	12.095297895117467	13.976159144602516	14.0773490675991	13.361501578055101	12.837543364822633	4.894849811762566	4.567264448389347	4.536204130600106	5.08768534359207	5.959146858025142	6.050347516726163	5.5801689833572246	5.667147015014003	5.408852822346346	4.5008114667879005	2.8549174384790894	2.4150107622235404	2.0951455031987334	2.156120180362588	3.5702802160211538	7.8007415111929275	9.191071719441148	10.22651078424186	2.711641555088016	4.022185636826717	5.5009099490619615	5.9494664805179935	3.092521315213791	2.3750058650744217	1.9871540131232812	1.516816776882873	1.1695691309526408	6.975429120338405	0.9898157719714608	1.5042816105897194	6.1251270845335375	3.3740959729487283	2.6942728627795893	2.7578295029360094	2.7478962402273868	2.8140437530134155	11.235579026237383	11.167918979226954	11.105742850380725	6.9187472463288975	6.528936168795688	4.448849502075201	4.450456524593396
Happy259	1	2.0894621876183237	2.0976198876404517	1.392243735127917	1.592705706979845	2.4987056759419217	3.0180552941954915	3.244506114551121	3.7370585034055934	3.6220076262674747	3.2772393468590315	3.2052143963507347	3.7060742783414256	2.801988538147985	2.1988536729609627	2.2054489727043642	1.5996338573400526	1.0462085939814365	2.4915502617254317	3.862692982186551	2.561647701319473	1.7174169975893339	1.9866766734590617	2.1918243861909894	3.4154228968705995	3.8812896956550382	4.140478246452844	4.470694399533323	3.682383738683971	2.9803558493730136	3.7323848124448595	4.267009346741504	4.2423543812579165	4.309382771615824	4.601525163436648	7.432273794566883	5.289237210621531	4.78270296452142	4.933669930931309	4.446181220142977	4.4367449166341615	4.41990038758867	2.287732336775941	2.3718217842343816	1.9673077948559008	0.4931031761967184	1.271483198175386	2.069673570577943	2.7460106779387194
Happy260	1	1.566713750442034	1.4132588304672011	0.5508215811945663	2.8518729518347787	3.533749334381394	3.886021759236725	4.11097274215797	4.396462126640685	4.168446838860853	3.7201552295235736	3.6238081490027434	4.683611148711208	3.1951266722045917	2.2034293532533633	2.289601242042441	1.8784640840382665	0.36506887907765945	2.6759926144501702	3.6568363897885865	2.778397024367879	1.722183884611228	1.8560437191373915	1.7632025200173125	2.4443880702308216	2.7694757160679	2.9159838683128965	3.08551577503326	2.4501896218175045	1.6353501159083867	2.0405520315596117	2.629218829017917	2.7962484420887597	2.9207582308286946	3.3401867790743527	4.710464083791097	4.996121426743981	4.684428688691588	4.799083026803157	4.7848553130654	4.82043614550553	4.822984950514369	1.7101105211621708	1.7079475325097029	1.3399122880073568	1.3475329048324205	2.1429009303608617	2.8524461744341703	3.517532313026454
Happy261	1	0.8672459862630735	0.9647993095013608	0.9442026379352132	1.1321408513400364	1.251120083460748	1.418736610032926	1.3970912190856173	1.3441808835114568	1.3186911711163165	1.359087116725054	1.6253327122523598	1.5880401767306525	1.4403675536947436	1.1732950860217384	0.7287420258371681	0.6078415941320569	0.5510272641698271	0.9218470493875336	1.091560325207246	0.9732412307218512	0.7982969477712903	0.66907673815975	0.42460165579100506	0.6462597576184519	0.7120503121866067	1.1658673369072556	1.191928149413638	1.159655615745547	1.1318915277388222	1.1804010465137895	1.1899650592700777	1.2491229859515056	1.0795761217011164	1.0941852707159132	1.192748415971265	1.3250185663585168	1.3461394244308615	2.3068790179462417	2.0341848563050102	2.5944996332818406	2.782327375067296	0.8796062136628949	1.1052322029635415	1.2639441505132274	1.3706490346255924	1.51392878305717	1.5622773927015925	1.4616877245101607
Happy262	1	0.7448162286554859	0.6014657759776216	0.3869909177144291	3.670246256271879	4.351180432819496	4.709239845855391	4.907834417908382	5.282810941875557	4.973275804436693	4.5343417166545805	4.449177007009068	5.499383820319413	4.061984168473809	2.742825668424385	2.6978314863039445	2.513767252870101	0.6928288504780538	2.072467745269102	3.184219949529944	2.2025954201472118	1.4535577781504223	1.2681691504830357	0.9287637696407386	1.3898322627346982	1.6301645905132776	1.654798085471933	1.8736249750271192	1.1724695516051435	0.7413761146972323	0.8601028694736885	1.8301537036209845	2.09416521308359	2.137744878703857	2.2258605882796143	2.8397215708236136	5.301816815500461	5.137041937112096	5.265049125464106	5.480660606036147	5.5146988291357575	5.519989548620253	0.8821166177468902	0.9249156151341454	0.6098027988906356	2.15675796359696	2.9335024112656694	3.6700877230962967	4.278685314955324
Happy263	1	9.492092888849047	9.322478082939217	9.175883900866026	8.656452689522892	8.02076882392854	7.715861315908916	7.292633043661013	6.963163390293541	6.8214459214916054	7.042528700457782	7.20190565112456	7.215345680538027	7.2651164328864715	7.21306483422384	6.9514776536488885	6.840577482446617	6.3779196955624435	5.931874825349609	5.8142064150246044	5.543709316499727	4.3582178834027365	3.5883635287423377	3.0924590415451605	2.3036488794491117	1.6090275213959029	1.9181954219959323	2.467221618817716	2.4315640084029035	2.4998156094685333	2.4321010972461816	2.3419444656795956	2.259093373011481	2.4627163295678858	1.0945468586826028	1.60981554832269	10.454215346033422	8.867137438603516	6.228800741934401	4.907833552246805	5.099271198533507	5.190371377129872	9.329228412858312	9.12754353173532	8.943693547605614	8.420751156015697	7.808205216219625	7.506433422257098	7.101119244070112
Happy264	1	2.1641951367651457	2.105625282406381	2.044771410245026	1.9936087370980469	2.015396838425196	2.0415204904153694	1.9720501060169056	2.0010864349453708	2.0328054557128903	2.1867502237703955	2.5341518875016447	2.5614279215457345	2.582599665979025	2.427095536619853	2.0225308715961443	2.0257133162646523	1.9938539580882448	2.2245823294697833	2.232142890692418	2.2603594924053088	1.9450134103430132	1.7431064304471189	1.4921866403459123	1.6641493319368927	1.571360015044185	2.035591027051572	2.572337718192464	3.236201839835863	3.3756545757648926	3.7655109789725	3.964695461107476	4.112606694740533	3.8558205530077134	3.731592905181457	3.787745336267958	3.889274703080986	3.9847394686521818	4.655110465756411	4.436089310229262	4.965441687838258	5.0973620245783415	2.1519398797113483	2.1059588207472384	2.075259793381583	2.02707517947214	2.0401768891278755	2.005827608229577	1.9486225577022336
Happy265	1	4.7121058368571935	4.692744631049661	4.763726963441432	4.786732566581543	4.750155120182004	5.087360723931949	4.870557813291414	4.854889871342992	5.059310579456371	4.792862829643252	4.621889270894407	4.589687528275174	4.478479861254871	5.477397640159963	5.618600418131505	6.068694905016959	6.225305219446082	5.870511373228532	5.699333714121223	6.0079712468712065	6.490105293237397	6.951174457687406	7.320885183453225	6.541690999146423	4.98515195721787	4.151064434642449	4.120574098569625	3.6789675368760357	3.30932888179214	3.5190555277740247	3.557336857372156	3.4579502253491605	3.304368604097488	3.0633382036073398	3.0157093471968457	2.94788388673063	2.7849607151429416	1.7171934273281837	2.2250956934041533	2.3767751374594837	2.4706150112911858	4.425265553954947	4.681331478179907	4.7508785342920365	4.7420424311476275	4.785355771808296	4.82043855676599	4.463174006821738
Happy266	1	3.2453792663253984	3.1353228347052067	3.02650829815638	2.8888765829040075	2.8248793381396085	2.8153313992948066	2.7945263343512985	2.7496937625646827	2.7931327222381683	3.0441359096773417	3.269391359324552	3.3334451016803768	3.43398895125121	3.343516069127237	2.929412126605667	2.9792858648493104	3.0636592028258285	4.032034241428582	3.8719978385130553	4.111366553520684	3.724458548198304	3.5364038265270628	2.8820634050974565	2.7253158915056734	2.712309880087916	3.9153334417375887	4.8404716677592425	5.649402603624293	5.854186962404728	6.164701057985267	6.2099449821897625	6.270598826310188	6.124767323745884	5.977361350359738	5.953901046101683	5.956954903018165	5.961983120778602	6.351906558333213	6.3326802104893405	6.718279195129894	6.7235745541851815	3.1349111638851785	2.9883240405230853	2.903777943441272	2.7861509033388625	2.7430983594962446	2.6982464942348363	2.6758073500179123
Happy267	1	5.551923674635075	5.523886164201603	5.700701800913429	5.664587332054792	5.647786397009725	5.628301879317366	5.376192044666605	5.267805130041238	5.364964347498743	5.096857240742429	4.9193049891005804	4.8847410365337005	4.717702161684707	5.768631454641525	5.9143126371088215	6.5757460310309686	6.824996114488331	6.501115363409136	6.1537238043663525	6.190894128791414	6.528493734381598	6.903692673218324	7.260611415847904	6.610019363948102	5.768680800917673	2.4873776587623104	2.2150165322317843	1.5946630678763107	1.5594780647868711	1.4533951459662695	1.4034547659640173	1.2251758735065343	1.0377737093677268	0.9206440519013214	0.8406669851626591	0.806412521641581	0.7855737662202367	1.3886482234329005	2.4569103831483257	2.9207464358444484	3.108492093728948	5.364684094045819	5.5579888477653565	5.734189564568977	5.71900357933777	5.720083272475437	5.436343397578795	5.005429932515055
Happy268	1	6.845243195478929	7.037834990275456	7.167058798280684	7.184043850811223	7.164183650131714	7.310342145901334	6.688539118858492	6.047724976487693	6.2217602748885	5.950311933900468	5.704197435371156	5.701520921610035	5.480052860087234	6.346106223827598	6.626436102108753	7.3234296853320835	7.717213792595976	7.668932456265968	7.645388954141046	7.5500278691516955	8.317115667584122	8.836517335757778	9.391478919304413	8.672275602599175	7.0987891643237635	4.670916126796415	4.646785018223042	4.188626820013764	3.786227521614446	3.7743973983481447	3.7178108420858402	3.5324050074212128	3.198865512983175	2.7343606927337634	2.514926191023328	2.3312057971545963	1.8593263960580249	2.941591040547816	2.9838516048044266	2.8858240292156063	2.9239438163973217	6.446103689127322	7.006218191489318	7.115065052611502	7.138510581468254	7.160197984059672	6.9725254193136195	6.245942859337185
Happy269	1	5.635733831805887	5.568349154616527	5.511316075550015	5.216498265984137	4.818317541732363	4.648688788470643	4.340167412882527	4.1209737690786135	4.010093775881276	4.187229752562701	4.367231298404937	4.367526385456946	4.4002523617195735	4.470269000983455	4.334965450904232	4.257217058382777	3.953688940374044	3.5972406851360286	3.4919084807847307	3.4177791405071622	2.6248466832103663	2.106021944497628	1.6689927326706382	1.122252526824436	0.6446586879594354	0.7052954493896381	1.223095883764464	1.1730449015616284	1.2053837392512008	1.246701313851026	1.2610501617928107	1.2546293271869835	1.2798735419033112	0.8017150204379527	1.3057257379043603	5.172841134698046	4.753084172210273	4.007015021562555	3.266229529451371	3.4997891469862057	3.6262241199638905	5.522493250903077	5.432136478580196	5.363214283153373	5.063927450614191	4.6663120876394855	4.4789126396703	4.178024827345312
Happy270	1	6.222970825819272	6.563733446829832	6.586331510456432	6.633173152447746	6.656381254968848	6.176268096864929	5.499834157857504	7.484701492175187	6.584016846700967	5.793113426329442	3.552623875065372	2.9443775891982	3.464471290707162	7.047504717985622	6.804687322912112	3.6388909359960144	3.706982658455652	3.7117427851975386	4.4671114805113	5.9505092604304775	6.370982715374397	5.755237429670702	6.563430707025963	6.9755027013347695	5.9933396287558365	6.466938146493276	6.732435959557046	7.34152280037416	8.144045966943665	8.308010740858291	7.857567627939602	7.9333376078546785	8.221969869852568	8.453898812195554	9.165880924842186	10.107534018409442	10.45126525042757	12.79437499044244	12.978759482923248	12.040248249521644	2.311889143935104	5.782791819470988	5.851624022663387	5.645571504363979	5.271977120138883	4.862521047039545	4.7073300342794635	6.5200451018736825
Happy271	1	2.4908785373900058	2.4414308035469388	1.9383736002601208	1.0122196873536218	1.9957349029732752	2.5719429638238505	2.810808838485943	3.2918750570687867	3.4401372213338166	3.5442790777469826	3.6730977349839664	4.483031217716502	4.318055070298317	3.546052760829656	3.6530019816036234	2.9720542391581755	1.5027933923477572	2.821022033775391	3.4788023388249467	2.57710996450666	1.6247567366448032	1.9246855259071975	2.020658462991244	2.3317159144817547	2.546205010707038	2.59917161158164	2.650360914700282	2.4060168383815435	2.098893231264095	2.3909075121309744	3.2036939706376257	3.4695901598841696	3.569150440575255	3.74839095735702	3.953288768994808	4.301845518515548	4.003748051934795	4.126850719833868	4.173441771169983	4.158823074402076	4.1304934623164735	2.5689505323897186	2.6153163279442486	2.300037076129151	0.6942503329530354	0.9419270755113224	1.7332278359311015	2.3897735624359413
Happy272	1	1.317284269700398	1.2836644389125536	0.5266598195609998	3.3867886370407354	3.943789847397896	4.269390930909709	4.473624225298292	4.584201186003512	4.425577714377943	4.0892469736620916	3.9876988196512575	5.085522307752363	3.4588788455253834	2.2028260585026	2.2588483023536106	1.8352788114238483	0.9378796572626528	2.7288599986661226	3.679338627717562	3.1442930249140684	1.9474190882067668	2.104163051462073	1.9571728437313547	2.443296551834584	2.675285927287194	2.739009949359581	3.012547730410656	2.2151021380249043	1.1368632016225242	1.5982751498877354	2.0928023755046827	2.3288938519990285	2.4661754373034257	2.7204102798781227	3.282750706842774	4.803407082605097	4.603476448413833	4.677686293834412	5.002022088506402	5.054782857133404	5.066689072458763	1.4934257303665348	1.6144218491481386	1.2914447652856609	1.738599576983196	2.514722055970936	3.232263771465916	3.857369529191269
Happy273	1	2.815711424834209	2.7924070091499744	1.9250224412949108	1.0571087842334257	1.802380962604792	2.301323466727316	2.5418257359282537	3.109333696059457	3.238554481209757	2.9595324585883587	2.9006716137896786	2.9077468419259054	2.0523392986210283	2.5197793694992767	2.7444925749830027	3.235281572834193	1.0117104857697532	2.2146701028885754	5.6030462348610985	2.3397688294445924	0.9986882847242126	0.9197971307440258	0.9666210108084196	1.8521184600268417	2.3147842729436072	2.5905378437447903	2.8113126608002545	2.3083893803735047	2.04493359900792	2.5836779531285576	3.312043041868395	3.432094797509899	3.4415991791132616	3.4454174074560133	3.960653093306948	4.7480299488544775	4.637976055407216	4.766532841123562	4.991285209652032	4.96673071528728	4.926600291392238	3.050954860472077	3.0681475915559626	2.523076054604208	0.6442864510019494	0.7588892426095106	1.402872564276144	2.1052467239990773
Happy274	1	0.7318145624411655	0.7120606429131013	0.6838716652601571	0.20967960040157724	0.0907103365416702	0.10620585687685052	0.05338602028143021	0.4270201125772575	0.6536906012722835	0.8230405000679564	1.3051879574557572	1.2640207950417115	1.6380052735193966	1.7640377640088345	1.7418836812474183	1.1662207756485272	0.968199110214981	1.3752764581788932	1.6530645618953923	2.266058404952273	2.8669134611059897	3.3972440328915874	3.515844363243395	4.231326219448846	3.423238701341728	2.938779719826228	0.6886466727025022	0.5707119286485403	0.5889277440429272	0.5910696366772002	0.5279583119646304	0.4147828340530334	0.26674922712668897	0.5606644367311703	0.6302638401565209	2.0443592400965933	1.07956533127514	0.7647738467865104	0.8192028946064465	0.9167630098163492	0.9129974381955775	0.5645305186949598	0.5718694514316893	0.5713025514736431	0.6961589626231799	0.1514047384310423	0.18806300957668365	0.3699853726584281
Happy275	1	14.098620548119657	13.790454553888724	13.846556969870386	12.657527135261054	11.790925339301152	9.546934304949339	9.012351573147578	8.462241152863411	7.847253513347836	8.018020671103812	8.395041376512829	8.353779559695841	8.315435867026094	7.9810619079013785	7.586714754726494	7.387772073580612	6.857682323505862	6.3135871539023825	6.353953892234606	6.391299560782981	5.271869293744425	4.514107549122532	3.998139896882525	3.150241982649637	2.3654976879068506	3.0335474673939653	5.31508897911753	4.875132932290075	4.895363258027506	4.853726547825803	4.805147738635768	4.782683088091918	4.991809902602286	1.205959826385799	0.7562769708414357	6.735162676283579	6.39054931142156	3.3114295934848474	3.0808688229225414	3.4260146106495197	3.6186846177643903	13.78291794375257	13.600679606840195	13.696512394430306	12.392052030577528	10.930369966864559	9.187215089590303	8.587054126223817
Happy276	1	0.06251247546924746	0.3763516435270868	0.5631521321586604	1.9868364308163455	2.6995987576204	3.376005305281438	3.5049480665688466	3.9166735840802542	3.5073578765090745	3.822842193687954	3.801082590123978	4.08789192865773	4.095664926836353	3.0830878339876	2.829466969120588	1.7233128665160418	2.2738105773177324	0.5829375358781851	1.2459272390719276	0.18189056431006864	0.9842322689266838	1.203105685385062	1.939737439137406	2.26301534336114	2.6005984715750037	2.793356824764494	2.901806628964392	3.3677868182929127	3.922516549227875	3.6359516920986272	4.085411274901084	3.690750339172377	3.102179030003602	2.932232037484675	3.4710972797226707	4.151612118318584	4.39384599154497	4.427932799369287	4.399914870287684	4.362590877252014	4.333827668197398	0.1667640939582027	0.6205439563489604	0.7055549431009069	1.0106533069695065	1.5877600139013692	2.431143666236777	2.9731316599672852
Happy277	1	1.548755261983702	1.5123417838384976	1.5483181007921891	1.578767065781287	1.6783534277874559	1.8195972532625784	1.8255422170885776	1.786969207980987	1.7812383052589142	1.9097492578646624	2.0510220394531578	2.0384935359532017	2.0343252008914923	1.8808876428126609	1.9379192561866718	2.3679180126658808	2.296126521012913	1.9124490408378518	1.7434307250930297	1.9669864201028604	1.581961880892501	1.406566568562985	1.2599798315940165	0.9944533456510286	0.8397740927470845	0.7452489435739351	1.406971587482321	2.673941143571336	3.2020154089851234	4.087709684526828	4.693947808421886	5.019800067287901	4.95107884143228	4.923367931699609	5.074590765255867	5.164718870872561	5.343467150507442	5.646311179788195	5.59096947790392	8.919773474683657	9.452224037946518	1.5937655581231307	1.6217542155748967	1.6908384071355995	1.7257949761435127	1.8190195707717725	1.858154676306375	1.831618987646052
Happy278	1	7.287249055734542	7.423884289883658	7.665984758233121	7.915152331345949	7.618229105628582	6.466390749303503	6.129109241258763	5.878680549790184	5.8398244776248776	6.000353300500561	6.971141065465043	8.901299997615563	9.646765083324352	9.69312899825482	7.2439447070900895	10.287784415210007	6.645223705421492	6.008495769007947	8.374542606701173	10.504246985501608	12.966913414539098	13.0186675421758	12.302545622554927	11.733210511448029	11.164654467944713	11.192959186195084	11.168515252852329	11.599142247157097	12.729964948649068	17.574747979304107	18.96122700769234	17.150649537183725	16.785641692732217	16.007159285345676	16.167640919005986	15.537161540164304	7.881071747011876	7.972330669955577	8.757521086873599	9.920373077620832	11.371701373322509	6.724460019052027	7.068549863024934	7.034728812971972	7.054577139561057	6.86620358932784	6.693185832258362	5.8135206401592034
Happy279	1	2.1627101538952105	2.062825061040757	2.0795744907599945	2.1151483032508507	2.220312519638898	2.294726209017756	2.2444532449187085	2.1578184771286457	2.1483876193628757	2.368243730456562	2.464833027068204	2.4583188489039305	2.5056722793489716	2.4067202967956107	2.43908867531376	2.8879656139169256	2.9015980698298325	2.9031575410153687	2.7987272424363083	3.0999730234508776	2.8175245093548136	2.7221011910164883	2.233961799747892	1.8720954724271799	1.699798938633058	1.6301561333339598	2.490006216178188	3.749852640083704	4.06854111880724	4.671064564632036	5.105545483414337	5.300942956897932	5.25463660409722	5.222327353310132	5.263385664249778	5.2890341503933165	5.343191988518264	5.44227465354145	5.500892348605641	8.439998121744834	8.471078953029656	2.1385810431336068	2.1047310622518336	2.131105231418165	2.1511764763332217	2.2099708470364106	2.202446698194213	2.1891073062618704
Happy280	1	1.9968187720531017	2.2338898942625494	2.4672556956586185	2.796673069641624	3.6009640434139945	4.062000024661472	4.611385028892513	4.483340946021362	3.997507153144044	3.362550772306192	3.0264239412932694	2.9782661507439374	2.6019454944819014	1.9846273076875915	1.8648534574882112	2.7302025182736833	4.459686603352637	3.283608694268057	1.4157961346077033	1.5381412610824756	2.076258158083102	2.9215811982938535	3.3783109419018453	3.6396006605977247	3.808288770945597	3.57757284997063	3.3694141224431053	3.1058613608453136	3.0529983313149103	3.0022684068555727	2.858309181687991	3.0378687151101977	3.4802983821338667	3.768502866608492	4.543606999532546	5.2216245154154475	5.46050941718404	7.895671388626241	8.203620309947826	9.721315993799914	2.183199151133782	2.1866029854195608	2.3930453684330275	2.7053337023260893	3.1134611677035435	3.7304759526136406	3.6715506699801184	3.9497144658779386
Happy281	1	7.256820040663884	7.422799540442765	7.67716131795282	7.960482478396092	7.6287343931651295	6.268345850972972	5.966427189898073	5.597732083928336	5.657509389929196	5.758514486911749	6.428201991967832	7.747594401325705	8.454220291192716	8.646718670778093	6.187181011642588	9.694658610109359	6.18051731282224	5.6864919632956346	7.544922194445566	10.220486116341156	12.299301884496998	12.074090970603613	11.319112416242206	10.647744902710564	10.08056189238177	10.200497492295511	10.185179148279461	10.664662006507774	11.919127494870304	17.476687452342308	18.363762066994614	16.453346900190198	16.054198765705593	15.20351499007928	15.514039833969614	14.844451557520607	8.752529967294477	8.845349605242275	9.561093511413453	10.56203926335383	11.839457441688529	6.694082747875577	7.041082509051988	7.040102722457356	7.069903257736097	6.89266340905483	6.647671987450055	5.744544503402383
Happy282	1	7.943964307941285	9.33384679165553	9.2563121379209	9.228695545341779	8.918170838375762	8.827026828621289	7.760586155866182	6.528762977702155	6.738238958475442	6.613906983987652	6.580540722911671	7.016126009578322	6.924064687662479	8.728996132842264	9.87320781544588	10.47556357367394	10.588900283106332	11.405974421204565	11.72801039848117	11.666226709928345	12.784971052839149	13.29827425821541	13.950915929871586	13.48868519162009	12.40595503223058	8.711457158340613	8.760832570577314	8.517798545769914	8.093247385720812	8.685284516804153	8.958612755133883	9.045839578759304	8.86365804169451	3.9167838238435215	4.716711902184484	2.8364538580340257	3.516787290776725	3.5676708265742314	3.2331800695943937	3.1517920440227716	3.0984509788319983	7.300690688660467	9.238240931920512	8.628751545941748	8.070775229421535	8.076940552119433	8.116815893511435	7.076667330858082
Happy283	1	0.8941561350089486	0.8444037964062548	0.5022783851576202	1.5228919139799413	2.1446103009753776	2.769094207969252	2.9280582782268167	3.2682466802954204	3.2892896449290308	3.708233354977729	3.9965340643837246	4.644578977214977	5.374378048850334	4.174372957869936	4.1245932636842415	2.528581070594441	1.154517855400927	1.1196167863395623	1.2956773575373766	1.2463097966609789	1.0924832075957205	1.3662952602792444	1.6123825076293887	1.6411558204773873	1.7335508360409757	1.7448668606946682	1.4425660697402811	1.5982960961543395	2.215454806202323	2.197087569441713	2.726642374074629	2.760884294673384	2.6772721135799946	2.8317959032237248	3.1563570571837167	3.476951289515051	3.2330283291024724	3.273613062905955	3.1034089465973453	3.1089156663824213	3.105226584128089	0.9514689769894225	0.9869584346958582	0.7826676186607915	0.9251779870317278	1.4334727660937867	2.1773415334728314	2.590511100786144
Happy284	1	5.587485300153086	5.8377143859599325	5.892535994430423	5.90352848738405	5.92181327372766	5.42788430081333	4.430002774196511	6.77864441095615	5.886156885717732	5.11975137680021	2.9853032092685523	2.4478821631576384	2.8525255460900323	5.747358510590514	5.288754731500417	3.0129239338202662	3.1156356647060157	3.1661332314231254	4.041228765934423	5.595372532641781	5.956154546180238	5.1774492219969135	5.866873767632006	6.202655119028287	5.174918839874368	5.836587077003951	6.265635338369959	6.983597579699073	7.8387718752629185	8.099841708855791	7.727402789511747	7.807659922654344	8.141516754161291	8.326462898660164	9.017553817814358	9.918070050119354	10.203956965540275	12.42099775236068	12.573223618412655	12.01282513826954	2.2055384244927554	5.158978383465135	5.16183429282837	4.998285506148885	4.637622570561924	4.284002135136683	3.879728476954344	5.748664336979738
Happy285	1	3.737764540596928	4.038179145300198	9.60647777933567	8.048325189474767	6.032098682618417	3.2628715689052106	3.5848927032244045	4.694343071508423	4.4294897682823215	3.5589751125925013	1.486374608866767	1.2302258601847544	2.062699018988812	5.549532927795473	4.55331018465228	1.5948344611521597	1.4012959748286231	1.4502765583116666	1.554533182216377	1.8649976187284416	2.220802590710909	3.0727206460934857	3.7546631456139217	3.9845080535913717	4.0435031849932175	4.2935988801219365	4.163267183379616	4.199052647588023	4.403698863536281	4.450985733557006	4.3515632944699165	4.495200845853161	5.103115982834193	5.380245003317393	6.358116388311548	7.1310480467909745	7.463338694436983	9.351855985989063	9.594703674811596	6.833532534842613	1.18715145028229	3.57995596002204	3.709558817219952	3.5978546963113005	3.988811394834866	3.6622190331988613	3.3788864537671284	4.310171920623746
Happy286	1	1.3679775336755147	1.2588632321084845	0.8160945614709243	1.7821195272560295	2.5424393605808797	3.152631751466387	3.3823461872455494	3.644331535961716	3.8323064409582615	4.070745241479759	4.17488572108362	4.88391823249677	5.238009364796509	4.0811102113110325	4.072422136920541	3.266350781316652	0.8028534939733074	1.3814874072298011	1.8615452914589716	1.4359407025146047	0.4250792480069143	0.8912245047085129	1.1056502141633384	1.2751940918933866	1.484125513273208	1.552352571780405	1.4259633476925444	1.4976110127251399	2.2390183345282497	2.3121265080334457	3.061984674009754	3.229826634901149	3.1493542940366304	3.2891861976121186	3.586881732581712	4.401452238342418	4.1231367314009315	4.175020313060242	3.853304965835036	3.852712907461533	3.844223823281234	1.4555418057827851	1.43593837418881	1.1616749952546506	0.9500419481556956	1.6262865967516018	2.4359244536271336	3.000626649326396
Happy287	1	3.589936628234007	3.596201110431245	3.544602302761408	3.5208378874341397	3.3286718291965403	2.813138607244213	2.5189168145307765	2.43488903005848	2.349320082548493	2.4136771919924773	2.395612818235201	2.4235143302154225	2.468047513771478	2.5596538327461027	2.6016357313638405	2.5019743279932616	2.4742989831818747	2.6494650147498566	2.04900836745683	2.268798963755561	1.7611853624961349	1.5802497425058235	1.5636201732797954	2.216681073344982	2.3562652054624085	2.3825810661137417	2.3653327363398007	1.226398093550765	1.2356186754785583	1.1748822239279844	1.094143003417677	1.1355131015111637	1.4401315285748617	1.8237349136546352	1.7573506272591966	1.4848245010304637	1.4889517678424131	2.5565796041462336	2.8016626835989347	2.879123736555909	2.9284626505952347	3.392841630230246	3.3966398321450124	3.3417167361276316	3.3201920288684046	3.10805007712556	2.648416155561026	2.4510373721709438
Happy288	1	7.155814959450338	6.9715820806409265	6.811950738570847	6.223654620598865	5.597893489798395	5.2892536276598685	4.853156614865647	4.564592599944009	4.367402261848612	4.607544523959182	4.7439841883673175	4.730916592375847	4.786710862725836	4.810144647880642	4.732250173215423	4.669587681054038	4.295178856337824	3.8928069987990215	3.8609806699765996	3.8617986827326254	3.024912250540221	2.3138043813954523	1.96718350476424	1.4418870897142746	0.9535244166604502	1.350926669423219	2.6594858219548643	2.759195310238092	2.802269242779017	2.7656502817594464	2.6902860906049466	2.6164447021684936	2.6522339200672267	1.8291085936427545	2.147926474671117	11.238786020197226	9.453224623549808	5.256398801932777	2.814493028394927	3.06831186548307	3.2193381424242893	7.0083253401608765	6.802524807852457	6.608704612817602	5.985925648518922	5.377267796502276	5.07183704521189	4.668664743969527
Happy289	1	4.866016875766838	4.928199660067555	5.042898020139644	5.026309631666809	5.009906195867308	5.207002492509735	4.8887178485873095	4.9360394281195905	5.143554209762712	4.806356462622031	4.644672524006238	4.798732306247307	4.580726050860467	5.512290757849087	5.705283495120968	6.40771160596933	6.5201106695342	6.07954869409162	5.830066268826956	5.916825325577916	6.259042061328992	6.63899283588546	7.0028755327288525	6.244195174612665	4.896532837777037	4.481735646004421	4.48325939234492	4.212413632282799	3.919585471995268	3.912423011111943	3.5184348825484286	3.2559235798030155	2.846073208156692	1.7195399702178953	1.4228986307414755	1.4101059749518217	0.8368653983790051	1.5942131698846582	1.968975893115893	2.011799867262542	2.1040668424478546	4.755241263458422	5.000530567799166	5.111808665488728	5.115216436224986	5.143259857895768	5.028971196863595	4.599630528342794
Happy290	1	2.5579275629547227	2.527557820310164	2.0019662187803835	1.982943272263232	2.6078967306542644	2.932673571790944	3.2159626509744528	3.314693056433913	3.813910417373189	3.890144904612279	4.1199114302335085	5.061322377322266	4.836343360861803	4.049642553565533	4.085857160480779	3.441402668231412	2.080219515187206	2.8680307360775585	3.314853666557928	2.8305513574403816	1.7190571303456237	2.1767179047672	2.404577016522408	2.9215890371508326	3.2285914802606017	3.3734384251895992	3.478072359131005	3.245633798094956	2.9713280919161558	3.357467182244396	3.9755025589443096	4.0486314403326435	4.094685994899892	4.0828660076406065	4.451301737688224	4.931452780021809	4.40209633002424	4.463660295831281	4.145491868441594	4.145544090634042	4.132773690971536	2.6187718369502737	2.6616470364782323	2.3268077024046168	1.1545640172256348	1.5607051473692195	2.176246405701806	2.837975338406728
Happy291	1	1.5937004186558201	1.6251047817583857	1.6384344291212796	1.8553336794739852	1.961743480273124	1.8645161622352475	1.7492582582783651	1.8188843664411565	1.6740450574281278	1.6395850203010305	1.7072263328068047	1.7617255268918135	1.7314009000758674	1.669392616338318	1.5518420764478011	1.5669427846271797	1.405664672517008	1.304884201738289	1.257217215861118	1.128487826416013	1.2997604826944322	1.3999473849119088	1.1957499197289512	0.9207968535425468	0.9141287537748788	1.1852531644332702	1.2878565603989642	1.519915883065979	1.9953579504758296	2.4745689187985604	4.919331948145281	4.663166079167593	4.4922580515004364	4.278904750189497	4.2978290460108886	4.3372167521207965	3.2520141158899265	3.252563383454988	3.22290819268626	3.2093799180390934	2.751549008456326	1.545350208826049	1.5926517361930654	1.6053373988863948	1.7800088278684916	1.760554938861953	1.7719890275328287	1.6344052131002422
Happy292	1	2.5871945724472525	2.982598931012588	2.4262807462483846	2.8197156615333734	2.2282324286198483	3.1251197067178627	2.335147972939991	4.64785851585176	3.991750146270584	3.4738034363191272	1.2395373699411492	0.3933304815994932	1.3552734313788122	4.052482791664227	3.0030499561786788	0.9694850539189532	0.6122491968586008	0.7808480003352855	1.0140868021486995	1.07623299765335	1.3526787928125754	1.7570824334243664	2.2277530018446616	2.4466277866651374	2.6751498987821534	3.6169787900732624	3.871583625120576	4.216055124722975	4.660164351334618	5.012762375655219	4.837020370066995	4.8918201369655545	4.96070907991161	5.122091572507918	5.474550091272495	6.043786710771817	6.351563925567456	8.865725003104409	9.277276200356797	8.817561522730465	1.1803123439955334	2.4817652509022534	2.681427218029705	2.7540621171513613	2.6007844575086665	2.430718041832999	1.4444126476482648	3.5753879399270425
Happy293	1	2.753777154432382	2.7536812013535967	2.0792173761440207	2.0317340877665933	2.8263031034842148	3.0560581229225794	3.317789787876664	3.441840282772655	3.724424389217832	3.6049483688179937	3.801607151185809	4.895771466424863	4.34948718888838	3.6715213754028486	3.7389588592039056	2.998649380906802	2.0409137703413323	3.4266788558989	3.9411167997364953	2.9948379545572617	1.8173723493165428	2.4072995482911925	2.614786970841441	3.304400342431816	3.64232422421696	3.7912351870433554	4.049625001977185	3.6674232399971736	3.209679358455723	3.6811701067919804	4.228332212039524	4.257887438640846	4.318906491813216	4.466853771366228	4.901301101866143	4.92966337212036	4.579368559769032	4.6861531038442426	4.743269698518189	4.726887212159523	4.700319445465958	2.826847077389102	2.912613085219919	2.4860701395355917	1.1055196242633436	1.4431826742245502	2.1444569705311833	2.870210397034012
Happy294	1	2.817346567081889	2.74447156626816	1.9261514814760543	1.3594364129311245	1.870755944920272	2.424931914968056	2.61999717947619	2.630997985808178	2.8239387839544685	2.610043522828599	2.504066099836788	2.561198085798869	1.7559107006250618	2.2833521679084265	2.731142353584445	3.607853114422245	1.00276301653954	1.9679026062339475	3.6644110712102687	2.4542251456145783	1.1596272487566386	1.084878950125021	0.9605511542543854	1.6404251250423874	1.9581855502756789	2.1496738793398853	2.3577826365347128	1.933302787949256	1.776476982140549	2.179655524510633	2.9407908727381837	3.108724786175701	3.098391877233348	3.33377084068488	4.199471159885496	4.341490226062007	4.071362581051031	4.171814372078011	4.199921319534711	4.1813970152534194	4.1565999042409265	3.0214182193781913	3.0219902742888713	2.556911194519705	0.4921213875042281	0.8037060391130809	1.5117980003501288	2.155500994700855
Happy295	1	1.7229115650538689	1.6761281436970958	0.7128300974374183	2.616541904738744	3.244196633031536	3.5967454633673954	3.741999257751552	4.3502856966851535	3.9876709211667087	3.757779225946023	3.7032727715849902	4.838202679706933	3.8578412127464614	2.3739340905885835	2.3973326278532534	1.912294445182471	0.7235485622942883	3.2146250231275784	4.512753188070559	3.5544874569052083	2.474144322120853	2.5376997572699382	2.248399636766473	2.608063475311086	2.768763510580228	2.8123198851756444	3.0430328720901945	2.259887104251655	0.8007867790694083	1.2252378666913002	1.776851708373746	1.9973664026659	2.14911247036124	2.728368099169334	3.4553357636333053	3.9188216232768265	3.6624950164101606	3.826162303924749	3.7507255299289715	3.781101191448455	3.785891552418292	1.8504099725819596	1.9479690573671569	1.5578478254204842	1.2106479916978334	1.9799220623334173	2.6433043378578622	3.148874937541473
Happy296	1	7.83230848583902	7.75505968681653	7.671992867644378	4.502285437649856	3.7950867583782584	3.3326273394887678	3.1802626028914536	3.2142618494864355	4.024173046109584	4.929365121012442	5.258611519486483	4.563203973414424	4.378275443640443	3.364501523507207	3.139809721890919	2.1322443767611463	1.6551129285244497	1.4349798003771106	1.2735246601928352	1.2523876719800162	2.5087000067325524	3.426798624461121	2.625207038659751	2.94360727064169	1.9458304471588372	1.7286898008353362	5.4838953506328165	1.8876276956517608	2.2011302164094904	2.5880637516978826	2.1428716240893437	1.3127926345261012	6.044776104187273	2.0630547417756957	1.3034780944223356	3.714737953829865	3.026214614483121	1.3410675316683625	1.2430693938024482	1.1863317640358788	1.165555119694638	7.105543462188567	6.982446147643981	6.7797771084215785	4.343044553574634	3.5277012730166657	3.1785439457073026	3.1419264144154866
Happy297	1	4.260519785862001	4.2323702988001175	4.238133842800834	4.190431111645097	4.09537761144393	3.755391119910577	3.353337038516856	3.0654493808213443	2.9948417190441323	2.9621305689377504	2.977317848712584	2.9793095508581637	3.0048032147969628	2.4575171082025022	2.3729665086260727	2.198516210307861	2.101367020619094	2.31425189880622	2.0964672883797943	2.371953195181194	1.8118236614286205	1.5249902501173438	0.9545550865570336	1.6371586633213162	1.7288587431319944	1.7669051759199441	1.7474817323285574	0.7066569621323738	0.6550591011349226	0.5334386530357346	0.4498276527205292	0.8350553779528997	0.805242473942968	0.3720232768918768	0.33171606106306195	0.4841343545240127	0.4791405767293709	2.4372030227913557	3.526375438644314	3.785258737100444	3.931392665596869	4.071189272053837	4.0416192160792725	4.050262586614927	4.008436560387721	3.916318721209337	3.6091313344078193	3.1835264646776964
Happy298	1	9.042640275680151	8.844228011868449	8.937996641756518	8.906250022522293	8.827172865905922	9.196409872278084	8.382481592617763	7.667057689922662	7.823361076734115	7.529795208368943	7.37826466184879	7.433099539653611	7.173139428960978	8.254969312515314	8.649771931083407	9.26145909381579	9.55460272062819	9.924801539653586	10.109235099269995	9.962750252676212	10.850065861682761	11.297428229266934	11.842203569388376	11.381802084933494	9.890534580476322	7.052685059633787	7.081485908985447	6.769784233590852	6.3066577642500485	6.687198279535951	7.377792763941394	7.809089597280304	3.8228793509375234	4.908957618517309	4.257711012923732	3.794627621944042	3.4451548269272565	2.763531057575228	2.494387938142671	2.4764110474718555	2.4290467890208065	8.539757638781852	8.788607854791836	8.814073517383187	8.749170185611062	8.7381131424869	8.764712517042407	7.841619897802326
Happy299	1	1.2726349530179413	1.2700605942567198	1.215384463708657	1.0577362534699013	0.8502835463948943	0.5653337601150423	0.4019628271433621	0.2308604209394231	0.2872894216549721	0.3673762367885568	0.2289858669605035	0.38065842668498856	0.7665318825860833	1.1686249019910746	1.6031752847424243	1.7488792842654028	1.8194728602015684	1.4892005786091915	1.6409739051080958	1.6705201536489556	1.6572302411021624	1.7555397225429703	1.8530846106979235	1.9243910808829499	2.028932273234351	3.4479941925642787	3.628756590196594	3.6034328994268296	3.6529984271025873	3.9323386973098926	4.373220632287423	4.7323568055750025	4.663886515803188	4.605870669789066	4.670607298987583	4.694073360066138	4.896875101772928	4.7407440046372775	4.9542870125192575	6.511716425213122	6.908355702385517	1.2449693926612186	1.0111855745786604	0.6175841143899646	0.4073133576109129	0.3408191528546517	0.4198165983762249	0.18893851071626735
Happy300	1	4.3001256619638575	4.68041200985778	5.001964151339064	5.0623999825820025	5.137648403191982	5.588149873842877	5.770155934665698	8.065916385343396	9.553331143561792	9.462336297065226	9.181671927834595	7.677012637907471	6.888073406274773	10.106700173759963	9.062390061682192	10.55701972585978	9.612538724545836	6.607658066428063	5.66906404671872	6.023287808378207	6.46556914555674	7.486034093296773	7.565681005536812	6.166617486992857	4.581739616716287	4.32872673512379	4.585202988924063	4.4635174060578136	4.498712855324285	4.626581409621253	4.795828449576275	4.633067124601612	4.381517402168172	4.163608770279439	4.077343780161718	3.871713561200561	4.583645939274241	1.4807444585462255	2.3320607397481874	2.639014746255977	2.813898864492054	4.214253314269138	4.7787864560653945	5.295490395269239	5.741312569064242	5.929277732989965	5.975770623853487	6.060065616727977
Happy301	1	8.61693468472234	8.531210340302593	8.58100854570943	8.603191226409624	8.552540761756568	8.791626389975741	8.14657415904367	7.1971655879941645	7.356982722290361	7.103970365262926	6.94732493225196	6.882922186515473	6.709120962529683	7.949184214633683	8.35623329414147	8.907625098210783	9.146089531393104	9.300562939455958	9.346248614470007	9.346640910073033	10.075387725244095	10.581755052247928	11.073708583082054	10.4147005756987	9.49319152768724	4.9927006653477966	4.898609698167951	4.3414360026102585	3.9536671784773914	4.2695675727999065	4.6714160297520415	4.740975004900231	4.6587366596334805	4.381139073960977	4.2947214795621695	5.69281355324227	5.132942660331624	2.89709687155052	2.1772558825786548	2.132274778335963	2.1679544891597744	8.200350835030417	8.478008313444997	8.452803701919937	8.413179745299205	8.444900570167007	8.262851075953566	7.443285661402867
Happy302	1	0.908617932048422	0.9393391271964119	0.9353384207612117	1.0693689464352232	1.2762802128436388	1.4266382592791769	1.4265632493248128	1.3747697025274312	1.3229456132572048	1.3928565679902511	1.6378518671277098	1.5571233091602548	1.4270828119257588	1.2066919515830408	0.9326361800352034	0.9082161426893068	0.9069466614175358	1.2256584225731992	1.3342009149672287	1.263817740515884	1.0051387634257622	0.8254254508213048	0.336836479177376	0.4427990205121631	0.38340503108689705	0.8445493063030796	0.8978376035135074	1.0342812467191165	1.0874187954400378	1.4024082509582945	1.5958203925163064	1.8183556037790245	1.6274016672430789	1.5985352212840935	1.754076609242196	1.9019875132943216	2.0794339662606585	2.7329756736401407	2.6011424802263443	2.7345932852181205	3.028323109660138	0.9625555363963034	1.0485734634172057	1.1922915483360412	1.2848399472963292	1.4420915612420635	1.480020495849507	1.4055366188897849
Happy303	1	3.6391629667044803	3.702112655547997	3.7224710817834015	3.730246904144369	3.821624076108321	3.7892650016786815	4.129777252578801	3.8307032525589904	3.7790589705946505	3.6498924579260223	3.3914790533641503	2.9115669583330397	3.32635918362903	2.7717040518497127	2.0740110490037016	2.029619814526188	3.005097838337785	2.8835817165558724	3.072121326013172	3.4052635123042054	3.3151294665853337	3.5543956697680246	3.8147555228172982	3.467346133871469	2.813914359386718	2.2833561044501134	1.936253603548084	1.6439001404743805	1.6946767330043495	1.9386001053527409	2.21856285805686	2.516124754374964	5.442859190224402	5.2561966015636	5.095870896922541	4.954645221086864	4.889089571618969	4.723232073709394	4.589178414725049	4.25481292745303	4.184506405038585	3.6520231186049124	3.6720380156446435	3.670321367054112	3.5812557771041824	3.698210654430896	3.69389751201234	4.1147087568778185
Happy304	1	0.8023679724446019	0.7550796121586949	0.7723163923290028	0.763725830354991	0.6365690735955897	0.5873558017973652	0.5592090828747309	0.8041871144441086	1.2526354084884546	1.2943869818143638	1.163865167381916	1.1190434885738811	1.1101531266477944	1.0654565777440201	1.109878954771145	1.2591804011779624	1.2807151684087743	1.2368593222166515	1.0536107033019368	1.2310709118416452	1.317802079916251	1.2985857139928134	1.3419952964036148	1.2413880567412183	1.7472315920913135	3.029581021389517	3.09169179707851	3.1376075277346183	3.096349669539291	3.0428571056167835	3.0875128458360583	3.0943389317139443	3.03157310758022	3.001561815734947	2.907933170149234	2.7183744347764303	2.6315730035861677	0.7142084737078633	0.6936236440959219	0.34271727776865085	1.2576814991475418	0.7613516459887901	0.7291320614698162	0.7402454279152293	0.7716508713447136	0.6965885792586519	0.7309015440705406	0.7278376342490827
Happy305	1	8.628333845476071	9.780302492517057	9.707384844994255	9.693789592556056	9.403422878718473	9.356837963149092	8.109746817625043	6.864881207913528	7.018377595619289	6.847176326616871	6.769479673156935	7.280555415169076	7.259223653891894	9.015705931781447	10.201331411181645	10.940090182503619	11.218512058934138	11.983973425094272	12.163397716098276	11.770641710477513	12.889600193093314	13.378989905802724	14.08636823591998	13.596381588179714	12.636576409112955	8.826244804661131	8.86602783944962	8.524565351549636	8.044015405829086	8.778454382624796	9.37133479782846	9.516748461052435	3.5135673564439087	4.13998069035196	3.377063308798375	3.43596117807574	3.5182893483226465	3.669776710690861	3.5044538449868243	3.5037023617230116	3.472702874678444	7.898683382607134	9.619546175207198	8.987432269811357	8.604290239630178	8.63878934376515	8.554459776381135	7.449488771117079
Happy306	1	6.793853153913759	6.807584093362047	6.782493981496861	6.601581882209013	6.516532444040713	6.3472791006765465	6.4661755179966365	5.918785418605339	5.7921134225437685	5.916024511665414	5.412951199941044	4.493338658699238	4.698225390196511	4.183242074740602	3.721698580781339	3.9696886423282143	5.854268643105825	5.6360515730726615	5.677608149567777	6.128619759876956	5.85057549607661	5.837255130702355	6.077996125547391	5.715302197747632	5.883147772596942	6.274131551390012	6.683986367470533	7.369948472519331	7.537244073876147	7.573969886456419	7.663265882917161	7.741819688504789	7.840608768378301	7.987798897867143	8.24989813915365	7.938267017796685	7.9848119288390835	8.253181609625456	9.976216250467813	11.250952043290317	11.114097276038887	6.7574558521037424	6.7239346595123735	6.690191995650517	6.375951957761973	6.3046901253089285	6.151275535985707	6.4027055316986905
Happy307	1	9.060302291199166	8.996597573941537	9.07098370016724	9.1089793067956	9.057657003287536	9.341611853036913	8.617714833366415	7.844904361942767	7.930289476278042	7.678295384234928	7.4883813762617875	7.5826895985846114	7.413124899658724	8.16874272986455	8.490716660556929	9.480964576996607	9.867771657626973	10.273579129135195	10.404950563433495	10.223691370790773	11.16190922335482	11.699994770059064	12.30794253413072	11.833698012371912	10.096471875157508	7.590090598455582	7.629044628331758	7.44518965397392	7.05614971849858	7.574417204278125	7.839172336074642	7.8628472400513925	7.693724792898358	4.979654817057835	5.1744512473815085	3.1589163914221436	4.085013814848482	3.5296764676692307	2.922329648323989	2.880748686178795	2.910094027263285	8.624764854299542	8.919123804687318	8.950512215826715	8.93214814137851	8.957921308631525	8.89778982161359	8.012035401573316
Happy308	1	1.4239869153640012	1.441445815714301	1.4582705445142885	1.5310659094540604	1.6574606868273136	1.6785901666678835	1.5788899257708418	1.5050809544312684	1.5228522740216217	1.6480440097001676	2.0241916317107167	2.130817606069834	2.053774092219434	1.7928673767802992	1.4581458758998893	1.4020408057553015	1.4689477342240989	1.8530092359139172	2.0401201586984565	2.017312012993945	1.849052751072625	1.700116571145897	0.9479111499301834	0.8611923493302528	0.7494561684414185	1.4247868726233386	1.7017270451920778	1.9607689739600644	2.0221104881598104	2.24875184156481	2.3576821913857384	2.4803390854076937	2.259922015439794	2.1979643393923287	2.3159471322538256	2.454759019278528	2.572896010008043	3.455582503461935	3.2342855693437027	3.4815773690482836	4.086630372777009	1.4519664058841086	1.513879239643562	1.5401516313058337	1.5745474025350048	1.6729769250308244	1.6055523737188682	1.522067710022736
Happy309	1	3.3943128670845613	3.6980055370227336	4.008052290135729	4.1883132574236015	4.426136182944103	3.997308313905695	3.800938175728887	5.560402012852425	4.932703393519956	4.089418435850316	1.7356897344741835	1.078078283834454	1.7084348216489804	5.248712001441498	4.01983148934339	1.4990953646723584	1.5766474183641326	1.809231033997116	2.2282506852562767	2.6796651028773533	3.0005213840044163	2.932941578908961	3.4971520772617115	3.775780795701168	3.4893074130876323	4.0004520559621985	4.204620491394471	4.5648005153547535	5.122062998073008	5.368081541452458	5.14369475876291	5.265426502201526	5.806395324262187	6.0913944497488925	6.989345518662777	7.8839156600398415	8.264552320694841	10.796452007495532	11.125526774623102	11.494573727772961	1.5156623995917151	3.1673963821124387	3.2964779990446917	3.3777066117585566	3.1652514399768417	2.8782180851511363	2.900176689442832	4.52303853420413
Happy310	1	4.507367157684013	4.4617753678629235	4.460161074565866	4.4287366930034855	4.302782400409069	3.978230591290866	3.4927716486798484	3.2605925227667214	3.2000019559355897	3.156935914990505	3.082190192342383	3.0861189981170116	3.1386719615395413	3.032028220093292	3.0132659199460607	2.788412297886877	2.5996518868649945	2.7705966560740203	2.2450702637220545	2.51964452145348	1.9435934008679059	1.7222133989488582	1.3459533751825854	2.0106056357976043	2.226339833768227	2.2678050255774935	2.225413137069188	1.5722955642730845	1.5015124295346798	1.4333950458028593	1.442121943660437	0.9413267575733728	1.4175431082539447	1.7409518915404498	1.8058534323656752	1.5646353106072035	1.5585029370965893	2.3247044198896734	3.603226960822086	3.8970627600227017	4.023613338981671	4.3378271470569265	4.294019356396229	4.293233985519594	4.259054275571967	4.136005680291478	3.816704925931285	3.3130585425502597
Happy311	1	14.219521695574999	13.791312760309069	13.744188597391362	12.579079707785894	11.465268656767087	9.915078920663248	9.382288628911292	9.141248610606363	8.977408141474815	9.301589690291886	9.671836729163632	9.749513562462543	9.91029537333575	9.730127566057488	9.527224540582482	9.181719608960456	8.220793144825798	7.2309996369973515	6.828484661897607	5.971895622958376	3.9865735371891335	2.9162376413814752	2.113899095231073	0.9577544574804118	0.145581994430716	1.5685392199007149	5.9149144945776095	4.438821522687265	4.558161406082445	3.905144604560454	3.07119231309583	2.7823527477037	3.5898398802260667	1.8660814342168024	3.6001756638798845	15.425012436974388	14.55453913846495	8.047284463041702	6.6411225608549325	7.004936617437455	7.111410798156262	13.99500614314474	13.65360213396998	13.605146492951874	12.3285501069286	10.748519948839826	9.679171913826307	9.179909236352866
Happy312	1	8.268081974040294	8.298347243972694	8.262389908805206	7.8802370976548834	7.615014410683644	7.391849261357312	7.308503136994507	6.829746748343536	6.5869394332192766	6.3950476792967335	6.085426132951907	5.381676161672503	5.529496970946483	4.845754476408794	4.238698627166387	4.7149558160585645	6.358076463421044	6.276207107623424	6.561182714134074	7.147559070203372	6.786298968282133	6.823760972406932	7.342645730152184	6.658320618523899	6.883874313920496	6.876446571017037	6.919778475070668	7.200409836566973	7.270562479666162	7.272236533723679	7.322451454614852	3.52555396606293	3.201970302052352	2.876916070497702	2.581654068488703	8.080748982256555	7.922637126295978	7.849235166296466	7.8957990744877184	8.39188142530145	8.467614638244513	8.365987126177897	8.287678946948185	8.221021583567124	7.762906967783545	7.4818664494873826	7.277761350191648	7.23488542117804
Happy313	1	5.222877982634701	5.383490843185859	5.527736358684877	5.9364308342263525	6.043975521367009	4.828097415305512	4.5729239106257324	5.144193367042856	4.797033807060916	4.5439387666182105	4.6248617568529236	4.9488203275097975	4.4607392068105804	4.280450915272138	3.936820263133501	5.947383169395257	4.957479461696125	4.865887671088179	5.121764404137464	4.973174515959403	8.772286507590573	9.163807294981217	8.59921693096792	7.823855955798532	7.455792656588782	7.726376090803004	7.626683358382215	7.832877175004652	9.145054711823727	10.055229973290382	13.150162175180517	12.320849516343653	11.980204730505314	11.631014181024895	11.717467277565856	11.356600800934617	5.692382157457288	5.8184976637907235	6.340758395199952	6.926494003814605	8.052020161938955	4.760406345980252	5.116187656583423	5.258110911525637	5.451122416780858	5.618046425861898	5.593556759486022	4.874582549647556
Happy314	1	1.986715183831386	2.0075805024593003	2.0423975193823067	2.2478443474202625	2.3476650776371737	2.0478195897341305	1.8628568366882683	1.9424588948084665	1.8462535062486287	1.7366128703727746	1.8564174639921496	1.9338610886612484	2.1173174531301298	2.0411896397111366	1.9547064256962572	2.603813468722167	2.1759810561604964	1.9824840910476336	1.9421008926207963	1.7156172575010518	2.004351074133212	2.3262288479083217	2.0715484460972258	1.6815150923102251	1.7028960111458398	2.1970316443323443	2.2970753337295884	2.5013816538870883	3.462338495421984	4.392867978207692	7.432415493883567	6.795321754232723	6.407168472737538	6.115260359900894	6.092362379759824	6.05076236009875	4.001858006195247	4.01701248005834	4.054512850482439	4.0826672141683416	3.685169669556607	1.8767573310871213	1.968678424543032	2.0713462913753435	2.3074227730615866	2.3087078381115163	2.2687235785561874	1.906116157759572
Happy315	1	12.249035299888961	11.976924633661573	11.948347961599493	11.018719499372835	9.961108530396675	8.721065042289581	7.987417167342664	7.563298199852547	7.1704023151542975	7.422211041860442	7.681693212743683	7.664531638894875	7.67296908742075	7.313188952125134	7.04458347839671	6.961631281945344	6.469455732470977	5.937891486943302	5.8925601971496855	5.9586598463779055	4.739171678749861	3.7355415335633255	3.0595638325927834	2.177704940263403	1.4839753542924543	1.9317904089835023	4.2832451175408615	3.8469395639590336	3.8610007081932487	3.734785306783808	3.606429880467683	3.464251267765964	3.666860592305669	1.4009452944533212	1.4300270352115405	4.835517324794659	5.2518599484592094	4.072878683080521	4.356335109560163	4.776344265348485	4.988667209905837	11.973969056584725	11.755464468744496	11.76180327244414	10.601366033619398	9.209836150804977	8.310672983218247	7.612689434748366
Happy316	1	6.394770113744937	6.288778520279066	6.22352695482566	5.893308894697177	5.388595531915184	5.1207016702747925	4.720559972276827	4.519037150798383	4.409370815885826	4.585486638269325	4.760423191817585	4.781997094034049	4.820354158567454	4.909588146986586	4.953530492080769	4.8613194253153695	4.535817727402646	4.109332845691734	3.954307767648179	3.8968996065322727	3.1447773107885832	2.6356656747182927	2.199624512717766	1.5808830572725243	0.9823372749069244	1.048308504307401	1.7459245717258067	1.665861746635135	1.6852656498710394	1.7249076018647949	1.7411542001118527	1.7557178841203869	1.885067659249164	0.6681118434216765	1.2370811621230138	5.854944987285836	5.707801511677693	4.345073621076712	3.7372504713198595	3.8235464953379283	3.890371522653525	6.260359909219982	6.118082219688349	6.036217498877848	5.69172549023828	5.1902169122283945	4.923331910142899	4.5648623198414775
Happy317	1	4.231250156275554	4.466977671778803	4.640093163977225	4.7717276958004184	4.824559161840378	4.468058240911931	3.834531333663514	6.5589126521639685	5.760138511585952	4.950459166140415	2.6323800652346834	1.7353840674990857	1.4304052219158538	4.48001942118764	3.215703506441213	1.7118901816014385	2.089533943248936	2.5014261348934217	3.2661238420483127	3.9385768454969385	4.193290507740413	3.640918078901051	3.934693120946233	4.146657649330843	3.0176629200034157	3.506073569840027	3.8069646279990015	4.156982313732952	4.782852307824138	5.027151000967371	4.763732485335865	4.875688928880499	5.271869240280269	5.497783008927732	6.248548907865271	7.152630623099295	7.502894677294525	9.790964691778758	10.092024315548876	10.36512678324252	0.8588065175679964	3.8957918666429623	3.9698272051831633	3.9104690740891415	3.6259989660577565	3.3041536802607765	3.3312038183816832	5.329338671662144
Happy318	1	3.26337397990634	3.163293644864304	3.0326175765576404	2.895359181588666	2.841718518848168	2.8032415170221747	2.80461997555598	2.890912832597418	2.922365115140437	3.0444543041559804	3.198415320660988	3.165644804408803	3.2028605788931985	3.3043607677108136	3.3346784869859136	3.5958402693132983	3.7038343685194235	4.371801145313778	3.5981782731950553	3.3962457916971154	3.0959835309212718	2.98922408438057	3.0010670809140265	2.9671051352130746	3.4578646346167066	4.332461047582914	5.099156297990851	5.883838312777917	6.006119096109572	6.408884787404156	6.437743653396331	6.458548089353196	6.2874927097115885	6.133123391538741	6.121564924006346	6.115111893368439	6.129906960069691	6.603633314929102	6.513669598114529	16.758016984370393	17.3357077465995	3.263372859408804	3.0576696842215574	2.955644460195469	2.8445950863988854	2.7901990731314186	2.7794673900947977	2.7786747380898142
Happy319	1	2.9884702160634915	2.8902724828645945	2.7846874765516847	2.637846422572297	2.57086376719732	2.559292308360249	2.536007867744088	2.6393241280874102	2.7132605888704977	2.915700373964233	3.2912814387826184	3.3602836928185997	3.4859702402555564	3.408426989969666	2.9027131733444684	2.7376063834730204	2.7365065096692223	3.4061754815292464	3.2881783313913213	3.098436914784937	2.694000190360267	2.7111093318188293	2.648475587102914	3.4426732398092192	3.5267682753619263	5.951018852160865	6.886029994275518	7.209258306160871	7.295157342762287	7.349795115029906	7.1860652576298945	7.121327183430222	6.967993297057309	6.917428770925571	6.971244655271793	7.087899672345056	7.103141821990667	8.137651880165567	7.8606823305168065	7.868371347908042	8.094639883011345	2.9923435776380605	2.8098341351717715	2.7104141734431755	2.5907253373131494	2.5237654017916267	2.5118352789434955	2.5157637728217868
Happy320	1	4.118796483920184	4.421053585712793	4.512746993123428	4.718077952747008	4.781138255581844	4.334858362003745	3.670640268656192	5.719940510198607	5.216075303476015	4.458362060010537	2.491397667000505	1.761119108680644	1.8707410584477768	4.1706376737980975	3.3166241966035206	1.968875023207176	2.122075057734718	2.36705009112895	2.878238295979417	3.606490732833727	3.8833637455558856	3.6635996490399347	4.2455323895948265	4.508049064918722	3.8515171664946863	4.402336711209683	4.609047265753118	4.756693389369398	5.210467861939453	5.340888574024358	4.985750665432776	5.0320171110513945	5.3519319727025705	5.56045090564949	6.366749001260996	7.273238400233597	7.582226357898314	9.712645482394432	9.978902586393813	8.329415653835941	0.9191892674605696	3.701856311054883	3.8124070543421564	3.7425363440178936	3.532390924511116	3.2697122476415053	2.9052552083094936	4.830498455148906
Happy321	1	8.670787772324259	8.682467605890983	8.641658257462922	8.20553331580285	7.8658935022804926	7.561520764714876	7.321821493579224	6.90437278391953	6.674784830922393	6.4754668862965525	6.0206949555094775	5.404745656917249	5.347653734310053	4.748143114703655	4.18696683912887	4.913232466707768	6.854787719253662	6.6641235017141724	6.9009048447873935	7.598178701919777	7.195877484854333	7.239376399509388	7.931817341107168	7.2546474160477	7.4092291156288965	7.446753441948396	7.504829811669847	7.7168445681407185	7.705411787544199	7.648901748060676	7.63302512317424	7.619536702415598	3.817463100903952	3.439937035144537	3.1144322255261505	8.71446857251193	8.583751082635906	8.525311583007403	8.593865377462953	9.18698849656414	9.288433075086887	8.709825215230003	8.647312346004016	8.583527076510933	8.048372997194164	7.711990809978277	7.412380235453348	7.235492447396197
Happy322	1	1.9440191603281056	2.0226755020211367	2.1272814089511694	2.3461353871544626	2.4202111474497783	1.7252579050311259	1.74770558523271	1.995198053678442	1.9888796026079445	2.0483843651945057	1.9431943104625649	1.8990976559180224	1.8376562556548768	1.7582611211041494	1.6607351408744893	2.0406695635949657	1.7809183495988734	1.6782449239193673	1.6835932073068127	1.593391278494389	1.7585099092183336	2.1548500643063773	1.9907568337023585	1.3311249508097394	1.217518742018199	1.801413480389011	1.824842176627356	2.0014253410771	2.9286746620467965	3.502728790689756	5.9401493347698535	5.898656468753617	5.800403657697087	5.7251086205012784	5.67191328406288	5.483876259586346	3.6754019100260367	3.792695582113776	4.0340073796896485	4.245698219967582	4.582934862364995	1.6989533228375977	1.9791051602422132	2.1345798219570766	2.3551873126216623	2.270378527360508	2.1914701172025897	2.0124715966997213
Happy323	1	8.308874083210991	8.238156488215369	8.139501650173061	5.252498642922864	4.534735691476835	4.144526742007528	3.939072213864612	3.73305857039084	4.449115636258068	5.2399226004092565	5.647041395281729	4.8983566423630185	4.7568758470082875	4.335736286094488	4.235646179955737	3.5587429407201827	2.53017164334724	2.1673928983532784	1.7713139498453054	1.5954597593250883	2.021132321244138	1.9309104646222308	1.2405892346991327	1.7552991968044633	0.4102171913334229	1.5239158695920516	5.836169887972137	1.6520118681751208	1.5589335918901637	1.7147020103824315	1.4500216779293165	0.9359965715684	7.048474975276142	0.6201967500773016	0.5915719025253534	4.010704535408111	3.1055356916255374	0.9253556417411748	0.8950313501910862	0.8259833107235011	0.8024051460701909	7.642174518564615	7.52172484476447	7.334539019303347	5.195004009473949	4.288180520043679	3.9777162671292334	3.868735232814419
Happy324	1	10.144479653217672	9.90567994075832	9.762207291548902	9.079367664717132	8.38361782065529	7.960352195170479	7.351290527526584	6.97351603144385	6.778484056616381	6.986941607386183	7.289200974019974	7.316165546335699	7.334976351899848	7.161913578488248	6.914220792213388	6.786863559484662	6.390591713007878	5.944566959809491	5.78841732383145	5.493212087826022	4.367112481791556	3.6560929311425863	3.2155199804747654	2.4769466230644013	1.6238156909209405	2.085995568888076	2.906969982283431	2.7579583293772774	2.8194279556528508	2.7441201026410846	2.6295004190914404	2.605098712937849	2.8923301838919286	1.0758869976334364	1.6813443692362349	11.292797895995802	9.33941122643484	4.486311289166032	3.7859224411987946	4.471913701261388	4.691358385527852	9.968602542983566	9.722786040688064	9.535826020612692	8.795458378031054	8.066682580373808	7.6486404152217045	7.125787232829237
Happy325	1	8.066154388061811	8.000003531385305	8.026370981499003	7.757638619312584	7.534857774062514	7.667525398993066	7.32508908867436	7.183611594836481	7.0823050661033475	6.539457416047123	6.279434265402394	6.027120557435308	5.5630692207775665	4.8457063473859225	5.018360110938931	6.972073741468622	7.8802442257399505	7.7029962416324285	7.445528215553051	8.018657331022009	8.281800854136943	6.736670615057888	7.051526294828856	7.153817995774999	6.565328945142788	6.406029707115422	7.101982527382625	9.186303932197305	9.335474548081047	9.331583867871693	5.370883966522754	5.1557670362356784	4.933783767670813	4.745993279077892	4.159625131114549	9.996181942358076	9.101417879635338	8.742850295507441	8.338853142794203	7.520180729834165	7.312914560503594	8.04508392675627	7.987318725559354	7.992380248831441	7.724950009345517	7.35331865426975	7.432930195974781	7.0850220825192745
Happy326	1	3.9555330964891584	3.9259462923927484	3.927834879403416	3.871637147254008	3.785724417861704	3.518979718980047	3.240567643789235	3.0387633468115727	2.9559755572930597	2.9389573534554447	2.910307951070378	2.9591464366021105	3.073650123104459	2.581451486333424	2.5189737346589456	2.272498652531408	2.169083672548291	2.3653168411001726	1.960977967871272	2.1944689599805343	1.5894276607054756	1.2869206716105028	0.7690365398963807	1.5558274090741055	1.6832612027629623	1.7245685615002664	1.7021612925389162	1.8761308534227759	1.8668960430229733	1.8059692848037687	1.7274410225802372	1.3275387345520555	1.5399889908185695	0.9755887625641498	0.940443649738092	1.4726749321867347	1.6082528842294792	2.486366002717004	3.5711255609190284	3.825530511923948	3.974062537478416	3.7656558457368385	3.736323177929024	3.7391477638515713	3.6924008163855793	3.6030959978344246	3.3655059610111824	3.0651084385219782
Happy327	1	2.6424645781608445	2.547496303352672	2.5664779926792334	2.5026302089186547	2.5250528274958715	2.464070221434547	2.4967440482821703	2.3871889588443618	2.4547608814930593	2.774082762789136	2.8809335891879035	2.9045918279241936	2.9927603256917714	2.9054316973591803	2.3945523054647406	2.371948922823496	2.4250098876039545	3.4148546941539437	3.2099835595088777	3.3386422115390566	2.980120514968821	2.8522355909298174	2.440441602317949	2.2119129019461523	2.3115870354437145	3.759095924360513	4.902715323252848	5.606473485750562	5.78802492489295	6.017874076158653	5.970086053499362	5.97419513873716	5.7782085261845255	5.668262781756093	5.641899467618947	5.651776109128482	5.693947481955725	6.276132524412772	6.0949838670522025	5.932251842580628	5.85235688217533	2.6614418276310943	2.5237063861479387	2.486621622290146	2.40984498200435	2.385164788884652	2.3475109797162665	2.397230304713008
Happy328	1	4.79957763181172	4.749584452037363	4.6476658695115285	3.176140119751314	2.751007629955228	2.4613089607704297	2.267328379208572	2.248587648668948	3.046398132540153	3.8725769981740767	4.355645180502751	3.826995647171837	3.3035568235148207	1.6145400911781964	1.8901628956298404	2.302801744621932	2.1068409087818187	1.6058567321198876	1.6456029705084554	1.8959411084716276	2.1280688803441703	2.269504946053873	2.1649737764098957	3.047607126152687	1.4725431993298594	0.4993322428421661	3.8207626025878096	2.627613830272224	3.1207901721954245	3.994217113943225	3.818139827529442	3.6966281501627867	4.370481462615513	1.4472258253264998	0.536119395270124	3.6067523221774382	3.106899838073237	2.186272167680809	2.151938729908142	2.1361172777242063	2.1319386192672747	4.587937091548209	4.526462812602163	4.402421687022835	3.4539544193431624	2.661629178642106	2.3839024945214464	2.2495198177291957
Happy329	1	7.6714762252223405	7.660972601381527	7.61037823980065	7.188858242848134	7.025771997867088	6.837908938550532	6.851015540578513	6.344944573812513	6.058968902422662	5.915633504431045	5.462980037953564	4.767764234515957	4.843122082438434	4.363890059694491	3.905965353198511	4.221134869769995	6.08286634813882	5.943687158779527	6.033031698275974	6.531170702512799	6.272593194996345	6.243613172668394	6.935072235956862	6.059376561471857	6.2736953311129415	6.249329920167482	6.235441015716907	6.331151471573816	6.3324401841804985	6.30345395058031	6.326977973479763	6.379372547664237	6.461972962905407	6.586734314833166	7.7157378139715815	7.389510420775474	7.2257375419302186	7.1814405905664005	7.320374358870112	8.559802618874839	8.845456558536746	7.634990515608393	7.589902477564423	7.538875423305418	7.0219153097101135	6.862280344795209	6.674862743778554	6.773896606242016
Happy330	1	3.4159837111464846	3.3963604150220643	3.335700122239955	3.2785451834227546	3.1083739811573907	2.641131495076229	2.356870216058464	2.192910955240275	2.1324589280688127	2.2425153572854737	2.163464889965637	2.1976710461781397	2.2330573608572597	2.4214364292887383	2.4770014777033977	2.387831166396385	2.3502631438521977	2.4741211247029318	1.828517377258036	2.0955706149756383	1.7207137088174762	1.5532370689540709	1.5517262943755752	2.150855984217928	2.302482881861184	2.315330198888203	2.292752189936766	1.9591433842294528	1.9246414236958485	1.8834747882846137	1.905072871532256	1.3464336136093875	2.1384240457642023	2.346081533925913	2.406077749851409	2.258014515943908	2.2830764198201488	2.9434448379186984	3.029386817486288	3.0577581907967017	3.0854175812886036	3.228316019158875	3.20784155202152	3.1438474474225755	3.0956542134751515	2.909618688777266	2.453379281709476	2.24706837040058
Happy331	1	8.639973633957512	8.586947498212437	8.459558358784411	7.94494854624668	7.5056321688812435	7.239900401081804	6.956258544256358	6.490846261107848	6.247735580003825	6.064773778599807	5.680772327143488	5.411950135139676	5.599821882327851	4.868621439394187	4.839419178040472	6.0229034037521485	8.149400335964232	7.858547812776312	7.865673516909371	8.480448497314137	8.274199827240652	7.931271013876599	8.54615422819437	7.981667224508921	7.713877163564409	7.405853937271236	6.951677768077518	5.6649448981138635	4.792029086805496	4.615588912394991	4.5729006387666296	11.624405167141454	7.887499843557325	7.6050572463099035	7.376269648398918	6.251524448209629	6.201481842501536	11.865372228996275	11.321835948656508	10.545868374747744	10.364552732559641	8.515200289800669	8.419599067298227	8.315780756026582	7.750721026229062	7.251292092068994	6.9309787117501065	6.595034742509558
Happy332	1	5.753593622627231	5.684097301453439	5.583849929694593	3.455029652640682	2.9446421370887568	2.5497176592657707	2.3440859218294503	2.2526395580363787	3.298595998535936	3.9691866696764935	4.425650236456646	3.7006105864518277	3.608242783539179	3.0150321023829707	2.9446385514177362	2.2835484483658166	1.8125837413187469	1.658570024220182	1.718856161008766	1.6493472101146534	1.5111516347670737	1.453438861859368	1.657546864811322	4.1982347876708905	3.2154191473588845	2.8873694894978037	3.718388484684065	1.2470429804253649	3.5696113993826386	3.860836702095089	3.735250419875495	3.7031541419600646	4.7913532338712885	0.9442814000218064	0.4722575928669564	3.720624557369936	3.5895387345032788	2.0848463861058395	2.0201875226225097	1.9892511640255195	1.9762252543895635	5.445667084602038	5.350129759828973	5.198108839042296	3.4550890418333084	2.7673157872274587	2.4285536289542207	2.3099179814843214
Happy333	1	0.7609523164428942	0.5284739615242062	0.2901561036426857	0.9555018695419448	1.4747524171080328	1.9195556082558736	2.119270919920889	2.7006581411468726	2.637585880088829	2.6008554459448843	2.626429937563877	2.6344254852163465	1.7550579990396302	1.7578717909140236	1.7959766267227908	1.808018374129842	0.7944961330179005	0.8118150305190296	1.3280858506897324	0.8292827884496374	0.5705923558633941	0.9959443051353221	1.3420881028427416	1.4858401882199517	1.5959862713906785	1.5522829735548878	1.508593304241544	1.6385984103798898	2.189004239001242	2.284925851438712	2.8833708892775918	2.827114439217971	2.540411221473811	2.4921435000825163	2.788005933495415	3.5387737759607467	3.5601012264298086	3.5808457251923835	3.697643615945797	3.6567404321848738	3.6131306412325253	0.7864167907196904	0.5875130653455576	0.332096567461097	0.6670676849674262	1.0918779367067486	1.527373989722013	1.8651663681723425
Happy334	1	0.16046368573203693	0.2994972592575713	0.7224208450840254	2.609396726105854	3.141205724255522	3.788844051160156	3.9205371625978036	3.8589787606972337	3.811436670034457	4.089683432935775	4.117503867005823	4.498586702965004	4.625724192234151	3.563718563619504	3.324479748634186	2.1866234816869983	2.8635512850916616	1.2702051681415625	0.7588229572268743	0.5165326754974578	1.3076975315831207	1.5624369750057885	2.381896197180269	2.8914189864504083	3.476513297500757	3.768247192698556	3.8322832474272617	4.389671678761569	4.946258816200575	4.280849799637127	4.571710383396625	4.019393670837249	3.1657825924490783	2.823110357810092	3.3998739493013925	4.072249740127676	4.535515306045019	4.620711372865793	4.773161343385238	4.730238708155548	4.703067701402661	0.08350024131113583	0.521450034031693	0.7652397043685268	1.2833193733094521	1.7552603939058726	2.698455963116642	3.3617161608954937
Happy335	1	0.5406364216214891	0.5069840986436982	0.5809312927717193	0.5726587173096633	0.4847390179125505	0.4911588105811457	0.5031742319981283	0.5157738754022116	0.5679510058426525	0.5048576068959022	0.26115862903201986	0.2835177558251045	0.414798060576294	0.6487948965344854	0.8807537204455455	1.0102462198796116	1.0558259003451949	1.0485982266789378	1.0614438688359986	1.136490212412531	1.1696468534446038	1.189592829568435	1.4096156988598731	1.3794323989199175	1.308265898275867	1.3233988365660792	1.351846186277531	1.4263341902738098	1.5034655486320925	1.80846906467012	2.0012560923196543	2.2445353841091022	2.0824600855241875	1.9136803792712802	1.9744703362505969	1.9789474572378072	2.204668719897715	2.1643261924593507	2.226384794895555	3.978549926611991	4.195172230703486	0.6008849989301372	0.5450137173937143	0.4518215269939206	0.4059030826722703	0.3296142480124561	0.3638678358737011	0.4539319707787317
Happy336	1	8.28294329368943	8.200275110639435	8.105956379251241	5.101871043094325	4.470060912801067	4.043650716018004	3.9111981387365313	3.8410727757162006	4.754252879705637	5.445097162568613	5.652959465914393	4.8962493878966535	4.744346414110562	4.238861619033596	3.8905837170151782	2.91014993276227	2.1938246097023923	1.9420835746004441	1.8062488845983502	1.909750512942338	2.515123346482578	2.622476253185736	1.3910746365303313	2.0683655885216075	1.1012674431756608	1.0816037607754805	5.559631306347203	1.5680177626716456	1.694708758540484	1.831339257389251	1.541648512420723	1.1846753719186809	7.171237011069557	0.4752509630816982	0.4281810459131257	4.453667517339143	2.9564944046422443	0.8716633059236224	0.7330557206402739	0.6732074253097775	0.649844648367052	7.621008126756115	7.516691002296888	7.359063135997507	5.010138274760222	4.313105782990073	4.012887003031947	3.914728871651316
Happy337	1	1.6985029313465791	1.752862980681532	1.8539558998610282	2.0220328695426555	2.039011720719844	1.6034191580944608	1.5357725077974305	1.6260611454583676	1.6227616617361689	1.595656967579811	1.695610864943011	1.8619360435284624	1.7750937219226768	1.6719780016749417	1.5057755998908022	2.238381678852206	1.796818411406846	1.6162933979196632	1.6358838769461477	1.4921103573525756	1.763624357922981	2.1917953533653622	1.9017803367942312	1.4107342391727251	1.42982365049995	2.0302721436562434	2.1832084860064094	2.5233003704967047	4.1750189235653545	5.4612252447936935	9.302025607858656	7.922980618834593	7.49653337759076	7.2876452186467	7.278534502326415	7.129383950854369	5.139765443539003	5.182273808620934	5.337598010879362	5.5103533771440265	5.397023254702399	1.5453763229424602	1.6812413229468386	1.8263884351072808	1.9251680878181263	1.893314435400596	1.9561949567238368	1.6449943615244276
Happy338	1	1.9283962410285551	1.8432645503397476	1.7599292726269593	1.5233286329399751	1.371070785698833	1.2577638932327109	1.0245745610557004	0.8860345072233521	0.7591718182905068	0.6736370049014255	0.4842173092551665	0.5009734446397742	0.08274871730559819	0.4685552333128675	0.3412796274148071	0.5426785794324852	1.0682614782416249	1.2202237757636305	1.3131019894622462	1.577825113105368	1.6516125902601844	1.485644499348715	1.540804623762421	1.9286004112196269	2.0826124017508025	2.1792133136185874	2.207102437169069	2.3207685909061984	2.2818680013640527	2.2352472979757003	2.179780591892031	2.1125405799212054	2.045257498261116	1.9675076712349275	1.9063804526681816	1.8481148763504311	1.8189369226664105	1.749049493718259	1.7172164754353114	1.6272540280952548	1.6002434199293445	1.8641682272914355	1.8055354087314612	1.746206044148383	1.5050462336447843	1.307911788209347	1.1684466358597956	0.8782463883243665
Happy339	1	1.3301342145972836	1.3297717994795033	1.305197401196738	1.1862420204559612	1.1480037189828756	1.1488282778094707	1.1280936637100936	0.994672305438272	1.0947839517326496	1.2026571453214236	1.3282598544102446	1.4021025670438312	1.7676937511932729	1.5879363518886689	1.4318218221658578	0.9609809050422242	0.9794148791269756	0.8692449771427806	0.8327962179575854	0.8078311252426172	0.8027750016532103	0.8061648024722474	0.8344776350458497	0.8586153645423266	0.835182198062193	0.8197005296157894	0.7950529628507457	0.7610051424304479	0.7139604527302083	0.6350865407347801	0.6257813759415456	0.4266995704021994	0.2804895965534562	0.3542364384416431	0.6687133694718257	0.7740819247540417	0.9024321498075156	0.8716910474315224	0.8604194259836146	0.8213230549129971	0.6869832009922923	1.2184425559492802	1.2690991850509084	1.2433905623246957	1.1023510128823673	0.9875300889855024	0.974344810243344	1.0182633986095209
Happy340	1	2.4520548523181973	2.802325254512616	2.950426724602254	3.0766252890712114	3.225502379017996	2.3052058172501306	0.9222136687943194	3.6732016720496903	3.1086129010986148	2.6122627082802405	0.8997803523488588	0.31365809474549783	1.7559151192690257	4.327409200651542	3.3433451996064028	1.302653006490324	0.7178910293015355	0.4433627706793637	0.3489102516008857	0.6588016300190357	0.8521658642281386	2.035462586964484	2.4689004643056154	2.5925801852739347	3.160701153038048	4.1494154428010335	4.340887699553521	4.5726265368295635	4.805793510568601	5.10505192550205	4.951414659087289	4.938084039726134	4.893277825327903	4.971938808970476	5.154369960968522	5.514046213162586	5.704585315652982	7.604612491011162	7.939893302483803	7.1368593852580595	1.144410508864346	2.402823409661725	2.595209963889173	2.6484082511942417	2.552364756020202	2.400457499159065	0.4170874574725809	2.686585500114087
Happy341	1	6.5745249714513605	6.7122952898694255	6.922630337638132	7.387896051381325	7.014416802528926	5.295717504186545	5.003604472180394	5.073953373711143	4.882017154197906	4.6927990823864905	4.850011431876622	5.375814076257504	5.003879984454834	4.808820512434176	4.145599664988669	5.9169026832147615	4.827457237099184	4.837176355033747	5.112592773620931	5.1118719509300545	9.954488960951926	10.06620946369349	9.565901828725202	8.640889704012887	7.979779265160488	8.3214204209727	8.422323273153717	9.128772412398725	11.115243667388489	17.611122842588635	17.97709630463202	16.327343037161	15.266241716347542	14.860630710640962	15.224732191593736	14.272858455087421	9.621893828688961	9.694411580525452	10.265456021420377	11.095889504723585	14.887655095648586	5.685119172358638	6.1319346292470565	6.214647051548095	6.352617382909853	6.23089317134225	5.9451375966925815	4.966871441427501
Happy342	1	5.93567997533723	5.87664479961058	5.788687646551122	3.5482017532036667	3.0308429630307816	2.6267368936445568	2.4519597987759383	2.6003952038325466	3.744662021237228	4.538661148858593	5.145813815670793	4.238180413150976	3.85304227382822	3.344285802097452	2.9601050116723697	2.129915459680045	1.5369938071237288	1.4033780887336629	1.3523999223709164	1.3602831307869987	1.2163950634338443	1.3653473562422274	1.5932224340195096	3.8105215341668903	2.621053106348735	1.8586140513515752	4.636837301889769	1.3258949786644627	2.7233044130520114	3.1429671962213366	3.040844705625708	2.680494910062166	5.6584839051220746	1.1786246349426106	0.9342156692980456	3.521419462722573	3.3809533506026046	1.6825575600257459	1.7342227669572192	1.7041071477093317	1.6858728937405216	5.558498022883173	5.4714698382264775	5.3402260996745525	3.5892154676277483	2.8558656210818096	2.551826208598289	2.425622261746331
Happy343	1	0.4863815979412308	0.2645990407200819	0.10126729549234764	0.7159165188813006	1.2444285144043958	1.8364696935961813	1.942018198710864	2.7882175867525745	2.2703504817509903	2.2990345134807395	2.3626108184255585	2.3735423597285883	1.4461145484280014	1.4388402767974189	1.4744918979204915	1.1266598716862202	0.9853300614932076	0.30195606266439856	1.4499869673245445	0.4888825215237403	0.4094440936827743	0.7064837081803019	1.3540127455922006	1.9791275820878085	2.246172277546372	2.374776400004188	2.7124172831684925	2.9695332287623586	3.623824302447793	3.6716629231251976	4.126001738763848	4.098753218521892	3.8664363958509376	3.1382731716834034	3.0931234589051235	3.145128059019464	3.2870969712092157	3.245687794899513	3.4245511070712595	3.38687497988148	3.336381464081981	0.5357092848249413	0.3762384595185474	0.12849528069133104	0.4341317084597983	0.907829644366558	1.4075766696717218	1.658825193893345
Happy344	1	1.1882334147262812	0.9545750922377196	0.7926424363570678	2.2570752775059275	2.855712874021908	3.5220743624230666	3.729623472295948	3.9929678693519457	4.308802261091241	4.543740133070413	4.7191271977666585	5.2945766802593	5.575048165792387	4.251436514205705	4.045438380785411	2.369081453490583	1.54203106889493	1.2442337705904063	1.3487361873429196	1.4831806158252783	1.5283759849405325	1.7732466537738032	2.0567173783423405	2.1144427451119308	2.2743364749063186	2.393035789339488	2.2463456206428294	2.3565971854066707	2.662859236171025	2.8255560231029935	3.194636524915488	3.2081016068638437	3.103163844791531	3.232341696280774	3.714645977804088	4.704573979220888	4.5462028507112935	4.637901515236246	4.499795159451417	4.4831912063809085	4.461694262822549	1.1719649625889177	1.0009008461984492	0.7805911033861349	1.7034719881036595	2.241360242506896	2.968272044739142	3.418736656302837
Happy345	1	1.5629673970983415	1.5433788961568766	1.5274321248482543	1.4899783977127925	1.463590245613226	1.582552665021992	1.5037670672875476	1.4372749713881885	1.327520581889703	1.265706085022403	1.8040469944597721	1.9870150458645504	2.5137359719434764	2.1424573481787816	1.8784202393195568	1.6340105055458507	1.4528965025483485	1.3334311462505444	1.2730038746301289	1.1361432129475808	1.3553171600208538	1.4954723418936298	1.4689500497883972	1.4208040854196107	1.4518791653735377	1.6395824433219053	1.664918057214306	1.690285000880686	1.7166551528067442	1.6113629413224526	1.6802543435352169	1.8626579254159608	1.9114819962642984	1.8381051301731843	1.8890795068805244	2.007351149641281	1.0103364873963698	0.9932491314421388	0.9399759298136908	0.906359117778816	0.7019334811717809	1.4586957198550805	1.4863134075142936	1.4897198794769306	1.4779339275105356	1.372601428809849	1.34435265800182	1.3634921109566474
Happy346	1	5.184846114177279	5.307815910743448	5.450706688671149	5.8275297687474765	5.965564460922331	4.7027384462420025	4.418148646655795	4.828633856085912	4.5706572273678105	4.284234735370282	4.280505342074012	4.622047315549766	4.235889792137953	4.0701248915437915	3.741494027358672	6.002803163067408	4.94827489512054	4.954367261312883	5.1918761915403335	4.9543793338596815	8.908816478116826	9.21989437098052	8.72507772068529	7.943657068374062	7.653480635755728	8.007150484206214	7.9103703385903845	8.308130348083942	9.592948813548716	10.746628112191754	14.157333875979221	12.837891654831646	12.285841927264922	11.847545522717766	11.914302442769962	11.63380688575053	5.923175086386348	5.997885592586938	6.4796187660874764	7.016221443454043	8.546744936800076	4.755329913907327	5.0701762501969645	5.196441848612811	5.380180246283553	5.496073389724417	5.45808768321706	4.6727696204833755
Happy347	1	8.586661082960518	8.28212529397425	8.347368452614242	8.278359569494674	8.210756803785031	8.539611267774317	7.868987242885032	7.142258232993735	7.321778404446835	7.046647454159879	6.874465866024188	6.905197441570282	6.615990010764391	7.4333755398968036	7.728856203836801	8.372976313598217	8.813432257756102	9.013840504890657	9.001946822557132	8.910645851898485	9.918648458662924	10.487316606763336	11.155871379146717	10.547898259431154	8.672774983053406	6.442745917671004	6.4588884673882685	6.253365461969862	5.855622897573732	6.286840454690549	6.939517385403959	7.243256294104811	7.1796385068723225	5.050161238456247	4.180154582029074	3.783806626010308	3.5153354168930337	3.2179004796323136	2.8319360836483103	2.82499240129844	2.799381792619261	8.156006296340323	8.1927909905461	8.217402318252415	8.139419358879397	8.145709357782199	8.067045939194237	7.136109363759633
Happy348	1	8.955670961640784	8.883003087247317	8.773291352261753	8.284058804823388	7.817477051122394	7.5538192891672695	7.087141245815358	6.589691934382982	6.375427154337518	5.982827131475299	5.675775116323195	5.387949477565493	5.590267943932408	4.9105638980329935	4.812932984336552	6.128265776819777	8.388202454030733	8.166748661657794	8.120832745541444	8.840019951031302	8.711006635709044	8.372110004272107	8.91851463312649	8.726726707627224	8.44987013077382	8.166257239055414	7.792100230824187	6.589354910220887	5.476717786652075	5.193517202801403	5.071602570948582	12.183517112542903	8.56726591199289	8.247036118693552	7.99008831399095	6.894888364620958	6.825757007930123	6.881205544143628	7.493024040635415	10.562147676232954	10.461108063224797	8.816899310375499	8.715851342846559	8.630456798816192	8.09756241379737	7.549558608019869	7.241763564171909	6.704742773760496
Happy349	1	13.386421618970429	13.10293638444358	13.122739360936006	12.101980326292052	11.124055578200336	9.175843131096174	8.602999250977065	8.129226755246954	7.64233291828956	7.8393683589875005	8.044536331082268	8.011775509103918	7.998997475047983	7.7752004451504915	7.389719696653803	7.196089511833148	6.738406144415622	6.183295540912418	6.117419501144218	6.073175093359108	5.0470447599905315	4.244465923316825	3.5510015710067995	2.7218852609631896	2.092247453803384	2.6719223974816773	5.0934699565280495	4.437752678555889	4.4620516368484	4.366722920500732	4.226904505568179	4.192969890403783	4.617362637872997	0.22501702960106354	1.5657757390621316	4.389126601906529	4.194844231275971	2.5233811437128844	2.083852425693561	2.4867060392989044	2.6928245970952185	13.149449800213704	12.949835618702998	12.981994244974056	11.819381257725725	10.25876189781385	8.82231314650451	8.259501944227884
Happy350	1	1.6889674097085459	1.767427975660032	1.838857971973328	2.009414164486996	2.1915842840992106	2.3725606369365004	2.231031213747287	2.174656920021685	2.1483061077830308	2.2624308155380852	2.778845819234488	2.8855183204712644	2.81397345596174	2.438319682053454	1.947633340103737	1.862964170689723	1.9588519203861217	2.360993769656468	2.5144379668644867	2.553138126402392	2.522558141250657	2.480448866642229	1.176662176538352	1.099221816066124	0.8776214594626508	0.716343025009713	0.7542844798743003	1.1427557814997304	1.3340786040385295	1.9335312325900635	2.354308633197129	2.678610232251167	2.4857586154790763	2.4000317968988667	2.5329532961153616	2.6555747322775485	2.870852751616205	3.3633147809485537	3.2417073117700648	6.645751189055476	7.586151993552483	1.7358898282814703	1.9559271405171763	2.1175827230968745	2.2124397834845517	2.3747460661353443	2.3964940610509555	2.2457634403026816
Happy351	1	6.824142669455101	6.893027907416679	7.043071427958544	7.289267035531981	6.980576946251095	5.625985976468916	5.300833883547321	5.38422356941913	5.171240898378172	5.0117016986266085	5.213975270418877	5.761953240446707	5.543243419100503	5.35935849450241	4.670728545907847	7.2595391979688175	5.475687480391277	5.321192183392072	5.514579770243121	5.2445464244624125	10.756571263406505	10.882769883104086	10.53050128427942	9.760673520564207	9.26420893064402	9.325075160314231	9.241607908849847	9.765852635489304	10.974370676010391	13.856051252378789	17.414887994704113	15.685532729805319	15.190453691135573	14.617949560652544	14.7041736311607	14.206315000560744	7.78913253448163	7.902836671513735	8.636853321736181	9.65338722648114	11.372654694698255	5.976771632288202	6.345406509894893	6.435892294505298	6.500396265121361	6.474792616446428	6.219621677899824	5.284171899021365
Happy352	1	0.8695464314262148	0.8428037956545243	0.905475435675722	0.9022000768507286	0.8889782055105114	0.9194998614363714	0.9488255193156028	0.9741457948718576	0.9709639414118736	0.9525348499691356	0.9265947966063948	0.9337924948189332	0.9507701760595992	1.0348383443460605	1.156030944853749	1.2706397029246828	1.3078738062481927	1.2618031173790492	1.1635774942936463	1.0702763691713728	0.9936106490517932	0.9803411497788072	0.9855212258227818	0.9660133184956974	0.9553885332538016	1.1443401901322097	1.2262238251694166	1.3856492992487992	1.4908141964292978	1.8683930277915564	2.1870319440378867	2.4410185312688504	2.3665553824408097	2.3310313684047963	2.4342190987493426	2.4969400357631697	2.7060795966889297	2.7677440811946656	2.8292994222791226	3.62267705275548	3.752100900892589	0.8917424137924966	0.8742217807448679	0.8856639846122948	0.8784662560396272	0.9014603452805581	0.932889587911	0.9375563759189309
Happy353	1	6.972075328806706	6.855049633232622	7.08065378320614	7.097676053584733	7.0407056837789606	7.338041976978781	6.720342343773602	6.187049811896057	6.4406840268092145	6.180542463781303	6.114156626275044	6.178344414426914	5.98418289683117	6.771607972853737	6.931232003663127	7.501880003124063	7.8640370872949825	7.916803065757822	7.880133858029372	7.61035628517354	8.457454703450358	9.021715725178284	9.665089695020333	8.97076987905949	7.135633293511379	5.5127165459083916	5.494296762337232	5.279371831489001	4.907081579655687	5.297997524808436	5.880527568428643	6.162165611200372	6.132566542226816	5.331961094324762	4.677041864387191	4.1232364518718345	3.7035466960510943	3.542480750762937	3.4752476822360134	3.539844893224381	3.550959358918069	6.681362996958206	6.92229476627175	7.123848926211577	7.097652505596612	7.082541756104429	6.9924879990610735	6.1803699807887815
Happy354	1	10.681474033059569	10.469249069583373	10.379313818156207	9.550474513226447	8.599183610385081	8.046457477725943	7.262246860116448	6.7362975967520535	6.368692092059589	6.620121306156647	6.970227791872082	6.960046179741754	7.063407096593031	6.7331298555267285	6.379857994097036	6.292681253666128	5.6990376473110045	5.1624094536060285	5.276652933381333	5.369269460879218	4.2372921930141745	3.4799356777503383	2.7534773400921564	1.7375708190243155	0.8642967992566286	1.0952944889242	3.6500138292492967	3.2330675085889147	3.280831026089876	3.082299488334596	2.857522809857517	2.6757745250718403	2.9597675273127644	0.7377455859644461	1.306635866744581	6.7845167166039175	6.110671698469613	5.178643259096437	5.005762007657345	5.224692411554663	5.364821438777227	10.4379246560164	10.221629886846642	10.091803544304916	9.068486598049097	8.149139426560978	7.590648441524356	6.8525074629996565
Happy355	1	2.9612866448748503	2.9383614388677506	2.8819864941172386	2.3312482878706517	1.942925769384758	1.6762560887079694	1.496154695902544	1.5011231607463955	2.3902013480877136	3.2420923506562995	3.623909717316645	3.202014343110652	3.1263472177581857	2.6003812673775464	2.348358463051885	1.8951006415859653	1.386289581784696	1.3735190910800341	1.5373004049446557	1.5911146646890768	1.6155665272778947	1.7967127417114452	1.9272699864947265	2.5313866299410703	1.101787264178981	0.1489726686424326	2.460932058040069	3.821878368091684	3.723091300603892	5.19688815439682	4.841664684650492	3.4224901692392335	3.0247943599722884	0.3518991302432771	1.4447168538969282	2.8866044923392944	4.391984598351796	3.1528177989364288	3.184002060254103	3.1762873407645515	3.1930016592012302	2.801886583215362	2.78551102010557	2.723883651670868	2.6162628302493123	1.903435637824768	1.6454087843277114	1.6564572291183688
Happy356	1	0.7647776355267036	0.7298080011356326	0.6781441348136823	0.5672764042545505	0.4713371353636164	0.3916137086392504	0.32817589876022824	0.6142771037313339	1.1629781866692928	1.5078807107689636	1.9817981452428384	2.0800991170351257	2.386979775266433	1.7877345301645695	1.0809576433313963	0.8183509176733123	1.4540179922538603	1.6360618378690213	1.8996861389393491	2.164842358032746	1.7822769198404276	0.9031061144719594	0.93996513584974	5.6997963333412525	5.88520627984303	5.920396866096513	2.806301650126304	1.864522514987288	1.8277208791236168	1.6040289113091353	0.817750805556304	0.8123852895842895	0.7971075289774697	1.7230996224620616	1.5279891629496631	0.991751556986854	1.1610913209288165	1.0050493301518233	1.0261236849331652	0.9996856522475076	0.9810013880918614	0.6652382777634229	0.6490160645754438	0.6264131402809751	0.7183252672234444	0.4744894228481419	0.4686020260567863	0.8279150101810001
Happy357	1	4.944265615891023	4.9003793419423785	4.8840439193192555	4.794650644061871	4.619901331593557	4.2228058876025	3.867922074054413	3.605521867946052	3.4974460455594825	3.4120775121299785	3.356235859739473	3.399494488154515	3.580511059786056	3.191933161789819	3.1850970528461735	2.972322594484535	2.8593795942554285	3.036807345253454	2.594372172184796	2.8406631788831547	2.2605993652601524	1.995212320435766	1.5855420595787617	2.2717897988588	2.370116548153106	2.4055856306347456	2.383967704027768	1.0305849335244155	0.9953042197174152	0.9134849608145904	0.9254973844090008	0.9953965004721076	0.9363671666288391	1.0580877461029723	1.0678553766627	0.9264031567607499	0.8606428552791093	2.747322086919859	3.6583938597122536	3.895858754847203	4.034689169126204	4.737709081780756	4.691888311497861	4.675487449365003	4.59161024282799	4.41211906840909	4.054734303159241	3.670964028829199
Happy358	1	6.850788806988514	6.8205387125428	6.80281890860186	6.592449486922848	6.466898641178116	6.308985244046253	6.312761478874758	6.10280690982501	6.005017919222862	6.005205119609432	5.4441982186772035	4.639850441174122	4.8231340550719715	3.8915947962807818	3.376231367439505	4.084759627448008	5.760121077737572	5.556138509881823	5.566835385522258	5.929336046645863	5.699744149030643	5.706186371442594	6.097206455339787	5.395142138527538	5.001770843591272	4.810140020468326	6.45721622389599	8.23729513194156	8.42340541138545	8.401333968092118	8.410932357885661	8.43186362499489	4.341199056674192	4.026957503107534	3.7903064949745118	8.980259377979124	8.944048829892408	8.953189217658725	9.046052666091214	9.554591193313078	9.577928105111623	6.7970735312503825	6.7406006212411	6.709776160198098	6.351994989221313	6.270080247875409	6.10541053441314	6.277963045110865
Happy359	1	8.533776204984617	8.807973391967325	8.825249602147519	8.893805265192785	8.784570727871259	8.992287177975838	8.04876021791075	7.059450736927673	7.155870477564446	6.9706490893035	6.883282613487746	6.942853282698208	6.774305323342188	7.933851321993918	8.397961738045161	9.232768190938	9.439050232902213	9.997604900680605	10.225264979363324	10.02298995703547	11.10553027530391	11.637371521809225	12.294162834216339	11.751186195589948	10.498121813092355	7.09571087447564	7.132796989261626	6.757964868634246	6.2584277395391394	6.867076759552276	7.487335190960578	7.665208079948548	7.586411707738477	5.114596233787519	4.293341792257803	3.857410415703735	3.806620362260953	4.283628710168451	4.010946281846759	3.9926337011390483	3.960394517285324	7.927328333364675	8.712330055277736	8.551058223849887	8.44117383522097	8.499072448539946	8.3717762055527	7.389858336170933
Happy360	1	0.7979616320849905	0.7232769340634476	0.6686091852982265	0.6271280664110243	0.5594691035953738	0.5315096628668201	0.5153713056585978	0.5008028285198338	0.5826014028089961	0.6538262184384146	0.6812753267135504	0.7067428049613274	0.7964766832997147	0.82345622867206	0.8446813108978339	0.8690594608300183	0.7271532741456721	0.7671953408167551	0.8644217449000832	0.8215453899988665	0.5924398578590473	0.6981804326420196	0.822953561590005	1.2733086249636492	1.4662794668610761	1.5232374815739538	1.9385467156784355	1.8186763273812483	2.440743038307009	2.7150918425609216	2.9896666893113286	2.745544478754044	2.4471602084100565	1.8731595901653628	1.7251466839938965	0.8654595961993664	0.98119891135062	0.8446028239265307	0.683599793473195	0.6516737696276299	0.6253388271220554	0.8014203733344258	0.7321795076060661	0.686619604737402	0.6599042964702183	0.6041301628950951	0.5997403025512963	0.5817515976578698
Happy361	1	2.9115519639879603	3.190129262165032	3.370396579777434	3.5719719553574403	3.715114752991421	3.1595006661959237	2.2164984662438454	3.9066466436146654	3.098396522946829	2.562113517434524	0.9373809483956376	0.7642173521078426	1.7165630508053642	4.606369660177716	3.2590912019982228	1.206566762638018	0.99693737347316	0.9958384800674079	1.1451215117300255	1.435403795314478	1.7252802190511316	2.1536783049951884	2.732372665229664	2.9313236318231026	2.984007169840135	3.380768805889274	3.4020365174778617	3.558972880333887	3.7951967262236086	3.9014234461174713	3.854790611398455	3.9614508370609696	4.4222221175082845	4.644732558746343	5.377823437610968	6.01303105648014	6.325522044607697	8.310317206816814	8.568308849897827	5.4049912813989165	1.4505782912741227	2.733067237358666	2.878167855811385	2.950725443676362	2.8552780433101534	2.6635198526648183	1.5898259537778985	2.5750625051300617
Happy362	1	5.5006833402823405	5.743972677835001	5.726289046451031	5.742760053426053	5.762056602311679	5.362390000957371	4.524253074166662	6.8223767802054605	5.993531150795086	5.197643479625111	3.272024437804723	2.650962874057416	2.82312045821834	6.094732434135173	5.716368426867348	2.8822242776215665	2.9657477816510665	3.1405503982228833	4.022677955771883	5.55867830197011	5.922989946887017	5.217936764110409	5.869106176977426	6.209494452384359	5.265619748805862	5.307313927150388	5.259728473972868	5.388560898964188	5.774571530673479	5.750260901529238	5.44519657500081	5.5614581995086425	6.275803579709312	6.545684441433954	7.566773494429728	8.490358855923606	8.820213721993941	10.607408964347322	10.786670177922316	10.71627239630777	1.6607450951561493	5.072052230846848	5.065690097145229	4.857387947281696	4.492052593877991	4.1434363154536085	3.86965984262358	5.918468029740019
Happy363	1	1.7901000069963977	2.026146349220507	2.1213429413700604	2.4481820136248458	2.6252739158948115	2.2039891299981447	1.8673893064256764	1.1956692786953578	0.4706132637970654	0.4100496974083467	1.0201389808916297	1.2034376519480352	1.8662939127873277	2.812977332458245	2.427072886269235	1.882130302229673	1.5276608079042466	1.5595730367394918	1.830207990544489	2.0690142197821064	2.186100079259364	2.913841768400293	3.1633393017027664	3.284373359005276	3.2019639152495154	2.276257467216736	1.8520109497948603	1.7283844222229998	1.4555982113401182	1.553513077951377	1.665125981665387	1.7583086439474382	1.6435828262142147	1.8381131179620231	1.9213721327488569	2.176210047448889	2.446601098349341	4.382203904316032	4.620185076050657	3.065826171929875	1.8555138188548264	1.91349709112902	2.086873108151502	2.167759305251228	2.2785804962441394	2.3959406773365632	1.9134624401004745	1.5229684933254206
Happy364	1	0.2800608477343005	0.26951544428317004	0.2746966900251453	0.2510383773723308	0.24619679958088075	0.3030988973503757	0.19961843278284536	0.1686337311175014	0.20575429159453254	0.12268302010352305	0.2167709038176284	0.1853879517585924	0.215737645304582	0.1640407961774117	0.16143099625098184	0.15694804308807514	0.16605825751205275	0.2118730873839188	0.21493239566480632	0.2409030260398984	0.2308125758646939	0.2534696221609232	0.2533305275955773	0.2437089358107127	0.27437520469224075	0.2528429165065077	0.2438378330788308	0.4640344922293521	0.4573844808853481	0.4586973750422783	0.4637553007363132	0.2845326944367028	0.5904798616538989	0.6750239845184836	0.6786637763037976	0.7310093681089048	0.6703627143327321	0.2823107510621911	0.29202946754293085	0.2909631802063811	0.2896056218927501	0.2738048014808108	0.2598692254262909	0.2652623628827295	0.23468239651269196	0.2288407977189095	0.2776751636945586	0.1865172279911014
Happy365	1	5.0453240488939315	4.868785737953838	4.956299500576486	4.959956381815927	4.90983271061746	5.1742435086488445	4.839745209829322	4.683326126001003	4.820709526333485	4.433604926178419	4.308965368663821	4.4437799108571765	4.296503222400715	4.77678733285149	4.948607778273712	5.408803800119277	5.619796543940476	5.371348607811107	5.210982030987379	5.340585538153971	5.715570943467536	6.015425560668009	6.377189667606395	5.8251518448990085	4.674559956077037	4.472525062227967	4.4907785059994145	4.415861647766575	4.424361054967079	5.018619122905	5.6396081299042775	6.104061978298402	6.302534647401679	6.085961152074712	6.0182128744320424	3.633292836292768	3.3769815929672657	2.2462592577193847	1.8168310654718605	1.7394559846935762	1.7470322164488032	4.787685494569859	4.864281035077856	4.931743716931953	4.9303161125982715	4.928328150654612	4.889747998391049	4.5018617245579415
Happy366	1	3.022877375036141	2.9118838906340554	2.84443318866817	2.7617711002342027	2.7496072687952777	2.775669368715704	2.7514896471776558	2.6345694203551697	2.7138344800178844	2.988627722186396	3.124814308633166	3.178766969749312	3.2684092597077843	3.1926143146491586	2.7927390230367113	2.7986715020403268	2.8051933116725105	3.5416847513243592	3.3435463505001524	3.638498863598286	3.2357675549660017	3.0823021612772648	2.6499430045910697	2.491710390544287	2.534766933993865	3.1286813334711825	4.107496087245996	4.968167112722301	5.2120561507397065	5.565897386847622	5.696079720142742	5.7652823160294915	5.541760619166054	5.3961167632157165	5.379000975558489	5.3761229373356105	5.421026554174224	5.85887543558353	5.698992304139395	5.981023644284277	5.958127375332116	2.932262018223227	2.8091055940973204	2.7511005274848728	2.670991205827526	2.6343742321079637	2.603502751474384	2.610593251245286
Happy367	1	2.5265966028823232	2.7538621869409217	2.9267390492089045	3.1352072276091008	3.81198948810348	3.978505883345828	4.282278419608444	4.032113581177429	3.3960637554429005	2.7971356283220987	2.4536926131714347	2.088476378422315	1.7275664554859391	1.711547423935999	1.2709585165577362	1.400017994767146	1.8138765153819103	1.618951876868301	1.3439515979858276	1.9026159231572932	2.5848039601056203	3.7283951874517967	4.158067465005793	4.3797615264940175	4.84520912573107	5.476065227502864	5.789239814008533	6.0537066315539345	6.439229023809856	6.724837983827051	6.443279590504116	6.468164691454895	6.245869229826042	6.375671667199912	6.521659406104837	6.887470119597375	7.065426889459905	9.100439999599132	9.471981800635604	12.605837645886293	2.428183777269038	2.719796159731793	2.880419937918825	3.07979929482683	3.3718393649236478	3.8262190196407615	3.5164732980910296	3.4989717405196714
Happy368	1	7.729063799363535	8.876046097241737	8.720373711265099	8.548197130114596	8.147291973188912	8.040444259021143	7.070224511147933	6.221640293115108	6.4416649776669415	6.4896064578518855	6.5239945701267485	6.802708903464666	6.747652698746832	8.075906943662678	9.270596858504602	10.148049835531571	10.379770643017954	11.277654190751493	11.409143264014952	11.323585491739662	12.478666935588969	13.071016273986805	13.709078466164739	13.040104981112346	12.181110863816187	8.067997181478308	8.063586102355929	7.4793075591922475	6.8902096322359645	6.9711190663960485	6.8402506828713445	6.709138313332157	5.198272742076088	3.628177174466928	3.2612660735182946	3.0321361136940905	3.558444396894501	4.121054728757422	3.745335842207057	3.7258542422035545	3.755356979960132	6.990854113232981	8.774092759034174	8.000298741866585	7.394430581666813	7.3096499954490755	7.3858565760965025	6.536361361118907
Happy369	1	5.161198366580001	4.948889363198759	5.219937193810653	5.182912568247418	5.151745049288955	5.68010859083276	5.4784349217686445	5.223975309783369	5.405797664459717	5.0192217291296135	4.845523787324597	4.867236931016128	4.741525714515474	5.8450921869025985	6.045943154872007	6.909015805940999	7.145020479543582	6.593138272714678	6.173969499118901	6.1643804067965675	6.767990657392257	7.3090236651546645	7.744557092418231	6.982989783258088	5.383580519011969	4.5394336179686325	4.493056255900336	4.116283041345718	3.7852023120274594	3.9074964734797	3.7365424050624414	3.5284883217616216	3.230888129680952	2.5135082143931387	2.2702372275661755	2.0721404853341685	1.4250227254067391	2.8241885833610016	3.225241250913784	3.3356857126120434	3.4399731956381183	4.9506558286254645	5.066536848112602	5.342696552295113	5.376216971681036	5.379010190331801	5.340854084555311	5.025421982551354
Happy370	1	4.02631330347724	3.959680614320861	3.8385376486005383	2.929150825057593	2.5977045536000367	2.3047374861805694	2.1534937774152554	2.1923240659095544	2.8011015357634554	3.4635635473899264	4.084865934790867	3.5879472657740004	3.515852275799877	3.3799704466275173	3.3227275048867284	2.638409237159024	1.9312748076793147	1.8034727697294652	1.7598209344127147	1.768810450459865	1.753114103096168	1.9001586970215782	1.9244244700402973	2.433702223563653	0.9437393592403936	0.3242665529524345	3.1427710259130355	4.196228217130004	3.2136340238262777	4.4643382143007235	3.619965904493829	4.492119717956358	3.678690177383345	1.2153983008414777	0.4592804061258093	3.2648841680047385	4.7002878969053965	2.881623975658596	2.800708669408614	2.752912959243868	2.7552153252886264	3.911448390165962	3.824778877463178	3.6961151711299167	3.1822537656466405	2.5012678341709362	2.3055563306971054	2.2970011663171035
Happy371	1	1.3451602752658391	1.1944879035971732	0.8670840083692033	2.0700541574023994	2.6573905003315965	3.2346846471594035	3.4528985025087913	3.835228801430658	4.077071020314774	4.390739389788635	4.576461774431883	5.284735173575832	5.588726023225634	4.513285680163905	4.461536354103074	3.036485889257884	1.6670206070699627	1.5300690948493438	1.6502373094488116	1.6000464944939676	1.436624261714549	1.7765868512725778	2.0485297935278566	2.047290353348913	2.1063758673859905	2.120054880365545	1.892133250265684	1.9959634694806476	2.4655398176932013	2.5504491798341866	3.1828755781600533	3.2981761352458703	3.229005690668005	3.3165578652118017	3.5782739263466268	4.311983226892486	4.110854991156463	4.228219734704589	4.320065570921049	4.306373378933344	4.282419194227845	1.362672086611448	1.29933231923755	1.0401930665687409	1.458477123146382	1.9751229142713869	2.6417345700404264	3.1165743920804045
Happy372	1	12.337975282579992	12.050774227778946	12.030185241534756	11.005878578686858	9.951781920130694	8.890091869593869	7.997432753053269	7.4079047656582535	7.001512685232698	7.25699454826488	7.643591256096005	7.591772055928321	7.532774948498633	7.01207012586913	6.696594820519139	6.674187381234013	6.217289934997778	5.675785426082539	5.678257664043992	5.792160750412134	4.6093356529553375	3.856992514687264	3.267070997577433	2.465840782761476	1.6233194894168033	2.1973456160973948	4.629871664092153	4.333520072716201	4.3602559938257945	4.253586585268476	4.133538002991897	4.020857006989388	4.080165982164034	1.0486004020201862	1.5600850054591977	7.409421869973396	6.8926834449551055	4.814399464430716	3.85429619340124	4.166592879807046	4.345327249298919	12.044718607187882	11.82535637470422	11.826467513471307	10.543686025624424	9.269560188783023	8.370937261382892	7.580705775537168
Happy373	1	0.24186667035339685	0.3502736334778466	0.3046490499663469	0.4711163418429133	0.4671380377744416	0.4077847328867523	0.4813606312643549	0.370865397043038	0.5161773310451216	0.4310763729898179	0.10803986158462388	0.32437469422243004	0.2503068653373147	0.1925414124795317	0.10955713806632016	0.3046254817261301	0.3498145521765848	0.4416018588685157	0.5083084090808458	0.37897370728213386	0.36399134317563897	0.35138780927390256	0.435370339242524	0.5652226097143285	0.5381059931782198	0.2297654153040926	0.1975503064699769	0.03727600043007638	0.1706109144456579	0.25735361732502554	0.5056472872938268	0.6609598079310689	0.6882382576959533	0.6484531099231995	0.433546191188006	0.22722977272404	0.2837396120760655	0.1506583931091462	0.1422403019763343	0.7346579862627107	0.7415802459606867	0.25273603407091605	0.33463921316650685	0.2996695043643466	0.3846270818553452	0.3212650295213074	0.2236143937842613	0.2718352682162833
Happy374	1	7.769989460370012	7.732946894163475	7.634003731699388	7.107850975356635	6.895517313669504	6.682912511364878	6.544704912466884	6.223645598399821	6.094363908724895	5.8903797148678985	5.508005016042612	4.879968944277902	4.927059988199419	4.4289045752835685	3.8791901390730965	4.237416850085784	5.800372714912955	5.674250210256699	5.973589588516173	6.5587305461455365	6.2040057449718455	6.373104273932878	6.506667340773588	5.733065680866302	5.9459457713056825	5.827815361184896	5.74900457457838	5.88975644953288	5.894348386982673	5.958534943269769	6.060193792571376	6.161594111010027	6.2623893746904455	6.406298850581881	7.3701848990299395	7.066441341491735	6.746268155845227	6.601331837537937	6.6726498345799135	7.544620657335911	7.7872752525044335	7.758233594763245	7.693114977119649	7.601755825245262	7.01348204023967	6.80518286798737	6.592959894755657	6.491804203935599
Happy375	1	1.5943783415111523	1.5135867924894453	1.4531913322667016	1.2241507425142901	1.1183900532867763	1.0378496665928223	0.7884221451700317	0.6852710674364336	0.5758539782374943	0.4726376932210519	0.4065335316993916	0.4112117940495758	0.26815368154031205	0.5458539987697211	0.3465897894970393	0.2598737569473963	0.8526082120104685	1.0366600439111453	1.1367746241657346	1.407810709544931	1.4188661500858701	1.3612034804012496	1.590014551872022	1.3795801009648196	1.5638678067772829	1.6522402122464075	1.7002341629825881	1.8957115119823549	1.922587121183992	1.9081564871595416	1.888653800657216	1.8533727752064657	1.820640947011614	1.770675743451782	1.7304074332967851	1.670395207867215	1.6070391100489312	1.499344006771108	1.379262938243628	1.0820873995248137	1.080500332145785	1.5168286689753292	1.4742613284895347	1.4354680251203435	1.230385879770576	1.0916887893968574	0.9828394606465132	0.6872664454277517
Happy376	1	2.2836260628087337	2.3629267739649715	2.4116735322142566	2.722057563875156	2.8169999677175723	2.1360712692508037	1.9922620906647672	2.5083298095238797	2.1878042915888005	1.8604137157741727	1.6716821831221202	1.7126521998931818	1.2303486544690905	1.3248657763799705	1.3447510943706462	2.5196505172303354	2.3777672661526466	2.360652454957816	2.4537805584949504	2.4050729737539944	2.6341238737680186	2.8823572124295462	2.7207975805740032	2.174529758492904	2.123968968437909	2.726337570762302	2.827399359111909	3.1171628163176925	4.089400953279485	5.0929086511165265	7.885832695964195	7.547081361123661	7.265618438890965	7.199644705412765	7.087471795364796	6.996247308512688	3.0044531100996603	3.13768402476923	3.387677604268867	3.5674280685199724	4.583757356278039	2.125523761370335	2.2493003215863534	2.3254153734661602	2.523141948844512	2.6270759136098567	2.6957686836830805	2.2921317987381067
Happy377	1	2.256083623004419	2.237868823650893	1.7634188759837637	1.4815769932160163	2.215617664874065	2.6842524073522203	2.9970984796573634	3.051274342041636	3.517333257212204	3.6410752830532176	3.773566561791109	4.501217125540651	4.461163109826804	3.643301725445293	3.714828647554324	2.863092795450616	1.6376249712267656	2.683624206467564	3.2037181502897933	2.4348955414076	1.3114788765409442	1.7174630959045982	1.9003699839812895	2.2782920105889493	2.5516994376182853	2.6229700856988054	2.71318032056423	2.4678185624904034	2.1411306455859838	2.370490798966145	3.146883035466939	3.3592132626058	3.444084074474504	3.716520348251781	3.9635992225764265	4.20463781119173	3.9282077080985833	4.071929202825284	3.8303590789526267	3.825340163196203	3.812624464877168	2.305680436190113	2.3689821515705	2.101378500262296	0.764593905900356	1.163671750173944	1.943778428737449	2.601593103762906
Happy378	1	11.580040219709096	12.40876990931988	13.365593048331226	13.058351474368319	12.480413824392604	5.275800965386145	5.049538075170236	5.1723953174836845	5.681178627230168	6.426346477945797	6.5773218703509055	5.797289269250878	5.72063596750737	5.265017667793452	4.5234369677447495	2.891767710711484	2.045043839432912	1.8151084536415218	1.9406231087858739	3.608611390725404	5.940824056908567	7.110145169982491	7.547129486014854	1.8438271936063069	1.7055586386516983	2.116225875019233	8.358565889124586	4.107213582653388	2.352032431696889	1.8075395304595796	1.6001415299049333	1.2760955656642021	7.663835705288907	2.3326982430016816	2.7021310496535684	6.462873514906954	3.77894820235796	3.5475890653120232	3.6225659721974903	3.711257375595624	3.786951461903793	10.360486980271707	10.342396945340779	10.329175490163369	6.381764185294322	5.575411517232423	4.921781382375241	5.022727388215964
Happy379	1	2.6765013203111696	3.0803907472990124	3.233101352121951	3.406086995165228	3.5326214220749272	2.760177931820572	1.479108191587346	3.735919077769087	3.138033494205654	2.6268410555505293	0.7940630973598387	0.2706367792266864	1.6474880905131144	4.03230368640688	3.1378430863360984	1.0896396127297965	0.6290919694460657	0.5889216854717498	0.6383934690195329	0.8950276918996737	1.1828704720449783	1.9302360106087688	2.482583260983379	2.655175542296512	2.984585123244309	3.7822936136144665	3.9614989732634283	4.262723424625755	4.600019516077003	4.862401586478357	4.716035224188147	4.739437212026578	4.853565450005791	4.978686469343322	5.380563477959972	5.8637867249723366	6.109861656043439	8.288313300056272	8.600586685877667	6.952407403284839	1.2820034002968268	2.49925223234258	2.7231112077706383	2.791658457952593	2.6748904570835705	2.5093489526527053	0.9121050975031612	2.458135127797348
Happy380	1	4.876889454871285	4.826877088989816	4.822329290095813	4.764853775366162	4.599985522501767	4.170028212951252	3.782627648620987	3.519248862270416	3.396820512318149	3.3253833884731203	3.253355512310136	3.253286482451208	3.265966110257746	3.0926358646451657	3.0482340404811503	2.805159290372893	2.68269698432181	2.7600306582434158	2.385482713000945	2.763231590038901	2.145988499453224	1.9162139525190531	1.4737756969825024	2.1442891325930757	2.326236683558127	2.3682472436534483	2.3358301238508203	1.6134196749508374	1.547651989750759	1.4798116602952582	1.50101140469246	1.0569457167205507	1.4640861621034942	1.764883552155128	1.7605880600412318	1.4771271941868303	1.420281245871187	2.7827567638470208	3.9529897027997403	4.2078095626492855	4.3457394787161805	4.676605604684629	4.62618330243421	4.622868613964071	4.571561439858911	4.407806474762128	4.014571670210424	3.5697600581737583
Happy381	1	2.49301334238777	2.4715250428007107	1.9153328595191523	2.1397581546855347	2.7434318778792535	3.012213642691369	3.297547187962569	3.2665479607113324	3.794284928030105	3.8585880366164047	4.143915919920099	5.09244017896991	4.934627694928307	4.064605039568395	4.091370814481042	3.347572993654294	2.1971973611177225	2.9995682241220485	3.346482329927192	2.8384484953864417	1.9269670279785125	2.4030441526175776	2.7317830965922045	3.5029804824504684	3.8458215559787594	4.075926769210248	4.37411230591533	4.052399582846522	3.6265443435534976	4.165472173232282	4.64423693459674	4.618484205845519	4.705898136038657	4.898157560178578	5.972770984058537	4.877638614574246	4.372602042506575	4.476105802204051	4.058156754869303	4.056256786659475	4.046338214295029	2.5474767267709386	2.591910300171825	2.2228140101245684	1.2060317655935937	1.67642261149382	2.2979698150249703	2.927263478658815
Happy382	1	1.4292457493424375	1.4381337407353136	1.4364937366703117	1.4735122928404212	1.4777500808509652	1.3513790206991674	1.2661024768098799	1.1146743531953691	1.175965787723963	1.4241352169824897	1.6146846395138468	1.5216704844354472	1.8930717627224736	1.7587883650301936	1.6110284262751613	1.0896469064658745	0.9219045853773538	0.7795359482881281	0.7013133502175412	0.6009968546018989	0.7538214514129596	0.8308460559312042	0.7567209297694029	0.7173655454541268	0.7493657338709291	0.8801520815503957	0.8928944480374827	0.9253153238137092	0.9909744916392621	1.0149671114225507	1.3967559856514755	1.7470676066478363	1.8204766747679308	1.7083772284951224	1.7860840566585992	1.7929527316689202	1.965685537623565	1.9239922899077528	1.9067246199527923	1.8579755120552637	1.4014714023483734	1.3873126867366177	1.3939087010627151	1.3887618674532018	1.3803681648543462	1.2441279755355792	1.1045088784201371	1.0433273712953794
Happy383	1	5.838825602587223	5.753907725610565	5.725734845701997	5.606091130791009	5.276138961763149	4.756940645280221	4.104127385839573	3.8323592013225465	3.741840519583144	3.663138515011995	3.582630828136736	3.631013276375072	3.904753282752799	3.944055596387753	3.950729229880181	3.7072544561762375	3.6140244397858488	3.80629210608666	3.302580107008436	3.7907832412206286	3.1892147215008486	2.918848183097364	2.6311655548460533	3.3735275061422985	3.484993846353445	3.533112905555316	3.5176828737440067	2.102488011219722	2.0741936854504908	2.0432365104779504	2.082915877855245	1.1887016708631482	2.2205236701812643	2.437151029302628	2.4754485506051496	2.309294453233206	2.472863212678968	3.2647393023606104	4.138493869886072	4.350900337400252	4.4746118420286125	5.609238302070466	5.522129823047194	5.482740944477683	5.358783734491282	5.025756130746359	4.5219785229191185	3.8857053382857965
Happy384	1	6.730011027408838	6.713289129266464	6.701536622842486	6.550924856670402	6.469421118370756	6.358699546067209	6.451776158347774	6.1392400251432875	6.114805849640572	6.0023198239644495	5.430838448169443	4.605194159006293	4.811622238781571	4.025825197150394	3.37558872282982	4.16476952166909	5.656681580823705	5.429543374484996	5.489249349121698	5.8100038482291145	5.4767343840650895	5.480402509445528	5.759709037246657	5.2742786864421936	5.263524948700211	5.743513938741878	6.784026668331485	7.9264844989725916	8.139721400402387	8.183189337097085	8.264922994629536	4.075843135480461	3.8222921995200903	3.6206101056126	8.563132574783818	8.254506415396081	8.284678145883133	8.42024505122237	8.79889444936788	9.908083443502733	10.001224729598912	6.61301321544288	6.583902244382022	6.569818618760554	6.321164642099877	6.248080406864027	6.1495228450502175	6.399426333832105
Happy385	1	8.070178617282318	7.874719875580902	7.741420663136965	7.124551138530964	6.4601818770333805	6.1035777589199105	5.624682575589183	5.289559368424574	5.045738105668463	5.195065364881861	5.374979877242497	5.3101444972370295	5.328213608312331	5.334839048184307	5.248678932263644	5.190277375794691	4.81545721712361	4.480381595066198	4.437169348616097	4.378597966843286	3.5521548046702383	2.8718479994558326	2.399754736200338	1.8108355136258103	1.21942210596639	1.6457496320696825	2.8799836318274417	2.8262502763459314	2.8635359584744244	2.843261059347161	2.793530499790771	2.767983746643842	2.8358408137214783	1.2703271879357994	1.7119869276858604	10.808303290397754	9.140993221131692	4.763923190564604	2.5818372932717644	2.992028529398284	3.157031423902211	7.931960451415317	7.71514854500208	7.5376868266064125	6.882481951042186	6.2033719054882495	5.8567607782637365	5.4467161513970925
Happy386	1	0.4711207817123162	0.4919887387113254	0.5910280964848995	0.6159665166187415	0.6219684832974653	0.7298438036300974	0.592135197090069	0.6256587350653047	0.7066732990652144	0.6199900014256226	0.6691253612334918	0.6254298051835492	0.658838174958439	0.657590847643025	0.5884983047065724	0.6047456517752496	0.5228501587372816	0.4910118480356769	0.5102130024488449	0.6042861658677999	0.6622436478037352	0.7530854987736297	0.7346039119436866	0.5134177779929129	0.6911801097107984	0.8513200087240815	0.8355938620385088	1.0830389819016213	1.3376795400925297	1.171270358179815	0.6329964358121456	1.63584915350101	1.3645109891954756	4.172053769540495	5.0927062759030814	4.238427708821237	2.7755971262968813	1.1662523104897662	0.981347758232727	0.8419356082912052	0.7789294190218866	0.5003298920303433	0.5021520665254497	0.6591544544089248	0.73497473857496	0.719094359935825	0.8051148867934139	0.7099662746884889
Happy387	1	0.092447817014141	0.526481882904139	0.7344195945321115	2.9329071576015147	3.219573667600722	3.907474533110837	4.164985247026192	3.5176874620980643	4.180502353026344	4.400965566205434	4.381523759500756	4.820381422487987	5.051788287819979	3.875381032581344	3.685545389997836	2.5010106969470667	3.1460524439199005	1.7055462669851795	1.108373720911228	1.051404544355956	1.4068533589067036	1.7141893178877	2.322901832900648	2.5103416402134293	2.8383891730698214	3.0796459752725367	3.0335550976200163	3.6509629344202006	3.896289551677655	3.7108006162454377	3.985368189308256	3.2412623412393287	2.7113231897418317	2.948422505153181	5.577514265591549	4.381454812717041	4.763813327577899	4.8634607229045566	5.035069044009323	5.006217419061292	4.984677853599638	0.12199238922437596	0.8394341660008156	1.2524490225211322	1.2183953493661333	1.582807623102794	2.7844669385556435	3.612080521883254
Happy388	1	7.116946668125648	7.338653331552558	7.503961747536857	7.564871406337462	7.531769782986133	7.795436423855325	7.077589123095804	6.576281597699017	6.785314516404843	6.435346115510362	6.22393709714877	6.124817376396076	5.877328092573732	6.632532801101718	7.051210229502356	7.748310005354831	8.100781968573063	8.274097438080206	8.198083324594021	8.158330187257274	8.987917776677246	9.466775697193288	10.116799086634833	9.423021485085547	7.585275076122022	5.776233832543312	5.777292988709438	5.479963157893881	5.036414463989618	4.953140121688429	4.46743884070397	4.294449318588379	3.4908336637358603	3.471353970899313	3.1365503087272018	2.8240263679100206	2.7234256636759606	2.821101390139402	3.021313202550588	3.0135719734270485	3.072735880843433	6.930255876745484	7.384860719622179	7.478299226375658	7.466818399629084	7.494099115015304	7.3555724759005425	6.515922819182536
Happy389	1	2.489533462188505	2.4114541328554067	2.2958745262367537	1.792186982908344	1.6078696385796134	1.3808085095324043	1.2303772413588985	1.2193318060696952	1.9479751323240253	2.272843612979361	2.6385914222892795	2.281237229565567	2.3102519931535173	2.133430810002534	2.0087952240518847	1.7806440604916307	1.696839813443771	1.8065462153011889	2.1599827325983267	2.583226405740477	2.8182429049400715	2.9347734856263483	2.9618957409907063	3.6554089991435754	2.937525026057378	2.907949693366835	1.0235578617743204	2.338028985743856	2.309560904198412	2.368329178744601	2.342692748778108	2.395032191567212	2.0004530467654105	0.9233033060271024	0.6212952270721027	1.9295874019944217	2.998646857438255	2.575463213541671	2.6552559038070607	2.634328779523674	2.6446844773120106	2.430991235606871	2.3504543959779807	2.2461333975098	1.7928765836731952	1.4545463543985726	1.358724120508699	1.5355600300841672
Happy390	1	6.585175908299563	6.673982155063037	6.8551454331404695	7.147392702517187	7.040246248507901	5.8097803697757495	5.497305010000246	5.340296851882294	5.367559024257008	5.372400918425252	5.832680726595807	6.685558993280067	6.646813930667839	6.385757623728732	5.278726627909967	8.941491465959409	5.909063978173555	5.548437350846549	5.58181291423888	5.719284685128741	10.965943087148624	10.961474375275976	10.317038794549036	9.600144362831443	9.116994890236477	9.185673581510578	9.197001291857573	9.660349480273933	10.763355368471155	13.792091429636464	16.927894912930018	15.1565594843416	14.622884876848767	13.857100668241827	14.083501129778455	13.485283105038672	8.260324551648452	8.323693721690349	8.907946835842555	9.80280957494311	10.299972790215664	6.034318608362257	6.36323101175104	6.491378517939558	6.61445567881725	6.409440089459543	6.151432065930137	5.377291047340167
Happy391	1	11.584114446151776	11.425911150881493	11.30853398926336	10.866267457417408	10.230035007423757	8.403140713171133	6.603248984401421	5.99975997934579	5.722900108884937	5.267149653540184	5.225948920069532	5.403640803400984	6.275780583429867	7.878804257830898	8.036480090572653	7.473371941705827	7.441459598562366	7.474338372344585	7.188634901445619	7.331885149598239	6.618219028123576	6.265725551239016	5.708639894994563	6.8901982349551	7.076859582596517	7.150519372549871	7.144742109129339	7.776308054494772	7.726093922694813	7.714416808628916	7.715273260429479	6.597124573935144	6.196962838057179	6.941122702450805	6.980561181742004	6.286917047471183	14.530186722200314	10.508490824704976	11.029511382015817	11.13020536520734	11.186369535058873	11.425238136216034	11.263973963794653	11.08397864474057	10.625083575633989	9.918423971501273	8.114944463522201	6.1425804913003885
Happy392	1	2.7854752694023506	2.9906426527420336	3.219342535711464	3.485575593653022	3.652706604707354	3.3191220810835684	2.5804779929052013	5.266588772303613	4.597426581977926	3.971524019971014	1.8705605167492092	1.0695165283525359	0.9961241245039588	3.911056373108445	2.7604552061060907	0.9251844640689296	1.1540905107442938	1.4402282829947826	1.878284536468673	2.0579219988367434	2.300047889924425	2.283261030662493	2.729795075523421	2.987418523599584	2.8344263364746163	3.958742349029328	4.246380595477893	4.5311799311025664	5.004663840278683	5.2714187486974895	5.079776283674613	5.119759113724927	5.282362344681526	5.450762413663156	6.000792665985844	6.689262482157004	6.991376762359799	9.092517276996798	9.404438288452603	8.603745217886747	0.7906391066162928	2.6965134853731336	2.71193123726537	2.7262663278426342	2.599386567913391	2.3267423369698457	1.8386256048402672	4.307492157112428
Happy393	1	5.0069056359248965	4.922489856672845	4.939167773212022	4.842694164280203	4.6892171938141205	4.4458468808315965	3.8141012639172835	3.5129880135991765	3.3424199110199098	3.1807110120579023	3.0098283753417228	2.9889822548882474	2.9778841337588267	2.9700853171071984	2.9379259680718843	2.723688769688967	2.534622666104768	2.404023730741681	2.144000694589353	2.4522235442072557	1.8723351594698396	1.6513079376993651	1.091778329203846	1.769813258566188	2.0414293273100865	2.0660750473420677	2.0213988932268268	1.0934057382850946	1.0111150021948274	0.9026843489460225	0.8374753660344213	0.6316457418507201	0.6799708043684162	1.016829783358682	1.0736334952182478	0.8123481583714278	0.7878595945543279	2.368846890742949	4.350883277649373	4.7051775360821315	4.8335778706783605	4.867738780603593	4.784457957262221	4.8001175943275145	4.715752181357737	4.559417246633183	4.313572395942732	3.6379448299871915
Happy394	1	3.96062716825048	3.918336730080353	3.942558705463283	3.9077601365339034	3.8516078142118535	3.7322637150187385	3.4300899919149037	3.229789601947368	3.1460829964265784	3.0717298596022804	2.9795353622007883	2.9860543376347084	2.9903050936220272	2.546423836129829	2.507546303443092	2.2104919447686875	2.019964729893402	2.070678193286852	1.8920970119632217	2.072208412737838	1.6431386865105135	1.428666769606061	0.6327306537222737	1.210024524640806	1.510588647592885	1.5490180200914014	1.4795329489139741	0.7865641866710085	0.6527870224812964	0.4681331094392053	0.2578398185367263	0.431765535436519	0.7217619200272765	0.2732493224673457	0.2693307288934688	0.7829637395266813	0.92653650824589	2.6452182721980555	4.340232677035589	4.656930064011162	4.792046701102167	3.8274841874652283	3.7867121373404977	3.8106278659468096	3.783682729043804	3.731105040854061	3.612722494518135	3.2844457351984846
Happy395	1	6.5070384408077455	6.652626904880306	6.855262721315143	7.180122975288776	7.145368177353803	5.518722069613314	5.168440466087617	5.047258927909184	5.028926034049	5.045983539363041	5.332092988802354	6.038324282574849	5.727010853969731	5.351861956849075	4.582248727600256	8.088962407105122	5.469182612491462	5.247915955259997	5.353895467067118	5.244418124036606	10.518759101793268	10.692691765165991	10.035642868250584	9.110479359258884	8.57594622378355	8.983695269095232	9.013041868932387	9.595760352003463	11.134801590413103	16.98591367240896	17.941940840695377	16.111546156493407	15.299892603908967	14.571068417483115	14.975568014157385	14.343836862702222	9.121301860110233	9.128623846164153	9.727393844910422	10.65173062870611	12.120897803983695	5.940661777692593	6.304656007434866	6.462701207363355	6.591221605628267	6.433220718611838	6.050538437470382	5.123884815623638
Happy396	1	5.6708563360228466	5.622629903127287	5.535439113274778	3.3076511184721005	2.74830444507519	2.3417021656519585	2.238913019640066	2.2097356374308275	3.4708141821367047	4.1927761454562456	4.688636407502399	4.115488725935925	3.9092867434780567	3.4368898486695985	2.9846334447985265	2.155867300842892	1.5927379840232876	1.5811922764982118	1.583577682128165	1.6155101256071902	1.3255852353245965	1.2181360685044422	1.6997730897729442	3.724724080544259	2.3274494507348833	0.9821927608255806	4.208057697495049	1.3358821921027688	3.1986575300457094	3.565810010120911	3.4288071944811516	3.119310687903405	4.279255829833339	1.7423002983568725	1.5032167534066672	2.8933089172884463	3.8199710585648936	2.412328834625712	2.438757129714221	2.408999011098301	2.4063454446876364	5.255481389759392	5.171635343273008	5.0457316846431235	3.258791155594485	2.5809067192383157	2.255976812188327	2.161809914179053
Happy397	1	5.035230441400649	4.978389589582451	4.971961953052491	4.906202172739406	4.721696547804124	4.306088299877811	3.7683553245361088	3.5081875829466838	3.3921682760147296	3.3475672465380084	3.2159020424164493	3.2205087299196378	3.2955311892887718	2.987869616510908	3.0073290688091414	2.787254052958882	2.693582943639877	2.966007874526621	2.605638123233899	2.9192609598604533	2.3992772859049065	2.1650820808456652	1.7958225159418886	2.4794774051717154	2.6449072650163568	2.6683929362188445	2.647248229518364	1.4830306289727473	1.4742958929482104	1.3670210842854669	1.1451463563414552	0.5496089511960712	0.2706492352045727	0.28763882910725763	0.3804509429776212	0.2882924406598486	0.35925869067688554	3.3400877830855595	4.2203831548091655	4.467706826611117	4.607136617548759	4.8320657344146385	4.774386117157995	4.768205314711398	4.7012754836208535	4.5106314201281394	4.113610036068686	3.5496973378705863
Happy398	1	3.749953596795175	3.7206620272679767	3.734206398105244	3.689268149099773	3.6117692308120137	3.4265035557203345	3.1347669276008028	2.8922996747222918	2.7833199739335064	2.7155801741440397	2.4133504378402995	2.3232711986379937	2.3975758455212337	1.9545601220386013	1.9134506328988865	1.777496777113266	1.6494318335509586	1.7483059665241585	1.4748328940536184	1.8625830350120736	1.178819773928568	0.8972549938480796	0.6662231669899441	1.4787674879615669	1.9446735080896176	1.959496210528643	1.9102842808700558	1.752743018491333	1.703293507424722	1.5920567197436115	1.4445652158593538	1.2808425399584888	1.3344743608071012	1.2441165327061603	1.2967830690297044	1.6065266101309732	1.6084807832560142	2.080567149043606	3.4681182191243303	3.7492913109390216	3.8761433048144083	3.5988635244219744	3.568860874316462	3.5849365672073508	3.5497117228474933	3.4655250703514784	3.280992989297556	2.9628447368576403
Happy399	1	6.00120926632482	6.138838361941018	6.310065996741859	6.3738927639203	6.362247914192007	6.414069774499803	6.041196529364514	5.7460142830871765	5.977061655538738	5.7955462664282384	5.6157893214754	5.526818294002457	5.305743963872348	6.3784427443870255	6.677567722225961	7.324110117924276	7.501443252788029	7.178411409503084	6.814865624492514	6.972097521908599	7.674055307391779	8.133863256189155	8.588342716865823	7.796200893722791	6.364261099180037	4.33769881580446	4.243653233145739	3.6956353605391543	3.1821368640689096	3.0188726358694606	2.565946738144119	1.988291638954856	1.5826246956216057	2.1589295651033003	2.1048000603988264	1.8151430417409717	1.9001657676780612	2.7634192470329806	2.9739076186242004	3.0174208964452385	3.0963512366228993	5.78139174832316	6.180014611609365	6.343056159330732	6.398685909816207	6.434994662933017	6.089216101396662	5.6150164759187575
Happy400	1	11.023651897466369	10.815655745527103	10.70306717619714	9.963535610321694	9.000431659693271	8.203820628088158	7.4800080220431076	7.106498000310673	6.793344314358578	7.015456097047143	7.308124074507278	7.319547706708182	7.380263765445899	7.165422567068823	6.867814815152746	6.72210541032366	6.18899243417806	5.561844846945424	5.475388927885578	5.333750108647319	4.09560339526677	3.320605352949317	2.6587577353976304	1.8643562657401092	1.2268567460307842	1.5189794112413335	2.978621354221248	2.647411316370587	2.7036195123625553	2.6362041522624007	2.5740656810859184	2.5611936907477983	2.964047300184593	0.8502997177623858	1.2689135293425815	6.027991726337265	5.637203467534389	3.6801214361883567	4.452518748049719	5.095007800412978	5.342569687281915	10.80311216248379	10.61270942424783	10.474009193347346	9.603177240255388	8.567896718878815	7.842653173564421	7.161481211186193
Happy401	1	0.9413529384395868	0.8192578911412111	0.5162110105886347	2.1475905169336134	2.8257199917427016	3.4391899107194317	3.6655728420712985	3.8294283554171527	4.166785616759689	4.182165242954731	4.188006309647027	4.697404087310789	4.547870782169785	3.4835919927427987	3.41496900430335	2.160023522966533	1.1248830268490737	1.225600164443927	1.4692714686227737	1.3870744965851185	1.0866602964406256	1.397019599464859	1.64643438852689	1.7058071715927041	1.811313114300413	1.8313647727311613	1.6648534111418494	1.620419667234981	1.7934428753285876	1.9171904761036864	2.251821030981126	2.3438015288152614	2.3318257476496327	2.5035882825668114	2.9220945748295986	4.116639040952542	4.0435919153750755	4.192025704745041	4.357282724479919	4.349893389637535	4.333323867576296	0.9649403498137256	0.9113973767178896	0.6239050881255113	1.5377514961404757	2.0870157177435558	2.80331482979297	3.3176314881284026
Happy402	1	3.5575205076936074	3.3747174492946685	3.1771562380538234	2.9721638773761208	2.9235485608163825	2.8918707998777653	2.772028146326313	2.76280792564434	2.723463128427789	2.847314360225063	3.135776062329712	3.223832912022805	3.3705536437996977	3.366746687972768	3.230534896217144	3.4263200324808727	3.4377101719707044	3.670439208331808	3.538338747936577	3.6062684461750822	3.4218679553718565	3.2919774178453265	3.1722856294692234	3.3746794406141762	3.4078207840652786	4.195730452675131	5.181288148723059	6.0004815198575665	6.232746852488898	6.610945915062017	6.766182934114353	6.8396045041965285	6.645583374168372	6.535878051379192	6.5462358662938795	6.569227773229243	6.631512373394843	7.134248973728512	6.938091870470849	6.0225799779920886	5.993191228911543	3.369394987544993	3.1783863235802703	3.0654364836663057	2.898694532630309	2.869609487819253	2.8117096442361573	2.704304287384491
Happy403	1	4.98322830249821	5.056138029419587	5.233830408482639	5.476201816350844	5.560888469168074	4.0600778891919065	3.751404608377968	4.012621576143596	3.7797303816120715	3.5872756395299703	3.6102305507145696	3.950822175433693	3.462695390780732	3.3594463555193337	2.9958917542892305	5.106959668331966	3.9585576522736607	3.870143275688652	4.077224252397532	3.8493250576449767	7.676417384269707	8.145364339724809	7.615496086700277	6.7976030677278665	6.748035340657097	6.954726493542331	6.939213800728782	7.580794578187286	9.096143123841737	13.414873685605404	15.696943819603396	13.903297239911485	13.183930145525169	12.723721124318805	12.911248308243678	12.184246529120175	7.631969497342093	7.659422537219719	8.07396280455955	8.831460114979585	10.931511228196037	4.559347840741829	4.819626750721898	4.846898636800264	4.9014258904648536	4.939767524614063	4.741761996136677	3.9300803048353523
Happy404	1	7.934224784010613	7.859042844131723	7.779359102459838	4.604448287295231	4.006779229658745	3.5666840521374317	3.4084418874194253	3.3323733051609663	3.954418180622675	4.942405081319055	5.0979225055617485	4.203505210432613	4.147010151538781	3.722227221417228	3.4564809010144537	2.524276866964124	1.8014913174392304	1.5319128514068103	1.381734394948198	1.378451192647736	2.095178810468816	2.4826360882735483	1.9111287420264425	3.021096801573857	2.190085909774937	1.5071199019804598	5.518708451825957	1.636555267692387	2.3428512043175536	2.5351488766173422	2.335544876551892	1.8472049287071275	6.306232391304993	1.1436720420526856	0.6800094074812514	3.894243602043312	2.5409425470747853	0.9525014001048064	0.8160864253378698	0.7627464700731913	0.751474188495621	6.9926734842297975	6.874479597045673	6.752413624482572	4.468992394288751	3.7401723060985583	3.400938303843628	3.2688341492509005
Happy405	1	6.956713169161858	6.951607437249298	7.1613791509507525	7.192551575367731	7.155074276429964	7.377121949049128	6.76168464823499	6.210788137948453	6.323134446105462	6.091629508209193	5.945802254410159	5.821089260889062	5.6059155913429715	6.311940529921232	6.508930836934588	7.247458760085545	7.680329996268118	7.63383642693776	7.570635410735303	7.331574820165434	8.050335500158813	8.550025674803559	9.171765079654447	8.47161027076072	7.141499375530423	4.067605190572214	4.006245496305452	3.639266912703569	3.4299842200719466	3.5228248724416185	3.6975154271230406	3.666454651782336	3.461567383027476	3.161987205889285	3.038906094318349	2.7884118692837605	5.418684659720468	3.3348883389758446	3.159290810615857	3.22200690609317	3.265231794885784	6.685336070003487	7.001485185726191	7.171957132122156	7.150197745167737	7.162588509964699	6.923609691485683	6.1989096234559256
Happy406	1	6.2485523808098	6.193093893220412	6.106245908364105	3.6164004125469495	3.071285097501924	2.6808185005045666	2.5572868511548323	2.660851472856752	3.688662392879983	4.524282328842434	4.834414560294702	4.2061796215243294	4.030450556301125	3.4810105681879406	3.1784773221529736	2.2514113524745687	1.6168565506840362	1.4301948923779189	1.3400387426869058	1.2277897478128017	1.1030711266270097	0.9315905173924364	0.9575412304367428	2.967310349469133	1.8613750648857896	1.1070790339006829	4.77076517912253	1.3839087949397335	2.9920961628679192	3.2793707380282817	3.134639765808091	2.7575679975380156	4.577711876241316	1.5879352541086826	1.2167323225425517	2.8884630755097263	3.137818835537701	1.7804039597046997	1.7663398165606616	1.7423787085622031	1.7418311405038742	5.7935356096501724	5.689152149934647	5.551597708756581	3.638413745846793	2.8368242869134885	2.52777288493423	2.489200353363373
Happy407	1	11.480184757758794	13.14707189204717	13.306563965043722	13.47812218923348	13.072916405707547	4.719753147076799	4.437542954445804	4.416584704880198	5.2464047130308655	5.829604691236299	6.009468380851418	5.217306665773459	5.185224938147899	4.8760422991011465	4.214868401325083	2.7735152202092737	2.2513261281575936	1.9703782165533497	1.8873984912812367	3.4385697596716445	8.078462275040295	9.394478161085226	9.874784722297338	2.2210470910429136	2.6243505111874317	2.9477776230312327	6.002288357826072	2.6299787773701118	2.133466849098259	1.8565240293965009	1.3217169999248746	0.570525654925897	7.015586967121	0.6711382407168428	1.4382783985232368	4.761454266147124	2.4862722501634784	2.6732409103573973	2.863136296630023	2.9198529571706318	2.994020505585905	10.536460341292734	10.517915925720793	10.629286773544957	9.804717404271262	8.583762697810506	4.2756305402311625	4.3315541870556125
Happy408	1	13.208023304694205	12.915632673952244	12.965407538847051	11.945357842488864	10.975709903303413	8.93261890421253	8.42446570291134	7.921350686656398	7.391211560746074	7.660923459969876	7.888699752371638	7.8275977724099635	7.853227402850821	7.385189013557671	7.0027547120207485	6.8605211026237285	6.371382236915929	5.8907002038117495	5.9619224204276176	6.064264120591915	4.9612859519803205	4.14015967841097	3.644672499077248	2.7108226563391105	1.95228143380564	2.5676737103414653	4.8937023195543565	4.541173994343219	4.5634616907888494	4.478332493239606	4.389640405769359	4.297089007061277	4.277870242340045	1.401906576229845	0.9937915908455284	5.275586072692653	5.400692913366067	3.5496537502890777	3.552904134893478	3.900609084403879	4.1065421909719095	12.891579132798126	12.689848788496008	12.768106888005011	11.587462257345257	10.03613065639222	8.619373895632782	7.988798241049192
Happy409	1	11.022069237649912	12.714730962297663	12.815840764084374	12.634628779435054	13.17486149607651	4.587280205888893	4.038029800204897	3.9157886995656095	4.4051127952948566	5.025258873066581	4.977071461640258	4.440689890577351	4.520982423153159	4.2927637870965745	3.5152644804583075	2.243457545350405	2.317084321576868	1.8839925697752775	1.492477820980272	2.7852643336025875	6.990040716392131	7.342071016162052	7.926832187468853	2.922411654049648	2.1698312527227603	2.6431093538139403	7.1620809669949175	3.0181589508333184	1.859204167131387	1.4766674047106467	1.200641235072427	0.5800961127588138	5.946860563116763	0.7504311075582271	1.0658686744342345	5.067434856023467	3.5587348690375937	3.472612904789957	3.579821089512865	3.67444163349279	3.7825516928777434	10.557067786649943	10.568315986720576	10.543093243717488	6.3067192875524665	6.584400877413099	3.889492462964966	3.801716335463799
Happy410	1	2.4840490251337908	2.543206438112368	2.4648942699959933	2.3783217527294362	2.3710853783239605	2.3591647409750887	2.456138292992002	2.493258790958227	2.5215835342182618	2.6962864266691224	2.7818086655874423	2.727153949182426	2.7260851446289265	2.7257845524468967	2.708821210920448	2.9375441465703522	3.1029740488318254	3.4546980893473886	3.0102637883219288	2.94620165681019	2.6456371333585094	2.5502398595557203	2.356746586624753	2.0889105142846645	2.3471503920424803	2.9248111476924428	3.833675468450025	4.864573129264452	5.065520136157164	5.6435749644720055	5.84217122631244	5.9747504704467005	5.838306988998888	5.732768944990555	5.765542994951117	5.773651560376813	5.845853347800968	6.247032786743518	6.190408338316666	7.868805172738168	7.741346201081946	2.535296970593824	2.4917863527352924	2.4484092122320957	2.389359531988017	2.373212975794229	2.3971790648438014	2.4677282594929792
Happy411	1	4.7917657813019625	4.708560218903815	4.5706018142919485	3.2237558331334	2.773455265187657	2.406510955562754	2.2832107356709965	2.2909612132978148	2.928394508968285	3.429542788775661	3.5201175600192443	3.024756926788712	2.8965463623386687	2.625665997960835	2.9738041690523547	2.826670327968912	2.265090646006544	1.7705128534238328	1.4288342941839614	1.2726970894255378	1.192267354545331	1.1286467403587992	1.0368745140272226	0.9374840868605792	0.9004913004167024	1.5497726983394453	3.6102875417091695	0.06154514428004462	3.5444785215442565	3.9117045393745102	3.7916525896312847	4.089660760587955	3.992942023887143	0.6927010033470709	0.4609996289217378	3.3572591003068166	4.001258044496312	2.5034493932478465	2.4058579820763857	2.3513101716635685	2.3460838316237402	4.6496805449577945	4.556360616565557	4.394283757087247	3.3729360839362617	2.6304862361094514	2.3449601096282158	2.3554595259531106
Happy412	1	5.888426232248497	5.806560958159548	5.775824228444378	5.645346268973307	5.379630735735294	4.875451141839785	4.234110341430416	3.890053918175091	3.714335691695685	3.5004276900196434	3.4093239251879286	3.488664517892522	3.6895756545497513	3.497097493782452	3.4667216273993184	3.2503743383340256	3.1519543344673586	3.4091864628570283	3.1415050250417127	3.515918296338737	2.979365270715081	2.7327443823733693	2.3459395920177015	3.0927494749296427	3.2038442368543487	3.2407055943908687	3.2231715355444592	1.0290199619716158	0.9973194568384778	0.8883875402482471	0.7575939837128519	0.7649147754405459	0.6871257421317228	1.1954423738907365	1.2645745372294883	1.0731043568454313	1.0943164372627372	3.441374453921643	4.2493215717928114	4.469732941332836	4.598373270860368	5.666535507337255	5.579114579894902	5.539171037585609	5.425995241887374	5.156026585493495	4.671026280071724	3.970306936126308
Happy413	1	7.315439925058352	7.264965263575889	7.218276256809394	6.8608690979747715	6.675285938648613	6.448118789530376	6.296664119300907	5.943414534351816	5.726350149829452	5.545772449149375	5.031179653418366	4.406747337053629	4.580028878640616	4.1450912738385455	3.701700642533189	4.250786094047678	6.026455390609739	5.887332142063495	5.944856992463603	6.408519695899707	6.234038647470371	6.323717729346675	7.052096648711103	6.215474205312706	6.232420071048926	6.131198995810225	5.93254358946053	5.8165421053200745	5.67227955701242	5.6291539023888415	5.6502885159963645	5.698341132520776	5.747623537219328	8.63828708790838	8.413220195405113	7.020516935599704	6.868600116424104	6.874533976807416	7.200192886693058	10.143150305748083	10.231264845680958	7.241091197462827	7.18858457636025	7.139753064910586	6.676239130774253	6.513128262898357	6.294538596845782	6.234967519843085
Happy414	1	4.280856039429656	4.255065799554379	4.2239809972593765	4.09595822560514	3.948041632845379	3.8374215675061834	3.712673190522096	3.635494316380101	3.662270553366173	3.7797957610856017	3.899948406335732	4.020381866310137	4.164062648536338	4.350445045618252	4.3281862760850265	4.201900065018226	3.8668866335011614	3.5338220513058687	3.3116361116890447	3.0486761893395475	2.4273158208093424	1.9143452982975828	1.554656794899831	1.2648979859055582	1.0884348554321324	1.0493841556345629	0.8152044634038352	0.6105564588217066	0.6082919117839747	0.6654554685650446	0.685285050371667	0.8013968011674089	1.1068107607991928	0.6068342842792309	0.7228344164843894	1.371426945858953	1.7200865436603814	2.940590387490241	3.10336130760884	3.2098280043812912	3.24002910915108	4.201958496686757	4.157868487637317	4.122564086837564	3.994111655294709	3.843423128048357	3.743964846807959	3.639749601600717
Happy415	1	4.721268892332941	4.990921310743891	5.009049878795303	5.0519266963388905	5.0106925326360505	4.453593326744483	3.540431612482772	6.118851099198628	4.835226416401647	4.0599251847831725	2.3069173907481018	1.9869548117640001	2.213252665893416	4.5956977774558645	3.892007738710392	2.3596371374867986	2.487216729828282	2.5867785346834222	3.200506136357708	4.129240572627642	4.504786031509799	4.206316154035133	4.695815972452205	4.989909266017361	4.615874938922022	4.842307763407551	4.857064859971238	4.975708618673521	5.351948834640691	5.246719182260041	5.106257520698419	5.343000027397877	6.346784817130885	6.643352111315187	7.868791321706662	8.867633601347308	9.180473719649534	10.401212709064843	10.56431663246819	7.1322106196198085	1.523530120226111	4.3243158454700295	4.367027758385281	4.180169033843505	3.8121628996640338	3.4237040328936117	2.9434052230049867	5.0393346218699815
Happy416	1	6.462305025557972	6.3924692975998285	6.274541114536201	5.83984810668185	5.447604726648977	5.238549488230722	4.873705847976269	4.535415777597546	4.491897493579788	4.2572868940130055	3.96872595686142	3.7831427800404573	4.170817943100698	3.73879237638272	3.5883632802935748	4.6538490146795235	6.321977238740567	5.962575683751368	5.955448399457527	6.3973922272831425	6.226210300344355	5.928420131315906	6.3754679937495276	6.018702539799946	5.725623590597057	5.413396740582406	5.012430992008866	3.3783659162137	2.521687583610646	9.434937595428801	9.386723870961431	9.35366653201775	5.954828778391714	5.614131625428763	5.315763678724526	5.068182835119632	10.54017771345656	10.339795193733252	10.10045242034681	9.717285911974928	9.563242085387897	6.314600520747723	6.222321828247956	6.124345946543564	5.616057573784716	5.1883196349353335	4.941878279284556	4.570582595874789
Happy417	1	6.2443671474159474	6.376484523024668	6.583218402837751	6.6295437068351255	6.597584066821077	6.6453227564966895	6.0890908088771685	5.823900798583742	5.982833933385204	5.727096852448814	5.570264450894838	5.472742877923402	5.196699672125213	6.013431868307624	6.420418449002135	7.195307682482159	7.49643781207901	7.350132213489642	7.1758768810045925	7.040190376358135	7.827202763405823	8.32550564504565	8.890609027205258	8.163408489209981	6.4832281349572245	4.530355377509818	4.510545353591809	4.215033230946759	3.873609730331352	4.1018039732479865	4.085069879089159	3.9819147527726857	3.8050594513151066	3.2897554857504003	3.2006164100835863	2.9240563836746687	1.2573886253330304	3.1713649365985823	3.2590997385598763	3.2931314526768487	3.391324082122246	6.1202527695044076	6.48477326644616	6.671914365083435	6.671460640568236	6.663199292914612	6.3692098029521445	5.719174550066061
Happy418	1	1.5207328452210285	1.5407786225508877	1.5516281344645793	1.680358792550554	1.832358318355812	1.6758733190055757	1.6004257783614908	1.6304759687772152	1.6528955311951312	1.3771000176968178	1.4251955526664175	1.5871902726798404	1.5477026584189633	1.4179844256521486	1.291106994682775	1.6718805859385046	1.4872326928509607	1.3696457117994223	1.361010966192307	1.2697485870624017	1.307831948094616	1.3438438135078659	1.2992797695635878	1.1052297329060772	1.0843675098731986	1.3043162789276397	1.3529845556050524	1.5270003461228685	1.932400367298284	2.3714085984864717	5.014898079439751	4.9462732164351015	4.780938719718785	4.6205613683088265	4.631475711155071	4.561508275663316	3.0653844599881706	3.157676107089397	3.2261866825754764	3.237249822489153	2.908648643919648	1.4496699923146437	1.4817141051233087	1.5026353756071316	1.6414905073477577	1.6895651374541574	1.6732468629397337	1.4415319858660467
Happy419	1	0.3889439341073725	0.32662142360300844	0.4262266834996069	0.477643606068329	0.5395986107251823	0.6403893044942355	0.6486082221616916	0.6813360338140197	0.7011657393169128	0.7814022482547944	1.1926843255803703	1.1529274803519898	1.0262433038065233	0.7198841760995531	1.0626824649134397	1.4968585540280943	1.54502970677031	1.1165959058928792	0.9527468031784396	0.8638346478321332	0.8323430471144911	0.9168324523826508	1.1356451376705898	0.9149024369744646	0.9880405111765084	0.9276203595351258	1.0202886449616957	1.6824196880329791	1.9707046717341483	2.7039138791054147	3.2317437008647896	3.6290003931138015	3.52006937424896	3.459187055836735	3.6356697784470073	3.721108362077005	3.95747461872296	4.131655109075892	4.1806682084314986	9.526708342675775	9.920351866061731	0.386944311756203	0.41728846927464797	0.5684447919491449	0.6469679803161968	0.7660075940725357	0.7993477472651972	0.6868450947106093
Happy420	1	0.8424481808336394	0.8107636554123986	0.7742771285221207	0.2961541270683091	0.3564923105434566	0.2106511749915484	0.2634733707038559	0.31312836149425044	0.453182349474569	0.5390830839954897	0.5346830738689419	0.5555415305805791	0.6334405572522661	0.807629961244616	1.0810698763796556	1.1299511216015372	0.7287107263527309	0.5802811789204213	0.8118403954458061	1.1856822144987456	1.623718715502049	1.6780721908853868	1.6213496602972557	1.7093772519997392	1.2057655754135064	0.9497218006818258	0.3364876272633927	0.1782534442842506	0.14206932312300835	0.16654482660284586	0.17193246794831146	0.20657508670215266	0.04744912134087653	0.2582565249539363	0.4228399924117382	0.8449636577496352	0.7481385989087569	0.6193341519704871	0.7018090074693503	0.7433985191487296	0.7639563915321368	0.2554415573721701	0.25916819084306936	0.26261644197707984	0.26082879521963626	0.2346019966856107	0.18905933292600796	0.285641581728218
Happy421	1	1.6317270341132342	1.5985046447805935	1.6272364773817587	1.6173327185677184	1.674176448690852	1.7329790384200798	1.6199229589963475	1.6195418968755886	1.6419102999493629	1.7768322573914608	2.063487280393504	2.085576393164255	2.1109310506001857	1.944870236807583	1.7586925974350889	1.955145110624224	1.9374013999785324	1.9556309067954016	1.875496217978796	1.8832753368033082	1.6490491382359826	1.5079573613191524	1.2421733068498892	1.1205413929971164	0.9710574055394946	0.9880246645064598	1.6808816113311813	2.6746496151276933	2.982433701622704	3.659999182521819	4.090702614942393	4.336440778562432	4.175399824865805	4.067572426712851	4.169496629740413	4.247954306345624	4.413497858378906	4.768900623001851	4.699233999750914	7.341960338464912	7.630613932185511	1.6254563235792032	1.6290081702291592	1.6855996970200011	1.6760341247881827	1.7237248370241267	1.7038778159061978	1.5978573986598112
Happy422	1	2.793258977418944	2.7640773021538774	2.116206369723164	2.5555065841446303	3.1515735371327005	3.2008082284205503	3.4472156634327966	3.4317548374458435	3.970817747917173	3.9283913266096633	4.151450425328837	5.225203427334377	4.582909693109059	3.8770176708085415	3.9490108934216432	3.1915302678485067	2.3547366150230418	3.4289704445585567	3.87594785205392	3.2402805606537317	2.0492605575274894	2.590376532870791	2.8535300214123285	3.748976479353333	4.146133665162015	4.371005651037026	4.7582874842654785	4.2613725480646405	3.811727361086648	4.408935777886957	4.830672965037014	4.8023357552771975	4.874511631676073	5.066878795053671	6.4198512397708045	5.011666996230428	4.5859351302286955	4.712237116719619	4.631076913010738	4.629091147288707	4.611661827642901	2.8519562231967144	2.894161769624964	2.4535362158778597	1.358102427870156	1.7959346519975588	2.363609283086165	3.0440499877888727
Happy423	1	0.6673723564068076	0.6584640706469344	0.91798598059206	1.0984887373487666	1.6096445010672558	1.9915133952225248	1.9858904697915944	3.2438720996472497	1.9034805456186965	1.9786351591758609	1.922094039609385	1.8744149593266672	0.8404722336226612	0.6753262474783913	0.7150277712434148	0.2351722560599256	1.2031518924326254	2.3773834439016417	5.269693295096179	0.8641423476792439	0.9804293867406284	0.886837443331825	1.7340645358478584	2.761009479260089	3.1317963059628657	3.3655049067940785	3.8542943311000912	4.130359420615846	4.68892113402003	4.5343356556400725	4.829960285652657	4.824775468193552	4.565268426281723	3.8375643749571138	3.0436022812946186	2.6487705640979646	2.8543862847289487	2.8361789561957993	3.9078813914252164	3.893520798701152	3.8433844223255407	0.6089984176973009	0.5599993462657459	0.7465199544761495	0.8989308073304391	1.3565798489167664	1.6907479779650014	1.7802699777798945
Happy424	1	4.4003775011048525	4.375544189831873	4.274092872986502	2.6814614471919955	2.1919685711194936	1.8622700128011849	1.6402274726514825	1.6999890511432096	2.7225878976943685	3.565182774327319	3.7026005276920735	2.9447063118300285	2.5739638857641363	2.307183547231417	2.5403589473139467	2.2920342270313974	1.7694412625903333	1.6953692925205253	1.828815223915732	1.8524975675353783	1.803307953477164	2.0774640401668	2.1846584960677724	2.76786400020598	0.9941163158515646	0.12239524900339467	2.892241956099003	1.0442561409699325	3.989230361774605	4.450354080794909	4.338581205238944	4.469651951880492	3.944724977448892	0.22301823614964486	1.2265796804922635	3.3937192797606053	4.684711245665514	3.4990351493832232	3.4991712330640365	3.4995372627052137	3.5114871326634995	3.655579460915997	3.579391631687188	3.457676966037368	2.8742972443985604	2.0389212744960448	1.7866280219009414	1.8101873674282412
Happy425	1	2.105514217058393	2.0141782082159554	1.2653899212309654	2.146940180748519	2.8530488615411445	3.260210711610645	3.5029399262242427	3.74489599372166	3.8060852914454597	3.4334251613809377	3.4107748748084563	3.941528226072261	3.0724200291942125	2.4630723076611214	2.4768078088004972	1.947413466654504	1.2081622466727842	2.499780621009932	3.4743868280757844	2.369503385677905	1.5178762143766638	2.011360585293676	2.271932519849494	3.5059135636588934	3.999113374225906	4.2521383771292784	4.59966371083451	3.902860299932215	3.2950391403933628	4.060469052749782	4.624634759789001	4.602310861153017	4.684948213077339	5.203216551589492	7.970617529485682	5.845218595246848	5.265556455581809	5.365602576129191	4.57436365129191	4.5592508314125	4.5443988407798415	2.3001564271250934	2.3239843882872475	1.871013277336609	0.9986065141972048	1.6217407559914303	2.3457029480355214	3.0266682324243743
Happy426	1	15.886449819458575	15.412573796912376	15.377196981383966	14.240484173576856	13.120967446996813	11.325574633905795	11.009805577615692	10.7026834850758	10.484799154012913	10.73363186136314	11.185128930103991	11.303806561281743	11.408219726178432	11.11787540045932	10.932593603480294	10.601825771199584	9.45009826609465	8.036124767744079	7.309242035316792	6.709047998563016	4.776005080882327	3.8396289834713415	2.6900817398186025	1.8560236048410004	0.9364589817339704	2.6908556779262143	4.259015712069457	4.533274021410311	4.709005115107786	4.4114932312361885	4.048497038148158	3.7300883283363486	4.085648369859476	2.9555238615901223	5.046067877645491	17.635214310191714	16.883033479149002	11.919521941431384	10.007543326027973	10.010000761351627	10.022779076574505	15.66332361826744	15.300665096316743	15.248817347889302	13.920646223097426	12.270149952877402	11.196221305471209	10.799489094896138
Happy427	1	2.465407277714889	2.4230183635034157	2.424544060284996	2.3973875308351253	2.4350903911921153	2.4494250327867286	2.3959725653751027	2.3868550359186727	2.424477868339967	2.574625814151267	2.8484967952838445	2.8849348066841514	2.9272569315868413	2.7551173715531263	2.452740361744897	2.4924050554899813	2.490375938481379	2.5687506284380297	2.702238556502054	2.72400251541031	2.5968273416298	2.4751842448009294	1.8369509014090235	1.9476099647108331	1.951039020229666	1.7491053096853109	2.197373676925634	3.1415355865169023	3.5199770687592333	4.369648327996465	4.868979110338888	5.172592265759949	5.052003225547604	4.995604202255844	5.119571826589752	5.2003983791323325	5.367405434402956	5.7374427454070185	5.636189511221585	6.4054152316840165	6.716942468813218	2.4500994543968897	2.4237337936298453	2.464941133473576	2.43198475576811	2.4701648778220373	2.426607264145808	2.3641541263711305
Happy428	1	2.7932982281949608	2.8283189301655223	2.8538696246484734	2.8296261781680365	2.9012550561324906	2.8932870364711585	3.074161375127793	3.0036189388393533	2.981900158110536	2.9298851071124115	2.703208203725805	2.269151591884122	2.5018798766853165	1.5038374974455713	0.7683613154088575	1.0934997535396027	1.8486324211012075	1.7941409100576848	2.0034189678511813	2.331090789578663	2.2453252190079334	2.4042715107205077	2.5928787641210316	2.311021776720688	1.8464986490896804	1.1230927084631324	0.6504313935964285	1.0395654252175257	1.7720665249038483	4.147760032625944	4.046310370748186	3.917471002836865	3.7921462717687007	3.643477416089463	3.5208647773797344	3.422841616118094	3.3744027490218644	3.2583953690133685	3.1974781386890534	3.107220715178677	3.077435962094877	2.7919091837986643	2.8039838547216274	2.8047976755853266	2.687752431470629	2.802496890337658	2.8031220319638157	2.9940819367603777
Happy429	1	1.4178535816157245	1.4983635924521717	1.3879393497481085	1.3719621570961875	1.346371422341621	1.3041405985308694	1.4374345244983875	1.5367445590234368	1.6058998802522009	1.790304232363274	1.9447372575003268	1.8584519772235144	1.8756284876504663	1.8690501144945668	2.094194977643144	2.4237030252499383	2.6003479861952563	2.7533834462089244	2.2704170925685223	2.0938181111122285	2.0285312540426887	2.04999546775471	2.0398637404189315	1.8645720559111991	2.0260720528122733	2.896926945006411	4.195013120945421	5.215075265762564	5.400684894710329	5.933912043688445	6.047738050134604	6.125215226707122	5.806070545193761	5.560369471691472	5.523035833998269	5.5006191829211675	5.523021507872735	6.094196530525773	6.00487243032887	14.569839912608941	14.84811784141902	1.5394261864419905	1.5021347359804116	1.3639580883230502	1.365146994220625	1.3653565432165229	1.443846984331944	1.5728662186909923
Happy430	1	12.181494752930956	11.998663392761715	11.96078329882329	11.087016498483754	10.00280034097092	8.985096484076374	8.219986156995253	7.698572025680341	7.286456124655364	7.509449747020207	7.767059554421389	7.765752455156597	7.77290307530376	7.40468964732183	7.06797093714993	6.877945116673043	6.417405633856274	5.811691291073736	5.7435409787833525	5.7074504852598205	4.613984586377279	3.7931843410920685	3.1671501764687657	2.3855237750322216	1.7355211137164288	2.0225219986875267	3.443654445422906	2.8748993460063343	2.874459522632099	2.851790735442873	2.8162579037004085	2.8122449844054564	3.1264860028386168	0.4564129342383663	1.1077077371713857	6.143611034707433	6.019613693119784	3.2211935553607582	4.042806067878419	4.641229594423033	4.913769616896838	11.959869641480946	11.803745310977067	11.775228657122824	10.6614303200879	9.398424735716883	8.531271615696657	7.8071416824911
Happy431	1	7.3580794609102975	7.484526617695813	7.603141993128629	7.662521838798008	7.598938458493534	7.9528188294237685	7.354004553911762	6.7944745399476565	6.9383607359014	6.5943950831213245	6.370787603063254	6.488476835214009	6.2847103847966626	7.129610728379968	7.435883947580086	7.981227592481247	8.408596020086401	8.571476522413343	8.511279122669723	8.226621256612118	9.107049138632654	9.615567039507946	10.258778085503067	9.68904406846804	7.792250915467181	5.859926159395371	5.8579258177620215	5.585008322398024	5.141769011860013	5.355924882333036	5.841908668098989	6.648780269281371	4.3553775858597925	4.236959718111745	3.8134318367625535	3.3246868894007124	3.0730974575608534	3.089231189349573	3.1297466718798947	3.203744178189868	3.2260630488956736	7.00952296581248	7.442665328154637	7.514166322836043	7.526858294415875	7.539719361269327	7.3640873142797085	6.675533477334911
Happy432	1	8.090149518482734	8.095581851085775	8.192580927533585	8.194560791038194	8.140252646892261	8.310658903170728	7.674044765212824	7.20271857659205	7.360369452757142	7.089814400320709	6.858319851321827	6.964535575576308	6.71489047760777	7.401060762311473	7.704488149488329	8.335407599209914	8.752451202196394	9.085318854735851	9.06448962409134	8.84289598466992	9.75720842138775	10.295510226560793	10.917609922301262	10.259416989587574	8.27161436419317	6.273516742187245	6.310574017599291	6.0618853074653805	5.686429017809434	6.099019022702513	6.632177350349119	6.733572332889259	6.602237181247361	5.648823803009599	4.4330140231924835	4.275327947771887	3.8568237275769244	3.6303636606897283	3.191222360790245	3.2229162428320803	3.20431695540694	7.7248610339758255	8.036418951918389	8.118832978134478	8.095908331864276	8.088066119843301	7.8654929239445055	7.105736529135537
Happy433	1	2.9283765200462177	2.7877185251875622	2.64815749112004	2.4943075872196414	2.4468748331432746	2.4750969033789434	2.446240156627681	2.5282369651902177	2.5617321886979187	2.700201673951823	2.959570052158545	3.031278135858336	3.099066048083962	3.042284463592793	2.8400893467867507	2.979339662151844	3.0013877090809573	3.3102487913276737	3.1505969409579246	3.0981585658431587	2.866650793280194	2.738162289303107	2.510598061630314	2.754490487964325	2.9187672593324034	3.573148355901378	4.19443931472794	4.895291342573138	5.078129910144629	5.490737225723758	5.648580140898347	5.774957363496622	5.673218658493624	5.648035210237364	5.736672461739472	5.7859283863784805	5.88544516099047	6.397523076751564	6.265873580388135	6.646148073163662	6.704713615765398	2.8472713880798453	2.6507875173057336	2.5662403165350973	2.4521174436432487	2.4105689772859438	2.425103593548724	2.4067373396749456
Happy434	1	10.752073723758574	10.627066522980908	10.575527926049826	6.008562855180963	4.9404476541090006	4.19087148984634	4.101008201686237	3.968774025888485	4.915140177233999	5.5924039040836275	5.913251689846406	5.210891659313765	5.317454021196653	5.028693442913814	4.280437264939717	2.815465022510097	1.8547658110062757	1.5995430736452143	1.4987538466886845	2.335884276022084	3.788250419692496	4.397301492082848	4.208736767756871	4.119230551967816	5.082304474258434	3.874367606829656	5.588388404566516	2.7541824776767805	2.2122618391135145	2.118688776096552	1.623451653893098	1.046652921876445	7.6410532759093694	0.8320020746218576	0.8520881119996702	5.430494225053071	3.0003085187298737	1.916873314649916	1.839097206214368	1.8003301327782266	1.7979970674435433	9.198884521513898	9.054175538563394	8.898057213390135	5.383321293648321	4.383072672950723	3.9476453592371885	3.9419381403469567
Happy435	1	10.85472339226328	12.923254769245991	13.058748782317366	12.445134349648507	11.538198361549707	4.456021055158177	4.162718094735475	4.163835222403766	4.931688581180087	5.668070055901412	5.982445880874548	5.400213575949771	5.370748053428818	4.981327411382645	4.1798045546112075	2.63046133003661	2.152780538694997	1.8841723039323104	1.730100137556832	2.9953628760232918	7.033230648405152	8.419627594206535	8.925494483063153	3.9561769061930834	5.476319317730716	6.335378131467282	6.337664416546731	3.049945164653093	2.465495123928372	2.2318575655188013	1.7157172934385954	0.5129596478305651	6.969835653950918	0.9576270205938676	1.3480967003398279	5.767312133737277	3.110415958843641	2.506503214614855	2.519680508408371	2.554088593883165	2.6290136805831748	9.842664457991713	10.077340845424006	12.153900088614025	10.967836125436763	8.342862053926249	4.065168082995156	4.046380260556052
Happy436	1	2.9289968455325583	2.8518640432308264	2.798224801641919	2.6921623628545897	2.7096141783950456	2.6558907927147546	2.5214892381272622	2.4371516023933486	2.4530872043746057	2.6032642340539267	2.897162367872024	3.0488089887798977	3.1740837044994485	3.0626421519774962	2.704585986733666	2.5192782582501887	2.475435515419096	2.8381311431171166	3.1610252287347844	3.181254553095215	3.016285946158324	2.919920004871277	2.1055254727673742	2.224043223596683	2.261318448053826	3.5683456351178906	4.139271141596976	4.645019782407539	4.731329959576243	4.9863301011749135	5.028201433564849	5.146952290183315	4.889893622567677	4.798836329873701	4.924407864175011	5.0973972035181365	5.152709120534674	6.186900238306499	5.934009262423088	3.5179848990171703	3.6271432807716586	2.798540542517096	2.703323339401937	2.625270953565188	2.538162062707916	2.537577264739694	2.4250931520579977	2.3621585632665747
Happy437	1	13.134572073546856	14.95920064269361	15.038014558900885	16.025585592829305	17.025890190729765	6.018313735808205	5.80864365663112	5.815573892288689	6.348619515974881	6.834342632317052	6.541571000030383	5.773169102315442	5.850970741473103	5.5057999962821675	4.592107788055703	2.7354377051358654	2.1084693664899485	1.7868158980389828	1.9886603466456396	4.069280947943391	8.765063041119046	10.097395832288912	11.873413574219672	1.8896942648172537	2.2456982447714564	2.903632923606655	9.048373293868346	4.642527692527326	3.106537493875439	2.4310496790648743	2.2172546867391687	2.2726870256310807	7.513898119197509	1.8470036977658173	2.643648761266187	6.5887304413531735	5.183576911028177	5.489827907858229	5.6199798896906685	5.700550767970314	5.8159087782836405	12.619405159452391	12.662646761620689	12.69214749759808	11.402679655966654	12.243481605176976	5.6384037702076055	5.965585941311296
Happy438	1	4.8808017676481485	4.721888298958803	4.8273549855418985	4.8283801916348414	4.772547537630566	4.944773912729472	4.557757733625327	4.1604163274956285	4.353231576043143	4.182587163941546	4.130401931948272	4.2745619496467455	4.186092435258206	4.823465273481566	4.991318762363066	5.4121850727091285	5.448174744488518	5.078387758545552	4.891290795644204	5.081625358524236	5.364135166856786	5.6313984502692715	5.95016006807671	5.4891268235358	4.1741698851781335	3.528457322152683	3.532894296807957	3.2253392026820893	2.8817166096874507	2.7661847763251437	2.246825073223961	2.006833948371875	1.7787361261967691	1.5375146055574187	1.6267654485259526	1.6724194300715751	1.6824283171554488	0.6876035400686146	1.0284915857354082	1.1844071352842798	1.307988098486459	4.710610225739267	4.737126978831987	4.797247000400086	4.7889945911929415	4.791201455054535	4.663122907936764	4.251301567186866
Happy439	1	1.1440594634900414	1.0558520081003775	0.7006239923601008	2.1550882686925235	2.865280151629465	3.43378794956148	3.688363257275165	3.987581965317286	4.41191470410679	4.598044430160638	4.78937294650703	5.48683128327396	5.768694108959219	4.6276915508085965	4.556605961906186	3.115683556618468	1.6547845746932288	1.7604480668553115	1.9744079153067309	1.865476618462604	1.5933591601041812	1.9109765402150256	2.178432461652532	2.3917547767395484	2.579656114022264	2.6897431829705667	2.6831573915644933	2.5872409106665497	2.58139858770983	2.9159049045182277	3.3992585853082486	3.4258241023227978	3.413513132459957	3.450044418417768	3.7354839650645424	4.553806846379347	4.312714651563793	4.3684813254695065	4.349271165701319	4.337405301511547	4.3175005725632385	1.180119099732977	1.1778810061806777	0.8973448769490003	1.4515265829636583	2.075265132452651	2.804100101091069	3.3361237566287056
Happy440	1	4.6098828773318985	4.515318779665439	4.520005513268534	4.418284345894207	4.2363519727363474	4.091718164022891	3.442756498082119	2.7550420009412004	2.505618167064017	2.488959214963653	1.9657388598028875	1.7196947357431975	1.195042664288943	1.4873735300830508	1.4092826624214732	1.3022905664551236	1.3136722656626847	1.1090851499264989	0.9867365566457121	1.7304323229230762	0.8301986723118404	0.6588902644897248	0.7770909979056566	1.3900504543477463	1.8646943583457651	1.8664864904634528	1.806018840985704	1.9853417072922668	2.0658438083671817	2.061134275598862	2.077558018763999	1.8874963205421609	2.0158086106374435	1.994625175346846	1.998119513320056	2.179174545826175	2.256468709470807	1.1836421295304174	3.6649817897635466	4.0612477591423515	4.15813919703111	4.533388770436416	4.431059497428757	4.433340734029688	4.32719585683283	4.1343291276922205	3.919798778769495	3.0524087643985047
Happy441	1	2.2691152590246184	2.1112892660471667	2.089625091289093	1.249700839804865	1.003562590706519	0.9605232325747932	0.6047222040415096	0.38746367678025856	0.16500714388433438	0.3852448785712856	1.207533844200892	1.089265594702698	1.3272574127399	1.4660165603487707	1.659351843855564	1.4164232210577736	0.6875967363692342	0.2350641436595816	0.7129045578618008	1.2954987418839383	1.7823836724236028	2.0212418045512344	2.0280786102210104	1.9077258974581448	1.1975241715146658	0.9401122324188402	0.39449454590391	0.7723583096250236	0.7395958013663213	0.80143824077761	0.8745392237227774	0.8587900420227197	0.7341973633423357	0.9647079491069632	1.314032936496747	1.9637320443157649	1.0152675267399065	0.8117226928617558	0.9323065385644964	1.0363034616142626	1.0771297302883451	1.9374137195449057	1.8934652850390699	1.8454296660847955	1.1445164415319782	0.9449635056776584	0.6676101076106344	0.15171050556586674
[truncated: 1,787 more rows]
[truncated: 1,264 more columns]
