# Supplementary material for: Real-time emotion detection by quantitative facial motion analysis
Source: PLoS One. 2023 Mar 10;18(3):e0282730. doi: 10.1371/journal.pone.0282730 (PMC10004542; doi:10.1371/journal.pone.0282730)
Supplement: S1 File — Folder with code files necessary to calculate pixel displacement from participant videos. The output from these codes generates the files in S1 Dataset along with heatmaps displaying facial motion. (ZIP) [file pone.0282730.s006.zip]

Archive with 2 entries (2 files):
- DISC_main.py
- pydic_test_3.0.py
