# Supplementary material for: Real-time emotion detection by quantitative facial motion analysis
Source: PLoS One. 2023 Mar 10;18(3):e0282730. doi: 10.1371/journal.pone.0282730 (PMC10004542; doi:10.1371/journal.pone.0282730)
Supplement: S2 File — Folder with the codes for the machine learning classifiers used in our analysis. One file (‘MLP-SLR.ipynb’) contains the necessary code for the multi-layer perceptron (MLP) and sparse logistic regression (SLR) classifiers. The other file (‘CNN.ipynb’) contains the code for the 3-dimensional convolutional neural network (3D-CNN). Testing and training data can be found in S2 Dataset. (ZIP) [file pone.0282730.s007.zip]

Archive with 2 entries (2 files):
- CNN.ipynb
- MLP-SLR.ipynb
