# Supplementary material for: Real-time emotion detection by quantitative facial motion analysis
Source: PLoS One. 2023 Mar 10;18(3):e0282730. doi: 10.1371/journal.pone.0282730 (PMC10004542; doi:10.1371/journal.pone.0282730)
Supplement: S2 File — Folder with the codes for the machine learning classifiers used in our analysis. One file (‘MLP-SLR.ipynb’) contains the necessary code for the multi-layer perceptron (MLP) and sparse logistic regression (SLR) classifiers. The other file (‘CNN.ipynb’) contains the code for the 3-dimensional convolutional neural network (3D-CNN). Testing and training data can be found in S2 Dataset. (ZIP) [file pone.0282730.s007.zip › CNN.ipynb]

# %% [code]
from __future__ import print_function
import keras
from keras.datasets import mnist
from keras.models import Sequential
from keras.layers import Dense, Dropout, Flatten
from keras.layers import Conv2D, MaxPooling2D, AveragePooling2D, Conv3D, MaxPooling3D, AveragePooling3D
from keras import backend as K
import numpy as np
import pandas as pd


# %% [code]
# set up train and test data
dataset_train = pd.read_csv('..\summary.csv', index_col=0)
x_train = dataset_train.drop(['label'],axis=1)
x_train = x_train.iloc[:-8]
x_train = x_train.values # shape is 2228, 1312 >>> 2228, 32x41
x_train = x_train.reshape(-1,1)
max_train = x_train.max()
x_train = x_train.reshape(222, 10, 32, 41)
# y_train = dataset_train['label']

dataset_test = pd.read_csv(r'C:\Users\Fan\Desktop\DISC\Healthy\Scikit_Learn\test_summary_1.csv', index_col=0)
x_test = dataset_test.drop(['label'],axis=1)
x_test = x_test.values # shape is 817, 1312 >>> 817, 32x41
x_test = x_test.reshape(-1, 1)
max_test = x_test.max()
x_test = x_test.reshape(82, 10, 32, 41)
# y_test = dataset_test['label']

# %% [code]
y_train = np.append(np.ones(90), np.full(90, 2))
y_train = np.append(y_train, np.zeros(42))

y_test = np.append(np.ones(40), np.full(40, 2))
y_test = np.append(y_test, np.zeros(2))

# %% [code]
# find the max value for normalization
m = max(max_train, max_test)
m

# %% [code]
# # for checking if the data is right
# from matplotlib import pyplot as plt
# %matplotlib inline
# a = x_train[0][0]
# b = x_test[0][0]
# plt.matshow(a)
# plt.matshow(b)


# %% [code]
from keras.layers.normalization import BatchNormalization
from keras.layers import Activation
from keras.layers.advanced_activations import LeakyReLU
batch_size = 50
num_classes = 3
epochs = 24
fpi = 10 # frames per image

# input image dimensions
img_rows, img_cols = 32, 41
 

if K.image_data_format() == 'channels_first':
    x_train = x_train.reshape(x_train.shape[0], 1, fpi, img_rows, img_cols)
    x_test = x_test.reshape(x_test.shape[0], 1, fpi, img_rows, img_cols)
    input_shape = (1, fpi, img_rows, img_cols)
else:
    x_train = x_train.reshape(x_train.shape[0], fpi, img_rows, img_cols, 1)
    x_test = x_test.reshape(x_test.shape[0], fpi, img_rows, img_cols, 1)
    input_shape = (fpi, img_rows, img_cols, 1)
print(K.image_data_format())    


x_train = x_train.astype('float32')
x_test = x_test.astype('float32')
x_train /= m # change to max value among all data
x_test /= m # change to max value among all data
print('x_train shape:', x_train.shape)
print(x_train.shape[0], 'train samples')
print(x_test.shape[0], 'test samples')

# convert class vectors to binary class matrices
y_train = keras.utils.to_categorical(y_train, num_classes)
y_test = keras.utils.to_categorical(y_test, num_classes)

model = Sequential()
model.add(Conv3D(96, kernel_size=(5, 3, 3),
                 input_shape=input_shape)) # was 32
# model.add(BatchNormalization()) # to use it, set bias=False
# model.add(Activation('relu'))
model.add(LeakyReLU())
model.add(Conv3D(64, (5, 3, 3))) # was 64
# model.add(BatchNormalization())
# model.add(Activation('relu'))
model.add(LeakyReLU())
          
model.add(MaxPooling3D(pool_size=(2, 6, 6))) # change, was 2,2; also can be AveragePooling2D
model.add(Dropout(0.25)) # can be changed, was 0.25
model.add(Flatten())
model.add(Dense(128)) # activation='relu')) # can be changed, was 128
# model.add(BatchNormalization())
# model.add(Activation('relu'))
model.add(LeakyReLU())
model.add(Dropout(0.25)) # can be changed, was 0.5
model.add(Dense(num_classes)) # , activation='softmax'))
# model.add(BatchNormalization())
model.add(Activation('softmax'))

model.compile(loss=keras.losses.categorical_crossentropy,
              optimizer=keras.optimizers.Adadelta(),
              metrics=['accuracy'])

model.fit(x_train, y_train,
          batch_size=batch_size,
          epochs=epochs,
          verbose=1,
          validation_data=(x_test, y_test))
score = model.evaluate(x_test, y_test, verbose=0)
print('Test loss:', score[0])
print('Test accuracy:', score[1])

# %% [code]
# 2d...

# set up train and test data
dataset_train = pd.read_csv('..\summary.csv', index_col=0)
x_train = dataset_train.drop(['label'],axis=1)
# x_train = x_train.iloc[:-8]
x_train = x_train.values # shape is 2228, 1312 >>> 2228, 32x41
x_train = x_train.reshape(-1,1)
max_train = x_train.max()
x_train = x_train.reshape(2228, 32, 41)
y_train = dataset_train['label']

dataset_test = pd.read_csv(r'C:\Users\Fan\Desktop\DISC\Healthy\test\test_summary.csv', index_col=0)
x_test = dataset_test.drop(['label'],axis=1)
x_test = x_test.values # shape is 817, 1312 >>> 817, 32x41
x_test = x_test.reshape(-1, 1)
max_test = x_test.max()
x_test = x_test.reshape(817, 32, 41)
y_test = dataset_test['label']

# %% [code]
# x_train = np.moveaxis(x_train, 0, -1)
x_train.shape

# %% [code]
# x_test = np.moveaxis(x_test, 0, -1)
x_test.shape

# %% [code]
plt.matshow(x_test[: , : , 10])

# %% [code]
batch_size = 50
num_classes = 3
epochs = 35

# input image dimensions
img_rows, img_cols = 32, 41

K.set_image_data_format('channels_last') 
if K.image_data_format() == 'channels_first':
    x_train = x_train.reshape(x_train.shape[2], 1, img_rows, img_cols)
    x_test = x_test.reshape(x_test.shape[2], 1, img_rows, img_cols)
    input_shape = (1, img_rows, img_cols)
else:
    x_train = x_train.reshape(x_train.shape[2], img_rows, img_cols, 1)
    x_test = x_test.reshape(x_test.shape[2], img_rows, img_cols, 1)
    input_shape = (img_rows, img_cols, 1)
print(K.image_data_format())
    
x_train = x_train.astype('float32')
x_test = x_test.astype('float32')
x_train /= m # change to max value among all data
x_test /= m # change to max value among all data
print('x_train shape:', x_train.shape)
print(x_train.shape[0], 'train samples')
print(x_test.shape[0], 'test samples')

# convert class vectors to binary class matrices
y_train = keras.utils.to_categorical(y_train, num_classes)
y_test = keras.utils.to_categorical(y_test, num_classes)

model = Sequential()
model.add(Conv2D(32, kernel_size=(3, 3),
                 activation='relu',
                 input_shape=input_shape))
model.add(Conv2D(64, (3, 3), activation='relu'))
model.add(MaxPooling2D(pool_size=(2, 2))) # change, was 2,2; also can be AveragePooling2D
model.add(Dropout(0.25)) # can be changed, was 0.25
model.add(Flatten())
model.add(Dense(3, activation='relu')) # can be changed, was 128
model.add(Dropout(0.5)) # can be changed, was 0.5
model.add(Dense(num_classes, activation='softmax'))

model.compile(loss=keras.losses.categorical_crossentropy,
              optimizer=keras.optimizers.Adadelta(),
              metrics=['accuracy'])

model.fit(x_train, y_train,
          batch_size=batch_size,
          epochs=epochs,
          verbose=1,
          validation_data=(x_test, y_test))
score = model.evaluate(x_test, y_test, verbose=0)
print('Test loss:', score[0])
print('Test accuracy:', score[1])
