# Supplementary material for: Real-time emotion detection by quantitative facial motion analysis
Source: PLoS One. 2023 Mar 10;18(3):e0282730. doi: 10.1371/journal.pone.0282730 (PMC10004542; doi:10.1371/journal.pone.0282730)
Supplement: S2 File — Folder with the codes for the machine learning classifiers used in our analysis. One file (‘MLP-SLR.ipynb’) contains the necessary code for the multi-layer perceptron (MLP) and sparse logistic regression (SLR) classifiers. The other file (‘CNN.ipynb’) contains the code for the 3-dimensional convolutional neural network (3D-CNN). Testing and training data can be found in S2 Dataset. (ZIP) [file pone.0282730.s007.zip › MLP-SLR.ipynb]

# %% [code]
import pandas as pd
import glob as gb
import numpy as np

# %% [code]
# summarize files into one dataset

moods = ['Happy','Sad']

summary = pd.DataFrame()
for mood in moods:
    print('working on ' + mood)
    path = r'C:\Users\Fan\Desktop\DISC\Healthy\Scikit_Learn' + '\\' + mood
    files = gb.glob(path + '\*.csv')
    
    c = 1
    for file in files:
        df = pd.read_csv(file)
        summary[mood + str(c)] = df['disp_xy_indi']
        c += 1
        
label = np.append(np.ones(1000,int),np.full(1000,2,int))
# first 1000 lines are 'Happy' labeled as 1, last 1000 lines are 'Sad' labeled as 2.

dataset = summary.T # this dataset has been saved as 'summary.csv'
dataset.insert(0,'label',label)
# dataset.to_csv(r'C:\Users\Fan\Desktop\DISC\Healthy\Scikit_Learn' + '\\' + 'summary.csv')
print ('Done!')

# %% [code]
# set test data for corss_validation

from sklearn.model_selection import train_test_split

X, y = dataset.drop(['label'],axis=1), dataset['label']
X_train, X_test, y_train, y_test = train_test_split(X, y, test_size=0.15, random_state=42)

# %% [code]
from sklearn.linear_model import LogisticRegression
from sklearn.neural_network import MLPClassifier

models = [
    ('LR', LogisticRegression()),
    ('MLP', MLPClassifier(alpha=1, max_iter=1000)),
]

# %% [code]
for name, model in models:
    clf = model
    clf.fit(X_train, y_train)
    accuracy = clf.score(X_test, y_test)
    print(name, accuracy)
